# Supplementary material for: Global-Mode Analysis of Full-Disk Data from the Michelson Doppler Imager and the Helioseismic and Magnetic Imager
Source: Sol Phys. 2018 Jan 31;293(2):29. doi: 10.1007/s11207-017-1201-5 (PMC6566312; doi:10.1007/s11207-017-1201-5)
Supplement: Supplementary file 2 — (TAR 362.4 MB) [file 11207_2017_1201_MOESM2_ESM.tar › HMI/hmivw72d.6328]

   0  12 1822.0660    0.4031  0.4588  9.4555  0.0000  0.2661   0.0934   0.4384    0.4092   0.0000    -0.0000       0.00000       0.00000       0.00000       0.00000       0.00000       0.00000       0.00000       0.00000       0.00000       0.00000       0.00000
   0  17 2496.2443    1.7433  0.9142  1.4279  0.0000  0.1672   0.2476   0.4537 1000.0000   0.0000    -0.0000       0.00000       0.00000       0.00000       0.00000       0.00000       0.00000       0.00000       0.00000       0.00000       0.00000       0.00000
   0  24 3438.7688    3.1221  1.4275  6.3825  0.0000  0.1886   0.6596   0.9979 1000.0000   0.0000    -0.0000       0.00000       0.00000       0.00000       0.00000       0.00000       0.00000       0.00000       0.00000       0.00000       0.00000       0.00000
   0  25 3574.2420    2.8039  3.1730  5.7799  0.0000  0.2904   0.2016   1.1637  332.6391   0.0000    -0.0000       0.00000       0.00000       0.00000       0.00000       0.00000       0.00000       0.00000       0.00000       0.00000       0.00000       0.00000
   1  12 1885.0620    0.4055  0.4080  9.9997  0.0000  0.0873   0.0547   0.1930    0.1622   0.0000   562.1318      -1.02484       0.00000       0.00000       0.00000       0.00000       111.709       46.1674       0.00000       0.00000       0.00000       0.00000
   1  14 2156.8066    0.7826  0.5969 10.0944  0.0000  0.0613   0.0819   0.2496    0.3037   0.0000   289.7623       126.168       0.00000       0.00000       0.00000       0.00000       81.4242       39.9351       0.00000       0.00000       0.00000       0.00000
   1  15 2291.8642    1.1153  1.0884  9.2690  0.0000  0.0916   0.0935   0.3210    1.8635   0.0000   325.4987      -71.7930       0.00000       0.00000       0.00000       0.00000       106.401       61.4795       0.00000       0.00000       0.00000       0.00000
   1  16 2425.5662    1.4634  1.0137  1.1483  0.0000  0.0879   0.1122   0.2561 1000.0000   0.0000   375.7744       26.4651       0.00000       0.00000       0.00000       0.00000       98.8356       58.7015       0.00000       0.00000       0.00000       0.00000
   1  19 2828.2185    3.4641  0.8765  0.0247  0.0000  0.0893   0.3140   0.2177 1000.0000   0.0000   414.7618      -52.2809       0.00000       0.00000       0.00000       0.00000       107.976       69.5509       0.00000       0.00000       0.00000       0.00000
   1  21 3098.1778    4.4677  0.7958 11.9680  0.0000  0.0729   0.3626   0.2333    2.1245   0.0000   371.6521       12.0752       0.00000       0.00000       0.00000       0.00000       97.8911       49.2350       0.00000       0.00000       0.00000       0.00000
   1  24 3504.1498    2.8253  2.0346 11.4171  0.0000  0.1779   0.2048   0.5430    1.5656   0.0000   809.2136      -103.142       0.00000       0.00000       0.00000       0.00000       133.952       161.849       0.00000       0.00000       0.00000       0.00000
   1  25 3640.1297    2.0329  2.8947 12.0560 -0.0489  0.2076   0.1673   0.7182    0.5986   0.0000   734.1141       47.5251       0.00000       0.00000       0.00000       0.00000       273.068       145.186       0.00000       0.00000       0.00000       0.00000
   2  10 1674.4975    0.2679  0.2164  9.7707  0.0000  0.0464   0.0447   0.1726    0.1030   0.0000   446.1189      -17.3285       22.0019      -14.0602       0.00000       0.00000       38.5716       33.1051       16.6957       6.35861       0.00000       0.00000
   2  11 1810.2644    0.4180  0.2065  9.7941  0.0000  0.0948   0.0561   0.0746    0.1159   0.0000   423.8487       8.87990       10.0261      -11.9118       0.00000       0.00000       44.6693       38.5274       38.8945       12.9280       0.00000       0.00000
   2  12 1945.7708    0.5266  0.4519  9.8382  0.0000  0.0604   0.0508   0.1541    0.2063   0.0000   403.2356      -38.4124      -21.7893      -3.38219       0.00000       0.00000       34.1080       33.4863       22.6059       8.62718       0.00000       0.00000
   2  13 2081.9528    0.6475  0.5743 10.0710  0.0000  0.0622   0.0514   0.1510    0.2254   0.0000   416.6561      -42.0508       8.12639      0.952429       0.00000       0.00000       45.3617       37.1663       23.4085       8.47611       0.00000       0.00000
   2  14 2217.5195    0.8778  1.1229  9.5476  0.0000  0.0751   0.0577   0.2224    0.6420   0.0000   376.1571      -22.9187      -8.65342      0.842265       0.00000       0.00000       47.2891       43.1394       25.7922       10.5375       0.00000       0.00000
   2  15 2352.2307    1.4155  0.7724  9.7313  0.0000  0.0572   0.0923   0.1569    0.8095   0.0000   434.1048       5.28660       1.35478     -0.539668       0.00000       0.00000       39.3658       32.1634       19.4858       7.08316       0.00000       0.00000
   2  16 2485.8379    1.6758  1.1540 10.1295 -0.0176  0.0767   0.0917   0.1902    1.6433   0.0000   425.3484      -21.9694      -9.11260       8.55944       0.00000       0.00000       47.5939       42.3110       28.5918       11.1099       0.00000       0.00000
   2  19 2889.4530    3.3562  0.6422 12.8264  0.0000  0.0632   0.2382   0.1235    0.2942   0.0000   450.1188       3.64388       62.9733       6.56198       0.00000       0.00000       36.4875       40.2374       20.0735       10.5025       0.00000       0.00000
   2  21 3159.6886    4.2172  1.4118  3.7034  0.0000  0.0733   0.2077   0.2462 1000.0000   0.0000   420.3198      -32.8184       17.7908       4.18098       0.00000       0.00000       44.8481       39.0812       29.8221       10.3662       0.00000       0.00000
   2  24 3566.7730    2.6593  2.7999 11.1067  0.0000  0.1155   0.1058   0.3453    0.5366   0.0000   539.8481      -23.9724       34.7828      -24.5407       0.00000       0.00000       83.6183       70.9356       39.7716       15.5790       0.00000       0.00000
   3  12 2001.1693    0.5524  0.3622 10.1036  0.0000  0.0689   0.0414   0.0854    0.1461   0.0000   411.7077       33.0843      -19.3844      -12.2082       4.85296       4.09661       44.6125       42.9812       24.8611       10.6851       3.47544       1.18232
   3  13 2137.7063    0.7246  0.8530 10.2978  0.0000  0.0652   0.0494   0.1713    0.2415   0.0000   431.9993       24.8612      -17.3779      -1.35895       1.82810      -2.84772       35.1011       33.3799       23.2785       14.2838       5.42131       1.72757
   3  14 2273.3682    0.9874  0.8040 10.5013  0.0000  0.0561   0.0598   0.1622    0.2810   0.0000   486.4769      0.757582      -13.0005       5.40270       2.95243     -0.314001       26.4860       25.6412       20.8160       10.9854       5.86256       1.60775
   3  15 2407.5740    1.5286  0.7651 10.8594  0.0000  0.0549   0.0955   0.1315    0.4041   0.0000   450.3720      -36.9387       12.1585       22.7431      -13.0472    -0.0778106       23.1975       25.5671       19.5037       11.1757       5.55537       1.92205
   3  17 2676.0880    2.5020  1.0539  2.9446  0.0000  0.0634   0.1318   0.1348 1000.0000   0.0000   492.7167       3.59175      -32.6182       5.03397       6.94591      -2.64485       27.0487       30.1545       21.3809       13.4344       6.02837       2.20070
   3  18 2811.3500    3.1563  0.8093  1.7603  0.0000  0.0498   0.1661   0.1287 1000.0000   0.0000   422.8032       26.5802       16.7054      -15.5944     -0.216345      -1.56672       21.9479       23.6375       17.4797       10.2956       5.05043       1.61489
   3  19 2946.9259    3.5260  0.9085 10.4546  0.0000  0.0549   0.1775   0.1173    2.0344   0.0000   381.0420      -17.0778       8.76953      -3.55985     -0.652269     -0.533963       25.1116       25.8588       18.4188       10.7401       5.02559       1.61393
   3  20 3082.1784    3.8047  0.9861 12.1639  0.0000  0.1047   0.1973   0.1559    0.5828   0.0000   470.4577       22.7811      -1.80043      -28.8700      -4.95641      -1.81938       74.1054       68.5566       40.0868       16.5250       4.90023       1.34474
   3  21 3217.7650    3.8108  1.1916 12.8455  0.0000  0.0634   0.1996   0.1805    0.4140   0.0000   436.0637       13.7270       10.3068      -22.5607       9.67756       2.99233       28.3623       29.0902       22.7818       14.9979       6.50157       2.10249
   3  22 3353.2886    3.4132  1.7228 12.3521 -0.0043  0.0813   0.1426   0.1996    0.3390   0.0000   465.8141       67.0746      -23.3101      -38.9538      -2.04642      -2.07545       41.6065       39.9768       29.9153       17.5208       8.00256       2.29993
   3  23 3489.4813    2.9201  3.0384 10.7258  0.0000  0.1005   0.0892   0.2647    0.4580   0.0000   507.3349      -24.1954      0.579227      -5.20047       2.39507      0.179739       49.0084       49.8951       35.6285       21.5596       9.51193       3.11837
   3  24 3626.0644    2.3483  3.4256 11.6550  0.0000  0.1207   0.0803   0.3548    0.1851   0.0000   388.4742       16.0628       16.2728      -5.73852      -17.3128      -1.85365       55.9218       56.1296       43.2953       25.7400       12.4424       3.73067
   4  11 1914.7415    0.4628  0.4795  9.8768  0.0000  0.0524   0.0328   0.1104    0.1106   0.0000   414.6787      -3.89019       21.2736      -5.95406      -3.12810     -0.745951       18.9253       20.9840       17.5020       10.9615       6.54222       3.26409
   4  13 2188.3430    0.8738  0.7429  9.8635  0.0000  0.0514   0.0420   0.1069    0.3095   0.0000   423.9458       15.8024      -5.03411       22.2808       3.37055      -9.97355       17.5624       18.3837       17.7632       10.8641       7.06167       3.78581
   4  14 2324.0776    1.2278  0.7741 10.0741  0.0000  0.0525   0.0609   0.1178    0.5970   0.0000   443.6875       13.1922      -2.16160      -11.6325      -7.50605       1.05408       19.0831       22.7609       16.7504       12.0509       7.00969       3.39808
   4  17 2728.3958    2.7814  0.8927 11.5581  0.0000  0.0514   0.1240   0.1244    0.6529   0.0000   420.6429       28.6789      -7.75906      -4.64644      -4.06148       4.60373       18.6362       20.8058       17.4038       12.3032       6.55616       4.04887
   4  18 2864.0697    3.4684  0.8270 11.3777  0.0000  0.0502   0.1794   0.1093    1.2696   0.0000   430.2508       2.07066       2.79724      -18.3249      -1.23418     -0.338651       20.3794       20.1007       16.8640       12.1332       7.51935       3.18026
   4  21 3271.6316    3.7702  1.3845 11.2814  0.0000  0.0641   0.1652   0.1562    1.7218   0.0000   394.0923      -20.1650      -29.7810       23.0426      -1.44519      -8.08660       22.0262       25.7417       19.7680       15.4423       9.21287       4.38516
   4  22 3408.0405    3.3770  1.9137 11.5928  0.0000  0.0729   0.1210   0.1958    0.6253   0.0000   466.7318       2.73267       31.1727      -17.0413       4.79655      -5.73163       27.4263       27.0674       24.1981       18.0352       11.4674       5.27908
   4  23 3544.5863    2.5649  2.4828 11.8689  0.0000  0.0909   0.0824   0.2440    0.2431   0.0000   443.6303       12.8182      -18.0598       16.2764       14.0611      -1.42199       32.8601       35.6312       32.7046       20.6064       13.1026       6.57847
   4  24 3681.4962    2.1382  4.1885 11.2325  0.0000  0.1301   0.0568   0.3439    0.2077   0.0000   370.7416       65.4969      -14.7994       4.16366       20.3604       8.27048       44.3086       52.7365       41.5840       30.1475       18.1520       8.44237
   4  25 3818.5726    1.8031  5.6348 10.9131  0.0000  0.1580   0.0411   0.4134    0.1590   0.0000   449.3472      -40.0266      -5.40121      -43.7244       6.07593      -18.7236       56.1611       60.5518       54.8765       39.0774       23.4261       12.6412
   4  26 3955.9080    1.5242  6.7612 10.7680  0.0000  0.1841   0.0363   0.4941    0.1429   0.0000   463.8746      -53.2290       15.9959      -25.5082      -17.5098      -12.4582       65.2343       70.4920       62.6220       44.7098       27.4399       13.9221
   5  11 1960.5213    0.5112  0.3991 10.0132  0.0000  0.0312   0.0322   0.0758    0.0917   0.0000   439.6811       10.4930       5.56349      -4.02588      -3.51599       1.37880       8.90072       9.88643       9.64659       6.71284       5.10195       2.75267
   5  12 2098.4163    0.6945  0.6093 10.1945  0.0000  0.0426   0.0373   0.0931    0.1299   0.0000   449.7234       13.3043       7.42166      -13.2967       4.00384       2.30684       12.3418       14.6270       11.4118       9.63098       7.36191       4.21314
   5  13 2235.3902    0.9652  0.5971 10.6762  0.0000  0.0438   0.0490   0.0842    0.1376   0.0000   422.7973       8.35958      -1.00898      -3.84005      -1.51442      0.140557       14.5648       16.9951       13.3946       10.3144       7.02352       3.68430
   5  14 2371.0629    1.2892  0.8512 10.9514  0.0000  0.0458   0.0579   0.1168    0.1656   0.0000   437.2488       21.3493      -37.5681      -11.4532      -1.17642      -1.38248       13.8786       14.0741       15.3006       9.69524       7.36735       4.48138
   5  15 2506.0310    1.8642  0.8274 10.0392  0.0000  0.0390   0.0769   0.0897    0.5644   0.0000   420.1544      -4.13692       26.0928      -3.71579      0.176411      0.764727       11.6872       12.3447       12.0010       8.75396       6.16728       3.76852
   5  16 2641.2091    2.2265  0.9179 10.5521  0.0000  0.0406   0.0909   0.1083    0.7474   0.0000   438.4689      -23.8468      -14.4313       1.12598       1.54790      -5.33974       12.4451       13.0346       11.4380       9.68318       6.98782       4.14447
   5  18 2913.6410    3.8422  0.6769 12.3104  0.0000  0.0459   0.1691   0.1006    0.5597   0.0000   445.0184       9.28150      -2.16404       12.1192       6.59648       10.1423       15.3213       13.8067       11.7692       10.8880       9.00857       5.43273
   5  19 3049.9977    4.2897  0.8801 11.5542  0.0000  0.0555   0.1687   0.1175    2.0567   0.0000   447.5944      -32.7963       11.4025       10.9496       1.66380      -7.69443       14.7647       20.5420       14.0794       13.0247       7.55270       4.92422
   5  21 3322.4762    3.5283  1.4277 12.8764  0.0141  0.0644   0.1484   0.2046    0.4504   0.0000   467.6888       21.9614      -3.73593      -13.6692       2.54105       8.58278       18.9154       20.7281       20.0720       15.3135       10.4760       6.29636
   5  23 3596.6103    2.5338  3.7216 10.4021 -0.0032  0.1049   0.0644   0.3046    0.7814   0.0000   462.3004      -62.4864      -29.3645       19.6787       22.1920      -3.24783       30.2531       35.7197       33.0091       26.7133       16.6202       11.0050
   5  24 3733.8163    2.1352  5.2156 10.3655  0.0000  0.1330   0.0430   0.3644    0.3207   0.0000   431.7693      -26.4195      -30.3524       34.3750      0.531557       6.56847       38.0518       42.8596       40.5487       32.7909       21.8872       13.6607
   6  11 2004.0172    0.5762  0.6296  9.6386  0.0000  0.0470   0.0269   0.0856    0.1222   0.0000   442.7100      -3.81153       5.79318       12.1033      -3.04201      -3.25928       16.3063       19.0804       17.1747       13.2977       8.62172       4.81903
   6  12 2142.4489    0.8471  0.6923 10.1039  0.0000  0.0399   0.0391   0.0898    0.1486   0.0000   444.0587      0.280672       14.7986      -7.30521      -5.67542      -1.08669       10.0904       10.5559       9.24723       8.45449       6.54284       5.21825
   6  13 2279.8416    1.1228  0.8794 10.2298  0.0000  0.0463   0.0457   0.1011    0.1970   0.0000   439.7956      -18.1324       29.1643      -7.89066      -1.97899      -2.04909       9.32624       12.4069       10.8843       9.10000       6.64121       4.53648
   6  14 2415.5376    1.4715  0.9125 10.7562  0.0000  0.0418   0.0563   0.0971    0.1889   0.0000   442.2740      -10.9461       4.63367       16.8520       4.92665      -15.6712       10.4219       12.1939       11.5431       9.09994       6.90763       4.65615
   6  15 2550.9969    1.8007  0.9319 11.3910  0.0000  0.0427   0.0674   0.1024    0.1757   0.0000   461.8345       20.4100       9.65401      -2.65788      -5.39141       4.23675       10.6914       12.6293       11.0137       9.27396       7.16565       4.61454
   6  16 2686.9952    2.3552  0.8507 12.1391  0.0000  0.0427   0.0957   0.0983    0.1640   0.0000   438.4477      -7.42244       5.85092      -1.57959      -10.4307      -2.36191       12.2791       14.5697       13.1643       10.4334       7.10347       4.29611
   6  17 2823.6609    3.1125  0.9768 11.5620  0.0000  0.0403   0.1130   0.0988    0.4007   0.0000   458.5512      -3.48325       2.53747      -6.21630       6.74549      -2.56278       10.0318       11.7567       11.1253       8.53736       6.85897       4.68587
   6  18 2960.6211    3.6889  0.8370 10.9508  0.0000  0.0344   0.1390   0.0855    0.8118   0.0000   439.4713       1.10741       3.49142       14.3647       10.0375      -2.63280       9.15595       10.8704       9.05209       7.62567       6.14945       4.12620
   6  19 3097.1870    4.0850  1.0141 12.1524  0.0000  0.0449   0.1523   0.0960    0.5527   0.0000   429.1661     -0.603452       13.8308      -9.01157      -13.6500      -1.89690       12.1734       13.7429       12.4798       10.0121       7.98612       5.00824
   6  20 3233.9239    3.9421  1.4011  4.1910  0.0000  0.0511   0.1243   0.1199 1000.0000   0.0000   434.8087       9.06206       7.04204       1.83353      -1.75665       2.35921       12.3257       14.7435       12.7742       11.3253       8.75271       5.82984
   6  21 3370.8563    3.4321  1.7628 11.7677  0.0026  0.0642   0.1083   0.1690    0.5766   0.0000   447.7237       13.5373       18.7719       39.7218       4.10346      -12.1314       16.1362       18.4115       17.4806       15.1268       10.7200       7.64211
   6  22 3508.1269    2.9121  2.7013 10.5570  0.0000  0.0862   0.0697   0.2148    0.7897   0.0000   453.4483       4.12441      -31.6320       25.5458       19.2980      0.926003       19.4085       24.9088       21.9273       18.7478       14.5436       9.45683
   6  23 3645.7225    2.4867  3.2296 11.2377  0.0000  0.0998   0.0619   0.2594    0.3120   0.0000   406.4473       29.2209       63.6491      -21.5588      -21.4974       13.2736       22.5753       29.0759       25.9795       22.4098       16.3509       11.4045
   6  24 3783.6683    1.8438  5.3502 10.9307  0.0000  0.1304   0.0387   0.3779    0.1676   0.0000   434.8711       74.8937      -32.3545      -62.3592       9.49551       8.64936       32.5985       37.7962       37.6056       30.5282       22.6937       15.0178
   6  25 3921.9650    1.5870  6.8352 10.7034  0.0000  0.1593   0.0316   0.4707    0.1323   0.0000   505.8311       61.8494      -40.0764      -29.1833      -27.0922       36.7171       37.5099       46.0668       43.7880       37.0661       27.4006       18.4403
   7   9 1767.6745    0.3402  0.2246  9.8244  0.0000  0.0249   0.0242   0.0473    0.0591   0.0000   431.4841      -1.64329       9.93590       4.20617      0.657536      -3.14574       3.81579       6.21749       4.51149       4.26353       3.46338       2.46519
   7  10 1906.8169    0.5289  0.3814 10.0045  0.0000  0.0239   0.0304   0.0671    0.0764   0.0000   440.4268     -0.730340     -0.816780      0.257106       2.55338      -1.86936       6.27579       6.88716       6.82876       6.03449       4.18208       3.48323
   7  11 2045.8514    0.6419  0.5790 10.1289  0.0000  0.0351   0.0299   0.0777    0.1003   0.0000   428.2091      -16.4847       15.8911      -11.9399      -1.08724     -0.978529       7.58380       9.16334       9.96873       7.99455       5.69047       4.02992
   7  12 2184.4983    0.8946  0.8116 10.0207  0.0000  0.0368   0.0330   0.0894    0.1595   0.0000   416.2528      -6.26089       8.11072       6.11359      -8.64773      -4.69018       7.75036       9.78240       8.91058       8.28788       6.01797       4.21192
   7  13 2322.0526    1.1542  0.9711 10.2253  0.0000  0.0410   0.0408   0.1079    0.1889   0.0000   445.7744       1.05441       14.3631      -1.82372       3.81065       2.35321       8.30407       10.0130       8.23412       8.04043       6.72721       5.15457
   7  14 2458.1181    1.5926  1.0669 10.3372  0.0000  0.0401   0.0511   0.1065    0.2856   0.0000   437.7746      -9.55866      -7.67939      -7.37852     -0.136036     -0.721601       8.69364       9.79678       9.57765       8.98648       6.34199       4.89946
   7  15 2594.2580    2.1721  1.0229 10.7946  0.0000  0.0406   0.0705   0.0969    0.3079   0.0000   426.4717       21.9500       11.0612      -7.76526      -1.61625       3.72940       10.3430       12.7004       12.3144       9.98686       7.12481       4.79930
   7  16 2731.1241    2.5809  0.7505 12.1606 -0.0002  0.0307   0.1037   0.1008    0.1590   0.0000   439.6429       5.64722       12.3962      -6.37802      -6.84802     -0.985003       7.31642       8.15294       7.67428       6.97891       5.47868       3.74984
   7  17 2868.1786    3.4052  0.6813 12.7517  0.0000  0.0371   0.1351   0.0798    0.1478   0.0000   427.3488       7.20508       1.75537      -17.3984      -3.00017       9.41733       9.52978       11.8702       10.4573       8.12988       5.96585       4.00755
   7  18 3005.6719    3.9322  0.7744 13.1764  0.0000  0.0465   0.1595   0.0939    0.1507   0.0000   444.1490      -5.54995       1.47358       10.9134       5.38511      -2.57050       14.7201       17.5151       17.3184       12.9619       8.29472       5.82027
   7  19 3142.6170    4.1373  1.0290 11.4007  0.0000  0.0471   0.1352   0.0876    0.6466   0.0000   431.4865      -8.60555      -6.22092      -10.1160       3.30303      -10.1923       13.9421       17.5790       16.2345       12.5729       8.77664       5.36868
   7  20 3279.7464    3.7520  1.5361 11.8094  0.0000  0.0513   0.1095   0.1218    0.3871   0.0000   443.8594       3.04130       6.55769       3.52898       3.34555      -1.70958       11.4443       13.0579       11.3581       10.9541       8.87749       6.54010
   7  21 3417.4642    3.1720  2.0465 11.1064  0.0000  0.0579   0.0751   0.1418    0.4102   0.0000   434.6911       8.27783       21.9898      -9.49419      -5.31573      0.377392       12.4981       14.7488       14.3098       11.9671       10.1275       7.74909
   7  22 3555.2298    2.7365  3.0902 11.0070  0.0024  0.0758   0.0551   0.1991    0.2750   0.0000   449.1907   -0.00234088       11.3647      -2.38446      -12.1858      -7.05589       16.1484       20.0538       19.0902       16.2310       12.7708       9.12331
   7  23 3693.2389    2.2937  4.2087 10.9120  0.0000  0.1008   0.0419   0.2606    0.1982   0.0000   418.5954      -1.43583       5.24052      -15.7458       37.8048      -8.22988       20.9076       26.7197       25.6151       22.1549       16.5727       11.6071
   8   9 1806.1719    0.3702  0.2700  9.8514  0.0000  0.0251   0.0226   0.0481    0.0663   0.0000   440.9419       12.0545       7.23041      -7.14802      -1.20583       2.29760       4.74025       4.85223       5.15137       5.35552       3.66849       2.80191
   8  10 1946.0614    0.4938  0.5187  9.9042  0.0000  0.0375   0.0219   0.0649    0.0926   0.0000   435.8032      -6.56100      -7.82254       4.24068    -0.0105837      -2.36701       8.63407       11.2083       10.7955       8.92716       6.10536       4.92509
   8  11 2086.0754    0.6899  0.6974 10.0215  0.0000  0.0341   0.0272   0.0797    0.1087   0.0000   431.1091      -8.95321       11.0283      -2.81539       6.04660      -2.74203       6.72072       7.26367       7.67410       6.94493       5.46973       4.09341
   8  12 2225.0933    0.9772  0.7289 10.3303  0.0000  0.0345   0.0371   0.0796    0.1218   0.0000   448.1795     -0.279178       8.21260      -1.96329      -9.60239       3.45989       7.57113       8.98142       7.87049       7.67186       5.50091       4.93203
   8  13 2362.8591    1.3004  0.9736 10.1660  0.0000  0.0377   0.0414   0.0883    0.2141   0.0000   438.8455       8.13639       7.15030       2.35750       2.99574       3.08745       6.86749       8.56631       8.03139       7.50168       6.12439       4.54882
   8  14 2499.4063    1.8092  0.8423 11.1679  0.0000  0.0420   0.0607   0.0814    0.1598   0.0000   441.4593       2.29575       19.4870       5.52263     -0.469219       4.75004       9.09368       12.0732       11.0122       9.09198       7.50922       5.34937
   8  15 2636.1433    2.2860  1.0127 11.1686  0.0000  0.0371   0.0708   0.0889    0.2543   0.0000   437.6968      -6.96359       13.0602       2.88033     -0.696763      -4.51148       7.26801       8.33001       8.25187       7.73546       5.98860       4.68541
   8  16 2773.7270    2.9822  0.8462 11.3274  0.0000  0.0302   0.0962   0.0774    0.2764   0.0000   431.3608      -5.54769       20.0119      0.431494       3.44129       2.64243       5.93535       6.93381       6.57997       5.90962       5.04481       3.99003
   8  17 2911.4589    3.4319  0.8746 12.5307  0.0000  0.0344   0.1125   0.0895    0.1600   0.0000   427.8709      -6.56958       9.53633       4.16623      -12.8495      -10.8096       6.15451       8.07944       7.17239       6.93034       5.42578       4.03964
   8  18 3049.1158    4.0248  0.7681 12.8844  0.0000  0.0349   0.1366   0.0757    0.1674   0.0000   439.4471      -5.18124       19.8958       3.26028     -0.455774     0.0141930       7.89888       9.56298       9.53720       8.15808       6.61165       4.19627
   8  19 3186.7058    3.9133  0.9275 13.2168  0.0000  0.0375   0.1280   0.0958    0.1638   0.0000   443.7494      0.397710       6.54488      -4.40465      -3.98629      -8.92891       7.31544       8.14538       8.45349       7.72717       6.06149       4.78284
   8  20 3324.3936    3.4563  1.3630 12.9608  0.0081  0.0519   0.1021   0.1169    0.1604   0.0000   436.9620       21.3058       13.2458      -8.48491      -2.16873      -5.91541       9.11994       11.4841       11.3651       10.2164       8.01065       6.83854
   8  21 3462.3813    2.9483  2.2637 12.0057  0.0000  0.0596   0.0651   0.1626    0.1352   0.0000   429.5372      -10.5534       4.38819      -4.91424      -6.36892       3.21456       11.0718       13.6935       12.9469       11.5797       9.80489       8.02715
   8  22 3600.6387    2.3046  3.3890 11.7066 -0.0051  0.0835   0.0448   0.2159    0.1117   0.0000   428.1620      -24.1546       17.4997       14.6651      -22.6415      -1.36181       15.1214       19.0321       17.9868       16.7255       13.6290       10.6094
   8  23 3739.3933    2.0572  4.4227 11.1154  0.0000  0.0984   0.0353   0.2610    0.1285   0.0000   417.3745      -27.9978       3.87416      -20.5897      -13.7385       10.8361       18.0061       22.9211       22.1049       20.4416       16.4785       12.1135
   8  24 3878.4169    1.6310  5.8942 10.9410  0.0025  0.1212   0.0276   0.3318    0.0988   0.0000   439.2767      -36.5292       60.5090      -27.0092       3.79036       9.61722       23.0006       28.0546       27.9605       25.2095       20.6184       15.2517
   8  25 4017.1971    1.4067  7.8780 10.4715  0.0000  0.1522   0.0214   0.4236    0.0887   0.0000   405.2117       35.7747      -39.8940      -12.5036      -8.66147       17.7829       27.2718       34.5771       34.9305       30.7512       24.8494       19.0266
   8  26 4156.7046    1.1273  9.4319 10.5509 -0.0026  0.1853   0.0194   0.5607    0.0707   0.0000   464.6755      -23.3349       27.3849       36.3796      -25.1375       20.8972       34.0339       43.1195       42.2563       37.3669       31.9624       23.4944
   8  27 4296.1381    0.9545 11.7589 10.3532  0.0000  0.2305   0.0176   0.6972    0.0642   0.0000   430.9112      -6.43862       75.5169      -49.6129      -8.64697      -45.5570       43.6901       52.3784       52.6548       47.4858       39.9503       30.1925
   8  28 4436.0147    0.8068 14.2280 10.1988  0.0022  0.2933   0.0166   0.8792    0.0640   0.0000   473.7615      -86.3825       96.0801       16.4630      -28.2678       24.6346       54.4222       67.5194       67.1603       61.0766       50.1485       37.3696
   9   7 1557.6136    0.1595  0.1320  9.9384  0.0000  0.0221   0.0168   0.0506    0.0431   0.0000   429.1643      -9.58852       6.88070      0.858115      -2.20827     -0.627771       4.67330       3.87324       3.42167       4.76286       3.68443       2.76360
   9   8 1702.4250    0.2777  0.2070  9.8923  0.0000  0.0212   0.0193   0.0446    0.0488   0.0000   432.2702     -0.339864       13.3155      -3.33427     -0.669369       3.18552       3.55836       4.40492       4.37768       3.88086       3.02985       3.37729
   9   9 1843.5561    0.3934  0.4520  9.8972  0.0000  0.0261   0.0195   0.0739    0.0682   0.0000   436.5082       3.92553       8.58898      -4.04613      -7.38100      -2.12418       4.70408       5.73113       5.54929       4.72899       4.67805       3.44532
   9  10 1984.1883    0.5660  0.5257 10.0363  0.0000  0.0353   0.0236   0.0627    0.0986   0.0000   428.1090      -8.99935       17.7902     -0.214853      -1.23171      -3.49588       5.11818       6.89639       5.89537       5.53770       5.76765       4.18335
   9  11 2125.0132    0.8042  0.9014  9.2962  0.0000  0.0377   0.0268   0.0851    0.2911   0.0000   431.0271       4.70308       9.37825       2.83144      -6.88125       7.48281       6.60352       8.10321       7.71873       6.86955       5.80541       4.78914
   9  12 2264.4698    1.0283  0.8542 10.5542  0.0000  0.0373   0.0362   0.0842    0.1384   0.0000   435.7191      -4.16931       12.3455       8.39943      0.226828      0.825659       6.21571       7.26866       8.04914       6.35651       5.87141       4.52564
   9  13 2402.2753    1.5193  0.7972 10.8905  0.0000  0.0303   0.0520   0.0749    0.1464   0.0000   445.1050       3.06419       10.1604      -6.26262       5.06645      -7.40724       5.13244       6.10752       5.93638       5.83652       4.73114       3.85888
   9  14 2539.5341    1.8584  0.9418 11.0752  0.0000  0.0363   0.0564   0.0795    0.1938   0.0000   438.0053     -0.482751       15.0513      -7.10260     -0.353294      -4.81130       5.48197       7.58785       6.70123       6.73667       5.30554       4.50998
   9  15 2676.9671    2.4837  0.8033 11.6174  0.0000  0.0290   0.0820   0.0770    0.1811   0.0000   436.7516      -10.9539       15.1832       6.41497     -0.278682      0.698235       5.37696       6.81582       6.63054       5.93028       4.86942       4.03394
   9  16 2815.1122    3.1665  0.7805 11.5569  0.0000  0.0279   0.1009   0.0690    0.2430   0.0000   434.5168      -12.2709       8.19219      -3.25080     -0.206963      -3.23376       5.20699       6.36457       6.44153       5.28906       5.22548       4.17922
   9  17 2953.4379    3.7664  0.7722 12.0260  0.0000  0.0295   0.1220   0.0682    0.2365   0.0000   437.3698       8.73313       10.1893     -0.142032      -4.33444       2.44802       5.47016       6.04559       6.15996       5.48683       5.10398       3.86743
   9  18 3091.4957    3.8986  0.8935 12.6472  0.0000  0.0321   0.1201   0.0755    0.1876   0.0000   442.0485       10.0018       3.13357      -8.96805       3.33000       3.67220       5.76869       6.60126       6.77004       5.93888       5.47708       4.17052
   9  19 3229.4358    3.9697  1.0831 12.8946  0.0000  0.0385   0.1167   0.0880    0.2022   0.0000   437.8815       9.65223       10.3951      -14.0779      -3.81269     -0.254510       6.89394       8.24266       8.19424       8.27046       6.57370       4.79561
   9  20 3367.6094    3.2131  1.9197 12.7546 -0.0024  0.0552   0.0750   0.1422    0.1006   0.0000   421.2922      -8.55782       9.49447      0.115071       12.2081       10.8530       9.22523       11.2136       11.5000       10.4097       8.75403       7.21223
   9  21 3506.0983    2.7280  2.3472 12.4872  0.0000  0.0641   0.0615   0.1642    0.0907   0.0000   442.7627       4.18093       25.4188      -11.6108      -4.62854      -10.9240       10.6492       13.4815       13.4858       12.2992       10.3961       8.06302
   9  22 3644.9122    2.1709  3.4226 11.8993  0.0000  0.0796   0.0438   0.2214    0.0844   0.0000   458.0625      -14.6910       18.3578       4.75217      -11.5950       13.5363       13.1832       16.8590       15.9371       15.1364       12.9749       10.2822
   9  23 3784.0274    1.8348  4.6152 11.4718  0.0000  0.1012   0.0337   0.2641    0.0880   0.0000   430.9784      -7.15491      -34.4968       15.6648       21.1418      -1.78026       17.2217       20.8933       21.9427       19.4173       16.6794       13.1660
   9  24 3923.1863    1.5337  6.2076 10.9644  0.0000  0.1214   0.0248   0.3312    0.0823   0.0000   440.3180      -25.1672       46.5160      -27.8994       26.0388       1.38669       19.8666       25.4848       24.5485       22.9284       19.6379       15.6098
   9  26 4202.5486    1.1040 10.0496 10.4356  0.0007  0.1855   0.0179   0.5258    0.0681   0.0000   464.8009       34.8237       55.8702       11.3992       18.1441      -38.3228       29.7236       38.0043       38.6685       34.7277       29.6667       23.7654
  10   7 1592.9339    0.2132  0.1207  9.8499  0.0000  0.0149   0.0227   0.0450    0.0416   0.0000   433.5687      -1.76543       9.94929     -0.734519     -0.685660      -1.67077       2.27243       2.83207       3.86676       4.01812       2.66304       1.90062
  10   8 1737.8056    0.2968  0.2960  9.8344  0.0000  0.0213   0.0173   0.0582    0.0504   0.0000   433.7719       2.18641       15.1136      -1.52810     -0.377361      -2.79678       3.92810       4.56284       4.12183       3.61933       3.52723       3.04845
  10   9 1879.9445    0.4580  0.3981  9.8587  0.0000  0.0234   0.0210   0.0551    0.0644   0.0000   432.8095      0.647661       13.7990     -0.202628       2.47543     0.0377460       3.50443       4.44256       4.61099       4.23587       3.99928       2.79226
  10  10 2021.4801    0.6107  0.5807  9.8634  0.0000  0.0315   0.0232   0.0634    0.1080   0.0000   441.9191      -14.2361       15.4619       4.08092       3.47448     -0.550430       5.35501       7.29171       7.18528       6.86774       5.29970       3.79550
  10  11 2162.9087    0.8194  0.8607  9.9247  0.0000  0.0352   0.0279   0.0880    0.2304   0.0000   439.4609      -5.06798       3.84492       4.17105     -0.610235      -9.37957       5.06057       6.42421       6.46147       6.97589       4.62815       4.37229
  10  12 2302.7588    1.1012  0.9117 10.6434  0.0000  0.0350   0.0366   0.0894    0.2006   0.0000   437.8548       4.52990      -1.32155      -11.2200      -3.04127      -8.66383       4.98934       6.32652       6.59840       5.96006       5.48555       4.02017
  10  13 2440.7458    1.5211  0.9534 10.7682  0.0000  0.0319   0.0464   0.0822    0.1999   0.0000   428.8587       11.2171       6.35451      -8.77771      0.584753       7.56628       5.09526       6.11234       5.97963       5.96693       5.01469       4.08906
  10  14 2578.6005    2.0934  0.8236 11.6006  0.0000  0.0298   0.0663   0.0719    0.1524   0.0000   443.6229       8.16792       6.13088       3.74547     -0.126474       2.53525       5.17931       5.95955       6.10398       5.83108       5.30454       3.98899
  10  15 2716.9935    2.6197  0.8989 11.3394  0.0000  0.0291   0.0773   0.0750    0.2163   0.0000   440.7048       4.56361       12.2020      -9.05216     -0.617759       1.90928       4.45566       5.84726       5.81944       5.64034       4.52114       3.53171
  10  16 2855.6695    3.0907  0.9131 11.5438  0.0000  0.0300   0.0895   0.0712    0.2443   0.0000   431.4116       4.79579       6.88380      -2.45109      -1.97061       1.79608       4.83251       5.40563       5.54507       5.56352       4.52697       3.90136
  10  17 2994.4633    3.8197  0.8304 12.1578  0.0000  0.0287   0.1114   0.0638    0.1968   0.0000   437.8084       6.38850       14.2330       10.9185       2.62221      -2.63313       4.62611       5.59106       6.01004       5.51968       4.67852       3.76710
  10  18 3132.8109    4.0454  1.1269 12.3647  0.0005  0.0349   0.1082   0.0870    0.2393   0.0000   441.1436       11.3789       13.3302      -1.28844       2.09903      -3.68541       5.56305       6.74378       6.58062       6.40142       5.62667       4.59006
  10  19 3271.2907    3.7481  1.5042 11.4872  0.0000  0.0388   0.0863   0.1022    0.2843   0.0000   439.9693       14.5602       3.82541      -1.11889      0.965337     -0.320957       5.96699       7.53070       7.44360       7.29395       6.07825       5.00152
  10  20 3410.1161    3.2071  1.9531 12.1701  0.0000  0.0487   0.0695   0.1277    0.1342   0.0000   437.9984     0.0633228       9.88104       2.36872     -0.684557      -1.07660       7.49517       9.21407       9.59074       8.64578       7.72365       6.22925
  10  21 3548.9416    2.5331  2.7730 12.2708  0.0000  0.0673   0.0523   0.1693    0.0831   0.0000   473.4805      -10.9773       12.7535      -6.48078      -6.08875       2.31359       10.2159       12.2403       12.4669       11.5950       10.7408       8.55952
  10  22 3688.1112    2.1701  3.7384 11.6841  0.0000  0.0779   0.0392   0.2106    0.0799   0.0000   421.1883       3.59019       20.1765       9.76897      -18.9917      -1.16612       11.3377       14.7929       14.4607       13.9667       12.1310       9.56387
  10  24 3967.5706    1.4335  6.8078 10.9012  0.0000  0.1227   0.0226   0.3467    0.0736   0.0000   458.7340       23.1366       34.8131      -4.81055      -13.3969      -15.0126       18.2734       23.2426       23.5869       22.4346       19.3865       15.4519
  10  27 4388.2395    0.8079 12.6764 10.3386  0.0023  0.2477   0.0161   0.7536    0.0587   0.0000   446.5923      -21.5169       71.0280      0.469097       8.43763       10.9569       35.8100       45.7572       47.6720       44.1523       38.2404       31.1221
  11   8 1772.2110    0.3786  0.2729  9.8951  0.0000  0.0208   0.0205   0.0447    0.0515   0.0000   435.6043      -5.05727       15.5454      -1.37086     -0.505549       1.69854       2.56354       3.47646       3.63326       2.87248       3.23312       2.46959
  11   9 1915.3653    0.5060  0.4376  9.9963  0.0000  0.0240   0.0218   0.0602    0.0657   0.0000   437.1316      -2.17483       8.14788       2.17864       11.3153      -1.33768       3.43456       3.80873       4.19281       4.15830       3.72290       2.96928
  11  10 2057.9744    0.6936  0.6572  9.8334  0.0000  0.0285   0.0236   0.0643    0.1004   0.0000   442.3393      -5.33283       10.5081       4.71675      -5.40290      -3.32909       3.66202       5.00696       4.89563       4.52792       3.99724       3.30863
  11  11 2199.7571    0.9114  0.7358 10.1539 -0.0006  0.0292   0.0293   0.0696    0.1754   0.0000   430.3404      -5.51784       20.7822      -2.18455      -8.83612      -4.61141       4.25556       5.58564       5.55538       5.14489       4.88305       3.69143
  11  12 2339.9645    1.2759  1.0356 10.0146  0.0000  0.0345   0.0397   0.0885    0.5129   0.0000   433.0169       3.94896       17.1378      -2.76423       2.19410      -1.79098       4.35947       5.91572       5.99873       5.38676       4.96941       4.19173
  11  13 2478.4171    1.7150  0.9329 10.6323  0.0000  0.0309   0.0496   0.0797    0.4009   0.0000   444.1945       2.75927       9.04219      -2.53036       4.29578       8.36940       4.21494       5.18165       5.15369       5.19270       4.57359       3.90504
  11  14 2616.8528    2.1699  0.9759 11.5031  0.0000  0.0310   0.0600   0.0784    0.2060   0.0000   436.3328       9.83156       6.79209      -10.1037       6.25742       8.08293       4.32492       5.67153       5.62450       5.34411       4.81788       3.89126
  11  15 2756.0704    2.8027  0.9328 11.9091  0.0000  0.0298   0.0783   0.0731    0.1721   0.0000   434.1511       1.62915       15.3731       5.80967       3.09847      -4.24474       4.19467       5.22309       5.09482       4.96958       4.47922       3.78983
  11  16 2895.3373    3.4831  0.8373 12.2346  0.0000  0.0263   0.1033   0.0688    0.1715   0.0000   442.3530       6.10177      -1.01251      -4.23607      -1.10321      -2.67227       3.90137       4.66487       4.95214       4.58946       3.97301       3.45436
  11  17 3034.4435    3.9836  0.9073 12.4151  0.0000  0.0312   0.1099   0.0677    0.2081   0.0000   435.5056       3.78008       7.55464      -6.42269      -4.00511       4.66840       4.13535       5.42553       5.60759       4.85060       4.45266       3.75097
  11  18 3173.3585    4.2600  1.0559 12.2794  0.0000  0.0303   0.1114   0.0781    0.2326   0.0000   445.7252       6.83265       17.8668      -8.17123      -4.48659       6.69131       4.51327       5.90733       5.83640       5.62227       4.62372       4.14290
  11  19 3312.2740    3.4571  1.6983 11.8745  0.0000  0.0411   0.0747   0.1028    0.1693   0.0000   438.3959       5.68685      -10.2267      -12.1784     -0.586696      0.431018       5.73636       7.07012       7.03549       6.74712       6.14246       5.22829
  11  20 3451.5112    2.9681  2.4248 11.6148  0.0007  0.0523   0.0543   0.1244    0.1214   0.0000   432.2954       3.53490       11.7119      -13.7950      -3.15645      0.158174       7.24422       9.17620       9.46124       8.85499       8.17492       6.81296
  11  21 3590.9912    2.4852  3.3081 11.7175  0.0000  0.0683   0.0430   0.1629    0.0876   0.0000   439.7904      -6.34610       6.59343      -3.70995      -5.26213     -0.676081       9.04478       12.0107       11.7482       11.8316       9.93547       8.52421
  11  22 3730.8393    2.0713  4.7958 11.1950  0.0000  0.0824   0.0315   0.2265    0.0849   0.0000   440.4490       3.57955       2.42542       24.1117       4.05844      -17.4810       11.4268       14.7922       14.8286       13.9524       12.8069       10.9199
  11  23 3870.4996    1.6988  6.6812 10.8577  0.0000  0.1043   0.0242   0.2976    0.0823   0.0000   440.1286       26.9844       46.2096       23.0720       3.01416      -6.92403       14.5432       18.5612       18.9571       18.2858       16.4224       13.1856
  11  24 4010.6007    1.3454  6.8625 10.8351  0.0000  0.1224   0.0214   0.3266    0.0723   0.0000   434.2905       12.8010       2.59527       21.4357      -10.5942       6.75265       16.3433       20.7767       21.3915       20.3556       17.9723       15.3118
  11  25 4150.8603    1.1771  9.4546 10.5603  0.0000  0.1546   0.0180   0.4393    0.0668   0.0000   361.7678       32.7862      -32.1868      -23.4450       6.93371       19.2304       20.8587       26.6248       27.7388       26.4718       23.2525       19.6064
  11  26 4291.5206    0.9438 11.0621 10.4605  0.0000  0.1954   0.0163   0.5739    0.0587   0.0000   483.5964       2.87639       1.78578      0.766654       53.3426       3.57272       25.5744       32.5778       34.7568       32.2377       28.7479       24.6358
  11  28 4573.4899    0.6521 18.3205 10.1895  0.0000  0.3678   0.0114   1.0143    0.0447   0.0000   432.0172      -65.6794      -51.9846       43.0183       40.3836      -4.52864       49.0925       62.0908       64.8849       63.5203       54.0249       45.9869
  12   6 1509.6958    0.1710  0.1337  9.7589  0.0000  0.0185   0.0145   0.0382    0.0374   0.0000   437.1477       1.70922       13.9412     -0.430165      -3.83226      -1.44343       2.21409       2.82984       2.85346       2.87118       3.75709       2.33024
  12   9 1949.9839    0.5655  0.4703  9.9842  0.0000  0.0245   0.0212   0.0503    0.0683   0.0000   437.2821      -4.58366       13.2728       4.75602      -2.83318      -1.90288       2.87052       3.82275       3.50237       3.75510       3.25336       3.02584
  12  10 2093.5894    0.7055  0.7052 10.1068  0.0000  0.0272   0.0227   0.0696    0.0883   0.0000   441.2287      -7.69226       10.6350       6.18362       1.02577      -4.81354       3.44719       4.27548       4.45557       4.12661       3.94143       3.22609
  12  11 2235.7997    1.0556  0.7721 10.1587  0.0000  0.0274   0.0310   0.0647    0.1327   0.0000   434.5885     -0.110222       14.7958      -11.5914     -0.454104     -0.237542       3.39597       4.55562       4.43126       4.33164       4.00844       3.33007
  12  12 2376.3369    1.3537  0.9905 10.5294  0.0000  0.0317   0.0384   0.0774    0.2610   0.0000   430.6091      -5.93463       9.84961      -3.90751      -10.2244      0.499650       4.47605       5.67734       5.98807       5.13027       5.03724       3.97830
  12  13 2515.4287    1.8162  0.9718 10.9090  0.0000  0.0335   0.0541   0.0798    0.4155   0.0000   429.4287      -1.47870       17.2307       1.52500      -8.17772       1.56457       3.84256       5.49749       4.91117       5.22004       4.85001       3.80422
  12  14 2654.5518    2.2442  1.0344 10.9458  0.0000  0.0306   0.0614   0.0815    0.5371   0.0000   440.5749      -4.91473       12.0950      -1.35051     -0.680130      -5.91309       3.80283       4.82997       4.79638       5.00832       4.47970       3.65842
  12  15 2794.4633    2.8811  0.9020 11.8053  0.0000  0.0274   0.0753   0.0674    0.2532   0.0000   440.0825      -3.49810       18.3173       11.0888     -0.670529      -8.75203       3.35093       4.25901       4.32936       4.33845       3.81886       3.32824
  12  16 2934.3578    3.6746  0.8163 12.6789  0.0000  0.0272   0.1067   0.0664    0.1480   0.0000   439.3037      -6.55077       12.2846       2.04515      0.147144      -6.59681       3.59880       4.71282       4.74728       4.96620       4.38908       3.52430
  12  17 3073.7722    4.0751  0.8701 12.7586  0.0000  0.0276   0.1114   0.0661    0.1570   0.0000   437.8125     -0.335723       13.7437       3.98678     -0.787057      -1.52734       3.65028       4.54759       4.93009       4.42606       4.31943       3.60009
  12  18 3213.1660    3.8941  1.3035 12.2975  0.0000  0.0338   0.0915   0.0899    0.2034   0.0000   448.6507      -2.45186       12.7779       10.1705      0.885651      0.635228       4.27158       5.64718       5.60470       5.75120       4.82831       4.29994
  12  19 3352.5902    3.4583  1.6997 12.2657  0.0000  0.0403   0.0729   0.1036    0.1304   0.0000   448.3663       5.90958       8.63603      0.846804     -0.569540       2.07960       5.22512       6.54082       6.81766       6.37256       6.12822       5.15325
  12  20 3492.3245    2.8419  2.5167 11.6757 -0.0014  0.0521   0.0507   0.1275    0.1078   0.0000   429.5519      0.603627       26.8225      -1.53430     -0.628062      -10.5359       6.29783       8.37993       8.62070       8.28982       7.45336       6.37979
  12  21 3632.2157    2.3120  3.7448 11.2175  0.0000  0.0647   0.0352   0.1645    0.0917   0.0000   438.5584       5.15862      -2.98071      -14.8066     -0.748996     -0.235336       8.20043       10.5610       10.9330       10.3386       9.46607       8.17518
  12  22 3772.5491    1.9284  5.0227 11.2470  0.0000  0.0819   0.0284   0.2255    0.0720   0.0000   441.9991      0.606908       23.4006      -12.3402       3.36365       23.5647       10.5634       13.3839       14.2327       13.5345       12.2252       10.5789
  12  23 3912.7504    1.5836  6.6123 10.8868  0.0000  0.1050   0.0232   0.2837    0.0765   0.0000   448.4313       16.2174       25.1753      -30.5737       3.01352       9.13116       13.1108       16.7136       16.9494       17.0535       15.0147       13.1490
  12  24 4053.3435    1.3157  8.8763 10.5978  0.0000  0.1328   0.0191   0.3886    0.0733   0.0000   427.4214      -23.4689       47.7518      0.375521       6.17336      -26.7481       17.2984       21.4197       22.8915       21.8129       19.5690       16.8741
  12  25 4194.0239    1.0995 10.4266 10.4515  0.0000  0.1603   0.0167   0.4680    0.0645   0.0000   431.4558       25.0764      -38.7007       4.84442      -1.17175       10.6640       20.1987       25.4160       27.3649       25.4602       23.9201       19.7807
  12  27 4475.9818    0.7162 16.0179 10.3251  0.0000  0.2977   0.0131   0.8512    0.0474   0.0000   414.0306      -67.6941       52.0005      -42.5889       25.0956       4.02542       36.8948       46.4592       50.0343       47.4927       42.3198       37.6383
  13   6 1541.1620    0.1837  0.0864  9.8707  0.0000  0.0179   0.0262   0.0371    0.0361   0.0000   436.4224      -1.70416       12.7245       1.08404      -3.11147     -0.225985       3.48134       3.31884       5.39465       6.96571       6.38596       5.29893
  13   7 1692.3338    0.2594  0.1802  9.8810  0.0000  0.0204   0.0188   0.0440    0.0395   0.0000   435.7427       2.84234       14.6704      -2.87064      0.332713       3.63340       3.02896       4.17872       3.61275       3.38393       3.14322       2.56117
  13   8 1838.6686    0.4363  0.2700 10.0029  0.0000  0.0163   0.0214   0.0409    0.0524   0.0000   440.0852      0.439800       12.8250       3.06729      -1.01403      -1.48533       2.35613       3.04739       3.14207       2.86383       2.59906       2.20484
  13   9 1983.8459    0.6016  0.3954 10.0452  0.0000  0.0187   0.0234   0.0455    0.0605   0.0000   437.6667       6.85805       13.0588      -2.82351      -3.36830     -0.674188       2.09818       2.95129       2.72917       2.74064       2.55647       2.15793
  13  10 2128.4245    0.8073  0.7411  9.9678  0.0000  0.0288   0.0239   0.0617    0.0997   0.0000   435.0955      -5.41677       12.5314       5.47251       3.80845      -4.47347       3.23921       4.00604       4.22765       4.12772       3.81067       3.36623
  13  11 2271.1055    1.0928  0.9146 10.0965  0.0000  0.0287   0.0294   0.0720    0.1438   0.0000   436.8588      -5.11712       6.08310       5.16355      -1.79303      -2.23559       3.51513       4.16362       4.56350       4.34974       4.14182       3.68976
  13  12 2411.8059    1.5299  0.9079 10.8186  0.0000  0.0282   0.0408   0.0674    0.1587   0.0000   435.8628     -0.783656       7.28540      0.317058       1.27334      -4.66441       3.28059       4.50669       4.62423       4.73491       4.04573       3.47169
  13  13 2551.6604    1.9727  1.0530 10.4105  0.0000  0.0292   0.0497   0.0746    0.5278   0.0000   437.1920       1.06215       10.6523       2.45646       3.12446       2.50684       3.37087       4.25548       4.39514       4.25490       3.98920       3.50408
  13  14 2691.6532    2.5685  1.0389 11.0716  0.0000  0.0303   0.0723   0.0806    0.6596   0.0000   437.1022     -0.368617       10.7950      -3.33816       3.07003     -0.250808       3.63618       4.62564       4.68884       4.76391       4.39202       3.81624
  13  15 2832.1336    3.2472  0.8111 11.7866  0.0000  0.0262   0.0890   0.0626    0.4321   0.0000   438.5737     -0.645145       14.8699       3.95930     -0.158061      -3.89106       2.98354       4.02667       4.18345       4.06135       3.68486       3.08962
  13  16 2972.5189    3.7364  0.8484 12.7701  0.0000  0.0252   0.0996   0.0649    0.1896   0.0000   442.0665       6.27161       14.5548      -2.45242      -2.72313      -1.69878       3.11264       3.91626       3.91415       3.68725       3.71412       3.16948
  13  17 3112.4442    3.9590  1.0284 12.4176  0.0000  0.0286   0.0994   0.0719    0.2336   0.0000   433.2926      0.747214       15.8545      0.238686       5.03668      -2.43569       3.54247       4.54514       4.68993       4.70050       4.04023       3.70906
  13  18 3252.2429    3.7606  1.3938 12.6941  0.0000  0.0357   0.0862   0.0949    0.1543   0.0000   439.4948       3.43327       5.44426       3.24783       6.89427      -6.51520       4.15712       5.64336       5.70386       5.34799       4.95701       4.19550
  13  19 3392.3092    3.2661  1.9393 12.1324  0.0000  0.0432   0.0629   0.1046    0.1215   0.0000   438.1104      -18.7316       15.5936       2.91343      -1.54904       4.34404       4.95999       6.39793       6.66938       6.48204       6.00764       4.99611
  13  20 3532.4978    2.6675  3.0801 11.5253 -0.0037  0.0550   0.0423   0.1368    0.0987   0.0000   437.4775      -4.61036       4.30285      -10.4061      -3.59556       5.06970       6.57674       8.63938       8.78267       8.60051       7.94859       7.07929
  13  21 3672.9576    2.1845  4.0742 11.3987  0.0000  0.0658   0.0326   0.1768    0.0768   0.0000   445.1965      -8.97268       20.9641      -8.88189       11.3122      -1.65576       7.97783       10.2423       10.4300       10.7102       9.53312       8.10999
  13  22 3813.5491    1.7815  5.7144 11.0390  0.0000  0.0883   0.0250   0.2315    0.0757   0.0000   417.0069       5.04102       39.5437       6.98629       8.05737      -15.2756       9.92339       13.0227       13.7646       13.5250       12.4009       10.3772
  13  23 3954.0410    1.4956  7.6580 10.7475  0.0001  0.1094   0.0207   0.3163    0.0765   0.0000   453.4797       25.6156      -16.7745       8.02969       22.0375      -5.20726       12.2270       16.7717       16.9268       17.0412       14.9036       13.1819
  13  24 4095.0210    1.2064  9.4021 10.6554  0.0000  0.1370   0.0178   0.4099    0.0654   0.0000   452.5029       27.1269       29.9469       30.2827      -17.5139      -36.1514       15.6279       20.1724       21.3707       21.0363       18.6442       16.7017
  13  25 4236.5030    0.9945 10.2988 10.5127  0.0000  0.1607   0.0159   0.4648    0.0596   0.0000   439.5242       12.8546       19.7923       3.43737      -10.2335      -16.0030       18.4902       23.5815       25.5528       24.7700       22.6155       19.6776
  13  28 4659.9843    0.5164 17.0442 10.2094  0.0000  0.3890   0.0109   1.0326    0.0395   0.0000   401.9421      -87.2994       111.795       53.7943       16.5119       13.0819       42.9409       57.2999       59.5854       60.2791       52.6695       46.9808
  14   6 1571.5641    0.2119  0.1447  9.8334  0.0000  0.0138   0.0148   0.0328    0.0366   0.0000   439.1328     -0.413149       14.0760      -1.29101      0.745712      0.518216       1.57383       2.00170       2.29028       2.32455       2.27995       1.80373
  14   7 1723.5578    0.2832  0.2225  9.8768  0.0000  0.0168   0.0151   0.0351    0.0410   0.0000   435.7864     -0.337942       12.2020       4.09995      -1.35145     -0.280427       2.08137       2.73310       3.09169       2.63250       2.28426       2.40861
  14   8 1870.8392    0.4491  0.3013 10.0234  0.0000  0.0173   0.0216   0.0456    0.0507   0.0000   437.5817      -2.31674       15.0408      -1.61950     -0.118170       1.35763       2.31856       3.04730       3.81069       3.59282       2.83971       2.11326
  14   9 2016.9936    0.6372  0.5153 10.1330  0.0000  0.0251   0.0221   0.0534    0.0761   0.0000   436.7074      -7.94558       18.7542       2.15504      -8.65896       1.81980       3.40112       4.34916       5.03469       5.07053       4.38811       3.34102
  14  10 2162.5244    0.8801  0.7102 10.1197  0.0000  0.0269   0.0257   0.0593    0.0950   0.0000   439.7147      -6.19745       12.8476       3.00883      -2.29142      -3.20519       2.58207       3.85349       3.60241       3.54650       3.34008       2.88544
  14  11 2305.7016    1.2416  0.7873 10.4234 -0.0003  0.0259   0.0336   0.0607    0.1336   0.0000   437.0335      -2.30961       12.7337      -3.97077      -4.73921      -2.85566       3.20149       4.10028       4.05474       4.00769       3.63453       3.31754
  14  12 2446.6914    1.6335  0.9448 10.5436  0.0000  0.0284   0.0405   0.0656    0.1767   0.0000   439.9848       15.0988       7.27904      -6.37920      -2.65327     0.0374120       2.99552       4.00791       3.95865       3.96052       3.80383       3.28746
  14  13 2587.2632    2.0769  1.1501 10.8392  0.0000  0.0291   0.0492   0.0786    0.2694   0.0000   435.5929       4.87789       11.8451      -2.14063       2.06274      -2.05488       3.16123       4.02253       4.25695       4.23262       3.95717       3.41944
  14  14 2728.1735    2.6708  1.0761  9.8787  0.0000  0.0290   0.0646   0.0712    1.6436   0.0000   436.3148     0.0493036       7.80592      -2.34797     -0.383684      -1.88670       3.17769       4.31087       4.07430       4.23915       3.71268       3.27795
  14  15 2869.2297    3.5701  0.7742 11.5207  0.0000  0.0250   0.0998   0.0548    0.6257   0.0000   441.9794      -4.33080       17.7984       1.43731      -5.44866      -6.42476       2.61326       3.50539       3.55145       3.81370       3.36309       2.87688
  14  16 3010.0951    3.8373  0.9411 12.1440  0.0000  0.0286   0.1021   0.0657    0.4816   0.0000   441.4410      0.137102       10.2487      0.925945       1.38920      -2.84552       3.11848       4.18648       3.98773       4.00620       3.87875       3.39603
  14  17 3150.4618    4.1410  1.2022 11.7907  0.0000  0.0298   0.0948   0.0797    0.6491   0.0000   435.0931       3.02588       17.7848       3.89180       3.34205      0.691349       3.38565       4.38901       4.67617       4.49465       4.30934       3.73871
  14  18 3290.7431    3.6118  1.4102 12.8129  0.0000  0.0363   0.0811   0.0910    0.1613   0.0000   442.1329       2.91573       2.59224       5.37406      -1.40344      -6.30869       3.83781       5.20480       5.51165       5.17552       4.85217       4.41171
  14  19 3431.3256    3.0719  2.2047 12.2121  0.0000  0.0437   0.0550   0.1151    0.1073   0.0000   442.9895      -3.73039       17.1580      -12.0376      -2.93039       4.06567       4.77187       6.11156       6.39343       6.32048       5.86541       5.26042
  14  20 3572.0863    2.5283  2.9567 11.8219  0.0000  0.0541   0.0418   0.1420    0.0941   0.0000   438.8317      -13.8263       7.47929      -9.16828       9.25016      -4.63323       5.77318       7.55601       7.99538       7.72532       7.18117       6.56197
  14  21 3712.9924    2.1046  4.5046 11.1118  0.0000  0.0685   0.0289   0.1798    0.0887   0.0000   445.3513      -1.37602      0.756798       14.1073      -11.7180      -7.86947       7.14203       9.43179       9.87007       9.66221       9.24349       8.21929
  14  22 3853.9673    1.6843  6.3143 10.9282  0.0000  0.0881   0.0221   0.2522    0.0724   0.0000   434.3844       22.2522       5.78041      -17.5168      -15.7698       6.12084       9.33767       12.4006       12.9629       13.0740       12.0029       10.4518
  14  23 3995.0691    1.3684  7.9567 10.7158  0.0000  0.1102   0.0194   0.3233    0.0735   0.0000   451.2513      -2.17387       19.5484       12.7686       4.44842      -13.7518       12.0029       15.1337       16.2428       16.1580       14.8625       13.2748
  14  24 4136.7554    1.1641 10.1151 10.6418  0.0000  0.1395   0.0174   0.4272    0.0623   0.0000   415.9568       13.3416       21.9968      -21.6587      -9.03500       2.50317       15.1642       19.0117       21.0053       20.5411       19.1153       16.8037
  14  27 4561.6430    0.5953 14.8263 10.3592  0.0000  0.2938   0.0130   0.8455    0.0430   0.0000   495.5911       24.3518       15.9981      -22.9961       58.2769      -32.9841       31.1064       39.5158       43.0393       43.0915       38.7321       34.3342
  15   7 1753.7763    0.3245  0.2974  9.8917  0.0000  0.0175   0.0146   0.0419    0.0436   0.0000   436.9075       3.42294       17.3619     -0.684377     0.0505214      0.416493       1.86832       2.22725       2.69456       2.80105       2.59182       2.24975
  15   8 1902.2986    0.4797  0.3911  9.9056  0.0000  0.0186   0.0179   0.0423    0.0525   0.0000   435.6297      0.653600       14.6726      -3.59445     -0.326795     -0.456721       1.84133       2.30145       2.67588       2.42933       2.40703       2.21988
  15   9 2049.6033    0.6777  0.5750 10.0110  0.0000  0.0223   0.0209   0.0535    0.0856   0.0000   437.8421      -1.19211       13.1814      -4.39840     -0.450287       1.41590       2.17980       2.91716       2.73462       2.95423       2.65331       2.57598
  15  10 2195.8514    0.9358  0.7071 10.4535  0.0000  0.0237   0.0265   0.0566    0.0873   0.0000   439.5237     -0.337091       9.92741       6.22840      0.369101      0.710085       2.49156       3.13691       3.37810       3.30894       3.05644       2.67954
  15  11 2339.4355    1.2673  0.8860 10.4691  0.0000  0.0264   0.0312   0.0637    0.1287   0.0000   437.7367      0.324616       9.62290      -1.56947      -3.95909       1.62624       2.62386       3.45189       3.65651       3.54444       3.38965       2.96506
  15  12 2480.9854    1.7662  1.0313 10.2904  0.0000  0.0275   0.0411   0.0683    0.2296   0.0000   442.4542   -0.00816605       11.3802     -0.166775       2.94346      0.250399       2.78524       3.85265       3.82534       3.90229       3.50803       3.32152
  15  13 2622.3137    2.2533  0.9913 10.9862  0.0000  0.0277   0.0523   0.0620    0.2044   0.0000   438.8783      -5.96107       8.37725      -8.60449      -2.29050     -0.193635       2.87676       3.74425       3.96200       4.01226       3.84834       3.40221
  15  14 2764.0728    2.8657  0.9367 11.7883  0.0000  0.0249   0.0699   0.0652    0.1956   0.0000   439.2984       1.76840       20.7706      -4.63681      -2.61635       2.77102       2.62122       3.46471       3.43065       3.35627       3.31881       2.95833
  15  15 2905.7416    3.4962  0.8626 12.1972  0.0000  0.0248   0.0865   0.0595    0.3086   0.0000   439.6126      0.332527       19.4982      -1.16435      -3.24236      -2.14884       2.48849       3.21282       3.45671       3.34098       3.12068       2.84845
  15  16 3047.0367    4.1635  0.9696 11.0410  0.0000  0.0261   0.1060   0.0696    1.6529   0.0000   434.5417      -7.68435       9.69665      -5.85466       2.98393       4.55846       2.89900       3.78330       3.94385       3.80363       3.66157       3.15396
  15  17 3187.9695    4.1334  1.0255 12.8179  0.0000  0.0305   0.1042   0.0709    0.3293   0.0000   439.1093      -2.93290       13.9235      -1.63931       2.27329      -1.26395       3.03588       3.97686       4.17995       4.21413       4.01686       3.42802
  15  18 3328.7264    3.3818  1.5289 12.8509 -0.0000  0.0367   0.0770   0.0974    0.1786   0.0000   442.5992       7.99100     -0.578741       6.93387      -4.42665      -1.07974       3.70983       4.80926       5.06736       5.34048       4.87103       4.30317
  15  19 3469.7623    2.8362  2.3073 12.4045  0.0000  0.0469   0.0525   0.1210    0.1039   0.0000   452.5168      -14.0772       7.39079      -3.20738       12.0964      -2.12617       5.11119       6.42963       6.81165       6.59456       6.18568       5.39241
  15  20 3611.0832    2.3448  3.6371 11.6126  0.0000  0.0590   0.0343   0.1581    0.0887   0.0000   434.9955      -11.7119      0.716726       14.0470       1.62883      -14.0234       5.66909       7.54465       8.30318       7.65404       7.27679       6.56747
  15  21 3752.4081    1.9488  4.8204 11.2602 -0.0028  0.0713   0.0267   0.1886    0.0780   0.0000   441.0385      -5.24678       35.9513      0.136522      -14.0277      -14.5161       7.30867       9.41033       10.1484       9.90853       9.44224       8.63815
  15  24 4177.1048    1.0532 10.1418 10.6139  0.0000  0.1405   0.0166   0.4317    0.0599   0.0000   409.2468      -37.8869       7.42386       30.7398       9.19944       8.69005       14.2335       18.4187       19.9194       19.7182       18.1376       16.4669
  15  27 4602.3023    0.5520 16.9717 10.3711 -0.0033  0.3550   0.0104   0.9250    0.0333   0.0000   428.5973       97.9981       23.3018      -17.3773       22.3412      -31.5760       34.9544       44.8590       49.2296       48.9644       44.8730       40.3339
  16   5 1467.2579    0.1382  0.1422  9.7271  0.0000  0.0168   0.0105   0.0356    0.0325   0.0000   435.4755     -0.827509       16.5971       1.08463      -2.65828      0.325374       1.58945       1.97629       2.28541       2.26270       2.06219       2.03710
  16   7 1783.2270    0.3949  0.2247  9.9130  0.0000  0.0143   0.0203   0.0349    0.0414   0.0000   437.4028       1.47820       15.7402      0.377069      -5.44108     -0.580658       1.21801       1.62548       1.83228       1.81040       1.58749       1.60696
  16   8 1933.1311    0.5125  0.4573  9.9563  0.0000  0.0217   0.0176   0.0468    0.0551   0.0000   436.8119      -3.50450       6.17096       1.01875      0.841267      -3.14758       2.06841       3.02473       2.98884       3.01772       2.91294       2.46904
  16   9 2081.6006    0.7242  0.5648 10.1129  0.0000  0.0213   0.0223   0.0516    0.0804   0.0000   435.8355      -3.22658       10.5062      -3.43237      -4.26959       1.40524       2.07835       2.79383       2.74210       3.00027       2.69175       2.45805
  16  10 2228.3382    1.0358  0.8450 10.1337  0.0000  0.0261   0.0260   0.0616    0.1421   0.0000   439.8822    -0.0262699       11.1611     0.0764516      0.602492      -1.11401       2.33882       3.10779       3.31419       3.22555       3.06178       2.80551
  16  11 2372.5377    1.4084  1.0348 10.4577  0.0001  0.0267   0.0318   0.0722    0.1380   0.0000   434.4633       2.70168       16.0988      0.706372      -4.57753     -0.781561       2.71288       3.32364       3.32187       3.31333       3.26937       3.14822
  16  12 2514.7645    1.8402  1.0480 10.8301  0.0000  0.0266   0.0407   0.0687    0.1556   0.0000   438.0288       1.47561       18.4531      -6.44764       1.25139      -1.75090       2.61515       3.48364       3.68186       3.81760       3.78251       3.18344
  16  13 2656.8139    2.4083  1.0640 10.8958  0.0000  0.0253   0.0536   0.0663    0.2276   0.0000   439.5175      -3.69133       10.9787      -7.89699       7.16214     -0.248064       2.52131       3.13970       3.33215       3.36716       3.41224       2.98660
  16  14 2799.4855    2.9276  0.9676 11.6930  0.0000  0.0259   0.0677   0.0607    0.1972   0.0000   437.6029      0.364566       14.1126       2.71280      -3.14858      0.395903       2.57104       3.44928       3.43612       3.40543       3.34039       2.99967
  16  15 2941.7049    3.5083  0.9235 12.5012  0.0000  0.0251   0.0833   0.0602    0.1724   0.0000   436.2936     0.0900294       10.5640      -4.46135      -1.78360       5.05511       2.42838       3.26304       3.27975       3.22483       3.21642       2.91292
  16  16 3083.4405    4.0044  0.9232 12.5973  0.0000  0.0247   0.0941   0.0638    0.2812   0.0000   436.9488       2.63113       4.77278     -0.984300       2.43565      0.402053       2.48120       3.06288       3.28137       3.19064       3.23928       2.81856
  16  17 3224.8961    4.0623  1.3881  3.9720  0.0000  0.0314   0.0895   0.0858 1000.0000   0.0000   436.5335      -4.17028       10.3901      0.664502      -8.76578      -1.19949       2.83972       3.71818       3.95208       3.94431       3.83651       3.41583
  16  18 3366.2898    3.3911  1.8358 12.1367  0.0000  0.0378   0.0693   0.1084    0.2933   0.0000   439.9949      -3.57532       2.77753      -2.56368      -3.57585      -3.67188       3.80161       4.96782       5.15443       5.12083       5.02657       4.40438
  16  19 3507.8456    2.7116  2.6589 12.0930  0.0000  0.0480   0.0467   0.1312    0.1219   0.0000   431.1509       1.40617     -0.645948      -11.4247       5.89509       1.84047       4.59574       6.20846       6.45816       6.55204       6.05191       5.51972
  16  20 3649.6481    2.2691  4.0853 11.2298  0.0000  0.0593   0.0306   0.1629    0.1073   0.0000   453.3949      -4.44714       10.0472       3.61666       8.75730      -10.6043       5.72350       7.35299       7.88264       7.85414       7.69388       6.92748
  16  21 3791.4876    1.8884  5.1230 11.0444  0.0000  0.0698   0.0246   0.1954    0.0832   0.0000   445.8575      -14.5098       4.44586       8.05409       5.60530      -18.9862       6.66943       8.88232       9.12155       9.54262       8.71401       7.91707
  16  22 3933.3507    1.5028  7.3619 10.7250  0.0000  0.0918   0.0188   0.2686    0.0696   0.0000   438.1651       14.1913       7.27097      -24.8730       2.55458       15.3416       8.64243       11.1272       12.1634       12.2078       11.3944       10.4206
  16  23 4075.5262    1.2085  8.7682 10.7821 -0.0002  0.1121   0.0173   0.3532    0.0557   0.0000   405.0126     -0.955401       21.4376       25.8883      -1.36115      -11.7837       10.7434       13.5945       14.8436       15.1999       13.8979       12.7604
  16  24 4217.7805    0.9723 10.2753 10.6932 -0.0034  0.1470   0.0161   0.4579    0.0506   0.0000   452.5481       34.7486      0.777053      -34.7993       17.4216       1.37298       13.3230       17.6634       19.1592       19.0448       17.6012       16.2133
  17   4 1318.0311    0.0965  0.0500  9.8877  0.0000  0.0171   0.0133   0.0245    0.0294   0.0000   437.0777     -0.350166       16.7980      0.167860      -1.96116       1.16104       1.31791       2.29285       2.44171       1.93073       3.02682       1.88775
  17   7 1811.9902    0.4033  0.2898  9.8954  0.0000  0.0155   0.0169   0.0358    0.0428   0.0000   440.2161     -0.611684       17.0858      -1.54732     -0.988138       1.97108       1.62934       1.95795       2.24483       2.26078       2.04011       1.76658
  17   8 1963.3211    0.5574  0.4298  9.9678  0.0000  0.0191   0.0187   0.0423    0.0573   0.0000   437.7683     -0.172765       16.9601       3.81801      -4.26419      -2.24752       1.60538       2.13787       2.18911       2.40522       2.04027       1.93284
  17   9 2112.9983    0.7756  0.6544 10.2353  0.0000  0.0217   0.0218   0.0543    0.0748   0.0000   438.0362      -2.41036       19.6449      0.789660      -1.19131       3.98946       2.17280       2.70099       2.93865       2.79585       2.67067       2.51608
  17  10 2260.2585    1.0684  0.7798 10.4866  0.0000  0.0242   0.0275   0.0604    0.1268   0.0000   443.0403       1.47857       17.2425      -3.99174      -2.47415      -1.55753       2.09127       2.79379       2.96174       3.04076       2.97533       2.62673
  17  11 2404.9819    1.5275  0.9008 10.7394  0.0000  0.0244   0.0352   0.0567    0.1450   0.0000   434.9589      -6.36912       17.8313      -7.31123      -6.75624      -1.20676       2.30555       2.92926       3.14168       3.10989       3.05357       2.71459
  17  12 2548.0090    1.9181  1.0953 10.7709  0.0000  0.0266   0.0411   0.0684    0.1899   0.0000   437.1396      -1.27974       16.2862     -0.419802     -0.219729      -2.38568       2.36159       3.19507       3.26988       3.34021       3.05837       2.91547
  17  13 2690.9965    2.4682  0.9455 11.4631 -0.0002  0.0238   0.0563   0.0629    0.1659   0.0000   436.4351       1.73590       4.49636       4.80299      -2.69012     -0.521885       2.36306       3.03241       3.33838       3.40435       3.29373       2.86782
  17  14 2834.2717    3.2140  0.9146 11.6767  0.0000  0.0242   0.0726   0.0589    0.2067   0.0000   435.7588       5.66753       15.9116      -5.02174      -4.92308      0.712288       2.15604       2.95704       2.93371       2.99834       2.93561       2.70144
  17  15 2977.1329    3.6851  0.9573 12.3017  0.0000  0.0251   0.0817   0.0587    0.1817   0.0000   437.2290       1.00698       12.1284       1.08102       1.15644      -3.56625       2.26274       2.94816       3.13917       3.01835       3.10728       2.63083
  17  16 3119.2595    3.9239  0.9907 12.7184  0.0000  0.0254   0.0876   0.0646    0.2012   0.0000   442.5598       8.26262       16.5248      -8.25800       1.01276       1.11772       2.34318       2.71462       2.99756       3.23526       2.78625       2.71011
  17  17 3261.2450    3.7525  1.4838 11.8038  0.0000  0.0315   0.0775   0.0837    0.5068   0.0000   440.1581      -2.49984       15.1473      0.498317       2.15502     -0.257766       2.77828       3.78012       3.81743       3.98861       3.66522       3.40836
  17  18 3403.3254    3.2279  2.1700 11.6820  0.0000  0.0406   0.0567   0.1118    0.3294   0.0000   444.9132      -8.18718       2.66940       8.10858      -5.47256       4.99645       3.48389       4.82750       5.11959       5.05083       4.77262       4.54234
  17  19 3545.3847    2.7541  2.9725 11.5379  0.0000  0.0474   0.0415   0.1302    0.1709   0.0000   439.6474       2.11526       21.6108      -2.25650       2.23079      -4.40733       4.35764       5.69282       5.93317       5.99127       5.70227       5.26724
  17  20 3687.6793    2.1281  4.2675 11.3621 -0.0002  0.0603   0.0289   0.1717    0.0942   0.0000   441.2677       5.84743       7.76058       2.83357       10.4400      -3.82341       5.37432       7.22587       7.66598       7.72668       7.38912       6.73991
  17  21 3829.9278    1.7222  5.9581 11.0550  0.0000  0.0751   0.0215   0.2210    0.0689   0.0000   431.5619      -6.39821       7.39701      -10.1028       6.54524       8.14392       6.84639       8.88084       9.54587       9.98492       9.29085       8.66968
  17  22 3972.3024    1.4448  7.4796 10.7326  0.0000  0.0913   0.0181   0.2688    0.0667   0.0000   431.2844      -9.69455      -10.0963       4.96253       22.5784      -11.3933       8.18349       10.6335       11.4194       11.4315       11.1067       9.89225
  17  23 4114.8418    1.1284  9.6718 10.7011  0.0000  0.1216   0.0162   0.3751    0.0545   0.0000   441.6981      -2.72259       14.7164      -4.25768      -4.34129       16.2996       10.6579       14.0128       15.2314       15.4441       14.5739       13.5344
  17  24 4257.3614    0.9235 10.6635 10.6793  0.0000  0.1465   0.0152   0.4666    0.0467   0.0000   456.5338      -25.8628       26.1435       3.23352       2.47950      -26.4737       12.9998       16.6863       18.5032       18.3186       17.3908       16.0310
  17  26 4542.5469    0.5859 14.5674 10.5176  0.0000  0.2742   0.0124   0.7909    0.0342   0.0000   469.3308       31.3940       60.6565      -65.7345       23.3613       11.7868       23.8018       30.6038       33.9459       34.5324       32.6240       29.7557
  17  27 4685.7207    0.4740 17.7769 10.3285  0.0009  0.3889   0.0089   0.9967    0.0261   0.0000   424.5016      -56.1006       41.1893       19.6390       5.77387      -43.2525       33.5209       43.2880       47.5982       48.9175       44.7847       41.3775
  18   4 1341.4950    0.0944  0.0522  9.8157  0.0000  0.0160   0.0131   0.0319    0.0288   0.0000   436.1176       1.58121       20.7759       2.19881      -1.97447      -3.44260       1.55272       1.85356       1.92185       1.72486       1.95054       1.66280
  18   5 1518.7142    0.1605  0.1570  9.8102  0.0000  0.0151   0.0109   0.0329    0.0317   0.0000   436.5408       1.70538       17.3267      0.109965      -3.21938      -1.70676       1.52636       2.02070       1.97866       1.78926       2.12685       2.31698
  18   6 1683.6545    0.2704  0.2500  9.9267  0.0000  0.0199   0.0127   0.0347    0.0357   0.0000   436.5018      -3.18586       18.0561      -3.38427      -4.81788     -0.855700       2.14202       2.79011       2.86387       3.31305       3.76634       2.51879
  18   7 1839.9883    0.4337  0.3609  9.8537  0.0000  0.0170   0.0161   0.0427    0.0460   0.0000   438.8703      -1.05308       10.8670      0.659105      -1.11819      -1.58836       1.68110       2.23203       2.47208       2.37103       2.29039       2.05252
  18   8 1992.8077    0.6103  0.5542  9.9395 -0.0014  0.0194   0.0186   0.0523    0.0683   0.0000   437.3321      -2.90345       17.8073      -3.52281      -2.98057      0.481519       1.75755       2.40356       2.46150       2.58484       2.38647       2.13009
  18   9 2143.6987    0.8458  0.7397  9.9309  0.0000  0.0229   0.0209   0.0519    0.0882   0.0000   442.0011      -4.84681       16.1305       2.49773     -0.854290      -2.75486       1.77204       2.49207       2.61464       2.76549       2.63797       2.32064
  18  10 2291.6288    1.1906  0.8908 10.2795  0.0000  0.0243   0.0282   0.0620    0.1499   0.0000   436.0049     -0.462226       9.61013       4.15762       2.57142      -1.46651       1.99416       2.57812       2.73044       2.97426       2.63017       2.48725
  18  11 2436.7556    1.5984  1.1096 10.5073  0.0000  0.0285   0.0350   0.0673    0.2673   0.0000   437.0970       3.43395       14.3640      -1.35387     -0.661366       2.31141       2.42134       3.12132       2.99442       3.30301       3.23272       2.96946
  18  12 2580.8218    2.1181  0.9158 11.3460  0.0000  0.0231   0.0481   0.0595    0.1350   0.0000   436.1970       3.40189       13.8718      0.380388      -1.32248      -3.35714       1.98616       2.53833       2.77027       2.84787       2.72731       2.45902
  18  13 2724.6750    2.6811  0.9864 11.5826  0.0000  0.0238   0.0566   0.0593    0.1565   0.0000   437.7581       1.25772       10.8514      -7.06957      -5.70632       1.59419       2.11528       2.70957       2.94844       2.98971       2.99418       2.71014
  18  14 2868.6442    3.2897  0.9081 11.7654 -0.0001  0.0227   0.0718   0.0557    0.1916   0.0000   441.1193       3.49191       7.44792     -0.449265       2.87900      0.755133       2.11967       2.70857       2.82064       2.97534       2.92847       2.60631
  18  15 3012.0690    3.8418  0.9673 12.5119  0.0000  0.0254   0.0834   0.0603    0.1550   0.0000   437.4771      -2.17278       16.8697       4.40236       2.98942      -2.64794       1.97507       2.75247       2.82489       2.95919       2.76825       2.54922
  18  16 3154.8068    4.0192  1.0767 12.4730  0.0000  0.0259   0.0850   0.0641    0.2049   0.0000   437.6113      0.270311       19.1000      -1.12913      -2.15087       2.43558       2.27432       2.94084       3.24183       3.15926       3.27271       2.93986
  18  17 3297.2997    3.6118  1.4711 12.3428  0.0000  0.0319   0.0707   0.0804    0.2404   0.0000   439.7168       3.06999       7.86189      -2.92401       2.56007       10.5081       2.60950       3.56025       3.82787       3.79123       3.63521       3.41997
  18  18 3439.9041    3.0948  2.6119 10.8982  0.0000  0.0411   0.0461   0.1118    0.4052   0.0000   438.3631      -4.24242      0.990791      -3.46068       8.05133      -2.56967       3.38355       4.62430       4.79086       5.02496       4.72570       4.40553
  18  19 3582.4177    2.4181  3.6110 11.4900  0.0000  0.0524   0.0344   0.1485    0.1277   0.0000   444.2474       8.89570       1.24909      -2.04505       17.0668      0.163128       4.44817       5.90789       6.22229       6.41356       6.19299       5.74469
  18  20 3725.2280    2.0222  5.0092 10.8865 -0.0000  0.0609   0.0237   0.1774    0.1035   0.0000   443.5051       7.48996       22.2731      -3.29180      -2.86251       3.74956       5.23306       6.69232       7.39646       7.46403       7.31072       6.69719
  18  21 3868.0259    1.6581  6.3490 10.8081 -0.0023  0.0748   0.0191   0.2198    0.0726   0.0000   436.9271       1.47965       13.7222      -17.1015      -7.87982      -4.84875       6.31072       8.33005       8.98784       9.06820       8.73035       8.05706
  18  22 4010.7382    1.3727  8.3994 10.6468  0.0000  0.0972   0.0164   0.2824    0.0605   0.0000   420.1370       8.94401       9.43427       5.42998       20.0657      -24.2581       8.15019       10.4695       11.6453       12.0095       11.0749       10.4078
  18  23 4153.9213    1.0842  9.7285 10.6609 -0.0004  0.1162   0.0151   0.3720    0.0508   0.0000   421.7913       7.58377       30.2202       5.02662      -7.83539      -5.02700       9.92833       12.7214       14.0584       14.2811       13.7747       12.7009
  18  25 4439.3133    0.6726 13.1700 10.6802  0.0000  0.2223   0.0140   0.6932    0.0355   0.0000   391.6043       9.97797       63.9574       3.17511       12.9539       15.7186       18.2004       23.5746       25.8827       26.7581       24.3314       23.3178
  18  26 4582.8159    0.5167 15.1224 10.5607  0.0000  0.3251   0.0109   0.8683    0.0271   0.0000   443.8283      -13.5238      -49.9072      -35.7818       14.8085       8.69965       26.3355       34.4993       38.4256       38.7162       36.8600       33.1413
  19   4 1364.3047    0.1084  0.0487  9.8664  0.0000  0.0234   0.0230   0.0342    0.0279   0.0000   437.8460      -2.09441       18.2334      -1.13311      -2.94296       2.68860       1.06447       1.70236       1.57151       1.93663       1.52638       1.73782
  19   7 1867.2777    0.4603  0.4043  9.9359  0.0000  0.0188   0.0151   0.0382    0.0476   0.0000   438.3004       2.35146       13.3998      0.428223     -0.871638    -0.0432097       1.45558       2.13117       2.00858       2.15786       2.34683       2.14144
  19   8 2021.7152    0.6563  0.5869  9.8959  0.0000  0.0203   0.0183   0.0472    0.0738   0.0000   437.5692     -0.655931       10.9647     0.0530928      -4.54756     -0.213037       1.65462       2.18946       2.32946       2.43667       2.51423       2.38126
  19   9 2173.7104    0.8883  0.8169 10.1646  0.0000  0.0233   0.0208   0.0574    0.0877   0.0000   439.2652      -2.83678       13.3684      -2.30929      -8.31296      -2.06990       1.79993       2.27479       2.62149       2.69744       2.54968       2.25590
  19  10 2322.2985    1.2674  0.8552 10.5072  0.0000  0.0237   0.0292   0.0572    0.1102   0.0000   442.4896      -5.57082       10.6688       4.97194      -3.34751      0.384363       1.97011       2.63701       2.58099       2.74079       2.65412       2.68347
  19  11 2468.1176    1.6677  0.9913 11.1897  0.0000  0.0254   0.0376   0.0658    0.1613   0.0000   439.1439      -2.77890       9.49701      -2.42699      -1.39402      -1.44642       2.05487       2.62196       2.86696       2.94901       2.85290       2.66453
  19  12 2613.0227    2.2021  0.9989 11.5531  0.0000  0.0258   0.0478   0.0647    0.1684   0.0000   442.4431      0.597578       14.3979      -1.38826      -2.13163     -0.684721       2.51736       3.39125       3.81750       3.74347       3.61057       3.08412
  19  13 2757.8779    2.9686  0.8488 11.7269  0.0000  0.0212   0.0651   0.0511    0.1569   0.0000   441.4505       3.26564       12.4883     -0.422651     -0.687975     -0.221151       1.76686       2.37003       2.46332       2.54629       2.48294       2.23441
  19  14 2902.4766    3.5450  0.8899 12.0530  0.0000  0.0219   0.0760   0.0543    0.1708   0.0000   437.1605       5.79300       17.0778     -0.352274      0.509934     -0.304409       1.69158       2.31531       2.46447       2.51004       2.77740       2.35641
  19  15 3046.5093    3.9981  0.9975 12.2089 -0.0000  0.0237   0.0820   0.0571    0.1919   0.0000   436.6468       2.16481       12.0105       3.07405      -1.43359      -3.30455       2.03172       2.72313       2.89864       2.92081       2.81506       2.53937
  19  16 3189.7968    3.9249  1.1783 12.7543  0.0000  0.0274   0.0794   0.0694    0.1707   0.0000   437.4390     -0.975908       13.6728     -0.477579      -4.31901      -5.13025       2.37532       3.22164       3.36349       3.41907       3.31796       3.00667
  19  17 3332.7648    3.4733  1.6917 12.3665  0.0000  0.0325   0.0606   0.0857    0.1535   0.0000   444.4096       2.41415       14.8229   -0.00555745       4.12903     -0.285114       2.67797       3.47427       3.77140       3.90529       3.80224       3.54096
  19  18 3476.0084    2.8127  2.4254 12.1533  0.0000  0.0411   0.0467   0.1143    0.1323   0.0000   434.4088      -4.63257       11.6699       4.74869      -3.88686      -5.35641       3.33953       4.56041       4.74527       5.03359       4.97763       4.48166
  19  19 3619.1807    2.3884  4.0313 11.0745  0.0000  0.0521   0.0295   0.1491    0.1400   0.0000   435.0245       5.63311       16.4075      -4.52845     -0.866196      -5.92663       4.17142       5.33206       5.84692       6.09763       5.62237       5.42595
  19  20 3762.3247    1.9340  5.5435 10.9922  0.0004  0.0676   0.0227   0.1883    0.0873   0.0000   441.8532       1.59657       17.4143       1.38404       3.55211       2.17494       5.44738       7.23550       7.75604       7.76870       7.77824       7.13791
  19  21 3905.5926    1.5687  7.1632 10.7328  0.0000  0.0809   0.0172   0.2330    0.0660   0.0000   434.5453       3.92094     -0.355335      -19.9348       2.15271      -6.21532       6.37035       8.39407       9.25688       9.20940       8.91270       8.55733
  19  22 4048.9633    1.2391  8.2014 10.8251  0.0000  0.0995   0.0159   0.2988    0.0515   0.0000   436.1827      -5.08320       40.9453      -4.48033       5.38930      -6.64314       7.97749       10.7653       11.6057       11.6727       11.2307       10.5709
  19  23 4192.1531    1.0180 10.1877 10.7363  0.0001  0.1242   0.0147   0.3937    0.0445   0.0000   449.0595      0.796593      -5.39931       4.24242      -2.77225      -9.03195       9.99821       12.8224       14.2734       14.4933       13.5989       13.0164
  19  24 4335.9526    0.7696 11.5470 10.7766  0.0000  0.1707   0.0149   0.5460    0.0378   0.0000   447.0112      -15.2141      -1.70215       6.46729       10.8140       4.66193       13.6519       17.6042       19.6419       19.5370       19.3042       17.8481
  20   5 1566.5503    0.2052  0.1475  9.7929  0.0000  0.0141   0.0117   0.0267    0.0308   0.0000   440.1161      0.604111       17.1608       1.32523      -6.22895     -0.205065       1.58244       1.99541       2.13666       2.22406       1.85763       1.78217
  20   6 1734.1956    0.3552  0.2256  9.8545  0.0000  0.0125   0.0154   0.0292    0.0358   0.0000   438.1326      -1.49071       17.0373      -1.23306      -3.49380      0.803077      0.981581       1.31139       1.44584       1.49287       1.36295       1.49185
  20   7 1893.9267    0.4799  0.4376  9.9130  0.0000  0.0178   0.0152   0.0420    0.0464   0.0000   437.5732      -1.77636       13.3677       1.49915       1.18963       1.65267       1.35523       1.81949       2.02818       2.26652       2.26563       1.99118
  20   8 2050.0053    0.6956  0.6104 10.0055  0.0000  0.0202   0.0185   0.0489    0.0689   0.0000   439.6803       1.50932       12.9884     -0.954169      -4.36833      -4.64356       1.56988       1.99107       2.24539       2.20630       2.24893       2.23152
  20   9 2203.1053    0.9966  0.9058  9.9134  0.0000  0.0227   0.0216   0.0588    0.1289   0.0000   436.5881       1.32589       15.7550       4.95938      -2.00368      0.558414       1.75747       2.34260       2.53167       2.69974       2.71393       2.36877
  20  10 2352.3894    1.3764  1.0040 10.3018 -0.0000  0.0247   0.0284   0.0581    0.1379   0.0000   435.5337    0.00753261       10.6629      -1.02950     -0.851203     -0.989734       1.98600       2.60905       2.55809       2.69126       2.64421       2.57179
  20  11 2498.8994    1.6991  0.9522 11.1653  0.0000  0.0246   0.0367   0.0600    0.1470   0.0000   435.8179       2.31659       14.3588      -1.56319      -4.54655      0.134253       1.86542       2.42654       2.54620       2.72404       2.64624       2.44928
  20  12 2644.8206    2.2930  0.9676 11.5202  0.0001  0.0238   0.0501   0.0603    0.1915   0.0000   438.5063      -2.53890       13.9360      -3.19557      0.883679     -0.825443       1.91598       2.52911       2.65917       2.66008       2.79610       2.53128
  20  13 2790.6495    2.9907  0.8767 12.0714  0.0000  0.0214   0.0656   0.0541    0.1353   0.0000   440.7016       4.43930       12.0906       1.23984      0.504677       1.81862       1.69550       2.22601       2.35721       2.51478       2.46890       2.24446
  20  14 2935.8915    3.7755  0.9477 11.8074 -0.0001  0.0215   0.0766   0.0523    0.2111   0.0000   437.6632     -0.346763       15.0598       1.02848      0.439950      -4.96022       1.67958       2.26911       2.38881       2.49756       2.33320       2.32785
  20  15 3080.3751    4.1024  0.9047 12.4227 -0.0001  0.0209   0.0864   0.0549    0.1701   0.0000   437.6309      -5.23242       11.6558      -1.67300     -0.513914      -3.58713       1.71773       2.30391       2.40741       2.46779       2.58656       2.40834
  20  16 3224.3416    3.8896  1.2433 12.4922  0.0000  0.0277   0.0736   0.0666    0.1718   0.0000   436.2885      -1.29761       14.4976       3.27350       1.42493      -1.62557       2.14464       2.81168       3.04741       3.06634       3.07398       2.75536
  20  17 3368.0345    3.3733  1.7518 12.2818  0.0000  0.0321   0.0554   0.0854    0.1198   0.0000   437.8849       4.45911       7.98926      -3.74970      -2.85096      -5.16932       2.45345       3.20838       3.33275       3.64974       3.31522       3.19342
  20  18 3511.7966    2.6953  2.7996 11.9009  0.0009  0.0433   0.0390   0.1158    0.1076   0.0000   432.9862      -2.13254       12.3654      -4.26401       1.15265      -1.38277       3.25884       4.44721       4.79269       4.82771       4.81866       4.55968
  20  19 3655.4998    2.2502  4.0923 11.2231  0.0000  0.0526   0.0279   0.1500    0.1075   0.0000   435.9403       3.64478       11.5640      -2.78194       8.01345      -5.77739       4.02442       5.31136       5.87816       5.89651       5.88608       5.46471
  20  20 3799.1724    1.7766  5.7728 11.0438 -0.0004  0.0691   0.0209   0.1976    0.0721   0.0000   434.0516      0.790094       9.11735     -0.770343     -0.442650    -0.0327619       5.25766       6.80928       7.58671       7.71934       7.45252       6.95355
  20  21 3942.8225    1.4992  7.4228 10.7303  0.0000  0.0828   0.0166   0.2413    0.0610   0.0000   432.5785      -9.66263       39.7937      -11.4664       1.78924      -18.8691       6.14535       8.15701       8.84145       9.35914       8.63840       8.36155
  20  22 4086.6717    1.1859  9.1058 10.7219  0.0000  0.1030   0.0146   0.3127    0.0459   0.0000   426.8937      -2.26148       22.9209      -8.38112       2.43056       4.40315       7.78430       10.1231       11.1065       11.3358       10.8199       10.3111
  20  23 4230.2362    0.9128 10.3351 10.8245  0.0000  0.1390   0.0155   0.4346    0.0407   0.0000   425.2791       20.2356       16.0477      -26.2803      -9.30534       29.8564       10.3136       13.5891       15.1030       15.3268       14.9679       13.9078
  21   5 1589.2738    0.2216  0.1540  9.8085  0.0000  0.0112   0.0117   0.0239    0.0305   0.0000   438.7275      -1.62238       16.8625     -0.280324      -2.72801     -0.323570      0.919149       1.09278       1.22504       1.33874       1.23955       1.12421
  21   6 1758.2040    0.3764  0.3455  9.9119  0.0000  0.0156   0.0134   0.0387    0.0392   0.0000   437.8506     -0.749781       19.8958       1.46078      -4.27482     -0.588815       1.13465       1.37181       1.65717       1.55324       1.52953       1.47280
  21   7 1919.8177    0.5262  0.4635  9.9176  0.0000  0.0166   0.0156   0.0411    0.0496   0.0000   438.9338      -3.60445       14.7901      0.172504      -4.08638     -0.232235       1.18466       1.58048       1.78460       1.67252       1.71862       1.60790
  21   8 2077.7138    0.7191  0.7017 10.0148  0.0000  0.0202   0.0173   0.0501    0.0694   0.0000   439.7028      -3.41056       13.3776       7.58165       2.19495      -2.83217       1.45159       1.92224       1.94645       2.21868       2.11397       1.92471
  21   9 2231.8701    1.0219  0.8103 10.2718  0.0000  0.0214   0.0228   0.0540    0.1079   0.0000   438.0323       2.60189       15.8979      -2.08250      0.816725     -0.773170       1.71461       2.15951       2.30745       2.37055       2.35805       2.16808
  21  10 2381.8183    1.4305  1.0472 10.4492  0.0000  0.0243   0.0284   0.0617    0.1366   0.0000   437.9177      0.225660       14.4307      -4.13452      -3.42627      0.680498       1.74194       2.30945       2.38604       2.50319       2.38246       2.35571
  21  11 2529.2138    1.9342  1.0238 10.9783  0.0000  0.0232   0.0381   0.0577    0.1513   0.0000   438.4400      0.682999       12.6661      -1.36989     -0.956762      -1.13380       1.82270       2.27299       2.44380       2.63649       2.48440       2.38420
  21  12 2676.1238    2.5174  1.0653 11.2824  0.0000  0.0243   0.0500   0.0612    0.2742   0.0000   439.2751       1.96437       11.7489       4.66498      -3.93185      -2.59519       1.86354       2.36847       2.77122       2.62995       2.66638       2.57988
  21  13 2822.8832    3.1740  0.9388 11.9366  0.0000  0.0235   0.0637   0.0521    0.2177   0.0000   437.4097       2.60912       12.6815       1.75579      0.492651       1.31469       1.63123       2.26437       2.38851       2.53938       2.58069       2.31951
  21  14 2968.8404    3.8258  0.8891 12.3878  0.0000  0.0211   0.0795   0.0505    0.1569   0.0000   439.4012       4.70995       7.02529      -2.15562     -0.255332       4.37860       1.76470       2.11373       2.25728       2.28310       2.25235       2.19127
  21  15 3113.8504    4.2250  0.9644 12.3354  0.0000  0.0207   0.0846   0.0555    0.1957   0.0000   438.4888      0.591169       19.0683     -0.773215       1.30075      -2.50326       1.63312       2.13653       2.34153       2.40340       2.44615       2.24754
  21  16 3258.3882    3.8516  1.4764 11.7764  0.0000  0.0279   0.0630   0.0709    0.2229   0.0000   440.8988       1.17595       11.0277      0.625324       3.57936      -4.47357       2.10314       2.86688       3.01843       3.13872       3.16702       3.04663
  21  17 3402.7794    3.3216  1.8980 12.2639  0.0000  0.0328   0.0510   0.0864    0.1005   0.0000   442.3515       1.23997       16.9780       2.38794      0.122194       1.43572       2.40903       3.17667       3.47826       3.56721       3.37753       3.32587
  21  18 3546.9903    2.5526  3.0123 12.0489 -0.0000  0.0456   0.0358   0.1186    0.0793   0.0000   440.1190       3.67546      0.391781      0.698682       6.22587      -4.97758       3.29590       4.27318       4.78409       4.87835       4.93692       4.53214
  21  19 3691.3089    2.1064  4.5531 11.2284  0.0000  0.0546   0.0242   0.1558    0.0835   0.0000   431.3598      -2.17093       11.1629      -4.21852      -9.51581       7.00029       4.01089       5.21697       5.73833       5.92186       5.68980       5.42745
  21  20 3835.3560    1.6900  6.3128 10.9675  0.0000  0.0692   0.0185   0.2033    0.0632   0.0000   438.7396       2.58331       1.59219      -8.67891       9.39508      -9.81414       5.11087       6.61466       7.40838       7.43473       7.31909       6.95365
  21  21 3979.4850    1.3994  7.8813 10.8588  0.0000  0.0874   0.0160   0.2571    0.0516   0.0000   436.4304       7.02317       13.9943       10.8899      -3.21048      -19.5867       6.21292       8.19618       9.17629       9.35591       8.89115       8.58854
  21  22 4124.0372    1.0835  9.4007 10.8522  0.0000  0.1117   0.0148   0.3428    0.0419   0.0000   445.0359       4.06780       30.9115      -9.13205      -7.07817      0.611344       7.93635       10.4621       11.6845       11.9657       11.7018       10.9811
  21  23 4268.2827    0.8479 10.7808 10.8626 -0.0015  0.1468   0.0150   0.4649    0.0366   0.0000   438.7713      -5.34052       21.1840       26.8267       13.4894       20.9066       10.4080       13.8642       15.2586       15.4877       15.0875       14.3851
  21  24 4412.4601    0.5970 10.8190 10.8706 -0.0004  0.1931   0.0159   0.6641    0.0320   0.0000   471.2380      -15.1789       24.3793      0.795564      -19.8168       1.31698       13.7166       17.7118       20.0439       20.9181       19.5772       18.7647
  22   5 1611.3487    0.2177  0.1834  9.8573  0.0000  0.0145   0.0108   0.0288    0.0299   0.0000   439.8472      -1.64598       17.6048     -0.549097      0.769040      -2.30501      0.794156       1.34913       1.21194       1.40457       1.23849       1.26346
  22   6 1781.5511    0.3875  0.3341  9.9124  0.0000  0.0153   0.0135   0.0357    0.0388   0.0000   438.2253      0.236195       17.1596     -0.387430     -0.919523     -0.361807       1.13313       1.22963       1.49343       1.51311       1.50164       1.37169
  22   7 1945.0338    0.5265  0.5049 10.0173  0.0000  0.0181   0.0148   0.0411    0.0494   0.0000   435.4387       1.35814       17.0612      -2.54010      -4.98593      -2.04392       1.26667       1.75575       1.86908       1.93786       1.88639       1.80906
  22   8 2104.7363    0.7606  0.7638 10.0967  0.0000  0.0216   0.0175   0.0508    0.0715   0.0000   439.2852      -1.35942       14.4176      -2.19604      0.302432      -1.88716       1.50202       1.97830       2.22521       2.23569       2.28894       2.12869
  22   9 2260.0052    1.1150  0.8506 10.3473  0.0000  0.0208   0.0236   0.0554    0.0977   0.0000   438.3657     0.0508303       12.5661     -0.371358      -1.25522      -1.31297       1.46582       1.92170       2.10242       2.20233       2.22064       1.99205
  22  10 2410.7771    1.5090  1.0399 10.5636  0.0000  0.0232   0.0295   0.0583    0.1742   0.0000   441.5304      -1.58050       13.6765     -0.656851      -1.58912      -3.61362       1.62518       2.13365       2.30928       2.39397       2.37318       2.27375
  22  11 2559.1324    2.0099  1.0419 10.9958  0.0000  0.0229   0.0385   0.0566    0.1576   0.0000   437.4173      0.261553       10.7237      -2.42035      -3.08913      0.802249       1.63234       2.13044       2.28843       2.34852       2.35486       2.23437
  22  12 2707.0269    2.6027  1.0187 11.5746  0.0000  0.0226   0.0508   0.0573    0.1813   0.0000   437.1891     -0.922945       13.1855     -0.505831      -5.68881     -0.749090       1.60456       2.10078       2.16660       2.34960       2.16401       2.17234
  22  13 2854.6752    3.3385  1.0010 11.6125  0.0000  0.0225   0.0660   0.0563    0.3572   0.0000   438.5388      -1.81637       17.8983       2.71700      0.646006      -1.47311       1.55935       2.04803       2.23630       2.31333       2.33016       2.18989
  22  14 3001.3479    3.9344  0.8684 12.5855  0.0000  0.0199   0.0826   0.0512    0.1543   0.0000   437.4364      -2.27529       14.4889       1.27469      -1.43971     -0.254631       1.41341       1.85794       1.99138       2.05028       2.06601       1.90034
  22  15 3146.9423    4.0514  1.1723 12.3290 -0.0000  0.0243   0.0759   0.0633    0.1988   0.0000   440.0886      -5.04311       15.6772     -0.883618       2.50760      -1.31436       1.77202       2.54345       2.50099       2.81823       2.79884       2.63743
  22  16 3292.0656    3.7639  1.6058 11.9002  0.0000  0.0282   0.0580   0.0735    0.1738   0.0000   440.4858       7.01060       9.82204     0.0807385      -4.02785      -1.35613       2.02736       2.67465       2.94373       3.06443       2.96387       2.73003
  22  17 3437.0998    3.0435  2.3431 11.9333  0.0000  0.0359   0.0413   0.0935    0.0982   0.0000   442.6343     -0.256827       10.9813       1.15574       2.00744       1.58613       2.52750       3.38117       3.61046       3.77042       3.71449       3.55936
  22  18 3581.9863    2.3741  3.4074 11.8998  0.0000  0.0475   0.0310   0.1261    0.0689   0.0000   440.2418     -0.378467       2.15209      -7.58820      0.828459      -7.68879       3.36154       4.38845       4.86364       4.98307       4.95756       4.81038
  22  19 3726.7806    1.9745  5.0044 11.2558  0.0000  0.0583   0.0224   0.1649    0.0712   0.0000   436.8252       7.48526       20.9014       8.15200      -5.92062       9.70664       4.08928       5.30369       5.96215       6.13413       5.92359       5.68532
  22  20 3871.4301    1.6262  6.5560 10.9229 -0.0004  0.0705   0.0175   0.2022    0.0611   0.0000   438.7555       9.35835       29.7721      -4.54481      -9.13987      -4.76355       4.85652       6.31941       7.11494       7.36078       7.00855       6.83209
  22  21 4016.0800    1.2758  8.3701 10.9802  0.0000  0.0959   0.0158   0.2809    0.0449   0.0000   428.1885     -0.235035       24.0602      -9.84057      0.718144       5.16058       6.39790       8.61170       9.42816       9.83802       9.31350       8.90908
  22  22 4160.8417    1.0273  9.4932 10.9214  0.0000  0.1134   0.0146   0.3572    0.0378   0.0000   438.6041      -11.9891       18.9379       18.5380       18.2067      -9.83806       7.63937       10.0324       11.4119       11.5729       11.2701       10.9465
  22  23 4305.4105    0.7914 10.8377 10.9161  0.0000  0.1522   0.0147   0.4979    0.0321   0.0000   435.0156       21.8172       22.1456      -17.4015       34.8928      -33.4344       10.0889       13.4108       15.0223       15.6044       14.7710       14.1986
  23   3 1252.2647    0.0839  0.0418  9.9218  0.0000  0.0276   0.0118   0.0204    0.0249   0.0000   439.4178      -1.23199       19.2939       2.19318      -1.74663      -3.36916       1.12724       2.38206       1.37151       2.80180       1.42444       2.86488
  23   4 1449.7200    0.1418  0.1281  9.8378  0.0000  0.0151   0.0095   0.0286    0.0270   0.0000   440.1053      -1.57857       18.7131       1.18472      -3.21963      -2.17598      0.965628       1.47195       1.43954       1.50714       1.52878       1.18549
  23   5 1632.7851    0.2301  0.2437  9.8460  0.0000  0.0136   0.0102   0.0376    0.0307   0.0000   440.1214     -0.787332       16.4399    -0.0768793      -1.49611       1.06881       1.01298       1.23747       1.49675       1.43722       1.45323       1.28795
  23   6 1804.1947    0.4034  0.3630  9.8454  0.0000  0.0149   0.0132   0.0370    0.0399   0.0000   440.1193      -2.30937       16.8040     -0.441661      -2.81974       1.00751       1.09015       1.63351       1.69488       1.91365       1.86257       1.86672
  23   7 1969.6189    0.6018  0.4794 10.0196  0.0000  0.0165   0.0164   0.0382    0.0527   0.0000   438.5853     -0.981390       17.4518      0.349269      -1.33597       1.59906       1.09679       1.43646       1.49398       1.56235       1.64674       1.64569
  23   8 2131.0827    0.8575  0.7104 10.1640  0.0000  0.0199   0.0199   0.0480    0.0757   0.0000   436.8302      -1.57232       16.9205      0.104060      -2.18553      0.315921       1.32258       1.77802       1.84104       1.98722       2.01246       1.85911
  23   9 2287.4397    1.1489  0.9692 10.3200 -0.0000  0.0227   0.0226   0.0556    0.1161   0.0000   437.5065      -4.05361       15.7167       1.11936      -3.08878      -1.03780       1.49497       1.91741       2.17906       2.19235       2.22260       2.09995
  23  10 2439.1611    1.6680  0.9527 10.2650  0.0000  0.0224   0.0318   0.0511    0.2193   0.0000   440.3251      -2.40088       15.6311       1.22014     0.0372501      -4.32743       1.44708       1.94116       2.22546       2.14936       2.16006       2.03998
  23  11 2588.5658    2.1067  1.0882 10.9057  0.0000  0.0233   0.0383   0.0555    0.1793   0.0000   440.5369      -2.65681       12.7366      -4.45787      -4.18989      -3.15982       1.68526       2.22940       2.41821       2.52100       2.51195       2.45284
  23  12 2737.5517    2.7240  1.0138 11.6638  0.0000  0.0224   0.0520   0.0545    0.1536   0.0000   437.2756       1.66526       16.9258      -2.01583      -6.18328      0.905339       1.54864       2.02989       2.15659       2.29769       2.17673       2.12136
  23  13 2886.0188    3.3523  0.8962 12.4432 -0.0002  0.0211   0.0695   0.0518    0.1682   0.0000   438.7248       4.76580       18.2861      0.225855      -1.32595     -0.984034       1.49192       1.96449       2.20012       2.28339       2.21501       2.11239
  23  14 3033.3252    3.9365  1.0471 12.5521  0.0000  0.0237   0.0769   0.0580    0.2111   0.0000   438.5740       2.12791       16.0789       1.86458      -1.56529      -2.89371       1.54684       2.16729       2.26564       2.46676       2.35599       2.23044
  23  15 3179.6241    4.1024  1.1869 12.7951 -0.0002  0.0258   0.0754   0.0626    0.1533   0.0000   438.5985       1.05358       13.3716      0.727519      -1.10794       2.43168       1.71313       2.45287       2.43968       2.69768       2.57167       2.48426
  23  16 3325.4169    3.6412  1.6501 12.4092 -0.0000  0.0291   0.0571   0.0767    0.1146   0.0000   443.3970      0.834103       16.9331      -4.10786      0.233853     -0.750788       1.92829       2.58268       2.70614       2.81803       2.92721       2.71980
  23  17 3471.0822    2.8706  2.5931 11.7635  0.0000  0.0381   0.0356   0.0952    0.0887   0.0000   442.4645      -1.64357       6.13508     -0.845661       2.55210     -0.240032       2.41268       3.29101       3.67921       3.79620       3.63030       3.44311
  23  18 3616.5188    2.3031  3.8070 11.5552 -0.0000  0.0479   0.0268   0.1275    0.0704   0.0000   445.7205       3.40625       10.1931      -7.69130       4.61493      -2.99492       3.15250       4.11925       4.64183       4.73368       4.74271       4.46520
  23  19 3761.9760    1.9126  5.2406 11.1540  0.0000  0.0587   0.0216   0.1655    0.0717   0.0000   439.3016      -5.13599       16.7888       7.08867      -13.9678      -18.1282       4.02278       5.18150       5.86780       5.84728       5.95694       5.53214
  23  20 3907.1637    1.5003  6.8698 11.0443  0.0000  0.0762   0.0173   0.2154    0.0534   0.0000   431.5058       5.09111       31.0137      0.967797      -2.87096      -2.00993       5.01327       6.52984       7.44984       7.50648       7.59789       7.10654
  23  21 4051.9620    1.1859  8.6339 11.0209  0.0000  0.0980   0.0155   0.2990    0.0409   0.0000   435.2887       30.5054       4.96035       5.03803       9.30358      -16.4103       6.34001       8.56822       9.33899       9.64888       9.70149       9.05445
  23  22 4197.1256    0.9115  9.7623 10.9886  0.0000  0.1282   0.0154   0.4077    0.0362   0.0000   407.6565       24.7013       21.9076      -5.70006      -14.1740      -20.3877       8.11448       10.9070       12.2310       12.6429       12.1928       11.5762
  24   4 1469.7799    0.1587  0.1436  9.8029  0.0000  0.0149   0.0097   0.0296    0.0272   0.0000   439.1262      -1.11651       19.4021     -0.812690      -2.92899    -0.0157288       1.01971       1.45613       1.52415       1.72736       1.83592       1.88665
  24   5 1653.6959    0.2701  0.1968  9.8438  0.0000  0.0114   0.0119   0.0265    0.0300   0.0000   439.5279      -1.88838       18.7697    -0.0853852      -3.14026       2.51204      0.788349      0.909747       1.19433       1.24066       1.20442       1.10997
  24   6 1826.2882    0.4218  0.3639  9.9058  0.0000  0.0144   0.0132   0.0338    0.0392   0.0000   439.3606      -1.15886       19.4117      0.760906      -3.94457      0.163162       1.05132       1.19977       1.30897       1.37081       1.43311       1.38322
  24   7 1993.5566    0.6078  0.5533 10.0636  0.0000  0.0185   0.0153   0.0395    0.0534   0.0000   439.4930    -0.0627646       18.6461     -0.833437      -2.08289     -0.303232       1.18903       1.56022       1.66193       1.68650       1.86136       1.68250
  24   8 2156.7209    0.8883  0.7657 10.0790  0.0000  0.0196   0.0188   0.0476    0.0793   0.0000   440.7029      0.429845       13.2914     -0.113467     -0.775205      0.351622       1.25642       1.63787       1.72677       1.88928       1.80168       1.76023
  24   9 2314.2681    1.2590  0.8716 10.7280  0.0000  0.0210   0.0256   0.0529    0.0845   0.0000   442.3626      -2.59425       11.6602      0.918489      -4.43703     -0.686873       1.23294       1.73323       1.82290       1.91998       1.93221       1.77865
  24  10 2467.0205    1.7434  0.9865 10.8464  0.0000  0.0214   0.0328   0.0553    0.1568   0.0000   437.7029      -2.08957       16.4198      -1.62481      -1.04254       2.19926       1.34641       1.81594       1.99294       2.06180       2.05664       1.96005
  24  11 2617.5812    2.2229  1.0395 11.6202  0.0000  0.0226   0.0422   0.0579    0.1361   0.0000   437.8198      0.766251       17.6465      -1.66362      -3.60186       3.80410       1.39558       1.97721       2.07774       2.13679       2.09527       2.17147
  24  12 2767.6047    2.9555  0.9690 11.2799  0.0000  0.0204   0.0551   0.0505    0.2024   0.0000   439.3439     -0.266783       15.3278      -3.00371      0.856736       1.14130       1.35669       1.84620       1.85216       2.03276       2.07036       1.89325
  24  13 2916.8965    3.8730  0.8600 12.0659  0.0000  0.0187   0.0748   0.0462    0.2052   0.0000   439.2254     -0.504545       16.9598       2.73366      -1.02483       1.25532       1.24633       1.67943       1.79468       1.92374       1.97968       1.82747
  24  14 3064.9548    4.1295  0.9325 12.6480  0.0000  0.0205   0.0827   0.0534    0.2042   0.0000   438.7451       1.81522       14.5530       1.46854      0.869526      0.529259       1.35918       1.78464       1.92990       2.06526       2.04563       1.97900
  24  15 3211.9108    3.9386  1.2609 12.8314  0.0000  0.0252   0.0702   0.0678    0.1575   0.0000   439.6321      0.369043       12.2275      -5.57105      -3.10679       2.77921       1.55881       2.08096       2.21501       2.44604       2.38042       2.24575
  24  16 3358.4024    3.3866  1.7917 12.1715 -0.0000  0.0295   0.0499   0.0770    0.1197   0.0000   438.6739      0.930518       9.99533       4.63751     -0.989273       2.86169       2.01520       2.60176       2.88222       3.04590       2.99152       2.80431
  24  17 3504.7034    2.7417  2.8065 11.9917  0.0000  0.0382   0.0338   0.1038    0.0711   0.0000   442.1099       4.39548       7.48551     -0.876740       9.56060      -2.71121       2.49322       3.27688       3.60581       3.72944       3.71847       3.69177
  24  18 3650.7978    2.1929  4.2880 11.5319  0.0000  0.0504   0.0241   0.1377    0.0611   0.0000   443.2548       3.78635       12.4666      -3.81287      -3.22957      -1.84789       3.24570       4.28035       4.73322       4.83190       4.85971       4.67120
  24  19 3796.5824    1.7787  5.5226 11.2849 -0.0005  0.0605   0.0199   0.1773    0.0579   0.0000   440.0219      -5.50693       13.2644       3.86085      -11.4704      -8.16404       3.84602       5.01944       5.60118       5.83620       5.71938       5.50640
  24  20 3942.4831    1.4217  7.7239 10.9848 -0.0000  0.0796   0.0159   0.2391    0.0482   0.0000   447.2072      -10.1000       9.92077       11.4937      -5.70473       1.04169       4.92143       6.55998       7.35896       7.55212       7.39596       7.17087
  24  21 4087.8202    1.0846  8.9118 11.0468  0.0000  0.1024   0.0158   0.3288    0.0397   0.0000   437.8648       17.6836       28.7697      -3.59875      -15.6017      -11.1701       6.46576       8.50684       9.66745       9.96639       9.89276       9.53604
  24  22 4233.3061    0.8766 10.0000 11.0114 -0.0003  0.1307   0.0156   0.4217    0.0332   0.0000   439.7986       15.2434       8.28154      -20.5701       6.83194      -11.7899       8.02720       10.5147       11.8656       12.3361       11.7310       11.5241
  24  23 4378.9212    0.5783  9.2238 11.0597 -0.0015  0.1665   0.0214   0.7058    0.0381   0.0000   458.4277      -6.07206       5.60199      -10.6227      -5.13279       2.55619       10.1909       13.3670       15.4507       15.7245       15.2105       14.8321
  25   3 1289.3785    0.0825  0.0536  9.8757  0.0000  0.0137   0.0105   0.0267    0.0242   0.0000   441.9464      -2.54985       19.2722       4.01469      -5.37052      0.293236      0.801987       1.22201       1.03311       1.33879       1.25056       1.11659
  25   4 1489.4663    0.1672  0.1113  9.8157  0.0000  0.0119   0.0110   0.0240    0.0258   0.0000   438.8693      -1.69321       20.8901      0.665317      -2.54930       1.15850      0.781489      0.792153      0.977472       1.06520       1.12294      0.997584
  25   5 1674.0856    0.2789  0.2139  9.8574  0.0000  0.0116   0.0115   0.0268    0.0298   0.0000   438.4292     0.0763406       19.6484      -1.53333      -4.26505     -0.104364      0.696641      0.995711       1.02017       1.08406       1.09242       1.02453
  25   6 1847.9139    0.4462  0.3828  9.9456  0.0000  0.0149   0.0137   0.0350    0.0398   0.0000   439.0539     -0.366822       19.7373      0.219566      -2.99650      0.562993      0.991215       1.28024       1.46739       1.53840       1.46746       1.44748
  25   7 2016.8959    0.6402  0.6185 10.0560  0.0000  0.0194   0.0151   0.0424    0.0588   0.0000   438.9767      0.917926       19.7184      0.710080      -2.81111     -0.416895       1.12446       1.67659       1.67297       1.82594       1.75285       1.77062
  25   8 2181.7343    0.9731  0.7599 10.3188  0.0000  0.0193   0.0205   0.0458    0.0792   0.0000   438.4589      -2.30508       18.6781      -4.95520       1.82858      -2.16132       1.22758       1.54367       1.73030       1.85199       1.89728       1.74722
  25   9 2340.4731    1.3309  0.9883 10.6487  0.0000  0.0225   0.0253   0.0547    0.1014   0.0000   436.4230      -2.05746       17.1593       3.10676      -1.35449     -0.146251       1.30585       1.77090       1.91108       2.03215       1.99119       1.87905
  25  10 2494.3415    1.8351  1.0690 10.7805  0.0000  0.0240   0.0326   0.0526    0.1646   0.0000   439.3040      -4.75046       18.9549       1.58139      -3.70029      -4.22672       1.35972       2.03635       1.97509       2.24375       2.15207       2.11745
  25  11 2646.1638    2.3485  1.0369 11.3299  0.0000  0.0218   0.0433   0.0560    0.1874   0.0000   437.6142       2.22386       16.1388     -0.654546     -0.552722      -6.32999       1.37411       1.80550       2.00647       2.09501       2.08149       1.97215
  25  12 2797.2852    3.1311  0.9088 11.4833  0.0000  0.0192   0.0577   0.0459    0.1821   0.0000   437.9889      -3.25532       12.3708      0.746722      -2.13300       2.43396       1.20178       1.60560       1.72607       1.83951       1.85607       1.79404
  25  13 2947.3183    3.8632  0.9326 12.1204  0.0000  0.0195   0.0713   0.0479    0.1701   0.0000   436.8892      -1.33003       15.1229      -1.00758     -0.596279      0.835356       1.23916       1.59989       1.70975       1.88433       1.88316       1.77751
  25  14 3096.0878    4.0458  0.9256 12.5185  0.0000  0.0202   0.0762   0.0480    0.2085   0.0000   439.0195       2.23086       14.6169      0.378266    -0.0927468      -1.59955       1.33649       1.66099       1.73929       1.85265       1.90544       1.86079
  25  15 3243.8004    3.9184  1.3131 12.6492  0.0000  0.0261   0.0694   0.0664    0.1993   0.0000   440.0925      -2.10776       13.7425     -0.651094      -2.82691      -1.94733       1.61376       2.19395       2.25031       2.47684       2.51459       2.36402
  25  16 3390.9382    3.2527  1.8885 12.5328  0.0000  0.0301   0.0475   0.0832    0.0919   0.0000   439.2736       3.57122       9.92999      -3.30773       1.33350     -0.969978       1.88502       2.45826       2.73581       2.80497       2.75656       2.74660
  25  17 3537.9528    2.5564  3.0135 12.0526  0.0000  0.0415   0.0314   0.1071    0.0647   0.0000   444.4639      0.786711       6.24811       1.94542       10.9241       4.90013       2.50054       3.36833       3.76566       3.79100       3.82102       3.70383
  25  18 3684.7285    2.0909  4.6159 11.4484  0.0000  0.0521   0.0222   0.1418    0.0590   0.0000   444.7353      -5.44537       11.2177       17.8537       4.56600       1.54792       3.17683       4.17100       4.68720       4.76320       4.81177       4.64574
  25  19 3830.9448    1.6695  6.2836 11.1237  0.0000  0.0641   0.0180   0.1908    0.0563   0.0000   437.4237       5.11786       14.5010       10.9414       4.61870      -10.8644       3.98862       5.12077       5.78494       5.96975       6.01618       5.73825
  25  20 3977.3770    1.3153  7.8173 11.0759  0.0000  0.0820   0.0164   0.2535    0.0466   0.0000   440.0256       3.46966       22.9793     -0.798388      -6.37104      -6.41312       4.99919       6.68334       7.43674       7.68449       7.69827       7.39708
  25  21 4123.5465    1.0336  9.0025 11.0950  0.0000  0.1040   0.0160   0.3441    0.0373   0.0000   439.2990       4.55717       2.53712      -25.2067       3.78151      -9.53323       6.27915       8.26293       9.24779       9.73183       9.51777       9.35158
  25  22 4269.5966    0.7506  9.5728 11.1052 -0.0035  0.1388   0.0179   0.5107    0.0344   0.0000   426.2398       19.9087       35.9986       6.73444      -2.72711      -26.1600       8.17578       10.8299       12.0960       12.5699       12.2776       11.8888
  26   3 1307.4782    0.0972  0.0737  9.8514  0.0000  0.0143   0.0095   0.0246    0.0239   0.0000   439.7951      -2.46412       19.1125     -0.202219      -1.82807      -1.29440      0.776024      0.944134       1.23570       1.19368       1.29536       1.26983
  26   4 1508.6899    0.1804  0.1354  9.8198  0.0000  0.0108   0.0102   0.0254    0.0260   0.0000   438.5759     -0.500742       20.3990       1.06152      -1.78677       1.10204      0.728180      0.968164       1.11848       1.07381      0.999959      0.929510
  26   5 1694.0400    0.3071  0.2430  9.8330  0.0000  0.0121   0.0112   0.0256    0.0310   0.0000   440.8851     -0.552195       20.1056     -0.167718      -1.16672      0.529581      0.768681      0.979456       1.07402       1.08266       1.16344       1.10051
  26   6 1869.0062    0.4973  0.4001  9.9116  0.0000  0.0136   0.0142   0.0337    0.0415   0.0000   440.3267      -2.98238       19.9230       1.13544     -0.802677       3.20822      0.879365       1.12588       1.21534       1.30899       1.34209       1.23882
  26   7 2039.7147    0.6915  0.6063 10.1335  0.0000  0.0176   0.0163   0.0421    0.0566   0.0000   441.4757      0.223248       21.9665      0.823285      -4.80495      -1.16015       1.07813       1.34858       1.46545       1.54960       1.63837       1.49107
  26   8 2206.0230    0.9862  0.8810 10.3160  0.0000  0.0209   0.0197   0.0523    0.0859   0.0000   439.5864     -0.386807       17.1911       1.85611     -0.415193       1.45892       1.23246       1.71668       1.79233       1.96720       1.88268       1.91137
  26   9 2365.9994    1.3863  1.1165 10.5566  0.0000  0.0242   0.0243   0.0567    0.1184   0.0000   440.1852      -1.25089       18.1909       1.72696     -0.271727      0.401749       1.39452       1.99248       2.02721       2.20003       2.14425       2.09062
  26  10 2521.1465    1.8931  1.0853 11.1427 -0.0001  0.0222   0.0333   0.0566    0.1250   0.0000   439.0641      -1.26461       11.9463       1.21258      -2.02351       2.55669       1.29850       1.71680       1.91091       2.02647       2.08132       2.00335
  26  11 2674.3138    2.5056  1.1459 11.1004  0.0000  0.0232   0.0426   0.0554    0.2612   0.0000   441.5187      -1.18235       13.5012      -2.24548       2.24681       2.12372       1.36043       1.84458       2.03380       2.14400       2.10606       2.05010
  26  12 2826.4973    3.2149  0.9436 11.7832  0.0000  0.0197   0.0569   0.0470    0.1841   0.0000   436.7998     0.0899696       17.9268      -1.81233      -2.91871      -3.99280       1.23521       1.61916       1.79518       1.90461       1.92722       1.81180
  26  13 2977.4029    3.9857  0.9323 11.9243  0.0000  0.0190   0.0712   0.0463    0.2092   0.0000   439.5861      -2.42333       13.5908      -1.19200      -1.42103     0.0262700       1.15602       1.56296       1.64320       1.72669       1.74940       1.71649
  26  14 3126.8028    4.1870  0.9765 12.6853  0.0000  0.0200   0.0774   0.0527    0.1702   0.0000   442.4316       4.40271       13.1756     -0.675411      -4.85051      -2.08477       1.24748       1.60466       1.81968       1.83278       1.83895       1.74219
  26  15 3275.2881    3.7604  1.4505 12.5013  0.0000  0.0262   0.0626   0.0706    0.1980   0.0000   436.6817       4.17261       17.7939     -0.131652      -1.28006     -0.191914       1.57220       2.10230       2.29934       2.37826       2.32356       2.32638
  26  16 3423.1552    3.0500  2.0981 12.4610  0.0000  0.0323   0.0431   0.0871    0.0933   0.0000   439.4644       3.78485       15.9373     -0.345240       3.24553     -0.262962       1.93872       2.54975       2.81863       2.86353       2.91726       2.76806
  26  17 3570.8403    2.4308  3.2342 12.0552  0.0000  0.0421   0.0292   0.1148    0.0615   0.0000   441.0419     0.0427199       13.9247      -2.77730      -5.06529      0.769302       2.50312       3.24810       3.72171       3.77585       3.84988       3.71042
  26  18 3718.2068    1.9365  5.0625 11.4340  0.0000  0.0549   0.0207   0.1564    0.0558   0.0000   440.9711       8.90447       17.2962      -4.88928      -2.18749    -0.0280194       3.23027       4.16093       4.89874       4.98210       4.94794       4.90184
  26  19 3865.2351    1.6026  6.6876 11.0723  0.0020  0.0663   0.0169   0.1981    0.0535   0.0000   447.5809       3.22141       17.4241      0.299078      0.793704       4.96134       3.88109       5.21980       5.84594       6.07123       5.94199       5.78962
  26  20 4011.9002    1.2475  7.9161 11.1408  0.0000  0.0839   0.0167   0.2660    0.0442   0.0000   442.3157      -4.12728       12.0859      -18.3175      -3.34169      -12.5969       4.90179       6.58970       7.28596       7.52396       7.52862       7.22249
  26  21 4158.5664    0.9182  8.8821 11.1999 -0.0041  0.1127   0.0176   0.3913    0.0369   0.0000   439.0076      0.820386      0.144150      -3.34559       1.54681      -18.9508       6.51076       8.51876       9.79247       9.90261       10.0117       9.53096
  27   4 1527.5621    0.1741  0.1092  9.8826  0.0000  0.0132   0.0103   0.0202    0.0251   0.0000   439.1707     -0.517385       20.5772     -0.840547      -3.46220     -0.918997      0.956244       1.19984       1.16899      0.960081       1.22059       1.23358
  27   5 1713.5633    0.3032  0.3141  9.8742  0.0000  0.0151   0.0103   0.0332    0.0325   0.0000   439.3040      -1.42173       21.5034      0.389453      -2.42998      0.512096      0.877244       1.12786       1.15938       1.33630       1.33782       1.26424
  27   6 1889.7831    0.5127  0.3982 10.0067  0.0000  0.0139   0.0144   0.0326    0.0409   0.0000   438.6634     0.0479119       17.6307      -2.05941      -2.18480      0.751232      0.795719       1.06407       1.20491       1.26491       1.33686       1.18218
  27   7 2062.0107    0.7245  0.6917  9.9942 -0.0002  0.0181   0.0155   0.0437    0.0645   0.0000   438.5015       3.62345       15.0354      -1.24496      -2.12512      -1.14750       1.06265       1.34475       1.51948       1.61282       1.65514       1.59843
  27   8 2229.7049    1.0721  0.9023 10.3414  0.0000  0.0209   0.0202   0.0506    0.0885   0.0000   441.3111      -1.39428       19.9857      0.794810      -1.73874      -1.68444       1.12810       1.49912       1.73340       1.79872       1.83798       1.76856
  27   9 2390.9169    1.4362  1.1406 10.6276  0.0000  0.0228   0.0252   0.0601    0.1222   0.0000   439.6057     -0.100108       20.1350      -1.92470      -6.03530     0.0818367       1.30650       1.83051       1.96202       2.11305       2.10333       2.00625
  27  10 2547.5090    2.0212  1.0308 11.0738  0.0000  0.0204   0.0354   0.0528    0.1311   0.0000   439.1534     -0.399221       15.5121     -0.913495      -1.91729       1.28543       1.15351       1.55504       1.67979       1.76648       1.83073       1.71701
  27  11 2702.0192    2.6658  0.9462 11.7205 -0.0000  0.0191   0.0475   0.0492    0.1415   0.0000   438.8724       1.12650       12.6477       2.96401      -1.58991      0.240031       1.20653       1.56978       1.73811       1.79752       1.80297       1.73081
  27  12 2855.2830    3.4017  0.9259 11.8038  0.0000  0.0197   0.0602   0.0459    0.2177   0.0000   440.0529       1.00403       12.8790      -1.64228      0.564394      -4.77515       1.10535       1.54667       1.59115       1.65844       1.73605       1.66503
  27  13 3006.9986    4.0510  1.0052 11.8007  0.0001  0.0194   0.0692   0.0473    0.2506   0.0000   440.0803      0.962571       13.2293      -1.44643     -0.764180     -0.571406       1.14813       1.51620       1.63371       1.72494       1.76641       1.68661
  27  14 3157.1409    4.0908  1.1250 12.5297  0.0002  0.0218   0.0693   0.0534    0.1642   0.0000   440.0942       3.82447       13.0369     -0.828572      -2.88186     -0.805862       1.31655       1.71089       1.79418       1.99307       1.95622       1.85071
  27  15 3306.4371    3.6178  1.6233 12.5786  0.0000  0.0273   0.0559   0.0717    0.1384   0.0000   440.4736      -1.15729       17.1534      0.957146       2.25917      0.744326       1.59439       2.13127       2.33726       2.39598       2.45759       2.36191
  27  16 3455.0709    2.9903  2.4166 12.0986  0.0000  0.0344   0.0393   0.0926    0.1117   0.0000   440.0645      0.864996       6.22687      -2.71905       5.29982      -1.22271       1.87691       2.55708       2.82358       2.96729       2.90026       2.83842
  27  17 3603.4698    2.3703  3.7088 11.7832  0.0000  0.0439   0.0263   0.1223    0.0647   0.0000   437.2314      0.555545       10.7362      -4.96334       2.30510      -3.50303       2.47877       3.26715       3.69025       3.84143       3.84827       3.72236
  27  18 3751.6192    1.8529  5.4219 11.3934  0.0000  0.0556   0.0192   0.1661    0.0514   0.0000   438.1799      -3.77772       5.70331       6.93586      -2.89228     -0.744233       3.18296       4.20600       4.75402       4.92418       5.00674       4.88356
  27  19 3898.9701    1.4855  7.2281 11.1494  0.0000  0.0710   0.0163   0.2183    0.0468   0.0000   442.7056       1.19723       10.7811       6.61412       11.2668      -6.04005       3.97466       5.27578       5.98436       6.18641       6.14990       6.02480
  27  20 4046.4099    1.1626  8.4563 11.1656  0.0000  0.0909   0.0166   0.2926    0.0409   0.0000   435.3042       3.85963       8.04216       6.08870       6.47959      -7.49467       5.03327       6.61337       7.67110       7.72883       7.83057       7.63600
  27  21 4193.3123    0.8321  8.6091 11.2721 -0.0040  0.1184   0.0195   0.4395    0.0361   0.0000   425.4918       13.9795       10.6786       12.5155       4.00884      -17.7412       6.40980       8.57294       9.72941       9.98390       9.90912       9.70643
  28   4 1546.0185    0.2109  0.1454  9.8136  0.0000  0.0113   0.0104   0.0241    0.0262   0.0000   441.0575       1.30680       21.0085      -1.20494      -1.91974      -1.24348      0.626469      0.955164      0.887955      0.974859      0.934770      0.859211
  28   5 1732.7305    0.3572  0.3099  9.7547  0.0000  0.0127   0.0112   0.0278    0.0335   0.0000   439.2511      -1.20490       21.3536     -0.728335      -2.48262       1.01268      0.707400      0.920498      0.952925       1.01720       1.08350       1.11579
  28   6 1910.1117    0.5150  0.4995  9.9388  0.0000  0.0153   0.0132   0.0403    0.0440   0.0000   441.8598       2.90542       17.8772      -2.39023      -1.82534       1.31812      0.877374       1.17892       1.31915       1.38405       1.46982       1.41516
  28   7 2083.8787    0.7737  0.7728  9.9346 -0.0001  0.0184   0.0154   0.0457    0.0700   0.0000   440.3878      -2.08845       20.3215      -1.82661      -4.21296       1.86664       1.05163       1.40719       1.51999       1.67728       1.69299       1.52245
  28   8 2252.7568    1.1442  0.9169 10.2937  0.0000  0.0194   0.0210   0.0491    0.0972   0.0000   440.6340      -1.69068       17.7535     -0.645667      -4.20914       1.09290       1.11921       1.52018       1.63312       1.78289       1.83675       1.75312
  28   9 2415.2680    1.5843  1.1542 10.3369  0.0000  0.0242   0.0266   0.0567    0.1819   0.0000   437.9350     -0.177059       17.8353      0.612853      -2.08068       2.85906       1.59338       2.27047       2.43478       2.67258       2.77906       2.50954
  28  10 2573.3158    2.1870  1.1221 10.9761  0.0000  0.0217   0.0357   0.0527    0.1675   0.0000   437.9125     -0.304560       18.8703       1.74212      -4.64563    -0.0181516       1.28987       1.69968       1.88189       2.02734       2.03273       1.95686
  28  11 2729.2702    2.8169  1.0136 11.5215 -0.0000  0.0191   0.0478   0.0492    0.1532   0.0000   437.5883       2.98564       14.2336     -0.478073      -1.98762       1.24701       1.10458       1.45017       1.58790       1.66138       1.67811       1.65480
  28  12 2883.6675    3.5818  0.9611 12.0356  0.0000  0.0197   0.0621   0.0464    0.1949   0.0000   440.3153       4.03963       17.9595      -1.37190      -2.31310      -2.88009       1.13256       1.54438       1.64676       1.74791       1.79160       1.78292
  28  13 3036.1471    4.0206  1.0159 12.2087  0.0000  0.0193   0.0680   0.0507    0.1927   0.0000   438.4837      0.977381       12.6196      -1.38440      -2.20412      0.757450       1.08136       1.47030       1.59966       1.64032       1.70985       1.61847
  28  14 3187.0980    4.1348  1.2176 12.3742  0.0000  0.0223   0.0670   0.0557    0.1815   0.0000   440.5725       1.43079       16.9017      0.415595       2.29172      -5.00330       1.25347       1.68762       1.80448       1.92707       1.95631       1.88930
  28  15 3337.1311    3.5140  1.5830 12.5953  0.0000  0.0267   0.0528   0.0693    0.1154   0.0000   440.0600       2.18684       13.0228      0.937798      -3.78948       1.29921       1.42478       2.00180       2.19248       2.28993       2.35153       2.28818
  28  16 3486.6509    2.8285  2.5830 12.1607  0.0000  0.0352   0.0367   0.0985    0.0946   0.0000   442.8513      -3.71882       6.27534      -3.52694       8.68572      -2.62759       1.93775       2.63139       2.84491       3.05677       3.16154       3.03642
  28  17 3635.5659    2.1914  4.0258 11.6225 -0.0001  0.0450   0.0234   0.1306    0.0619   0.0000   443.4591      -2.44317       8.83634       4.74211       8.20006       4.00722       2.47615       3.23758       3.65740       3.81720       3.82925       3.79173
  28  18 3784.3229    1.7684  5.8478 11.2707  0.0000  0.0588   0.0181   0.1700    0.0518   0.0000   435.3277       1.05924       25.4931      -1.46264      -1.18285       5.05759       3.23718       4.30420       4.82053       5.10223       5.10117       5.02438
  28  19 3932.3975    1.3932  7.0466 11.2219  0.0000  0.0725   0.0164   0.2213    0.0441   0.0000   441.8622     -0.652680       20.0565      -2.46970      -6.25493       11.2795       3.85485       5.21495       5.87045       6.07497       6.11799       5.97968
  28  20 4080.4445    1.0482  8.4765 11.2502 -0.0000  0.0960   0.0172   0.3241    0.0380   0.0000   438.0037       12.1262       7.62520       7.95780       12.2962      -20.3147       5.08010       6.82873       7.78115       8.02041       8.06645       7.81557
  29   3 1359.7812    0.1118  0.0861  9.8445  0.0000  0.0123   0.0088   0.0206    0.0231   0.0000   440.5661    -0.0763941       20.9010       1.23836      -4.58431      0.302859      0.663370      0.927953       1.10428      0.932060       1.09436       1.08570
  29   4 1564.1411    0.2076  0.1704  9.8232  0.0000  0.0101   0.0095   0.0259    0.0261   0.0000   439.7028    -0.0465127       20.9253      -1.15786      -1.89744       1.64716      0.606816      0.710241      0.775241      0.811120      0.901159      0.862847
  29   5 1751.5503    0.3496  0.3287  9.8638  0.0000  0.0132   0.0109   0.0306    0.0331   0.0000   441.0567      -1.74941       19.7819     -0.630617      -2.91810       1.93357      0.746646      0.969857       1.03101       1.14179       1.10344       1.05148
  29   6 1930.1844    0.5716  0.4772  9.9195  0.0000  0.0145   0.0142   0.0343    0.0464   0.0000   440.0405     -0.712843       19.3616      -1.15370      -4.97602      -3.38095      0.855014       1.05931       1.16113       1.28664       1.33683       1.25577
  29   7 2105.3127    0.8354  0.7336 10.0998 -0.0003  0.0175   0.0170   0.0456    0.0685   0.0000   441.5751      -4.89109       21.2729       1.62157     -0.780834      -1.61178      0.895863       1.21438       1.30552       1.36699       1.39114       1.36656
  29   8 2275.3032    1.2006  0.9372 10.5072  0.0000  0.0196   0.0218   0.0508    0.0892   0.0000   438.5792      0.596858       21.2920      -2.08522      -1.58954      -1.83194       1.06477       1.48311       1.55785       1.70644       1.73221       1.63757
  29   9 2439.0297    1.6615  1.0939 10.9143 -0.0001  0.0218   0.0282   0.0567    0.1181   0.0000   440.7736    -0.0865603       17.2540      0.248055       1.01383      -1.28975       1.09849       1.52797       1.65515       1.73736       1.78006       1.73222
  29  10 2598.6440    2.2709  1.0926 11.3913  0.0000  0.0207   0.0379   0.0539    0.1229   0.0000   439.3561      -1.34988       16.2244      0.268384       2.61415      -2.15261       1.08684       1.48497       1.53657       1.69067       1.73892       1.70811
  29  11 2756.0987    3.0407  0.9512 11.8589  0.0000  0.0182   0.0525   0.0473    0.1277   0.0000   439.3156      0.397738       19.2338       2.41319     -0.969607     -0.312022       1.00720       1.35017       1.46075       1.56239       1.58341       1.57512
  29  12 2911.5510    3.6491  0.9828 12.1912 -0.0005  0.0184   0.0614   0.0483    0.1798   0.0000   438.8029       1.54826       14.0939     -0.335582      -1.61218     -0.567215       1.03184       1.38355       1.55489       1.69828       1.71174       1.65675
  29  13 3064.9013    4.0471  1.0442 12.5832  0.0001  0.0203   0.0667   0.0506    0.1648   0.0000   439.7435     -0.418994       15.5236       1.03774     -0.524810     -0.473680       1.11184       1.56592       1.62869       1.83928       1.80973       1.73575
  29  14 3216.6631    4.0051  1.2910 12.2927 -0.0000  0.0216   0.0615   0.0598    0.1680   0.0000   440.1658     -0.728789       13.0824       2.67870      -1.80246      -3.18249       1.17333       1.59561       1.71705       1.85942       1.95561       1.81756
  29  15 3367.5206    3.4036  1.7485 12.4515  0.0000  0.0270   0.0470   0.0719    0.0952   0.0000   439.9290       2.07199       9.13790      -3.33349      0.395889      0.943295       1.42667       1.94067       2.11481       2.27903       2.25494       2.26098
  29  16 3517.8247    2.6611  3.1294 11.8952  0.0000  0.0382   0.0304   0.1033    0.0812   0.0000   445.6144      -3.55830       5.40871      0.787092       5.99962      -1.71130       2.01987       2.61348       3.03429       3.13955       3.20239       3.15179
  29  17 3667.3566    2.1366  4.3627 11.5727 -0.0043  0.0476   0.0221   0.1304    0.0592   0.0000   437.0739       4.82348       9.64940      -1.18012       4.15354      -2.99539       2.49192       3.31339       3.73598       3.88924       3.97397       3.85184
  29  18 3816.6652    1.7118  6.0933 11.2413  0.0000  0.0593   0.0169   0.1755    0.0481   0.0000   439.9907      -8.49322       11.4891      0.594370      -2.51135       1.70339       3.11372       4.12370       4.72480       4.83498       4.90728       4.74771
  29  19 3965.5241    1.3359  7.8309 11.2476  0.0000  0.0788   0.0158   0.2368    0.0389   0.0000   438.0238     -0.185810       23.1497       1.84113      -5.13022       8.47513       4.08391       5.47800       6.16083       6.52535       6.51705       6.32698
  29  20 4113.7521    0.9620  8.3704 11.3137 -0.0002  0.1022   0.0184   0.3532    0.0371   0.0000   439.8771       8.16023       29.5609      -2.22476       4.00070      -16.8755       5.19230       6.87756       7.96011       8.25715       8.29763       7.92984
  29  21 4262.4226    0.6882  8.9394 11.3252  0.0034  0.1380   0.0255   0.6423    0.0383   0.0000   441.8670       13.1265     -0.312894      -13.0508       31.5727       3.05490       7.05717       9.33895       10.8169       11.2711       11.2613       11.0183
  30   3 1376.6079    0.1219  0.0667  9.8118  0.0000  0.0098   0.0107   0.0196    0.0227   0.0000   439.7438      0.346310       21.7035      0.136341      -3.39613      -1.32850      0.575805      0.723368      0.993429       1.04086       1.09353       1.04631
  30   4 1581.9096    0.2249  0.1553  9.8333  0.0000  0.0093   0.0106   0.0242    0.0253   0.0000   440.3784     0.0990088       20.4401     -0.460597      -2.98915     0.0554236      0.534478      0.721337      0.821221      0.771369      0.746003      0.746618
  30   5 1770.0318    0.3946  0.3496  9.8067  0.0000  0.0140   0.0116   0.0330    0.0346   0.0000   439.8748      -1.32178       21.7511     -0.172649      -1.69191       1.80956      0.945706       1.30311       1.40411       1.38219       1.31166       1.25257
  30   6 1949.9718    0.6097  0.5291  9.9366  0.0000  0.0147   0.0142   0.0371    0.0484   0.0000   439.6245      -1.63337       19.6669      0.895101      -3.80981      0.272614      0.764031      0.941233       1.06264       1.18532       1.18382       1.17439
  30   7 2126.3208    0.8771  0.6979 10.2756 -0.0000  0.0171   0.0178   0.0412    0.0640   0.0000   440.6787      -1.61713       21.2907      0.873768      -4.12972      -1.91303      0.865420       1.11060       1.23224       1.35086       1.31828       1.31520
  30   8 2297.2886    1.2559  0.9781 10.5648  0.0000  0.0197   0.0218   0.0504    0.0916   0.0000   440.8228     -0.686318       16.3351       1.21678      -1.59430      -4.22647       1.06167       1.33371       1.47872       1.58824       1.58830       1.53910
  30   9 2462.2246    1.7485  1.1769 10.6394  0.0000  0.0213   0.0273   0.0552    0.1517   0.0000   440.3889      -1.90419       17.4799     -0.182265      0.649822      0.468665       1.11812       1.45845       1.65872       1.77682       1.73775       1.72872
  30  10 2623.4463    2.3084  1.1305 11.2285  0.0000  0.0208   0.0374   0.0555    0.1610   0.0000   442.2822      -1.64796       17.2687     -0.669261      -2.90293      -2.00206       1.08126       1.45741       1.49727       1.60463       1.63921       1.64513
  30  11 2782.4324    3.0758  0.9462 11.8858  0.0000  0.0180   0.0526   0.0462    0.1256   0.0000   439.2735       2.78000       13.5159      -2.37077      -2.60856     -0.745191      0.978223       1.29185       1.37021       1.46176       1.55763       1.45716
  30  12 2939.0241    3.7655  0.9470 12.5839 -0.0001  0.0180   0.0649   0.0480    0.1093   0.0000   438.2189      -1.51224       15.9882      -2.90468      -2.45818      0.901499      0.951960       1.27852       1.38240       1.54265       1.59233       1.50416
  30  13 3093.3117    4.0160  1.2426 11.9887  0.0000  0.0211   0.0614   0.0573    0.2657   0.0000   441.5505      0.952924       13.4632     -0.251369    0.00195863      -2.16667       1.14859       1.55942       1.68307       1.80543       1.86796       1.79331
  30  14 3245.9146    3.9165  1.3535 12.4497  0.0000  0.0233   0.0585   0.0584    0.1357   0.0000   439.6277       5.28009       14.2655      -1.82085     -0.715841      0.965975       1.21031       1.63557       1.77415       1.93467       1.99845       1.90625
  30  15 3397.5540    3.3026  2.0308 12.0747  0.0000  0.0277   0.0402   0.0748    0.0942   0.0000   443.3458       2.12511       7.90508       3.72802       1.31255      -3.42439       1.41551       1.85273       2.04827       2.18085       2.25596       2.16426
  30  16 3548.5679    2.5698  3.1246 12.0138 -0.0001  0.0386   0.0289   0.1043    0.0671   0.0000   442.2838       4.90074       12.2787      -1.85308      -1.34346      -2.64208       1.90748       2.62863       2.83243       3.08952       3.08602       3.08204
  30  17 3698.9842    2.0880  4.7786 11.3666  0.0000  0.0473   0.0202   0.1405    0.0593   0.0000   440.6757       4.48038       11.1992      -7.08589       3.57095      -4.91882       2.42679       3.22481       3.60925       3.86234       3.80369       3.81290
  30  18 3848.8095    1.6132  6.3302 11.2481 -0.0000  0.0614   0.0165   0.1825    0.0455   0.0000   441.7106      -9.44122       19.8068       1.35062      -4.08894       6.13500       3.13418       4.05340       4.59354       4.83097       4.87779       4.82194
  30  19 3998.3642    1.2371  7.5629 11.2587  0.0000  0.0804   0.0158   0.2442    0.0380   0.0000   434.3080      -7.65904       31.6772       8.71187      -10.1773       10.6076       3.93250       5.35477       5.99013       6.34750       6.45082       6.22088
  30  20 4147.3397    0.8776  8.1610 11.3747 -0.0070  0.1077   0.0199   0.3954    0.0356   0.0000   441.0224       12.0141       23.0293       7.44841      -13.2909       2.85033       5.31307       7.17414       8.15015       8.45428       8.71765       8.57125
  31   3 1393.1573    0.1204  0.1233  9.8484  0.0000  0.0128   0.0079   0.0280    0.0229   0.0000   441.2955      -1.39242       19.2754       2.21012      -1.49087      -1.40809      0.586612      0.871239      0.943671       1.15742       1.06896       1.03508
  31   4 1599.3418    0.2356  0.1700  9.8907  0.0000  0.0111   0.0100   0.0185    0.0254   0.0000   441.6404     -0.780991       20.5389     -0.439183      -2.33103    -0.0936857      0.587920      0.736603      0.838097      0.871590      0.876701      0.819911
  31   5 1788.2248    0.3996  0.3771  9.9083  0.0000  0.0132   0.0111   0.0321    0.0338   0.0000   441.1393     0.0996952       19.5423     0.0155928      -1.54332      -2.14748      0.652895      0.876499      0.971144       1.00556       1.16706       1.10782
  31   6 1969.4065    0.6015  0.6825  9.9339  0.0000  0.0180   0.0127   0.0435    0.0541   0.0000   440.7437     -0.342486       21.7390       1.44710      0.413426      -1.55828      0.903032       1.30686       1.35337       1.62369       1.59540       1.56043
  31   7 2147.0082    0.9172  0.7837 10.0836  0.0001  0.0169   0.0173   0.0439    0.0752   0.0000   439.3334      -1.49988       20.9519      -1.25760      -3.48635       1.82955      0.838006       1.11507       1.22520       1.32730       1.33978       1.29243
  31   8 2318.8713    1.2987  1.0889 10.4093 -0.0002  0.0217   0.0215   0.0523    0.1150   0.0000   440.6963     -0.880218       19.3857     -0.521997      -2.73654      -2.37757       1.04020       1.45489       1.53150       1.75224       1.73266       1.68418
  31   9 2484.9291    1.8134  1.2016 11.2159  0.0002  0.0222   0.0293   0.0590    0.1124   0.0000   442.0032      0.343761       15.9357      -2.40205     -0.466275     -0.500021       1.07347       1.48068       1.59448       1.75440       1.74067       1.68035
  31  10 2647.7585    2.4958  1.1420 11.2635  0.0000  0.0203   0.0393   0.0523    0.1667   0.0000   440.9729       1.26124       16.2113      -2.63395      -1.64131     -0.833143       1.05653       1.38274       1.51485       1.64335       1.69661       1.66901
  31  11 2808.2493    3.2000  1.0347 11.6303 -0.0000  0.0185   0.0514   0.0485    0.1646   0.0000   439.0484      0.624386       14.3229       1.03974      -2.27156      -3.08942      0.944796       1.28930       1.35708       1.46713       1.50856       1.50442
  31  12 2966.0514    3.9276  0.9574 12.3913  0.0000  0.0179   0.0657   0.0461    0.1390   0.0000   438.7015     -0.405071       15.3099      -2.60579      -2.96842      0.395816      0.925294       1.23366       1.34581       1.41382       1.45792       1.42095
  31  13 3121.2810    4.1271  1.1986 12.2019  0.0002  0.0205   0.0644   0.0542    0.2563   0.0000   439.8086      -1.70986       16.1640      -1.16861      -1.93414     -0.582610       1.07148       1.40274       1.48865       1.63577       1.64713       1.62451
  31  14 3274.6463    3.7242  1.6770 12.3769  0.0001  0.0254   0.0489   0.0652    0.1173   0.0000   439.3402      -2.18249       12.7118      0.348907    -0.0444575      -3.42549       1.27339       1.71327       1.85052       2.04336       2.06880       2.03111
  31  15 3427.2924    3.0645  2.2641 12.1771  0.0000  0.0304   0.0357   0.0785    0.0763   0.0000   442.8134       2.24769       11.3751     -0.172476       3.72285      -4.81600       1.46957       2.03802       2.24785       2.34624       2.36472       2.31731
  31  16 3579.0416    2.4477  3.6866 11.7246  0.0000  0.0404   0.0245   0.1111    0.0626   0.0000   440.0433    -0.0281615       9.49087       4.99482      -2.08985      -7.64709       2.03621       2.72993       3.04073       3.18417       3.25508       3.23513
  31  17 3730.1036    1.9458  5.2085 11.3429  0.0000  0.0517   0.0187   0.1450    0.0538   0.0000   445.1089       8.39708       19.6736      -8.63278      -4.27520       1.11057       2.52360       3.38494       3.82488       3.91615       4.00287       3.95807
  31  18 3880.7977    1.4983  6.7144 11.2889 -0.0002  0.0652   0.0162   0.1980    0.0427   0.0000   438.4662      -13.0127       16.2691      -2.76184      -8.60467       2.19880       3.25716       4.33976       4.92968       5.09425       5.31526       5.20518
  31  19 4030.7122    1.1591  8.1373 11.2720 -0.0001  0.0850   0.0163   0.2767    0.0373   0.0000   450.9189      -8.47424       19.8854       18.8466      -13.4066      -5.19004       4.14785       5.46161       6.33230       6.46718       6.62285       6.48209
  31  20 4180.6060    0.8238  8.8445 11.3906 -0.0070  0.1218   0.0214   0.4877    0.0336   0.0000   437.2112       1.20095       20.2323       15.9914      -13.2407       12.3445       5.60657       7.64781       8.74257       9.11887       9.00783       8.82786
  32   3 1409.4278    0.1336  0.1471  9.8134  0.0000  0.0128   0.0077   0.0285    0.0231   0.0000   439.5593      0.421494       21.3719      0.404609      -3.66778     -0.206165      0.683596      0.840165       1.00530      0.920794      0.963935      0.924385
  32   4 1616.4230    0.2525  0.2142  9.7821  0.0000  0.0103   0.0095   0.0256    0.0260   0.0000   441.2791    -0.0229917       21.0096     -0.100456      -3.47675      0.296769      0.563422      0.797703      0.943353       1.06992       1.08442      0.958565
  32   5 1806.1800    0.4311  0.3278  9.9337  0.0000  0.0113   0.0123   0.0274    0.0333   0.0000   440.0505     -0.774438       21.0383       1.55467      -3.55086      -1.14448      0.555773      0.742388      0.786883      0.869166      0.884875      0.868960
  32   6 1988.6425    0.6404  0.6725  9.9549  0.0000  0.0174   0.0132   0.0411    0.0547   0.0000   441.5137     -0.463990       19.9059    -0.0528677      -2.26099     -0.532336      0.857296       1.13476       1.21107       1.29900       1.35452       1.34174
  32   7 2167.2999    0.9559  0.8739 10.2405  0.0000  0.0185   0.0174   0.0478    0.0780   0.0000   439.9230       2.17527       20.0093      -1.10028      -2.60122      -1.23734      0.887543       1.19854       1.34135       1.41697       1.48862       1.51618
  32   8 2340.0110    1.3532  1.1279 10.4551  0.0000  0.0208   0.0213   0.0539    0.1117   0.0000   440.2129      -1.72355       18.0300      -2.00261     -0.899920      -2.14280       1.01879       1.37386       1.56995       1.61189       1.70080       1.61338
  32   9 2507.2134    1.9434  1.1684 11.2005  0.0000  0.0209   0.0310   0.0556    0.1188   0.0000   440.0124      -3.68376       20.8847     -0.789155      -3.77943      -1.84915       1.02910       1.41918       1.52423       1.63645       1.68341       1.66592
  32  10 2671.5729    2.5770  1.0855 11.4750  0.0000  0.0198   0.0406   0.0496    0.1438   0.0000   440.3264     -0.491204       16.4801       1.20425      -3.42162     -0.585403      0.956708       1.36011       1.41882       1.54427       1.58992       1.58263
  32  11 2833.6240    3.3484  0.9373 12.0884  0.0000  0.0184   0.0551   0.0429    0.1337   0.0000   439.0736      -1.34926       15.4727     -0.671350      -3.48679      -1.17897      0.871476       1.21014       1.31563       1.40784       1.44952       1.38054
  32  12 2992.6319    3.9435  1.0753 12.3094  0.0000  0.0195   0.0614   0.0492    0.1486   0.0000   440.4929      0.173076       17.2808     -0.263753      -2.21876      0.502262      0.946261       1.24697       1.34899       1.48707       1.54344       1.48423
  32  13 3148.8047    4.1823  1.2354 12.4330  0.0000  0.0208   0.0627   0.0528    0.1761   0.0000   438.0874       1.11686       14.7004     -0.188139      0.564344      -1.68731       1.03448       1.36488       1.49795       1.61344       1.65469       1.69777
  32  14 3303.2136    3.6414  1.7216 12.4548  0.0000  0.0256   0.0474   0.0674    0.1157   0.0000   437.5759      -1.36172       13.5441       1.37943       1.43107      0.115147       1.20879       1.67005       1.84326       1.96016       2.02896       1.95853
  32  15 3456.6014    2.9642  2.4682 12.1871  0.0000  0.0312   0.0331   0.0845    0.0694   0.0000   443.5768     -0.932178       10.8264      -1.41371      0.502547      -5.95229       1.48610       2.05005       2.24993       2.34278       2.43739       2.40014
  32  16 3609.2141    2.2795  3.9193 11.8078  0.0000  0.0417   0.0227   0.1194    0.0523   0.0000   442.6812       4.15182       13.3175      -2.74101       1.91455      -4.07595       2.01613       2.67034       3.06804       3.20744       3.34635       3.14949
  32  17 3761.0037    1.8682  5.4737 11.3892  0.0019  0.0537   0.0184   0.1521    0.0508   0.0000   441.0496      0.934135       14.3393       5.49397       1.65777      -8.46112       2.58155       3.47017       3.91561       4.07770       4.20243       4.16690
  32  18 3912.0085    1.4894  7.4102 11.1279  0.0000  0.0675   0.0150   0.2045    0.0427   0.0000   443.2397       7.19030       23.1223      -10.8196      -4.86436       9.98982       3.18244       4.29994       4.84401       5.11051       5.27068       5.25779
  32  19 4062.6829    1.1183  8.4663 11.2694 -0.0003  0.0883   0.0165   0.2937    0.0362   0.0000   437.7605       2.17899       1.01553      -3.47919      -10.9911      -6.24087       4.13416       5.43657       6.32551       6.51877       6.55452       6.45933
  33   2 1193.8604    0.0596  0.0619  9.9112  0.0000  0.0185   0.0092   0.0338    0.0211   0.0000   439.2016     -0.674840       21.7450     -0.564148      -4.15285       1.49704      0.763469       1.04788       1.34337       1.33657       1.24817       1.28638
  33   3 1425.4120    0.1417  0.1351  9.8185  0.0000  0.0127   0.0080   0.0250    0.0228   0.0000   441.4696     -0.849320       20.2546       3.18992      -1.88383      0.362904      0.546188      0.701602      0.947665       1.00417       1.03286       1.15074
  33   4 1633.2183    0.2601  0.2213  9.8170 -0.0010  0.0110   0.0093   0.0230    0.0265   0.0000   441.0200      -1.20219       21.0219     0.0218442      -1.49748      0.698619      0.598493      0.769980      0.910705      0.844494      0.864412       1.00005
  33   5 1823.8066    0.4493  0.4117  9.9458  0.0000  0.0126   0.0117   0.0336    0.0354   0.0000   440.8829     -0.967702       20.5706     -0.584428      -3.61786      0.737543      0.657840      0.852752      0.933613      0.957544      0.967286       1.00026
  33   6 2007.6008    0.6756  0.6111 10.1156  0.0000  0.0163   0.0141   0.0376    0.0508   0.0000   440.7305     -0.468348       20.8341       1.30194      -1.84595       1.14428      0.719996       1.05689       1.08671       1.20814       1.18971       1.15878
  33   7 2187.3168    1.0081  0.8458 10.3282  0.0000  0.0180   0.0181   0.0458    0.0749   0.0000   442.4174     -0.395134       18.4620     -0.375127      -4.01351      -1.39478      0.809314       1.16223       1.20192       1.29033       1.34454       1.30221
  33   8 2360.7859    1.4838  1.1813 10.3733  0.0000  0.0202   0.0228   0.0545    0.1380   0.0000   441.2721    -0.0670875       18.2423     -0.595450      -1.74679       1.25578      0.956826       1.29384       1.41402       1.49966       1.51599       1.49685
  33   9 2529.1250    2.0104  1.1837 10.9921  0.0000  0.0203   0.0309   0.0544    0.1429   0.0000   440.8068     -0.735118       20.3962       1.45556      -3.25711       2.32563      0.959066       1.28162       1.36854       1.46512       1.50612       1.47152
  33  10 2694.9719    2.7334  1.0401 11.5520  0.0000  0.0184   0.0428   0.0471    0.1459   0.0000   441.3322       1.92536       19.2782      -1.90366      -4.58192       1.11786      0.876050       1.17430       1.29063       1.38527       1.39852       1.37950
  33  11 2858.4729    3.4875  1.1510 11.4514  0.0000  0.0195   0.0515   0.0513    0.2636   0.0000   438.7952     -0.276508       14.7878      0.322843      -1.40873       1.54622      0.907459       1.28597       1.37887       1.47380       1.52843       1.50253
  33  12 3018.7354    4.0799  1.0214 12.5899  0.0000  0.0188   0.0646   0.0452    0.1306   0.0000   441.0563      -3.91232       15.6772      0.265858      -1.01520     -0.902037      0.938843       1.29066       1.36769       1.46894       1.49684       1.46736
  33  13 3175.9442    4.2359  1.2171 12.3947 -0.0059  0.0203   0.0616   0.0523    0.1616   0.0000   440.0536     -0.170080       14.7054      -1.67845     -0.389398      -1.32529      0.954799       1.33375       1.41674       1.58205       1.57255       1.57090
  33  14 3331.3431    3.4625  1.9400 12.1121  0.0004  0.0259   0.0422   0.0700    0.1272   0.0000   442.0663      -1.12481       13.5276       3.31452       2.63771      -5.24296       1.19851       1.61957       1.82478       1.88978       1.97712       1.93792
  33  15 3485.5467    2.7960  2.6496 12.2257  0.0000  0.0331   0.0310   0.0888    0.0663   0.0000   442.1613       2.61375       8.14585      -2.61842       3.51628      -2.70605       1.48582       2.06522       2.24861       2.42119       2.42407       2.44283
  33  16 3639.0253    2.2209  4.1052 11.7044  0.0000  0.0422   0.0211   0.1160    0.0512   0.0000   432.7592       2.03547       21.6502      -2.25756       4.86613     -0.923681       1.97005       2.61026       2.95680       3.12022       3.16634       3.09693
  33  17 3791.4283    1.7751  5.9421 11.4071  0.0001  0.0559   0.0169   0.1623    0.0442   0.0000   438.6372       5.16675       18.5958      -3.50913       3.36941       1.99422       2.60598       3.51751       4.00791       4.16356       4.30087       4.17379
  33  18 3943.3923    1.4039  7.3485 11.2606  0.0000  0.0696   0.0152   0.2106    0.0392   0.0000   435.0226       1.95573       18.6226       6.64483      -19.5092      -6.74465       3.20864       4.34629       4.93254       5.06605       5.24564       5.12546
  33  19 4094.6722    1.0085  8.4614 11.3647  0.0068  0.0957   0.0180   0.3420    0.0350   0.0000   440.6803       5.04124       14.3258      -13.8279      -6.38122       4.23750       4.28382       5.78691       6.68993       6.93808       7.09763       6.90354
  34   2 1208.0157    0.0751  0.0663  9.8863  0.0000  0.0174   0.0086   0.0285    0.0210   0.0000   441.0192     -0.345803       20.2666      -1.45051      -4.83065       2.47468      0.815111       1.13404       1.06269       1.45717      0.984285       1.07520
  34   3 1441.1675    0.1400  0.0825  9.7858  0.0000  0.0088   0.0103   0.0213    0.0216   0.0000   441.0512      -1.66095       21.0650       1.21220      -3.45851     -0.463807      0.455406      0.453143      0.655134      0.618965      0.685511      0.727552
  34   4 1649.7095    0.2822  0.2122  9.7796  0.0000  0.0094   0.0098   0.0218    0.0259   0.0000   440.2706      -1.06723       21.1627      -1.11536      -2.72377      0.898084      0.451899      0.562936      0.601620      0.673516      0.707093      0.697331
  34   5 1841.2288    0.4714  0.4229  9.8486  0.0000  0.0128   0.0117   0.0328    0.0367   0.0000   440.9895     -0.841829       21.8175     -0.542813      -2.88470      0.193324      0.565818      0.816236      0.879469      0.949298      0.990990      0.986217
  34   6 2026.3028    0.6870  0.6761 10.1183 -0.0001  0.0161   0.0138   0.0428    0.0518   0.0000   439.8597      0.760084       20.7900    -0.0746803      -2.11755      -1.11988      0.727072      0.939387       1.11243       1.09919       1.17479       1.12821
  34   7 2206.9733    1.0559  0.9409 10.3178  0.0000  0.0198   0.0178   0.0461    0.0857   0.0000   441.9479      0.435676       21.7199      0.612611      -4.69673       1.96953      0.897807       1.25376       1.30533       1.36961       1.49545       1.41531
  34   8 2381.1837    1.5063  1.0719 10.9332  0.0000  0.0198   0.0242   0.0518    0.0960   0.0000   441.5751      0.721374       20.2751      -1.50108      -1.36400       1.29692      0.900278       1.23007       1.31892       1.45284       1.43376       1.39739
  34   9 2550.6138    2.1470  1.1252 11.1366  0.0001  0.0194   0.0329   0.0495    0.1362   0.0000   440.9343     -0.103691       19.7430    -0.0358208      -3.55375      0.909928      0.900495       1.23249       1.31001       1.46539       1.55424       1.48533
  34  10 2717.9100    2.7757  1.1694 11.5518  0.0000  0.0201   0.0412   0.0500    0.1557   0.0000   441.3889     -0.378268       18.2205       1.16126      -1.01515      0.406599      0.932483       1.26925       1.35328       1.43701       1.52327       1.44959
  34  11 2882.8863    3.6096  0.9877 12.0407 -0.0000  0.0177   0.0559   0.0435    0.1494   0.0000   440.6953     -0.548907       17.3248      -1.37212      -1.48483      -3.68674      0.823880       1.11985       1.22409       1.32710       1.31951       1.32894
  34  12 3044.3319    4.1365  1.0665 12.4765  0.0000  0.0178   0.0637   0.0483    0.1323   0.0000   439.7951      0.350301       18.9088      -1.27589      -1.39774      -2.52964      0.832097       1.12371       1.21939       1.32880       1.33271       1.31009
  34  13 3202.6842    4.1804  1.2365 12.6139 -0.0000  0.0200   0.0615   0.0552    0.1337   0.0000   439.6620       1.37637       14.9176    -0.0315941     -0.608723      0.421178      0.912593       1.28761       1.37602       1.51426       1.57186       1.51216
  34  14 3359.1203    3.3606  1.7752 12.6138  0.0005  0.0265   0.0435   0.0681    0.0886   0.0000   441.6042      0.823321       14.7878      -2.29016       1.36767      0.509138       1.11511       1.59307       1.71058       1.86190       1.85443       1.85638
  34  15 3514.2560    2.6862  3.1783 11.9817  0.0002  0.0350   0.0265   0.0974    0.0602   0.0000   443.5499       2.55542       8.00627   0.000957753      0.234302     -0.678466       1.53596       2.09876       2.34110       2.47519       2.51636       2.45165
  34  16 3668.4032    2.1215  4.4513 11.6170 -0.0001  0.0434   0.0194   0.1225    0.0468   0.0000   440.9978      0.187979       12.6021      -2.75330      -3.66588      -5.57123       1.98916       2.66837       3.02814       3.13360       3.29145       3.24277
  34  17 3821.8724    1.6704  6.3859 11.3833  0.0000  0.0587   0.0162   0.1743    0.0417   0.0000   437.3276      -3.09131       14.8865      -2.20697       1.00095      -1.84604       2.64818       3.52577       4.04570       4.20761       4.37499       4.25023
  34  18 3974.4782    1.2713  7.7671 11.3554  0.0000  0.0771   0.0162   0.2446    0.0366   0.0000   432.7471       8.68667       29.0574       2.21761      -9.95143      -10.5287       3.40105       4.68432       5.19078       5.45402       5.57939       5.59673
  34  19 4126.3228    0.8783  8.3363 11.5215 -0.0199  0.1090   0.0223   0.4425    0.0348   0.0000   423.0344      -7.48812       15.5745       2.40036      -13.3852      -10.5072       4.62148       6.27883       7.17681       7.54373       7.60133       7.53158
  35   3 1456.6152    0.1569  0.1189  9.7466  0.0000  0.0094   0.0082   0.0208    0.0221   0.0000   441.7273     0.0169376       20.9475     -0.991403      -2.74279     -0.278870      0.411186      0.596233      0.587365      0.708916      0.590304      0.743961
  35   4 1665.9438    0.2961  0.2427  9.7801  0.0000  0.0102   0.0097   0.0243    0.0265   0.0000   441.3757      -1.45455       20.4703     -0.590919      -2.22636     -0.523173      0.473637      0.660500      0.700254      0.727066      0.761761      0.765398
  35   5 1858.4488    0.4853  0.4413  9.9183  0.0000  0.0127   0.0117   0.0336    0.0371   0.0000   439.7319     -0.269965       22.3583      -1.44233      -2.14886       2.54571      0.566959      0.740068      0.867055      0.912964      0.947365      0.917199
  35   6 2044.8238    0.7349  0.7364 10.0394  0.0001  0.0164   0.0139   0.0420    0.0580   0.0000   441.4032      -1.46310       19.9570      -1.52740      -1.37792     -0.740208      0.729452      0.967475       1.03527       1.10866       1.17151       1.16860
  35   7 2226.3836    1.1278  0.9855 10.2284 -0.0000  0.0185   0.0181   0.0463    0.0935   0.0000   439.7433     -0.567858       19.7183     -0.902859      -1.56923      0.538118      0.834929       1.11455       1.24750       1.38422       1.39802       1.32969
  35   8 2401.2615    1.5688  1.1595 10.5540 -0.0000  0.0204   0.0234   0.0510    0.1298   0.0000   439.6506       2.15380       18.3201     -0.773832     -0.388125     -0.276306      0.910158       1.27125       1.35389       1.44008       1.49343       1.47499
  35   9 2571.8127    2.2531  1.2012 10.7332  0.0000  0.0198   0.0325   0.0508    0.1991   0.0000   439.9761      -1.26943       20.4470      0.168675      -1.86331      -2.27093      0.896115       1.22367       1.36534       1.45125       1.49019       1.46833
  35  10 2740.4659    2.9641  1.0705 11.5872 -0.0001  0.0183   0.0447   0.0458    0.1534   0.0000   440.1179      -2.19047       19.0977     -0.587472      -1.64469      -1.22390      0.827473       1.13219       1.24534       1.36475       1.42336       1.41861
  35  11 2906.7520    3.6168  1.1240 11.9876  0.0000  0.0188   0.0532   0.0484    0.1702   0.0000   439.9164       2.92405       19.4424     -0.685507      -4.33626      -4.09083      0.822399       1.08977       1.15485       1.32062       1.32217       1.29366
  35  12 3069.5010    4.2124  1.0667 12.6340 -0.0001  0.0183   0.0644   0.0473    0.1387   0.0000   438.4345       2.47268       18.0057       1.49657      -2.38181      -2.33487      0.856818       1.13884       1.24646       1.37556       1.42880       1.36702
  35  13 3229.0731    4.1264  1.3543 12.5381  0.0000  0.0213   0.0572   0.0551    0.1208   0.0000   440.0219       2.07517       15.4230      -1.52434     -0.389081      0.166122      0.925920       1.33596       1.37176       1.58758       1.48577       1.51158
  35  14 3386.5530    3.2734  2.0499 12.3509  0.0001  0.0265   0.0385   0.0717    0.0828   0.0000   439.3906       1.54645       12.0262      -1.16693       4.34884      -3.75161       1.20520       1.61218       1.79542       1.86113       1.94913       1.91349
  35  15 3542.5731    2.5148  3.3510 12.0588  0.0060  0.0374   0.0256   0.1023    0.0551   0.0000   440.7718       7.00067       16.1663      -1.72010       1.65223      -1.05244       1.56845       2.20278       2.44136       2.59375       2.69026       2.61403
  35  16 3697.6165    2.0781  5.1059 11.4096  0.0000  0.0467   0.0180   0.1293    0.0478   0.0000   436.3684     -0.687163       21.1381      -4.18791       1.08575       4.39100       2.02934       2.72448       3.03961       3.25727       3.34516       3.35214
  35  17 3851.6835    1.5872  6.5941 11.4107  0.0000  0.0605   0.0159   0.1815    0.0393   0.0000   441.5867      -1.90728       13.8414      -1.04193      -2.47292      0.596249       2.64057       3.55040       3.99964       4.28636       4.31425       4.30801
  35  18 4005.0083    1.1670  7.8617 11.4451  0.0010  0.0817   0.0171   0.2750    0.0348   0.0000   435.7096       10.2875       12.9915      -20.1861       1.00925       3.12736       3.50764       4.72027       5.44951       5.70228       5.93458       5.88036
  36   2 1235.6313    0.0870  0.0804  9.8400  0.0000  0.0167   0.0083   0.0244    0.0205   0.0000   441.2944       1.27562       21.1717     -0.183676      -2.94120      -1.33268      0.562432       1.01566      0.890563       1.10634       1.30714       1.18001
  36   3 1471.8421    0.1768  0.1339  9.7844  0.0000  0.0086   0.0087   0.0223    0.0220   0.0000   441.5715     -0.216086       20.6285      0.914110      -4.06861     0.0572455      0.369881      0.461603      0.537978      0.576586      0.631372      0.665767
  36   4 1681.9013    0.3046  0.2627  9.8095  0.0000  0.0110   0.0095   0.0244    0.0272   0.0000   441.5215     -0.597967       21.3435      -1.20076      -3.05536      0.195037      0.509054      0.633330      0.681160      0.715721      0.802392      0.797047
  36   5 1875.4223    0.5135  0.4680  9.8790  0.0000  0.0133   0.0117   0.0320    0.0383   0.0000   441.1504       1.04984       21.7163    -0.0346951      -3.89090     -0.418131      0.531432      0.731920      0.805905      0.850702      0.934442      0.882584
  36   6 2063.0926    0.7719  0.7096 10.0054 -0.0000  0.0159   0.0141   0.0382    0.0576   0.0000   440.5096      -1.93385       21.1942     -0.661916      -2.57748    -0.0788078      0.689515      0.968094       1.03078       1.06921       1.15786       1.14612
  36   7 2245.5446    1.1381  0.9943 10.2487  0.0000  0.0183   0.0182   0.0467    0.0925   0.0000   440.7328     0.0366275       20.7671     -0.929276      -1.59191      0.767162      0.817507       1.10290       1.19975       1.35642       1.45082       1.36830
  36   8 2421.1047    1.6868  1.1843 10.6613  0.0000  0.0204   0.0250   0.0511    0.1358   0.0000   441.3114      -1.76862       18.3316      0.406138      -1.61671       1.08529      0.849863       1.21597       1.26849       1.41515       1.42496       1.44269
  36   9 2592.6482    2.3086  1.2434 11.0143  0.0107  0.0206   0.0336   0.0525    0.1645   0.0000   440.4067       1.69152       19.4514     -0.194216      -2.31670      -1.72369      0.848728       1.20629       1.24471       1.39987       1.45905       1.39128
  36  10 2762.6729    3.0743  1.0593 11.8546  0.0000  0.0180   0.0464   0.0464    0.1341   0.0000   440.0780      -3.10322       18.7338      0.601350      -3.93380      -1.25347      0.800512       1.08496       1.18102       1.28976       1.32744       1.28059
  36  11 2930.2140    3.8474  0.9693 12.2098  0.0000  0.0170   0.0591   0.0423    0.1363   0.0000   440.7745     -0.303712       17.8328     -0.194783     -0.919762     -0.687215      0.743121      0.967213       1.08193       1.14958       1.21507       1.23636
  36  12 3094.1996    4.3730  1.1210 12.2878  0.0000  0.0184   0.0634   0.0471    0.1874   0.0000   439.4133       2.04658       18.0692       1.98950      -3.44246      -1.03909      0.817317       1.11411       1.20196       1.26920       1.35766       1.31392
  36  13 3254.9917    4.0111  1.4836 12.4613  0.0000  0.0221   0.0523   0.0563    0.1077   0.0000   440.3612     -0.994757       15.0664      -1.30094      -1.14799     -0.296755      0.963318       1.37071       1.46273       1.59054       1.74923       1.71338
  36  14 3413.5591    3.1715  2.2201 12.3100 -0.0000  0.0278   0.0353   0.0738    0.0691   0.0000   441.6246       2.03493       12.2666      -1.48173       2.28150      -1.00356       1.17080       1.59332       1.81650       1.89069       1.97968       1.95881
  36  15 3570.6798    2.4663  3.5594 11.9763  0.0001  0.0378   0.0244   0.1034    0.0537   0.0000   443.3001     -0.967678       12.0877       2.97980       1.46054      0.589043       1.57405       2.14917       2.42942       2.54758       2.62997       2.62834
  36  16 3726.4658    1.9115  5.1144 11.5250  0.0000  0.0483   0.0174   0.1392    0.0430   0.0000   435.6525    -0.0601022       17.6073      -2.23174     -0.432060      -2.03804       2.03312       2.74668       3.16387       3.27302       3.38834       3.35810
  36  17 3881.3028    1.5163  6.7581 11.4267  0.0000  0.0628   0.0160   0.1880    0.0379   0.0000   440.9219      -3.87874       15.6029      -7.37990      -1.07650      -5.39915       2.64597       3.57809       4.05794       4.27893       4.42092       4.35573
  36  18 4035.2920    1.1069  7.6616 11.4987  0.0039  0.0837   0.0180   0.2877    0.0339   0.0000   443.9733       7.94088       18.8657      -4.48672      -6.72151       2.92298       3.43447       4.69879       5.30355       5.64725       5.81497       5.72908
  37   2 1249.2127    0.0943  0.0755  9.8498  0.0000  0.0125   0.0086   0.0252    0.0202   0.0000   441.4976     -0.753249       21.2529     -0.516503      -3.22746     -0.372085      0.476962      0.586992      0.819212      0.913583       1.07548      0.852419
  37   3 1486.8266    0.1692  0.1247  9.7978  0.0000  0.0100   0.0087   0.0231    0.0216   0.0000   441.3110     -0.774178       21.1681     0.0757636      -3.68287     -0.128206      0.352732      0.506003      0.619691      0.563002      0.673506      0.649322
  37   4 1697.6020    0.3314  0.2617  9.7977  0.0000  0.0106   0.0104   0.0252    0.0270   0.0000   440.9766      0.282982       20.6485      0.101006      -2.87272     -0.284455      0.457963      0.678225      0.746400      0.810436      0.859202      0.802481
  37   5 1892.2075    0.5321  0.5084  9.9129  0.0000  0.0141   0.0117   0.0333    0.0409   0.0000   439.8917      -1.53836       21.2817      0.135570      -3.97503     0.0663624      0.613300      0.846118      0.909018      0.946639      0.954311      0.940951
  37   6 2081.1067    0.8164  0.7528 10.0538 -0.0000  0.0161   0.0144   0.0391    0.0621   0.0000   441.5378     -0.837613       19.9075      0.459371      -2.71626       1.10091      0.680531      0.853017      0.954756       1.06101       1.04541       1.07125
  37   7 2264.3037    1.2431  1.0735 10.1924  0.0000  0.0192   0.0185   0.0465    0.1098   0.0000   441.1068      -1.19201       19.7127       1.68745      -2.33304     -0.306827      0.814819       1.11926       1.23915       1.35956       1.46084       1.47122
  37   8 2440.6210    1.7072  1.1924 10.9354  0.0000  0.0203   0.0255   0.0532    0.1209   0.0000   440.4733      0.981565       20.7725     -0.415411      -3.20341       3.52286      0.896729       1.23025       1.34524       1.43382       1.51093       1.44913
  37   9 2613.3144    2.3847  1.1245 11.3380  0.0000  0.0189   0.0349   0.0480    0.1365   0.0000   440.2527     0.0415552       20.7225      0.727763      -1.25001      -3.22799      0.830636       1.16081       1.24264       1.39652       1.42103       1.40990
  37  10 2784.4628    3.1782  1.0951 11.7796  0.0000  0.0181   0.0463   0.0456    0.1501   0.0000   440.2527      0.197141       19.0588     -0.329491      -2.81830      -1.83651      0.764438       1.04833       1.09753       1.23650       1.27473       1.26521
  37  11 2953.2181    4.0611  1.0171 11.8606 -0.0000  0.0166   0.0597   0.0429    0.1918   0.0000   440.8493     -0.642698       16.7660    -0.0977941      -1.39087     -0.103140      0.727457      0.984151       1.05017       1.14955       1.22881       1.19451
  37  12 3118.4522    4.3559  1.1508 12.5577 -0.0000  0.0189   0.0625   0.0481    0.1637   0.0000   440.6747      0.969720       15.7962     0.0818887      -2.75950      -2.58388      0.814038       1.09854       1.23684       1.30791       1.33966       1.36256
  37  13 3280.4928    3.8276  1.5863 12.4585  0.0000  0.0230   0.0483   0.0590    0.1089   0.0000   441.6833     -0.100373       14.9492     -0.767037     -0.446414     0.0825278      0.936187       1.33372       1.41367       1.53757       1.57224       1.60749
  37  14 3440.1914    3.0558  2.4088 12.2941  0.0000  0.0287   0.0324   0.0778    0.0631   0.0000   443.6317       1.89603       11.1994      -1.24280       3.75213      -3.19209       1.18657       1.64004       1.81118       1.93258       2.04166       1.99374
  37  15 3598.2752    2.3427  3.8417 11.8795  0.0000  0.0380   0.0221   0.1092    0.0498   0.0000   440.3836      0.390695       10.7993       2.51853       2.02292      -1.77271       1.59176       2.14300       2.43681       2.60463       2.73430       2.64236
  37  16 3754.9667    1.8540  5.6236 11.4744  0.0000  0.0510   0.0165   0.1462    0.0409   0.0000   439.3140      -3.90740       16.8437     -0.161041      -2.88484     -0.347880       2.06954       2.81252       3.20975       3.34124       3.51195       3.51144
  37  17 3910.5524    1.4383  7.2666 11.3889  0.0003  0.0669   0.0155   0.2043    0.0368   0.0000   440.5042       2.61817       11.9644      -4.55115       8.75674      -1.46494       2.73349       3.64884       4.24399       4.42754       4.57400       4.51278
  37  18 4065.4258    1.0212  8.0057 11.5755 -0.0012  0.0922   0.0209   0.3521    0.0348   0.0000   441.4066       4.13942       10.4702      -4.41187       2.58261       12.6403       3.64993       4.96448       5.69581       6.00408       6.14121       6.08661
  38   2 1262.5416    0.0869  0.0595  9.8374  0.0000  0.0109   0.0092   0.0232    0.0198   0.0000   441.3410     -0.592677       22.0214     -0.235484      -3.21615       1.29115      0.507392      0.607309      0.703726      0.897823      0.739533      0.754869
  38   3 1501.5542    0.1841  0.1348  9.7785  0.0000  0.0083   0.0085   0.0211    0.0218   0.0000   441.8779      -1.55743       21.4482      0.546681      -2.92300     -0.918993      0.367173      0.463275      0.561965      0.595606      0.602526      0.610150
  38   4 1713.0523    0.3374  0.3155  9.7896  0.0000  0.0112   0.0093   0.0267    0.0280   0.0000   441.9355     -0.577994       20.7661      0.259895      -1.41716     -0.269277      0.446256      0.594183      0.695647      0.734927      0.745877      0.731806
  38   5 1908.8120    0.5431  0.5112  9.8996 -0.0000  0.0138   0.0115   0.0315    0.0403   0.0000   439.2103      -1.00955       22.0594     -0.234647      -1.60457     -0.276958      0.569647      0.753698      0.864216      0.946530       1.00158      0.993855
  38   6 2098.9144    0.8551  0.7572 10.0786  0.0000  0.0163   0.0150   0.0391    0.0630   0.0000   441.9655      0.382761       21.1886      0.364879      -1.93366       1.04947      0.635381      0.919088      0.984506       1.10602       1.15346       1.08970
  38   7 2282.8885    1.2612  1.1301 10.1538 -0.0001  0.0192   0.0185   0.0482    0.1187   0.0000   440.5228     -0.956010       21.1485      -2.06298      -3.68615     -0.987781      0.787384       1.08093       1.15974       1.27663       1.37103       1.36530
  38   8 2459.9124    1.8058  1.2099 10.6407 -0.0016  0.0188   0.0254   0.0526    0.1447   0.0000   440.8898      0.867107       22.4653     -0.444642      -3.81210     -0.646047      0.765680       1.01208       1.10442       1.18910       1.25565       1.24494
  38   9 2633.6533    2.4416  1.2268 11.6311 -0.0011  0.0191   0.0355   0.0542    0.1213   0.0000   439.7795       2.25805       21.6662     -0.346230      -1.39370      -1.55514      0.790434       1.06332       1.21822       1.31703       1.37959       1.38356
  38  10 2805.9913    3.2732  1.0761 11.8492 -0.0002  0.0174   0.0474   0.0454    0.1448   0.0000   442.0382      0.559221       18.4959   -0.00103655      -2.05064     -0.396017      0.732713       1.00321       1.08800       1.21137       1.24578       1.21682
  38  11 2975.7975    4.0183  1.1637 12.1169 -0.0001  0.0179   0.0559   0.0483    0.1722   0.0000   440.6062    -0.0408103       20.2769      0.581755      -5.71950      -1.59460      0.783850       1.02065       1.11646       1.22861       1.28163       1.23492
  38  12 3142.2215    4.4279  1.2029 12.2676  0.0001  0.0186   0.0617   0.0485    0.1992   0.0000   441.6251     -0.478039       17.6141     -0.620963      -4.05542      -3.80735      0.770081       1.03579       1.11068       1.25055       1.24067       1.24917
  38  13 3305.5783    3.7584  1.6900 12.5566  0.0000  0.0233   0.0456   0.0608    0.0884   0.0000   441.6776     0.0841984       16.3932      -1.15456      -1.35674      -2.97716      0.962352       1.33677       1.41933       1.56413       1.67638       1.67918
  38  14 3466.5770    2.8371  2.7562 12.2680  0.0000  0.0312   0.0288   0.0849    0.0540   0.0000   443.5605      0.966436       12.5685      -1.39699       5.17152      -1.81713       1.26611       1.75239       1.94159       2.07388       2.10908       2.16032
  38  15 3625.6448    2.2596  4.4369 11.7282  0.0001  0.0411   0.0196   0.1153    0.0442   0.0000   440.2986      0.404201       16.3349       4.36054       4.80883      -3.62823       1.63895       2.21485       2.54540       2.67644       2.79194       2.80634
  38  16 3783.0381    1.7487  5.7478 11.5363  0.0000  0.0525   0.0165   0.1543    0.0390   0.0000   438.7004      -3.98216       18.4318      -2.74803      0.439781    -0.0188293       2.10521       2.77291       3.25431       3.38229       3.53223       3.53284
  38  17 3939.5013    1.3348  7.2684 11.4725  0.0000  0.0695   0.0162   0.2195    0.0350   0.0000   441.1248       5.68540       24.2934     -0.549349      -8.31210      -13.1072       2.78611       3.73985       4.30285       4.52410       4.75324       4.68255
  38  18 4095.0741    0.8532  7.1373 11.7151  0.0165  0.0996   0.0458   0.6844    0.0645   0.0000   436.5118       7.71810       25.6563       8.43882      -5.49657       5.29186       3.82462       5.11163       6.11697       6.27513       6.45819       6.33709
  39   2 1275.7137    0.0970  0.0913  9.7724  0.0000  0.0129   0.0073   0.0226    0.0197   0.0000   441.1253     -0.329721       21.9879       1.87421      -3.30229     -0.617093      0.483122      0.704483      0.806069      0.871814      0.819687      0.939291
  39   3 1516.0552    0.1876  0.1382  9.7497  0.0000  0.0090   0.0085   0.0217    0.0215   0.0000   441.1920     -0.485220       20.7970      0.329489      -4.43082      0.307515      0.361613      0.535566      0.640090      0.667974      0.728212      0.705053
  39   4 1728.2392    0.3668  0.3223  9.7765  0.0000  0.0110   0.0099   0.0264    0.0286   0.0000   440.6149     -0.619957       21.5017      0.144379      -4.18773     -0.442834      0.518589      0.680916      0.792613      0.852072      0.891274      0.870191
  39   5 1925.1834    0.5829  0.5653  9.8328  0.0000  0.0140   0.0116   0.0333    0.0432   0.0000   440.7739      -1.23770       20.8975       2.11665      -3.53523     -0.879155      0.568993      0.774259      0.891029      0.915126      0.956374      0.967445
  39   6 2116.5524    0.8884  0.7720 10.1783  0.0003  0.0162   0.0151   0.0373    0.0624   0.0000   441.0581    -0.0165014       20.3484      0.768434      -2.50360      0.921634      0.646352      0.888845      0.980154       1.02506       1.11401       1.13183
  39   7 2301.2259    1.3035  1.1100 10.2829  0.0000  0.0185   0.0190   0.0504    0.1105   0.0000   442.0810     -0.858360       20.6423      0.589873      -3.53035     -0.192160      0.714640      0.977242       1.06584       1.16443       1.20018       1.19968
  39   8 2478.9966    1.8832  1.1793 10.7765 -0.0005  0.0187   0.0264   0.0491    0.1369   0.0000   440.7429     -0.483834       22.4028     -0.774246      -3.17887      -2.08308      0.775080       1.04124       1.11175       1.25338       1.26698       1.23036
  39   9 2653.8191    2.5886  1.1781 11.1830  0.0001  0.0183   0.0359   0.0483    0.1700   0.0000   442.3489     -0.684115       22.1942       2.63487      -1.36102      0.489642      0.751237       1.00878       1.09745       1.19850       1.20652       1.23108
  39  10 2827.2031    3.4367  1.2161 11.6177  0.0000  0.0186   0.0469   0.0485    0.1978   0.0000   441.3004       1.49701       19.5525    0.00251920     -0.921713      0.875575      0.748618      0.992588       1.10092       1.23281       1.30709       1.29619
  39  11 2998.0559    4.1369  1.1082 12.2172 -0.0020  0.0179   0.0580   0.0453    0.1584   0.0000   441.0420      0.343908       20.3791      0.575305      -1.37975      -1.23739      0.673110      0.962942       1.02539       1.12111       1.16799       1.18484
  39  12 3165.6222    4.3783  1.2260 12.2192 -0.0000  0.0186   0.0589   0.0471    0.1746   0.0000   441.8561      0.593768       15.7009      0.839403      -2.11519     0.0394581      0.759933       1.02524       1.13441       1.25537       1.27427       1.24887
  39  13 3330.3036    3.6487  1.8283 12.3950  0.0000  0.0235   0.0424   0.0647    0.0909   0.0000   442.5074     -0.987432       15.4573     -0.315411      -2.97306     -0.492426      0.953979       1.28096       1.41505       1.54209       1.64752       1.63186
  39  14 3492.5471    2.7901  2.9828 12.0724 -0.0001  0.0311   0.0264   0.0888    0.0534   0.0000   443.9087     -0.334442       10.2747     -0.225314       3.21222     -0.548622       1.22403       1.60689       1.84704       1.95432       2.01142       2.03662
  39  15 3652.6110    2.1826  4.3289 11.7114  0.0000  0.0414   0.0188   0.1127    0.0415   0.0000   439.2461       1.45042       15.4200     -0.746850       2.79442      -1.17490       1.55271       2.18382       2.46935       2.61805       2.76866       2.71611
  39  16 3810.9777    1.7150  6.2283 11.4841  0.0000  0.0554   0.0160   0.1601    0.0375   0.0000   440.4405       5.85021       13.1244     -0.659374      -3.44408      -11.0866       2.12135       2.94242       3.28525       3.49614       3.55160       3.62549
  39  17 3968.2964    1.2466  7.4140 11.5125  0.0022  0.0737   0.0176   0.2480    0.0348   0.0000   434.5268      -7.17681       20.6974       4.27574      -4.64401      -5.71456       2.82685       3.80572       4.30123       4.61312       4.65854       4.72842
  40   2 1288.7253    0.0913  0.1020  9.7829  0.0000  0.0138   0.0071   0.0282    0.0196   0.0000   441.6686     -0.885880       20.6082       1.49956      -3.33973     -0.541265      0.539295      0.685990      0.731188      0.769839      0.784597      0.857529
  40   3 1530.3117    0.2039  0.1487  9.7850  0.0000  0.0082   0.0084   0.0201    0.0215   0.0000   442.2888     -0.404267       21.6509     -0.338164      -2.97854     -0.813136      0.293489      0.448819      0.461669      0.502215      0.487323      0.488062
  40   4 1743.2497    0.3866  0.3510  9.7623 -0.0004  0.0113   0.0098   0.0272    0.0298   0.0000   440.7617     -0.100634       21.5574      0.518636      -3.03880      0.674473      0.468771      0.672254      0.679683      0.801043      0.844929      0.813835
  40   5 1941.4036    0.5949  0.5938  9.8726 -0.0001  0.0140   0.0116   0.0342    0.0452   0.0000   442.5402      0.258545       20.8250      0.702645      -3.32143      -1.24672      0.588620      0.746967      0.840740      0.914940      0.980867       1.06982
  40   6 2133.9316    0.9105  0.8175 10.1390  0.0000  0.0161   0.0150   0.0392    0.0663   0.0000   440.5865     -0.424946       22.2722     -0.107385      -2.50269      0.819592      0.619387      0.845867      0.929523       1.03378       1.05526       1.09825
  40   7 2319.2688    1.3887  1.1341 10.4878  0.0000  0.0180   0.0200   0.0504    0.1042   0.0000   441.2038     -0.531293       18.6386      -1.29954      -3.11108      -1.01060      0.695045      0.948126       1.04906       1.11549       1.17340       1.16581
  40   8 2497.8326    1.9682  1.2567 10.9140 -0.0000  0.0196   0.0265   0.0493    0.1235   0.0000   441.5675      0.620623       21.0912      -1.05642      -2.55848     -0.607418      0.764966       1.06276       1.14146       1.23962       1.30134       1.24414
  40   9 2673.7314    2.6714  1.2270 11.2398  0.0026  0.0184   0.0360   0.0483    0.1683   0.0000   440.8866     -0.497352       18.0853     -0.351738      -2.75075     -0.954267      0.717798      0.986515       1.06672       1.18311       1.19787       1.22488
  40  10 2848.1556    3.4261  1.1602 11.6500  0.0003  0.0180   0.0468   0.0460    0.1874   0.0000   439.8771       1.22288       21.4003      -1.27021      -1.89866     -0.761566      0.693426      0.922837       1.02415       1.15083       1.16624       1.14915
  40  11 3019.9552    4.1790  1.1098 12.2376  0.0000  0.0172   0.0582   0.0447    0.1608   0.0000   440.9647      0.797813       18.0992     -0.983069      -2.65085      -1.91773      0.694669      0.925890       1.00226       1.10807       1.12925       1.16799
  40  12 3188.6027    4.3031  1.3200 12.3754 -0.0000  0.0191   0.0560   0.0497    0.1449   0.0000   440.0677       1.29738       17.8253      0.830913      -3.01246      -1.60706      0.759770       1.01871       1.14286       1.24157       1.29875       1.31149
  40  13 3354.5227    3.6178  1.9243 12.2096 -0.0000  0.0242   0.0399   0.0623    0.0980   0.0000   441.6638      0.811639       16.4981     -0.612623      0.653533      -3.08014      0.922776       1.30331       1.38343       1.55000       1.57214       1.55480
  40  14 3518.0642    2.7141  3.3971 12.0253  0.0000  0.0336   0.0239   0.0938    0.0463   0.0000   442.8707       1.21389       9.41765      0.503743      0.911823      -3.60794       1.26488       1.72251       1.96350       2.06410       2.15313       2.14842
  40  15 3679.2008    2.0376  4.9838 11.6918  0.0000  0.0460   0.0172   0.1256    0.0367   0.0000   440.6239      0.357557       10.9702     -0.520798       5.69187      -4.61969       1.70798       2.38415       2.67428       2.80300       2.93624       2.88844
  40  16 3838.5188    1.6087  6.8901 11.4782  0.0002  0.0601   0.0157   0.1782    0.0365   0.0000   441.1123       1.15611       11.3503      -5.73410       3.04547      0.315983       2.26327       3.09845       3.48974       3.69184       3.82403       3.85628
  41   2 1301.5490    0.1044  0.0949  9.7966  0.0000  0.0102   0.0077   0.0269    0.0195   0.0000   441.0280     0.0809097       21.3188       1.00059      -3.07947     -0.632427      0.471583      0.648503      0.569132      0.605441      0.741590      0.666076
  41   3 1544.3615    0.2130  0.1779  9.7589  0.0000  0.0089   0.0080   0.0208    0.0222   0.0000   442.2218     -0.619904       22.1286      0.703154      -4.67010      0.472864      0.350166      0.494863      0.513641      0.588718      0.563801      0.613581
  41   4 1758.0331    0.4085  0.3721  9.7468  0.0000  0.0114   0.0098   0.0260    0.0311   0.0000   441.6474      -1.14741       20.3809    -0.0980766      -3.95751     -0.618896      0.445838      0.605248      0.679806      0.693479      0.736591      0.750851
  41   5 1957.4323    0.6328  0.6217  9.8924  0.0000  0.0141   0.0117   0.0339    0.0464   0.0000   441.6661     -0.128006       19.7050     -0.933588      -1.82272      -1.61712      0.544891      0.740606      0.837930      0.896630      0.922237      0.890261
  41   6 2151.0795    0.9323  1.0250 10.0019  0.0000  0.0184   0.0140   0.0470    0.0844   0.0000   440.9506      -1.37816       19.9100      0.195531      -1.74460    -0.0412118      0.677665      0.925006       1.00888       1.11562       1.13201       1.12288
  41   7 2337.1193    1.4225  1.1555 10.5198  0.0000  0.0188   0.0202   0.0482    0.1116   0.0000   442.7748      0.330032       19.8543      -1.63763      -2.06824     -0.388976      0.711143      0.974265       1.05412       1.21387       1.20755       1.24156
  41   8 2516.4988    2.0101  1.2831 11.1108  0.0000  0.0199   0.0271   0.0516    0.1184   0.0000   440.9417       1.57452       21.3807      -1.43259      -2.71670      -2.24181      0.745754       1.04725       1.08562       1.22641       1.25514       1.22394
  41   9 2693.4737    2.7703  1.2246 11.2474  0.0073  0.0178   0.0371   0.0492    0.1660   0.0000   441.6603      0.243613       20.1536       1.08755      -2.41760      -1.52825      0.687495      0.923992      0.998072       1.07906       1.13830       1.12317
  41  10 2868.8797    3.6556  1.1140 11.9300  0.0000  0.0174   0.0498   0.0435    0.1564   0.0000   440.1002      0.879317       19.1422      0.124197     -0.977393     -0.642789      0.651731      0.917155       1.00637       1.09265       1.14541       1.15817
  41  11 3041.5569    4.4341  1.1199 12.0277  0.0000  0.0168   0.0599   0.0455    0.2031   0.0000   441.9681      0.276042       20.3084      0.624581     -0.763319     -0.526552      0.638868      0.844204      0.967019       1.05843       1.03773       1.08136
  41  12 3211.2137    4.0737  1.3931 12.6959  0.0000  0.0201   0.0523   0.0520    0.1069   0.0000   439.3805     -0.412878       18.5511      -2.03997      -3.89568      -2.62581      0.774717       1.04649       1.15172       1.26268       1.34537       1.36616
  41  13 3378.4025    3.3939  1.9976 12.5163 -0.0000  0.0245   0.0374   0.0661    0.0683   0.0000   440.7898      -1.51776       17.2536      -2.85255       4.07371      -4.03223      0.928135       1.26998       1.39443       1.50702       1.64942       1.58777
  41  14 3543.0591    2.5790  3.5897 12.0104  0.0000  0.0351   0.0226   0.0966    0.0441   0.0000   441.7382     -0.127057       11.7247     -0.567744     -0.973678      -4.80795       1.29858       1.73905       2.00316       2.08703       2.22962       2.18396
  41  15 3705.4479    1.9890  4.9530 11.7127  0.0006  0.0457   0.0170   0.1282    0.0365   0.0000   441.2071       3.78510       19.6181      -2.23372      -3.58814     -0.872777       1.65440       2.31710       2.58374       2.75014       2.86559       2.90587
  41  16 3865.7684    1.5310  6.9463 11.5554 -0.0000  0.0617   0.0161   0.1894    0.0355   0.0000   441.0486       9.65439       13.1131      -6.76028      -3.17030      -1.57132       2.24749       3.04641       3.52498       3.72126       3.85212       3.86156
  41  17 4024.6528    1.0939  8.0593 11.6463  0.1007  0.0902   0.0297   0.4298    0.0429   0.0000   435.2953       1.41958       12.4161       3.11275      0.455767      0.763481       3.11684       4.45692       4.98789       5.33681       5.46223       5.44362
  42   2 1314.2010    0.0923  0.0721  9.7899  0.0000  0.0119   0.0074   0.0169    0.0190   0.0000   441.7554      0.447620       20.6087      -1.20490      -3.53703     -0.575071      0.437592      0.589968      0.683375      0.723407      0.702823      0.797343
  42   4 1772.6093    0.4000  0.4210  9.7849  0.0000  0.0123   0.0093   0.0311    0.0311   0.0000   441.2227     -0.571327       21.6261      0.734087      -3.92108      -1.17279      0.460716      0.606388      0.712783      0.760888      0.767756      0.804014
  42   5 1973.3211    0.6579  0.6294  9.9018  0.0000  0.0144   0.0121   0.0340    0.0467   0.0000   442.2644     -0.347005       21.6088     -0.762549      -3.70346    -0.0437169      0.542191      0.705573      0.775262      0.834245      0.872575      0.927016
  42   6 2168.0396    0.9967  1.0009 10.0200  0.0000  0.0174   0.0148   0.0438    0.0841   0.0000   441.4608     -0.414491       23.1902      -1.99626      -2.64885     -0.341426      0.643942      0.865930      0.983790       1.05954       1.11899       1.10610
  42   7 2354.7632    1.4604  1.1840 10.2780  0.0000  0.0182   0.0200   0.0477    0.1272   0.0000   440.2830      0.521357       19.8725     -0.836016     -0.728981       1.24859      0.686085      0.953485       1.04276       1.09196       1.17432       1.17051
  42   8 2534.9740    2.0997  1.2079 11.0339  0.0000  0.0188   0.0284   0.0480    0.1343   0.0000   440.2307     -0.816455       20.2200      -1.06500      -2.95374      -1.17060      0.700451      0.937069       1.04791       1.12881       1.22326       1.25814
  42   9 2712.9860    2.9031  1.1397 11.5481  0.0000  0.0173   0.0392   0.0453    0.1431   0.0000   441.6908     -0.651526       19.7840     -0.268716      -2.40479      0.458582      0.653198      0.889289      0.999028       1.02230       1.12837       1.10376
  42  10 2889.3418    3.7359  1.1413 12.0715  0.0000  0.0174   0.0507   0.0449    0.1514   0.0000   440.8414     -0.573378       20.7040    -0.0905209      -1.79478     -0.362715      0.672525      0.904784      0.980020       1.04716       1.11822       1.11315
  42  11 3062.8628    4.3542  1.1917 12.1076  0.0000  0.0178   0.0575   0.0456    0.1953   0.0000   440.7257      0.406494       19.4831     -0.915769      -1.83681     -0.937858      0.669697      0.927267      0.977250       1.07867       1.12247       1.12201
  42  12 3233.5635    4.1176  1.4577 12.7599  0.0000  0.0204   0.0515   0.0546    0.0935   0.0000   441.6291    -0.0919040       18.4666     -0.609544      -3.99320      -1.58135      0.753594       1.04353       1.11605       1.22718       1.29503       1.31539
  42  13 3401.9467    3.3183  2.2758 12.2614 -0.0000  0.0262   0.0337   0.0684    0.0683   0.0000   442.2128     0.0238286       13.2905       1.92195       4.87394      0.526156      0.941706       1.28809       1.45368       1.53098       1.62072       1.62493
  42  14 3567.9080    2.4767  3.9034 11.9010 -0.0001  0.0375   0.0208   0.0998    0.0416   0.0000   442.4629     -0.472039       15.9445       2.10977     0.0655585      -1.16437       1.32243       1.82851       2.07434       2.19303       2.26051       2.30164
  42  15 3731.3962    1.9268  5.6095 11.5593  0.0000  0.0482   0.0154   0.1369    0.0338   0.0000   440.8401     -0.305257       15.8498      0.977809     -0.208967       1.27504       1.72185       2.39381       2.64918       2.87436       2.92428       2.95941
  42  16 3892.6571    1.3842  6.8831 11.6667 -0.0021  0.0679   0.0175   0.2079    0.0344   0.0000   436.3986       14.7045       13.1602      -4.18155     -0.299789      -1.29265       2.34517       3.31775       3.69164       4.01615       4.06215       4.21466
  43   2 1326.7387    0.1217  0.0902  9.7733  0.0000  0.0092   0.0076   0.0183    0.0192   0.0000   442.1422     -0.657839       22.1774       1.07663      -3.66059      0.159408      0.339857      0.441723      0.516455      0.549615      0.539598      0.593228
  43   3 1571.7922    0.2394  0.1941  9.7387  0.0000  0.0093   0.0080   0.0191    0.0221   0.0000   441.7514     -0.912897       22.3364      -1.03537      -2.80638      0.467681      0.355231      0.515647      0.528797      0.587085      0.619257      0.559361
  43   4 1787.0130    0.4253  0.4204  9.7886  0.0000  0.0117   0.0094   0.0284    0.0312   0.0000   441.4855     -0.600497       21.2837     0.0960255      -2.96900     -0.461445      0.422572      0.580415      0.670473      0.702073      0.710106      0.723729
  43   5 1989.0100    0.6559  0.6853  9.9183  0.0000  0.0142   0.0115   0.0365    0.0491   0.0000   441.8783      0.350145       20.1604     -0.784443      -1.88303      0.997736      0.515654      0.705163      0.768617      0.836707      0.893846      0.887535
  43   6 2184.8247    1.0352  1.0222 10.0249 -0.0000  0.0176   0.0150   0.0444    0.0920   0.0000   441.9011       1.08240       20.9157      0.645520      -3.03720      -1.33612      0.635683      0.834877      0.947781       1.06003       1.10239       1.07091
  43   7 2372.1690    1.5236  1.2239 10.4293 -0.0000  0.0180   0.0202   0.0496    0.1155   0.0000   441.0264      0.710799       22.1023     -0.752782      -3.20229     -0.997315      0.669071      0.901679      0.976059       1.09453       1.16645       1.15828
  43   8 2553.2643    2.1639  1.3302 10.8024  0.0000  0.0185   0.0273   0.0497    0.1421   0.0000   441.6453       1.58118       21.5659     -0.764088      -3.17528      0.260353      0.684949      0.919031       1.00085       1.06021       1.14357       1.15366
  43   9 2732.3139    3.0121  1.2181 11.0230  0.0000  0.0179   0.0389   0.0448    0.2535   0.0000   440.8732      0.258916       21.2878      0.847762      -1.93886     -0.401333      0.645874      0.882577      0.966320       1.06350       1.08947       1.07025
  43  10 2909.5268    3.8998  1.0808 12.0875 -0.0000  0.0166   0.0526   0.0421    0.1609   0.0000   440.5853      0.736193       20.0491     -0.451160      -1.51003     0.0905534      0.615620      0.812861      0.904831      0.987173       1.01358       1.05547
  43  11 3083.9341    4.2351  1.1619 12.7438  0.0000  0.0178   0.0573   0.0460    0.1170   0.0000   439.9914     -0.443440       19.5675      0.836196      -3.60164     0.0913304      0.638712      0.882663      0.964365       1.06975       1.08718       1.08398
  43  12 3255.5080    3.9723  1.5620 12.4925 -0.0000  0.0205   0.0470   0.0573    0.0995   0.0000   441.4965      0.533842       20.4124      -5.77212      -1.75586     0.0543497      0.727532       1.03062       1.07347       1.21762       1.30328       1.30260
  43  13 3425.0352    3.2000  2.2855 12.5528  0.0000  0.0264   0.0332   0.0728    0.0576   0.0000   444.4138       1.37148       15.5329      -3.47768       4.25399     -0.952829      0.935402       1.27561       1.44626       1.54704       1.66683       1.63368
  43  14 3592.2711    2.4288  4.0409 11.8830 -0.0000  0.0383   0.0199   0.1011    0.0412   0.0000   440.0592      -1.73412       21.7446      0.104510      -2.15551      -3.40482       1.29500       1.85124       2.01769       2.22796       2.27259       2.28600
  43  15 3757.0117    1.8799  5.8281 11.5725  0.0001  0.0500   0.0153   0.1439    0.0344   0.0000   439.1725      0.544711       13.9095       6.04399      -8.94835       1.40960       1.71584       2.41615       2.69552       2.92153       3.02671       2.99860
  43  16 3919.1507    1.3794  7.4865 11.6469  0.0075  0.0706   0.0183   0.2316    0.0354   0.0000   440.2519       11.9634       20.6819      -2.82075      -8.97984       4.83895       2.41316       3.36963       3.78472       4.12023       4.24677       4.30238
  44   2 1339.0619    0.1079  0.1028  9.7604 -0.0002  0.0118   0.0070   0.0200    0.0191   0.0000   441.7543     -0.710258       21.0697     0.0561529      -4.40613      0.745820      0.468564      0.685497      0.824883      0.879528      0.926939      0.926709
  44   3 1585.2254    0.2437  0.2223  9.7251  0.0000  0.0091   0.0078   0.0226    0.0225   0.0000   441.2256     -0.400261       22.7205    -0.0688706      -2.95798      0.164397      0.356068      0.452082      0.522616      0.530494      0.560443      0.585182
  44   4 1801.2485    0.4482  0.4412  9.7562  0.0000  0.0121   0.0096   0.0278    0.0322   0.0000   441.6092      -1.02450       21.2138     -0.526500      -3.23987     -0.186813      0.415213      0.552679      0.629290      0.691351      0.683066      0.738217
  44   5 2004.6132    0.6827  0.6768  9.9994  0.0000  0.0145   0.0119   0.0348    0.0469   0.0000   440.8483      -1.70411       22.3543       1.25573      -3.40726     -0.852995      0.494975      0.686071      0.762959      0.827003      0.869585      0.881331
  44   6 2201.3530    1.0737  1.0811  9.9519  0.0000  0.0180   0.0149   0.0447    0.0979   0.0000   440.9457     -0.321106       21.2046      -1.12378      -3.02342       1.57772      0.622597      0.903164      0.940547       1.04086       1.10404       1.10736
  44   7 2389.4060    1.5811  1.2069 10.3892  0.0000  0.0182   0.0209   0.0477    0.1354   0.0000   441.6863      0.375591       22.1895      0.833376      -2.74750      -1.95662      0.627180      0.875211      0.960087       1.02407       1.07913       1.09287
  44   8 2571.3945    2.2487  1.3440 10.8023 -0.0032  0.0185   0.0271   0.0478    0.1391   0.0000   440.7641      0.177451       19.9505    -0.0340687      -2.77544      -1.60006      0.660874      0.899210      0.999352       1.12235       1.12398       1.17613
  44   9 2751.4834    3.0133  1.1216 11.7093  0.0000  0.0172   0.0401   0.0443    0.1389   0.0000   442.5353      -1.80447       21.3334      -1.47702      -1.85788    -0.0493553      0.623803      0.852086      0.954398       1.04614       1.11734       1.10306
  44  10 2929.5681    3.9841  1.1545 11.6758 -0.0000  0.0164   0.0518   0.0432    0.2158   0.0000   441.0803      0.457869       20.0439      0.668657      -1.90853      0.130357      0.596103      0.820383      0.890563      0.998816       1.05991       1.04875
  44  11 3104.7209    4.4183  1.2273 12.4488  0.0001  0.0180   0.0563   0.0457    0.1385   0.0000   441.3018    -0.0744964       19.7267       1.36864      -2.02472      0.739723      0.616679      0.878621      0.946436       1.04746       1.07204       1.08412
  44  12 3277.2203    3.9137  1.6462 12.6526  0.0000  0.0217   0.0459   0.0565    0.0874   0.0000   442.4475      0.882200       19.5311     0.0761192       1.18716      0.463918      0.763662       1.04035       1.14977       1.23567       1.33726       1.29823
  44  13 3447.7995    3.0567  2.6806 12.3738  0.0000  0.0280   0.0289   0.0790    0.0501   0.0000   443.9931      0.664964       13.0360      -2.02403       6.88613     -0.979378      0.963843       1.32287       1.45813       1.61043       1.66328       1.68601
  44  14 3616.1602    2.3166  4.3541 11.7840 -0.0000  0.0388   0.0186   0.1087    0.0395   0.0000   442.7230      0.231872       15.9442       1.75720      0.546469      -1.96314       1.31703       1.82045       2.04970       2.19025       2.29932       2.31333
  44  15 3782.1825    1.7742  5.9233 11.6712  0.0011  0.0534   0.0157   0.1522    0.0327   0.0000   442.6711      -3.84974       18.9523       1.61404      -5.45206      -5.77672       1.76925       2.47708       2.79307       3.01236       3.08877       3.14778
  45   2 1351.2675    0.1165  0.1036  9.7462  0.0000  0.0108   0.0069   0.0210    0.0190   0.0000   442.4481     -0.278221       21.7476     -0.842619      -3.25552     -0.148040      0.391755      0.593817      0.596375      0.723436      0.918065      0.973623
  45   3 1598.4062    0.2508  0.2318  9.7658  0.0000  0.0098   0.0078   0.0229    0.0224   0.0000   441.7331     -0.261080       21.9429      0.142764      -3.63092     -0.432656      0.333390      0.392932      0.530941      0.555284      0.549220      0.567827
  45   4 1815.2841    0.4565  0.4515  9.7924  0.0000  0.0117   0.0096   0.0286    0.0329   0.0000   441.7471     -0.494168       22.6559     -0.643733      -3.51942     -0.859196      0.422727      0.568700      0.648968      0.646530      0.690951      0.707718
  45   5 2019.9296    0.7181  0.7731  9.9374  0.0000  0.0155   0.0118   0.0381    0.0554   0.0000   442.2591      0.440376       20.9949     0.0295792      -2.63043     -0.377351      0.512704      0.712102      0.784957      0.879306      0.921282      0.914031
  45   6 2217.7441    1.1166  1.0890  9.8903  0.0000  0.0172   0.0153   0.0449    0.1125   0.0000   441.9549      0.608976       20.1841      0.541943      -3.00947     0.0276016      0.621426      0.820524      0.912384      0.961498       1.05640       1.09094
  45   7 2406.4104    1.6721  1.2584 10.5473 -0.0000  0.0182   0.0215   0.0474    0.1191   0.0000   440.4747     -0.931831       21.1810      -1.15840      -2.42413     0.0481725      0.636630      0.873195      0.956848       1.09100       1.09933       1.10981
  45   8 2589.3911    2.3198  1.2608 11.1576 -0.0000  0.0184   0.0295   0.0475    0.1322   0.0000   441.9212      0.445962       19.4874      -1.28876      -2.18028      -2.24689      0.662012      0.926187       1.00719       1.10457       1.23242       1.21517
  45   9 2770.4662    3.1145  1.2082 11.7781  0.0000  0.0178   0.0404   0.0458    0.1428   0.0000   441.3550      -1.10066       20.4145     -0.951420      -2.55600     -0.563474      0.632121      0.845895      0.916764       1.02521       1.04042       1.10300
  45  10 2949.4008    4.1346  1.0835 11.9866  0.0000  0.0161   0.0542   0.0415    0.1812   0.0000   441.0745     0.0500067       20.8397     -0.337601      -1.82626      0.309741      0.555977      0.761277      0.813040      0.931479      0.958877      0.956381
  45  11 3125.2632    4.3766  1.2868 12.6911  0.0080  0.0181   0.0556   0.0472    0.1148   0.0000   441.2724       2.11852       17.8614     -0.677229      -3.15773      -2.28984      0.627737      0.872286      0.941555       1.03215       1.08608       1.07695
  45  12 3298.6988    3.8685  1.6674 12.6678 -0.0046  0.0219   0.0441   0.0563    0.0789   0.0000   442.6174       1.42308       18.9662      0.320910       1.45602     -0.210128      0.741063       1.02021       1.08428       1.20572       1.25580       1.24829
  45  13 3470.3314    2.9427  2.9837 12.1052 -0.0000  0.0293   0.0253   0.0804    0.0495   0.0000   443.8791      -1.58116       15.6152     -0.759259       4.91941      -2.05679      0.990228       1.35537       1.55488       1.67323       1.76653       1.78379
  45  14 3639.8272    2.2708  4.8881 11.7366  0.0000  0.0421   0.0176   0.1145    0.0380   0.0000   443.6567       3.18325       15.8914     0.0881623      0.361395      0.739481       1.40024       1.94762       2.19575       2.37335       2.44230       2.51565
  45  15 3806.8878    1.7042  6.3738 11.6704  0.0002  0.0574   0.0162   0.1684    0.0347   0.0000   441.2148      0.559566       20.0819      -2.72387      -6.30616      -2.61075       1.87959       2.57594       2.99975       3.12658       3.30394       3.34667
  45  16 3971.6316    1.2523  7.7371 11.7678  0.0906  0.0811   0.0286   0.3720    0.0406   0.0000   439.2638     -0.384894       25.8948      -2.84122      -17.8595      -4.05416       2.56384       3.62106       4.07892       4.37693       4.50696       4.55944
  46   2 1363.3128    0.1224  0.1150  9.7640 -0.0003  0.0093   0.0071   0.0259    0.0188   0.0000   442.2200     -0.165520       21.4955     -0.386412      -3.26803      0.155339      0.475098      0.577642      0.579458      0.505575      0.648407      0.860834
  46   3 1611.4126    0.2677  0.2643  9.6683  0.0000  0.0097   0.0076   0.0230    0.0233   0.0000   441.6424     -0.616229       22.1255   -0.00487028      -2.80805     -0.399188      0.332636      0.454103      0.505310      0.583852      0.606985      0.579097
  46   4 1829.1875    0.4673  0.4717  9.7905  0.0000  0.0120   0.0096   0.0288    0.0329   0.0000   442.3832     -0.374225       22.2183     -0.836276      -2.65423      0.225187      0.425753      0.527842      0.608761      0.645780      0.672573      0.687560
  46   5 2035.1979    0.7753  0.7728  9.9012 -0.0001  0.0148   0.0123   0.0368    0.0570   0.0000   442.3306     -0.621205       20.2501      0.110262      -3.75255     -0.440738      0.502524      0.712744      0.774937      0.888092      0.914613      0.906355
  46   6 2233.9018    1.1491  1.0814 10.2500  0.0000  0.0172   0.0159   0.0454    0.0890   0.0000   440.6887       1.06484       23.1469     -0.451126      -3.38435    -0.0997928      0.595416      0.804313      0.904090      0.996190       1.02901       1.04676
  46   7 2423.2570    1.6926  1.2668 10.6737  0.0000  0.0186   0.0214   0.0491    0.1125   0.0000   441.6085      0.370963       21.0316     0.0251704     -0.775024      -1.46950      0.629350      0.893688      0.965821       1.05057       1.12896       1.16434
  46   8 2607.1739    2.3526  1.2940 11.2345 -0.0000  0.0181   0.0292   0.0481    0.1194   0.0000   442.4726     -0.166831       20.4269      0.677930     -0.708333     -0.118599      0.633172      0.850501      0.942930       1.03490       1.10280       1.10469
  46   9 2789.2730    3.2893  1.2029 11.4690 -0.0000  0.0167   0.0417   0.0449    0.1920   0.0000   441.2406      0.189184       20.5301      -1.39650      -1.99891     0.0361581      0.598074      0.785808      0.856817      0.956793      0.989602       1.00062
  46  10 2968.9576    4.2152  1.1035 12.0450  0.0000  0.0159   0.0551   0.0419    0.1709   0.0000   441.4101      0.378048       20.5894      0.563739      -3.57580      -1.79151      0.530611      0.733417      0.781137      0.889479      0.903352      0.903623
  46  11 3145.5944    4.4124  1.2977 12.4582  0.0001  0.0180   0.0540   0.0467    0.1295   0.0000   441.7469      0.891946       19.5135      -1.24764      -1.16162      -2.82827      0.608290      0.857306      0.898892       1.02402       1.07722       1.06162
  46  12 3319.9375    3.7404  1.8167 12.5479 -0.0000  0.0225   0.0402   0.0589    0.0743   0.0000   441.7313     -0.180562       19.0137      -1.14784      0.723713     -0.828108      0.727338       1.06457       1.13352       1.23974       1.33774       1.32128
  46  13 3492.5136    2.8448  3.3609 12.0340  0.0000  0.0314   0.0234   0.0861    0.0461   0.0000   443.6521      0.868474       15.0874     -0.734511       5.09962      -1.62577       1.04593       1.44623       1.63811       1.72978       1.88836       1.88362
  46  14 3663.1774    2.1919  5.0221 11.7078  0.0002  0.0433   0.0166   0.1173    0.0360   0.0000   440.9305      -2.00648       17.8213       3.04955     0.0596220      -6.37661       1.38429       1.93519       2.20541       2.30937       2.43356       2.43666
  46  15 3831.3674    1.6808  6.9165 11.5987  0.0000  0.0613   0.0162   0.1793    0.0363   0.0000   441.7781     -0.447792       22.7321      -5.46072      -8.11624     -0.607430       1.92052       2.71563       3.04201       3.28210       3.39414       3.42638
  47   2 1375.1860    0.1255  0.1365  9.7255  0.0000  0.0102   0.0063   0.0234    0.0188   0.0000   442.3538      0.911876       21.4932     -0.942553      -4.78216     0.0393357      0.341092      0.477161      0.564351      0.562175      0.570925      0.572212
  47   3 1624.2423    0.2819  0.2294  9.6912  0.0000  0.0088   0.0081   0.0192    0.0225   0.0000   442.4970     -0.754605       21.5907    -0.0436980      -3.05816     -0.366559      0.289217      0.384833      0.428714      0.478354      0.505842      0.519096
  47   4 1842.9175    0.4877  0.4823  9.8129  0.0000  0.0121   0.0097   0.0281    0.0339   0.0000   441.4880     -0.688551       21.7094     -0.675411      -3.06875    -0.0947938      0.416017      0.569410      0.616534      0.669853      0.697636      0.697240
  47   5 2050.3113    0.7862  0.7394  9.9710  0.0000  0.0143   0.0125   0.0351    0.0561   0.0000   441.7908      0.101839       21.1711     -0.718963      -3.55439      -1.03123      0.484651      0.620884      0.711356      0.766282      0.813255      0.823006
  47   6 2249.8662    1.1752  1.1562 10.1733  0.0000  0.0180   0.0158   0.0470    0.1013   0.0000   441.7548     -0.385524       21.4125      0.715457      -3.63707     -0.900447      0.574248      0.791694      0.859787      0.941679      0.986464      0.992247
  47   7 2439.9055    1.7790  1.3046 10.6760  0.0000  0.0184   0.0222   0.0489    0.1182   0.0000   441.5600      0.985225       19.5047     -0.575039      -1.82733     -0.175604      0.606957      0.821914      0.928404       1.01758       1.06368       1.04082
  47   8 2624.8496    2.4941  1.1686 11.4497  0.0000  0.0173   0.0327   0.0450    0.1259   0.0000   441.8543       1.90217       21.3636     -0.377461      -1.75079     0.0299011      0.561242      0.779677      0.838127      0.933422      0.991509      0.964795
  47   9 2807.9299    3.3684  1.2065 11.6445 -0.0000  0.0166   0.0420   0.0448    0.1656   0.0000   440.3820    -0.0259719       22.5827      0.219804      -3.82479      -1.85257      0.564937      0.735312      0.824312      0.921909      0.950366      0.969844
  47  10 2988.3956    4.2238  1.1383 12.2166  0.0000  0.0160   0.0544   0.0432    0.1601   0.0000   442.2298     -0.195720       19.8226       1.17387      -2.67791     -0.809084      0.544528      0.726399      0.839258      0.907152      0.988500      0.964787
  47  11 3165.7660    4.3745  1.3873 12.5584 -0.0000  0.0185   0.0521   0.0490    0.1138   0.0000   441.7574       1.07211       18.2889     -0.549574     -0.852987       1.87568      0.610293      0.832195      0.907307       1.00270       1.04645       1.04796
  47  12 3340.8959    3.7235  1.9062 12.3472  0.0000  0.0220   0.0380   0.0590    0.0772   0.0000   443.7745      0.517918       17.5264      -1.71537     -0.565374      0.822354      0.705724      0.967910       1.10736       1.15606       1.23612       1.24767
  47  13 3514.4156    2.7603  3.4875 12.0894  0.0000  0.0325   0.0224   0.0886    0.0418   0.0000   441.2558      0.234936       15.7808      0.742655      0.704296       2.02203       1.03441       1.46548       1.62184       1.78770       1.82614       1.87037
  47  14 3686.0242    2.1234  5.3404 11.7270 -0.0000  0.0452   0.0162   0.1263    0.0347   0.0000   442.1985     -0.964232       17.9523       1.41754      -4.44438      -4.80126       1.41244       1.98555       2.22633       2.41180       2.47720       2.54287
  47  15 3855.4215    1.5834  7.0565 11.6427 -0.0010  0.0638   0.0170   0.1976    0.0377   0.0000   434.4252      0.589302       20.9193      -3.97955      -12.3127       1.96903       1.95768       2.82952       3.11283       3.41353       3.45386       3.53316
  48   3 1636.8712    0.2747  0.2803  9.7126  0.0000  0.0102   0.0074   0.0237    0.0232   0.0000   442.2372      0.251509       21.6159     -0.573816      -2.58648     -0.706521      0.302437      0.450980      0.483720      0.516278      0.550509      0.554877
  48   4 1856.5275    0.4962  0.4938  9.8906  0.0000  0.0123   0.0099   0.0297    0.0333   0.0000   441.3558     -0.217722       21.8302     -0.898420      -2.58594       1.22643      0.407115      0.558319      0.640920      0.689745      0.720965      0.745545
  48   5 2065.2158    0.8166  0.9019  9.7932  0.0001  0.0156   0.0120   0.0411    0.0702   0.0000   440.8356     -0.681680       21.5675      -1.43640      -2.79571      0.108837      0.500905      0.676896      0.763902      0.815314      0.874210      0.863792
  48   6 2265.6784    1.2611  1.1982  9.9664 -0.0000  0.0178   0.0163   0.0449    0.1336   0.0000   441.0583      0.238738       21.9042      0.604348      -2.49133      -1.31222      0.587396      0.795576      0.899388      0.971837       1.03667       1.00571
  48   7 2456.4384    1.7887  1.2809 11.0410 -0.0048  0.0188   0.0224   0.0482    0.0908   0.0000   441.1784     -0.270286       21.6801      -1.26103      -3.38992      -1.43943      0.588074      0.826109      0.893216       1.00270       1.02914       1.04230
  48   8 2642.3611    2.5535  1.2771 11.1447 -0.0001  0.0178   0.0312   0.0455    0.1512   0.0000   441.8316     -0.971847       22.4205     -0.771420      -2.65542      -1.60345      0.563432      0.776564      0.843697      0.935983      0.965455      0.987874
  48   9 2826.4379    3.5080  1.0869 11.7210  0.0000  0.0158   0.0451   0.0398    0.1618   0.0000   441.4351     -0.564237       20.8391      0.374789      -3.70687     -0.287406      0.514262      0.712208      0.754814      0.829551      0.880472      0.893989
  48  10 3007.6232    4.2008  1.1016 12.7029  0.0000  0.0159   0.0549   0.0429    0.1096   0.0000   440.3069     -0.698416       20.2240      0.363969      -1.25315     -0.221088      0.528411      0.710292      0.791009      0.859647      0.917383      0.902698
  48  11 3185.7190    4.2933  1.3557 12.7201  0.0000  0.0181   0.0510   0.0482    0.0974   0.0000   441.3727    -0.0644829       20.6947      -2.88293      -3.07339      -1.64202      0.584559      0.818514      0.876244      0.994085       1.05660       1.06892
  48  12 3361.7514    3.5425  1.9772 12.6272 -0.0000  0.0232   0.0367   0.0633    0.0676   0.0000   442.1435      0.417878       17.3623      0.311689      -1.89689     -0.713403      0.726153       1.02031       1.12783       1.23642       1.29316       1.30062
  48  13 3536.1522    2.6654  3.6314 12.1314  0.0000  0.0337   0.0214   0.0911    0.0394   0.0000   442.5156     -0.721082       15.6490      -3.11186      -1.03780      -3.04674       1.02937       1.46655       1.60226       1.75939       1.83338       1.88325
  48  14 3708.7124    2.0507  5.6933 11.7477  0.0000  0.0485   0.0165   0.1351    0.0360   0.0000   441.9082      0.562172       17.4369      -4.00791      -1.87362       2.20480       1.48324       2.13439       2.34308       2.53920       2.66239       2.74066
  48  15 3879.0090    1.5422  7.0567 11.7178 -0.0050  0.0667   0.0180   0.2047    0.0382   0.0000   437.5869      -5.92862       21.6379      0.679748      -13.2100      -5.60786       1.96921       2.82352       3.13753       3.43686       3.49401       3.52202
  49   2 1398.5212    0.1409  0.1270  9.6841  0.0000  0.0089   0.0066   0.0197    0.0187   0.0000   442.1054     -0.822868       21.3921      0.447075      -3.64790      0.358834      0.319749      0.431661      0.444469      0.499068      0.470220      0.498325
  49   3 1649.3247    0.3129  0.2714  9.7324  0.0000  0.0095   0.0082   0.0213    0.0236   0.0000   441.8829     -0.863807       21.0236      0.681291      -2.06821      0.738963      0.319694      0.429910      0.446866      0.517779      0.565950      0.583508
  49   4 1869.9685    0.5258  0.5717  9.7806  0.0000  0.0131   0.0095   0.0311    0.0378   0.0000   441.9266     -0.200529       21.4646     -0.636619      -3.13658     -0.635462      0.397272      0.555368      0.612293      0.677752      0.729016      0.738551
  49   5 2080.0238    0.8267  0.8742  9.9711 -0.0000  0.0152   0.0122   0.0393    0.0608   0.0000   441.3348      -1.17545       21.5945     -0.443826      -2.27782     -0.556482      0.487500      0.663387      0.765052      0.819637      0.889794      0.872156
  49   6 2281.2920    1.2865  1.1368 10.3078  0.0000  0.0172   0.0169   0.0441    0.1007   0.0000   441.9324      0.734707       20.2815       1.01333      -2.80613      0.379181      0.552693      0.762452      0.843510      0.918691      0.972432      0.977781
  49   7 2472.7792    1.8821  1.3186 10.8157 -0.0001  0.0182   0.0228   0.0473    0.1095   0.0000   441.4939      0.728976       23.1670      0.466666      -1.55036      0.648862      0.565662      0.777605      0.883589      0.923076      0.992804      0.978294
  49   8 2659.7301    2.6271  1.2794 11.3400 -0.0040  0.0173   0.0314   0.0453    0.1261   0.0000   441.4339     -0.436841       20.5204     0.0406992      -2.18811     -0.956139      0.564331      0.752446      0.846582      0.914040      0.967726      0.982130
  49   9 2844.7105    3.6052  1.2084 11.3700 -0.0071  0.0166   0.0428   0.0421    0.2202   0.0000   442.3771     -0.514395       20.0243      -1.31146      -4.04657     -0.153050      0.514581      0.711110      0.774726      0.853144      0.899244      0.909931
  49  10 3026.6963    4.3366  1.1322 12.5810  0.0000  0.0161   0.0556   0.0422    0.1287   0.0000   441.4994     -0.714149       21.3901    -0.0121974      -4.73297     -0.878566      0.516196      0.685808      0.775257      0.864233      0.912662      0.906846
  49  11 3205.5267    4.2199  1.4722 12.4347 -0.0037  0.0185   0.0471   0.0498    0.1030   0.0000   442.2038      0.774122       19.9653     -0.472815      -1.38276      -1.41520      0.578280      0.800589      0.887863      0.968840       1.01531       1.01309
  49  12 3382.3536    3.4491  2.2421 12.4111  0.0000  0.0237   0.0328   0.0649    0.0651   0.0000   442.3375       3.38452       17.0973      -2.82411      0.614696      -1.25488      0.769215       1.04947       1.18526       1.30670       1.40881       1.42238
  49  13 3557.5899    2.5983  3.9280 11.9866 -0.0000  0.0348   0.0201   0.0941    0.0397   0.0000   441.9604       1.61235       19.6981      -1.83726      0.829734       1.79226       1.05928       1.46199       1.66743       1.81580       1.89948       1.95656
  49  14 3731.1255    1.9286  5.7498 11.7761 -0.0000  0.0496   0.0165   0.1442    0.0359   0.0000   438.8729       3.25753       19.7043       3.63579      -6.63262       3.60682       1.47940       2.10620       2.34861       2.55874       2.66452       2.68918
  49  15 3902.5920    1.4390  7.4561 11.9099 -0.0387  0.0745   0.0237   0.2670    0.0433   0.0000   437.3878      0.154897       24.6841       3.46532      -4.30483      -2.55164       2.17448       3.11574       3.42700       3.83560       3.81763       3.98454
  50   1 1110.7453    0.0492  0.0316  9.8789  0.0000  0.0161   0.0085   0.0207    0.0168   0.0000   439.9248      -1.06122       22.5613      0.890537      -4.48828      0.272448      0.514715      0.764911      0.929154      0.892722      0.922560      0.825794
  50   2 1409.9333    0.1351  0.1332  9.7162  0.0000  0.0102   0.0062   0.0189    0.0184   0.0000   441.0378     -0.193911       21.3422      0.778998      -3.63694      0.355347      0.381413      0.582989      0.604143      0.717990      0.708881      0.727125
  50   3 1661.6165    0.2916  0.3042  9.7282  0.0000  0.0100   0.0075   0.0247    0.0234   0.0000   442.1420     -0.802493       20.7203      0.308118      -4.06824      0.352832      0.302207      0.435240      0.467947      0.544062      0.544417      0.565399
  50   4 1883.2368    0.5429  0.5616  9.8371 -0.0000  0.0118   0.0099   0.0320    0.0369   0.0000   441.9199      0.116653       21.6173       1.21737      -3.71885     -0.311271      0.384262      0.507614      0.574587      0.609311      0.675645      0.654984
  50   5 2094.6316    0.8652  0.9356  9.9490 -0.0001  0.0157   0.0123   0.0401    0.0663   0.0000   441.7264      0.519864       20.5226     -0.893461      -3.05785       1.64259      0.489717      0.678383      0.740468      0.803273      0.865022      0.866158
  50   6 2296.7146    1.3591  1.1386 10.3265 -0.0000  0.0165   0.0176   0.0443    0.1066   0.0000   441.1610     -0.816333       22.8465     -0.416676      -3.91870     -0.178195      0.522343      0.694725      0.791686      0.855300      0.929851      0.929454
  50   7 2488.9279    1.9460  1.2566 11.0803 -0.0004  0.0178   0.0241   0.0465    0.1027   0.0000   441.2603     -0.102567       21.8148      0.380502      -2.33042     -0.844159      0.536519      0.753228      0.811589      0.913227      0.965748      0.990834
  50   8 2676.9425    2.7346  1.2792 11.3822 -0.0071  0.0168   0.0321   0.0459    0.1265   0.0000   441.9033      0.141375       20.9171     -0.781889      -1.46649     -0.903290      0.527341      0.719006      0.784496      0.872089      0.932254      0.953434
  50   9 2862.8631    3.6832  1.0520 11.9694 -0.0001  0.0152   0.0466   0.0390    0.1389   0.0000   440.5421     -0.213371       23.4406       1.05704      -2.45356     0.0822193      0.478058      0.674995      0.719545      0.801451      0.851912      0.853735
  50  10 3045.5712    4.4817  1.1575 12.2662  0.0000  0.0156   0.0545   0.0428    0.1564   0.0000   441.7154     -0.778543       21.2582      -1.02088     -0.508046    -0.0781049      0.485055      0.664836      0.734403      0.810860      0.853610      0.863480
  50  11 3225.0870    4.1051  1.4589 12.7894  0.0000  0.0185   0.0472   0.0506    0.0843   0.0000   441.7177       1.28215       21.0141     -0.698224      -4.12612      -2.58536      0.591518      0.801625      0.886384      0.977636       1.02236       1.04869
  50  12 3402.7277    3.3159  2.4208 12.4040  0.0000  0.0251   0.0302   0.0674    0.0583   0.0000   442.1867    -0.0561091       16.7971      -1.00994       3.66530      0.177418      0.771261       1.04915       1.19808       1.30187       1.37751       1.43979
  50  13 3578.9515    2.4934  4.3046 11.9191  0.0000  0.0370   0.0188   0.1006    0.0387   0.0000   443.6589      -1.07542       20.0073       2.68736      -2.57937      -3.62826       1.09605       1.54479       1.70446       1.87836       1.94694       2.00026
  50  14 3753.2788    1.9102  6.2924 11.7272  0.0000  0.0535   0.0165   0.1541    0.0378   0.0000   440.3945       1.39773       21.4372       1.46465      -2.35133      0.419972       1.53980       2.22837       2.43235       2.68268       2.72139       2.78244
  51   1 1120.2227    0.0417  0.0153  9.8683  0.0000  0.0130   0.0083   0.0090    0.0165   0.0000   440.3870     -0.516748       21.8539     -0.321427      -3.99038     -0.510608      0.459626      0.588219      0.856369      0.799124      0.730888       1.00214
  51   2 1421.2838    0.1586  0.1126  9.6814  0.0000  0.0076   0.0069   0.0152    0.0182   0.0000   441.9604     -0.440980       22.1654      0.259155      -3.40885      0.381201      0.236109      0.320135      0.374470      0.402904      0.463160      0.446226
  51   3 1673.7115    0.3059  0.2895  9.7681  0.0000  0.0097   0.0078   0.0227    0.0231   0.0000   441.5545     0.0700148       21.7346      0.812272      -3.64395     -0.788305      0.296088      0.425129      0.446544      0.497723      0.488649      0.527919
  51   4 1896.4537    0.5568  0.6219  9.7715  0.0000  0.0133   0.0096   0.0331    0.0404   0.0000   441.2642      0.178035       20.9679     -0.361245      -2.96982      0.404211      0.380831      0.545186      0.586301      0.655920      0.701034      0.701436
  51   5 2109.1585    0.8933  0.8714 10.0434  0.0000  0.0147   0.0129   0.0372    0.0633   0.0000   441.8357     -0.118047       22.4364     0.0881072      -1.72309      -1.29287      0.453362      0.599386      0.673015      0.743341      0.771065      0.776038
  51   6 2311.9713    1.3510  1.1420 10.4333 -0.0000  0.0172   0.0173   0.0427    0.0989   0.0000   442.6917      -1.23342       22.2371      -1.20545      -3.44066     -0.310611      0.539701      0.721711      0.835165      0.866501      0.928200      0.957628
  51   7 2505.0076    2.0152  1.3383 10.6930 -0.0100  0.0177   0.0227   0.0434    0.1229   0.0000   441.6961     0.0769929       18.6986      0.249912      -2.69957       2.18628      0.550275      0.750860      0.810917      0.913838      0.952370      0.994104
  51   8 2694.0777    2.8125  1.1625 11.6386 -0.0001  0.0162   0.0355   0.0431    0.1310   0.0000   441.0433       1.19705       22.9863      0.486481      -3.59868     -0.724961      0.518218      0.688539      0.743049      0.843840      0.901549      0.920333
  51   9 2880.8722    3.7937  1.2007 11.8193  0.0000  0.0164   0.0457   0.0415    0.1803   0.0000   442.9726      0.566722       21.0364      0.429178      -3.04561      -1.66722      0.509033      0.700994      0.759609      0.848206      0.883129      0.897368
  51  10 3064.2550    4.4877  1.2243 12.2473  0.0000  0.0162   0.0529   0.0421    0.1519   0.0000   441.4032       1.44017       21.3450      0.263082      -1.44030      -1.05975      0.489264      0.675130      0.737027      0.825143      0.858688      0.851135
  51  11 3244.5859    4.0721  1.6161 12.5022  0.0000  0.0194   0.0435   0.0517    0.0912   0.0000   440.9530      0.813443       21.6617     -0.881175    -0.0154349      0.111949      0.601898      0.820714      0.907127      0.995509       1.05716       1.07607
  51  12 3423.0783    3.2250  2.8083 12.3001  0.0001  0.0266   0.0270   0.0744    0.0499   0.0000   442.2772     -0.855887       16.7169      -1.09571       3.16936      -1.31483      0.780735       1.07051       1.22985       1.31164       1.42363       1.43854
  51  13 3599.9167    2.4341  4.4332 11.9729  0.0001  0.0379   0.0183   0.1037    0.0361   0.0000   444.0064      -1.52616       16.2744      -3.62166     -0.537451      -1.46423       1.09837       1.52980       1.74193       1.87242       1.97390       2.00255
  51  14 3775.1431    1.8516  6.2267 11.8149 -0.0034  0.0540   0.0168   0.1592    0.0361   0.0000   443.5152      0.956067       26.2507      -8.30487      -4.28143      -6.61187       1.52638       2.19543       2.39650       2.63011       2.72944       2.79314
  52   3 1685.6680    0.3278  0.3238  9.7149  0.0000  0.0096   0.0078   0.0239    0.0240   0.0000   441.8775     -0.363163       22.0107    -0.0163449      -3.94950    -0.0572962      0.315307      0.389905      0.449239      0.490077      0.519052      0.507251
  52   4 1909.5356    0.5730  0.6146  9.8280  0.0000  0.0133   0.0097   0.0316    0.0398   0.0000   442.3269      -1.29013       21.2865      -1.04838      -4.41261       1.01594      0.376749      0.534240      0.586126      0.640701      0.696684      0.692694
  52   5 2123.4659    0.9376  1.0109  9.8044  0.0002  0.0157   0.0125   0.0421    0.0822   0.0000   442.0311      -1.78918       19.9343      0.444195      -1.37579      -1.17760      0.449322      0.610030      0.689614      0.759203      0.782721      0.816182
  52   6 2327.0136    1.3906  1.2352 10.6047 -0.0000  0.0177   0.0173   0.0464    0.0856   0.0000   441.4003      0.251900       20.5531     -0.430163      -3.22878      -1.61267      0.526124      0.713411      0.779684      0.869002      0.889988      0.911648
  52   7 2520.9052    2.0375  1.3449 11.0576  0.0000  0.0179   0.0238   0.0475    0.1029   0.0000   441.9239       1.59763       21.0306     -0.443414     -0.583183      0.672866      0.534849      0.731914      0.800077      0.871686      0.941003      0.973352
  52   8 2711.0365    2.8990  1.2203 11.4685  0.0001  0.0164   0.0348   0.0440    0.1511   0.0000   441.9670     -0.476793       22.7850     -0.417268      -3.29143      -1.22131      0.502788      0.688691      0.738436      0.819213      0.841040      0.878863
  52   9 2898.7146    3.8698  1.2324 11.7199  0.0048  0.0160   0.0460   0.0430    0.1930   0.0000   442.4190    -0.0621344       21.5760     -0.275120      -2.19942     -0.473234      0.474622      0.650827      0.722537      0.804438      0.852255      0.841824
  52  10 3082.8317    4.4698  1.2606 12.2205  0.0000  0.0167   0.0521   0.0431    0.1678   0.0000   441.7820      0.940598       19.8358     -0.306813      -2.36810     -0.931500      0.497749      0.698309      0.770619      0.835804      0.917173      0.880332
  52  11 3263.8972    4.0844  1.6063 12.6867 -0.0000  0.0191   0.0443   0.0523    0.0816   0.0000   440.6006     -0.954650       20.5651     -0.866607     -0.997397     -0.654212      0.576295      0.786215      0.857857      0.927833       1.00325       1.02243
  52  12 3443.0927    3.0633  2.9887 12.2055  0.0000  0.0275   0.0246   0.0761    0.0470   0.0000   441.7794     -0.499679       16.6630      -1.21476      0.198198      -2.62954      0.801121       1.10457       1.24426       1.34852       1.40034       1.42635
  52  13 3620.7639    2.3430  4.7634 11.8338  0.0018  0.0397   0.0173   0.1082    0.0377   0.0000   441.8836     -0.704331       21.3335      -6.15814      -1.33861      -1.29684       1.12650       1.58200       1.81320       1.92695       2.06161       2.09687
  52  14 3796.9073    1.7039  6.5964 11.9104 -0.0044  0.0611   0.0192   0.1880    0.0395   0.0000   442.8813    -0.0116538       26.5482      -1.35591      -6.03933       1.33044       1.66805       2.41437       2.66735       2.92529       2.97329       3.02073
  53   1 1138.7478    0.0558  0.0217  9.8660  0.0000  0.0132   0.0111   0.0149    0.0163   0.0000   439.3019      0.483846       24.6559     -0.753216      -4.49176      -1.55634      0.408084      0.502931      0.500182      0.637146      0.726035      0.862474
  53   2 1443.4863    0.1627  0.1376  9.6731  0.0000  0.0084   0.0066   0.0191    0.0184   0.0000   441.9996     -0.181017       21.6246     -0.238811      -3.71484      0.248831      0.255277      0.372630      0.404960      0.455561      0.434576      0.447722
  53   3 1697.4549    0.3401  0.3471  9.7033  0.0000  0.0103   0.0078   0.0242    0.0249   0.0000   442.1121     -0.532725       22.0701      0.296730      -4.25986     -0.360554      0.292462      0.399865      0.429714      0.496020      0.490869      0.497131
  53   4 1922.4622    0.5910  0.6507  9.8613  0.0000  0.0132   0.0098   0.0332    0.0403   0.0000   441.5285      -1.23836       21.7113     -0.569510      -3.92209     -0.886397      0.380514      0.534402      0.571148      0.655781      0.666378      0.684550
  53   5 2137.6570    0.9433  0.9685 10.0060  0.0000  0.0154   0.0128   0.0399    0.0719   0.0000   441.7006     -0.511300       22.6970     0.0638336      -2.01123     0.0262783      0.458775      0.633165      0.705576      0.779651      0.831741      0.811398
  53   6 2341.9573    1.4910  1.2920 10.3025  0.0000  0.0175   0.0174   0.0448    0.1072   0.0000   441.6903     0.0713645       21.9363      -1.06752      -3.44067      0.226178      0.503920      0.677183      0.759574      0.839385      0.861156      0.860864
  53   7 2536.6794    2.1016  1.3584 11.0809 -0.0001  0.0180   0.0242   0.0462    0.1028   0.0000   441.7460      0.724654       22.1073       1.03211      -3.33684       1.66891      0.523074      0.747473      0.803557      0.922592      0.964022      0.968694
  53   8 2727.8493    3.0719  1.3059 11.2280  0.0104  0.0167   0.0355   0.0431    0.1660   0.0000   442.0382     -0.668121       21.5139      0.324089      -4.23306      -2.31307      0.493538      0.669880      0.737401      0.796408      0.856515      0.878560
  53   9 2916.4289    3.9252  1.1949 12.1249  0.0001  0.0165   0.0470   0.0413    0.1499   0.0000   442.3380     -0.260141       21.9103      0.215246      -3.42362      -2.27003      0.470603      0.653487      0.715810      0.799492      0.833104      0.838814
  53  10 3101.2241    4.4890  1.2997 12.2549  0.0000  0.0164   0.0508   0.0432    0.1432   0.0000   442.2793       1.54479       20.7096     -0.111833      -3.53270     -0.905240      0.496351      0.684830      0.745495      0.819860      0.878427      0.891109
  53  11 3283.0726    3.9940  1.7774 12.5298  0.0000  0.0197   0.0405   0.0551    0.0798   0.0000   442.3002     -0.185582       17.9516     -0.880079     -0.517080      -1.83708      0.585151      0.788983      0.891490      0.981778       1.04617       1.04580
  53  12 3463.0863    3.0424  3.0595 12.2099 -0.0002  0.0280   0.0248   0.0775    0.0490   0.0000   441.1769      0.424939       19.7923     -0.805725       1.87253      -3.04648      0.802028       1.10865       1.24761       1.36706       1.44164       1.44796
  53  13 3641.5490    2.2790  4.9875 11.8302  0.0001  0.0409   0.0170   0.1155    0.0375   0.0000   441.4556       2.47838       17.1305      -1.59708      -2.96566      -5.04401       1.12049       1.60649       1.77825       1.94474       2.05251       2.07105
  53  14 3818.2208    1.6535  6.5307 11.8988 -0.0011  0.0612   0.0211   0.1998    0.0442   0.0000   444.1855      -1.71035       25.4883      -4.02258      -5.70341      -1.24410       1.64283       2.38007       2.65477       2.87494       2.99359       3.06574
  54   1 1147.8777    0.0626  0.0614  9.8061  0.0000  0.0158   0.0075   0.0244    0.0166   0.0000   440.3148      -1.15602       21.3851      0.291574      -3.27866      0.728011      0.434410      0.665091      0.687235      0.742723       1.00701       1.04587
  54   2 1454.3971    0.1668  0.1591  9.6123  0.0000  0.0076   0.0062   0.0211    0.0184   0.0000   441.7453     -0.617622       22.2570     -0.259058      -4.02720      0.118321      0.255261      0.336350      0.365999      0.358539      0.419109      0.389522
  54   3 1709.1169    0.3586  0.3627  9.6990  0.0000  0.0102   0.0079   0.0241    0.0251   0.0000   441.5725      -1.11810       22.2713     0.0638166      -3.61526      0.517678      0.293972      0.385166      0.476154      0.488114      0.501885      0.518111
  54   4 1935.2996    0.6183  0.7214  9.8066 -0.0000  0.0132   0.0098   0.0367    0.0438   0.0000   442.0072    -0.0589428       22.1334     -0.391435      -4.05318       1.26255      0.378547      0.527315      0.594706      0.640854      0.672069      0.709333
  54   5 2151.7312    0.9937  0.9794 10.0491  0.0000  0.0156   0.0133   0.0398    0.0754   0.0000   442.3751     -0.561921       20.9424     0.0291117      -2.58942      -1.95229      0.436639      0.606263      0.674947      0.750593      0.779960      0.809638
  54   6 2356.6906    1.5340  1.2546 10.3957 -0.0000  0.0169   0.0181   0.0442    0.1064   0.0000   442.2702       1.38993       20.5721      0.630529      -2.43856     -0.176248      0.479293      0.658649      0.729306      0.788101      0.840548      0.840169
  54   7 2552.3025    2.2070  1.3570 10.9067  0.0000  0.0170   0.0246   0.0451    0.1096   0.0000   441.2283     -0.511740       20.8098       1.65921      -1.09289     -0.387368      0.497316      0.692623      0.769914      0.846928      0.906851      0.907186
  54   8 2744.5705    3.1092  1.2464 11.5334  0.0001  0.0163   0.0357   0.0420    0.1393   0.0000   441.9943     -0.226188       20.8525     0.0747553      -3.07062      -1.09992      0.467827      0.642151      0.691696      0.789469      0.840789      0.863764
  54   9 2933.9521    4.0513  1.1995 12.0605  0.0000  0.0156   0.0478   0.0416    0.1577   0.0000   440.7289    -0.0510783       21.2045    -0.0683454      -1.83063      0.226977      0.470448      0.628980      0.702244      0.775111      0.808147      0.820844
  54  10 3119.5006    4.5176  1.3090 12.3908  0.0000  0.0161   0.0510   0.0439    0.1272   0.0000   442.7262      0.917774       21.5657      0.162692      -2.55188      -1.31972      0.486128      0.653344      0.714921      0.803574      0.861581      0.890706
  54  11 3302.0758    3.9024  1.7796 12.4925  0.0000  0.0198   0.0390   0.0545    0.0792   0.0000   441.9860      -1.53236       18.9834      0.151498     -0.640828      0.296647      0.578988      0.794906      0.889947      0.965098       1.02656       1.06820
  54  12 3482.8334    2.9468  3.3364 12.0587  0.0000  0.0292   0.0225   0.0791    0.0464   0.0000   441.4486     -0.213116       17.6221      0.826997      -1.92105      -1.50732      0.827016       1.13423       1.24596       1.41552       1.43795       1.54123
  54  13 3662.0639    2.1781  5.2474 11.8654  0.0000  0.0431   0.0172   0.1244    0.0374   0.0000   441.8538       2.41687       19.3785     -0.922886      -6.19918      -1.65059       1.17151       1.64592       1.85474       2.02137       2.08054       2.13700
  54  14 3839.3989    1.6444  7.4683 11.7849  0.0000  0.0674   0.0099   0.1758    0.0222   0.0000   440.9134      -1.44728       26.7707      -1.37929      -14.1426       5.01202       1.81869       2.51633       2.94466       3.04180       3.31710       3.29266
  55   2 1465.1524    0.1722  0.1475  9.6728  0.0000  0.0070   0.0065   0.0185    0.0182   0.0000   442.1927     -0.539836       22.3863    0.00320558      -3.19375      0.227690      0.211137      0.281752      0.312880      0.321297      0.395050      0.399976
  55   3 1720.6089    0.3649  0.3880  9.7138 -0.0003  0.0104   0.0078   0.0268    0.0255   0.0000   442.0527      0.345510       21.8625      0.170016      -4.40097      0.493246      0.299445      0.367469      0.465110      0.485038      0.521711      0.559021
  55   4 1948.0210    0.6263  0.6683  9.8746  0.0000  0.0132   0.0099   0.0319    0.0408   0.0000   441.4003      -1.42305       22.7742     -0.524024      -2.65012     -0.150250      0.364953      0.502086      0.552632      0.597586      0.625906      0.666692
  55   5 2165.6284    1.0334  1.0755  9.9864  0.0000  0.0157   0.0132   0.0426    0.0835   0.0000   441.7405     0.0503592       22.5222    -0.0686715      -4.78522     -0.998560      0.443227      0.606675      0.672898      0.720186      0.797778      0.806776
  55   6 2371.3346    1.5266  1.3033 10.4293  0.0082  0.0170   0.0182   0.0469    0.1106   0.0000   442.6905      0.792332       20.6946      -1.08469      -3.44385     0.0463487      0.494315      0.661847      0.743157      0.818465      0.864567      0.892161
  55   7 2567.8508    2.2948  1.3770 10.8923 -0.0000  0.0176   0.0251   0.0449    0.1248   0.0000   442.3620     -0.106554       21.3668      0.593200      -2.12012     -0.446850      0.470363      0.685828      0.718773      0.821646      0.861411      0.848719
  55   8 2761.1756    3.2041  1.2169 11.5907  0.0000  0.0159   0.0375   0.0424    0.1548   0.0000   442.3157     0.0448603       21.2730     -0.199862      -3.12252      -1.41097      0.454122      0.631444      0.678109      0.755133      0.807388      0.826055
  55   9 2951.2900    4.1405  1.1575 12.0903  0.0000  0.0153   0.0489   0.0398    0.1617   0.0000   443.1991      0.355766       21.9062      -1.11576      -3.19932     -0.800687      0.447761      0.603625      0.663196      0.737792      0.797507      0.808397
  55  10 3137.5970    4.4379  1.3794 12.2560  0.0000  0.0167   0.0481   0.0442    0.1343   0.0000   440.8940      0.758731       21.5045     -0.248170      -3.09738    -0.0427583      0.477306      0.660223      0.729298      0.813724      0.877612      0.868898
  55  11 3320.9210    3.8257  1.9125 12.4833  0.0000  0.0205   0.0365   0.0562    0.0716   0.0000   442.6196      0.269571       19.6451      0.211697     -0.561979      -2.45402      0.560094      0.779883      0.873868      0.955247      0.983720       1.01586
  55  12 3502.4342    2.8926  3.4198 12.0412  0.0000  0.0295   0.0216   0.0806    0.0440   0.0000   441.3780      0.788863       18.4745      0.941249     -0.641877      -1.81314      0.791348       1.13050       1.22647       1.35925       1.43323       1.46941
  55  13 3682.3961    2.1102  5.2595 11.9145  0.0000  0.0450   0.0174   0.1250    0.0374   0.0000   441.0340       2.20415       16.4008       1.59014      0.579094      -1.63211       1.18724       1.72013       1.88792       2.06090       2.16172       2.20860
  55  14 3860.3501    1.6489  7.8966 11.6788  0.0000  0.0695   0.0079   0.1757    0.0193   0.0000   441.4113       2.29680       24.0257      -7.42422      -7.94151       4.04009       1.84730       2.65902       2.99627       3.12058       3.36433       3.35230
  56   1 1165.8698    0.0594  0.0361  9.7910  0.0000  0.0251   0.0075   0.0128    0.0161   0.0000   440.9078      0.936424       22.7831      0.273956      -2.61346    0.00801207      0.680313      0.415108       1.11521       1.03517       1.02033      0.888769
  56   2 1475.7995    0.1826  0.1599  9.5899  0.0000  0.0072   0.0064   0.0180    0.0183   0.0000   442.0744     -0.944855       21.8934     -0.157252      -3.16698     -0.440563      0.223476      0.291571      0.340045      0.359878      0.395052      0.437180
  56   3 1731.9504    0.3787  0.3829  9.6591  0.0000  0.0099   0.0079   0.0244    0.0258   0.0000   442.1697    -0.0379945       21.8502      0.325923      -2.87809     -0.112654      0.278214      0.350026      0.429403      0.449407      0.478303      0.491365
  56   4 1960.6286    0.6450  0.7319  9.8380 -0.0000  0.0138   0.0099   0.0343    0.0450   0.0000   442.0487     -0.202132       22.9258      0.814191      -4.02131      0.180053      0.372455      0.527201      0.583474      0.632288      0.693427      0.681854
  56   5 2179.3636    1.0549  1.1155  9.9111 -0.0000  0.0163   0.0131   0.0429    0.0905   0.0000   441.8260      0.123825       22.2743     -0.444153      -3.42114       1.92973      0.438014      0.631295      0.668138      0.740421      0.807466      0.824238
  56   6 2385.7356    1.6217  1.3276 10.5640 -0.0108  0.0175   0.0182   0.0452    0.0933   0.0000   442.1056      0.603352       20.4844      0.148094      -3.76883      0.236157      0.488262      0.695566      0.738796      0.852265      0.852557      0.897131
  56   7 2583.2283    2.3652  1.3714 11.1004 -0.0000  0.0169   0.0258   0.0457    0.1059   0.0000   441.8599      0.777308       20.4583      0.974217      -2.35146     -0.198839      0.464837      0.641888      0.705322      0.804496      0.838665      0.858569
  56   8 2777.5419    3.2398  1.2773 11.3942  0.0000  0.0159   0.0361   0.0418    0.1589   0.0000   442.0532      0.979287       22.0937       1.09427      -2.53344      -1.11495      0.442631      0.617987      0.673017      0.736345      0.805021      0.804520
  56   9 2968.5698    4.2336  1.2228 11.8339  0.0025  0.0150   0.0479   0.0412    0.1982   0.0000   442.5799     -0.650138       21.4641      -1.63619      -3.40616     -0.535244      0.440436      0.579986      0.657712      0.725817      0.738900      0.772489
  56  10 3155.5513    4.4544  1.4198 12.4828  0.0011  0.0167   0.0483   0.0468    0.1147   0.0000   441.5140     -0.117507       20.7993      0.558548      -3.88879      -1.04816      0.470523      0.646532      0.718177      0.783920      0.836561      0.846997
  56  11 3339.6654    3.6804  2.0210 12.6336  0.0000  0.0214   0.0349   0.0598    0.0609   0.0000   442.0858       1.67550       18.5675      0.386215      -1.52649     -0.150046      0.577629      0.815086      0.903622      0.988475       1.05292       1.08085
  56  12 3521.9781    2.7512  3.5444 12.1410  0.0000  0.0311   0.0211   0.0844    0.0404   0.0000   444.0436       1.45802       18.0705     -0.331558     -0.983224     0.0286298      0.821070       1.17668       1.28221       1.43679       1.47320       1.56236
  56  13 3702.5624    2.0218  5.5420 11.8789  0.0003  0.0477   0.0156   0.1307    0.0345   0.0000   440.6160      0.229513       24.5016     0.0614355      -1.70744      0.132005       1.22096       1.77058       1.96449       2.14289       2.22663       2.27940
  56  14 3881.0102    1.6387  8.5190 11.4756  0.0000  0.0713   0.0066   0.1832    0.0181   0.0000   440.4038       3.03845       23.3285      -7.64991      -8.56987      -1.06972       1.89315       2.62287       2.99722       3.13871       3.41534       3.40915
  57   1 1174.7893    0.0816  0.0627  9.7695  0.0000  0.0109   0.0069   0.0205    0.0162   0.0000   440.4439      0.168992       20.6739       1.59434      -3.41643     -0.906613      0.322438      0.476446      0.510819      0.547334      0.632778      0.573081
  57   2 1486.3144    0.1857  0.1863  9.6567  0.0000  0.0081   0.0061   0.0193    0.0183   0.0000   441.5627     -0.117273       22.1496     -0.683226      -3.64505      0.415830      0.229995      0.283208      0.346306      0.373745      0.394274      0.426234
  57   3 1743.2011    0.3823  0.4144  9.6942 -0.0001  0.0101   0.0077   0.0261    0.0259   0.0000   442.2917     -0.330462       21.8827      0.395941      -3.36355     -0.492459      0.297152      0.363803      0.408179      0.457101      0.478799      0.502694
  57   4 1973.1278    0.6900  0.7801  9.7922  0.0000  0.0144   0.0100   0.0332    0.0499   0.0000   442.2830      0.595352       22.3601    -0.0514295      -3.08201      0.101461      0.371434      0.529732      0.589018      0.627437      0.696276      0.679500
  57   5 2193.0063    1.0661  1.1152 10.0567  0.0001  0.0163   0.0132   0.0424    0.0823   0.0000   442.2964      -1.22075       21.6755      0.162614      -1.63393      0.302007      0.435927      0.612274      0.668427      0.754101      0.800241      0.830287
  57   6 2400.0615    1.6441  1.3754 10.5096 -0.0002  0.0175   0.0180   0.0457    0.0980   0.0000   441.9107       1.56175       20.8271      -1.85675      -2.81557     -0.167341      0.466862      0.654185      0.723024      0.805158      0.841825      0.864594
  57   7 2598.4998    2.4010  1.3935 11.1677  0.0000  0.0172   0.0260   0.0454    0.1078   0.0000   441.5204     -0.140126       21.6817      -1.07560      -2.28422      0.371078      0.462593      0.630615      0.705654      0.763060      0.820373      0.810750
  57   8 2793.8881    3.3188  1.2396 11.6182  0.0000  0.0160   0.0372   0.0403    0.1432   0.0000   440.7226       1.73936       21.4630     -0.667119      -2.07161     -0.148528      0.427727      0.608920      0.665930      0.737507      0.789527      0.779440
  57   9 2985.7295    4.3097  1.1732 12.0935 -0.0001  0.0152   0.0493   0.0393    0.1658   0.0000   442.4473      0.587630       21.0855      0.620872      -2.59876      -1.23117      0.415980      0.554408      0.625309      0.679269      0.707188      0.726423
  57  10 3173.3687    4.4123  1.3947 12.4924  0.0001  0.0164   0.0474   0.0457    0.1072   0.0000   441.2389      0.328948       20.3926      -1.16739      -2.97271     -0.347669      0.449138      0.611972      0.672258      0.753150      0.795003      0.811915
  57  11 3358.3129    3.6036  2.0302 12.6223 -0.0000  0.0215   0.0344   0.0603    0.0638   0.0000   442.1895       1.84499       19.4356     -0.372139      -1.68690      -2.05585      0.572021      0.815112      0.885807      0.978318       1.03811       1.06871
  57  12 3541.3593    2.7107  3.9524 11.9986  0.0000  0.0325   0.0195   0.0897    0.0400   0.0000   445.2315      -1.93081       17.7321      -1.53428      -1.06800     -0.585978      0.837101       1.19714       1.33085       1.45219       1.52864       1.59758
  57  13 3722.4708    2.0512  6.3436 11.5353 -0.0000  0.0489   0.0087   0.1292    0.0200   0.0000   439.3762       2.70929       29.5839      -4.34161      -9.06842     -0.603285       1.29148       1.77344       2.05544       2.20378       2.28716       2.35735
  58   1 1183.5247    0.0680  0.0407  9.7718  0.0000  0.0127   0.0075   0.0119    0.0159   0.0000   440.1102      0.913903       21.9102      -1.49141      -4.06160       1.21727      0.405468      0.487065      0.584524      0.640589      0.659437      0.779050
  58   2 1496.7083    0.1990  0.1973  9.6347  0.0000  0.0080   0.0061   0.0187    0.0185   0.0000   441.5355     -0.561859       22.4670      0.234828      -3.64652     -0.310464      0.213351      0.282954      0.323774      0.347484      0.405919      0.379903
  58   3 1754.2993    0.4107  0.4342  9.7154  0.0000  0.0108   0.0080   0.0250    0.0277   0.0000   442.1297     -0.573249       22.2708     -0.119147      -4.12433      0.677949      0.293895      0.411034      0.458142      0.488368      0.519968      0.543911
  58   4 1985.5141    0.7055  0.7546  9.8354  0.0000  0.0131   0.0102   0.0335    0.0483   0.0000   442.7635     -0.258088       20.8411      -1.04290      -2.58601      -1.73567      0.343588      0.454510      0.534851      0.577110      0.638496      0.641150
  58   5 2206.4479    1.1636  1.1160  9.9191  0.0000  0.0156   0.0140   0.0398    0.1038   0.0000   441.7011      0.380912       20.7482     0.0740087      -3.92162      0.819081      0.428008      0.583548      0.646520      0.705401      0.763170      0.767497
  58   6 2414.2703    1.7040  1.3737 10.6969 -0.0000  0.0171   0.0189   0.0464    0.0913   0.0000   442.7237     0.0943813       20.9306      -1.03346      -3.01118      0.641124      0.453343      0.615691      0.699185      0.748102      0.794938      0.814459
  58   7 2613.6830    2.4616  1.3570 11.1959  0.0000  0.0167   0.0266   0.0442    0.1095   0.0000   441.8112      0.403056       21.3107      -1.22154      -2.90478     -0.380587      0.435376      0.611527      0.672351      0.757504      0.785614      0.812371
  58   8 2810.0610    3.4786  1.1830 11.8643  0.0001  0.0151   0.0402   0.0409    0.1390   0.0000   442.0223      0.513996       22.3034      0.740167      -3.22671      -2.22051      0.405785      0.558754      0.607611      0.683023      0.718822      0.734200
  58   9 3002.6596    4.2379  1.2814 12.2800  0.0001  0.0159   0.0470   0.0432    0.1330   0.0000   442.3343      0.297076       20.8994      -1.41280      -2.60409      -1.15213      0.410338      0.586617      0.630153      0.707455      0.759017      0.766010
  58  10 3191.0880    4.3462  1.4989 12.5903  0.0000  0.0175   0.0449   0.0469    0.0918   0.0000   442.0736     -0.732874       20.2057      0.359738      -1.24452      0.757251      0.460621      0.653229      0.703268      0.791228      0.847740      0.868692
  58  11 3376.7547    3.4527  2.3515 12.4078  0.0000  0.0229   0.0297   0.0627    0.0587   0.0000   444.4148     -0.518005       19.0624     -0.416328      0.546912     0.0936459      0.590427      0.834618      0.919916       1.01910       1.07824       1.10294
  58  12 3560.5088    2.6069  4.1319 11.9681 -0.0002  0.0332   0.0187   0.0935    0.0397   0.0000   442.1761      0.439845       19.9923      -3.46114    -0.0398215     0.0936487      0.847994       1.20324       1.32418       1.47437       1.52586       1.57361
  59   1 1192.2161    0.0843  0.0858  9.7375 -0.0005  0.0138   0.0068   0.0192    0.0162   0.0000   440.6017     -0.157780       22.2365    -0.0733076      -3.34535      0.259522      0.469113      0.493324      0.608528      0.660938      0.835352      0.913979
  59   2 1506.9549    0.1912  0.1861  9.6766  0.0000  0.0078   0.0062   0.0194    0.0181   0.0000   441.9500     0.0184395       21.3768      0.167375      -3.27717      0.697506      0.214375      0.266756      0.321573      0.353180      0.378017      0.371586
  59   3 1765.2741    0.4292  0.4328  9.7210  0.0000  0.0102   0.0081   0.0247    0.0270   0.0000   442.2891      -1.12819       21.5861      0.498855      -3.32671      0.531766      0.273939      0.363749      0.418052      0.441153      0.477230      0.505096
  59   4 1997.8138    0.7292  0.8116  9.8107  0.0000  0.0136   0.0102   0.0353    0.0509   0.0000   442.3251     -0.523426       21.0728     -0.731740      -4.32376     -0.793550      0.359386      0.468618      0.559078      0.608698      0.656165      0.670422
  59   5 2219.8057    1.1832  1.2129  9.8750  0.0000  0.0160   0.0139   0.0431    0.1117   0.0000   442.1065   -0.00163593       21.8025     0.0263588      -2.88726     -0.158124      0.426220      0.572174      0.651974      0.706033      0.726937      0.760031
  59   6 2428.3093    1.7640  1.3874 10.5043  0.0000  0.0165   0.0190   0.0458    0.1089   0.0000   441.3574     -0.104338       21.3786      0.274226      -1.95486      0.132546      0.455801      0.612641      0.682758      0.765577      0.808632      0.832046
  59   7 2628.7683    2.4874  1.4016 11.4200  0.0000  0.0170   0.0268   0.0470    0.0948   0.0000   442.1496     -0.259716       20.2904      0.886822      -2.96927     -0.760897      0.442743      0.633245      0.678790      0.764090      0.826001      0.831537
  59   8 2826.1449    3.5099  1.2783 11.6894  0.0001  0.0158   0.0386   0.0419    0.1555   0.0000   441.8154      0.735329       22.8007      0.777822      -1.90682     -0.300356      0.424269      0.587793      0.633718      0.719008      0.761719      0.790095
  59   9 3019.4570    4.4139  1.2202 12.2465  0.0001  0.0153   0.0498   0.0399    0.1581   0.0000   442.1247      0.975413       20.7259      0.457336      -2.24895      0.474973      0.418567      0.556450      0.625982      0.695032      0.774501      0.785589
  59  10 3208.6367    4.3027  1.4940 12.5485  0.0000  0.0171   0.0444   0.0471    0.0968   0.0000   442.0189      0.158529       19.9639     -0.334148      -1.54505     0.0192277      0.463460      0.625667      0.700833      0.763355      0.808516      0.825150
  59  11 3395.0495    3.3699  2.5501 12.3132  0.0000  0.0236   0.0277   0.0649    0.0561   0.0000   444.0505       1.54663       18.8102      -2.85852      -1.68727      -1.58062      0.606423      0.827941      0.932934       1.02925       1.06243       1.09919
  59  12 3579.6754    2.4688  4.2857 12.1151  0.0000  0.0358   0.0189   0.0998    0.0368   0.0000   440.5998     -0.581415       20.7447      -1.37549      -2.31363       4.59270      0.895811       1.27079       1.43514       1.55626       1.66300       1.70224
  59  13 3762.4366    1.7097  5.4828 11.8808 -0.0018  0.0517   0.0092   0.1329    0.0211   0.0000   443.2331     -0.661413       24.9990      -2.50752      -7.94165      0.292239       1.24441       1.84618       2.02630       2.22795       2.29317       2.37609
  60   1 1200.8576    0.0693  0.0693  9.7408 -0.0009  0.0111   0.0067   0.0234    0.0158   0.0000   441.0144     -0.499451       21.9590      0.444403      -4.32357     -0.509698      0.280632      0.390423      0.453097      0.501115      0.502376      0.476650
  60   2 1517.0776    0.2075  0.1911  9.6491  0.0000  0.0079   0.0062   0.0178    0.0183   0.0000   441.6116     -0.568746       22.5826      0.292737      -3.80376     -0.647190      0.205340      0.276462      0.340505      0.389153      0.412159      0.423025
  60   3 1776.1016    0.4327  0.4799  9.6955  0.0000  0.0111   0.0078   0.0265    0.0285   0.0000   441.7566     -0.452722       21.0371      0.123216      -4.08126      0.299833      0.277972      0.383063      0.439669      0.489491      0.524622      0.556224
  60   4 2010.0344    0.7208  0.8069 10.0010 -0.0001  0.0141   0.0103   0.0360    0.0473   0.0000   442.4727     -0.367277       21.4832    -0.0170993      -3.71896      0.138002      0.353402      0.478423      0.547259      0.608332      0.649603      0.675174
  60   5 2233.0433    1.1887  1.1326 10.2831  0.0000  0.0157   0.0144   0.0422    0.0807   0.0000   442.0358      -1.00590       22.6596       1.30460      -3.43528    -0.0686308      0.404364      0.552643      0.626667      0.700562      0.767650      0.757468
  60   6 2442.2329    1.7777  1.3482 10.8117 -0.0007  0.0166   0.0197   0.0451    0.0925   0.0000   442.6340     -0.158876       22.3427     -0.344799      -2.53892      0.334230      0.442964      0.599748      0.661129      0.740010      0.802979      0.825461
  60   7 2643.7407    2.6131  1.3999 11.1905 -0.0000  0.0168   0.0272   0.0437    0.1177   0.0000   441.6050      0.293050       21.0771     -0.470918      -1.38368      -1.29185      0.428602      0.606283      0.650642      0.708332      0.753036      0.776653
  60   8 2842.0656    3.5779  1.2408 12.0244  0.0075  0.0155   0.0406   0.0420    0.1228   0.0000   441.4704     -0.164262       20.7803    -0.0299833      -3.01154     -0.438156      0.405721      0.550510      0.621734      0.698341      0.740076      0.750547
  60   9 3036.2174    4.3775  1.2277 12.2563  0.0118  0.0151   0.0497   0.0415    0.1360   0.0000   441.3573     -0.351270       23.4528      0.522462      -2.14363      -1.71874      0.388447      0.534747      0.591742      0.664594      0.695649      0.718236
  60  10 3226.0989    4.1830  1.5665 12.7502  0.0002  0.0178   0.0427   0.0482    0.0746   0.0000   442.4465      0.747357       20.4516    -0.0993969      -1.12697     -0.315364      0.458739      0.631109      0.686740      0.783843      0.836139      0.836496
  60  11 3413.2737    3.2775  2.6765 12.4713  0.0000  0.0242   0.0265   0.0687    0.0458   0.0000   442.3488      0.619045       19.1112     -0.387213       1.15078      -2.39124      0.615986      0.855739      0.950169       1.04670       1.10707       1.15682
  60  12 3598.5201    2.4185  4.4708 12.1227  0.0000  0.0370   0.0189   0.1044    0.0362   0.0000   442.4840   -0.00723921       22.5722      0.703024      -1.09429      -1.94202      0.896690       1.28513       1.43595       1.56346       1.61648       1.67469
  61   1 1209.3940    0.0845  0.0705  9.7290  0.0000  0.0100   0.0065   0.0196    0.0157   0.0000   440.9893     -0.139711       22.0290     -0.198904      -4.06748      0.106218      0.260520      0.369076      0.369196      0.429669      0.452697      0.451692
  61   2 1527.1145    0.2170  0.1922  9.6456  0.0000  0.0070   0.0065   0.0187    0.0184   0.0000   441.8940     -0.366960       22.1067      0.244693      -3.63630     -0.560899      0.194291      0.246256      0.290406      0.312320      0.332845      0.333982
  61   3 1786.8663    0.4488  0.4456  9.7514 -0.0001  0.0102   0.0082   0.0253    0.0279   0.0000   441.8054     -0.411171       21.9898      0.290186      -3.26575      0.838772      0.258124      0.334433      0.390258      0.443821      0.444449      0.475037
  61   4 2022.1147    0.7541  0.9172  9.8280  0.0000  0.0149   0.0101   0.0371    0.0563   0.0000   441.9226      0.439398       22.0056     -0.663691      -3.25240     0.0671376      0.355732      0.502649      0.554835      0.622387      0.638389      0.657646
  61   5 2246.0717    1.2205  1.2299 10.1130 -0.0001  0.0163   0.0142   0.0419    0.0960   0.0000   441.7352      0.198454       21.4950      -1.06793      -3.21465       1.64411      0.430551      0.565911      0.642741      0.708861      0.762355      0.779737
  61   6 2456.0051    1.8829  1.3646 10.7635  0.0000  0.0166   0.0201   0.0441    0.0992   0.0000   441.6212     0.0693209       22.3076     -0.561490      -3.04820      0.158183      0.424070      0.590396      0.647432      0.710319      0.758684      0.782075
  61   7 2658.5738    2.6336  1.3397 11.5237 -0.0002  0.0164   0.0286   0.0439    0.1032   0.0000   441.8931       1.39780       20.4896     -0.374272      -2.35106     0.0258989      0.414880      0.574806      0.625127      0.713024      0.749480      0.765767
  61   8 2857.9166    3.6086  1.2782 11.8985  0.0000  0.0152   0.0392   0.0422    0.1288   0.0000   441.8931     -0.452610       21.0234     -0.197746      -2.93951     -0.298500      0.395513      0.530768      0.589636      0.652629      0.703078      0.703167
  61   9 3052.7506    4.4632  1.3057 12.4287  0.0000  0.0159   0.0477   0.0406    0.1193   0.0000   442.7687     -0.334177       21.3064      -1.18473      -1.76467      0.228486      0.404037      0.560656      0.605478      0.678727      0.719045      0.751478
  61  10 3243.3918    4.2305  1.6172 12.5418  0.0068  0.0174   0.0419   0.0495    0.0885   0.0000   442.0631      0.934689       21.3513     -0.100572      -3.06201     -0.600916      0.437739      0.611637      0.667691      0.746127      0.787788      0.811986
  61  11 3431.3836    3.1255  2.7203 12.5118  0.0000  0.0251   0.0259   0.0708    0.0448   0.0000   442.5224    0.00269330       18.2123     -0.665463    -0.0945952      0.457900      0.618393      0.882772      0.951311       1.06992       1.11908       1.16422
  61  12 3617.4875    2.3171  4.5150 12.1657  0.0004  0.0373   0.0193   0.1094    0.0372   0.0000   441.3470       1.42894       19.1505      -1.10877      -1.12963       2.95760      0.906123       1.29228       1.44602       1.58544       1.67241       1.69554
  61  13 3801.6611    1.4536  5.5906 12.1942  0.0045  0.0599   0.0134   0.1659    0.0263   0.0000   442.7880     -0.364522       18.5660       2.79807      0.370417     -0.183572       1.37587       2.00959       2.23333       2.48441       2.47155       2.55871
  62   1 1217.8383    0.0830  0.0963  9.7078  0.0000  0.0122   0.0059   0.0243    0.0157   0.0000   440.4264     0.0140942       21.6620     -0.277795      -3.57341    -0.0679054      0.276563      0.381342      0.453209      0.456353      0.515812      0.577742
  62   2 1536.9965    0.2119  0.2689  9.6277  0.0000  0.0093   0.0057   0.0243    0.0189   0.0000   441.7450     -0.824186       22.4854       1.01107      -3.50405      0.151474      0.235861      0.320730      0.378158      0.425029      0.433543      0.468482
  62   3 1797.4978    0.4556  0.4973  9.7307  0.0000  0.0107   0.0080   0.0267    0.0286   0.0000   442.1335     -0.477885       21.8205    -0.0410551      -4.23636      0.518800      0.266398      0.367595      0.412922      0.457723      0.479576      0.487760
  62   4 2034.1105    0.7871  0.8967  9.8175 -0.0000  0.0138   0.0103   0.0367    0.0567   0.0000   442.8408      0.590973       21.9088      0.456451      -5.22613     0.0223902      0.342948      0.479962      0.514382      0.579891      0.626325      0.653649
  62   5 2259.0268    1.2805  1.2396 10.1212 -0.0000  0.0158   0.0143   0.0420    0.0916   0.0000   442.3456     -0.729115       23.3290      0.484494      -2.23233      -1.40930      0.394439      0.545310      0.598115      0.652795      0.680262      0.699278
  62   6 2469.7187    1.9515  1.4018 10.7563 -0.0000  0.0165   0.0205   0.0450    0.1053   0.0000   442.3457      -1.28675       21.5569      0.151407      -1.55354      -1.40338      0.420897      0.579065      0.642717      0.720596      0.781128      0.797725
  62   7 2673.2926    2.7903  1.4054 11.2522 -0.0109  0.0162   0.0279   0.0426    0.1164   0.0000   442.0763     -0.317956       21.0947      0.952719      -4.60721      0.587368      0.392731      0.558092      0.608684      0.682625      0.705761      0.737154
  62   8 2873.6230    3.8096  1.2362 11.9663 -0.0002  0.0150   0.0414   0.0402    0.1292   0.0000   441.7379      0.375087       22.1598      0.470574      -2.79922     -0.285931      0.368133      0.523799      0.555367      0.630352      0.663611      0.671058
  62   9 3069.1904    4.4393  1.3387 12.4512  0.0000  0.0158   0.0471   0.0427    0.1179   0.0000   441.9524     -0.624477       21.2701     -0.283107      -3.17070     -0.783392      0.395449      0.550840      0.596861      0.662129      0.715551      0.719871
  62  10 3260.5753    4.1360  1.7204 12.6111  0.0000  0.0184   0.0395   0.0503    0.0765   0.0000   441.6770      0.188051       20.7215     -0.533231      -1.55141     -0.194142      0.452403      0.623887      0.693259      0.768151      0.829269      0.834887
  62  11 3449.3639    3.0425  3.2505 12.2136  0.0000  0.0272   0.0228   0.0753    0.0448   0.0000   441.4193     0.0569277       20.2079      0.790659     -0.477416      -4.02680      0.667332      0.921425       1.04599       1.14451       1.19377       1.25187
  62  12 3636.0662    2.2456  4.9013 12.0508  0.0061  0.0399   0.0200   0.1189    0.0438   0.0000   442.7926    0.00471220       20.5401       3.85571      -3.07017     -0.888307      0.950345       1.33661       1.51170       1.63482       1.70681       1.78278
  62  13 3820.5670    1.6236  7.2017 11.9722 -0.0044  0.0666   0.0065   0.1669    0.0126   0.0000   438.1471       2.48649       27.1478       1.51010      -8.29577      -3.84662       1.54163       2.19644       2.46022       2.74713       2.79179       2.91079
  63   1 1226.2341    0.0794  0.0926  9.7324  0.0000  0.0121   0.0059   0.0212    0.0156   0.0000   440.3145      0.115709       21.7134      0.359100      -4.29041     -0.305873      0.272622      0.432006      0.449887      0.482346      0.492856      0.544279
  63   2 1546.8045    0.2262  0.2165  9.6439  0.0000  0.0079   0.0062   0.0181    0.0184   0.0000   441.8201     -0.520297       22.2243     -0.307658      -4.41367      0.497833      0.203846      0.260469      0.299219      0.338539      0.330689      0.340470
  63   3 1808.0233    0.4742  0.4881  9.7438 -0.0002  0.0112   0.0082   0.0251    0.0296   0.0000   441.9213      -1.34508       21.1198     0.0101680      -3.47352     -0.362647      0.259943      0.391878      0.393615      0.461666      0.504943      0.495337
  63   4 2046.0255    0.8124  0.8646  9.8531  0.0000  0.0135   0.0107   0.0345    0.0579   0.0000   441.9104      0.299823       22.3527      -1.18592      -4.04912     0.0943728      0.329727      0.462552      0.511132      0.559445      0.600363      0.612687
  63   5 2271.8588    1.2923  1.2687 10.1866 -0.0000  0.0165   0.0145   0.0424    0.0978   0.0000   441.9741      -1.53690       22.6426     -0.218233      -3.55641     -0.958911      0.405188      0.553425      0.610255      0.673697      0.684925      0.728774
  63   6 2483.1979    1.9591  1.4813 10.7482  0.0000  0.0169   0.0196   0.0455    0.0982   0.0000   441.4661     -0.109070       20.5089      0.276715      -3.24042      -1.30598      0.413951      0.581874      0.626645      0.698361      0.775972      0.794399
  63   7 2687.9465    2.8485  1.3393 11.4456  0.0000  0.0157   0.0301   0.0432    0.1204   0.0000   441.1668      0.889168       22.1653     -0.680245      -2.41864     -0.598769      0.384886      0.541374      0.584643      0.672270      0.720669      0.748405
  63   8 2889.1766    3.8792  1.2705 11.6296 -0.0002  0.0148   0.0409   0.0405    0.1830   0.0000   441.8077      0.104948       22.0078     -0.106651      -2.63621      -1.54163      0.377981      0.531597      0.573192      0.646748      0.687295      0.695558
  63   9 3085.5161    4.4484  1.2903 12.5372  0.0000  0.0154   0.0475   0.0413    0.1105   0.0000   441.7765      0.361697       21.1193      0.220193      -2.38097    -0.0459143      0.383080      0.538579      0.572647      0.644135      0.705287      0.727857
  63  10 3277.6920    4.0247  1.7449 12.6803 -0.0000  0.0187   0.0379   0.0502    0.0680   0.0000   443.0911      0.495935       20.0302      0.479884     -0.737364      -2.61828      0.439099      0.628820      0.694273      0.767903      0.813691      0.837350
  63  11 3467.2656    3.0318  3.0876 12.3267  0.0000  0.0264   0.0228   0.0738    0.0419   0.0000   442.5727       1.60073       19.2652       1.96686      0.480245      -3.36653      0.620650      0.889517      0.985681       1.09913       1.15016       1.20356
  63  12 3654.6518    2.3212  5.7221 11.7021 -0.0027  0.0436   0.0086   0.1108    0.0122   0.0000   442.9659      -1.20408       21.7316      0.209897      -4.39311     -0.611538       1.03497       1.44238       1.63485       1.77370       1.87955       1.93265
  64   1 1234.5398    0.0920  0.0940  9.6831  0.0000  0.0096   0.0058   0.0191    0.0157   0.0000   441.0403      0.196796       21.7138       1.10457      -3.10306      -1.38346      0.253093      0.340516      0.379585      0.402166      0.367213      0.452713
  64   2 1556.4540    0.2415  0.2336  9.6093  0.0000  0.0080   0.0063   0.0187    0.0187   0.0000   441.8405     -0.360416       22.2368     0.0506940      -3.88804      0.283732      0.203230      0.280205      0.319278      0.341611      0.380089      0.404432
  64   3 1818.4475    0.4720  0.5837  9.6905  0.0000  0.0121   0.0077   0.0293    0.0315   0.0000   441.7606    -0.0962124       22.0169      0.650450      -4.20865     -0.145631      0.285162      0.404595      0.455630      0.491841      0.533915      0.561084
  64   4 2057.8093    0.8342  0.8683  9.8903  0.0001  0.0136   0.0108   0.0337    0.0565   0.0000   442.6865      0.787270       21.6354     -0.148037      -3.19541    -0.0119530      0.326695      0.459436      0.498481      0.570254      0.600166      0.626322
  64   5 2284.5490    1.3132  1.2493 10.4448 -0.0001  0.0159   0.0149   0.0429    0.0776   0.0000   443.1115     -0.860237       20.9457     -0.176492      -2.75861      0.176946      0.398533      0.543679      0.607497      0.662588      0.716748      0.715112
  64   6 2496.7117    2.0255  1.4102 10.9276  0.0000  0.0163   0.0209   0.0442    0.0933   0.0000   443.1448     -0.819255       21.3827      0.464580      -2.64259   -0.00980552      0.410090      0.557033      0.608889      0.679681      0.728332      0.739990
  64   7 2702.5011    2.8365  1.3552 11.7288  0.0000  0.0159   0.0298   0.0436    0.0859   0.0000   441.7914     -0.192897       21.1535      -1.28435      -2.54420      -2.31611      0.381997      0.540078      0.574506      0.651722      0.689483      0.711386
  64   8 2904.6443    3.9149  1.2770 11.8964 -0.0137  0.0150   0.0401   0.0390    0.1562   0.0000   442.2412      0.571560       21.5966     -0.351167      -1.49742   -0.00483944      0.375489      0.502097      0.562368      0.612607      0.684111      0.692729
  64   9 3101.7206    4.5535  1.3452 12.6643 -0.0002  0.0158   0.0476   0.0421    0.1025   0.0000   441.9884    -0.0893472       21.3997    -0.0713468      -3.10536     -0.869455      0.381602      0.526924      0.586025      0.656990      0.697711      0.719640
  64  10 3294.6175    4.0207  1.8760 12.5586 -0.0000  0.0190   0.0362   0.0527    0.0694   0.0000   443.1775     -0.944096       20.8943     -0.505097      -1.16103      -1.12335      0.443440      0.625577      0.696620      0.767529      0.810838      0.824257
  64  11 3485.0120    2.9439  3.4212 12.2018  0.0000  0.0281   0.0213   0.0776    0.0410   0.0000   441.9382       1.96089       19.5166       1.68490      0.714812      -4.82416      0.652923      0.926385       1.03297       1.13697       1.20865       1.24483
  64  12 3673.2779    2.5169  6.6967 11.2402  0.0080  0.0450   0.0081   0.1174    0.0101   0.0000   441.8161    -0.0114511       26.0134      -3.26648      -8.31926      0.564770       1.13989       1.46183       1.74026       1.80803       2.04234       2.05100
  65   1 1242.7551    0.0871  0.0843  9.6584  0.0000  0.0101   0.0059   0.0190    0.0154   0.0000   440.9338      0.344296       21.6823     -0.984410      -4.40229      0.517019      0.230290      0.341103      0.388596      0.405768      0.453516      0.494473
  65   2 1566.0147    0.2373  0.2075  9.6380  0.0000  0.0074   0.0064   0.0169    0.0182   0.0000   441.5905     -0.384915       22.2785     -0.390412      -4.42930     -0.441009      0.188815      0.241927      0.298418      0.322343      0.358939      0.371527
  65   3 1828.7718    0.5019  0.5568  9.6341 -0.0000  0.0111   0.0080   0.0266    0.0324   0.0000   441.1899      0.214703       21.7875     -0.246992      -3.55643    -0.0947696      0.267631      0.372022      0.424924      0.476941      0.492960      0.521006
  65   4 2069.5009    0.8552  0.9757  9.8702  0.0000  0.0143   0.0108   0.0374    0.0631   0.0000   442.4832      0.140638       22.2410      0.717718      -2.59896     -0.720480      0.346982      0.478649      0.543065      0.588719      0.631730      0.654914
  65   5 2297.1004    1.3602  1.2695 10.3716  0.0000  0.0164   0.0151   0.0426    0.0881   0.0000   442.6632     -0.420952       21.3962     0.0321100      -4.47566      -1.10093      0.387631      0.544076      0.604732      0.683448      0.715744      0.751081
  65   6 2510.0757    2.0450  1.4721 11.0543  0.0000  0.0170   0.0209   0.0461    0.0865   0.0000   442.8812     -0.552633       20.3381      0.483444      -2.25927      0.129936      0.401837      0.544465      0.617519      0.671335      0.703860      0.731827
  65   7 2716.9706    2.9823  1.3958 11.3867  0.0000  0.0160   0.0300   0.0416    0.1189   0.0000   442.5449     -0.326183       21.1562      -1.33854      -1.16688     -0.407239      0.379838      0.535506      0.591431      0.650061      0.724019      0.726407
  65   8 2919.9605    4.0067  1.2436 12.1377  0.0000  0.0151   0.0429   0.0392    0.1286   0.0000   442.2128      0.863182       20.7966     -0.371801      -2.78516     -0.999606      0.357173      0.507322      0.548603      0.627445      0.676930      0.689238
  65   9 3117.7847    4.5528  1.3828 12.4882  0.0000  0.0154   0.0460   0.0431    0.1032   0.0000   442.4480      0.643174       21.8476      -1.15296      -2.72226      -1.64838      0.364623      0.515226      0.554802      0.637968      0.668610      0.678457
  65  10 3311.5140    3.8531  2.0210 12.4798  0.0000  0.0196   0.0335   0.0543    0.0665   0.0000   443.3752     -0.626176       19.3916       1.90536     -0.411945      -2.49637      0.463730      0.651877      0.720899      0.795222      0.853982      0.882694
  65  11 3502.6236    2.8504  3.6558 12.2198 -0.0000  0.0290   0.0210   0.0840    0.0401   0.0000   444.1482       2.55418       17.8099     -0.676794      -1.36703     -0.536605      0.684160      0.931979       1.07642       1.16573       1.26093       1.27323
  65  12 3691.5625    2.1944  6.2102 11.2836 -0.0091  0.0461   0.0075   0.1191    0.0144   0.0000   440.4559      -2.85899       23.7801       1.35417      -7.75904      -4.40390       1.08059       1.49047       1.69868       1.85971       1.96746       2.03261
  66   1 1250.9312    0.0971  0.0656  9.6416  0.0000  0.0098   0.0059   0.0123    0.0151   0.0000   440.1997     -0.263826       22.4827      0.404714      -4.14106      0.373511      0.211842      0.268336      0.414936      0.334897      0.364362      0.404202
  66   2 1575.4714    0.2466  0.2172  9.6110  0.0007  0.0073   0.0064   0.0170    0.0183   0.0000   441.9257      0.378590       22.1459      0.199604      -4.25569     -0.246511      0.176602      0.249443      0.271954      0.321089      0.338356      0.381139
  66   3 1838.9977    0.5269  0.5843  9.6706  0.0000  0.0109   0.0082   0.0280    0.0322   0.0000   442.0228     0.0345515       21.1701    -0.0154269      -3.16331    -0.0249915      0.258281      0.345242      0.385184      0.438681      0.468783      0.489242
  66   4 2081.1273    0.8555  1.0169  9.9158 -0.0000  0.0148   0.0106   0.0378    0.0619   0.0000   442.1342      0.521937       22.4165      0.466872      -4.32674     -0.968906      0.349142      0.467310      0.533972      0.582945      0.621408      0.641003
  66   5 2309.5088    1.4003  1.3157 10.3252  0.0000  0.0159   0.0150   0.0428    0.0856   0.0000   441.7378       1.05473       21.9845      -1.84301      -2.02159       1.45111      0.380414      0.521848      0.578257      0.655719      0.703904      0.716741
  66   6 2523.3232    2.1558  1.4405 11.0140  0.0000  0.0162   0.0215   0.0443    0.0878   0.0000   442.2684     -0.748153       21.1099     -0.110018      -2.50631      0.531179      0.380494      0.533309      0.591154      0.656654      0.720688      0.726494
  66   7 2731.2818    3.0124  1.3824 11.6283  0.0000  0.0154   0.0304   0.0429    0.1016   0.0000   442.8826      0.407481       20.9956     -0.226835      -2.38358      -1.21613      0.371805      0.500192      0.561250      0.629612      0.683677      0.698363
  66   8 2935.2067    4.0782  1.2716 12.2354  0.0001  0.0150   0.0431   0.0399    0.1204   0.0000   442.3163      0.709929       20.8392     0.0705156      -3.19079      -1.32607      0.353946      0.491963      0.544104      0.612620      0.649717      0.666587
  66   9 3133.7423    4.4939  1.4136 12.4484  0.0000  0.0159   0.0449   0.0425    0.1091   0.0000   442.2425      0.680897       22.3575     -0.962232      -2.63514     -0.942009      0.375590      0.526091      0.579296      0.648868      0.689289      0.710519
  66  10 3328.2600    3.7402  2.1141 12.5881  0.0000  0.0204   0.0320   0.0566    0.0572   0.0000   443.4121     -0.727159       18.3687    -0.0617383       2.01523     -0.407778      0.464419      0.668388      0.734346      0.813726      0.870241      0.894362
  66  11 3520.1590    2.7278  3.8237 12.0904 -0.0002  0.0307   0.0194   0.0857    0.0413   0.0000   444.0957       1.10098       19.5221      -3.00826      0.889640     0.0175757      0.687661      0.976112       1.08318       1.20849       1.27052       1.32158
  66  12 3709.7132    2.4973  7.8256 11.0425  0.0063  0.0536   0.0071   0.1381    0.0092   0.0000   441.1112       5.68768       23.3813      -2.19722      -7.32085      0.264532       1.27955       1.71463       1.98004       2.10772       2.36614       2.35223
  67   1 1259.0100    0.1008  0.0865  9.6453  0.0000  0.0085   0.0059   0.0171    0.0153   0.0000   440.2933     -0.137381       21.6323     0.0232482      -4.00389     0.0440098      0.218810      0.328361      0.357521      0.439011      0.468296      0.518725
  67   2 1584.8041    0.2631  0.2772  9.5828  0.0000  0.0083   0.0062   0.0203    0.0193   0.0000   442.2570     0.0118702       21.5629     -0.161760      -3.42761    -0.0804419      0.191912      0.246192      0.293040      0.322542      0.357465      0.363866
  67   3 1849.1380    0.5306  0.6115  9.7208 -0.0000  0.0117   0.0082   0.0286    0.0335   0.0000   441.7871     -0.312727       21.8960     -0.131702      -2.55614     0.0548059      0.278249      0.390447      0.432865      0.471553      0.511696      0.516509
  67   4 2092.6414    0.9083  1.0316  9.8040  0.0000  0.0147   0.0108   0.0374    0.0697   0.0000   442.6926     -0.680014       22.1183     -0.404243      -3.20209      0.966877      0.325551      0.460577      0.520296      0.562586      0.597013      0.626013
  67   5 2321.8549    1.4527  1.3223 10.3735 -0.0001  0.0158   0.0153   0.0428    0.0872   0.0000   441.8651      0.845590       22.6769     -0.136220      -3.29356     -0.246851      0.366978      0.494431      0.568065      0.620459      0.669635      0.714041
  67   6 2536.4933    2.1996  1.4854 10.9414  0.0000  0.0161   0.0213   0.0442    0.0921   0.0000   442.3431     -0.571337       21.1255      0.335382      -3.49062      -1.26339      0.374296      0.506924      0.578571      0.647001      0.708919      0.703637
  67   7 2745.5661    3.1530  1.3816 11.4048  0.0000  0.0152   0.0314   0.0414    0.1320   0.0000   442.4242     -0.471209       22.4591    -0.0172857      -3.35454     -0.128170      0.358096      0.484088      0.549818      0.607014      0.662358      0.675081
  67   8 2950.3299    4.2206  1.2460 12.1110  0.0000  0.0144   0.0440   0.0386    0.1361   0.0000   441.8030    -0.0457297       22.3862      0.374795      -3.23624      -1.28923      0.339437      0.462467      0.506154      0.561715      0.604728      0.620925
  67   9 3149.5959    4.4517  1.4386 12.6807  0.0000  0.0162   0.0448   0.0430    0.0902   0.0000   441.9580      0.391129       19.3975      0.326830      -2.66526     -0.271923      0.380852      0.536338      0.577405      0.647476      0.716745      0.717337
  67  10 3344.8635    3.6408  2.2007 12.4617 -0.0000  0.0206   0.0301   0.0568    0.0584   0.0000   443.2106      0.139657       19.8694      0.264475     -0.705086      -1.55386      0.461101      0.654321      0.729616      0.798447      0.846173      0.876820
  67  11 3537.5401    2.8739  4.5266 11.7003 -0.0014  0.0332   0.0121   0.0833    0.0134   0.0000   443.4702     -0.262305       22.4894     -0.309666      -3.70553      -2.48474      0.743723       1.04941       1.17161       1.29527       1.38584       1.41469
  68   1 1267.0928    0.0922  0.1306  9.6281  0.0000  0.0117   0.0053   0.0274    0.0154   0.0000   440.6678     -0.441248       22.0445      0.904975      -3.29542    -0.0224956      0.225272      0.352756      0.376481      0.441333      0.441621      0.424761
  68   2 1594.0176    0.2723  0.2765  9.5758  0.0000  0.0081   0.0063   0.0197    0.0192   0.0000   441.6436      0.130768       21.9135     -0.766284      -3.93638      0.678434      0.192705      0.239971      0.273703      0.308532      0.305886      0.334340
  68   3 1859.2160    0.5418  0.6268  9.7343  0.0000  0.0114   0.0083   0.0302    0.0347   0.0000   441.8353     -0.596625       22.5543     -0.337844      -3.92030   -0.00575170      0.272471      0.362496      0.397873      0.451239      0.493339      0.505924
  68   4 2104.0613    0.9250  1.0225  9.9416  0.0000  0.0142   0.0111   0.0373    0.0640   0.0000   442.0880      0.254506       21.9775     -0.796756      -4.28845      0.477054      0.321679      0.435325      0.489040      0.545162      0.574888      0.590695
  68   5 2334.0281    1.4846  1.3717 10.3596 -0.0000  0.0163   0.0152   0.0436    0.0850   0.0000   442.4681     0.0958890       21.8828    -0.0945754      -2.65697     -0.697937      0.358247      0.518527      0.561749      0.619894      0.659049      0.679752
  68   6 2549.5696    2.2509  1.5157 11.0161  0.0000  0.0167   0.0218   0.0447    0.0947   0.0000   442.0517      0.664007       21.2581      0.455272      -1.69280      0.529095      0.375070      0.524012      0.567273      0.642703      0.691046      0.686596
  68   7 2759.7172    3.2203  1.3537 11.6394  0.0000  0.0156   0.0321   0.0400    0.1114   0.0000   442.0175    -0.0547732       22.7410     -0.874449      -3.11917     -0.297874      0.348785      0.493859      0.538780      0.594675      0.649522      0.657271
  68   8 2965.3538    4.2567  1.2929 12.0818  0.0000  0.0145   0.0430   0.0396    0.1294   0.0000   442.4706     0.0342552       21.8432      0.466563      -3.01269     -0.482156      0.342630      0.466215      0.516195      0.569148      0.615303      0.633016
  68   9 3165.3679    4.5066  1.5179 12.3535 -0.0000  0.0159   0.0424   0.0436    0.1015   0.0000   442.9857     -0.646063       21.7181    -0.0718559      -1.19091     -0.146916      0.368796      0.511518      0.565115      0.622314      0.665191      0.685131
  68  10 3361.4298    3.6034  2.2771 12.5187  0.0000  0.0213   0.0298   0.0579    0.0569   0.0000   442.9212      -1.51093       20.6959      -1.21224      0.462114      -1.91875      0.468300      0.666767      0.733079      0.811960      0.858429      0.877625
  69   1 1275.0112    0.1014  0.1144  9.6097  0.0000  0.0092   0.0054   0.0228    0.0152   0.0000   440.5096      0.276601       22.0211     -0.632174      -4.21362      0.525113      0.211414      0.264189      0.319727      0.350625      0.378924      0.383874
  69   2 1603.1432    0.2727  0.3127  9.5537  0.0000  0.0092   0.0060   0.0218    0.0200   0.0000   441.6921     -0.207736       21.8450      0.210959      -4.51226    -0.0798375      0.222180      0.290703      0.335487      0.363799      0.387677      0.381412
  69   3 1869.1752    0.5616  0.6282  9.7390  0.0001  0.0118   0.0084   0.0287    0.0350   0.0000   442.1162     -0.326944       21.7124    -0.0298487      -4.36397      0.189016      0.264186      0.359833      0.396102      0.441082      0.458827      0.475615
  69   4 2115.4338    0.9453  1.0536  9.9269  0.0000  0.0146   0.0111   0.0376    0.0682   0.0000   442.4417     -0.526981       21.6497      0.432537      -4.02705     -0.816957      0.323540      0.453135      0.498080      0.562366      0.582134      0.600162
  69   5 2346.1216    1.5286  1.3354 10.5410  0.0000  0.0159   0.0161   0.0430    0.0859   0.0000   442.5415     -0.586542       21.3870    -0.0993327      -3.01838      0.688089      0.361903      0.498002      0.548392      0.618209      0.661587      0.686026
  69   6 2562.5308    2.2906  1.4872 11.1312 -0.0004  0.0163   0.0220   0.0444    0.0850   0.0000   442.0914       1.13603       21.5385     -0.399881      -3.25143     -0.762971      0.359480      0.511702      0.558949      0.629218      0.655029      0.663338
  69   7 2773.8003    3.2207  1.3573 11.8943  0.0016  0.0151   0.0324   0.0415    0.0956   0.0000   442.1591      0.471067       20.5770     -0.310782      -3.31559     -0.781476      0.340307      0.465555      0.521261      0.572037      0.606647      0.615871
  69   8 2980.2409    4.3155  1.3887 11.5776  0.0000  0.0148   0.0412   0.0399    0.1922   0.0000   443.1598      0.142156       22.2988      0.434084      -2.89870      -1.27136      0.336523      0.452658      0.525438      0.575456      0.627983      0.645633
  69   9 3180.9957    4.4008  1.5935 12.4709  0.0000  0.0165   0.0408   0.0443    0.0896   0.0000   442.3221      0.475580       21.2922      0.168008      -2.94394      -1.42716      0.376853      0.517823      0.569611      0.628362      0.681321      0.696039
  69  10 3377.8929    3.5008  2.6170 12.3938  0.0000  0.0228   0.0270   0.0633    0.0529   0.0000   442.8241       2.18496       19.7724     -0.479643      -2.23472      -2.18892      0.483377      0.701618      0.749521      0.879394      0.883146      0.929717
  69  11 3572.1396    2.7032  4.9650 11.8133  0.0042  0.0242   0.0107   0.0305    0.0083   0.0000   441.6239       1.35991       21.0388      -1.07322      -2.25502      0.109042      0.746557      0.778849       1.06208       1.05149       1.10719       1.01560
  70   1 1282.9294    0.1009  0.0862  9.5623  0.0001  0.0093   0.0056   0.0151    0.0149   0.0000   440.5750    -0.0735755       21.4353      0.604879      -3.76334     -0.605245      0.195374      0.315722      0.308533      0.384396      0.396061      0.410750
  70   2 1612.1586    0.2765  0.2986  9.5542 -0.0000  0.0085   0.0061   0.0208    0.0195   0.0000   441.4799     -0.680249       22.7091     -0.159022      -4.33687     -0.984973      0.191540      0.268302      0.295198      0.327850      0.346054      0.382462
  70   3 1879.0767    0.5790  0.6504  9.6804  0.0000  0.0114   0.0083   0.0282    0.0354   0.0000   442.2459      0.129842       21.6653      0.340530      -2.61080      0.148333      0.255980      0.348764      0.382591      0.438246      0.483167      0.488999
  70   4 2126.6457    0.9602  1.1368  9.9151  0.0000  0.0154   0.0112   0.0399    0.0739   0.0000   442.9952    -0.0937764       22.6973     -0.984475      -3.24647     -0.748905      0.342426      0.482019      0.543972      0.580006      0.629044      0.664705
  70   5 2358.0688    1.5688  1.4602 10.3973  0.0000  0.0163   0.0155   0.0447    0.0868   0.0000   442.5475    0.00209854       21.3509      0.999301      -2.55311     -0.824178      0.368439      0.520561      0.571874      0.637466      0.673521      0.693718
  70   6 2575.4627    2.3191  1.4778 11.2370 -0.0094  0.0163   0.0222   0.0438    0.0823   0.0000   441.8098     -0.454951       21.2340      0.236393      -3.09342     -0.581658      0.365563      0.502054      0.566159      0.619078      0.663229      0.693993
  70   7 2787.7690    3.3996  1.3279 11.7715 -0.0129  0.0148   0.0331   0.0388    0.1056   0.0000   442.7616    -0.0548623       21.9755      -1.21036      -3.18555     -0.545182      0.328240      0.451717      0.508205      0.551760      0.594095      0.612491
  70   8 2995.0287    4.3658  1.3023 12.2552 -0.0000  0.0146   0.0441   0.0386    0.1185   0.0000   442.5388      0.753573       22.4453      0.504591      -3.94805     -0.856339      0.332905      0.457694      0.509216      0.562905      0.631232      0.634023
  70   9 3196.5464    4.3899  1.6101 12.3972  0.0000  0.0162   0.0397   0.0454    0.0856   0.0000   442.7762      0.104399       20.2726      0.125676      -2.72293     0.0199282      0.361474      0.508126      0.563997      0.629498      0.656529      0.679415
  70  10 3394.2196    3.3549  2.6973 12.4018 -0.0003  0.0233   0.0259   0.0654    0.0497   0.0000   442.5669      0.467914       19.4617     -0.218933      -1.77197      -2.51532      0.500015      0.709617      0.794331      0.865223      0.935883      0.972141
  70  11 3589.2468    2.4499  4.6164 12.0807  0.0000  0.0364   0.0099   0.0929    0.0113   0.0000   442.3222     -0.796172       20.6696      0.437066      -1.31929      -3.64011      0.763817       1.09702       1.19208       1.35412       1.42308       1.46476
  71   1 1290.7417    0.0933  0.1207  9.5940  0.0000  0.0106   0.0054   0.0224    0.0152   0.0000   440.2590     0.0569769       22.7345      0.839028      -4.53243      0.365914      0.248401      0.347286      0.369837      0.441445      0.425917      0.453827
  71   2 1621.0642    0.2808  0.2952  9.5577 -0.0001  0.0082   0.0062   0.0204    0.0195   0.0000   442.1067     -0.225209       22.0530      0.207321      -4.14649      0.425825      0.192477      0.261537      0.304896      0.347643      0.369051      0.386086
  71   3 1888.8701    0.5854  0.7007  9.7220  0.0000  0.0119   0.0082   0.0303    0.0366   0.0000   442.0475     -0.949605       22.9769     0.0603879      -3.05426     -0.272324      0.260852      0.356606      0.401599      0.429309      0.470643      0.486800
  71   4 2137.7957    0.9809  1.0998 10.0412 -0.0001  0.0147   0.0114   0.0387    0.0677   0.0000   442.1956     -0.364830       23.2935     -0.396347      -4.14282      -2.05118      0.328072      0.446017      0.500792      0.558907      0.610616      0.618009
  71   5 2369.9150    1.6075  1.4198 10.4860 -0.0000  0.0158   0.0160   0.0447    0.0864   0.0000   441.8696      0.127602       21.8103     -0.350782      -4.77213      -1.09129      0.340533      0.482001      0.525944      0.583697      0.642706      0.640440
  71   6 2588.2801    2.4105  1.4651 11.1901 -0.0101  0.0159   0.0227   0.0428    0.0888   0.0000   442.6171    -0.0169452       21.9588      -1.05754      -2.28506     -0.886557      0.347593      0.478464      0.535597      0.594669      0.628096      0.657652
  71   7 2801.6512    3.3989  1.3280 12.1072 -0.0119  0.0154   0.0337   0.0396    0.0855   0.0000   442.2729      0.570935       21.5066     -0.233975      -3.98933     -0.809594      0.331472      0.466142      0.520757      0.585746      0.621876      0.634781
  71   8 3009.7232    4.4922  1.3082 12.1539 -0.0000  0.0146   0.0441   0.0381    0.1306   0.0000   442.7953      0.495600       22.4277      0.107579      -3.13325      -1.45649      0.321667      0.448409      0.488325      0.545184      0.590515      0.606246
  71   9 3211.9641    4.2970  1.5504 12.7184  0.0000  0.0164   0.0406   0.0456    0.0765   0.0000   442.4870      0.555602       21.0890     -0.454015      -4.26694      -1.43312      0.355053      0.492687      0.562092      0.614250      0.656691      0.664971
  71  10 3410.4417    3.3019  2.9735 12.2896 -0.0000  0.0246   0.0236   0.0668    0.0456   0.0000   442.9624      0.745521       19.4325     -0.335085      0.174932      -2.41335      0.510005      0.741337      0.806099      0.914248      0.944861      0.994686
  71  11 3606.1700    2.5211  5.0460 11.9471  0.0008  0.0378   0.0103   0.0955    0.0155   0.0000   442.3385     -0.792191       22.5690       1.41072      -3.98227     -0.276767      0.796640       1.11851       1.27415       1.34084       1.47928       1.48643
  72   1 1298.5101    0.1157  0.1147  9.5723  0.0000  0.0080   0.0053   0.0181    0.0150   0.0000   440.5638     -0.101030       21.9555     -0.169479      -3.82494     -0.164803      0.182896      0.268942      0.291898      0.327133      0.354454      0.366742
  72   2 1629.8982    0.3006  0.3145  9.5677  0.0000  0.0083   0.0063   0.0209    0.0197   0.0000   441.5150     -0.281596       22.1934     -0.199751      -4.11472      0.102012      0.187197      0.254152      0.285560      0.316007      0.336402      0.352312
  72   3 1898.6261    0.5859  0.7392  9.7075 -0.0000  0.0121   0.0081   0.0322    0.0375   0.0000   441.5384     -0.598737       21.8891      0.674673      -4.69659     -0.667250      0.267553      0.366873      0.406711      0.459221      0.496532      0.514400
  72   4 2148.8253    1.0186  1.1372  9.9534 -0.0000  0.0147   0.0115   0.0396    0.0744   0.0000   442.5913      0.606170       22.2481      0.380343      -3.38200     -0.643158      0.315620      0.443778      0.487441      0.546713      0.581821      0.612026
  72   5 2381.7228    1.6435  1.4300 10.6567 -0.0000  0.0158   0.0162   0.0445    0.0748   0.0000   442.4354      0.421284       22.1668       1.67625      -2.68999      0.205306      0.339621      0.475405      0.525928      0.579635      0.623109      0.621065
  72   6 2601.0121    2.4550  1.4541 11.3511 -0.0130  0.0160   0.0231   0.0416    0.0807   0.0000   443.1336     -0.105892       20.5201     -0.321555      -1.96309     -0.227761      0.353350      0.480185      0.542556      0.587133      0.639638      0.649006
  72   7 2815.3975    3.4399  1.4072 11.9101 -0.0005  0.0152   0.0336   0.0420    0.1009   0.0000   442.5270       1.01180       21.3832     0.0300736      -3.25964       1.25885      0.333068      0.455649      0.520169      0.560196      0.621913      0.630114
  72   8 3024.2856    4.4861  1.2978 12.4528 -0.0002  0.0144   0.0450   0.0388    0.1071   0.0000   442.5349     -0.331753       21.3108      0.632787      -3.02972     0.0537496      0.316011      0.431704      0.481325      0.528907      0.571484      0.585377
  72   9 3227.2609    4.2604  1.6481 12.7387  0.0000  0.0166   0.0392   0.0474    0.0682   0.0000   442.6452     -0.141921       21.2956     -0.874133      -2.15109      -2.42727      0.359976      0.502095      0.562553      0.615148      0.660798      0.682819
  72  10 3426.6142    3.1919  3.0694 12.3469  0.0000  0.0250   0.0238   0.0708    0.0454   0.0000   442.7343     -0.439933       19.9550      0.289940      -1.73622      0.445054      0.527515      0.740306      0.825274      0.922539      0.980920       1.00734
  72  11 3623.1371    2.5267  5.5969 11.7599  0.0008  0.0415   0.0090   0.1012    0.0132   0.0000   442.4539     -0.209597       23.0821      0.739047      -5.35400     -0.286002      0.872210       1.22484       1.38179       1.50197       1.63614       1.66416
  73   1 1306.2133    0.1170  0.1113  9.5349  0.0000  0.0083   0.0053   0.0166    0.0149   0.0000   440.5609    -0.0931241       21.7022     0.0301896      -3.73133      0.172253      0.194820      0.261483      0.305521      0.302300      0.320638      0.338700
  73   2 1638.5973    0.3087  0.3487  9.5421  0.0000  0.0089   0.0062   0.0218    0.0204   0.0000   441.6847     -0.350064       22.2009      0.218650      -3.46242      0.594495      0.190374      0.266088      0.301944      0.334751      0.347139      0.360033
  73   3 1908.2879    0.6318  0.7762  9.5745  0.0000  0.0121   0.0083   0.0314    0.0430   0.0000   441.3520     -0.769700       22.0700    -0.0312130      -5.17113      0.156065      0.264264      0.357337      0.412680      0.455263      0.472596      0.496152
  73   4 2159.7993    1.0327  1.1443 10.0194  0.0000  0.0147   0.0116   0.0402    0.0730   0.0000   441.5752      0.169024       22.5160     -0.477841      -3.32671     -0.463951      0.308612      0.422785      0.475465      0.525571      0.561217      0.580831
  73   5 2393.3667    1.6610  1.5264 10.5248  0.0000  0.0168   0.0159   0.0451    0.0852   0.0000   442.7339     -0.535695       21.5137     -0.626864      -3.72966     -0.353163      0.345855      0.483890      0.553275      0.591555      0.648839      0.671984
  73   6 2613.6716    2.5039  1.4965 11.3586 -0.0003  0.0160   0.0236   0.0437    0.0827   0.0000   442.7013    -0.0646523       21.5215   -0.00673194      -2.96227      0.465129      0.345317      0.475062      0.526238      0.585650      0.620017      0.651113
  73   7 2829.1180    3.5834  1.3383 11.7307 -0.0114  0.0145   0.0337   0.0375    0.1156   0.0000   442.3176     -0.431658       21.4475    -0.0173705      -2.39110      0.325528      0.315024      0.427476      0.479369      0.531564      0.582786      0.599924
  73   8 3038.7237    4.3771  1.3463 12.6189 -0.0102  0.0150   0.0428   0.0400    0.0883   0.0000   442.7600     -0.277535       21.5512     -0.547387      -2.16929      -1.44660      0.324237      0.448342      0.490147      0.548919      0.593266      0.605966
  73   9 3242.5392    4.2026  1.7695 12.7301  0.0000  0.0174   0.0369   0.0477    0.0627   0.0000   442.4507      0.515230       20.4999     -0.446187      -3.00771     -0.498630      0.375394      0.518791      0.585478      0.653945      0.698331      0.730900
  73  10 3442.6582    3.1413  3.1077 12.3482  0.0000  0.0252   0.0227   0.0706    0.0417   0.0000   443.9306     -0.988417       21.2855     -0.217745     -0.666263      -1.81958      0.512865      0.718092      0.807083      0.898044      0.947501      0.991157
  74   1 1313.8532    0.1296  0.1332  9.5385  0.0001  0.0082   0.0052   0.0204    0.0151   0.0000   440.6635     0.0829861       21.6768      0.194720      -3.79202     -0.168584      0.160894      0.241426      0.313211      0.313262      0.323476      0.330345
  74   2 1647.2138    0.3193  0.3302  9.5597  0.0000  0.0083   0.0064   0.0205    0.0204   0.0000   441.5994    -0.0657107       21.7752     -0.443029      -3.96048     0.0257441      0.180139      0.248767      0.275643      0.312766      0.321795      0.331684
  74   3 1917.8974    0.6337  0.7300  9.7264 -0.0000  0.0119   0.0085   0.0300    0.0402   0.0000   441.9287     -0.638579       21.8715     -0.223240      -4.42134     -0.462678      0.251420      0.345308      0.387424      0.424441      0.453519      0.468138
  74   4 2170.6222    1.0747  1.2107  9.9392 -0.0000  0.0151   0.0117   0.0401    0.0837   0.0000   441.8164     -0.185700       22.2487     -0.649260      -4.04955     -0.743028      0.314105      0.440376      0.483853      0.536628      0.579108      0.613034
  74   5 2404.9596    1.7191  1.4716 10.7279 -0.0052  0.0165   0.0166   0.0438    0.0779   0.0000   442.0173     -0.371187       21.1539      0.951487      -2.35016      -1.15495      0.343607      0.486004      0.528441      0.594408      0.637785      0.660529
  74   6 2626.2428    2.5878  1.4862 11.5315  0.0005  0.0159   0.0244   0.0436    0.0759   0.0000   442.3398      0.516344       21.7627      0.822909      -2.12481      -1.31875      0.335045      0.472274      0.520696      0.576249      0.604375      0.631277
  74   7 2842.6876    3.6170  1.3669 12.0372  0.0000  0.0152   0.0348   0.0400    0.0937   0.0000   442.9995      0.309848       21.6214    0.00452496      -3.22752     -0.621977      0.311266      0.455306      0.489755      0.537303      0.577274      0.585615
  74   8 3053.1073    4.5336  1.3575 12.3552 -0.0001  0.0145   0.0432   0.0392    0.1047   0.0000   442.3342      0.755398       22.4538     -0.530423      -2.86204      -1.23663      0.306687      0.426100      0.474515      0.526041      0.563381      0.587917
  74   9 3257.7148    4.1860  1.8144 12.5775  0.0000  0.0174   0.0358   0.0484    0.0683   0.0000   442.2239      0.388647       19.6211      0.331357      -1.41237      -2.52684      0.355426      0.497311      0.555150      0.616484      0.661818      0.688596
  74  10 3458.5685    3.0471  3.4595 12.3016  0.0000  0.0276   0.0214   0.0762    0.0409   0.0000   445.3532      0.685814       19.3667      0.420429      -1.52554      0.736243      0.539749      0.793164      0.864990      0.956449       1.02940       1.06591
  74  11 3656.5876    2.4421  6.2191 11.6415  0.0053  0.0421   0.0074   0.1144    0.0070   0.0000   444.1043       1.11227       24.3624      -1.34722      -5.17977      -1.62198      0.900917       1.16362       1.44849       1.45721       1.64850       1.66112
  75   1 1321.4262    0.1234  0.1374  9.5023  0.0000  0.0075   0.0050   0.0219    0.0150   0.0000   440.4249     -0.442912       21.3739     -0.374447      -4.16904     -0.514254      0.161469      0.227822      0.268768      0.296583      0.302042      0.287426
  75   2 1655.7513    0.3221  0.3551  9.5294 -0.0000  0.0088   0.0062   0.0215    0.0206   0.0000   441.8014     -0.243635       21.8328     0.0954855      -4.07590     -0.690383      0.179040      0.237038      0.266514      0.305657      0.312762      0.332143
  75   3 1927.4130    0.6450  0.7720  9.7169  0.0000  0.0122   0.0085   0.0316    0.0419   0.0000   441.8275     0.0757148       21.2203      0.323896      -4.05816     0.0336669      0.254392      0.348399      0.395289      0.440400      0.469150      0.483559
  75   4 2181.4251    1.1155  1.2336  9.9100  0.0000  0.0151   0.0118   0.0396    0.0824   0.0000   442.8485     -0.428573       21.4020     -0.227988      -3.37597     -0.436868      0.305978      0.432454      0.481134      0.540248      0.581825      0.598394
  75   5 2416.3894    1.7804  1.5021 10.7162  0.0000  0.0159   0.0168   0.0448    0.0778   0.0000   442.5806     -0.379378       22.3922      -1.05745      -2.11688     -0.182352      0.328075      0.449270      0.509574      0.547824      0.598171      0.628662
  75   6 2638.7204    2.6568  1.4640 11.4808  0.0000  0.0157   0.0252   0.0430    0.0831   0.0000   442.8014    -0.0973522       21.4286      -1.37538      -2.11227      0.411806      0.312209      0.447830      0.487087      0.535694      0.569064      0.599479
  75   7 2856.2072    3.8021  1.3186 11.8616 -0.0001  0.0142   0.0365   0.0376    0.1179   0.0000   442.4362     -0.393571       22.3556    -0.0515495      -2.42347      0.509470      0.303944      0.415682      0.462856      0.516943      0.545672      0.564465
  75   8 3067.3890    4.4930  1.4096 12.5191  0.0000  0.0150   0.0425   0.0411    0.0932   0.0000   443.0172     -0.257399       22.3109     0.0728525      -3.67734     -0.211489      0.304975      0.430927      0.475148      0.521764      0.567973      0.588563
  75   9 3272.7960    4.0843  1.9588 12.5279  0.0000  0.0183   0.0332   0.0499    0.0641   0.0000   443.4205     -0.666020       21.4888      -1.04823      -1.48173      -2.42676      0.364142      0.527042      0.570992      0.645129      0.662003      0.707489
  75  10 3474.4597    3.0198  3.5903 12.2658  0.0000  0.0276   0.0214   0.0786    0.0419   0.0000   443.5483      -1.14054       20.1001       1.10247     -0.787424     -0.863761      0.550278      0.781830      0.873201      0.969681       1.01818       1.05974
  75  11 3673.2322    2.3003  6.3294 11.8615 -0.0134  0.0523   0.0091   0.1211    0.0208   0.0000   442.2829      0.543440       20.0001      -2.67875      -2.65396     -0.543897      0.970707       1.45979       1.56853       1.76795       1.81361       1.87494
  76   1 1328.9490    0.1180  0.1395  9.5513  0.0000  0.0076   0.0050   0.0219    0.0149   0.0000   440.6284     -0.245787       21.4141     0.0139299      -4.21281    -0.0372869      0.153829      0.210555      0.229547      0.254339      0.267420      0.259588
  76   2 1664.1590    0.3339  0.3952  9.5026  0.0000  0.0093   0.0061   0.0222    0.0215   0.0000   441.4298     -0.234317       22.5449    -0.0619976      -4.25796     -0.305390      0.193036      0.252976      0.300317      0.329783      0.349647      0.386907
  76   3 1936.8819    0.6826  0.8336  9.6234 -0.0000  0.0124   0.0085   0.0320    0.0458   0.0000   441.6677     -0.110309       22.7003     0.0818566      -4.26714     -0.793669      0.249168      0.347539      0.382301      0.442237      0.455944      0.467406
  76   4 2192.1009    1.1393  1.2344  9.9021  0.0000  0.0146   0.0119   0.0393    0.0835   0.0000   442.2263      0.652539       21.3113     0.0262663      -4.50179      0.360181      0.308050      0.413550      0.469047      0.529013      0.550551      0.573249
  76   5 2427.7887    1.7495  1.5375 10.8676 -0.0052  0.0169   0.0166   0.0459    0.0707   0.0000   442.9850      0.126610       21.8560      0.302582      -3.04784     -0.839985      0.334971      0.470799      0.526908      0.568064      0.611955      0.635779
  76   6 2651.1731    2.6919  1.4977 11.5338 -0.0000  0.0156   0.0250   0.0429    0.0787   0.0000   443.1603      0.545274       22.3236      -1.20442      -2.86141     -0.959325      0.321370      0.443323      0.506491      0.553084      0.598102      0.613586
  76   7 2869.6137    3.8214  1.3405 12.1373  0.0021  0.0149   0.0370   0.0385    0.0963   0.0000   442.8545      0.129687       22.0833      0.225346      -3.00778      -1.46584      0.297282      0.420224      0.458325      0.511180      0.548185      0.553834
  76   8 3081.5797    4.4635  1.5458 12.2246  0.0000  0.0152   0.0392   0.0420    0.0960   0.0000   442.2695      0.457640       21.4472      -1.24739      -1.61028     -0.144269      0.309812      0.429355      0.480844      0.533655      0.572814      0.590784
  76   9 3287.7284    4.0142  1.9231 12.7190  0.0000  0.0184   0.0343   0.0510    0.0594   0.0000   443.2893      0.512758       20.7489     -0.421807      -2.46434     -0.831756      0.362085      0.516493      0.575729      0.642169      0.673488      0.702788
  76  10 3490.2561    2.8558  3.5151 12.4236  0.0000  0.0284   0.0218   0.0810    0.0386   0.0000   444.2310      0.618196       19.1633     -0.762482      0.487097      -3.51399      0.552607      0.787946      0.873965      0.979610       1.01083       1.07683
  76  11 3689.5856    2.2026  6.2344 11.6593  0.0005  0.0472   0.0068   0.1212    0.0107   0.0000   445.3709     -0.428048       20.7537       2.60820      -4.59793      -6.58740      0.922103       1.30761       1.46687       1.62519       1.70084       1.77365
  77   1 1336.4195    0.1315  0.1356  9.5254  0.0000  0.0078   0.0050   0.0172    0.0148   0.0000   440.2928    -0.0348493       22.1490    -0.0567760      -4.38497      0.590626      0.181979      0.247693      0.287344      0.280599      0.315742      0.311527
  77   2 1672.5222    0.3355  0.4020  9.5582  0.0000  0.0093   0.0062   0.0240    0.0213   0.0000   441.2475     -0.309958       22.6208      0.464840      -4.44035     -0.229266      0.184971      0.254382      0.292707      0.311696      0.337805      0.369169
  77   3 1946.2823    0.6860  0.8321  9.6840  0.0000  0.0125   0.0085   0.0330    0.0444   0.0000   441.6159     -0.897191       21.5378     -0.524455      -3.68369     -0.852534      0.240821      0.342943      0.374600      0.426290      0.454478      0.465001
  77   4 2202.6652    1.1373  1.2793 10.0615 -0.0000  0.0151   0.0119   0.0420    0.0762   0.0000   442.2425      0.553376       22.2316    -0.0188338      -3.56970     -0.162547      0.305761      0.411779      0.468128      0.518872      0.554230      0.554592
  77   5 2439.0684    1.8066  1.5623 10.8334 -0.0005  0.0166   0.0167   0.0452    0.0720   0.0000   442.4354      0.585865       21.0901     -0.317770      -3.24415     0.0244653      0.331863      0.462903      0.522333      0.572128      0.623490      0.640194
  77   6 2663.4858    2.6695  1.4787 11.6813  0.0002  0.0155   0.0250   0.0434    0.0714   0.0000   442.9535      0.928605       22.1943     -0.491529      -2.37202      0.219707      0.315333      0.432473      0.484727      0.541824      0.585572      0.596072
  77   7 2882.9506    3.8700  1.3570 11.9470  0.0000  0.0146   0.0363   0.0381    0.1066   0.0000   442.9768     -0.558916       22.4863     -0.352181      -3.23939      -1.61584      0.288581      0.409792      0.452071      0.497069      0.535631      0.560284
  77   8 3095.6855    4.4810  1.4617 12.4732 -0.0000  0.0153   0.0413   0.0408    0.0926   0.0000   441.8461     0.0527770       22.1063     -0.867879      -2.94456      -1.08231      0.299663      0.424483      0.464043      0.519931      0.563475      0.571977
  77   9 3302.6148    3.8912  2.0697 12.6635  0.0000  0.0188   0.0319   0.0531    0.0558   0.0000   443.7073       1.86451       20.1972      0.482581     -0.724166      -1.05264      0.374042      0.527988      0.588935      0.657980      0.713342      0.741418
  77  10 3505.9114    2.8600  3.7346 12.2808  0.0001  0.0290   0.0212   0.0833    0.0425   0.0000   443.8491      0.188282       21.4592     -0.894878      -3.63061      -4.10785      0.559289      0.788733      0.886910      0.991678       1.03552       1.09191
  77  11 3705.9596    2.3826  7.8205 11.1512  0.0051  0.0541   0.0063   0.1396    0.0105   0.0000   440.8867      -2.98322       28.6502       2.38840      -6.76018      -4.71757       1.05823       1.48906       1.67406       1.82799       1.95172       1.99881
  78   1 1343.8086    0.1265  0.1418  9.4983  0.0000  0.0078   0.0049   0.0208    0.0147   0.0000   440.5111     0.0222106       21.9359      0.463537      -4.06270     -0.284851      0.136632      0.200973      0.207725      0.259924      0.244485      0.250806
  78   2 1680.7785    0.3494  0.3859  9.5267 -0.0001  0.0088   0.0063   0.0219    0.0214   0.0000   441.2296     -0.373524       21.8779     -0.138804      -4.27035      0.255371      0.178475      0.237342      0.266870      0.296181      0.299207      0.317786
  78   3 1955.5951    0.6894  0.8824  9.6665 -0.0002  0.0127   0.0084   0.0337    0.0454   0.0000   442.1247      0.223641       21.7303     -0.648281      -3.52754     -0.218130      0.253099      0.344429      0.386892      0.411902      0.458436      0.468898
  78   4 2213.1494    1.1623  1.3361 10.0354  0.0000  0.0156   0.0117   0.0420    0.0756   0.0000   442.6285      0.222582       21.0165      0.620762      -4.71181     0.0165513      0.302406      0.419215      0.477994      0.519530      0.571011      0.578448
  78   5 2450.3095    1.8972  1.5275 10.8364 -0.0081  0.0160   0.0173   0.0438    0.0776   0.0000   442.7310    -0.0417380       21.7928     -0.533097      -2.06169      0.370234      0.322388      0.434023      0.508837      0.549617      0.592189      0.609268
  78   6 2675.7644    2.8202  1.4830 11.5813  0.0032  0.0154   0.0259   0.0414    0.0847   0.0000   442.5722     -0.261926       22.0783      0.114382      -2.90606      -1.88591      0.309321      0.434584      0.479786      0.535067      0.575099      0.599873
  78   7 2896.1475    3.9628  1.3992 12.0525  0.0001  0.0146   0.0365   0.0397    0.0995   0.0000   442.3068      0.819243       21.6931   -0.00840817      -2.26718     -0.377203      0.280601      0.400851      0.434751      0.488422      0.508297      0.526718
  78   8 3109.6533    4.5149  1.4815 12.6410  0.0000  0.0151   0.0413   0.0421    0.0765   0.0000   442.6386      0.423694       21.5080      0.590777      -3.72703      -1.00905      0.297226      0.424422      0.457409      0.515168      0.559514      0.576194
  78   9 3317.4077    3.7584  2.2880 12.5497  0.0000  0.0201   0.0288   0.0553    0.0514   0.0000   443.3126      0.516060       18.9189      0.439331      -1.53045      -2.28676      0.376299      0.540150      0.594106      0.663675      0.701987      0.736440
  78  10 3521.5083    2.9044  4.4497 11.9745  0.0013  0.0255   0.0107   0.0688    0.0080   0.0000   442.1597      -1.08866       21.6177       1.94824     -0.615330      -4.40709      0.627417      0.677759      0.968875      0.918956       1.12473       1.09272
  79   1 1351.1612    0.1343  0.1217  9.4811  0.0000  0.0066   0.0051   0.0160    0.0145   0.0000   440.1581     -0.695996       22.3401      0.365214      -3.72109     0.0842199      0.132804      0.168389      0.207725      0.231720      0.275868      0.260541
  79   2 1688.9439    0.3647  0.4184  9.4988  0.0000  0.0091   0.0063   0.0229    0.0222   0.0000   441.2967     -0.252634       22.3195     -0.214195      -3.67224     -0.296747      0.172307      0.242045      0.269407      0.305250      0.315460      0.342421
  79   3 1964.8771    0.7076  0.9216  9.6650 -0.0000  0.0131   0.0084   0.0349    0.0479   0.0000   441.7662    -0.0239165       21.4452      0.508419      -3.86317     -0.425916      0.255659      0.353114      0.398121      0.441857      0.468777      0.487328
  79   4 2223.5553    1.1989  1.3169 10.0642  0.0000  0.0148   0.0120   0.0416    0.0755   0.0000   442.0249      0.180096       21.6919     -0.996061      -3.09161     -0.291563      0.300645      0.404924      0.449604      0.494157      0.550955      0.561180
  79   5 2461.3950    1.9557  1.4867 11.1266  0.0000  0.0159   0.0185   0.0444    0.0670   0.0000   442.0236      0.527394       21.7388     -0.204519      -2.92756     -0.373486      0.311997      0.428042      0.492404      0.535345      0.581950      0.587619
  79   6 2688.0184    2.8418  1.5111 11.5418  0.0000  0.0155   0.0261   0.0426    0.0889   0.0000   442.6163   -0.00562633       22.3752     -0.471168      -3.64464      -1.64555      0.305419      0.416371      0.470218      0.525113      0.567588      0.593460
  79   7 2909.3312    4.0692  1.3252 12.0382  0.0000  0.0140   0.0383   0.0375    0.1132   0.0000   443.1377     -0.367816       22.0533      0.136882      -2.60291     -0.339268      0.278652      0.395655      0.431872      0.492491      0.526787      0.549694
  79   8 3123.5740    4.5767  1.5383 12.2536  0.0003  0.0152   0.0401   0.0411    0.1061   0.0000   442.6373    -0.0918051       21.8685     -0.405695      -3.12414      -1.10936      0.297288      0.420283      0.463251      0.520019      0.553990      0.578509
  79   9 3332.0907    3.7164  2.4070 12.6331  0.0002  0.0208   0.0280   0.0580    0.0466   0.0000   443.3390      0.601117       20.5369      0.551475      -1.36014      -1.54637      0.384114      0.569746      0.611742      0.694724      0.719527      0.771036
  79  10 3536.9964    2.8529  4.6894 11.8888  0.0000  0.0332   0.0102   0.0846    0.0084   0.0000   443.4912    -0.0495297       20.5203       1.06159     -0.657956      -3.21797      0.653909      0.885883       1.02857       1.07412       1.21553       1.21102
  80   1 1358.4437    0.1368  0.1311  9.4721  0.0000  0.0069   0.0050   0.0158    0.0146   0.0000   440.3035    -0.0225114       21.3275     -0.219600      -3.62694     -0.258396      0.133386      0.170576      0.212610      0.221696      0.254366      0.260655
  80   2 1697.0161    0.3687  0.4180  9.5245  0.0000  0.0095   0.0063   0.0220    0.0220   0.0000   441.0715     0.0202869       22.2530     0.0507344      -3.79875      0.503427      0.171090      0.246130      0.276518      0.312857      0.335148      0.363843
  80   3 1974.1313    0.7180  0.8721  9.8092  0.0000  0.0126   0.0088   0.0340    0.0446   0.0000   441.7030     -0.499078       22.2230     -0.513260      -4.11221      0.106762      0.241303      0.337072      0.374626      0.413658      0.447421      0.466878
  80   4 2233.9351    1.2207  1.3425 10.1900 -0.0074  0.0154   0.0121   0.0415    0.0718   0.0000   442.0890     0.0266872       21.8518      0.732812      -3.56077      0.673065      0.298968      0.406007      0.454621      0.508860      0.567083      0.583071
  80   5 2472.4633    1.9351  1.5524 11.0508 -0.0000  0.0160   0.0176   0.0441    0.0660   0.0000   442.8334     -0.396569       22.1433      -1.38158      -3.32077      0.171270      0.315200      0.430816      0.494144      0.532315      0.584615      0.586823
  80   6 2700.1308    2.8943  1.4663 11.6732 -0.0052  0.0155   0.0264   0.0406    0.0787   0.0000   442.4663    -0.0888800       22.7625     -0.274223      -2.77992     -0.197796      0.301769      0.420406      0.473014      0.520448      0.571617      0.585040
  80   7 2922.3916    4.0731  1.4294 12.0520  0.0073  0.0146   0.0372   0.0394    0.1034   0.0000   442.9042     -0.245838       21.4529      0.126601      -3.97726     -0.141604      0.286853      0.404004      0.448445      0.500557      0.545068      0.557708
  80   8 3137.3956    4.6122  1.4870 12.3697  0.0113  0.0151   0.0418   0.0410    0.1008   0.0000   442.5037      0.261701       21.4327      0.309520      -2.36838      -1.45867      0.285026      0.399945      0.455505      0.496214      0.522548      0.532363
  80   9 3346.7139    3.6613  2.4395 12.5202  0.0005  0.0206   0.0275   0.0585    0.0509   0.0000   443.7184      0.313660       20.1401    -0.0166472      -1.49862      -1.46613      0.380736      0.548530      0.609385      0.680723      0.721462      0.747867
  80  10 3552.4323    2.7403  4.5963 11.9110 -0.0005  0.0339   0.0099   0.0852    0.0095   0.0000   442.8449      -1.22218       21.3596     -0.982043      -2.59850      -3.00553      0.633332      0.897819       1.01500       1.11507       1.19356       1.23358
  81   1 1365.7005    0.1386  0.1487  9.4650  0.0007  0.0071   0.0049   0.0172    0.0147   0.0000   440.3777      0.273174       22.6519    -0.0253268      -3.89822     0.0149819      0.146508      0.193508      0.230182      0.230745      0.248883      0.265839
  81   2 1705.0185    0.3662  0.4294  9.4977  0.0000  0.0092   0.0062   0.0222    0.0224   0.0000   441.4153     0.0594215       22.4195      0.427609      -4.49958     -0.449492      0.176940      0.232516      0.274887      0.312221      0.306567      0.326882
  81   3 1983.2806    0.7326  0.8856  9.7307  0.0000  0.0125   0.0087   0.0335    0.0470   0.0000   441.9885      0.802279       22.0367     -0.667202      -3.97516     -0.548366      0.232022      0.330762      0.363756      0.412742      0.438574      0.447006
  81   4 2244.1307    1.2618  1.3774 10.1559 -0.0006  0.0156   0.0122   0.0415    0.0732   0.0000   442.2951      0.429785       20.9542      0.196966      -3.34852     -0.301128      0.288321      0.410872      0.450800      0.504678      0.531199      0.559784
  81   5 2483.4040    2.0003  1.6044 11.0386  0.0000  0.0163   0.0182   0.0473    0.0747   0.0000   442.1943      0.757982       21.0376     -0.188701      -3.11420     -0.805051      0.310988      0.430226      0.481728      0.545425      0.571718      0.591264
  81   6 2712.1669    2.9865  1.5188 11.4221 -0.0001  0.0149   0.0263   0.0415    0.0967   0.0000   443.1162    -0.0876886       21.5978     -0.192726      -2.11031     -0.714783      0.290379      0.393698      0.448690      0.489969      0.523798      0.553431
  81   7 2935.4055    4.0367  1.4038 12.3452  0.0000  0.0147   0.0378   0.0396    0.0886   0.0000   442.6905     -0.443641       21.2387     -0.494707      -2.28200     -0.317507      0.281793      0.394578      0.436226      0.487743      0.520654      0.541229
  81   8 3151.1296    4.5241  1.5539 12.6538  0.0000  0.0152   0.0394   0.0421    0.0715   0.0000   443.3152     -0.167795       21.0535     -0.284008      -2.61653     -0.166849      0.289854      0.404035      0.449587      0.495078      0.536489      0.550495
  81   9 3361.2303    3.6232  2.5000 12.5185  0.0000  0.0206   0.0273   0.0595    0.0509   0.0000   443.3741       1.20809       19.4237       1.17656      -2.19268     -0.816195      0.387647      0.539823      0.610987      0.675702      0.722215      0.761416
  81  10 3567.7987    2.8695  5.6951 11.7817  0.0020  0.0383   0.0092   0.0986    0.0114   0.0000   441.7887      -1.10752       22.8281      0.941140      -4.34946      -2.48828      0.750671       1.00355       1.17787       1.26924       1.41087       1.43249
  82   1 1372.8950    0.1360  0.1481  9.4480  0.0000  0.0074   0.0048   0.0161    0.0146   0.0000   440.3725     0.0816764       21.7967      0.270800      -4.55424      0.713217      0.147101      0.184023      0.220631      0.226327      0.237459      0.271641
  82   2 1712.9614    0.3768  0.4586  9.4915  0.0000  0.0095   0.0062   0.0238    0.0231   0.0000   441.3626     -0.308241       21.2025      0.375732      -3.90040     -0.397093      0.180834      0.253107      0.290394      0.327101      0.347766      0.361243
  82   3 1992.3801    0.7574  0.9294  9.7626 -0.0000  0.0127   0.0088   0.0346    0.0481   0.0000   441.5400     -0.191849       22.0557      0.645782      -3.76037     -0.311656      0.234758      0.331519      0.371916      0.409936      0.449133      0.464050
  82   4 2254.2740    1.2532  1.4138 10.2929 -0.0124  0.0160   0.0121   0.0424    0.0673   0.0000   442.8005     -0.270468       22.1351     -0.397438      -3.20493     -0.814355      0.296070      0.419933      0.461983      0.514238      0.563834      0.575645
  82   5 2494.2899    2.0350  1.6665 10.9417 -0.0000  0.0165   0.0177   0.0454    0.0751   0.0000   442.6222  -1.15342e-05       20.9825      0.184070      -2.81972     -0.890675      0.312156      0.427931      0.481013      0.537860      0.567685      0.592846
  82   6 2724.1444    3.0261  1.5325 11.7237  0.0000  0.0155   0.0270   0.0422    0.0816   0.0000   442.6393     0.0446314       21.8018      -1.66252      -3.29161     0.0591413      0.291119      0.408570      0.465200      0.508059      0.553916      0.580441
  82   7 2948.2554    4.1082  1.4147 12.2951  0.0002  0.0148   0.0378   0.0391    0.0926   0.0000   442.7539      0.366928       21.8313      0.150803      -3.26676     -0.859366      0.276526      0.385550      0.419881      0.467231      0.500663      0.518350
  82   8 3164.7745    4.4254  1.5803 12.6541  0.0000  0.0155   0.0387   0.0434    0.0724   0.0000   442.9005      0.225657       22.1893      0.204489      -2.46752      -1.11303      0.289478      0.407480      0.443725      0.501084      0.528469      0.552254
  82   9 3375.7166    3.4771  2.7889 12.5658 -0.0000  0.0232   0.0256   0.0633    0.0431   0.0000   443.8706       2.05528       20.2605     -0.524875     -0.338591     -0.834864      0.409364      0.602676      0.663467      0.748111      0.779544      0.815426
  82  10 3583.0562    2.5096  4.6917 12.0452 -0.0051  0.0363   0.0090   0.0924    0.0112   0.0000   443.5948       1.22628       18.8333      -2.21420      -2.87147     -0.433691      0.651653      0.926850       1.04821       1.16302       1.21528       1.27236
  83   1 1380.0123    0.1443  0.1656  9.4165  0.0000  0.0066   0.0048   0.0194    0.0147   0.0000   440.3272     -0.386707       21.5977      0.229680      -4.32557      0.212202      0.140043      0.183054      0.203154      0.227108      0.259047      0.244468
  83   2 1720.7944    0.3948  0.4804  9.5295  0.0000  0.0100   0.0063   0.0233    0.0235   0.0000   441.4484     0.0385312       22.0085     -0.255927      -3.79510      0.408349      0.180769      0.262513      0.282119      0.332492      0.351472      0.344450
  83   3 2001.4048    0.7508  0.9311  9.7988  0.0000  0.0132   0.0088   0.0340    0.0485   0.0000   441.7059     -0.820260       21.9497     -0.162666      -4.68677      0.298103      0.239853      0.338747      0.383105      0.411400      0.448760      0.466528
  83   4 2264.3458    1.3127  1.4135 10.3545 -0.0033  0.0156   0.0129   0.0430    0.0675   0.0000   442.4446    -0.0453558       22.7424    -0.0850581      -3.53044    -0.0199471      0.295626      0.406968      0.447180      0.505762      0.546030      0.569304
  83   5 2505.1220    2.0604  1.5950 11.2519 -0.0000  0.0164   0.0188   0.0460    0.0668   0.0000   442.8810     -0.271524       21.5197     -0.532460      -1.87293     -0.508734      0.308674      0.431434      0.492274      0.537794      0.586067      0.618723
  83   6 2736.0769    3.0575  1.5282 11.8475  0.0000  0.0153   0.0274   0.0427    0.0758   0.0000   442.7082    -0.0234807       21.6256      0.717644      -3.95731     -0.592084      0.288936      0.399883      0.455620      0.489395      0.549664      0.562955
  83   7 2961.0664    4.2246  1.4197 12.1824 -0.0001  0.0141   0.0374   0.0386    0.0910   0.0000   442.9238      0.520654       21.8574     -0.389465      -3.71902     -0.745573      0.260961      0.360328      0.402243      0.442452      0.481232      0.491958
  83   8 3178.3339    4.5640  1.6530 12.4780  0.0000  0.0154   0.0385   0.0431    0.0825   0.0000   442.5094      0.431506       21.3328     -0.216698      -1.98956     -0.544873      0.286635      0.387094      0.450677      0.485060      0.528092      0.547982
  83   9 3390.1192    3.3925  2.7030 12.6158  0.0000  0.0224   0.0261   0.0635    0.0442   0.0000   443.7023       1.44680       19.9555      -1.41332      -1.36869      -2.10976      0.408740      0.569768      0.651287      0.721106      0.767886      0.797469
  83  10 3598.2920    2.6939  5.7990 11.8784  0.0050  0.0417   0.0082   0.1030    0.0088   0.0000   441.6511      -1.23913       20.0234       1.88246      -4.43534      -4.32359      0.743672       1.06876       1.17794       1.31946       1.39420       1.45892
  84   1 1387.1015    0.1496  0.1688  9.4467  0.0000  0.0075   0.0048   0.0175    0.0147   0.0000   440.0828  -0.000130214       21.8294     -0.430201      -4.21594      0.736725      0.135225      0.195068      0.222054      0.247748      0.260510      0.267214
  84   2 1728.5758    0.3984  0.4925  9.4989 -0.0001  0.0097   0.0062   0.0242    0.0236   0.0000   441.5540     -0.485429       22.0253     -0.220348      -4.04124     -0.497124      0.182537      0.244571      0.275324      0.317399      0.339191      0.346313
  84   3 2010.3977    0.7715  1.0227  9.7793  0.0000  0.0137   0.0088   0.0365    0.0508   0.0000   442.2240      0.279706       22.3757     -0.329346      -4.33800    0.00106794      0.248952      0.346097      0.396858      0.432922      0.471489      0.482553
  84   4 2274.3117    1.2963  1.3953 10.5942  0.0000  0.0159   0.0130   0.0439    0.0587   0.0000   442.5235      0.683697       22.3204      0.757601      -3.69230      0.466844      0.291460      0.400949      0.457513      0.504502      0.531276      0.562549
  84   5 2515.8754    2.1096  1.5972 11.2204  0.0000  0.0161   0.0189   0.0450    0.0674   0.0000   442.1331      0.749251       22.7403     -0.419538      -2.63948      -1.25501      0.295602      0.410164      0.467059      0.508139      0.562346      0.588439
  84   6 2747.9738    3.1480  1.5243 11.7537 -0.0000  0.0154   0.0275   0.0415    0.0797   0.0000   442.9608    -0.0928830       21.7047   -0.00489977      -4.04550      0.262170      0.272319      0.388059      0.421216      0.480177      0.508326      0.522337
  84   7 2973.8030    4.2837  1.3980 12.3502 -0.0001  0.0142   0.0389   0.0386    0.0904   0.0000   443.1003      0.492502       21.9506      0.625957      -2.03536    -0.0704811      0.265899      0.370958      0.420906      0.460621      0.505664      0.515811
  84   8 3191.8130    4.3122  1.6618 12.8289 -0.0000  0.0160   0.0372   0.0454    0.0610   0.0000   442.8857      0.261091       21.5995     -0.491407      -2.95990     -0.859006      0.293410      0.405455      0.456869      0.500657      0.537909      0.561306
  84   9 3404.4148    3.3374  3.1028 12.5115 -0.0000  0.0244   0.0243   0.0698    0.0421   0.0000   443.5068    -0.0562299       20.5846      -1.13102      -1.20544      -2.01801      0.429879      0.622274      0.683344      0.776096      0.816516      0.853183
  84  10 3613.4000    2.5574  5.9320 11.7353  0.0000  0.0285   0.0076   0.0499    0.0061   0.0000   441.1145      -1.44338       24.8182      -3.81798      -5.85464       10.2116      0.727458      0.796066      0.945512       1.08627      0.843148       1.14724
  85   1 1394.1333    0.1514  0.1957  9.4032 -0.0006  0.0078   0.0046   0.0203    0.0149   0.0000   440.0825      0.117553       21.5429    -0.0685095      -3.98987     -0.528529      0.152845      0.188931      0.231696      0.260852      0.290554      0.295137
  85   2 1736.2659    0.4163  0.4965  9.5398  0.0000  0.0099   0.0064   0.0233    0.0244   0.0000   440.9991     -0.561710       21.9298      0.350809      -4.04887    -0.0991195      0.178074      0.238207      0.283432      0.307771      0.333927      0.336764
  85   3 2019.3318    0.7985  1.0421  9.6841  0.0000  0.0136   0.0088   0.0350    0.0565   0.0000   442.0188     -0.441882       22.3777     -0.107106      -4.02815     0.0359359      0.240668      0.338466      0.378710      0.419292      0.456157      0.470369
  85   4 2284.1888    1.3614  1.4559 10.4515 -0.0000  0.0158   0.0130   0.0435    0.0674   0.0000   442.4460      0.432104       22.6388     -0.944177      -3.32858     -0.589078      0.282612      0.392688      0.441604      0.504948      0.531668      0.548566
  85   5 2526.5361    2.1693  1.6268 11.2017 -0.0000  0.0162   0.0188   0.0440    0.0680   0.0000   442.5015     -0.620251       21.1294     -0.813193      -4.06854      0.213328      0.290100      0.406615      0.453687      0.511085      0.534701      0.554304
  85   6 2759.7745    3.1831  1.5321 11.8393  0.0000  0.0150   0.0280   0.0421    0.0805   0.0000   443.5460     -0.317459       22.0130     -0.125085      -3.11862      0.545688      0.277658      0.382198      0.432808      0.485755      0.511641      0.541517
  85   7 2986.4617    4.2973  1.3987 12.5174 -0.0076  0.0142   0.0386   0.0386    0.0787   0.0000   442.8777      0.758698       22.1279     -0.242370      -3.33194     -0.852017      0.265254      0.365014      0.415765      0.459479      0.492175      0.506830
  85   8 3205.2260    4.4243  1.7685 12.4684  0.0000  0.0158   0.0356   0.0443    0.0747   0.0000   443.2937     -0.649281       21.3141      0.595360      -3.68040     -0.833473      0.291450      0.399795      0.446376      0.500788      0.525475      0.565299
  85   9 3418.6881    3.2351  3.2267 12.5394  0.0000  0.0249   0.0237   0.0727    0.0412   0.0000   443.6724     -0.149704       20.8089     -0.826823      -2.23316      -3.06201      0.437740      0.620386      0.689418      0.778597      0.812135      0.858969
  85  10 3628.2892    2.7041  6.7624 11.4537  0.0004  0.0452   0.0073   0.1177    0.0111   0.0000   442.1662      0.131894       23.8400      0.426778      -3.50863     -0.876981      0.835818       1.10659       1.29341       1.37191       1.53111       1.50391
  86   1 1401.1126    0.1563  0.2012  9.3762  0.0000  0.0078   0.0046   0.0190    0.0149   0.0000   439.9568     -0.238578       21.7426     -0.219446      -4.39345    -0.0986242      0.149915      0.194723      0.239149      0.250886      0.249548      0.264703
  86   2 1743.8713    0.4253  0.5200  9.4844  0.0000  0.0102   0.0063   0.0237    0.0254   0.0000   440.9602     -0.471492       22.0777     0.0670204      -4.00753     -0.508944      0.175231      0.249398      0.274797      0.309203      0.324175      0.340447
  86   3 2028.1810    0.8198  1.0339  9.6782  0.0000  0.0131   0.0089   0.0352    0.0563   0.0000   442.0580    -0.0409982       22.2922     -0.265848      -3.81048      0.244041      0.231964      0.318612      0.356690      0.410458      0.421990      0.448990
  86   4 2293.9786    1.3670  1.4883 10.4214  0.0000  0.0157   0.0127   0.0439    0.0641   0.0000   442.4021     -0.222477       20.8786      0.410093      -3.01981      0.392579      0.280124      0.388187      0.435812      0.483184      0.527878      0.550186
  86   5 2537.1564    2.1934  1.6682 11.2391  0.0000  0.0162   0.0190   0.0459    0.0671   0.0000   442.3650     -0.284510       21.7683    -0.0799365      -2.67286     -0.664117      0.292585      0.397302      0.454847      0.505775      0.535100      0.563825
  86   6 2771.4401    3.3293  1.5044 11.8115 -0.0000  0.0146   0.0291   0.0400    0.0839   0.0000   442.7806     -0.531952       21.7719     -0.350571      -2.74150      0.505315      0.271931      0.371265      0.414813      0.468534      0.516911      0.534647
  86   7 2999.0048    4.4266  1.4141 12.3453 -0.0050  0.0144   0.0385   0.0376    0.0902   0.0000   443.2972     -0.282670       21.2739    -0.0728022      -3.79789      -1.34819      0.252911      0.357292      0.399777      0.432632      0.468614      0.485980
  86   8 3218.5411    4.3794  1.7727 12.5800  0.0000  0.0161   0.0360   0.0444    0.0714   0.0000   443.5817      0.228272       21.2310     -0.574980      -3.41547     -0.786016      0.298259      0.405694      0.459624      0.515399      0.549973      0.571747
  86   9 3432.8616    3.1771  3.4295 12.4985  0.0004  0.0263   0.0235   0.0759    0.0414   0.0000   442.7982     -0.189351       19.7046      -1.20444     -0.580367    -0.0355085      0.452411      0.644351      0.718489      0.811001      0.845162      0.887690
  86  10 3643.2953    2.5119  6.2330 11.2778 -0.0007  0.0443   0.0070   0.1150    0.0098   0.0000   442.8899      -2.61760       20.9732       2.51508      0.537841      -4.37689      0.785822       1.10410       1.25438       1.36363       1.47264       1.51099
  87   1 1408.0148    0.1577  0.1857  9.3894  0.0000  0.0073   0.0047   0.0170    0.0147   0.0000   440.2809      0.156157       22.1077     -0.267830      -4.85871     0.0845684      0.135452      0.177999      0.198420      0.220641      0.263277      0.256176
  87   2 1751.4271    0.4307  0.5421  9.4800 -0.0000  0.0102   0.0064   0.0252    0.0259   0.0000   440.9137     -0.298888       21.9192      0.298159      -3.90276     -0.465638      0.172248      0.246134      0.270105      0.307525      0.311970      0.331106
  87   3 2036.9903    0.8269  1.1016  9.6632  0.0000  0.0137   0.0089   0.0371    0.0593   0.0000   442.3636    -0.0312117       22.0524     -0.452932      -4.53135      0.630195      0.241632      0.340248      0.379045      0.432729      0.452277      0.461679
  87   4 2303.7263    1.4109  1.5002 10.5906  0.0000  0.0159   0.0130   0.0440    0.0578   0.0000   442.5688      0.562103       21.4609    -0.0898954      -3.33307     -0.589617      0.278145      0.389536      0.438457      0.490469      0.523979      0.530748
  87   5 2547.7166    2.2283  1.6580 11.3095 -0.0000  0.0160   0.0190   0.0469    0.0642   0.0000   442.5893      0.762487       20.9897    0.00488551      -3.33933      0.513261      0.281695      0.389727      0.447715      0.496157      0.519421      0.542528
  87   6 2783.1258    3.3350  1.4981 11.7406  0.0000  0.0146   0.0289   0.0402    0.0886   0.0000   442.4914      0.239574       21.1431     -0.193970      -3.13392    -0.0274954      0.265415      0.375799      0.418983      0.464492      0.496341      0.525999
  87   7 3011.5071    4.4577  1.4164 12.4464 -0.0001  0.0140   0.0390   0.0372    0.0820   0.0000   442.9304     0.0192614       21.6613     -0.154957      -2.76556     -0.466706      0.256456      0.347235      0.394899      0.436592      0.477085      0.498803
  87   8 3231.8354    4.2165  1.8522 12.7276 -0.0000  0.0167   0.0341   0.0482    0.0584   0.0000   443.7660      0.394909       21.0910     -0.310064      -3.10231      -1.07660      0.294260      0.403151      0.464604      0.506024      0.541847      0.565313
  87   9 3446.9168    3.1316  3.3895 12.5060  0.0000  0.0262   0.0231   0.0766    0.0403   0.0000   443.3927      -1.17338       20.0256       1.08073      -1.68172      -1.05715      0.442326      0.635350      0.722077      0.798701      0.846898      0.890598
  88   1 1414.9004    0.1634  0.2096  9.3678  0.0000  0.0072   0.0046   0.0203    0.0148   0.0000   440.0351     0.0156321       21.6974    -0.0735758      -3.97455      0.137228      0.138976      0.177829      0.214810      0.234944      0.245087      0.264865
  88   2 1758.9043    0.4327  0.5996  9.4786  0.0000  0.0106   0.0062   0.0275    0.0266   0.0000   440.9494     -0.196491       21.9470      0.315593      -4.80735      0.826693      0.196155      0.263593      0.304018      0.338258      0.364579      0.376730
  88   3 2045.7999    0.8449  1.0767  9.8508  0.0000  0.0136   0.0092   0.0366    0.0535   0.0000   441.8903     0.0551872       21.5273     -0.123215      -3.49165     -0.427216      0.234953      0.333999      0.365434      0.414819      0.434190      0.457444
  88   4 2313.3670    1.4414  1.5192 10.5512  0.0000  0.0160   0.0133   0.0438    0.0638   0.0000   442.3137      0.298229       21.0871     -0.201983      -3.53853      0.269268      0.280686      0.381244      0.436083      0.482378      0.518311      0.536134
  88   5 2558.2004    2.2974  1.6908 11.2440  0.0001  0.0160   0.0195   0.0461    0.0694   0.0000   442.3263     -0.354010       22.9987      -1.14575      -3.09397      -1.05862      0.275607      0.391135      0.438138      0.484634      0.524280      0.543828
  88   6 2794.7087    3.3790  1.5173 11.8693  0.0000  0.0147   0.0292   0.0404    0.0827   0.0000   442.6328      0.526819       21.9438      0.762692      -3.03481     -0.544080      0.266650      0.359887      0.409472      0.452472      0.481780      0.505668
  88   7 3023.8773    4.4269  1.5100 12.2681  0.0000  0.0143   0.0375   0.0398    0.0935   0.0000   442.7958      0.575673       22.1819      0.203340      -3.28212     -0.921145      0.254770      0.352786      0.393592      0.435621      0.476158      0.499461
  88   8 3245.0008    4.1670  1.9631 12.6553  0.0002  0.0170   0.0326   0.0486    0.0571   0.0000   443.0059      0.982442       20.5969      0.142441      -1.42956     -0.834994      0.298670      0.409578      0.471097      0.515347      0.557866      0.588963
  88   9 3460.9759    3.0307  3.6087 12.5966  0.0000  0.0282   0.0249   0.0847    0.0410   0.0000   443.2368     -0.506651       22.1646      0.234676      -1.34882      -1.49952      0.466697      0.677603      0.745624      0.839891      0.906119      0.946885
  89   1 1421.7341    0.1645  0.2161  9.3969  0.0000  0.0078   0.0046   0.0204    0.0148   0.0000   440.2601     -0.346773       21.7154      0.260894      -4.29511      0.129695      0.129658      0.188249      0.204406      0.225561      0.236887      0.245433
  89   2 1766.3169    0.4543  0.5833  9.5127  0.0000  0.0106   0.0065   0.0252    0.0273   0.0000   440.8792   -0.00646084       22.2299     -0.217749      -4.38594     -0.334402      0.178880      0.251589      0.285103      0.310748      0.335371      0.348893
  89   3 2054.5000    0.8640  1.1406  9.8161  0.0000  0.0140   0.0092   0.0383    0.0586   0.0000   441.9673     -0.129798       22.1042      0.141447      -3.84079      0.560809      0.241567      0.335393      0.378388      0.427922      0.451498      0.460481
  89   4 2322.9197    1.4373  1.5485 10.6925 -0.0000  0.0163   0.0133   0.0455    0.0573   0.0000   442.3182      0.527093       21.1604     -0.264612      -3.16863      0.829530      0.274683      0.385490      0.433584      0.482922      0.525813      0.549487
  89   5 2568.6359    2.3220  1.6621 11.5326  0.0003  0.0164   0.0202   0.0460    0.0606   0.0000   442.4557     -0.159006       22.4185      0.266467      -2.88611      -1.05711      0.278534      0.391980      0.439678      0.491104      0.523348      0.543516
  89   6 2806.2279    3.4456  1.5448 11.9034  0.0000  0.0146   0.0289   0.0401    0.0754   0.0000   443.3998      0.332634       22.1721      0.120833      -3.38579     -0.292412      0.255479      0.347194      0.390092      0.433489      0.467288      0.482251
  89   7 3036.2293    4.5061  1.5265 12.4292  0.0000  0.0144   0.0378   0.0404    0.0798   0.0000   443.1455      0.343297       21.4375      0.422777      -2.52882     -0.570179      0.250277      0.355210      0.384104      0.440663      0.470193      0.498289
  89   8 3258.0923    4.1580  1.9366 12.6670  0.0000  0.0170   0.0321   0.0474    0.0556   0.0000   443.2482      0.647927       21.3798      -1.52165      -2.07614      -1.23873      0.288155      0.410256      0.460059      0.513967      0.546648      0.582330
  89   9 3474.8297    2.9334  3.4833 12.6333  0.0000  0.0278   0.0245   0.0838    0.0399   0.0000   444.0211     -0.455282       19.1083     -0.969660      0.707248      -2.88093      0.453536      0.663092      0.728393      0.826510      0.879516      0.926094
  90   1 1428.5081    0.1664  0.1907  9.3736  0.0000  0.0066   0.0047   0.0181    0.0146   0.0000   440.2571     -0.311872       21.9870     0.0414804      -4.66111     -0.498462      0.123268      0.158917      0.180423      0.196618      0.225959      0.238962
  90   2 1773.6639    0.4616  0.5870  9.4652  0.0000  0.0101   0.0065   0.0261    0.0273   0.0000   440.8538     -0.242280       22.2893     0.0736435      -4.32056     -0.940196      0.167738      0.237334      0.259399      0.286975      0.307874      0.322054
  90   3 2063.1523    0.8846  1.2004  9.7688  0.0000  0.0143   0.0092   0.0393    0.0611   0.0000   442.1681    -0.0449478       21.8193    0.00635826      -3.79004      0.319077      0.243764      0.338167      0.383885      0.431926      0.456540      0.484231
  90   4 2332.4137    1.4622  1.5670 10.7784  0.0000  0.0164   0.0135   0.0459    0.0546   0.0000   442.1798      0.262140       21.4167      0.414644      -2.93635     -0.994962      0.275378      0.388792      0.440013      0.480852      0.505097      0.522434
  90   5 2578.9866    2.3551  1.6094 11.6212  0.0075  0.0159   0.0212   0.0453    0.0596   0.0000   442.2647      0.535044       21.9356     -0.918065      -3.83799      0.577835      0.277220      0.376120      0.427432      0.476115      0.519369      0.532460
  90   6 2817.6918    3.5148  1.4455 12.0094  0.0000  0.0141   0.0306   0.0393    0.0789   0.0000   442.8105      0.286513       21.1893     -0.935107      -2.89324      0.379500      0.253071      0.348531      0.397807      0.440938      0.481499      0.495151
  90   7 3048.4585    4.4771  1.4761 12.6759 -0.0086  0.0144   0.0388   0.0398    0.0694   0.0000   442.6474      0.345439       22.4856     -0.960162      -3.80588     -0.213036      0.247108      0.347096      0.389153      0.424788      0.464510      0.472965
  90   8 3271.1598    4.1528  2.0570 12.6470  0.0000  0.0176   0.0319   0.0498    0.0573   0.0000   442.9363      0.333582       22.1403    -0.0593817      -2.01695      -1.02080      0.296526      0.422379      0.464330      0.525875      0.571169      0.599619
  90   9 3488.6274    2.8339  3.6789 12.5704 -0.0001  0.0294   0.0235   0.0878    0.0410   0.0000   444.9888    -0.0885478       20.2043    -0.0937366      -2.93082      -2.13080      0.463656      0.685847      0.745743      0.858636      0.875287      0.920537
  91   1 1435.2412    0.1818  0.2181  9.3552  0.0000  0.0076   0.0047   0.0181    0.0149   0.0000   439.8620     -0.190392       22.4722     -0.387799      -4.43831     0.0605596      0.161858      0.216168      0.254992      0.241731      0.243731      0.247004
  91   2 1780.9763    0.4584  0.5833  9.5532 -0.0000  0.0103   0.0065   0.0251    0.0267   0.0000   440.9745     -0.163554       22.4126      0.532921      -4.73240     0.0235836      0.175040      0.245543      0.272793      0.299675      0.316281      0.332610
  91   3 2071.7607    0.8824  1.2249  9.7890 -0.0006  0.0145   0.0090   0.0392    0.0599   0.0000   441.4079     0.0824931       21.1682     0.0184853      -4.85066     -0.804295      0.243425      0.346236      0.388464      0.425578      0.452791      0.476911
  91   4 2341.8260    1.5079  1.5558 10.8579 -0.0003  0.0163   0.0138   0.0457    0.0543   0.0000   442.4447     -0.194468       21.4923   -0.00591338      -4.04405      -1.82121      0.270374      0.377662      0.426006      0.471141      0.508706      0.530510
  91   5 2589.3344    2.3837  1.6467 11.5749  0.0000  0.0159   0.0205   0.0453    0.0600   0.0000   442.6296      0.319811       21.2884     -0.764250      -3.70869     -0.353438      0.269378      0.376899      0.426879      0.466842      0.509541      0.537819
  91   6 2829.0844    3.5231  1.5272 12.1661 -0.0114  0.0149   0.0299   0.0404    0.0693   0.0000   442.4042     -0.158558       21.7019     -0.306805      -3.98482      -1.11825      0.253610      0.352854      0.401571      0.442565      0.476369      0.494810
  91   7 3060.6598    4.5680  1.4917 12.5404 -0.0001  0.0142   0.0387   0.0396    0.0780   0.0000   443.0025      0.149037       21.7977     -0.695483      -3.27689     -0.962900      0.237966      0.330959      0.368418      0.416786      0.442478      0.462266
  91   8 3284.0904    3.9811  2.1278 12.7571 -0.0001  0.0187   0.0310   0.0513    0.0522   0.0000   443.4170      0.634932       20.2776      -1.02489      -2.70584      -1.09037      0.300799      0.440294      0.470410      0.542013      0.573667      0.594898
  92   1 1441.9311    0.1705  0.1920  9.3553  0.0000  0.0068   0.0046   0.0165    0.0145   0.0000   439.9439      0.129076       22.4130      0.466724      -4.64835    -0.0981795      0.118191      0.163309      0.195170      0.202429      0.227277      0.226503
  92   2 1788.1645    0.4707  0.6524  9.5022  0.0000  0.0110   0.0063   0.0279    0.0285   0.0000   441.3479     0.0114652       21.4439      0.167284      -4.80097      0.308276      0.177769      0.251237      0.284712      0.317702      0.334937      0.341974
  92   3 2080.3122    0.9175  1.2117  9.6971 -0.0136  0.0142   0.0091   0.0374    0.0673   0.0000   441.9162    -0.0893913       22.1308      0.314471      -3.65445     -0.548268      0.238668      0.336841      0.374043      0.411571      0.439432      0.463474
  92   4 2351.1820    1.5687  1.5540 10.7294  0.0000  0.0158   0.0141   0.0442    0.0629   0.0000   442.2856      0.163455       21.5298      -1.19479      -3.32381     -0.688215      0.263259      0.365670      0.409287      0.453484      0.487072      0.509351
  92   5 2599.5635    2.4396  1.7010 11.5559  0.0000  0.0161   0.0204   0.0452    0.0598   0.0000   442.5846     -0.558240       21.3145     -0.298251      -3.49145     -0.941025      0.267896      0.373589      0.416550      0.469775      0.507969      0.528459
  92   6 2840.4218    3.6640  1.4406 12.2320 -0.0007  0.0142   0.0318   0.0388    0.0719   0.0000   442.4708      0.245047       21.1418     -0.376957      -2.66332     -0.410760      0.241579      0.330661      0.377191      0.420649      0.454908      0.483326
  92   7 3072.7596    4.5339  1.5140 12.5597 -0.0000  0.0142   0.0380   0.0393    0.0754   0.0000   442.3261    -0.0679027       22.0877     -0.594958      -2.82713      -1.30328      0.244140      0.332350      0.377665      0.412551      0.449987      0.467287
  92   8 3297.0334    3.8779  2.2748 12.8245 -0.0000  0.0192   0.0296   0.0548    0.0458   0.0000   442.8905      0.867876       20.0900      0.269605      -1.78489      -1.73044      0.309634      0.440980      0.492278      0.556059      0.589817      0.629437
  92   9 3516.1521    2.5720  3.6473 12.5093  0.0002  0.0303   0.0236   0.0919    0.0500   0.0000   445.1058       1.60209       21.0117      0.507375      -2.16000      -1.71945      0.478653      0.689818      0.764132      0.862120      0.901343      0.936855
  93   1 1448.5659    0.1809  0.2196  9.2990  0.0000  0.0071   0.0045   0.0179    0.0148   0.0000   439.9581     -0.343274       22.0400      0.316331      -3.81807      0.424390      0.116958      0.164188      0.179364      0.214010      0.205200      0.222074
  93   2 1795.3372    0.4891  0.6392  9.4582  0.0000  0.0104   0.0065   0.0270    0.0291   0.0000   440.7835     -0.197190       22.3184     -0.269652      -5.07692     -0.837691      0.168324      0.236570      0.268301      0.293244      0.329315      0.341130
  93   3 2088.7821    0.9287  1.2218  9.7196 -0.0092  0.0141   0.0092   0.0375    0.0654   0.0000   441.4412      0.728934       22.6142     -0.275882      -4.92823     -0.538556      0.235140      0.323058      0.362362      0.408517      0.429153      0.463057
  93   4 2360.4529    1.5689  1.6427 10.8271  0.0000  0.0165   0.0140   0.0468    0.0573   0.0000   442.9958    -0.0163775       21.0909      0.229360      -3.52319     -0.435473      0.272325      0.372360      0.429969      0.472596      0.516785      0.528382
  93   5 2609.8166    2.4508  1.7197 11.5632 -0.0003  0.0163   0.0208   0.0473    0.0624   0.0000   442.4190     -0.268751       22.6042      0.775667      -3.15857     -0.717348      0.263801      0.371405      0.413330      0.465098      0.487870      0.508838
  93   6 2851.6554    3.6766  1.4718 12.1675 -0.0112  0.0141   0.0307   0.0385    0.0714   0.0000   442.9683    -0.0661195       21.5169     -0.367056      -3.57002    -0.0410177      0.241066      0.327937      0.371827      0.418011      0.452827      0.467137
  93   7 3084.8177    4.5499  1.5339 12.6633  0.0000  0.0146   0.0385   0.0403    0.0718   0.0000   443.0008      0.191037       21.6638     -0.344462      -3.43707    -0.0837322      0.240448      0.341502      0.377271      0.419707      0.458340      0.466730
  93   8 3309.8511    3.8713  2.3120 12.7384  0.0000  0.0195   0.0294   0.0552    0.0489   0.0000   443.7697      0.763861       20.5307      0.260238      -1.93893      -1.22467      0.306865      0.445596      0.488946      0.562948      0.585234      0.622422
  94   1 1455.1645    0.1856  0.2308  9.3005  0.0000  0.0076   0.0046   0.0181    0.0148   0.0000   439.9755     -0.272869       22.1868     0.0775099      -4.15636      0.120615      0.125472      0.175763      0.207561      0.221697      0.242063      0.261934
  94   2 1802.4632    0.4899  0.6489  9.5005 -0.0000  0.0105   0.0065   0.0267    0.0287   0.0000   440.8822     -0.442944       22.0710      0.134955      -4.46863    -0.0230299      0.177688      0.240148      0.287082      0.304149      0.342303      0.349247
  94   3 2097.2770    0.9191  1.2192 10.0098 -0.0002  0.0146   0.0096   0.0405    0.0568   0.0000   441.9602    -0.0421584       22.2559      0.331233      -3.59640    -0.0321713      0.241614      0.343986      0.386895      0.426147      0.460746      0.483618
  94   4 2369.6503    1.6179  1.6332 10.7758  0.0000  0.0161   0.0146   0.0465    0.0633   0.0000   442.4970     -0.331723       21.8096      0.733680      -3.38809      0.548880      0.262196      0.365018      0.413462      0.449742      0.485241      0.507804
  94   5 2619.9536    2.5214  1.6697 11.6536 -0.0062  0.0163   0.0216   0.0438    0.0600   0.0000   443.0675      0.452182       21.8597      -1.17060      -4.22407      0.380692      0.269669      0.373171      0.412523      0.466665      0.511113      0.529896
  94   6 2862.8479    3.7981  1.4892 12.0417 -0.0000  0.0141   0.0315   0.0379    0.0776   0.0000   442.6989      0.260694       21.0607      0.441693      -3.45652     -0.539063      0.231424      0.323420      0.362735      0.402827      0.430836      0.449185
  94   7 3096.7691    4.5762  1.6011 12.6070  0.0000  0.0148   0.0377   0.0409    0.0727   0.0000   442.9474      0.420263       22.4847     -0.219358      -2.89959      -1.09664      0.243570      0.334704      0.381200      0.426215      0.460941      0.467991
  94   8 3322.6544    3.7874  2.3419 12.7447  0.0000  0.0194   0.0290   0.0566    0.0474   0.0000   443.9555      0.316368       20.4128      0.486296      -3.00428      -1.49773      0.306756      0.436536      0.486950      0.542312      0.566593      0.594529
  95   1 1461.6834    0.1914  0.2189  9.2675  0.0000  0.0070   0.0046   0.0169    0.0148   0.0000   440.0671     -0.231103       21.9491     -0.108338      -3.60713     0.0650735      0.115803      0.167047      0.187153      0.208324      0.233944      0.250198
  95   2 1809.4978    0.4975  0.6508  9.5168  0.0000  0.0106   0.0066   0.0269    0.0288   0.0000   440.7456    -0.0122882       21.8972    -0.0855129      -4.68981     -0.190422      0.178155      0.240540      0.278342      0.304293      0.330330      0.340012
  95   3 2105.6505    0.9592  1.2944  9.8672 -0.0001  0.0146   0.0094   0.0398    0.0578   0.0000   441.5283     -0.675516       21.8898      0.751657      -3.90103     -0.874546      0.237812      0.326512      0.371079      0.411501      0.451739      0.469220
  95   4 2378.8112    1.6056  1.7088 10.8301 -0.0005  0.0166   0.0140   0.0481    0.0578   0.0000   442.1282     0.0369193       22.3886     -0.502028      -3.85900     -0.139411      0.272927      0.368986      0.433944      0.467647      0.514025      0.530178
  95   5 2630.0244    2.5430  1.7328 11.6828 -0.0000  0.0162   0.0214   0.0475    0.0593   0.0000   441.9535      0.507494       22.9070     -0.365555      -3.63517     0.0483395      0.262290      0.366299      0.408965      0.461273      0.488668      0.512903
  95   6 2874.0159    3.8262  1.5395 12.0689  0.0000  0.0145   0.0321   0.0402    0.0847   0.0000   442.9886     -0.631996       21.7855     0.0622395      -3.21282      -1.04205      0.236929      0.322843      0.360123      0.405500      0.436039      0.451027
  95   7 3108.6586    4.5779  1.6157 12.4820 -0.0000  0.0144   0.0368   0.0406    0.0730   0.0000   442.7601      0.381046       21.6448     -0.831267      -2.33107      -1.28766      0.238127      0.327666      0.371401      0.412319      0.440411      0.462616
  95   8 3335.3245    3.7412  2.5587 12.6702  0.0000  0.0205   0.0282   0.0596    0.0472   0.0000   443.8711      0.331126       20.5094      0.827432     -0.927127      -1.18388      0.321531      0.458851      0.515643      0.572927      0.605105      0.629545
  96   1 1468.1905    0.1962  0.2465  9.2596  0.0000  0.0070   0.0046   0.0197    0.0150   0.0000   439.9372    -0.0349664       21.8596      0.298388      -4.47982     -0.320956      0.123189      0.168991      0.195725      0.209232      0.230562      0.229929
  96   2 1816.4824    0.5067  0.6573  9.4689  0.0000  0.0107   0.0066   0.0273    0.0301   0.0000   440.4865      0.110111       22.0480     -0.298102      -3.93094     0.0716747      0.162032      0.237358      0.259512      0.294675      0.313010      0.325089
  96   3 2113.9516    0.9714  1.3568  9.8635 -0.0006  0.0147   0.0094   0.0415    0.0578   0.0000   441.6458     -0.109252       21.8026     -0.713274      -4.02486      0.377818      0.240521      0.326095      0.376362      0.418730      0.450487      0.471372
  96   4 2387.8570    1.6409  1.6636 10.9204 -0.0099  0.0171   0.0147   0.0460    0.0580   0.0000   442.2721      -1.19175       21.1524      0.380411      -4.58890     -0.397114      0.266150      0.377001      0.422559      0.470411      0.486185      0.517073
  96   5 2640.0920    2.5961  1.7224 11.5919  0.0000  0.0159   0.0214   0.0456    0.0624   0.0000   442.1023      0.254350       22.3033     -0.422102      -4.04384     -0.541706      0.254450      0.347198      0.403120      0.442486      0.475104      0.493005
  96   6 2885.0466    3.8252  1.5272 12.2460 -0.0097  0.0144   0.0311   0.0389    0.0649   0.0000   443.1353      0.106240       22.0221    -0.0812608      -3.28676      -1.55206      0.231876      0.320605      0.360266      0.404978      0.435974      0.446925
  96   7 3120.5081    4.5447  1.6374 12.6169  0.0000  0.0147   0.0367   0.0415    0.0671   0.0000   442.8657     -0.220507       21.8422     -0.999253      -2.57396     -0.465787      0.242588      0.329501      0.373608      0.415956      0.452893      0.476199
  96   8 3348.0228    3.6066  2.7903 12.6666  0.0000  0.0221   0.0269   0.0640    0.0432   0.0000   443.4091      0.614569       21.0864     0.0700076      -1.86023      -1.45707      0.334954      0.486685      0.548866      0.611195      0.638412      0.667623
  97   0 1000.6030    0.0287  0.0056  9.4894 -0.0007  0.0118   0.0059   0.0034    0.0119   0.0000   436.5097      0.249391       21.6946      0.467116      -3.95075    -0.0595278      0.173703      0.252717      0.306141      0.248091      0.262295      0.323881
  97   1 1474.6292    0.1869  0.2872  9.2544  0.0000  0.0086   0.0044   0.0220    0.0152   0.0000   439.9025    0.00922838       21.8556     -0.174098      -3.80058      0.559535      0.139019      0.200208      0.226041      0.253637      0.270080      0.277792
  97   2 1823.4433    0.5278  0.7091  9.4632 -0.0000  0.0109   0.0066   0.0278    0.0316   0.0000   440.8091      0.328121       21.4452     0.0495563      -4.11254     -0.394422      0.171837      0.240138      0.278458      0.299755      0.323840      0.334777
  97   3 2122.2637    0.9858  1.3355  9.8093 -0.0124  0.0145   0.0092   0.0400    0.0603   0.0000   441.9961     -0.535432       21.4012      0.111653      -5.03360      -1.03867      0.231031      0.317765      0.365442      0.391930      0.434702      0.445525
  97   4 2396.8309    1.7132  1.6612 10.9410 -0.0008  0.0160   0.0152   0.0477    0.0587   0.0000   441.9614     -0.290231       21.8967     -0.198637      -3.88726      0.151826      0.256965      0.353222      0.396913      0.444717      0.472653      0.497603
  97   5 2650.0841    2.6895  1.6870 11.5755  0.0115  0.0154   0.0226   0.0452    0.0674   0.0000   442.5177     -0.278560       21.8248      0.317286      -3.64600      0.135120      0.248802      0.345312      0.392005      0.434080      0.473590      0.492213
  97   6 2896.0678    3.9334  1.4964 12.1775 -0.0002  0.0141   0.0324   0.0385    0.0735   0.0000   442.9497     -0.346346       22.2550     -0.518338      -3.21190    -0.0898106      0.222626      0.315734      0.352114      0.388344      0.438533      0.441267
  97   7 3132.2322    4.5589  1.6728 12.7283 -0.0053  0.0151   0.0366   0.0428    0.0598   0.0000   442.9654     0.0787993       21.7323    -0.0852521      -2.81414      -1.14889      0.234447      0.329652      0.375758      0.409945      0.446046      0.459686
  97   8 3360.6560    3.5193  2.7571 12.7557  0.0000  0.0221   0.0271   0.0643    0.0411   0.0000   443.4633      0.303577       21.0642     -0.641076      -2.36358     -0.260907      0.341446      0.489654      0.548376      0.614824      0.643171      0.688679
  98   1 1481.0536    0.2090  0.2570  9.2594  0.0000  0.0070   0.0046   0.0188    0.0151   0.0000   439.7424    -0.0154878       21.9665      0.343415      -4.24658     -0.399001      0.113161      0.156401      0.177927      0.204840      0.210244      0.219326
  98   2 1830.3533    0.5405  0.7400  9.4337  0.0000  0.0110   0.0066   0.0286    0.0337   0.0000   440.9744     -0.611588       22.0709      0.531002      -4.43753     -0.406671      0.170473      0.239450      0.267658      0.294968      0.314096      0.327019
  98   3 2130.5380    0.9983  1.3040  9.9469 -0.0003  0.0144   0.0097   0.0398    0.0579   0.0000   441.5317      0.169656       22.0758      0.776249      -3.90647      0.444218      0.228647      0.314092      0.360329      0.402420      0.428276      0.450194
  98   4 2405.7708    1.6901  1.7241 10.9490 -0.0136  0.0169   0.0148   0.0478    0.0606   0.0000   442.7151      0.305294       22.4834     0.0700034      -3.55130     -0.642177      0.260126      0.370360      0.414175      0.458360      0.493515      0.518724
  98   5 2660.0326    2.7550  1.7348 11.6349 -0.0002  0.0161   0.0223   0.0441    0.0651   0.0000   443.1609     -0.707459       21.8071      0.310511      -2.52079      0.246506      0.247622      0.354069      0.393801      0.439926      0.469110      0.493738
  98   6 2906.9719    4.0288  1.5417 12.1145 -0.0001  0.0140   0.0325   0.0389    0.0800   0.0000   442.6489      0.364916       21.1623     -0.367903      -3.34071     -0.906501      0.226036      0.309159      0.351057      0.396395      0.435977      0.449144
  98   7 3143.9793    4.5073  1.7431 12.6009  0.0000  0.0150   0.0349   0.0434    0.0635   0.0000   442.9543      0.189474       22.1169      0.506168      -2.41596     -0.462040      0.239388      0.334805      0.375003      0.417187      0.450009      0.472062
  98   8 3373.1013    3.5134  2.9065 12.7449  0.0000  0.0228   0.0268   0.0674    0.0411   0.0000   444.2058     -0.619912       19.2442      -1.16288      -2.06927      -1.11652      0.341068      0.493280      0.546386      0.614207      0.639807      0.676603
  99   1 1487.4335    0.2049  0.2802  9.2249  0.0000  0.0078   0.0045   0.0199    0.0154   0.0000   439.6273     -0.220834       21.8957     -0.196643      -3.96218     -0.196405      0.125382      0.168346      0.196893      0.214998      0.229652      0.233228
  99   2 1837.1647    0.5474  0.7732  9.4209  0.0000  0.0113   0.0066   0.0290    0.0352   0.0000   440.8040      0.102697       21.4916     0.0779643      -3.24710     -0.144176      0.178664      0.248227      0.281658      0.305656      0.332599      0.348606
  99   3 2138.7047    1.0102  1.2987  9.9866 -0.0000  0.0145   0.0098   0.0394    0.0576   0.0000   441.5441    -0.0687070       22.2426      0.518338      -4.33394    0.00618035      0.226138      0.315728      0.354746      0.393601      0.419831      0.432186
  99   4 2414.6372    1.7239  1.7220 11.1153 -0.0016  0.0170   0.0152   0.0487    0.0526   0.0000   441.9638     -0.101840       22.3576     -0.286984      -2.77081     -0.258786      0.258891      0.367042      0.411520      0.464013      0.490949      0.524441
  99   5 2669.9457    2.7425  1.6555 11.7290 -0.0127  0.0157   0.0227   0.0428    0.0641   0.0000   442.9797      0.253051       22.2515      0.226925      -4.33914    -0.0177078      0.240946      0.342134      0.388750      0.423074      0.457086      0.482275
  99   6 2917.8711    4.0321  1.4926 12.3591 -0.0000  0.0142   0.0334   0.0384    0.0680   0.0000   442.6815      0.413622       22.4563     0.0156755      -3.36301     -0.555857      0.219727      0.308066      0.344271      0.390987      0.410455      0.435863
  99   7 3155.5835    4.4769  1.7783 12.6173  0.0000  0.0153   0.0346   0.0443    0.0630   0.0000   443.1151      0.135407       21.8630      -1.16691      -1.70009      -1.30478      0.238343      0.336729      0.369614      0.418873      0.454883      0.474409
  99   8 3385.5620    3.4323  3.1300 12.7035 -0.0000  0.0244   0.0265   0.0722    0.0415   0.0000   443.4010       1.34749       20.2604     0.0102572      -1.05253      -1.55794      0.355206      0.523728      0.578161      0.642994      0.685435      0.709649
 100   1 1493.7275    0.2028  0.2890  9.1879  0.0000  0.0078   0.0043   0.0206    0.0153   0.0000   439.8507     -0.106226       21.7576     -0.175377      -4.04624      0.168075      0.126949      0.171177      0.187218      0.206524      0.217919      0.239902
 100   2 1843.9536    0.5579  0.8071  9.4402  0.0000  0.0116   0.0066   0.0294    0.0352   0.0000   440.6520      0.151945       21.4759     -0.229078      -3.78511     -0.932990      0.184196      0.253113      0.278213      0.320284      0.349771      0.366897
 100   3 2146.8370    1.0310  1.3935 10.1175  0.0000  0.0153   0.0099   0.0430    0.0535   0.0000   441.4431    -0.0306123       22.3072    -0.0189349      -4.24603      0.151115      0.233752      0.331008      0.374315      0.414112      0.441296      0.456323
 100   4 2423.4450    1.7555  1.7935 11.0356 -0.0167  0.0168   0.0151   0.0492    0.0583   0.0000   442.0673     -0.302003       21.9489       1.32906      -3.31771     -0.392247      0.259937      0.359219      0.399395      0.453666      0.483537      0.510549
 100   5 2679.7960    2.7853  1.6957 11.8248 -0.0005  0.0158   0.0231   0.0452    0.0593   0.0000   442.1583     -0.241931       21.2460     -0.833246      -3.95913      0.120250      0.238132      0.329416      0.377567      0.413108      0.440028      0.455849
 100   6 2928.6781    4.0825  1.5431 12.2778  0.0000  0.0142   0.0329   0.0393    0.0725   0.0000   442.7775      0.165574       21.6768     -0.981677      -3.51175      0.132708      0.215963      0.300207      0.339213      0.370948      0.409095      0.415405
 100   7 3167.1972    4.5109  1.7189 12.7721 -0.0000  0.0149   0.0355   0.0434    0.0563   0.0000   442.7788      0.669445       22.4989      0.794660      -2.72034      -1.16034      0.234847      0.324926      0.368097      0.407280      0.440106      0.463150
 100   8 3397.9813    3.2601  3.0987 12.8206  0.0000  0.0248   0.0284   0.0764    0.0412   0.0000   443.2318      0.594387       20.2790      0.223029      -2.86707     -0.482471      0.370521      0.528913      0.592351      0.665655      0.697672      0.742878
 101   0 1020.5212    0.0287  0.0087  9.4394  0.0000  0.0105   0.0048   0.0055    0.0117   0.0000   437.3205     -0.201573       22.1514       1.57373      -4.66085     -0.759768      0.135694      0.227769      0.278686      0.299913      0.318833      0.266163
 101   1 1500.0127    0.2104  0.2557  9.2309 -0.0001  0.0074   0.0045   0.0172    0.0152   0.0000   439.8452     -0.401302       22.1883      0.308083      -4.40798     -0.272512      0.113121      0.153383      0.162137      0.194937      0.201598      0.207914
 101   2 1850.6883    0.5631  0.8424  9.4602  0.0000  0.0118   0.0066   0.0312    0.0362   0.0000   440.4183     0.0632469       22.0667     -0.368300      -4.52078     0.0382282      0.180639      0.250082      0.286984      0.312244      0.340775      0.353583
 101   3 2154.9385    1.0408  1.3509 10.0668 -0.0000  0.0147   0.0100   0.0408    0.0571   0.0000   441.7143      0.352151       22.2833      -1.24230      -3.40314     -0.255015      0.226783      0.310453      0.360943      0.392835      0.426942      0.450985
 101   4 2432.1756    1.7854  1.7902 11.1076 -0.0129  0.0171   0.0154   0.0493    0.0572   0.0000   442.1594     -0.260753       21.2087     0.0899361      -3.16905     -0.266281      0.258849      0.362404      0.413659      0.458600      0.492255      0.515345
 101   5 2689.6171    2.8447  1.7018 11.8901 -0.0001  0.0155   0.0231   0.0450    0.0567   0.0000   442.3994      0.247515       22.2516     -0.670720      -3.51426     -0.427335      0.236685      0.327547      0.368900      0.411162      0.445182      0.463796
 101   6 2939.4359    4.1141  1.5788 12.2851  0.0000  0.0142   0.0327   0.0400    0.0721   0.0000   442.7696     -0.145068       21.7578    -0.0130014      -4.09857     -0.420066      0.217362      0.305536      0.344915      0.381721      0.416323      0.438801
 101   7 3178.6697    4.4871  1.8441 12.7418  0.0000  0.0161   0.0347   0.0446    0.0582   0.0000   443.3355     -0.208525       21.7462      0.132772      -2.65094     -0.353317      0.234998      0.336544      0.376965      0.420468      0.448107      0.468566
 101   8 3410.3020    3.2183  3.0990 12.8940  0.0000  0.0252   0.0287   0.0780    0.0395   0.0000   443.3782      0.401812       19.3905      -1.55892      -1.08383     -0.957700      0.364431      0.526650      0.593679      0.659894      0.696913      0.739520
 102   0 1025.4012    0.0357  0.0134  9.4067  0.0000  0.0137   0.0057   0.0080    0.0117   0.0000   436.5825      0.226059       21.6673    -0.0958413      -4.14874      0.503357      0.348514      0.491020      0.513965      0.489164      0.465730      0.437202
 102   1 1506.2557    0.2138  0.2775  9.2108  0.0000  0.0078   0.0045   0.0185    0.0153   0.0000   439.8068    -0.0122620       22.2434      0.254244      -4.70640     -0.156221      0.110868      0.160351      0.183355      0.201670      0.209757      0.222559
 102   2 1857.4043    0.5640  0.7829  9.4720 -0.0001  0.0112   0.0067   0.0294    0.0352   0.0000   440.5561     -0.349502       21.9882    -0.0586385      -3.94030      0.157952      0.168710      0.233849      0.268880      0.291951      0.317815      0.341732
 102   3 2162.9283    1.0620  1.4239 10.0889 -0.0002  0.0150   0.0100   0.0423    0.0552   0.0000   441.6415      0.719586       22.5426     -0.357661      -3.66975      0.114218      0.226748      0.312871      0.353788      0.400624      0.434031      0.441322
 102   4 2440.9043    1.8260  1.7185 11.2433 -0.0140  0.0170   0.0161   0.0482    0.0542   0.0000   441.5391     -0.356218       20.8461      0.589856      -3.90179      0.164049      0.247752      0.349733      0.403319      0.435919      0.469266      0.494906
 102   5 2699.3658    2.8591  1.7351 11.9207  0.0000  0.0157   0.0233   0.0467    0.0562   0.0000   442.4652     -0.172317       23.0715      0.180403      -3.83005     -0.171891      0.234204      0.331159      0.368687      0.418177      0.447136      0.461011
 102   6 2950.1467    4.1182  1.5604 12.5047 -0.0000  0.0142   0.0336   0.0404    0.0615   0.0000   443.1300     -0.148410       22.0451     -0.833850      -3.29674     -0.635776      0.218898      0.299858      0.345280      0.378846      0.405551      0.422708
 102   7 3190.1401    4.3701  1.7901 12.8359 -0.0000  0.0159   0.0348   0.0456    0.0557   0.0000   443.3356      0.481874       21.8683     -0.496931      -3.26559      -1.05884      0.234999      0.330386      0.372225      0.414046      0.438219      0.455099
 102   8 3422.5838    3.2014  3.2053 12.8758  0.0003  0.0261   0.0307   0.0815    0.0424   0.0000   443.8256      0.909461       20.3106     -0.433009      -3.01527      -2.78533      0.377278      0.547531      0.612238      0.692206      0.714237      0.757169
 103   1 1512.4427    0.2147  0.3114  9.1731  0.0000  0.0080   0.0044   0.0208    0.0156   0.0000   440.0788     -0.231134       21.8613     0.0109887      -4.27342     0.0749099      0.127230      0.168784      0.203139      0.227560      0.232390      0.249840
 103   2 1864.0630    0.5766  0.8156  9.5081  0.0000  0.0117   0.0067   0.0298    0.0353   0.0000   440.8739     0.0771909       21.6717      0.150978      -4.12650     -0.208056      0.168527      0.240424      0.273701      0.294875      0.310838      0.325596
 103   3 2170.9298    1.0793  1.4759 10.1083 -0.0011  0.0155   0.0101   0.0433    0.0561   0.0000   441.3232     -0.174519       22.7272      0.238469      -3.31910     -0.456256      0.232028      0.327257      0.371132      0.403876      0.442090      0.468014
 103   4 2449.5230    1.8482  1.7696 11.2052 -0.0006  0.0169   0.0161   0.0489    0.0543   0.0000   442.2699     -0.430071       22.0327    -0.0710730      -2.92618     -0.230465      0.244830      0.346507      0.392473      0.434410      0.461699      0.489357
 103   5 2709.0561    2.9299  1.7299 11.8697  0.0000  0.0156   0.0237   0.0452    0.0599   0.0000   442.6180    -0.0805399       21.8822     -0.294117      -2.87180     0.0851746      0.233744      0.327548      0.367270      0.408386      0.458084      0.474392
 103   6 2960.7586    4.2059  1.5397 12.3962  0.0000  0.0140   0.0343   0.0397    0.0723   0.0000   442.8611      0.198565       22.4131     -0.104141      -3.66738     -0.555498      0.211233      0.290783      0.332684      0.363019      0.401277      0.421874
 103   7 3201.5185    4.3103  1.9398 12.7947 -0.0000  0.0163   0.0328   0.0471    0.0511   0.0000   443.5808       1.49231       21.6487     -0.365417      -2.50266     -0.721862      0.242839      0.341440      0.382821      0.427085      0.457521      0.492907
 103   8 3434.9241    3.0865  3.4736 12.8718  0.0067  0.0283   0.0333   0.0959    0.0451   0.0000   444.4717      0.438731       20.9519       1.43338     -0.195214      -2.77663      0.397646      0.572612      0.654578      0.721008      0.767517      0.791096
 104   1 1518.5976    0.2203  0.3237  9.1644  0.0000  0.0080   0.0044   0.0211    0.0158   0.0000   439.7862     -0.202005       21.9040     -0.371929      -4.46791      0.343375      0.125366      0.166648      0.195201      0.217273      0.250411      0.247944
 104   2 1870.6743    0.5892  0.8495  9.4706  0.0000  0.0115   0.0067   0.0305    0.0370   0.0000   440.5960     -0.283772       22.0062     -0.220161      -3.83268      0.272499      0.170912      0.233604      0.270251      0.299204      0.310680      0.331313
 104   3 2178.8099    1.0769  1.4555 10.2524 -0.0170  0.0157   0.0101   0.0430    0.0520   0.0000   442.0210     0.0667557       21.1483    -0.0299632      -3.56997      0.238465      0.228732      0.324436      0.368057      0.408578      0.436434      0.459743
 104   4 2458.1040    1.8653  1.7100 11.3565 -0.0001  0.0167   0.0169   0.0489    0.0522   0.0000   442.1605      0.543803       21.6886      0.217319      -3.93340      -1.03687      0.245504      0.344013      0.390985      0.437183      0.464644      0.481682
 104   5 2718.7643    3.0150  1.7501 11.8344  0.0000  0.0154   0.0239   0.0445    0.0618   0.0000   443.1771      0.373820       21.9424      0.185274      -2.36889     -0.228882      0.227132      0.316384      0.357290      0.396362      0.429827      0.443619
 104   6 2971.3223    4.2364  1.6034 12.3609 -0.0000  0.0142   0.0334   0.0401    0.0707   0.0000   442.8510      0.539896       22.4532     -0.168908      -3.21565   -0.00362267      0.212988      0.296788      0.331640      0.372832      0.398405      0.419951
 104   7 3212.8750    4.3256  1.9517 12.7188  0.0000  0.0166   0.0334   0.0472    0.0578   0.0000   443.4285     -0.189970       21.7765     -0.201537      -3.39613      -1.34217      0.237586      0.341217      0.381778      0.425198      0.457097      0.477325
 104   8 3447.0870    2.9788  3.3223 12.9882 -0.0139  0.0276   0.0322   0.0926    0.0414   0.0000   443.9756      0.272936       21.2734      0.174043      -2.30931      -1.95855      0.390881      0.558670      0.636764      0.707499      0.742892      0.782132
 105   1 1524.7008    0.2314  0.3286  9.1554  0.0000  0.0080   0.0044   0.0205    0.0159   0.0000   439.9603     -0.237479       21.8580      0.118327      -4.01093      0.281451      0.122185      0.163810      0.188199      0.206338      0.223805      0.231465
 105   2 1877.2450    0.6106  0.8713  9.3822 -0.0000  0.0116   0.0068   0.0303    0.0402   0.0000   440.0494     -0.397421       22.0496     0.0808862      -4.33926     -0.124266      0.169033      0.230161      0.267450      0.294802      0.321275      0.335605
 105   3 2186.6942    1.1239  1.4871 10.1489 -0.0004  0.0153   0.0103   0.0428    0.0560   0.0000   441.5605     -0.525546       21.2266     -0.105320      -3.18337      0.634795      0.222192      0.314882      0.351594      0.396141      0.428524      0.450769
 105   4 2466.6063    1.8993  1.7951 11.3658  0.0000  0.0170   0.0169   0.0507    0.0521   0.0000   441.9913      0.393813       20.9452    -0.0782066      -3.55580     -0.650035      0.249012      0.342516      0.390240      0.434720      0.473323      0.483513
 105   5 2728.3649    3.0152  1.7337 11.9373 -0.0086  0.0155   0.0243   0.0450    0.0599   0.0000   442.7664      0.149740       22.1543    -0.0870231      -3.88701     -0.392293      0.230368      0.318282      0.369125      0.401359      0.437895      0.463111
 105   6 2981.8462    4.3429  1.5872 12.3448  0.0000  0.0142   0.0340   0.0389    0.0721   0.0000   443.1504      0.498061       21.9574     -0.942611      -3.96849     -0.621178      0.205286      0.289545      0.321399      0.361822      0.383186      0.404282
 105   7 3224.1658    4.2637  2.0692 12.7475  0.0000  0.0172   0.0322   0.0494    0.0530   0.0000   442.7674      0.610957       21.4383      0.766708      -1.69786     -0.295435      0.241313      0.353774      0.384808      0.439983      0.467594      0.496542
 105   8 3459.1902    2.8668  3.4506 13.0320 -0.0009  0.0303   0.0375   0.1070    0.0443   0.0000   444.3310       2.06423       21.3910     -0.790340      -1.51169     0.0918559      0.406638      0.610123      0.666548      0.767614      0.781323      0.834506
 106   1 1530.7694    0.2226  0.3049  9.1516  0.0000  0.0077   0.0044   0.0193    0.0157   0.0000   439.7219     -0.352157       22.3313      0.589884      -5.20277    -0.0315423      0.113461      0.156802      0.181098      0.195871      0.215077      0.224627
 106   2 1883.7592    0.6090  0.9124  9.4296  0.0000  0.0123   0.0068   0.0320    0.0412   0.0000   440.4609      0.201748       22.0113     -0.585318      -4.64368      0.419110      0.172867      0.243889      0.273923      0.308552      0.327248      0.344199
 106   3 2194.5060    1.1299  1.4736 10.1792 -0.0001  0.0151   0.0105   0.0438    0.0580   0.0000   441.6895      0.500924       21.7912      -1.04482      -3.91742      0.616823      0.219280      0.302266      0.347434      0.384669      0.410489      0.427029
 106   4 2475.1091    1.9277  1.8695 11.3281 -0.0000  0.0171   0.0169   0.0523    0.0545   0.0000   441.3557     -0.252234       21.8862      0.509342      -3.77396      0.368611      0.243726      0.340568      0.388767      0.426975      0.460081      0.485222
 106   5 2737.9568    3.0615  1.6995 11.9811  0.0000  0.0157   0.0249   0.0433    0.0585   0.0000   442.4920      0.164447       21.9483     -0.556524      -3.92997      0.103656      0.218339      0.312491      0.353713      0.383219      0.418849      0.433503
 106   6 2992.2931    4.3094  1.5998 12.6421  0.0000  0.0143   0.0347   0.0406    0.0581   0.0000   443.2180      0.306347       22.3688      0.274306      -3.24611      -1.53890      0.212509      0.295320      0.329222      0.378733      0.408200      0.428375
 106   7 3235.4005    4.2160  2.0188 12.8644  0.0000  0.0173   0.0334   0.0501    0.0519   0.0000   443.0998      0.596779       20.9024    -0.0622389      -2.54844      -1.10943      0.243662      0.344930      0.391833      0.434396      0.466229      0.490242
 106   8 3471.2514    2.7875  3.4955 13.0703  0.0207  0.0312   0.0456   0.1280    0.0496   0.0000   443.8291     0.0783596       21.3740      0.585004     0.0409993      -2.52225      0.421097      0.613132      0.690272      0.772085      0.807368      0.851835
 107   1 1536.7820    0.2356  0.3333  9.1508  0.0000  0.0081   0.0044   0.0202    0.0159   0.0000   439.4336    -0.0220299       22.1612    -0.0595885      -4.66071      0.321711      0.115339      0.162741      0.180778      0.205080      0.233473      0.235733
 107   2 1890.2334    0.6289  0.9207  9.4455  0.0000  0.0121   0.0070   0.0316    0.0413   0.0000   440.8115     -0.131019       22.2243      0.272478      -4.08175     -0.253137      0.176924      0.241878      0.277828      0.296970      0.332830      0.355858
 107   3 2202.3067    1.1467  1.5252 10.2711  0.0000  0.0156   0.0107   0.0453    0.0549   0.0000   441.7808      0.145900       22.1227    -0.0350864      -3.69709    -0.0147517      0.224530      0.311591      0.354625      0.386757      0.424288      0.442412
 107   4 2483.5263    1.9591  1.8179 11.3656  0.0000  0.0169   0.0174   0.0515    0.0551   0.0000   442.3650      0.445345       21.7018     -0.581348      -3.45851      0.270729      0.241538      0.340129      0.388760      0.429167      0.456572      0.482666
 107   5 2747.4702    3.1087  1.7462 11.9649  0.0082  0.0155   0.0251   0.0449    0.0607   0.0000   442.1324    0.00291576       21.6804     -0.754642      -3.95470     -0.686499      0.219148      0.308915      0.343760      0.385079      0.412521      0.436485
 107   6 3002.6657    4.3324  1.6449 12.5063 -0.0000  0.0142   0.0334   0.0416    0.0614   0.0000   442.6952     -0.568901       22.0348     -0.120393      -3.23112      -1.10202      0.202823      0.282079      0.321780      0.352096      0.382994      0.403801
 107   7 3246.5630    4.1493  2.1275 12.8567 -0.0000  0.0178   0.0319   0.0512    0.0478   0.0000   443.1948      0.703578       21.1616     0.0845727      -2.74031      -1.40591      0.243678      0.353075      0.391763      0.440591      0.459348      0.486395
 107   8 3483.1674    2.6807  3.4160 13.0069 -0.0040  0.0307   0.0397   0.1158    0.0506   0.0000   444.4295      0.862848       18.6277     -0.572229     -0.781309      0.706563      0.409807      0.601301      0.664891      0.751063      0.780153      0.824590
 108   0 1054.4488    0.0378  0.0166  9.3124 -0.0087  0.0098   0.0055   0.0068    0.0114   0.0000   437.1435     -0.322726       21.4664      0.505560      -3.86369     0.0226495      0.168787      0.180710      0.226883      0.309830      0.407089      0.423958
 108   1 1542.7733    0.2389  0.3530  9.1345  0.0000  0.0080   0.0044   0.0215    0.0163   0.0000   439.4427    -0.0619492       22.3179      0.398245      -4.48032     -0.666287      0.117085      0.156399      0.182597      0.197477      0.215116      0.225095
 108   2 1896.7209    0.6310  0.8802  9.4714  0.0000  0.0116   0.0070   0.0312    0.0415   0.0000   440.4379      0.264417       22.0410     -0.266470      -4.47977      0.130025      0.162983      0.229695      0.257384      0.293852      0.304910      0.320441
 108   3 2210.0434    1.1450  1.5147 10.3865 -0.0011  0.0158   0.0108   0.0451    0.0520   0.0000   441.6799     -0.220631       21.7037      0.151892      -4.20654      0.214643      0.226048      0.311476      0.363192      0.395220      0.425404      0.453036
 108   4 2491.9020    1.9881  1.8648 11.4187  0.0000  0.0174   0.0178   0.0511    0.0549   0.0000   442.0533     -0.508797       20.8767      0.410911      -2.93462     -0.424420      0.242622      0.345739      0.385569      0.435256      0.463789      0.483932
 108   5 2756.9147    3.1595  1.6958 12.0873  0.0000  0.0153   0.0256   0.0438    0.0568   0.0000   442.5656      0.691863       22.0909      0.161426      -3.64790     -0.355591      0.215003      0.305615      0.341608      0.384367      0.408412      0.429462
 108   6 3013.0084    4.4105  1.6020 12.6433  0.0000  0.0143   0.0350   0.0413    0.0614   0.0000   442.7759      0.539070       21.8617     -0.170780      -3.20663   -0.00709275      0.201094      0.283113      0.311011      0.352420      0.375703      0.399821
 108   7 3257.6526    4.0676  2.3533 12.8233  0.0000  0.0190   0.0315   0.0553    0.0490   0.0000   443.3287      0.183342       20.1347      0.105551      -1.62997     -0.622068      0.259331      0.373566      0.415107      0.469797      0.498241      0.523485
 109   0 1059.1636    0.0389  0.0168  9.2465  0.0000  0.0118   0.0057   0.0078    0.0114   0.0000   437.2840     -0.640459       21.6717      0.983104      -4.26791     -0.616253      0.177827      0.270056      0.271385      0.330538      0.326547      0.353704
 109   1 1548.7280    0.2461  0.3693  9.1150  0.0000  0.0086   0.0044   0.0211    0.0166   0.0000   439.5562     0.0151207       21.8532     -0.108890      -4.57319      0.488664      0.127535      0.177962      0.205000      0.219343      0.244292      0.251688
 109   2 1903.1074    0.6300  1.0184  9.4274  0.0000  0.0131   0.0069   0.0345    0.0436   0.0000   439.9758     0.0233980       22.0403    -0.0304418      -3.75066     0.0736476      0.177784      0.251957      0.288261      0.317665      0.340995      0.362656
 109   3 2217.6442    1.1630  1.5994 10.3061 -0.0141  0.0162   0.0108   0.0465    0.0554   0.0000   441.3729      0.908329       21.9919     -0.655024      -4.33423     -0.952066      0.226415      0.311158      0.363086      0.394026      0.432887      0.458523
 109   4 2500.2532    2.0281  1.8335 11.4629  0.0000  0.0170   0.0181   0.0521    0.0538   0.0000   441.7770      0.488602       22.7354     -0.766123      -3.26346      0.984106      0.238343      0.329256      0.381670      0.425016      0.452312      0.471183
 109   5 2766.3865    3.2072  1.7300 12.0623  0.0000  0.0152   0.0257   0.0447    0.0572   0.0000   442.3173      0.253579       21.9036     0.0976251      -3.47139      0.280207      0.218127      0.296422      0.342160      0.372920      0.404200      0.426118
 109   6 3023.2719    4.4085  1.6674 12.4983 -0.0000  0.0144   0.0344   0.0413    0.0652   0.0000   443.0101      0.442171       22.1156     -0.163604      -2.90764     -0.333915      0.203896      0.284938      0.315159      0.357054      0.389648      0.411295
 109   7 3268.6826    3.9500  2.2953 12.9075  0.0000  0.0190   0.0310   0.0551    0.0438   0.0000   443.4322      0.294932       21.2535      0.701549      -2.18834     -0.938286      0.261091      0.375853      0.412422      0.470978      0.502702      0.531874
 109   8 3507.0861    2.9831  4.7590 12.3395  0.0000  0.0349   0.0085   0.0913    0.0068   0.0000   443.6308      0.128653       18.9834     -0.503134      -1.78739      -2.73391      0.476625      0.664791      0.772559      0.812831      0.917374      0.931582
 110   0 1063.8699    0.0463  0.0456  9.2534  0.0000  0.0151   0.0060   0.0182    0.0116   0.0000   437.1932      0.116878       21.5186     -0.118547      -3.30066      0.696621      0.287586      0.591771      0.534983      0.481751      0.574483      0.811048
 110   1 1554.6395    0.2458  0.3609  9.0868 -0.0000  0.0081   0.0044   0.0219    0.0167   0.0000   439.5181     -0.158699       21.8839      0.306471      -4.41077      0.222150      0.111322      0.158754      0.180212      0.195354      0.203971      0.220221
 110   2 1909.4582    0.6334  1.0273  9.4835  0.0000  0.0132   0.0069   0.0352    0.0429   0.0000   440.5812     -0.228740       21.9592     -0.241374      -4.06596      0.416102      0.179896      0.253462      0.282546      0.317886      0.335205      0.355934
 110   3 2225.3176    1.1836  1.5671 10.3721 -0.0010  0.0159   0.0110   0.0461    0.0527   0.0000   441.8445      0.274080       21.4158     0.0772057      -3.46533      0.537122      0.224358      0.317467      0.358067      0.402383      0.425666      0.448794
 110   4 2508.4812    2.0595  1.8406 11.5680  0.0002  0.0177   0.0190   0.0513    0.0531   0.0000   442.0999      0.967710       21.6261     -0.504267      -2.69133      0.248443      0.242354      0.336548      0.391116      0.427299      0.465158      0.485048
 110   5 2775.7751    3.2436  1.7317 12.1716 -0.0000  0.0154   0.0262   0.0452    0.0550   0.0000   442.5779     -0.197227       22.0361     -0.446267      -3.55741     -0.217637      0.213387      0.298610      0.331913      0.378261      0.397541      0.424489
 110   6 3033.5551    4.4532  1.6509 12.5515 -0.0004  0.0145   0.0345   0.0406    0.0618   0.0000   442.6574      0.140414       22.2789     -0.160983      -3.11853     -0.555716      0.198010      0.282877      0.313333      0.352000      0.383773      0.405341
 110   7 3279.7295    3.9696  2.3945 12.8620  0.0000  0.0191   0.0315   0.0579    0.0458   0.0000   443.4607     0.0635392       20.7053      0.340346      -2.18619      -1.03446      0.256529      0.370634      0.413797      0.462130      0.484703      0.525673
 110   8 3518.9022    2.9145  4.6741 12.1981  0.0051  0.0349   0.0083   0.0888    0.0068   0.0000   443.4562     -0.319821       20.0081     -0.128985     -0.959675      -3.42640      0.474193      0.674439      0.760211      0.857878      0.908873      0.959826
 111   0 1068.5847    0.0471  0.0468  9.2548 -0.0024  0.0125   0.0051   0.0171    0.0115   0.0000   437.3364      0.218453       21.9422     -0.614943      -4.65786      0.680620      0.165748      0.231245      0.240975      0.301053      0.377960      0.355863
 111   1 1560.5041    0.2532  0.3681  9.0831  0.0000  0.0081   0.0044   0.0207    0.0168   0.0000   439.5962    -0.0871033       21.8726      0.135987      -3.66833      0.171487      0.122533      0.168917      0.190197      0.210210      0.233014      0.234236
 111   2 1915.8272    0.6428  0.9902  9.4951 -0.0000  0.0122   0.0070   0.0345    0.0433   0.0000   440.3994     -0.229130       21.9446     -0.658649      -4.68489    -0.0578509      0.173442      0.235228      0.270027      0.302387      0.323373      0.340282
 111   3 2232.8905    1.1898  1.5743 10.5402 -0.0002  0.0163   0.0114   0.0473    0.0495   0.0000   441.6628      0.215456       22.1110      0.174840      -4.44926     0.0115093      0.219812      0.307120      0.352324      0.398474      0.414345      0.439206
 111   4 2516.7084    2.0701  1.8478 11.6149  0.0010  0.0173   0.0186   0.0523    0.0506   0.0000   441.6214      0.660948       21.9083      0.339654      -2.51736      0.361545      0.237653      0.332368      0.386491      0.421382      0.455704      0.471347
 111   5 2785.1354    3.3489  1.7140 12.0723 -0.0000  0.0151   0.0263   0.0431    0.0598   0.0000   442.5655     0.0194061       22.3890    -0.0514351      -2.97508      -1.40705      0.208540      0.291819      0.333813      0.366249      0.394723      0.410986
 111   6 3043.6746    4.4780  1.5948 12.6689 -0.0095  0.0142   0.0346   0.0392    0.0592   0.0000   443.1881      0.642182       22.1966     0.0254078      -4.17321     -0.446054      0.197538      0.274573      0.314183      0.346332      0.377366      0.391411
 111   7 3290.6823    3.9139  2.3006 12.9522 -0.0002  0.0193   0.0328   0.0577    0.0467   0.0000   443.4134    -0.0187639       19.7560     -0.781175      -1.07578      -1.55387      0.254634      0.365520      0.406123      0.465472      0.483997      0.519701
 112   0 1073.2755    0.0429  0.0280  9.2181  0.0000  0.0119   0.0052   0.0111    0.0114   0.0000   437.3370      0.362700       21.3073    -0.0738787      -4.31149      0.758511      0.161185      0.235630      0.252936      0.314006      0.269114      0.324310
 112   1 1566.3276    0.2531  0.3959  9.0708  0.0000  0.0087   0.0043   0.0222    0.0168   0.0000   439.5829     -0.147351       22.0893    -0.0465226      -4.64382      0.276939      0.115180      0.164726      0.185744      0.200666      0.215951      0.233482
 112   2 1922.0844    0.6716  1.0520  9.4551  0.0000  0.0132   0.0071   0.0350    0.0453   0.0000   440.4203    -0.0472341       21.9268      0.115888      -4.66753     0.0464481      0.176798      0.241853      0.291117      0.316583      0.337279      0.356301
 112   3 2240.3668    1.2015  1.5496 10.5775  0.0012  0.0160   0.0116   0.0479    0.0487   0.0000   441.9123      0.107696       22.0332      0.156596      -3.97096    -0.0155752      0.214927      0.298675      0.347096      0.376050      0.414663      0.427615
 112   4 2524.9054    2.0864  1.8704 11.5966  0.0178  0.0176   0.0199   0.0538    0.0534   0.0000   441.8082     0.0363478       22.2504     -0.633582      -4.20122      0.178303      0.239522      0.336632      0.387366      0.421928      0.461836      0.481066
 112   5 2794.4375    3.3031  1.6878 12.2893 -0.0000  0.0150   0.0269   0.0439    0.0507   0.0000   442.6619      0.274180       21.8812     -0.390526      -2.96806      0.115402      0.208902      0.291618      0.333946      0.364359      0.388352      0.405811
 112   6 3053.8093    4.4261  1.6999 12.7208  0.0000  0.0147   0.0343   0.0425    0.0546   0.0000   442.9037      0.497853       22.2021      0.926526      -3.35743      -1.01835      0.199046      0.281592      0.321086      0.350879      0.378148      0.395335
 112   7 3301.6052    3.7495  2.4811 12.9774 -0.0000  0.0207   0.0317   0.0619    0.0416   0.0000   443.2672      0.803599       20.8623     -0.705431      -2.25611     -0.261587      0.265594      0.387439      0.435408      0.489798      0.508021      0.539247
 113   0 1077.9426    0.0522  0.0510  9.2367 -0.0024  0.0140   0.0051   0.0149    0.0114   0.0000   437.1183      0.282658       21.8783     -0.314734      -4.28757      -1.29137      0.200561      0.208133      0.271891      0.351250      0.368297      0.333327
 113   1 1572.1182    0.2522  0.3786  9.1303  0.0000  0.0083   0.0044   0.0217    0.0168   0.0000   439.4504   -0.00460516       22.1655      0.201626      -4.51526     -0.191559      0.111229      0.151621      0.184484      0.190611      0.208861      0.209395
 113   2 1928.3938    0.6734  1.0324  9.4531  0.0000  0.0126   0.0071   0.0343    0.0468   0.0000   439.8279     -0.580114       22.1368      0.303888      -4.78672     -0.352798      0.169526      0.240352      0.269516      0.302861      0.324668      0.338324
 113   3 2247.8300    1.2199  1.6814 10.5967  0.0164  0.0168   0.0119   0.0514    0.0496   0.0000   441.8783      0.114140       22.1026     -0.416899      -4.38852     -0.517489      0.225965      0.314507      0.363420      0.393079      0.437325      0.459670
 113   4 2533.0693    2.1299  1.9768 11.6647  0.0003  0.0179   0.0197   0.0561    0.0532   0.0000   442.3415      0.394953       21.7630     -0.383960      -2.63333     -0.241464      0.240338      0.334407      0.381017      0.424861      0.448805      0.470494
 113   5 2803.6687    3.3412  1.7698 12.2260  0.0001  0.0154   0.0265   0.0455    0.0547   0.0000   442.6513     0.0869702       21.4893    -0.0132514      -3.72832     0.0623795      0.207791      0.286273      0.327376      0.365704      0.393824      0.416726
 113   6 3063.8845    4.4297  1.7391 12.7474  0.0117  0.0145   0.0342   0.0433    0.0525   0.0000   442.7429      0.263357       21.6927     -0.137812      -3.68500     -0.280856      0.200774      0.273086      0.318686      0.349913      0.375685      0.395494
 113   7 3312.4946    3.7146  2.4684 13.0556 -0.0001  0.0204   0.0326   0.0650    0.0416   0.0000   443.2361      0.434027       20.9397      0.285865      -2.23976     -0.558335      0.264667      0.379070      0.428019      0.482939      0.510411      0.535544
 114   0 1082.5988    0.0411  0.0283  9.2096  0.0000  0.0137   0.0045   0.0101    0.0112   0.0000   437.3888     -0.175705       21.4894     -0.191777      -3.61842     -0.434417      0.156004      0.269017      0.269435      0.324999      0.352011      0.393465
 114   1 1577.8725    0.2727  0.4287  9.0431  0.0000  0.0088   0.0044   0.0226    0.0175   0.0000   439.5323     -0.326493       21.6394     -0.139782      -3.68221     -0.362331      0.120340      0.158087      0.188754      0.206429      0.224700      0.238410
 114   2 1934.6201    0.6872  1.0676  9.4980  0.0000  0.0129   0.0073   0.0354    0.0477   0.0000   440.4005     -0.221779       21.5891     0.0381283      -4.38997    -0.0166532      0.176398      0.239208      0.277835      0.306646      0.330718      0.345749
 114   3 2255.2556    1.2314  1.6736 10.6310  0.0130  0.0166   0.0121   0.0508    0.0498   0.0000   441.2962      0.146587       21.8689      0.155188      -3.90276      0.299972      0.225540      0.306927      0.358393      0.392733      0.422543      0.441847
 114   4 2541.2154    2.1152  1.8596 11.7278 -0.0002  0.0172   0.0193   0.0545    0.0488   0.0000   442.3399      0.350854       21.2576     -0.764385      -3.99427     -0.220801      0.233036      0.320876      0.372822      0.408888      0.438864      0.454884
 114   5 2812.8939    3.4692  1.7355 12.1820  0.0000  0.0150   0.0272   0.0444    0.0578   0.0000   442.4047     0.0487160       22.3621      0.397645      -3.96843     -0.714101      0.201315      0.281293      0.322291      0.355523      0.381371      0.395539
 114   6 3073.8925    4.4476  1.7186 12.7773  0.0007  0.0148   0.0345   0.0426    0.0530   0.0000   442.8632      0.404089       21.5133     -0.307209      -2.67105  -0.000614252      0.199676      0.279730      0.316200      0.352525      0.375852      0.392561
 114   7 3323.3538    3.6791  2.6890 13.0259  0.0001  0.0222   0.0333   0.0699    0.0424   0.0000   443.7711      0.861950       20.2731      0.280730      -2.47743      0.395045      0.279476      0.417297      0.454866      0.518064      0.542708      0.578205
 115   0 1087.2472    0.0487  0.0046  9.1935  0.0156  0.0129   0.0094   0.0022    0.0111   0.0000   437.1718      0.214194       22.1670     -0.382761      -5.02528     -0.230646      0.238040      0.277935      0.267493      0.344433      0.278308      0.375931
 115   1 1583.6063    0.2654  0.4238  9.0597  0.0000  0.0090   0.0043   0.0220    0.0176   0.0000   439.2865     -0.411588       22.0569     -0.113634      -4.28627      0.253644      0.121139      0.159274      0.197941      0.215463      0.235391      0.247267
 115   2 1940.8502    0.6805  1.0394  9.5106  0.0000  0.0127   0.0073   0.0349    0.0474   0.0000   439.7263    -0.0563197       21.8508     -0.244076      -3.60693     -0.165653      0.171528      0.239229      0.270351      0.298330      0.331304      0.341352
 115   3 2262.6277    1.3039  1.6418 10.5994 -0.0009  0.0161   0.0120   0.0479    0.0517   0.0000   441.3156     0.0794241       21.8866     -0.853999      -3.70417     0.0901158      0.211927      0.298202      0.337898      0.372117      0.408325      0.426554
 115   4 2549.2347    2.1916  1.9099 11.7154 -0.0014  0.0176   0.0203   0.0538    0.0524   0.0000   441.8570      0.478971       21.3275     -0.515433      -3.36531     0.0742462      0.232926      0.327806      0.364959      0.412803      0.436332      0.462994
 115   5 2822.0988    3.5072  1.7412 12.1825  0.0094  0.0150   0.0281   0.0450    0.0609   0.0000   443.0451    -0.0477688       21.7758     -0.130420      -3.59735     -0.710550      0.200381      0.274371      0.317916      0.348149      0.378381      0.398859
 115   6 3083.8399    4.4750  1.7105 12.7907  0.0002  0.0147   0.0353   0.0429    0.0552   0.0000   443.2688      0.234443       21.6363     -0.320278      -3.54225     -0.252876      0.199828      0.280609      0.313361      0.349108      0.371384      0.391784
 115   7 3334.0768    3.6312  2.6504 13.0297  0.0005  0.0220   0.0333   0.0694    0.0421   0.0000   443.6030     0.0273290       22.1290     -0.908156      -2.21289     -0.869165      0.272693      0.403014      0.450884      0.498261      0.527008      0.557132
 116   0 1091.8598    0.0591  0.0770  9.1509  0.0000  0.0120   0.0048   0.0193    0.0114   0.0000   437.2358     -0.311453       22.1311      0.140974      -4.61274     -0.281415      0.150355      0.220470      0.237882      0.297700      0.360338      0.355206
 116   1 1589.2823    0.2709  0.4031  9.0553  0.0000  0.0082   0.0044   0.0213    0.0173   0.0000   439.1199     -0.333288       21.7409     0.0704181      -4.18440     -0.221655      0.111380      0.149463      0.176367      0.194276      0.203737      0.217575
 116   2 1946.9997    0.7019  1.1293  9.4892  0.0000  0.0131   0.0073   0.0383    0.0495   0.0000   440.3646      0.406946       21.7177     -0.228162      -4.46147     -0.266559      0.171744      0.238648      0.270456      0.296867      0.319933      0.326368
 116   3 2269.9336    1.2854  1.6524 10.6378 -0.0186  0.0166   0.0119   0.0474    0.0523   0.0000   441.1689    -0.0310182       21.6673      0.221112      -3.74738     0.0425869      0.215936      0.299365      0.343453      0.381450      0.405790      0.423144
 116   4 2557.2623    2.1604  1.9112 11.8359 -0.0163  0.0182   0.0207   0.0552    0.0504   0.0000   441.7704      0.368919       21.3533     -0.199155      -4.11927      0.578212      0.235092      0.327650      0.376335      0.422531      0.444937      0.475441
 116   5 2831.2030    3.5273  1.7409 12.2992  0.0003  0.0151   0.0279   0.0438    0.0540   0.0000   442.9391      0.780684       21.7892     -0.329035      -4.20740     -0.440206      0.198073      0.274940      0.319750      0.340859      0.377427      0.400468
 116   6 3093.7404    4.4300  1.7463 12.8590 -0.0006  0.0149   0.0344   0.0435    0.0490   0.0000   442.5505      0.196494       21.5552     -0.793461      -2.89321      -1.09959      0.199105      0.276217      0.309949      0.348219      0.376767      0.400174
 116   7 3344.8232    3.4696  2.8257 13.0399  0.0127  0.0238   0.0364   0.0787    0.0444   0.0000   442.6732      0.659393       21.2536       1.17798      -2.94318      -1.95258      0.293916      0.432951      0.475607      0.549981      0.553100      0.599727
 117   0 1096.4291    0.0520  0.0640  9.1538  0.0000  0.0133   0.0050   0.0191    0.0114   0.0000   436.8673     -0.818457       21.7322       1.54771      -4.33054     -0.256943      0.172529      0.239803      0.285138      0.322656      0.317942      0.376994
 117   1 1594.9422    0.2702  0.4215  9.0579 -0.0000  0.0085   0.0044   0.0223    0.0176   0.0000   439.1095     -0.375604       22.5361     -0.401367      -4.33987     -0.297264      0.114528      0.153434      0.177018      0.196913      0.215141      0.224794
 117   2 1953.1577    0.7154  1.1555  9.4792  0.0000  0.0135   0.0074   0.0381    0.0522   0.0000   439.7692   -0.00490828       21.7936      0.144365      -4.30132    -0.0950793      0.177092      0.244908      0.279740      0.310025      0.336817      0.345650
 117   3 2277.2024    1.3143  1.7445 10.6140 -0.0008  0.0170   0.0125   0.0504    0.0552   0.0000   441.3475      0.285191       21.7835    -0.0876303      -3.39234      0.601899      0.217486      0.309274      0.351225      0.392011      0.415199      0.439851
 117   4 2565.2625    2.2418  1.8623 11.8330 -0.0191  0.0180   0.0211   0.0525    0.0524   0.0000   441.6344      0.117477       21.6199     -0.199412      -3.76396     -0.297156      0.227991      0.327066      0.369845      0.412121      0.442484      0.465802
 117   5 2840.2987    3.5957  1.7670 12.2139  0.0001  0.0150   0.0280   0.0439    0.0586   0.0000   442.8497     0.0181274       21.6881      0.476072      -3.12019      -1.13186      0.196935      0.271276      0.314945      0.344888      0.373767      0.398837
 117   6 3103.6013    4.5015  1.7970 12.7205 -0.0118  0.0150   0.0342   0.0434    0.0564   0.0000   442.9088      0.320934       22.6782     -0.482846      -4.34134     0.0215913      0.195047      0.273783      0.313154      0.341033      0.368752      0.389138
 117   7 3355.4996    3.5001  3.0255 13.0587  0.0110  0.0245   0.0391   0.0872    0.0472   0.0000   444.1706      0.907185       20.6277     -0.442974      -1.71400      -1.10683      0.308918      0.442287      0.497377      0.567940      0.586316      0.624396
 118   0 1101.0078    0.0538  0.0566  9.1249  0.0000  0.0120   0.0046   0.0149    0.0112   0.0000   437.0217     -0.168095       21.6836      0.493367      -4.03025      0.621163      0.127786      0.223728      0.220572      0.264014      0.269298      0.295434
 118   1 1600.5407    0.2729  0.4427  9.0533  0.0000  0.0089   0.0044   0.0228    0.0178   0.0000   439.4419     -0.607482       21.8803     0.0395775      -4.37893     -0.202675      0.116576      0.159381      0.183165      0.202881      0.214919      0.227068
 118   2 1959.2602    0.7301  1.1525  9.4414  0.0000  0.0134   0.0075   0.0368    0.0546   0.0000   440.2349    -0.0797134       22.4379     0.0859698      -4.82016     0.0446058      0.173624      0.238936      0.278903      0.309731      0.334670      0.350064
 118   3 2284.4006    1.3007  1.7378 10.7235 -0.0023  0.0173   0.0128   0.0521    0.0527   0.0000   440.9891      0.198800       22.7885     -0.376061      -3.42291     -0.292596      0.219718      0.307437      0.354013      0.391678      0.433862      0.446723
 118   4 2573.2060    2.2069  1.9188 11.9154 -0.0186  0.0182   0.0213   0.0564    0.0497   0.0000   442.2139      0.276162       21.3991     -0.567855      -3.68157     -0.407581      0.229946      0.331684      0.369701      0.415790      0.446590      0.476138
 118   5 2849.3472    3.5937  1.7857 12.2908  0.0005  0.0153   0.0280   0.0446    0.0559   0.0000   442.6267      0.370468       22.1802     -0.201014      -3.60933    -0.0867585      0.196470      0.276991      0.313552      0.348518      0.380979      0.398585
[truncated: 106,779 more chars]
