# Supplementary material for: Global-Mode Analysis of Full-Disk Data from the Michelson Doppler Imager and the Helioseismic and Magnetic Imager
Source: Sol Phys. 2018 Jan 31;293(2):29. doi: 10.1007/s11207-017-1201-5 (PMC6566312; doi:10.1007/s11207-017-1201-5)
Supplement: Supplementary file 2 — (TAR 362.4 MB) [file 11207_2017_1201_MOESM2_ESM.tar › HMI/hmiv72d.6472.18]

   0  14 2093.3106    0.8601  0.3725  9.9652  0.0000  0.0766   0.1680   0.2132    0.5986   0.0000    -0.0000       0.00000       0.00000       0.00000       0.00000       0.00000       0.00000       0.00000       0.00000       0.00000       0.00000       0.00000       0.00000       0.00000       0.00000       0.00000       0.00000       0.00000       0.00000       0.00000       0.00000       0.00000       0.00000       0.00000       0.00000       0.00000       0.00000       0.00000       0.00000       0.00000       0.00000       0.00000       0.00000       0.00000       0.00000       0.00000
   0  15 2228.8584    0.9915  0.3644 11.1833  0.0000  0.1102   0.2001   0.2097    0.4142   0.0000    -0.0000       0.00000       0.00000       0.00000       0.00000       0.00000       0.00000       0.00000       0.00000       0.00000       0.00000       0.00000       0.00000       0.00000       0.00000       0.00000       0.00000       0.00000       0.00000       0.00000       0.00000       0.00000       0.00000       0.00000       0.00000       0.00000       0.00000       0.00000       0.00000       0.00000       0.00000       0.00000       0.00000       0.00000       0.00000       0.00000
   0  17 2496.0266    1.4703  1.0179 11.0852  0.0000  0.1435   0.2044   0.4658    1.2598   0.0000    -0.0000       0.00000       0.00000       0.00000       0.00000       0.00000       0.00000       0.00000       0.00000       0.00000       0.00000       0.00000       0.00000       0.00000       0.00000       0.00000       0.00000       0.00000       0.00000       0.00000       0.00000       0.00000       0.00000       0.00000       0.00000       0.00000       0.00000       0.00000       0.00000       0.00000       0.00000       0.00000       0.00000       0.00000       0.00000       0.00000
   0  24 3438.9157    3.2652  1.6718  5.6178  0.0000  0.2254   0.3548   1.5477 1000.0000   0.0000    -0.0000       0.00000       0.00000       0.00000       0.00000       0.00000       0.00000       0.00000       0.00000       0.00000       0.00000       0.00000       0.00000       0.00000       0.00000       0.00000       0.00000       0.00000       0.00000       0.00000       0.00000       0.00000       0.00000       0.00000       0.00000       0.00000       0.00000       0.00000       0.00000       0.00000       0.00000       0.00000       0.00000       0.00000       0.00000       0.00000
   1  12 1885.0595    0.5671  0.2500  9.9782  0.0000  0.0534   0.0886   0.1172    0.1887   0.0000   521.6945      -14.6691       0.00000       0.00000       0.00000       0.00000       0.00000       0.00000       0.00000       0.00000       0.00000       0.00000       0.00000       0.00000       0.00000       0.00000       0.00000       0.00000       69.1782       46.7717       0.00000       0.00000       0.00000       0.00000       0.00000       0.00000       0.00000       0.00000       0.00000       0.00000       0.00000       0.00000       0.00000       0.00000       0.00000       0.00000
   1  13 2020.7227    0.5848  0.7116 10.2125  0.0000  0.1128   0.0682   0.2626    0.3303   0.0000   513.6554       2.31918       0.00000       0.00000       0.00000       0.00000       0.00000       0.00000       0.00000       0.00000       0.00000       0.00000       0.00000       0.00000       0.00000       0.00000       0.00000       0.00000       154.903       66.2744       0.00000       0.00000       0.00000       0.00000       0.00000       0.00000       0.00000       0.00000       0.00000       0.00000       0.00000       0.00000       0.00000       0.00000       0.00000       0.00000
   1  14 2156.7094    0.7962  0.4584 10.4394  0.0000  0.1159   0.0905   0.1393    0.2766   0.0000   552.6725      -14.0861       0.00000       0.00000       0.00000       0.00000       0.00000       0.00000       0.00000       0.00000       0.00000       0.00000       0.00000       0.00000       0.00000       0.00000       0.00000       0.00000       89.7861       97.1315       0.00000       0.00000       0.00000       0.00000       0.00000       0.00000       0.00000       0.00000       0.00000       0.00000       0.00000       0.00000       0.00000       0.00000       0.00000       0.00000
   1  15 2291.8562    0.8708  0.7378 10.8829  0.0000  0.1099   0.0813   0.2052    0.2925   0.0000   364.6237      -68.6287       0.00000       0.00000       0.00000       0.00000       0.00000       0.00000       0.00000       0.00000       0.00000       0.00000       0.00000       0.00000       0.00000       0.00000       0.00000       0.00000       92.4244       95.4162       0.00000       0.00000       0.00000       0.00000       0.00000       0.00000       0.00000       0.00000       0.00000       0.00000       0.00000       0.00000       0.00000       0.00000       0.00000       0.00000
   1  17 2559.1131    2.0154  0.7438 11.4151  0.0000  0.0659   0.1767   0.2202    0.6447   0.0000   451.9734       56.9282       0.00000       0.00000       0.00000       0.00000       0.00000       0.00000       0.00000       0.00000       0.00000       0.00000       0.00000       0.00000       0.00000       0.00000       0.00000       0.00000       80.0826       47.5524       0.00000       0.00000       0.00000       0.00000       0.00000       0.00000       0.00000       0.00000       0.00000       0.00000       0.00000       0.00000       0.00000       0.00000       0.00000       0.00000
   1  20 2963.3693    3.9176  0.9244 -2.4405  0.0000  0.0679   0.3184   0.3060 1000.0000   0.0000   413.8476       51.5140       0.00000       0.00000       0.00000       0.00000       0.00000       0.00000       0.00000       0.00000       0.00000       0.00000       0.00000       0.00000       0.00000       0.00000       0.00000       0.00000       87.9413       48.7404       0.00000       0.00000       0.00000       0.00000       0.00000       0.00000       0.00000       0.00000       0.00000       0.00000       0.00000       0.00000       0.00000       0.00000       0.00000       0.00000
   1  22 3233.2630    4.4641  1.1211  1.7228  0.0000  0.0934   0.3953   0.2717 1000.0000   0.0000   505.7999       25.8453       0.00000       0.00000       0.00000       0.00000       0.00000       0.00000       0.00000       0.00000       0.00000       0.00000       0.00000       0.00000       0.00000       0.00000       0.00000       0.00000       130.509       59.8435       0.00000       0.00000       0.00000       0.00000       0.00000       0.00000       0.00000       0.00000       0.00000       0.00000       0.00000       0.00000       0.00000       0.00000       0.00000       0.00000
   1  23 3368.4198    3.4302  2.0277 11.0160  0.0000  0.1281   0.2128   0.4478    2.8381   0.0000   100.2413       40.9265       0.00000       0.00000       0.00000       0.00000       0.00000       0.00000       0.00000       0.00000       0.00000       0.00000       0.00000       0.00000       0.00000       0.00000       0.00000       0.00000       177.783       80.4839       0.00000       0.00000       0.00000       0.00000       0.00000       0.00000       0.00000       0.00000       0.00000       0.00000       0.00000       0.00000       0.00000       0.00000       0.00000       0.00000
   1  24 3504.0472    2.9624  2.7068  9.9215  0.0000  0.1418   0.1672   0.4539    4.6282   0.0000   587.0025       50.6513       0.00000       0.00000       0.00000       0.00000       0.00000       0.00000       0.00000       0.00000       0.00000       0.00000       0.00000       0.00000       0.00000       0.00000       0.00000       0.00000       180.232       97.9596       0.00000       0.00000       0.00000       0.00000       0.00000       0.00000       0.00000       0.00000       0.00000       0.00000       0.00000       0.00000       0.00000       0.00000       0.00000       0.00000
   1  25 3640.0344    2.4533  4.3857 -2.5446  0.0000  0.2061   0.1384   0.6798 1000.0000   0.0000   675.9681       41.7116       0.00000       0.00000       0.00000       0.00000       0.00000       0.00000       0.00000       0.00000       0.00000       0.00000       0.00000       0.00000       0.00000       0.00000       0.00000       0.00000       252.252       143.447       0.00000       0.00000       0.00000       0.00000       0.00000       0.00000       0.00000       0.00000       0.00000       0.00000       0.00000       0.00000       0.00000       0.00000       0.00000       0.00000
   1  26 3776.2995    2.0066  4.6873 10.5007  0.0292  0.2427   0.1163   0.8014    0.7635   0.0000   315.0610      -5.84905       0.00000       0.00000       0.00000       0.00000       0.00000       0.00000       0.00000       0.00000       0.00000       0.00000       0.00000       0.00000       0.00000       0.00000       0.00000       0.00000       295.054       185.229       0.00000       0.00000       0.00000       0.00000       0.00000       0.00000       0.00000       0.00000       0.00000       0.00000       0.00000       0.00000       0.00000       0.00000       0.00000       0.00000
   2  10 1674.5063    0.2454  0.1780  9.8725  0.0000  0.0511   0.0418   0.0993    0.0992   0.0000   437.0598       1.23924       25.0563       7.32883       0.00000       0.00000       0.00000       0.00000       0.00000       0.00000       0.00000       0.00000       0.00000       0.00000       0.00000       0.00000       0.00000       0.00000       29.5364       21.3739       24.0106       6.48786       0.00000       0.00000       0.00000       0.00000       0.00000       0.00000       0.00000       0.00000       0.00000       0.00000       0.00000       0.00000       0.00000       0.00000
   2  11 1810.2591    0.3525  0.2775  9.9523  0.0000  0.0526   0.0421   0.1031    0.1207   0.0000   402.3060      -21.1360       17.3618       18.3458       0.00000       0.00000       0.00000       0.00000       0.00000       0.00000       0.00000       0.00000       0.00000       0.00000       0.00000       0.00000       0.00000       0.00000       47.9726       36.0598       17.7437       5.11593       0.00000       0.00000       0.00000       0.00000       0.00000       0.00000       0.00000       0.00000       0.00000       0.00000       0.00000       0.00000       0.00000       0.00000
   2  12 1945.7650    0.4665  0.4863  9.9774  0.0000  0.0545   0.0411   0.1572    0.1611   0.0000   377.8773      -38.0840       34.4809       2.57511       0.00000       0.00000       0.00000       0.00000       0.00000       0.00000       0.00000       0.00000       0.00000       0.00000       0.00000       0.00000       0.00000       0.00000       29.0121       32.3676       18.0876       9.27880       0.00000       0.00000       0.00000       0.00000       0.00000       0.00000       0.00000       0.00000       0.00000       0.00000       0.00000       0.00000       0.00000       0.00000
   2  13 2081.9466    0.7535  0.4732 10.2884  0.0000  0.0493   0.0635   0.1148    0.2026   0.0000   374.8586       54.5751      -5.00205      -10.2538       0.00000       0.00000       0.00000       0.00000       0.00000       0.00000       0.00000       0.00000       0.00000       0.00000       0.00000       0.00000       0.00000       0.00000       35.3026       29.6117       16.5017       5.82428       0.00000       0.00000       0.00000       0.00000       0.00000       0.00000       0.00000       0.00000       0.00000       0.00000       0.00000       0.00000       0.00000       0.00000
   2  14 2217.5137    0.9418  0.6836  9.9668  0.0000  0.0652   0.0620   0.1172    0.3832   0.0000   443.1259       3.54137       6.70063       5.61955       0.00000       0.00000       0.00000       0.00000       0.00000       0.00000       0.00000       0.00000       0.00000       0.00000       0.00000       0.00000       0.00000       0.00000       40.5750       34.3154       27.6088       9.27616       0.00000       0.00000       0.00000       0.00000       0.00000       0.00000       0.00000       0.00000       0.00000       0.00000       0.00000       0.00000       0.00000       0.00000
   2  16 2485.8710    1.9612  0.9822  1.4587  0.0000  0.2757   0.1685   0.3545 1000.0000   0.0000   426.6826       37.1002      -15.5546       2.64284       0.00000       0.00000       0.00000       0.00000       0.00000       0.00000       0.00000       0.00000       0.00000       0.00000       0.00000       0.00000       0.00000       0.00000       290.612       225.162       90.1797       13.3683       0.00000       0.00000       0.00000       0.00000       0.00000       0.00000       0.00000       0.00000       0.00000       0.00000       0.00000       0.00000       0.00000       0.00000
   2  17 2619.5539    2.1630  1.1292 10.7933  0.0000  0.0662   0.1252   0.2459    1.3927   0.0000   459.7379       82.3415       9.81214       6.32957       0.00000       0.00000       0.00000       0.00000       0.00000       0.00000       0.00000       0.00000       0.00000       0.00000       0.00000       0.00000       0.00000       0.00000       41.3031       36.8842       26.2885       9.85057       0.00000       0.00000       0.00000       0.00000       0.00000       0.00000       0.00000       0.00000       0.00000       0.00000       0.00000       0.00000       0.00000       0.00000
   2  18 2754.4742    2.7357  0.9659 -0.1336  0.0000  0.0624   0.1717   0.1964 1000.0000   0.0000   445.7892      -66.6260      -25.8345      -6.32643       0.00000       0.00000       0.00000       0.00000       0.00000       0.00000       0.00000       0.00000       0.00000       0.00000       0.00000       0.00000       0.00000       0.00000       39.3560       37.5180       19.6579       8.97156       0.00000       0.00000       0.00000       0.00000       0.00000       0.00000       0.00000       0.00000       0.00000       0.00000       0.00000       0.00000       0.00000       0.00000
   2  21 3159.8092    4.2543  1.1470  9.9855  0.0000  0.0734   0.2475   0.1975   12.8772   0.0000   338.0585      -29.9299       11.5757       1.82113       0.00000       0.00000       0.00000       0.00000       0.00000       0.00000       0.00000       0.00000       0.00000       0.00000       0.00000       0.00000       0.00000       0.00000       60.6644       46.3050       25.1578       7.79099       0.00000       0.00000       0.00000       0.00000       0.00000       0.00000       0.00000       0.00000       0.00000       0.00000       0.00000       0.00000       0.00000       0.00000
   2  22 3295.0231    3.6921  1.3274 10.6017  0.0000  0.0839   0.2043   0.2127    5.0610   0.0000   523.6177      -43.5634       54.9139       1.83881       0.00000       0.00000       0.00000       0.00000       0.00000       0.00000       0.00000       0.00000       0.00000       0.00000       0.00000       0.00000       0.00000       0.00000       57.6465       44.8582       33.9394       10.3752       0.00000       0.00000       0.00000       0.00000       0.00000       0.00000       0.00000       0.00000       0.00000       0.00000       0.00000       0.00000       0.00000       0.00000
   2  23 3430.8062    3.1650  1.6867 12.2242  0.0000  0.1025   0.1657   0.2289    0.6046   0.0000   365.3659      -3.21326       19.3407      -20.9175       0.00000       0.00000       0.00000       0.00000       0.00000       0.00000       0.00000       0.00000       0.00000       0.00000       0.00000       0.00000       0.00000       0.00000       63.4314       59.2927       36.5891       14.6175       0.00000       0.00000       0.00000       0.00000       0.00000       0.00000       0.00000       0.00000       0.00000       0.00000       0.00000       0.00000       0.00000       0.00000
   2  24 3566.4644    2.7876  2.9678 10.3379  0.0000  0.1163   0.1041   0.3280    1.3109   0.0000   336.0006      -21.3369       107.198       9.44771       0.00000       0.00000       0.00000       0.00000       0.00000       0.00000       0.00000       0.00000       0.00000       0.00000       0.00000       0.00000       0.00000       0.00000       77.4364       68.1483       41.6855       16.4058       0.00000       0.00000       0.00000       0.00000       0.00000       0.00000       0.00000       0.00000       0.00000       0.00000       0.00000       0.00000       0.00000       0.00000
   3  10 1729.0819    0.3058  0.1406  9.9896  0.0000  0.0302   0.0488   0.0580    0.0845   0.0000   416.3188       19.1429       5.15378      -7.24706      -1.13988      0.361342       0.00000       0.00000       0.00000       0.00000       0.00000       0.00000       0.00000       0.00000       0.00000       0.00000       0.00000       0.00000       14.3299       12.6405       12.9501       6.67759       3.26878      0.958512       0.00000       0.00000       0.00000       0.00000       0.00000       0.00000       0.00000       0.00000       0.00000       0.00000       0.00000       0.00000
   3  12 2001.2095    0.5731  0.5195 10.3372  0.0000  0.0498   0.0407   0.1257    0.1527   0.0000   427.4248      -8.10012       14.1952      -6.09445      -5.99759      -2.01537       0.00000       0.00000       0.00000       0.00000       0.00000       0.00000       0.00000       0.00000       0.00000       0.00000       0.00000       0.00000       27.3745       24.2628       17.9230       12.2596       4.91301       1.32720       0.00000       0.00000       0.00000       0.00000       0.00000       0.00000       0.00000       0.00000       0.00000       0.00000       0.00000       0.00000
   3  13 2137.7565    0.7944  0.8715  9.9995  0.0000  0.0621   0.0453   0.1491    0.3339   0.0000   422.9791      -5.04750       22.4528      -9.63961     -0.532651      -2.61990       0.00000       0.00000       0.00000       0.00000       0.00000       0.00000       0.00000       0.00000       0.00000       0.00000       0.00000       0.00000       30.4273       25.9014       22.2915       15.3354       5.99465       1.69729       0.00000       0.00000       0.00000       0.00000       0.00000       0.00000       0.00000       0.00000       0.00000       0.00000       0.00000       0.00000
   3  14 2273.3425    1.1742  0.7512 10.2546  0.0000  0.0487   0.0656   0.1249    0.3762   0.0000   430.6109       8.28826      -5.31864       10.9454      -6.38900     -0.759021       0.00000       0.00000       0.00000       0.00000       0.00000       0.00000       0.00000       0.00000       0.00000       0.00000       0.00000       0.00000       22.3218       23.8633       15.7087       11.9804       4.16083       1.64571       0.00000       0.00000       0.00000       0.00000       0.00000       0.00000       0.00000       0.00000       0.00000       0.00000       0.00000       0.00000
   3  15 2407.5869    1.3733  0.8361 10.9221  0.0000  0.0524   0.0733   0.1441    0.3456   0.0000   434.1431       4.56583      -1.41000      -2.50114      -6.41991     0.0594361       0.00000       0.00000       0.00000       0.00000       0.00000       0.00000       0.00000       0.00000       0.00000       0.00000       0.00000       0.00000       23.8625       22.9738       19.9632       10.6710       5.89025       1.60792       0.00000       0.00000       0.00000       0.00000       0.00000       0.00000       0.00000       0.00000       0.00000       0.00000       0.00000       0.00000
   3  16 2541.5867    1.9930  0.8289 10.7223  0.0000  0.0462   0.1122   0.1483    0.6910   0.0000   436.6262       10.8225       11.4040       6.18510      -10.7295       1.06214       0.00000       0.00000       0.00000       0.00000       0.00000       0.00000       0.00000       0.00000       0.00000       0.00000       0.00000       0.00000       23.5192       21.3844       17.2312       9.84083       4.84750       1.33457       0.00000       0.00000       0.00000       0.00000       0.00000       0.00000       0.00000       0.00000       0.00000       0.00000       0.00000       0.00000
   3  17 2676.1725    2.7710  0.9169 10.5577  0.0000  0.0521   0.1455   0.1359    2.1061   0.0000   422.9201      -27.4876      -12.5240       1.69438     0.0243198     0.0875239       0.00000       0.00000       0.00000       0.00000       0.00000       0.00000       0.00000       0.00000       0.00000       0.00000       0.00000       0.00000       26.8876       25.5913       18.5888       10.6091       4.89532       1.45585       0.00000       0.00000       0.00000       0.00000       0.00000       0.00000       0.00000       0.00000       0.00000       0.00000       0.00000       0.00000
   3  19 2946.9321    3.8752  0.8355  0.4059  0.0000  0.0530   0.1923   0.1053 1000.0000   0.0000   441.1533       7.36432       31.5606       1.82419       4.71530      -1.41679       0.00000       0.00000       0.00000       0.00000       0.00000       0.00000       0.00000       0.00000       0.00000       0.00000       0.00000       0.00000       26.2679       25.6436       19.4061       10.5009       5.29996       1.54627       0.00000       0.00000       0.00000       0.00000       0.00000       0.00000       0.00000       0.00000       0.00000       0.00000       0.00000       0.00000
   3  20 3082.2670    4.1106  0.9957 12.4386  0.0052  0.0620   0.2027   0.1407    0.7182   0.0000   444.7792      -21.1290       14.4537       1.64519      -7.32935      -1.35228       0.00000       0.00000       0.00000       0.00000       0.00000       0.00000       0.00000       0.00000       0.00000       0.00000       0.00000       0.00000       26.3151       31.7013       19.6710       13.3049       5.42379       2.25818       0.00000       0.00000       0.00000       0.00000       0.00000       0.00000       0.00000       0.00000       0.00000       0.00000       0.00000       0.00000
   3  21 3217.6108    3.6670  1.3107 12.6243  0.0000  0.0684   0.1806   0.1831    0.5800   0.0000   434.8927       43.2875      -20.8290       5.40048       3.73713      0.164997       0.00000       0.00000       0.00000       0.00000       0.00000       0.00000       0.00000       0.00000       0.00000       0.00000       0.00000       0.00000       32.1631       30.1833       25.3960       14.6000       7.51180       1.94578       0.00000       0.00000       0.00000       0.00000       0.00000       0.00000       0.00000       0.00000       0.00000       0.00000       0.00000       0.00000
   3  22 3353.5095    3.4852  1.7656 11.1741  0.0285  0.0711   0.1396   0.2110    0.6805   0.0000   410.5788       40.1092       3.65075      -12.3554       1.68678    -0.0984419       0.00000       0.00000       0.00000       0.00000       0.00000       0.00000       0.00000       0.00000       0.00000       0.00000       0.00000       0.00000       34.2512       34.4548       24.7798       16.1002       6.69474       2.21322       0.00000       0.00000       0.00000       0.00000       0.00000       0.00000       0.00000       0.00000       0.00000       0.00000       0.00000       0.00000
   3  23 3489.4706    3.1502  2.2502 11.2745  0.0000  0.0900   0.1132   0.2199    0.7362   0.0000   370.1745     0.0751894      -3.67245      -3.91856      -6.67078       1.03534       0.00000       0.00000       0.00000       0.00000       0.00000       0.00000       0.00000       0.00000       0.00000       0.00000       0.00000       0.00000       44.2105       45.4787       30.4010       19.3845       7.64271       2.75425       0.00000       0.00000       0.00000       0.00000       0.00000       0.00000       0.00000       0.00000       0.00000       0.00000       0.00000       0.00000
   3  25 3762.7750    2.0835  6.0308  9.3599  0.0044  0.1421   0.0454   0.4107    0.7297   0.0000   429.9904       35.1754      -17.2708      -32.0622       6.61427       4.18094       0.00000       0.00000       0.00000       0.00000       0.00000       0.00000       0.00000       0.00000       0.00000       0.00000       0.00000       0.00000       70.1449       66.5347       52.0233       30.0918       14.3450       4.08655       0.00000       0.00000       0.00000       0.00000       0.00000       0.00000       0.00000       0.00000       0.00000       0.00000       0.00000       0.00000
   4  13 2188.2898    0.9516  0.6935 10.0478  0.0001  0.0419   0.0472   0.0963    0.2990   0.0000   440.5574      -18.7549       6.43500       5.73696      -10.5187       5.63283     -0.175442     0.0292742       0.00000       0.00000       0.00000       0.00000       0.00000       0.00000       0.00000       0.00000       0.00000       0.00000       16.3316       18.1186       13.5399       10.0602       5.75361       2.70840      0.978654      0.295333       0.00000       0.00000       0.00000       0.00000       0.00000       0.00000       0.00000       0.00000       0.00000       0.00000
   4  14 2324.0354    1.3139  0.9964  1.2709  0.0000  0.0524   0.0660   0.1329 1000.0000   0.0000   415.0484      -16.0474      -3.54088      -2.92669      -2.62950     -0.327648       0.00000       0.00000       0.00000       0.00000       0.00000       0.00000       0.00000       0.00000       0.00000       0.00000       0.00000       0.00000       21.2401       21.7105       17.7926       11.5301       7.00706       3.16376       1.37063      0.318543       0.00000       0.00000       0.00000       0.00000       0.00000       0.00000       0.00000       0.00000       0.00000       0.00000
   4  15 2458.5747    1.6686  0.8416 10.9516 -0.0019  0.0562   0.0879   0.1221    0.5292   0.0000   415.1990      -16.6244       4.04712       2.55883      -10.7541       3.18785       2.14675     -0.228376       0.00000       0.00000       0.00000       0.00000       0.00000       0.00000       0.00000       0.00000       0.00000       0.00000       19.2276       19.9359       17.3848       13.4110       8.95310       4.03110       1.69779      0.431682       0.00000       0.00000       0.00000       0.00000       0.00000       0.00000       0.00000       0.00000       0.00000       0.00000
   4  16 2593.0760    2.0623  0.7896 11.4515 -0.0059  0.0478   0.1028   0.1094    0.5726   0.0000   417.5246       8.17185       32.6920       12.5108      -10.8326      -1.94832      0.270773     -0.800143       0.00000       0.00000       0.00000       0.00000       0.00000       0.00000       0.00000       0.00000       0.00000       0.00000       16.2831       19.5997       14.9787       11.8350       6.62674       3.62544       1.25866      0.410324       0.00000       0.00000       0.00000       0.00000       0.00000       0.00000       0.00000       0.00000       0.00000       0.00000
   4  17 2728.3173    2.6865  0.9686 12.0321 -0.0082  0.0653   0.1323   0.1350    0.6027   0.0000   466.9749       37.3998      -11.4371       17.3632       1.63241      -3.02558       1.10312     -0.859652       0.00000       0.00000       0.00000       0.00000       0.00000       0.00000       0.00000       0.00000       0.00000       0.00000       30.7581       32.4483       24.6951       14.8729       7.75343       3.36808       1.32909      0.365773       0.00000       0.00000       0.00000       0.00000       0.00000       0.00000       0.00000       0.00000       0.00000       0.00000
   4  18 2864.1749    3.5566  0.8578  2.3169  0.0000  0.0446   0.1628   0.1166 1000.0000   0.0000   422.3898     -0.217955       32.6196       2.49423      -1.46042      -1.98389       0.00000       0.00000       0.00000       0.00000       0.00000       0.00000       0.00000       0.00000       0.00000       0.00000       0.00000       0.00000       15.1971       18.4880       12.3860       11.2006       5.46461       3.15028      0.923051      0.360530       0.00000       0.00000       0.00000       0.00000       0.00000       0.00000       0.00000       0.00000       0.00000       0.00000
   4  19 3000.0045    4.0030  0.9333  2.8142  0.0000  0.0479   0.1753   0.1125 1000.0000   0.0000   435.8729      -3.90015       16.6282      -6.13482       1.44708      -7.03014       0.00000       0.00000       0.00000       0.00000       0.00000       0.00000       0.00000       0.00000       0.00000       0.00000       0.00000       0.00000       20.1585       20.8634       17.0587       11.1314       5.74683       3.31280       1.14922      0.295590       0.00000       0.00000       0.00000       0.00000       0.00000       0.00000       0.00000       0.00000       0.00000       0.00000
   4  20 3135.8409    4.3457  1.0462  4.8676 -0.0084  0.0518   0.1838   0.1231   68.2786   0.0000   429.1096       10.5515      -1.87263      -1.47041      -1.18136       1.30513      0.525594      0.186923       0.00000       0.00000       0.00000       0.00000       0.00000       0.00000       0.00000       0.00000       0.00000       0.00000       18.0126       17.7808       17.4170       11.5968       7.09203       3.86264       1.51696      0.347513       0.00000       0.00000       0.00000       0.00000       0.00000       0.00000       0.00000       0.00000       0.00000       0.00000
   4  21 3271.6574    3.8251  1.1452 12.9466 -0.0056  0.0541   0.1668   0.1465    0.4529   0.0000   416.7894      -16.6475     -0.119637     -0.790619       12.4080      -5.77345     -0.648960      0.266511       0.00000       0.00000       0.00000       0.00000       0.00000       0.00000       0.00000       0.00000       0.00000       0.00000       20.5085       20.1979       17.2508       13.2471       8.18027       3.66242       1.40027      0.354231       0.00000       0.00000       0.00000       0.00000       0.00000       0.00000       0.00000       0.00000       0.00000       0.00000
   4  22 3407.8884    3.2370  2.1247 11.9967  0.0021  0.0773   0.1098   0.1996    0.4040   0.0000   439.2538      -11.0909      -22.3871      -8.16562       9.28089      -2.77853      -1.10632    -0.0633447       0.00000       0.00000       0.00000       0.00000       0.00000       0.00000       0.00000       0.00000       0.00000       0.00000       31.4379       34.1180       26.3320       18.2671       9.91367       5.02649       1.81821      0.530327       0.00000       0.00000       0.00000       0.00000       0.00000       0.00000       0.00000       0.00000       0.00000       0.00000
   4  23 3544.5734    2.5726  3.2930 11.2757  0.0001  0.0965   0.0712   0.2550    0.3032   0.0000   540.4821       35.5900      -28.0576       7.20515      -11.3202       4.19429       3.38321     -0.705278       0.00000       0.00000       0.00000       0.00000       0.00000       0.00000       0.00000       0.00000       0.00000       0.00000       34.6991       37.9223       31.3404       21.6164       12.9516       6.36696       2.58127      0.686969       0.00000       0.00000       0.00000       0.00000       0.00000       0.00000       0.00000       0.00000       0.00000       0.00000
   4  24 3681.5415    2.3311  4.1326 10.7718 -0.0011  0.1091   0.0576   0.2868    0.3211   0.0000   469.4599       1.09997       31.5496      -20.8557       10.5857      -11.0520      -5.21304      0.264525       0.00000       0.00000       0.00000       0.00000       0.00000       0.00000       0.00000       0.00000       0.00000       0.00000       41.7507       44.5622       36.1341       24.5290       13.9933       7.06089       2.69362      0.712291       0.00000       0.00000       0.00000       0.00000       0.00000       0.00000       0.00000       0.00000       0.00000       0.00000
   4  25 3818.7504    1.9591  5.7262 10.2058  0.0030  0.1318   0.0410   0.3562    0.2944   0.0000   547.4968       8.23604       15.5133       2.94290       1.50524       5.04409     -0.478197      -1.20821       0.00000       0.00000       0.00000       0.00000       0.00000       0.00000       0.00000       0.00000       0.00000       0.00000       49.3706       53.3800       42.6883       31.8709       17.9955       9.30529       3.31356      0.948362       0.00000       0.00000       0.00000       0.00000       0.00000       0.00000       0.00000       0.00000       0.00000       0.00000
   4  27 4093.7993    1.2818  9.3126 10.2249 -0.0024  0.2010   0.0272   0.5735    0.1535   0.0000   448.2940      -116.704       18.7262      -64.9039      -31.6709      -12.1108       4.01238     -0.397802       0.00000       0.00000       0.00000       0.00000       0.00000       0.00000       0.00000       0.00000       0.00000       0.00000       72.8363       78.2340       66.7782       46.9672       30.2037       13.5762       5.76870       1.45047       0.00000       0.00000       0.00000       0.00000       0.00000       0.00000       0.00000       0.00000       0.00000       0.00000
   5  11 1960.5760    0.5852  0.3827  9.9965  0.0021  0.0333   0.0376   0.0683    0.1105   0.0000   429.2320       3.09787       2.75812      -5.33769       3.61628     -0.285580    0.00372964     -0.104598      0.302689    -0.0181609       0.00000       0.00000       0.00000       0.00000       0.00000       0.00000       0.00000       0.00000       11.2167       12.3528       10.7220       7.99926       5.32194       3.38168       1.27874      0.718211      0.219201     0.0487867       0.00000       0.00000       0.00000       0.00000       0.00000       0.00000       0.00000       0.00000
   5  13 2235.2696    0.9654  0.7484 10.1630 -0.0084  0.0380   0.0447   0.0975    0.2427   0.0000   432.2699      -28.9042       12.6871       24.6548       2.85839       6.85925      0.703426    -0.0312412      0.140611     0.0634978       0.00000       0.00000       0.00000       0.00000       0.00000       0.00000       0.00000       0.00000       12.5500       13.0755       11.8066       9.07982       6.12924       3.52868       1.83664      0.743245      0.254258     0.0583528       0.00000       0.00000       0.00000       0.00000       0.00000       0.00000       0.00000       0.00000
   5  14 2371.0280    1.3388  0.9446 10.4957 -0.0010  0.0565   0.0557   0.1077    0.3218   0.0000   447.0657      -24.2391       1.20831       23.1140      -8.89383      -5.21993      -1.34460      0.124000     -0.243438     0.0588230       0.00000       0.00000       0.00000       0.00000       0.00000       0.00000       0.00000       0.00000       17.5183       14.6458       17.4435       14.5166       7.63480       5.31970       3.53208       1.39729      0.365606     0.0747543       0.00000       0.00000       0.00000       0.00000       0.00000       0.00000       0.00000       0.00000
   5  15 2505.9925    1.8329  0.7914 11.0680 -0.0014  0.0423   0.0824   0.1068    0.3336   0.0000   435.8800     0.0522775       1.88708      -1.85149       13.2143      -2.54984     -0.772171     -0.180882      0.159838    -0.0479189       0.00000       0.00000       0.00000       0.00000       0.00000       0.00000       0.00000       0.00000       15.3215       17.5007       14.3864       10.6428       6.26513       3.71351       1.81326      0.762138      0.228836     0.0656323       0.00000       0.00000       0.00000       0.00000       0.00000       0.00000       0.00000       0.00000
   5  16 2641.1457    2.4021  1.0157  5.3177  0.0000  0.0480   0.0970   0.1069  169.3381   0.0000   441.1711       25.8919       18.4074      -3.38158       4.41257      -1.40844       0.00000       0.00000       0.00000       0.00000       0.00000       0.00000       0.00000       0.00000       0.00000       0.00000       0.00000       0.00000       16.3151       16.9933       15.1329       12.0558       7.25079       4.56013       2.37253       1.01036      0.298744     0.0740273       0.00000       0.00000       0.00000       0.00000       0.00000       0.00000       0.00000       0.00000
   5  17 2777.3441    2.8495  1.0497 10.5710 -0.0114  0.0469   0.1122   0.1172    3.6679   0.0000   439.1670      -10.9898       5.07021       8.72882      -3.26448       4.52264     0.0914458      -1.07638   -0.00570180    -0.0214530       0.00000       0.00000       0.00000       0.00000       0.00000       0.00000       0.00000       0.00000       15.1502       16.4481       14.9473       11.4647       7.15666       4.26871       2.39623      0.981200      0.311941     0.0713543       0.00000       0.00000       0.00000       0.00000       0.00000       0.00000       0.00000       0.00000
   5  19 3049.8690    4.1661  0.9648  1.5052  0.0000  0.0429   0.1697   0.1055 1000.0000   0.0000   425.2034      -3.64110      -5.42311      -2.27230     -0.329416      -5.58181       0.00000       0.00000       0.00000       0.00000       0.00000       0.00000       0.00000       0.00000       0.00000       0.00000       0.00000       0.00000       13.5698       14.1040       12.8876       10.0942       7.30834       4.37136       2.02747      0.928845      0.298333     0.0650960       0.00000       0.00000       0.00000       0.00000       0.00000       0.00000       0.00000       0.00000
   5  21 3322.5551    3.3515  1.5681 12.3024 -0.0069  0.0606   0.1176   0.1805    0.5229   0.0000   445.6961       21.5078       5.97462      0.440353      -5.69903      -5.82246      -2.65002       1.79400     0.0173882    -0.0424048       0.00000       0.00000       0.00000       0.00000       0.00000       0.00000       0.00000       0.00000       16.6901       20.7004       17.7138       14.1654       9.09025       5.79503       2.86556       1.36259      0.436991      0.112506       0.00000       0.00000       0.00000       0.00000       0.00000       0.00000       0.00000       0.00000
   5  22 3459.3735    2.9832  2.6333 11.5109  0.0004  0.0850   0.0849   0.2092    0.4424   0.0000   409.8372      -6.28968       6.72107       23.5374       7.07301       12.2271       1.46156      0.529828     -0.166419     -0.123057       0.00000       0.00000       0.00000       0.00000       0.00000       0.00000       0.00000       0.00000       24.9824       28.0413       23.3045       19.7544       14.0160       8.09846       4.01789       1.64679      0.577163      0.140888       0.00000       0.00000       0.00000       0.00000       0.00000       0.00000       0.00000       0.00000
   5  23 3596.3500    2.6386  3.6812 10.4129 -0.0022  0.0911   0.0615   0.2553    0.6008   0.0000   424.6956       20.1991      -12.7877      -32.9636      -22.3823      -2.04087      -4.75020    -0.0919305      0.195463   -0.00722443       0.00000       0.00000       0.00000       0.00000       0.00000       0.00000       0.00000       0.00000       27.3999       29.6391       27.2595       21.4313       14.0104       8.43856       4.55870       1.91490      0.639910      0.144732       0.00000       0.00000       0.00000       0.00000       0.00000       0.00000       0.00000       0.00000
   5  24 3733.9905    2.0923  5.1988 10.2167 -0.0046  0.1152   0.0409   0.2983    0.3161   0.0000   438.2498       19.9227      -15.5339       1.54703     -0.409336      -15.1283      -7.49232       2.44022      -1.58647     -0.177173       0.00000       0.00000       0.00000       0.00000       0.00000       0.00000       0.00000       0.00000       34.7231       37.0034       35.6593       27.3801       17.8117       11.1832       5.80819       2.62472      0.848219      0.181190       0.00000       0.00000       0.00000       0.00000       0.00000       0.00000       0.00000       0.00000
   5  25 3871.3756    1.7334  6.8437 10.1476 -0.0053  0.1453   0.0313   0.3767    0.1995   0.0000   439.2360      -87.1207      -12.6927       18.7545      -9.60676      0.635199       1.78685      -3.87885      -1.37460     -0.298033       0.00000       0.00000       0.00000       0.00000       0.00000       0.00000       0.00000       0.00000       41.1528       49.0090       44.1869       33.0346       23.5522       13.5888       7.27595       3.09585       1.15904      0.259882       0.00000       0.00000       0.00000       0.00000       0.00000       0.00000       0.00000       0.00000
   5  26 4009.4755    1.4754  9.4154  9.7108  0.0007  0.1686   0.0237   0.4822    0.1792   0.0000   397.9088      -62.9636       87.6103      -40.6877       13.1809       2.86427      -5.63633       3.12824     -0.325947     0.0917744       0.00000       0.00000       0.00000       0.00000       0.00000       0.00000       0.00000       0.00000       50.9120       57.7290       50.7746       40.1462       27.9506       16.3825       8.50199       3.54187       1.25587      0.289566       0.00000       0.00000       0.00000       0.00000       0.00000       0.00000       0.00000       0.00000
   6  11 2004.0057    0.6030  0.5443  9.9876 -0.0020  0.0484   0.0314   0.0828    0.1219   0.0000   448.2491      0.801492       23.3681       1.51374       6.00117      -4.08272      -1.12915       1.07679      0.714618      0.235922     -0.115355     0.0177694       0.00000       0.00000       0.00000       0.00000       0.00000       0.00000       11.1394       13.6043       13.3405       8.62371       8.98821       4.76088       3.09023       1.89698      0.572064      0.282875      0.113875     0.0186379       0.00000       0.00000       0.00000       0.00000       0.00000       0.00000
   6  12 2142.5477    0.7750  0.6841 10.3048  0.0035  0.0435   0.0350   0.0811    0.1384   0.0000   426.9061      -19.5557      -9.24477     -0.162696       5.15501       1.53739       1.75215    -0.0889980      0.322400    -0.0601083     0.0442292     0.0188378       0.00000       0.00000       0.00000       0.00000       0.00000       0.00000       10.6877       12.2756       11.6295       9.61249       6.83124       4.55444       2.85182       1.29877      0.740567      0.244985     0.0771100     0.0165106       0.00000       0.00000       0.00000       0.00000       0.00000       0.00000
   6  13 2279.7982    1.0581  0.7607 10.4133 -0.0017  0.0378   0.0441   0.0875    0.1975   0.0000   439.6345      -15.7230       16.4723       14.1916     -0.801989       5.18543      -1.76188      -1.71789      0.115010      0.209487  -0.000629062   0.000495520       0.00000       0.00000       0.00000       0.00000       0.00000       0.00000       9.60792       9.83217       10.1474       8.56091       6.15092       4.16001       2.54778       1.40592      0.637891      0.238739     0.0680072     0.0133252       0.00000       0.00000       0.00000       0.00000       0.00000       0.00000
   6  14 2415.4754    1.3387  0.9570 10.9226  0.0118  0.0445   0.0542   0.1168    0.2255   0.0000   419.7734      -11.2818       8.90055       1.58815      -6.74362       3.15598      -2.73659       4.08342     -0.552991     -0.366205   -0.00525933     0.0487186       0.00000       0.00000       0.00000       0.00000       0.00000       0.00000       11.5696       13.2902       10.6406       10.1893       7.71398       5.61650       3.09173       1.58774      0.653119      0.261989     0.0734779     0.0200643       0.00000       0.00000       0.00000       0.00000       0.00000       0.00000
   6  15 2551.0733    1.8841  1.0260 10.8167  0.0030  0.0408   0.0689   0.1107    0.3898   0.0000   451.6029      -14.3337      -4.04350     -0.769753       3.03305     -0.750113     -0.789052      -2.64456      0.131636      0.272387      0.151837    0.00190670       0.00000       0.00000       0.00000       0.00000       0.00000       0.00000       10.8948       11.6530       11.4545       9.38475       6.93427       4.30344       2.67767       1.50799      0.626533      0.233284     0.0735027     0.0140921       0.00000       0.00000       0.00000       0.00000       0.00000       0.00000
   6  16 2687.1153    2.5720  0.9328 11.3577  0.0029  0.0433   0.0956   0.0966    0.3891   0.0000   414.4839      -9.35140       22.3898       10.4481       2.78933      -3.05986      -2.98466       1.16939      0.329882     -0.563547    -0.0850256    -0.0127486       0.00000       0.00000       0.00000       0.00000       0.00000       0.00000       11.3072       12.0432       11.4655       9.89102       7.55888       4.46726       2.90295       1.64905      0.635627      0.244123     0.0799416     0.0154455       0.00000       0.00000       0.00000       0.00000       0.00000       0.00000
   6  17 2823.6947    2.9368  1.0032 11.4848 -0.0009  0.0446   0.1066   0.1072    0.5352   0.0000   441.0496      -3.20992      -10.4134      -11.3853       7.82118      -12.2458      0.865595    -0.0326799     -0.245399      0.189781    -0.0980695   -0.00425147       0.00000       0.00000       0.00000       0.00000       0.00000       0.00000       11.4791       12.8901       10.7723       9.86043       8.25528       5.22389       3.21580       1.52002      0.713830      0.238311     0.0815210     0.0174483       0.00000       0.00000       0.00000       0.00000       0.00000       0.00000
   6  18 2960.6284    3.6341  0.7665 12.7064 -0.0007  0.0377   0.1519   0.0875    0.2669   0.0000   431.3587      -9.05009     -0.549996      -1.11332       3.62052       3.99766       2.07754     -0.926789       1.44932     -0.109643     -0.119924    0.00872746       0.00000       0.00000       0.00000       0.00000       0.00000       0.00000       9.54856       10.1294       10.3007       8.27876       6.00564       4.62392       2.53256       1.21922      0.647984      0.250101     0.0669108     0.0139153       0.00000       0.00000       0.00000       0.00000       0.00000       0.00000
   6  19 3097.2683    3.8947  0.9085 13.0598 -0.0022  0.0443   0.1521   0.1065    0.3054   0.0000   438.0337      -2.96397       26.0130     -0.774828      -2.40581       3.89560    -0.0138184     0.0387265    -0.0491430     -0.210588     0.0573497    0.00179697       0.00000       0.00000       0.00000       0.00000       0.00000       0.00000       12.7617       13.3403       12.0866       10.2587       7.77476       5.33151       3.03834       1.37615      0.682100      0.236494     0.0678393     0.0140207       0.00000       0.00000       0.00000       0.00000       0.00000       0.00000
   6  20 3233.9059    3.9147  1.5208  7.0516 -0.0023  0.0546   0.1178   0.1246   18.1537   0.0000   434.0664      -13.4603       22.4739      -15.2278      -4.84401      -4.82882       1.51462     -0.523743     -0.101216    -0.0601658      0.158024    -0.0115819       0.00000       0.00000       0.00000       0.00000       0.00000       0.00000       13.6970       16.3581       14.7677       12.7599       8.87132       5.45062       3.75254       1.82309      0.921163      0.301290      0.102438     0.0223085       0.00000       0.00000       0.00000       0.00000       0.00000       0.00000
   6  21 3371.0322    3.3512  1.8287 12.3179  0.0046  0.0609   0.1009   0.1625    0.3198   0.0000   425.7165      -3.15032      -1.05182      -7.06972      -15.6160      -13.2063      -3.63528     -0.930190       1.46073     -0.161230      0.134484    0.00171175       0.00000       0.00000       0.00000       0.00000       0.00000       0.00000       15.0188       16.4097       15.8137       13.9990       9.80539       6.91073       4.12586       2.19240       1.02884      0.387554      0.108062     0.0235457       0.00000       0.00000       0.00000       0.00000       0.00000       0.00000
   6  22 3508.1428    2.8374  2.7752 11.4069 -0.0038  0.0778   0.0704   0.2152    0.3808   0.0000   446.9726       44.3006      -18.8796       8.15051       18.5128      -11.1449      -5.40003      -1.01268      -1.46314      0.204841      0.120983    -0.0542006       0.00000       0.00000       0.00000       0.00000       0.00000       0.00000       18.9396       22.6157       19.6997       18.2789       12.2266       9.33632       5.08831       2.71734       1.25373      0.509312      0.131796     0.0346613       0.00000       0.00000       0.00000       0.00000       0.00000       0.00000
   6  23 3646.1519    2.3060  4.1081 10.8564 -0.0031  0.0990   0.0465   0.2528    0.2457   0.0000   399.1322      -14.3578       39.5341       45.9351       4.78939      -2.87544      -4.98649       2.03497     -0.606835      0.783307      0.193659     0.0312860       0.00000       0.00000       0.00000       0.00000       0.00000       0.00000       22.5973       28.5584       26.9065       21.5320       16.5197       11.1596       6.99260       3.18780       1.81891      0.647160      0.212731     0.0437769       0.00000       0.00000       0.00000       0.00000       0.00000       0.00000
   6  25 3922.0824    1.7085  7.8669  9.9356 -0.0031  0.1404   0.0261   0.3758    0.1743   0.0000   482.8254       30.3378      -7.68502      -69.8051      -2.76324      -2.32969       11.1855      0.850582      -5.83221       1.95999      0.346059    -0.0215846       0.00000       0.00000       0.00000       0.00000       0.00000       0.00000       34.9161       42.3839       38.5039       32.9296       23.8466       15.6643       9.39164       5.09544       2.29825      0.892513      0.280010     0.0611707       0.00000       0.00000       0.00000       0.00000       0.00000       0.00000
   6  26 4060.0981    1.3474  8.5758 10.1320 -0.0005  0.1628   0.0222   0.4486    0.1199   0.0000   442.9937       99.5213      -23.7362      -58.2960      -15.5692       14.3927      -14.1979      -4.28270       2.02213      -1.55999     -0.422391     0.0165300       0.00000       0.00000       0.00000       0.00000       0.00000       0.00000       39.1807       48.2181       42.3923       37.1414       28.1215       19.0995       11.4116       5.80819       2.75842       1.04080      0.330761     0.0731968       0.00000       0.00000       0.00000       0.00000       0.00000       0.00000
   7  10 1906.8070    0.4766  0.4426 10.0211 -0.0093  0.0417   0.0251   0.0688    0.0891   0.0000   430.0115      -10.6457       13.8650       4.44318      -3.33027       2.61923       1.26545       1.14950     -0.603758     -0.495413      0.100603      0.192546    0.00198325   -0.00449853       0.00000       0.00000       0.00000       0.00000       7.09137       11.3809       8.11079       10.5421       5.00203       5.63290       2.55019       2.15322      0.777862      0.593138      0.167248     0.0975501     0.0143795    0.00580356       0.00000       0.00000       0.00000       0.00000
   7  11 2045.8289    0.6711  0.4961 10.0800  0.0008  0.0329   0.0314   0.0652    0.1117   0.0000   443.0434       7.30865       6.14189       8.54742      -6.05654       1.65584      -1.66509      -1.36568     0.0811153     -0.129629    -0.0905869   -0.00873819    0.00434736   -0.00381680       0.00000       0.00000       0.00000       0.00000       8.79738       9.67597       9.42268       8.36736       5.91693       3.52830       2.34482       1.53652      0.879252      0.371175      0.148274     0.0437870     0.0121810    0.00224594       0.00000       0.00000       0.00000       0.00000
   7  13 2322.0390    1.1989  0.8806 10.2814 -0.0048  0.0511   0.0442   0.0895    0.2413   0.0000   433.9751       4.18850       30.7309       2.09489      -10.7762       2.38332      0.410398       1.16924     -0.280419      0.110478      0.141508     0.0237679     0.0382376   -0.00798285       0.00000       0.00000       0.00000       0.00000       10.9084       9.52847       13.2006       10.2708       6.67286       6.44046       4.52693       2.03003       1.10187      0.680870      0.309964     0.0951452     0.0218854    0.00327330       0.00000       0.00000       0.00000       0.00000
   7  14 2458.1468    1.5896  0.9656 10.9868 -0.0008  0.0485   0.0561   0.1025    0.2516   0.0000   442.8944       18.7560      -6.09469       6.93539       1.77176      -1.95183      -3.82709     -0.253646     -0.279343      0.159691     0.0191848      0.114358   -0.00813502  -0.000441382       0.00000       0.00000       0.00000       0.00000       10.7791       11.1005       11.5491       9.94577       7.33418       6.02407       4.42896       1.94624       1.02188      0.586595      0.253791     0.0761490     0.0197976    0.00351907       0.00000       0.00000       0.00000       0.00000
   7  15 2594.1891    2.1104  0.8202 11.6320 -0.0114  0.0370   0.0806   0.0813    0.2574   0.0000   448.2340      -4.19450       20.9315      -10.4762      0.879719      -5.32318      -4.23986      -1.75224       2.69069     -0.243580    -0.0788432     0.0382461     0.0180592   -0.00560188       0.00000       0.00000       0.00000       0.00000       8.68418       9.15675       9.21323       7.97629       6.30427       4.65139       2.94237       1.81541      0.918733      0.452781      0.171098     0.0628633     0.0156639    0.00293976       0.00000       0.00000       0.00000       0.00000
   7  16 2731.1206    2.5752  0.9228 11.4588 -0.0086  0.0359   0.0926   0.0926    0.3874   0.0000   432.8444      -8.95459       11.0671      -10.3878       2.13784      0.540866       1.93395      -1.59229     0.0458198     -0.352588    -0.0351399    -0.0755801     0.0255600   -0.00464879       0.00000       0.00000       0.00000       0.00000       7.92035       9.45200       8.59627       7.49424       6.00819       4.37726       2.87748       1.63617      0.851807      0.401980      0.169620     0.0601375     0.0173153    0.00356303       0.00000       0.00000       0.00000       0.00000
   7  17 2868.2787    3.1538  0.9494 11.8834 -0.0001  0.0389   0.1089   0.0931    0.3674   0.0000   443.5906       11.5287       10.8286      0.584094       6.64633      -8.20884      0.356218      -1.15232      -1.02977     -0.243711     0.0315947     0.0492586    0.00316216  -0.000216114       0.00000       0.00000       0.00000       0.00000       8.65761       9.76505       10.0217       8.02717       6.21490       4.81531       2.99172       1.67523      0.954285      0.407903      0.199125     0.0682220     0.0180344    0.00331264       0.00000       0.00000       0.00000       0.00000
   7  18 3005.6179    3.8432  0.8138 12.8142 -0.0081  0.0554   0.1664   0.0983    0.2662   0.0000   445.2116       16.3367       2.32985      -4.91121      -2.47308      -2.14660      -2.07591      0.799779      0.249951     -0.513683    -0.0996979    -0.0435911    -0.0243182    0.00313348       0.00000       0.00000       0.00000       0.00000       9.20526       15.1883       12.0152       11.5523       8.79721       5.33841       4.22332       1.90873       1.46861      0.467804      0.294317     0.0748424     0.0326648    0.00711261       0.00000       0.00000       0.00000       0.00000
   7  19 3142.7284    3.9709  0.9858 12.9877 -0.0118  0.0424   0.1472   0.1011    0.2942   0.0000   431.5674      -7.36969      -13.9618       17.6644      -4.09493      -3.43347      -3.81925      -1.76278     -0.695043      -1.35104     0.0339365    -0.0353810     0.0164042   -0.00459293       0.00000       0.00000       0.00000       0.00000       10.4670       12.7681       12.0559       9.84149       7.44005       5.14285       3.03103       1.91257      0.940471      0.483804      0.176727     0.0716192     0.0191402    0.00382373       0.00000       0.00000       0.00000       0.00000
   7  20 3279.7690    3.4848  1.4208 12.8514  0.0011  0.0515   0.1076   0.1296    0.2220   0.0000   438.4856       4.84537       9.82408      -5.90627       2.15438      -3.07876      -2.34646      -3.27959       1.41719   -0.00608187    0.00468060     0.0522966     0.0112445   -0.00571363       0.00000       0.00000       0.00000       0.00000       11.4850       13.4408       12.7495       11.7814       8.41175       5.83058       3.84820       2.37577       1.34578      0.601762      0.255920     0.0826627     0.0227178    0.00496996       0.00000       0.00000       0.00000       0.00000
   7  21 3417.4163    3.1322  2.0728 12.4127  0.0035  0.0598   0.0866   0.1619    0.2063   0.0000   441.1819       14.4023       15.4263       29.9274     -0.557144      -2.80200      0.236698       1.22305      -1.62731     -0.701761      0.300335    -0.0379785    -0.0291607    0.00732737       0.00000       0.00000       0.00000       0.00000       13.6508       14.9192       14.7321       12.4846       10.4023       7.46585       4.86464       2.84733       1.49765      0.691851      0.286681      0.101394     0.0287069    0.00515634       0.00000       0.00000       0.00000       0.00000
   7  22 3555.2066    2.6501  2.9383 11.3168 -0.0002  0.0708   0.0588   0.1824    0.2674   0.0000   444.5339      -13.8385       17.3116      -18.8276      0.673327       5.10753       3.23388      0.419332       2.25477      -1.75583     0.0181689      0.241721     0.0138617   -0.00770061       0.00000       0.00000       0.00000       0.00000       15.2415       17.4591       16.5403       15.0439       12.1033       8.54054       5.56560       3.47148       1.84568      0.850592      0.343220      0.124709     0.0347848    0.00672496       0.00000       0.00000       0.00000       0.00000
   7  23 3693.4105    2.1987  4.3336 10.7789 -0.0015  0.0947   0.0401   0.2300    0.2139   0.0000   434.4681      -9.06093       11.8932       18.1608      -4.25019       2.86442       7.05569       3.12840      -2.86506      0.639760    -0.0325735    -0.0532693     0.0285502   -0.00828301       0.00000       0.00000       0.00000       0.00000       19.1120       23.5175       21.5740       19.6351       15.3987       11.6966       7.61483       4.49029       2.43780       1.14688      0.490733      0.169798     0.0473946    0.00985919       0.00000       0.00000       0.00000       0.00000
   7  24 3831.8379    1.9044  5.8355 10.3192  0.0021  0.1087   0.0302   0.2874    0.1736   0.0000   465.6236       17.0116      -26.0901       3.34531       18.0996      -22.0116      -3.67503       5.24262      -3.91900      -2.82453      0.416854     0.0441705     0.0208521     0.0142391       0.00000       0.00000       0.00000       0.00000       24.1057       29.6236       27.0267       24.3418       18.3405       13.7323       8.81866       5.08893       2.66776       1.30052      0.538921      0.192134     0.0528851     0.0111737       0.00000       0.00000       0.00000       0.00000
   7  25 3970.2315    1.5624  8.4841  9.8796 -0.0009  0.1387   0.0212   0.3802    0.1402   0.0000   487.9167       62.9570       26.9217      -30.2884       17.5897       17.3714       1.71720      -12.0967       1.21360       1.20171     -0.268178     -0.139966    0.00942596     0.0152481       0.00000       0.00000       0.00000       0.00000       28.3220       35.7397       33.6365       29.9576       23.4457       17.2517       10.8516       6.80943       3.66326       1.69303      0.724879      0.267472     0.0736580     0.0148243       0.00000       0.00000       0.00000       0.00000
   7  26 4109.5903    1.3096 10.0362  9.8801 -0.0018  0.1603   0.0182   0.4480    0.1088   0.0000   426.8680      -15.0199       14.4210       5.76384       37.1345       3.17210      -6.22962       12.7634      -3.24476      -4.17649      -1.14502     -0.257819     0.0231332     0.0131778       0.00000       0.00000       0.00000       0.00000       35.8114       41.8410       40.1939       35.9556       28.3256       19.8085       13.2942       7.99980       4.14090       2.09140      0.811199      0.289222     0.0823871     0.0156704       0.00000       0.00000       0.00000       0.00000
   8  10 1946.0468    0.5341  0.4970  9.9786 -0.0067  0.0342   0.0253   0.0644    0.0933   0.0000   425.7892      -3.90905       9.18112       6.29404      -2.55230      0.614530       2.83502      0.319290     0.0175731     -0.817767      0.136899      0.108585     0.0312266   -0.00141805   -0.00472334   7.75053e-05       0.00000       0.00000       6.83860       6.80697       6.59125       6.80304       6.36986       4.03717       2.66307       1.95938       1.34546      0.736692      0.312933      0.123252     0.0432363     0.0139928    0.00404550   0.000630365       0.00000       0.00000
   8  11 2086.1416    0.7036  0.5598 10.1907 -0.0160  0.0330   0.0333   0.0717    0.1215   0.0000   437.9106     0.0385463       5.23995       1.71759      -6.56013       5.78773       1.13209      -2.56448     -0.575636     -0.765666      0.275772     0.0172184    -0.0578719    0.00615289    0.00326338   0.000238200       0.00000       0.00000       6.86363       8.62199       8.56676       7.27350       5.75872       3.83886       2.95116       1.65434       1.04509      0.546957      0.262463      0.124023     0.0515030     0.0137665    0.00448555   0.000730139       0.00000       0.00000
   8  12 2225.0173    0.9984  0.7963 10.0559  0.0076  0.0377   0.0377   0.0851    0.1831   0.0000   438.9224       19.7419       10.4226      0.832205       8.85405       8.52648       1.61246      -2.45867    -0.0186233       1.31327      0.158855     -0.330737     0.0285482     0.0103523    0.00422191   -0.00230825       0.00000       0.00000       7.53428       8.99573       7.43116       7.04674       6.06062       5.58322       3.61966       2.43378       1.17231      0.647547      0.281936      0.134453     0.0447957     0.0168294    0.00369184   0.000887338       0.00000       0.00000
   8  13 2362.8447    1.3151  0.8472 10.7678  0.0011  0.0396   0.0466   0.0850    0.1856   0.0000   433.9904     -0.521256       24.6326       1.09651       4.51623      -3.08931     -0.622538      0.820771      -1.35947     -0.643200     -0.226938     -0.171236   -0.00308410    -0.0254309   -0.00859434   0.000100717       0.00000       0.00000       9.42999       11.4021       11.4646       9.74239       7.33185       5.04786       3.04419       1.93219       1.28551      0.656313      0.296947      0.130308     0.0538334     0.0167846    0.00417613   0.000720547       0.00000       0.00000
   8  14 2499.4438    1.7052  0.9071 11.1279 -0.0058  0.0383   0.0595   0.0885    0.2326   0.0000   445.0542      -11.8843       18.4307       6.73220      -6.83490      -3.29123       2.66666      -1.50594     -0.406694     -0.123995     0.0731792      0.217056    -0.0503439    0.00469766   -0.00274786   0.000170798       0.00000       0.00000       7.39449       9.74257       9.16115       8.23110       6.19758       4.62683       3.18897       1.97266       1.17441      0.588252      0.322366      0.131214     0.0550437     0.0167876    0.00465556   0.000943201       0.00000       0.00000
   8  15 2636.1663    2.2681  0.8287 11.4712 -0.0054  0.0382   0.0868   0.0838    0.2453   0.0000   438.6570       4.19805       14.3874      0.377882       3.81039      -5.31495      -7.28142      -1.19991     -0.111249      0.687018      0.185232     -0.171858     -0.103869  -0.000840649    0.00572732  -3.66114e-05       0.00000       0.00000       7.94436       7.79310       7.31369       7.37230       6.91408       4.74037       3.38632       2.31746       1.43600      0.783395      0.338838      0.135337     0.0447205     0.0154283    0.00409361   0.000641875       0.00000       0.00000
   8  16 2773.7015    2.9288  0.7709 12.0262 -0.0017  0.0298   0.1046   0.0777    0.2247   0.0000   432.0356      -5.56734       14.7523      -8.27072      -11.4564      0.801289       1.26077    -0.0463652      0.618472      0.184382      0.135676    0.00603944     0.0364222    -0.0146645   -0.00236143  -0.000597084       0.00000       0.00000       5.90727       6.66647       6.55745       5.71175       4.77811       4.03157       2.82224       1.71244       1.00178      0.503843      0.247431      0.109106     0.0450092     0.0138468    0.00346014   0.000631768       0.00000       0.00000
   8  17 2911.4909    3.3466  0.8693 12.4487 -0.0082  0.0455   0.1196   0.0828    0.2423   0.0000   436.8159      -16.3679       11.2211       8.71048       4.53615      -9.50410       1.18177       1.05351      0.733583    -0.0508566      0.206001     0.0788996      0.117098    0.00320650    0.00260695   0.000852977       0.00000       0.00000       11.4515       12.5832       12.4147       11.7272       9.09874       5.36435       3.09418       2.34235       1.70650      0.889004      0.409269      0.139881     0.0554675     0.0149898    0.00397620   0.000696494       0.00000       0.00000
   8  18 3049.1091    3.9718  0.8532 13.0463 -0.0052  0.0323   0.1471   0.0911    0.2054   0.0000   428.8774       9.95336       10.1868      -9.26040      -2.36361      -1.71705      -2.26716      -2.11705      -1.13856     -0.839548      0.201624    -0.0126083    -0.0226113   -0.00699805   0.000749892  -0.000465780       0.00000       0.00000       6.06110       7.60001       6.91276       6.63425       5.19178       4.00068       2.92301       1.70758       1.09883      0.523004      0.294355      0.110807     0.0503174     0.0135970    0.00399427   0.000818193       0.00000       0.00000
   8  19 3186.7458    3.9561  0.8790 13.5247  0.0033  0.0354   0.1444   0.0890    0.1809   0.0000   439.3646      -7.09534       7.20191       5.16233      -4.20409      -4.53548      -2.64471     -0.364825       3.04073     -0.532262   -0.00120530    -0.0116267     0.0573862    0.00343390   3.95370e-05  -4.46633e-05       0.00000       0.00000       7.38597       8.63659       8.61173       7.38709       6.02461       4.64621       3.26224       2.03704       1.15140      0.607442      0.295425      0.131990     0.0497950     0.0168493    0.00423779   0.000729136       0.00000       0.00000
   8  20 3324.3466    3.6365  1.3068 12.8471 -0.0024  0.0440   0.1089   0.1138    0.2422   0.0000   429.1217       6.42689       17.3327       6.84827      -10.1004      -9.24307      -2.70937    -0.0646743    -0.0181030     -0.531958     -0.317013   -0.00807447     0.0101547    0.00717720   -0.00433705    0.00157482       0.00000       0.00000       8.30789       10.1674       10.0269       8.75510       7.41189       5.39030       3.83008       2.50437       1.42575      0.770212      0.399175      0.165372     0.0645579     0.0224306    0.00586636    0.00102601       0.00000       0.00000
   8  21 3462.3395    2.9848  2.3245 11.8101 -0.0065  0.0570   0.0679   0.1482    0.2041   0.0000   439.8837       8.31464       6.82335      -5.89490       13.2840      -9.32294       12.1187      0.935145       3.23331  -0.000824886      0.497568      0.328845   -0.00828006     0.0101135   0.000708875    0.00107800       0.00000       0.00000       11.4740       13.7905       13.2627       12.0065       9.86403       7.04692       4.97229       3.14092       1.90031       1.01489      0.489400      0.210558     0.0784230     0.0255108    0.00707673    0.00130010       0.00000       0.00000
   8  22 3600.8135    2.5260  3.3959 10.9970 -0.0006  0.0723   0.0456   0.1743    0.1946   0.0000   431.1820       15.9132       23.8367      -1.87672      -23.9827      -7.97813       2.90386     -0.351368     -0.147632      -1.08005     -0.444084      0.373160     -0.134986   -0.00897047   0.000389964   0.000691315       0.00000       0.00000       13.6779       16.7473       15.6857       14.7042       11.9945       9.10329       6.49637       4.02316       2.49643       1.25121      0.665920      0.263616      0.109682     0.0328642    0.00932397    0.00176077       0.00000       0.00000
   8  23 3739.2507    2.0457  4.5933 10.8931 -0.0006  0.0883   0.0354   0.2377    0.1550   0.0000   429.3709       16.7199       34.3573       20.8550      -7.67107      -2.88076      -10.6248     -0.671907     -0.945607      0.263263     0.0924355      0.150578     0.0598862   -0.00614005   -0.00784514   3.39031e-05       0.00000       0.00000       17.1438       21.0133       20.0121       18.8102       14.5651       11.0793       7.80793       4.95570       2.89569       1.55511      0.802431      0.339011      0.130923     0.0409737     0.0108732    0.00214633       0.00000       0.00000
   8  24 3878.0593    1.7513  6.5307 10.3198 -0.0010  0.1078   0.0248   0.2948    0.1267   0.0000   421.2619       18.8571       6.94805       15.4063      -19.8037     -0.294374       3.68556       3.34498      -3.01880     -0.852179      0.307497       1.19903      0.101201     0.0878255    -0.0177697    0.00224747       0.00000       0.00000       20.2908       24.4063       24.8576       21.7481       17.9909       13.9754       9.67870       6.20342       3.74295       1.93625       1.01697      0.421918      0.174750     0.0560003     0.0145900    0.00252865       0.00000       0.00000
   8  25 4017.4504    1.4623  8.6357 10.0769 -0.0008  0.1296   0.0194   0.3816    0.1059   0.0000   455.2810      -29.2348      -24.0967      -4.60849       16.9166     -0.532542      -1.40794      -3.73575      -2.07411       2.16843     -0.644283     -0.920621     -0.333082      0.101691    0.00305994   -0.00380436       0.00000       0.00000       25.7844       30.7231       30.2263       27.2155       22.5470       16.7476       11.6627       7.53702       4.53912       2.41940       1.19654      0.511657      0.199239     0.0650827     0.0171464    0.00296484       0.00000       0.00000
   8  26 4156.4387    1.2164 10.8197  9.9877 -0.0021  0.1656   0.0163   0.4733    0.0867   0.0000   472.1503      -44.9384       13.1626       22.5558       13.4943      -15.5493      -16.8095       17.2854      -1.18295       4.83871      -1.29392    -0.0897100      0.387367    -0.0418565   -0.00318332    0.00428305       0.00000       0.00000       31.0726       37.7521       37.2747       33.3084       28.9009       21.0521       15.2766       9.81581       5.69241       3.09038       1.52811      0.661767      0.251515     0.0851742     0.0240256    0.00403389       0.00000       0.00000
   8  27 4296.1611    1.0020 12.3962  9.9225 -0.0042  0.1922   0.0139   0.5529    0.0756   0.0000   423.9425       1.37866      -12.6216       11.4214       17.1415       6.16817       32.3669      -2.91590     -0.226091       7.13993      -1.28463      0.540801     -0.347877    -0.0144712     0.0446219    0.00183845       0.00000       0.00000       37.6684       44.2771       44.3224       39.3755       33.8182       25.2428       17.7847       11.8206       6.87910       3.86658       1.83532      0.832302      0.303029      0.102948     0.0263564    0.00436238       0.00000       0.00000
   9  12 2264.4408    1.1072  0.8278 10.3015  0.0020  0.0363   0.0374   0.0807    0.1705   0.0000   427.8211      -3.67059       13.9041       8.04594       2.28905       4.03359       3.17218      -1.69931      -3.21847     -0.691569      0.132122      0.310711    -0.0114043    -0.0261771  -0.000943814   0.000931814    0.00146155  -3.96892e-05       5.57344       7.48770       7.07273       6.98059       5.52784       4.25852       3.39008       1.95209       1.50507      0.800524      0.466328      0.217716      0.107837     0.0434017     0.0167024    0.00419948    0.00127037   0.000230871
   9  13 2402.2775    1.4496  0.8506 10.8659 -0.0007  0.0380   0.0479   0.0791    0.1899   0.0000   438.8809       2.26634       8.91887      -5.16228       4.37920       8.59295       2.67736      -1.49897      -1.00689      0.487327      0.454176     -0.104171     -0.105273    0.00607503    0.00241463   -0.00265396   0.000977626   8.44590e-05       6.55017       7.75146       6.46707       7.13286       6.19889       4.90737       3.50609       2.48081       1.65277      0.969340      0.535714      0.248418      0.108258     0.0403448     0.0145346    0.00427904    0.00111824   0.000225244
   9  14 2539.4811    1.8793  0.9275 11.1832 -0.0024  0.0326   0.0606   0.0886    0.2135   0.0000   429.4927      -5.40942       6.58792       4.35279     -0.112609       2.74239      -1.18828      -2.79462      -1.86767     -0.882528      0.632968     -0.176092    -0.0898247    -0.0234811    0.00279788   -0.00223548   0.000606883   0.000105207       5.30938       6.76649       6.41834       6.12627       5.00806       4.26403       2.95608       2.09891       1.35170      0.743215      0.424097      0.209276     0.0918663     0.0370380     0.0144990    0.00432373    0.00102221   0.000192894
   9  15 2676.8839    2.4764  0.9176 11.2226 -0.0042  0.0325   0.0771   0.0779    0.3179   0.0000   429.9539       7.56717       25.7541      -2.14190      -9.94700      -7.77247     -0.318626      -1.47502       1.65697     -0.470810     -0.366076     0.0514843     0.0281694   -0.00927393    0.00104391   0.000195849   -0.00158499  -4.43456e-05       5.76215       6.37868       6.86366       6.39601       5.34423       4.13279       2.91914       1.98817       1.38925      0.781564      0.474167      0.216926      0.103424     0.0377996     0.0153017    0.00412271    0.00102586   0.000167263
   9  16 2815.1725    3.1899  0.8555 11.7432  0.0026  0.0322   0.1049   0.0771    0.2936   0.0000   434.9163       10.1229       8.77101       1.03704      -4.09281      -4.41399     -0.225502       1.46691     0.0172512     -0.244049      0.468514      0.222193      0.167133    0.00833768    0.00445829   -0.00277358    0.00194624   9.20716e-05       5.97952       6.57867       6.24066       6.30163       5.24576       4.06751       3.28973       2.22505       1.35740      0.753604      0.421239      0.225240     0.0946490     0.0365911     0.0121158    0.00345608   0.000928011   0.000156049
   9  17 2953.5297    3.7991  0.7783 12.7039 -0.0095  0.0415   0.1324   0.0705    0.2101   0.0000   442.4383     -0.683423       1.10131       2.02149       2.46584     -0.924338      -2.65760      -2.39886      0.241832     -0.725547     -0.601897     -0.117470     0.0972245     0.0750897  -0.000215817    0.00333869   -0.00101552   9.51480e-05       6.71593       8.25457       9.34285       5.96982       7.51425       4.84534       3.69633       2.90032       1.34191       1.04474      0.510970      0.212271      0.132272     0.0443922     0.0142853    0.00699196    0.00167816   0.000176756
   9  19 3229.4363    3.7262  1.2535 12.6092  0.0024  0.0430   0.1090   0.0968    0.2949   0.0000   438.0659       12.0426       11.7069       3.60474      -4.63476      -5.00693       1.15966      -2.29379       1.96776     -0.999142      -1.32260     -0.100602      0.129909     0.0321479    -0.0165100    0.00664103   0.000461052  -0.000469772       7.66594       9.20178       8.97864       8.80585       6.71489       5.72524       4.20161       2.90131       1.77134      0.964853      0.577157      0.277567      0.137407     0.0500440     0.0192161    0.00537030    0.00121833   0.000247952
   9  20 3367.7680    3.3127  1.7979 12.4308  0.0065  0.0636   0.0779   0.1255    0.1613   0.0000   437.3079       7.31507       7.38514      -21.5736     -0.734768     -0.647518       6.08760     -0.301573      -4.11799      -1.16673      0.685635      0.374645     0.0226375   -0.00737665    -0.0309393  -0.000360085   0.000259583  -0.000657646       10.0743       11.2596       13.9406       10.5993       8.79238       8.68393       5.16685       3.96271       2.72850       1.30602      0.814110      0.453931      0.167132     0.0798458     0.0342471    0.00970489    0.00180235   0.000310500
   9  21 3506.2042    2.7904  2.8275 11.5215 -0.0006  0.0602   0.0520   0.1535    0.1463   0.0000   443.3549       12.6749       11.8957      -23.2134      -12.9427      -4.75689       7.12840      -5.66825     -0.433670      -1.59309      0.557413      0.189487     -0.201547     -0.103571     0.0157566    0.00163762   -0.00127925   0.000206345       10.3765       12.7796       12.6504       11.8852       9.63419       7.80724       5.53558       3.84290       2.41231       1.41649      0.769833      0.388858      0.174963     0.0720753     0.0259293    0.00794133    0.00187978   0.000346671
   9  22 3645.1587    2.3362  3.8034 11.2645 -0.0042  0.0740   0.0406   0.1848    0.1313   0.0000   440.1151      -20.0014       72.5816       24.2348      -18.5425      -5.54944      -3.40253      0.431687       4.48971      -1.31782     -0.636520    -0.0396937     -0.165140     0.0688382     0.0272387   -0.00550171  -0.000455143  -0.000446168       12.5916       15.4130       15.3988       14.5175       11.9877       9.44320       6.89414       4.70922       3.00531       1.77966      0.963507      0.495217      0.217820     0.0914642     0.0318897    0.00982922    0.00244344   0.000431193
   9  23 3784.1141    2.0035  5.1083 10.7644 -0.0005  0.0870   0.0300   0.2308    0.1221   0.0000   419.7390       7.08099       17.1181       2.38041      -19.3175      -7.85079       1.91059       1.31073     -0.522185      0.692071     -0.822698      0.415795      0.229071     0.0180770     0.0263627     0.0141569    0.00141180   0.000499348       14.3412       17.3785       17.1547       16.6050       13.9054       11.0050       8.39812       5.52034       3.72411       2.06572       1.21654      0.568560      0.277976      0.104469     0.0405368     0.0111852    0.00301065   0.000516608
   9  24 3923.2143    1.6509  7.3377 10.4286 -0.0001  0.1091   0.0215   0.3143    0.0930   0.0000   447.0427      -13.7340      -6.01046       9.62951       33.0028       23.4743      -8.55798      -11.6849      -8.17949       1.79111      0.565514     0.0560060     -0.358482    -0.0953969    -0.0175758     0.0302472    0.00126046  -0.000478951       18.7798       22.1116       22.5591       21.1051       17.7033       14.1714       10.5852       7.26670       4.60454       2.65387       1.50132      0.725528      0.350365      0.135183     0.0499896     0.0148451    0.00362885   0.000606214
   9  25 4063.1582    1.3832  8.7187 10.1221 -0.0046  0.1272   0.0173   0.3499    0.0890   0.0000   397.7192      -13.2753       16.3810      0.953572       25.2487       10.8606       33.6704      -9.02269     0.0287987      -2.63375       5.59858    -0.0399773     -0.701866     -0.344842      0.184923     0.0297966    0.00153338    0.00101360       22.3480       26.8889       27.2572       25.2351       21.2003       16.6701       12.6302       8.47406       5.38244       3.20121       1.72737      0.888228      0.397503      0.166596     0.0582273     0.0177413    0.00434538   0.000708433
  10  10 2021.4361    0.5979  0.5174 10.0983 -0.0103  0.0276   0.0268   0.0671    0.0885   0.0000   431.5383      -2.70704       10.5129       5.63144    -0.0913962       5.61404       2.75873       1.29330     -0.585639      0.260453     -0.502021      0.300632     0.0737200     0.0995100    -0.0178069    0.00463625   -0.00435626   5.76454e-06       4.33593       5.07489       5.00008       5.17771       4.32820       3.28562       2.61309       1.91496       1.26278      0.779937      0.471945      0.270414      0.133034     0.0672830     0.0246682    0.00968287    0.00297958   0.000841671
  10  11 2162.8585    0.8978  0.7000 10.2246 -0.0075  0.0277   0.0325   0.0785    0.1383   0.0000   445.2548       4.32113       9.03824       2.27733      0.114076      -3.23057      -2.47892       1.84422       2.92441      -2.45451       1.09852     -0.137737     0.0895597    -0.0569299   -0.00368269     0.0130374    0.00180498  -0.000398662       4.60450       5.50920       5.50737       4.88927       4.80567       3.53852       2.73604       1.96747       1.29585      0.884834      0.490009      0.269751      0.127485     0.0594865     0.0238885    0.00931532    0.00296446    0.00101376
  10  12 2302.7727    1.1316  0.8883 10.3003 -0.0019  0.0376   0.0356   0.0786    0.2004   0.0000   438.0260       5.87739       13.2291      -1.72770      -3.06886      0.149276       8.29561     -0.128395     -0.690766     -0.249342      0.455257     -0.481228      0.249110      0.124526     0.0403627    0.00748634   -0.00131778  -0.000483012       5.99179       7.00404       6.27371       6.75776       6.28278       5.08359       3.12001       2.29730       1.67368       1.27073      0.739722      0.410450      0.179604     0.0814087     0.0300486     0.0130107    0.00398851    0.00134486
  10  13 2440.7569    1.4824  0.9842 10.9284 -0.0032  0.0362   0.0448   0.0863    0.1815   0.0000   439.2307      -7.23009     -0.192698       7.03153       3.21005       7.28092       5.17332       1.55483      -1.18912     -0.937079      0.341427     -0.698707    -0.0582581   -0.00273080    -0.0627425    0.00739452   -0.00377436  -0.000199438       5.45239       6.24197       6.76371       6.45061       5.28721       4.90544       3.23587       2.35821       1.77374       1.05692      0.587822      0.370301      0.187739     0.0706204     0.0346082     0.0138079    0.00493656    0.00130647
  10  14 2578.6001    1.9559  0.9782 11.7835 -0.0132  0.0388   0.0618   0.0886    0.1789   0.0000   445.5037      -4.02040       6.16338       1.61935       8.83351       6.73955      -5.95934       1.05604       1.98927       1.16887      0.428298     -0.328025    -0.0982252     0.0569949    0.00381671   -0.00744395   -0.00319381  -0.000121652       5.93574       7.27938       7.33852       6.49416       5.96051       5.11052       3.58869       2.80751       1.72673       1.07997      0.696182      0.332148      0.161391     0.0901255     0.0365227     0.0120515    0.00557272    0.00145455
  10  15 2716.9911    2.4485  0.9011 12.0374 -0.0057  0.0366   0.0793   0.0754    0.1983   0.0000   436.5170      -2.83076       15.8984     -0.690871      -7.49338      -5.65417      -2.70082      -2.79305       1.24511     -0.219715     -0.647128     -0.494021      0.327227     0.0656578    -0.0143515     0.0202142   -0.00363247  -0.000599277       5.83593       6.12493       7.03768       6.79890       5.01426       4.54609       4.06871       2.61534       1.56322       1.19884      0.662604      0.329574      0.160461     0.0926589     0.0430310     0.0158049    0.00425809    0.00125165
  10  16 2855.6696    3.1932  0.8901 12.5494 -0.0087  0.0423   0.0995   0.0774    0.1878   0.0000   441.7733      -2.75537       13.5085       10.7599      -3.84251      -2.51658       2.65201     0.0928150     -0.339297      -1.21872     0.0228704    -0.0462011      0.169825     0.0219679    0.00838773    0.00120786    0.00176589   -0.00131811       6.54861       6.27649       7.46247       7.71494       6.51898       4.39590       3.41078       3.40493       1.99424      0.924171      0.642107      0.435690      0.247144      0.119379     0.0419116     0.0124950    0.00530169    0.00162230
  10  17 2994.4852    3.6534  0.9370 12.2413 -0.0042  0.0295   0.1090   0.0766    0.2561   0.0000   438.5534      0.395899       17.0266      -11.2274      -9.55254      -1.02547       4.59581      -2.85308       1.45542     -0.838550     -0.618397     0.0746546      0.125432     0.0127260     0.0274731    -0.0125699    0.00708112  -0.000817062       4.93208       5.77389       6.12789       5.35364       4.99779       3.91110       2.98976       2.09669       1.43752      0.893900      0.526539      0.284830      0.141261     0.0641950     0.0271126     0.0104638    0.00363693    0.00104311
  10  18 3132.8116    4.0775  1.0035 12.9200 -0.0045  0.0339   0.1192   0.0795    0.2168   0.0000   442.3999       10.5264      -2.97872       7.03696      -3.71806      -1.03181      -1.05383      -2.04423     -0.825242      -1.13241      0.354377     0.0684652    -0.0923473   -0.00286664   -0.00852186    0.00209593   -0.00102539   0.000617838       5.14930       6.38915       6.67193       6.22584       5.10063       4.28514       3.29520       2.27802       1.62497      0.956925      0.547646      0.316763      0.163208     0.0748945     0.0321791     0.0130402    0.00423312    0.00117334
  10  19 3271.2945    3.6304  1.4400 12.2659  0.0000  0.0414   0.0916   0.1005    0.2324   0.0000   431.6500       4.52802       11.5536       1.62441      0.648849       3.99656      -3.07233       1.27009       3.28086       1.26523     0.0963356      0.223902     0.0777218     0.0547148     0.0762446    -0.0271770   -0.00122580   0.000767502       6.54957       7.54995       8.42531       7.44585       6.56386       5.54488       3.86333       3.12655       1.97225       1.16929      0.828676      0.396645      0.192165      0.116158     0.0409450     0.0150559    0.00603253    0.00165287
  10  20 3410.0145    3.1547  2.1104 11.9949 -0.0009  0.0497   0.0649   0.1198    0.1478   0.0000   437.3377       4.35048       15.6185       2.68775       3.46066      -9.48181       2.24468       3.62005       1.71400      0.714584     -0.146676      0.618989     0.0396174     -0.140243    -0.0969171    -0.0259456   -0.00476955   -0.00230418       7.49238       9.24637       9.42951       8.82718       7.87291       6.21106       4.78592       3.47637       2.28012       1.48807      0.869677      0.485636      0.239869      0.117177     0.0485893     0.0185409    0.00610918    0.00183307
  10  21 3549.0267    2.6972  2.6694 11.8361 -0.0023  0.0569   0.0518   0.1496    0.1188   0.0000   431.7117       3.99189       10.5077      -13.3549       8.44920      -5.46348       5.12695      -2.11486      -2.39528     -0.483491    -0.0798280      0.168497     -0.215357      0.271021   -0.00162810     0.0245271  -9.15969e-05   -0.00108914       8.64728       10.5999       10.8086       10.3041       8.85076       7.16923       5.49245       3.79336       2.60906       1.68841      0.990614      0.545137      0.270710      0.130638     0.0547150     0.0212695    0.00695490    0.00196835
  10  22 3688.3161    2.2078  4.3280 11.0929  0.0019  0.0751   0.0345   0.1986    0.1044   0.0000   454.7964      -16.1295       6.30068      -21.5780       8.38668       3.69656       3.71700      -6.37340      -1.12262       4.05493     -0.283121     -0.750023     0.0688539     0.0685140     0.0380461    -0.0509795    -0.0207203   -0.00167638       11.5559       14.2933       14.2157       13.4006       11.9081       9.72212       7.19641       5.52247       3.50565       2.23502       1.31372      0.720502      0.365880      0.171968     0.0708119     0.0266257    0.00929585    0.00280736
  10  23 3827.9477    1.8647  5.5384 10.8960 -0.0041  0.0908   0.0276   0.2346    0.0938   0.0000   444.5335      -10.4196       58.7519      -4.84910      -18.3520     -0.639137       13.4207      -7.29975       1.69354       3.41130       2.11638      -1.73536      0.240925     0.0304018     -0.103130    -0.0102223     0.0144794    0.00170893       14.3577       17.8623       17.4197       16.9187       14.7496       11.7758       9.20735       6.60653       4.31191       2.80725       1.56485      0.898305      0.440219      0.208841     0.0863981     0.0341824     0.0104813    0.00329762
  10  24 3967.3290    1.5336  7.5179 10.6001 -0.0005  0.1109   0.0198   0.3031    0.0719   0.0000   453.3474       28.4388       21.0409      -2.29057      -5.96058      -23.9341       9.54362       8.21623       4.39238      -1.03163     -0.322195      -2.02140      0.915869     0.0422973     0.0812239     0.0350958  -0.000427179   -0.00295170       16.9771       20.4311       21.3705       20.0869       17.6675       14.1210       11.1655       7.84146       5.39139       3.36947       2.01594       1.10669      0.568385      0.267807      0.114291     0.0438822     0.0145738    0.00413887
  10  25 4107.5830    1.2753  9.6558 10.2181  0.0004  0.1357   0.0158   0.3886    0.0708   0.0000   433.6076      -38.5391       3.15764       29.5771       1.89828      -24.5515       1.29582      -12.6858      -4.55233       2.64206      -1.23111      0.339342     -0.853564     -0.153369     -0.308528    0.00107116   -0.00371980  -0.000297613       20.6150       26.2436       26.2891       24.8228       21.9828       17.6222       13.6119       9.75173       6.59843       4.16930       2.45599       1.35068      0.699863      0.318376      0.139138     0.0526453     0.0176765    0.00527215
  10  26 4247.5267    1.0602 11.8483 10.0964 -0.0041  0.1727   0.0137   0.4766    0.0648   0.0000   388.5993       25.0412       38.2457       27.9199      -18.2621      -55.4306       14.5463       32.3169      -17.8417       2.00156       3.68181      -3.30286      0.987972     -0.360676     0.0201400     0.0839552    -0.0242951    -0.0107421       26.0098       32.7052       33.8009       31.1299       27.4558       22.8503       17.4623       12.4765       8.47998       5.40063       3.10166       1.75760      0.869140      0.416945      0.175627     0.0713218     0.0234128    0.00697132
  10  27 4387.9630    0.8861 14.3651  9.9901 -0.0032  0.2165   0.0113   0.6089    0.0567   0.0000   454.2911      -36.5233      -13.8330      -38.5882       27.5662      -7.04960      -36.1103       11.3177      -10.8636       14.7581       2.57922      -6.89611     -0.352848      0.104042     -0.113438     0.0172395     0.0192159    0.00216583       32.8328       40.6645       41.7398       39.1601       35.3265       28.3146       21.7358       15.8442       10.6299       7.03145       4.08755       2.27904       1.17170      0.531892      0.234699     0.0894912     0.0294555    0.00886782
  11  11 2199.7401    0.9350  0.7247 10.4342 -0.0069  0.0350   0.0312   0.0655    0.1301   0.0000   432.2989      -1.78445       11.2297      -1.89516       4.25844      -8.00810      -4.89105       2.10780      0.206440      -1.21501     -0.305183   -0.00827297      0.119300     0.0780698    -0.0288227   -0.00599960    -0.0103103    0.00344595       5.85842       6.99603       5.74132       4.83562       4.73588       4.95235       4.49489       3.40238       2.35252       1.47830      0.843506      0.444103      0.225762      0.111405     0.0507086     0.0223971    0.00879493    0.00313734
  11  13 2478.4479    1.7171  0.8155 11.3914 -0.0060  0.0304   0.0526   0.0694    0.1635   0.0000   437.0483     -0.627947       6.22561     -0.106542       2.86142      -1.26288       4.34787     -0.446697       1.15810      0.426211     -0.678790      0.310209     -0.196016    -0.0522814     0.0154374    -0.0231566   -0.00417271    0.00516888       4.39732       5.22599       4.92687       5.23972       4.60661       3.88314       2.99640       2.19708       1.49052       1.08493      0.693685      0.411162      0.213551      0.109826     0.0501588     0.0225727    0.00863360    0.00301053
  11  14 2616.9140    2.1887  0.8722 11.7480 -0.0040  0.0293   0.0690   0.0779    0.1787   0.0000   437.2599      -1.92636       17.8148       2.26328       2.73208       1.96399      -1.87234      -1.61670       2.97947      -1.84562      0.635159     -0.481234      0.418693      0.115465    -0.0428422    -0.0208461   -0.00819669  -0.000496913       4.06167       5.10545       5.13032       5.09979       4.48484       3.82663       2.68171       2.20941       1.50888       1.00132      0.616164      0.362820      0.214900      0.112650     0.0489179     0.0221728    0.00854929    0.00306781
  11  15 2756.0823    2.9072  0.7231 12.1517 -0.0005  0.0278   0.0916   0.0595    0.1707   0.0000   435.3121      -9.67638       3.67587       5.20784       2.62825      -1.94291      -5.90036       1.56688       2.99419     -0.345855     -0.614572    -0.0200976   -0.00362835     0.0872157     0.0706092    -0.0211290   -0.00652707   4.93761e-06       4.05030       5.18224       5.47991       4.80803       4.38707       3.61140       2.84189       2.09608       1.51308      0.903547      0.553471      0.335160      0.174467     0.0930034     0.0465617     0.0183541    0.00767628    0.00302619
  11  16 2895.3604    3.3772  0.7915 12.3704 -0.0004  0.0287   0.1055   0.0682    0.1820   0.0000   434.9828      0.297474       11.8720       2.83177       9.67569      -4.30587       3.00223      -2.21865      -4.09097     -0.857644      0.309643      0.235979    -0.0811138     0.0634928     0.0174329    0.00574179   -0.00165728  -0.000288319       4.41543       4.88758       5.07478       4.43256       3.95979       3.73770       3.18182       2.43713       1.75789       1.00057      0.656051      0.369339      0.173193      0.100992     0.0486011     0.0226352    0.00803356    0.00318893
  11  17 3034.5170    3.8519  0.8305 13.1079 -0.0133  0.0370   0.1267   0.0681    0.1554   0.0000   446.0226     -0.979554       13.8681      -4.30523       2.71424      -2.32244      -1.39386      -1.24400     -0.813808     -0.147979      0.534070     -0.119019     0.0653209     -0.141124      0.100981     0.0252731     0.0152987    0.00280097       6.53518       7.58336       8.82461       8.25580       6.33943       4.95275       3.76446       2.54065       1.44886       1.04694      0.712699      0.409040      0.205863      0.100509     0.0656372     0.0340546     0.0120649    0.00312997
  11  18 3173.4462    3.9461  1.0695 13.0188 -0.0055  0.0334   0.1094   0.0885    0.2010   0.0000   436.1306      0.740013       12.3543      -1.37266      -5.85752      -4.86687       2.11399      0.466117      -1.65829      0.431830      -1.35008     0.0763794      0.185830    -0.0182441     0.0594514    -0.0344433   -0.00301368   -0.00167790       5.07524       6.24497       6.22347       6.03305       5.40363       4.50031       3.32653       2.31866       1.67587       1.13666      0.794504      0.438628      0.229221      0.112410     0.0544208     0.0238256    0.00906716    0.00331225
  11  19 3312.3824    3.5539  1.4503 12.7777 -0.0095  0.0408   0.0867   0.1027    0.1839   0.0000   438.9171      -13.9068     -0.984417      -9.99794       4.52468      -5.78162       5.50693      -2.32563      -1.25909     -0.472612      0.932146      0.359060     -0.193881     0.0403600      0.122668    -0.0732050   -0.00155349   -0.00439685       5.92774       6.71148       7.18693       6.87840       6.09826       5.31050       4.17454       2.84709       2.20963       1.40838      0.943729      0.541668      0.291726      0.144110     0.0711473     0.0315218     0.0122249    0.00450713
  11  20 3451.6290    2.9990  2.0951 12.0338 -0.0001  0.0476   0.0602   0.1184    0.1439   0.0000   428.6002      -4.98220       40.1671      -12.9732      -1.31389       6.09151      -7.92405      0.571812       4.07091     -0.899157     -0.843154      0.927754     0.0688931    -0.0996024     -0.187042     0.0409736     0.0427565    0.00403582       6.72212       8.10789       8.68682       8.23576       7.08184       6.11721       4.79537       3.55934       2.47022       1.71048      0.980528      0.613560      0.333527      0.171209     0.0825362     0.0358237     0.0152350    0.00560104
  11  21 3590.9603    2.4747  3.2926 11.4994 -0.0020  0.0604   0.0399   0.1556    0.0995   0.0000   437.7269       33.2363       1.53577      -20.6785       10.4114      -1.54336      -1.25142       2.29356      0.468857      -3.11904       3.58958       1.79455     -0.296420     -0.149701      0.235295    -0.0210938    -0.0173684    0.00524404       8.43392       10.4272       11.0940       10.6029       9.09248       7.64927       6.02661       4.39815       3.11982       2.05663       1.27593      0.770192      0.411073      0.220586      0.103634     0.0474456     0.0185105    0.00704945
  11  22 3730.7068    2.1104  4.4500 11.0280 -0.0018  0.0710   0.0308   0.1919    0.0954   0.0000   447.9210      -5.52012       27.0730       23.6267     -0.584812      -20.8038      -7.69816      -4.59093       6.77730    -0.0735625     -0.455277      -2.16564     0.0602751     -0.118277      0.121918    -0.0451259   -0.00341561    -0.0159699       10.2286       12.4346       13.0571       12.0862       10.9044       9.18444       7.37213       5.32735       3.73973       2.53410       1.55379      0.927682      0.489433      0.256784      0.118910     0.0548488     0.0216808    0.00819118
  11  23 3870.5795    1.7281  6.2172 10.7109  0.0010  0.0922   0.0229   0.2440    0.0820   0.0000   454.6953      -9.73783       16.8475      -5.02535    -0.0176649      -6.46702      -6.40261       16.0210     -0.210191      -3.41008     -0.935402      0.940523      0.290197     0.0869191   -0.00887089      0.152006     0.0495149   -0.00622211       13.3186       16.4071       16.8151       16.3545       14.1883       12.0866       9.58775       6.83178       4.94248       3.23475       2.10445       1.18303      0.664355      0.331260      0.158717     0.0709641     0.0288597     0.0102457
  11  25 4151.1119    1.2184  9.9373 10.1742 -0.0031  0.1356   0.0146   0.3707    0.0686   0.0000   464.4876      -26.3170      -7.95803      -20.0722      -17.4898     -0.642387       3.27126       5.45507      -8.51401      -2.37720      -1.31468       3.01172     -0.265502      -1.10333    -0.0254165     0.0876881     0.0902384   -0.00397551       18.7504       24.4785       24.4850       23.8828       20.9005       17.9050       13.5961       10.6143       7.25603       4.82266       3.03291       1.73935      0.991706      0.501609      0.240034      0.105941     0.0417041     0.0149584
  11  28 4573.0184    0.6625 18.3837 10.0672 -0.0033  0.3133   0.0085   0.8168    0.0403   0.0000   400.5085      -80.5040       1.95332       15.6753       33.7273       25.1075      -55.9864      -42.7636      -10.1648     0.0588883       6.45050      -3.54247       2.50910       1.28022     -0.282506      0.128861     0.0494159    -0.0102764       43.3330       54.9630       56.2044       53.8343       48.7015       41.4091       32.4121       24.5763       17.5271       11.8550       7.58902       4.44930       2.56009       1.34051      0.607839      0.287090      0.106839     0.0393472
  12   9 1949.9360    0.5396  0.5089  9.8710 -0.0038  0.0239   0.0214   0.0568    0.0787   0.0000   438.5903      -2.94391       14.9522       3.28457      -4.37040      -3.80147      -2.23247      -2.39364      -1.44381       1.44371     0.0915556     -0.899855    -0.0182869     0.0511425   -0.00385534    0.00100412   0.000439763   -0.00895614       3.03279       3.74967       3.88746       3.76178       3.32736       3.04207       2.31391       1.88663       1.42021      0.907053      0.613655      0.369698      0.225237      0.126696     0.0665408     0.0313435     0.0142108    0.00606601
  12  10 2093.6282    0.7326  0.5714 10.1721 -0.0095  0.0293   0.0259   0.0544    0.0961   0.0000   433.5319     -0.467519       15.8729      -2.11532       1.42927      -4.98172      -2.53610      -1.84234      0.943706      0.721186      0.386829      0.621238     0.0880440    -0.0458793    0.00551331    -0.0217302    0.00448602   -0.00549257       3.23858       4.92841       4.38486       5.08375       3.64113       3.86381       2.45997       2.23041       1.33602       1.11047      0.594606      0.448177      0.236178      0.143916     0.0655510     0.0408226     0.0136293    0.00707174
  12  11 2235.8111    1.0009  0.6582 10.6014 -0.0032  0.0369   0.0336   0.0626    0.1167   0.0000   434.2408       5.44967       18.6741      -5.98940       2.46685     -0.720254     -0.107680      0.795589      -2.42718     -0.786133      0.353827      0.107521     -0.488124     0.0662883     0.0725569    -0.0443665    0.00253191    0.00172246       6.33005       6.13028       4.58801       5.34767       6.57875       6.18688       4.20048       2.16056       1.68854       1.65117       1.32486      0.889267      0.485946      0.238560     0.0999667     0.0433193     0.0159688    0.00664572
  12  12 2376.2690    1.3793  0.8843 10.7161 -0.0040  0.0288   0.0395   0.0757    0.1835   0.0000   431.9369      -4.59894       12.7747       1.07547      -2.95570       3.38078      0.230454       1.39154      -1.54638     -0.429050    -0.0678562     -0.511075    -0.0541456      0.220442    -0.0112372    -0.0160803   -0.00140710    -0.0102028       3.67929       4.30356       4.62468       4.57455       4.16589       3.54152       2.73067       2.20715       1.53553       1.15848      0.685980      0.454638      0.269441      0.153886     0.0810571     0.0361464     0.0171969    0.00715333
  12  13 2515.3762    1.7533  0.8696 11.4235 -0.0028  0.0305   0.0518   0.0709    0.1726   0.0000   439.5183       1.38647       11.7744      -8.35160      0.167982      -4.20189       1.89932      -9.14669       1.53250       2.03169      0.936659    -0.0200959      0.157112     -0.211324   -0.00138458    -0.0170749    0.00745499   -0.00376348       4.17082       5.28494       5.19664       5.25034       4.85829       3.96723       3.11274       2.48854       1.80442       1.24803      0.798061      0.484786      0.291721      0.176084     0.0832084     0.0409856     0.0170934    0.00757535
  12  14 2654.5865    2.2788  0.8651 11.6811 -0.0073  0.0310   0.0679   0.0690    0.2216   0.0000   440.6794     -0.890705       2.84392      -4.24956       5.53947       1.21411       3.43197      -5.46221      0.607616      0.418217     -0.904701    -0.0723598      0.266133      0.116237    -0.0203075     0.0333514     0.0399897    0.00962308       4.44256       5.08881       4.83200       5.09249       4.88645       4.29403       3.21696       2.19959       1.58634       1.26772      0.891659      0.566839      0.332164      0.183390     0.0858320     0.0373293     0.0183144    0.00720559
  12  15 2794.4265    2.9473  0.9500 12.0256 -0.0047  0.0314   0.0794   0.0715    0.2248   0.0000   435.1404       9.28005       13.2558      -3.30907      -1.29366      -3.93897      -1.98422      -1.36025   -0.00833285      -1.40166      -1.09672     -0.164155    -0.0478469     0.0748891    -0.0758631    -0.0318565    -0.0179587  -0.000705817       3.75536       5.29797       4.87712       5.49493       4.44890       3.85655       3.06866       2.36909       1.61957       1.13967      0.770561      0.492660      0.262046      0.153788     0.0771310     0.0381773     0.0195522    0.00725475
  12  16 2934.3454    3.6555  0.6718 12.9148 -0.0086  0.0236   0.1205   0.0576    0.1396   0.0000   438.7097       3.10121       13.2405       2.83850      -1.86207     -0.324181      -3.22500     -0.619488      0.294494      0.130593     -0.245534     -0.740390     -0.149861     -0.169838      0.119233     0.0282440    0.00555345    0.00575250       3.23263       3.88485       4.01388       4.00092       3.38681       3.09401       2.56026       1.93381       1.40863       1.00813      0.639629      0.385226      0.221751      0.137967     0.0645060     0.0300861     0.0149368    0.00666909
  12  17 3073.8407    4.0414  0.8729 12.6597 -0.0024  0.0272   0.1111   0.0690    0.2066   0.0000   438.5496    -0.0508783       7.83512      -8.60462     -0.341144       2.08711     -0.773113      -2.31647      -3.31599      0.414542    -0.0737597     -0.467447     -0.270177      0.237342     0.0843870     0.0112664    0.00742602   0.000652010       3.61333       4.48311       4.36829       4.40822       4.00853       3.45463       2.77893       1.99979       1.62181       1.07352      0.692888      0.429506      0.260852      0.145646     0.0735171     0.0352803     0.0146801    0.00629498
  12  18 3213.2102    3.7873  1.1128 12.9397 -0.0044  0.0351   0.0992   0.0754    0.2013   0.0000   439.4995      0.673064       14.5473      -1.06824       2.64501      -2.73807      -2.51431      -3.37530    -0.0340595     -0.381503     -0.528305      0.584761      0.116750     -0.138099     -0.131919    -0.0302567     0.0304174   -0.00210454       4.67702       5.57814       6.00368       5.53029       5.57056       4.30888       3.51389       2.71136       2.04584       1.37131      0.882134      0.571573      0.334320      0.184554      0.100240     0.0492753     0.0199583    0.00847735
  12  19 3352.6178    3.3460  1.7819 12.4721 -0.0022  0.0417   0.0706   0.1073    0.1367   0.0000   440.2148      -12.2669       14.1631      -3.57134      -3.85178      -10.7378      -7.00370       2.50557      -1.07149      -2.03777     -0.940790     -0.612189     -0.730910     -0.160315     0.0346027    -0.0514321   -0.00922299    0.00943988       5.76081       7.38139       7.78136       7.64752       6.56088       5.55551       4.31727       3.25720       2.33615       1.57743       1.04098      0.647892      0.383537      0.201202      0.110406     0.0532116     0.0244914    0.00980104
  12  20 3492.3307    2.8285  2.4908 11.7910 -0.0010  0.0483   0.0490   0.1263    0.1124   0.0000   450.2809       10.5485       15.1308      -19.5443       8.61812       6.38814      -1.14284      -1.12909    -0.0554202    -0.0451965     -0.109848      0.193639      0.475781      0.135324      0.171568     0.0838773    0.00320900    -0.0134335       6.60235       7.92300       8.34665       7.96053       7.04274       6.14346       5.14867       3.87629       2.92466       1.97969       1.23343      0.789531      0.453819      0.250969      0.133583     0.0645884     0.0290141     0.0119109
  12  21 3632.3823    2.3391  3.9377 11.1092 -0.0012  0.0631   0.0331   0.1611    0.0943   0.0000   437.2557      -11.7477       14.9090      -19.5341      -15.5233      -2.82586       4.32196      -1.40003       4.07496      -2.40649       2.74595       1.57477     -0.678796     -0.150483     0.0804533    -0.0611799    -0.0462081     0.0276606       8.53265       10.5633       10.7988       10.2002       9.73405       7.96813       6.63220       5.09313       3.77186       2.57141       1.62551       1.03586      0.588255      0.337266      0.171144     0.0828786     0.0366517     0.0149720
  12  23 3912.7127    1.6286  6.6959 10.6442 -0.0016  0.0947   0.0202   0.2489    0.0718   0.0000   425.8837       8.21594       2.49052      -21.5100       1.89526      -12.1497      -6.42287      -19.1258       4.49960      -3.91894       3.49519      -1.64783       1.38893     -0.154069     -0.321953     -0.201686     0.0500323    0.00470802       12.2439       15.6698       15.7204       16.3456       13.9113       12.1140       9.68361       7.63116       5.35043       3.82935       2.45378       1.49426      0.890273      0.502912      0.257274      0.123709     0.0565022     0.0241508
  12  24 4053.6410    1.3933  8.6177 10.3625 -0.0024  0.1103   0.0161   0.3133    0.0659   0.0000   449.5396       13.9071       11.6215     -0.989046       10.9829       1.78470       17.1621       12.3777      0.836135      -3.02965       4.01761       2.30413      -1.43541      0.402711      0.205299    -0.0225011    -0.0401521    -0.0645238       14.2459       17.9384       18.2729       17.6601       16.4402       13.7907       11.4813       9.02042       6.59373       4.54559       2.87801       1.83703       1.05330      0.590153      0.308950      0.149006     0.0669473     0.0268658
  12  25 4194.1863    1.1373 10.9389 10.2185 -0.0013  0.1428   0.0134   0.3982    0.0589   0.0000   445.2380       11.0643       75.9540      -5.15541      -54.6103       15.5292       13.7452      -8.07660       8.66564      -6.57514     -0.959368     -0.915982      0.318881    -0.0471928      0.918181      0.429664     -0.128267     0.0139593       18.3242       22.9961       24.0137       23.4070       21.5413       18.3041       14.5207       11.2967       8.45963       5.79859       3.76281       2.39728       1.41760      0.791587      0.419485      0.199038     0.0886261     0.0357952
  12  26 4334.6669    0.9535 14.0428 10.1240 -0.0019  0.1883   0.0111   0.5337    0.0514   0.0000   471.0142       47.2889       18.6646      -41.3598       1.41563       3.09234      -12.5744      -21.0420      -6.79807      -10.5214      0.158467       1.93158       1.44136     -0.327582       1.10729      0.131470     0.0453969     0.0500609       23.9239       30.0863       31.0976       31.1174       27.6543       24.1151       19.3637       15.0416       11.3239       7.63516       5.07536       3.13050       1.88926       1.05090      0.560217      0.265701      0.120669     0.0489730
  12  27 4476.2651    0.7616 15.9662 10.1054 -0.0008  0.2390   0.0096   0.6673    0.0439   0.0000   433.1508      -13.2695       32.0426      -14.4370       5.35192       26.6155      -48.8098      -36.7379       26.8361       2.88331      -10.7110      -2.32127       3.38341     -0.144856      0.401756     -0.135999     0.0172028     0.0824419       31.8583       38.6614       40.7003       39.7774       36.3259       31.2315       24.9170       19.3586       14.2339       10.0352       6.57492       4.08163       2.47734       1.39107      0.711453      0.356958      0.149930     0.0666482
  12  28 4617.5441    0.6280 18.8974 10.0425 -0.0005  0.3136   0.0080   0.8368    0.0362   0.0000   498.3962       51.8678      -2.09541       32.0390       16.4819      0.178356       92.6775       11.7373      -20.5593       11.1616       2.85724       5.32157      -3.65167       1.93657      0.704897     -0.704719     0.0206807    -0.0766023       39.4458       49.7059       52.2352       50.9609       46.4862       40.1544       32.7467       24.8940       18.4578       13.2376       8.79581       5.54424       3.34998       1.88718      0.977693      0.480362      0.209574     0.0908086
  13   7 1692.3383    0.2604  0.1927 10.0917 -0.0041  0.0291   0.0169   0.0404    0.0422   0.0000   436.2693     -0.706085       5.98233       2.88218       3.82766     -0.113092     -0.398272      -1.24228       2.42872     -0.416235     -0.899018     0.0566827     -0.319326    -0.0960923     0.0265485     0.0514393     0.0198397    -0.0320442       3.14594       3.68297       4.20507       3.50483       4.33246       3.41670       2.06961       3.04447       1.43604       1.36744      0.654346      0.380385      0.362172      0.191003      0.113505     0.0649334     0.0219189     0.0228446
  13   9 1983.7976    0.5614  0.4159 10.2967 -0.0120  0.0315   0.0238   0.0488    0.0673   0.0000   438.7568       3.42426       11.9428      -6.28622      -3.68990       1.20039      -1.53570      -4.34754      -2.64634      0.380637      0.671172      -1.26451      0.190261      0.209859    -0.0731016     -0.103006     0.0263927    0.00741954       2.43494       4.96580       3.44050       4.98357       3.14174       3.92317       2.02648       2.51474       1.34575       1.22866      0.668856      0.552045      0.275752      0.185742     0.0949066     0.0543841     0.0233543     0.0105215
  13  11 2271.1011    1.1197  0.6996 10.6422 -0.0021  0.0269   0.0358   0.0609    0.1134   0.0000   435.0967      -2.18815       12.2558      -1.93885       7.73823     -0.510067      -2.97136      -1.51573       3.53629     -0.745401      0.148560      0.287514     -0.143379      0.210638    -0.0444977    -0.0725931    0.00232307     0.0200722       3.62793       3.96423       3.82061       4.47140       4.12823       3.27878       2.51195       2.25702       1.86934       1.25178      0.773339      0.461779      0.310440      0.201037      0.118503     0.0618890     0.0284696     0.0125584
  13  12 2411.8320    1.4691  0.8272 11.0575 -0.0004  0.0315   0.0410   0.0641    0.1294   0.0000   441.2070      -2.02325       15.9263       3.01653      -5.11046      0.754454      0.229203      -3.98241     -0.819233      0.604403      0.704639      0.489480     -0.736532      0.116337    -0.0195826     0.0151200    -0.0102386    -0.0239528       3.74166       4.71363       4.47960       4.97494       4.55240       3.60766       3.07462       2.49231       2.09888       1.30093      0.893307      0.542077      0.361706      0.215661      0.115577     0.0644689     0.0303903     0.0150005
  13  13 2551.6542    1.9217  0.8235 11.6598 -0.0061  0.0253   0.0566   0.0693    0.1580   0.0000   436.4484      -5.28909       9.53005       1.13160       2.75078       1.89664       4.78646     -0.665978       2.83590       2.76505      0.756411      0.284017     -0.193179    0.00416527      0.124239    -0.0254723     0.0180349   -0.00741291       3.26881       4.01267       4.16792       4.10817       3.80634       3.22630       2.68190       2.09394       1.51403       1.14370      0.740587      0.503220      0.302708      0.172936     0.0970262     0.0500049     0.0243136     0.0117401
  13  14 2691.6500    2.4529  0.9340 11.8304 -0.0048  0.0280   0.0662   0.0716    0.2163   0.0000   441.6812       6.28212       5.78156      -2.47750       2.92187       3.15264     -0.122485      -2.97884      0.152893      -1.30783      0.209532      0.598514     0.0878681     -0.121394     0.0846811     0.0711121    -0.0101496     0.0116265       3.22897       4.27698       4.06776       4.37872       3.78207       3.48118       2.78380       2.25123       1.71241       1.20842      0.813122      0.548742      0.342947      0.188666      0.103404     0.0574383     0.0291877     0.0122399
  13  15 2832.1490    3.1402  0.8687 12.1902 -0.0105  0.0275   0.0906   0.0669    0.2534   0.0000   437.6698       4.21821       20.1368       4.11024       3.33657      -10.9211     -0.563032     -0.914947     -0.568542     -0.127875     -0.313676      -1.05674     -0.792925    -0.0337880     0.0856334     0.0531016     0.0377469    -0.0142589       3.32870       4.21084       4.17562       4.55404       3.80480       3.38844       3.07352       2.04787       1.73683       1.21371      0.869592      0.484347      0.326749      0.194353      0.114396     0.0535513     0.0255918     0.0131722
  13  16 2972.6483    3.8192  0.8057 12.8157 -0.0019  0.0272   0.1081   0.0646    0.1869   0.0000   439.5602      -5.18365       4.37710      -8.62917       9.74701      -1.57122      0.584250       1.59528      0.429256      0.826115     -0.286713     -0.908515      0.251897     -0.388794     0.0421879    -0.0143765    -0.0120989    -0.0117574       3.43922       4.17190       4.51241       4.43984       3.78519       3.59133       2.98772       2.08469       1.64636       1.17374      0.789962      0.527959      0.319370      0.188361      0.100419     0.0503791     0.0246981     0.0111121
  13  17 3112.4975    4.1950  0.9984 13.0496 -0.0040  0.0291   0.1085   0.0746    0.1806   0.0000   435.9216       3.26829       14.1169     -0.528146       2.12964      -8.07872     0.0517856       3.84636       2.34494      -2.53420     -0.758489      0.440572   -0.00989923     0.0523095      0.136284    -0.0261104     0.0376693    0.00743147       3.65607       4.65285       4.78169       4.34346       4.13684       3.65168       3.18376       2.40509       1.96042       1.35118      0.856643      0.609731      0.320803      0.199737      0.114068     0.0543137     0.0263511     0.0127232
  13  18 3252.2575    3.6235  1.2950 12.9706 -0.0128  0.0366   0.0859   0.0840    0.1622   0.0000   440.6742       5.66792       10.7353      -7.44518      -4.50982      -4.54117       1.77860      -1.19138      -3.58759      -3.40093      0.312585       1.21194     -0.162380      0.271666     0.0737146     0.0726620    -0.0313870    -0.0259346       4.40869       5.73407       5.85164       5.45361       5.05831       4.45298       3.85317       2.96064       2.31765       1.70760       1.07380      0.696182      0.430105      0.248141      0.139252     0.0729867     0.0336832     0.0156119
  13  19 3392.3287    3.2880  1.8244 12.5463 -0.0008  0.0412   0.0642   0.1070    0.1182   0.0000   442.4819      0.307546       10.1905      -8.62425      -1.25732       6.65361      -1.73765      -5.02106      -1.70483      -1.47319       1.46303    -0.0999647     -0.241419     -0.115055      0.187927     0.0845284     0.0115997    0.00969159       5.00684       6.40080       6.46314       6.52675       5.88067       4.98800       4.33836       3.46488       2.55804       1.82027       1.25471      0.774770      0.484818      0.282484      0.156536     0.0837521     0.0398909     0.0191352
  13  20 3532.4794    2.6923  2.9070 11.6577 -0.0015  0.0519   0.0421   0.1303    0.0993   0.0000   445.6680       7.98444       14.2133      -4.26097       17.8939       5.16306      -4.63369      -8.21654      -1.11973       1.77735    0.00174117     -0.808881      0.179182      0.240975    -0.0907604     -0.143763     0.0443273     0.0208051       6.13269       7.92160       8.24821       7.92862       7.29520       6.65840       5.23356       4.24461       3.15575       2.27637       1.53368       1.02186      0.594641      0.371727      0.202256      0.104327     0.0495195     0.0234785
  13  21 3672.9217    2.2781  3.9973 11.1280 -0.0026  0.0622   0.0311   0.1589    0.0879   0.0000   437.9771       12.6239       27.9793       8.47943      -7.15664      -22.3058       8.92090      -3.24979       5.88431      -2.28906       1.33194       1.63556     -0.296402     -0.163798      0.307807     0.0635647      0.113165    -0.0366437       7.62605       9.54483       9.55346       9.76263       8.55093       7.84865       6.57623       5.16201       3.91161       2.81248       1.87058       1.20951      0.750427      0.429500      0.235271      0.124178     0.0608036     0.0275406
  13  22 3813.3513    1.8612  5.9455 10.7983 -0.0004  0.0776   0.0222   0.2217    0.0730   0.0000   432.1218       21.0750      -9.35474      -19.7184      -9.15626       15.8453       10.8200      -13.8231      -6.13318       2.47816      0.500185      0.822594      -1.11325      0.332081    -0.0471234    -0.0293297     -0.125008     0.0335970       9.54849       11.9679       12.3568       12.2416       11.1943       9.91636       8.14037       6.43923       4.76620       3.44326       2.34175       1.53822      0.954687      0.545409      0.299383      0.159211     0.0769592     0.0360035
  13  23 3954.3363    1.5572  7.4822 10.6140 -0.0023  0.0957   0.0177   0.2633    0.0641   0.0000   432.4224       16.3455       19.6391      -13.2983      -12.6689      -6.06007       11.0433      -12.5243      -3.08067    -0.0386297      -2.40765      0.243312      -1.43882       1.58165      0.388108     -0.303739     0.0423296    -0.0726013       11.3040       14.4217       15.1182       14.7383       13.6731       11.8373       9.97731       7.84888       6.00254       4.22193       2.90866       1.86996       1.16147      0.675698      0.378457      0.196293     0.0972673     0.0443525
  13  24 4095.4480    1.2847  9.2438 10.4162 -0.0012  0.1169   0.0148   0.3268    0.0607   0.0000   452.5822      -15.7680       5.20374      -60.2992       25.5570      -10.0153      -2.80559       5.20207     -0.636724       2.15136       2.02343      -2.29075      0.474083       1.09566      0.366285     0.0347894     -0.118773    -0.0700218       14.0768       17.8763       18.3879       18.3841       16.9223       14.3984       12.3767       9.41591       7.40471       5.15149       3.50621       2.34335       1.42010      0.842122      0.455756      0.247684      0.120157     0.0554152
  13  25 4236.2784    1.0668 12.0091 10.1695 -0.0014  0.1552   0.0120   0.4218    0.0563   0.0000   463.0424       8.56827       6.83243       5.33942      -39.1666      -13.2031       13.7591       19.0371       10.8027      -16.7092      -1.39995       2.50878      -2.06642      0.749397      0.357789     -0.548087      0.139083     0.0807217       17.8896       23.0389       24.3192       23.3492       22.3950       19.0590       16.3492       12.2631       9.62764       6.81730       4.79709       3.06053       1.95776       1.13585      0.633481      0.334207      0.156399     0.0736878
  13  26 4377.5829    0.8844 14.5213 10.1471 -0.0031  0.1946   0.0100   0.5492    0.0472   0.0000   445.8351      -25.2573      -22.5277       35.9694       16.7959      -37.9807      -14.1903     -0.238888       21.9890       24.7674      -10.0433      -12.6081     0.0845773       2.65425       1.61189     -0.787813   -0.00920222     0.0247299       22.7338       29.3680       29.5469       30.4754       27.8213       24.6161       20.1753       16.0566       12.0525       8.86338       6.04976       4.03473       2.48106       1.46798      0.826832      0.420520      0.206763     0.0950634
  14   7 1723.4875    0.3046  0.2858  9.9715 -0.0102  0.0276   0.0171   0.0509    0.0454   0.0000   438.2371      -2.68643       12.9915       1.30705      -3.38214       1.41319      -2.65713      0.557301      -2.06622     -0.116520     -0.179466      0.234943    -0.0789030     0.0999586     0.0857778   -0.00203539   0.000490756   -0.00424227       2.96072       3.74667       4.24022       4.19579       3.14617       3.19748       2.71816       1.75928       1.71739       1.04173      0.760504      0.478345      0.341976      0.168316      0.129158     0.0768396     0.0338886     0.0145404
  14   8 1870.7840    0.4128  0.4585  9.9922 -0.0083  0.0242   0.0167   0.0607    0.0600   0.0000   434.9116      -6.20714       9.66159       1.76589      -5.79888      -5.99912     -0.528026      -1.12764      -2.09127       1.44258       1.20300      0.872203     0.0494316     -0.111046      0.197742     0.0334204    -0.0402497    0.00852665       2.87588       3.37045       3.75794       3.55207       3.27915       2.73342       2.55772       2.01953       1.44365       1.10128      0.778021      0.536219      0.324816      0.196200      0.111402     0.0594158     0.0326108     0.0148044
  14   9 2017.0106    0.6449  0.4622 10.1171 -0.0311  0.0238   0.0254   0.0501    0.0818   0.0000   436.4716      -1.23984       15.7480       2.66848      -2.65990     -0.262075     -0.866880      -3.25508      0.472397     -0.824272     -0.579207      0.458242      0.470583      0.123531     -0.152377     -0.123346    -0.0252787    -0.0259821       3.00856       2.99394       3.38124       3.39538       3.20108       2.49143       2.46661       2.02673       1.37162      0.947542      0.718127      0.515573      0.392375      0.223266      0.103900     0.0622276     0.0420860     0.0203617
  14  10 2162.5364    0.9115  0.6654 10.2558 -0.0043  0.0265   0.0276   0.0562    0.1059   0.0000   438.9405      -4.49768       17.4562      -2.90560     -0.386433      -2.64113      -1.50071      -4.95479      0.344859      0.132541     -0.486762      0.734619    -0.0800669     -0.135851    -0.0867338    -0.0454722    0.00765482    0.00451084       3.34511       3.81977       4.31602       4.37002       3.96935       3.24367       2.95367       2.25690       1.45514       1.12655      0.840877      0.577914      0.390773      0.229256      0.126791     0.0682382     0.0366593     0.0191872
  14  11 2305.6655    1.1062  0.8824 10.6790 -0.0024  0.0344   0.0304   0.0701    0.1241   0.0000   433.1778      -5.90010       5.12176       2.93416      -3.33982      -1.29391       2.80937      -1.51184     -0.413670     0.0395888      0.191777     -0.105541     -0.161975     -0.484484      0.138238    -0.0988467    -0.0148331    -0.0326401       3.75057       3.97372       5.25502       4.57044       3.84381       4.16424       3.05182       2.54390       2.18664       1.29878       1.00349      0.739585      0.433705      0.282289      0.164600     0.0785570     0.0495172     0.0290263
  14  12 2446.7223    1.5635  0.9752 10.8681  0.0014  0.0291   0.0390   0.0708    0.1615   0.0000   437.0867      -5.97894       9.32605       3.51872      -2.20375       3.00400      -2.53058     -0.218065       2.94908      -2.22429      0.593212      0.240365     -0.600458      0.180382     -0.146179     0.0332966   -0.00761599    -0.0104530       3.60865       4.33379       4.65502       4.78311       4.37009       3.73199       3.03675       2.38380       1.99618       1.49757       1.03431      0.582626      0.382796      0.263627      0.162378     0.0960985     0.0452694     0.0220159
  14  13 2587.3046    2.0248  0.9875 11.3305 -0.0033  0.0276   0.0510   0.0728    0.1957   0.0000   431.1475     -0.726737       12.3060       2.23585       2.17024       4.11928       2.30929       1.22528      -1.33447     -0.824181     -0.150745      0.113834      0.470232     -0.177714      0.375568    0.00109283    -0.0314681    0.00146382       3.04892       4.07112       3.95848       4.15485       3.63368       3.48143       2.86552       2.25726       1.74297       1.29851      0.929035      0.597597      0.403447      0.235530      0.149288     0.0755598     0.0391248     0.0191890
  14  14 2728.1512    2.7264  0.7643 12.2891 -0.0062  0.0261   0.0784   0.0554    0.1576   0.0000   436.4738       1.14408       17.1529      -2.49892      -4.35755      -1.86843      0.450056       3.65354     -0.416688      -1.51082      0.218626    -0.0880859      0.171096     0.0559854     0.0528031     0.0127325     0.0100278     0.0287163       2.77581       3.71322       3.60556       3.71174       3.66687       3.15391       2.61961       2.07499       1.59225       1.18314      0.847838      0.569966      0.378683      0.239513      0.129384     0.0757568     0.0392350     0.0192290
  14  15 2869.2007    3.4757  0.8082 12.3853 -0.0024  0.0265   0.0935   0.0580    0.2054   0.0000   437.7881       5.71661       11.3576       5.76059       2.27931       1.54452      -1.07977     -0.114629       2.61299      0.577727      0.225296       1.05096    -0.0446331     -0.112147      0.174395      0.137102     0.0299568   -0.00579640       3.21975       3.57737       3.67030       3.96438       3.97627       3.29977       2.42975       1.97945       1.71245       1.29700      0.840299      0.534605      0.348836      0.233489      0.150735     0.0890403     0.0455823     0.0212461
  14  16 3010.1172    3.8747  0.7698 12.9214 -0.0019  0.0255   0.1074   0.0594    0.1752   0.0000   439.6202      -2.39876       14.1532      -4.41121      -4.48476       2.43089      -1.70478       1.63808     -0.424677      -1.15397     0.0158018      0.392476      0.516312     -0.406262     0.0598095     0.0217627    0.00574091    -0.0137086       3.22184       4.13092       4.17242       4.31665       3.91313       3.62343       2.80547       2.10663       1.41871       1.06582      0.826085      0.578793      0.382114      0.235770      0.134710     0.0752409     0.0333799     0.0178394
  14  17 3150.5702    4.0201  1.0670 12.8779 -0.0020  0.0313   0.0985   0.0737    0.2247   0.0000   434.3119      -5.33290       14.9534      0.314998      -3.24823      -4.14956      0.981310      0.372959      0.575283       2.44596     -0.239080   -0.00590735      0.492665     0.0927056    -0.0382185    -0.0776683    -0.0241839     0.0300430       3.30498       4.40270       4.84098       4.26589       4.32961       3.59716       3.06912       2.64226       1.90148       1.47490      0.999001      0.658889      0.451926      0.262144      0.150849     0.0800717     0.0479235     0.0230455
  14  18 3290.7717    3.7422  1.3103 12.6529 -0.0024  0.0338   0.0830   0.0828    0.2061   0.0000   446.5389       4.48022       10.9319     -0.600982     -0.243668      0.540122       1.64732       1.72628      0.419355     -0.449199     -0.609995     -0.276753      0.748075      0.332742     -0.154064     0.0996349     0.0744678   -0.00874753       3.82475       4.95073       5.08135       5.08532       4.79389       4.21054       3.45196       2.77755       2.14081       1.56140       1.16800      0.737399      0.468742      0.293712      0.188044     0.0997282     0.0500575     0.0244874
  14  19 3431.3070    3.1148  2.1370 12.1907 -0.0026  0.0421   0.0562   0.1111    0.1128   0.0000   435.9817      -1.57607       1.71351       3.22410      -4.94713      -7.81427      -3.95104      -8.50273      -1.69097       3.72355      0.496730       2.32022     -0.600163     -0.484992     -0.346406      0.267888    -0.0157372     0.0450590       4.81838       5.89158       5.84925       5.96870       5.77361       5.07128       4.29828       3.57170       2.69617       1.91978       1.47979      0.962303      0.650300      0.390139      0.218961      0.124831     0.0653362     0.0320252
  14  20 3572.1335    2.6149  2.9708 11.6785 -0.0025  0.0510   0.0396   0.1291    0.0938   0.0000   440.3580       5.87959       3.80282      -4.54469       9.71754      -9.51948       1.74348       6.89320       2.43053       2.15232      -1.28053      0.857896     -0.818573     0.0428418     0.0450825    -0.0900101      0.145941    -0.0160222       5.77309       7.23001       7.30548       7.44891       7.04696       6.08869       5.29682       4.15558       3.32861       2.43018       1.70838       1.13529      0.739973      0.453164      0.263767      0.146978     0.0791905     0.0385952
  14  21 3712.9721    2.1454  4.8296 11.0621 -0.0018  0.0674   0.0261   0.1784    0.0758   0.0000   442.6954       2.03651       9.81120      -2.37512      -21.5545       6.44587       2.02833       4.10351    -0.0956067      -2.67781      -1.92765      0.637673       1.92179     -0.165171    -0.0119614      0.264189    -0.0303852     0.0416284       7.61707       9.48317       10.0206       9.71877       9.43246       8.03219       7.00597       5.60871       4.42666       3.20790       2.26110       1.53112      0.967015      0.601243      0.346784      0.196965      0.102773     0.0507638
  14  22 3853.9991    1.7846  6.2964 10.7254 -0.0009  0.0812   0.0202   0.2155    0.0681   0.0000   435.8022      -13.4070       19.8899      -16.7899      -7.76639       4.59038       7.99486      -16.9016      -5.25852      0.265819     -0.707303     -0.297396    -0.0651075    -0.0652287     -0.302075      0.147420    -0.0458062     0.0279495       9.14140       11.2418       12.0837       11.9789       10.9720       9.86604       8.50398       6.82783       5.20154       3.81407       2.78950       1.82578       1.18226      0.738215      0.420793      0.234591      0.122808     0.0612310
  14  23 3995.1870    1.4530  7.6677 10.6309 -0.0006  0.0982   0.0165   0.2676    0.0580   0.0000   446.8474      -34.9902       53.4887      -18.9807      -13.8479      -9.08481       2.03298       11.0509     -0.906212      -1.48827      -2.27884      -2.18601       2.07405     -0.102994      0.313069    -0.0295165     -0.158409   -0.00258469       10.7632       13.8967       14.2082       14.8172       13.4856       11.8153       10.2159       8.12823       6.39993       4.63015       3.28658       2.25900       1.41541      0.886218      0.515870      0.287910      0.151788     0.0759745
  14  24 4136.4808    1.2384 10.6630 10.2938  0.0007  0.1257   0.0132   0.3508    0.0566   0.0000   446.8032      -2.50985     -0.465924      -9.10533      -17.4842       11.0725      -6.47255      -6.53095       2.05111       5.30185      -3.34166      -1.72138      0.426290       2.48084     -0.229618      0.401691    -0.0217067     0.0483595       14.0606       17.7734       18.9604       18.9342       17.4289       15.4899       13.1722       10.4113       8.21008       6.16000       4.28949       2.80251       1.81093       1.16233      0.659990      0.378051      0.198139     0.0961028
  14  25 4277.9885    1.0214 12.3572 10.1928 -0.0013  0.1547   0.0113   0.4298    0.0509   0.0000   429.7218       11.6370      -24.9962      -21.1969       16.7645       14.7285      -22.1956       8.41598       21.9612      -5.70626      -7.18393      -3.50520       1.01156       1.29893     -0.100301      0.207496      0.261704    -0.0686398       17.1502       22.0809       23.1044       23.0198       21.5486       18.8971       16.1279       12.9721       10.2030       7.51782       5.26293       3.56379       2.28640       1.43084      0.823427      0.466306      0.242382      0.121219
  14  27 4561.2674    0.6589 17.0018 10.1458 -0.0050  0.2614   0.0080   0.6975    0.0358   0.0000   425.2730      -17.2989      -39.9525      -38.6773       22.6436       26.2915      -47.2453       40.4274      -17.1600      -13.6725       1.74525       2.24926      -4.67666     -0.640307      0.698779      -1.20219      0.672924     -0.306892       28.0466       35.8716       38.2622       38.5651       34.9509       31.8369       27.1809       21.8566       16.6687       12.6511       9.03329       6.16223       4.01628       2.53719       1.46622      0.838722      0.418164      0.214035
  15   8 1902.3173    0.4662  0.3520 10.1141 -0.0009  0.0216   0.0209   0.0416    0.0543   0.0000   436.8643     -0.426330       12.8287       4.51723      -4.06385     0.0626757       1.64329      -4.47169       2.11386      0.522498     -0.279624      0.210149      0.191826      0.178187     -0.143793    -0.0720228   -0.00315998    0.00403327       2.21398       3.01311       2.99457       3.52734       2.84679       2.71367       2.14441       1.81788       1.30887      0.934050      0.648995      0.510420      0.327380      0.219141      0.125793     0.0759171     0.0434606     0.0203177
  15   9 2049.6041    0.6511  0.5215 10.1481 -0.0120  0.0216   0.0219   0.0486    0.0798   0.0000   439.3400      -3.91157       16.5789       1.23031     -0.815983      -4.21219       1.74003       1.40882       3.90759     -0.740404      0.288786     -0.824906      0.347863      0.168883      0.103706     0.0502445    -0.0356068     0.0513357       2.55004       3.27703       3.58314       3.60071       3.22407       2.95567       2.43285       1.92191       1.52851       1.06384      0.729404      0.545467      0.398994      0.231145      0.142841     0.0776505     0.0441650     0.0255897
  15  10 2195.8191    0.9518  0.7546 10.3612 -0.0010  0.0246   0.0252   0.0556    0.1031   0.0000   435.8052      0.211941       17.6859      -4.55227      -2.00394      0.835109      -2.73945      0.852281       1.51682     -0.271076      0.265229     -0.374281      0.456369     -0.269921     0.0911026     -0.130100   -0.00763025     0.0324616       2.48889       3.18338       3.42127       3.30661       3.19128       2.84091       2.47014       1.98368       1.57250       1.24593      0.829673      0.609801      0.407927      0.249459      0.158647     0.0935160     0.0515563     0.0275617
  15  11 2339.4713    1.2500  0.8284 10.8407 -0.0055  0.0255   0.0340   0.0660    0.1182   0.0000   437.2626      -4.42240       14.8122       6.71836      -5.04264     -0.678435      -6.52879      -1.60368     -0.113588      0.375987       1.21757     0.0852482      0.600058     -0.155094      0.124902     -0.176927     0.0361765    -0.0318783       2.72766       3.35330       3.69438       3.70209       3.47508       2.97563       2.61536       2.09585       1.64541       1.25666      0.922675      0.583225      0.411647      0.253978      0.153618     0.0990141     0.0508090     0.0283399
  15  12 2481.0080    1.6802  1.0082 10.8051 -0.0003  0.0293   0.0399   0.0704    0.2044   0.0000   441.0467      -1.43787       16.4446      -2.55357      -2.41044       5.00698      -2.65536       1.01399     -0.758722      0.273115      -2.74483      0.285368      0.315602      0.353670     -0.151239      0.117487     0.0199185    -0.0108564       3.09795       3.71484       3.95301       4.12583       3.69993       3.58558       2.77370       2.45835       1.85095       1.44705       1.01761      0.748737      0.451221      0.326387      0.189132      0.110789     0.0604393     0.0344783
  15  13 2622.2999    2.2208  0.9421 11.6243 -0.0034  0.0284   0.0540   0.0646    0.1581   0.0000   440.3376      0.375260       13.1416      0.195216       6.66833     -0.694995      -4.19354      0.135015       1.59168      -1.26195    -0.0392513      0.261239     0.0464636     -0.153479      0.171177    -0.0762121     0.0447504    -0.0376372       2.98692       3.91402       3.74835       3.91068       3.88609       3.54250       2.80989       2.23036       1.88828       1.55073       1.02399      0.703057      0.408990      0.290094      0.180334      0.110691     0.0675832     0.0343626
  15  14 2764.1470    2.7690  0.9041 12.3868 -0.0052  0.0270   0.0718   0.0665    0.1393   0.0000   435.6959       6.79423       16.6697      -4.51253      -3.42780      -6.00766       5.01535      -3.03121       2.51793      0.829967     -0.363099     -0.282925      0.690328      0.492788     -0.330273      0.233410    -0.0285861    -0.0423362       3.14173       3.92114       4.03723       4.07420       3.79188       3.56539       2.97177       2.40605       1.69212       1.21535      0.949936      0.709781      0.488473      0.323541      0.185195      0.101799     0.0551387     0.0299402
  15  15 2905.7319    3.5098  0.8091 12.4804 -0.0104  0.0240   0.0921   0.0591    0.2047   0.0000   443.3732       8.01655       9.84433      -3.21652     -0.797530     -0.676178       5.58411       2.68856      -1.94224     -0.575563      0.584131     -0.689079      0.507334     -0.291329     -0.463402    -0.0915781   -0.00231768    -0.0183323       2.65987       3.33126       3.37566       3.32501       3.35182       2.68138       2.52385       2.08603       1.68374       1.25994      0.873011      0.603466      0.398440      0.248313      0.151246     0.0863358     0.0489625     0.0258030
  15  16 3047.0457    4.0228  0.8775 12.9299 -0.0004  0.0244   0.1066   0.0655    0.1869   0.0000   434.5266       3.27989       13.1155      -9.64847      -4.37899       3.55352      -5.96792      -4.47898       1.24049      -1.15237      -1.63682     -0.312340      0.646797     -0.277536      0.242213   -0.00405538     0.0177641    0.00514737       2.65169       3.07080       3.51134       3.45446       3.13287       2.97371       2.56544       1.98223       1.54143       1.21976      0.872669      0.590705      0.429115      0.256704      0.163309     0.0940143     0.0535190     0.0270521
  15  17 3187.9590    4.0246  1.0827 13.1089 -0.0041  0.0285   0.1006   0.0772    0.2003   0.0000   439.8412      -9.67259       13.6082      -7.62182      -1.63823      -3.28117      -1.35021      -1.18871     -0.219255      -1.76963      0.986153    -0.0585128      -1.71778     -0.411158      0.243945     0.0843116     -0.141321    -0.0336325       3.08603       3.83272       4.06865       4.07802       3.73840       3.39737       2.91981       2.45961       1.89887       1.48889       1.05055      0.704984      0.478056      0.310996      0.184747      0.103001     0.0621818     0.0333225
  15  18 3328.8477    3.4454  1.5900 12.7818 -0.0017  0.0364   0.0718   0.0950    0.1411   0.0000   438.8364       2.07529       19.8776       1.78249       5.93731       4.45190      -6.65781      -4.26372      -2.18647      -1.80646      -3.10043     -0.728227      0.320244      -1.03195     -0.310859    -0.0592063      0.137616   -0.00306684       3.81174       4.71762       5.26797       5.38000       4.85502       4.32068       3.66147       2.99132       2.33211       1.73770       1.23484      0.877226      0.596628      0.381269      0.231921      0.133742     0.0772751     0.0424735
  15  19 3469.8810    3.0330  2.4929 11.9127 -0.0057  0.0440   0.0489   0.1124    0.1249   0.0000   435.8268       3.37147       16.8555      -6.63898      -10.6793      -1.58017      0.119938      -5.67864      -2.94312       1.07535      0.393142     0.0899713      0.396231      0.623666     -0.338203      0.263185     0.0506590  -0.000915523       4.77501       6.06721       6.10181       6.15780       5.80426       5.22331       4.55688       3.86815       3.06735       2.31859       1.66683       1.13599      0.768633      0.465950      0.292874      0.165571     0.0933351     0.0490329
  15  20 3611.1412    2.4559  3.5726 11.4169 -0.0003  0.0557   0.0333   0.1384    0.0912   0.0000   442.9846       3.19482       10.9361       4.63508       6.83646      -8.80597       2.79618      -2.49492       3.14990       2.65301      -2.50335      -1.44515     -0.645496      0.181755      0.477952      0.167891     0.0797144    0.00645573       5.74085       7.31763       7.75432       7.70656       7.28942       6.61180       5.64675       4.60055       3.63452       2.83583       1.98437       1.38990      0.931164      0.589307      0.362742      0.216648      0.118833     0.0629624
  15  21 3752.4923    2.0412  4.8758 11.1026 -0.0003  0.0685   0.0247   0.1738    0.0730   0.0000   443.6967       19.9380       15.8539      -11.3982       3.82590     -0.811948      -3.74107      -4.69697      0.288286     -0.408817     -0.565759      -1.09622      0.226631    -0.0131832      0.272903     -0.186161     0.0641796     0.0475693       7.23558       9.10799       9.27131       9.82859       9.00553       8.14266       7.02982       5.79132       4.61568       3.38126       2.49552       1.74704       1.17073      0.745859      0.448000      0.261671      0.148052     0.0770191
  15  22 3893.8817    1.6742  6.7814 10.7524  0.0004  0.0846   0.0184   0.2265    0.0613   0.0000   443.3763       21.1717       36.0670      -29.9358      -15.1760       12.5890      -9.19239      -3.63514       11.2432      -4.25362      0.732459       2.76334      0.809011     -0.601869     -0.290490      0.172963      0.127392    -0.0679465       8.89693       11.4417       11.9523       12.0607       11.4587       10.2852       8.72560       7.16271       5.64182       4.25508       3.11768       2.15717       1.43929      0.910769      0.567305      0.333760      0.180380     0.0967217
  15  23 4035.5965    1.3740  9.0042 10.5158 -0.0015  0.1066   0.0147   0.2979    0.0553   0.0000   457.1417      -21.5823       12.4816       4.70938       7.35862      -23.2307      -14.6395       4.47161      -5.77608      0.391139       3.35898      -2.98725      -3.04955       1.00440     -0.772729    -0.0132284     -0.315557     0.0154898       11.3114       14.3277       15.0305       14.8437       14.3338       12.9098       10.9757       9.15108       7.16875       5.44842       4.02497       2.74748       1.84390       1.19903      0.713407      0.427462      0.232549      0.124270
  15  24 4177.2832    1.1739 11.4880 10.2411 -0.0015  0.1324   0.0119   0.3722    0.0535   0.0000   446.2443       12.5199       9.93750      -7.61440      -4.14536      -28.7759      -16.6184      -7.37320       15.5888       2.93990      -8.77121      -7.02339      -2.60932     -0.289153      0.794187      0.934727     -0.516116     0.0481795       13.5363       17.3234       18.4405       19.0635       17.3705       15.8405       13.6455       11.1717       8.73773       6.73394       4.87841       3.38859       2.24675       1.45048      0.894143      0.526010      0.287535      0.153812
  15  25 4319.6086    0.9636 13.8551 10.2586 -0.0007  0.1727   0.0103   0.4795    0.0448   0.0000   454.4454      -29.9308       33.0881       15.8943       7.39365      0.748352      -23.6171      0.357246       2.40600      -2.94523     -0.792122       2.82804      -5.45642       1.23406       1.91250      0.695020    -0.0109616    -0.0468917       17.8952       22.3234       24.1618       24.1358       22.7635       20.7827       17.5963       14.5876       11.7139       8.76826       6.46704       4.50837       3.01433       1.96052       1.19940      0.702416      0.391156      0.208752
  15  26 4461.2050    0.7852 15.6400 10.1671  0.0006  0.2100   0.0087   0.5764    0.0397   0.0000   441.4180       52.5091       47.9991       23.4538       11.2847       11.8353       11.9370       6.27967      -10.9176      -2.23147      -2.99438      -1.39272      -3.65820     -0.638812     -0.105218      0.828167     0.0758492     -0.375621       20.9702       27.6790       29.4810       29.3348       27.6271       24.9707       21.6436       17.6668       14.0698       10.6583       7.81996       5.45563       3.66178       2.36248       1.43822      0.847928      0.456553      0.240839
  16   7 1783.2652    0.3324  0.3887 10.0354  0.0052  0.0261   0.0161   0.0577    0.0482   0.0000   440.1343      -8.41827       15.0560       3.64246      -4.77614      0.116901      -3.87186       1.89182      -3.14979      0.740547     -0.873753     0.0237584      0.152714     -0.173507     0.0267748    -0.0470044     0.0418324    -0.0431914       3.09917       4.65449       4.75842       4.70111       4.36301       4.00831       3.53709       2.48563       1.90810       1.33718      0.988841      0.688652      0.493007      0.288159      0.188062      0.105177     0.0672392     0.0285842
  16   8 1933.1107    0.5156  0.4156 10.1780 -0.0028  0.0203   0.0200   0.0473    0.0590   0.0000   437.9103      -2.37464       6.95439      -4.80017       1.40198    -0.0394225       2.55655       1.89265      -1.46543      0.216981      0.513968      0.203187     -0.162182    -0.0534953     -0.193730    -0.0159754    -0.0407455    -0.0867461       2.14506       2.71579       2.92539       2.52819       2.47359       2.26466       2.05967       1.89074       1.50876       1.13508      0.864879      0.624734      0.391672      0.242813      0.161780      0.101141     0.0546443     0.0306153
  16   9 2081.5744    0.7327  0.6430 10.0478 -0.0064  0.0280   0.0220   0.0542    0.0996   0.0000   438.7295      0.711402       11.3696      -1.69665       1.43235      -3.60971      0.872788      0.969168       2.36873      -1.78654      -1.13558      0.503692      0.460542      0.293231      0.164167      0.136295    -0.0514187    -0.0314653       3.25007       4.21832       4.03966       3.43203       3.13793       2.98083       3.04019       2.92048       2.41861       1.87738       1.34591      0.919122      0.622763      0.361552      0.222105      0.123133     0.0662273     0.0364200
  16  11 2372.5724    1.4104  0.8692 10.9842 -0.0069  0.0249   0.0358   0.0644    0.1255   0.0000   433.3588       3.98588       14.9083      0.808796       1.10493      -4.40185       1.97064       2.05418      -1.34240      -2.04900      -1.11132     -0.596638     -0.578694      0.304472    -0.0430304    -0.0491003     0.0855325   -0.00127323       2.35349       3.03003       3.08095       3.28308       2.95020       2.81735       2.38493       2.10395       1.69200       1.24765      0.983775      0.662781      0.464012      0.312084      0.202796      0.114562     0.0662117     0.0407445
  16  12 2514.7812    1.8032  0.9692 11.2821 -0.0002  0.0265   0.0421   0.0658    0.1495   0.0000   438.5425       1.02391       10.4134     -0.559122      -1.20704     -0.599015     -0.195352      -1.10663     -0.890269       1.21824      -1.73803      0.921765    -0.0801699      0.428254     -0.111530     0.0213689    -0.0144311    -0.0123343       2.77743       3.39851       3.62331       3.50423       3.40062       2.93733       2.77546       2.32568       1.79838       1.41004       1.02926      0.779948      0.516962      0.329830      0.214758      0.126623     0.0762689     0.0380745
  16  13 2656.9016    2.4496  0.8817 11.6638  0.0005  0.0243   0.0579   0.0594    0.1661   0.0000   436.6828      -1.39542       14.0823      0.181296      -2.85976      -2.47555    0.00599256      -1.23491      0.139722      0.307873      -1.35226      0.503258      0.237574      0.409599      0.247036     -0.251464   -0.00559450     0.0530955       2.56493       3.30879       3.21162       3.28795       3.09488       2.85857       2.60547       2.10038       1.76182       1.38809      0.987122      0.712500      0.485305      0.321283      0.197976      0.118783     0.0676772     0.0372125
  16  14 2799.4601    3.0460  0.8237 12.3410 -0.0013  0.0277   0.0768   0.0560    0.1441   0.0000   435.7733       2.70468       16.8157      -5.94126      -3.24905      -2.08608     -0.811575       1.48672       2.17906       1.47071      -2.09938     -0.900992      0.449497     0.0467584     0.0163828    -0.0556127      0.136020     0.0316593       2.45527       3.54425       2.79323       3.77983       2.93398       3.20821       2.45861       2.33976       1.58002       1.36096       1.02725      0.734182      0.474837      0.319826      0.208859      0.128674     0.0718065     0.0413664
  16  15 2941.7233    3.6463  0.8503 12.3937  0.0011  0.0229   0.0872   0.0554    0.1846   0.0000   438.7611       4.02023       16.2589       1.84123      -1.50876     -0.286351     -0.408583       1.20856       2.35061     -0.167897      -1.71704       1.21856     -0.387947     -0.369072      0.152247     0.0551046     0.0108133     0.0213752       2.25987       2.76038       2.97816       3.01017       2.87987       2.60848       2.26614       1.83247       1.52893       1.17797      0.890135      0.611645      0.417826      0.298254      0.173118      0.110477     0.0673347     0.0364455
  16  16 3083.4292    4.1075  1.0410 12.5255 -0.0058  0.0258   0.0936   0.0668    0.2810   0.0000   441.2174      -4.26608       18.1090       3.50359      -2.27195      -2.88954      -2.26699      -2.38917      -3.19172     -0.838486      0.967349     -0.616204     -0.529262    -0.0264316      0.132256    -0.0119914     0.0854983    -0.0176408       2.69533       3.41051       3.61771       3.43547       3.22932       2.94714       2.63928       2.31515       1.99094       1.43174       1.11400      0.772853      0.494981      0.330364      0.198116      0.126237     0.0712720     0.0396184
  16  17 3224.9083    3.9265  1.1085 13.2792 -0.0082  0.0297   0.0934   0.0754    0.1755   0.0000   436.1637      -2.14334       14.7653      -2.80019      -6.26989      -3.75151     -0.943464      -1.09698      -2.20888      -4.06363     -0.280846     -0.107588       1.04644    -0.0625600     -0.181783    -0.0350525    -0.0476513    -0.0251193       2.93885       3.89274       3.98283       4.05604       3.72871       3.61348       3.04338       2.47228       2.02405       1.48946       1.14787      0.828741      0.551105      0.367892      0.237043      0.141492     0.0820451     0.0465258
  16  18 3366.2775    3.3452  1.7084 12.6041  0.0005  0.0365   0.0655   0.0951    0.1531   0.0000   439.4847      -7.71329       15.5420      -1.12647       7.04197      -6.95061      -6.43447      -4.31504       1.20304     0.0215881      0.363831     -0.396838      -1.18624      0.439859     -0.209339    0.00292884      0.138638    -0.0226652       3.69833       4.60334       4.60669       4.97656       4.82641       4.18017       3.69470       2.97082       2.49598       1.92005       1.43867       1.00478      0.676370      0.456548      0.290465      0.180596      0.107536     0.0599920
  16  19 3507.9442    2.8150  2.4296 12.0585 -0.0056  0.0435   0.0468   0.1150    0.1153   0.0000   433.7214      -5.89906       3.89489       2.84550      -1.15699      -5.07440       4.37571      -6.19902      -7.97992     -0.590018     0.0548107      -1.63548      -1.15584     -0.788451     -0.704736     -0.308104     0.0970457    -0.0222371       4.34221       5.56125       5.79392       6.13521       5.63188       5.12080       4.52317       3.60593       2.87976       2.23495       1.67424       1.16694      0.841673      0.527915      0.357642      0.210151      0.125432     0.0683478
  16  20 3649.7466    2.3051  4.0640 11.4549 -0.0012  0.0573   0.0298   0.1578    0.0784   0.0000   437.1287      -10.9431       2.44468      -2.55373      -5.63932     -0.255679      -1.10642      -6.86452      -1.67486       2.26473    -0.0688400      -1.41982      -1.92516      0.940481      0.447300     -0.176915     -0.169080    -0.0228607       5.92981       7.23419       7.75291       7.68567       7.51930       6.72203       5.93574       4.95446       3.86658       2.99166       2.27646       1.58055       1.12694      0.744750      0.468076      0.284836      0.164774     0.0920161
  16  21 3791.4863    1.9510  5.8512 10.8154 -0.0003  0.0717   0.0212   0.1921    0.0713   0.0000   445.0229     -0.170636       4.69613       4.76986      -4.13813      -3.70357      -2.44055      -8.08822     -0.176782      -2.75021     -0.165648       1.69017       1.99224      0.416784    -0.0543142     -0.390081     -0.139622     0.0969969       7.21862       9.09271       9.77544       9.89706       9.57318       8.32535       7.26364       6.18186       4.91231       3.81988       2.81105       1.97868       1.37061      0.897596      0.565208      0.348857      0.203628      0.114845
  16  22 3933.3413    1.5834  7.3278 10.6458 -0.0016  0.0848   0.0162   0.2358    0.0570   0.0000   424.9415      -10.3971       17.3479       3.04354      -30.3908      -9.35201       5.98040      -3.75288      -8.13301      -5.37669      -1.94439       1.21046     -0.822603     0.0213752      0.617575      0.163121     -0.399625     0.0157839       8.52899       10.7882       11.2497       11.5428       10.9418       9.88164       8.69935       7.40594       5.93579       4.58419       3.35095       2.46479       1.66640       1.09883      0.691794      0.422742      0.244195      0.136101
  16  24 4217.4344    1.1000 11.4234 10.3324 -0.0006  0.1307   0.0113   0.3767    0.0480   0.0000   454.0942      -6.47887       21.9046      -48.8974       15.8350      -21.4958      -5.99997       7.31418       4.48044      0.360414       3.64520      -5.77073      0.682303      -1.34289       1.03753     -0.905889      0.248467     -0.124204       13.1087       17.1157       18.3635       18.1688       17.6218       15.7861       13.7075       11.2419       8.92325       6.95672       5.16965       3.68855       2.53848       1.68939       1.07961      0.650104      0.376957      0.214434
  16  25 4359.9674    0.8954 14.6350 10.3072  0.0002  0.1833   0.0093   0.5038    0.0404   0.0000   449.4726      -2.54124       45.2639      -16.6228      -5.76017      -35.2902      -3.17947       2.86024       23.4774      0.648538     -0.670601      -1.44895      -1.55840      0.783361      -2.80995      -1.19996     -0.333969     0.0774329       17.6027       22.8217       25.0529       24.8571       23.8603       21.5772       18.5036       15.7618       12.5206       9.61284       7.41412       5.10596       3.63267       2.37010       1.53463      0.937843      0.531636      0.301254
  16  26 4502.2955    0.7571 17.3331 10.1612 -0.0004  0.2300   0.0075   0.6130    0.0354   0.0000   400.1219       56.9431       33.9831      -9.42468       2.57550       16.8211       6.33315      -1.07735     -0.295266      -16.3802      -2.96649       1.82028      -2.39889      0.874864       2.14899      0.250227     -0.605243    -0.0667950       21.3430       27.8711       29.3567       30.8817       28.2168       26.4619       23.1670       19.6386       15.2473       12.0757       9.12887       6.50473       4.61133       3.08140       1.98645       1.18896      0.673411      0.383127
  17   7 1811.9632    0.3838  0.3231 10.1335 -0.0103  0.0193   0.0173   0.0410    0.0452   0.0000   439.2144      -3.63501       10.7157      -2.34245       1.75223      0.933219       2.18972       1.99814     -0.521381     -0.511491       1.42373      0.832576     -0.190848     -0.690543    0.00861127     -0.142655    -0.0294285   -0.00441340       1.70795       2.25149       2.52279       2.74097       2.33400       2.20640       1.95218       1.63484       1.06833      0.993034      0.714170      0.524264      0.352257      0.247679      0.163438      0.107493     0.0609895     0.0369802
  17   9 2112.9523    0.7392  0.6345 10.3291 -0.0048  0.0221   0.0218   0.0537    0.0833   0.0000   439.2003      -4.33670       14.1921      -3.23860      -1.38497      0.596558       2.70850       1.18075      -1.83800     -0.215029      -1.28731    -0.0192919      0.402155     -0.289326      0.231185    -0.0157021      0.120604    -0.0206872       2.07839       2.61202       2.81688       2.76616       2.60423       2.38687       2.12056       1.85544       1.59277       1.21368      0.962883      0.635798      0.466214      0.313413      0.198237      0.122853     0.0748923     0.0422299
  17  10 2260.2913    1.0460  0.7545 10.7198 -0.0049  0.0236   0.0279   0.0575    0.0981   0.0000   438.0407       3.41913       14.4577      0.278121      -4.31186      -4.34774     -0.337619      -1.19055      -2.69836       3.28512     0.0427251       1.31553     -0.738205      0.205091      0.179601    -0.0112340    -0.0587158     0.0264110       2.31275       2.93832       2.93316       2.84213       2.72210       2.50110       2.33961       2.14985       1.74464       1.39688       1.06972      0.805407      0.518071      0.350332      0.221466      0.143246     0.0838471     0.0472778
  17  11 2405.0130    1.4543  0.8744 11.0300 -0.0062  0.0260   0.0351   0.0562    0.1350   0.0000   443.2623      0.197827       19.5577     -0.357430      -1.09861       1.03855      0.177283     -0.505341      -4.45145      0.194598       1.99443     -0.471851      0.310574    -0.0856863      0.171770     -0.283716     -0.111568   -0.00757460       2.68082       3.15447       3.12565       3.19534       3.12219       3.02964       2.79092       2.25803       1.79201       1.48225       1.12551      0.812820      0.580407      0.416581      0.268337      0.165018     0.0966883     0.0586659
  17  12 2548.0459    1.8961  0.9874 11.4033 -0.0047  0.0250   0.0438   0.0665    0.1412   0.0000   436.2325      -1.50749       14.3247      -1.22573      -1.41565      -3.54901      0.799519      -2.36284      0.685754       2.27780    0.00128402      0.566986     -0.274448     0.0539915      0.150773     -0.345100      0.119595      0.126975       2.42535       2.99928       3.21119       3.21336       3.05631       2.90189       2.58263       2.11815       1.75228       1.32595      0.983974      0.756757      0.547340      0.379655      0.241978      0.154979     0.0913602     0.0533282
  17  13 2691.0305    2.5144  0.8030 12.0651  0.0003  0.0224   0.0605   0.0553    0.1272   0.0000   437.8037       2.48037       10.6894      0.711393      -2.92125       4.09186      -1.71737     -0.575484     -0.625684       1.01376      0.226539      0.770877     -0.185420     -0.604034    -0.0888784      0.127632     0.0646471     0.0940133       2.21545       2.92167       3.06225       2.92395       2.76073       2.64733       2.35944       2.05846       1.62729       1.30001      0.934892      0.688655      0.516599      0.353852      0.216516      0.139080     0.0792168     0.0461683
  17  14 2834.3262    3.1907  0.8725 12.1344  0.0034  0.0230   0.0740   0.0571    0.1567   0.0000   437.5700      -3.95981       16.5193      -1.24206       1.47232       2.24347       1.75895      0.331393       1.96000     -0.461807     -0.222770     -0.501472      0.279764      0.443598      0.258053     -0.241388     0.0318290     0.0246279       2.12863       2.80042       2.90739       2.96892       2.85828       2.68595       2.25684       1.96590       1.48982       1.15155      0.913651      0.664779      0.467665      0.329556      0.222559      0.136659     0.0786148     0.0465766
  17  15 2977.1985    3.8420  0.9152 12.7172 -0.0020  0.0238   0.0892   0.0606    0.1590   0.0000   434.6874       1.62803       10.8650       4.97827     -0.751891     -0.138967       2.27706       1.70496      0.159814      -1.03381     -0.821665     -0.921824     -0.394976      0.120549      0.313169     0.0455861     0.0346959      0.112680       2.61217       3.30601       3.51284       3.59932       3.28895       3.00444       2.60830       2.23859       1.80119       1.39983       1.08094      0.751208      0.522223      0.347866      0.224375      0.140953     0.0858375     0.0507608
  17  16 3119.2995    4.0883  0.9544 12.9018  0.0002  0.0246   0.0923   0.0604    0.1780   0.0000   445.2950      -2.19118       17.5436       1.56635      -1.61952      -2.52665      -2.24240      -3.21174      0.487611      0.584891       1.23846     -0.346498      0.141044      0.147427      0.169681     0.0263220     -0.129326     0.0525631       2.38795       2.95254       3.19067       2.97686       3.11403       2.84050       2.35982       2.10190       1.73334       1.37127       1.05308      0.735944      0.509949      0.362019      0.225565      0.143648     0.0903026     0.0512807
  17  17 3261.2808    3.7184  1.4564 12.6080 -0.0123  0.0311   0.0740   0.0833    0.1878   0.0000   436.9241       9.95090       7.05504      -4.15474      0.393999      -2.06210      -1.98252      -8.16316       3.02772       1.10470      -1.62464       2.91571       1.42764      0.152847      0.180342      0.268045      0.219551    0.00161463       2.88667       3.64262       3.90991       4.00930       3.85866       3.45816       3.00197       2.59475       2.19537       1.68981       1.33047      0.933180      0.626012      0.449488      0.287460      0.181934      0.106843     0.0648356
  17  18 3403.3823    3.3006  1.9912 12.1867 -0.0034  0.0375   0.0577   0.0977    0.1658   0.0000   440.5254     -0.494898       13.2897     -0.246673      -4.62573      -6.47433      -8.14217      -7.72368     -0.958692       3.05580      0.711647     -0.494147     -0.482657     -0.939595      0.135147      0.666544      0.157064    -0.0301439       3.71807       4.77534       5.19710       5.20836       5.11027       4.59481       3.92095       3.20558       2.64957       2.01747       1.51941       1.12793      0.768939      0.539182      0.340991      0.225868      0.135328     0.0791300
  17  19 3545.3867    2.7382  2.8175 11.7112 -0.0017  0.0454   0.0405   0.1174    0.1205   0.0000   441.6812      -3.39747       16.5634       5.19936       4.56987      -3.52614      0.461237      -6.94056       7.49609     0.0708416       1.53659     -0.940391      0.563682     0.0466778     -0.654500    -0.0470221     -0.251754    -0.0525919       4.33471       5.43146       5.77293       6.09946       5.66668       5.26936       4.69691       3.93592       3.12873       2.41384       1.84096       1.33121      0.999503      0.678510      0.444049      0.275023      0.165462     0.0954740
  17  20 3687.7674    2.2084  3.9817 11.5153 -0.0017  0.0567   0.0283   0.1518    0.0766   0.0000   434.4197       4.96893       26.2188      -4.78268       5.45586      -7.39124       2.62135      -3.08728     -0.771529      -1.45929       3.88992      -2.67383       1.28650     -0.904620     -0.239470     -0.297921     0.0289489    -0.0750784       5.28996       6.89083       7.24153       7.45149       6.91738       6.47431       5.71442       4.77505       4.04757       3.10487       2.40450       1.72921       1.22190      0.817213      0.532790      0.339029      0.202362      0.120301
  17  21 3829.9500    1.8156  6.0017 10.7844  0.0007  0.0712   0.0191   0.1958    0.0653   0.0000   441.0472       11.8961       5.60510      -11.3549       2.10698      -10.5985      -11.2992      -15.9775      -1.78594     -0.115241      0.460982      0.705959       1.13316      0.179946      -1.06044      0.411599     -0.394744      0.187314       6.80767       8.49449       9.23998       9.48467       8.94304       8.29559       7.29182       6.22916       4.93767       3.90899       2.93520       2.17897       1.51740       1.08812      0.693238      0.429262      0.263274      0.152195
  17  22 3972.2479    1.5123  7.8080 10.5504 -0.0011  0.0893   0.0150   0.2402    0.0556   0.0000   427.5097       1.18761       5.13442       2.08699       11.7726      -1.48319      -11.3472       5.11282       3.97316      0.763605      -4.21492      0.773546      -3.27489      0.168133     0.0293148      0.750374     -0.124797      0.243755       8.22957       10.6849       11.4166       11.8109       11.2100       10.2863       9.02880       7.69940       6.06023       4.85883       3.60329       2.66974       1.93136       1.28976      0.856983      0.540391      0.320588      0.185608
  17  23 4114.7100    1.2624 10.4136 10.3713  0.0001  0.1151   0.0120   0.3184    0.0487   0.0000   437.0856      -6.84169       30.6542       23.1744   -0.00887418       10.3867       6.15661      0.699581      -9.51707       6.35630      -3.43771       6.82119       5.20193      -2.09530     -0.254278     -0.808052    -0.0235289     -0.123934       10.3265       13.3053       14.3373       14.9339       13.9669       12.8681       11.4216       9.80301       7.89758       6.26020       4.81368       3.51208       2.46017       1.68633       1.11326      0.699945      0.418878      0.244879
  17  24 4257.2780    1.0694 11.9252 10.3077 -0.0006  0.1355   0.0108   0.3787    0.0457   0.0000   438.7703     -0.806093       27.5853      -7.62276       14.1013      -9.69347       7.17775      -4.63491      0.640033      -14.3530       8.24290       7.51290       1.26206    -0.0153999      -1.36358      0.591038      0.624505    -0.0729080       12.4351       15.6796       17.0058       17.4862       16.7012       15.3667       13.6471       11.2983       9.44387       7.40022       5.65772       4.11469       2.96331       2.01543       1.31031      0.844575      0.511966      0.295048
  17  25 4399.7068    0.8376 15.4056 10.2958 -0.0026  0.1958   0.0082   0.5233    0.0363   0.0000   398.1991       6.03197       43.9954       5.04682      -29.5901       3.59109       18.7426      -9.90878      -1.32796       30.8574       1.66150      -7.10233       10.0313       5.83532      -4.77246      -2.01419    -0.0930812     -0.283964       17.6108       22.6004       24.7093       25.5283       24.1550       22.1362       19.5712       16.5961       13.6102       10.5364       8.20560       5.93147       4.31669       2.92257       1.92774       1.22686      0.724539      0.421289
  18   6 1683.7050    0.2558  0.2211 10.0257 -0.0022  0.0195   0.0133   0.0429    0.0366   0.0000   437.5812      -1.13623       13.5654      -1.74951       3.15451      -1.37782      0.629491     -0.261659      -1.27408       1.95600      0.390404      0.384929     -0.131559     -0.134520     -0.120488    0.00442040    -0.0602175     0.0256484       2.00722       2.42612       2.96575       2.26514       2.04761       3.11638       2.75774       1.71907       1.25294       1.10187      0.722465      0.630351      0.491462      0.353661      0.259197      0.185078      0.105138     0.0531226
  18   8 1992.8216    0.5771  0.5223 10.1378 -0.0042  0.0200   0.0180   0.0507    0.0679   0.0000   438.6287      -1.22767       12.7090     -0.188819      -3.08251       2.34403      0.345459    -0.0689572       2.29127     -0.269133       1.25838     -0.548244      0.661421     -0.311977     0.0136230    -0.0278246     -0.155991   -0.00605176       1.89742       2.16227       2.34605       2.49552       2.36682       2.28080       1.97051       1.59005       1.39036       1.10307      0.875462      0.658603      0.506208      0.353204      0.194121      0.151777      0.112371     0.0614768
  18   9 2143.6796    0.8158  0.7085 10.2266 -0.0017  0.0223   0.0212   0.0522    0.0842   0.0000   439.0912      -1.74243       15.3500       3.75242      -2.79658      -3.97088     -0.868765      0.524990     0.0786408     -0.525339     -0.335600      0.700834      0.241195     -0.451025     -0.102500      0.183858      0.155097     0.0850094       1.83669       2.28450       2.54554       2.63921       2.58674       2.28334       2.09151       1.79751       1.46883       1.12208      0.888323      0.673947      0.483904      0.360297      0.223485      0.161170     0.0924164     0.0572256
  18  10 2291.6071    1.1639  0.8421 10.4933 -0.0006  0.0231   0.0274   0.0577    0.1265   0.0000   437.3237     -0.271871       20.0646     0.0435160      -2.01473      0.638046       3.59400      0.808031      0.546476      0.503019     0.0631194     -0.989754     -0.610039     -0.583736      0.248412     0.0571693    -0.0347450     0.0108893       2.15274       2.68835       2.97027       2.83177       2.57081       2.40037       2.32197       1.97605       1.74088       1.43771       1.08469      0.797489      0.566424      0.377896      0.242191      0.162717     0.0982716     0.0575043
  18  11 2436.8241    1.6268  0.9220 10.8923 -0.0030  0.0272   0.0364   0.0558    0.1500   0.0000   437.9188      -4.26047       11.8800     -0.997098      -2.71310      -2.58482       5.79038      -3.88805       1.18487       1.49478      -2.40323     -0.360158       1.09492      0.550829      0.196922    -0.0486931    -0.0601649    -0.0459703       2.67449       3.85717       4.28229       4.47271       4.23215       3.59750       3.23788       2.46593       2.01963       1.46336       1.17419      0.792269      0.589376      0.365644      0.273406      0.168961     0.0979027     0.0641002
  18  12 2580.8101    2.0599  1.1031 11.1902 -0.0003  0.0258   0.0421   0.0637    0.1872   0.0000   443.2379       1.30242       14.0273      -4.65548      -3.04572      0.542714      -1.16876      -2.29273       4.48670     -0.695435       1.49109    0.00778989      0.442700     -0.292358    -0.0974967      0.122702    -0.0703759     0.0862146       2.34518       2.90875       3.04298       3.11259       3.10465       2.87743       2.54427       2.21083       1.80290       1.49342       1.10818      0.860187      0.607229      0.433264      0.283292      0.180504      0.120879     0.0759733
  18  13 2724.7115    2.6119  0.8871 12.1107 -0.0031  0.0230   0.0588   0.0577    0.1346   0.0000   439.3206      0.467570       18.2284      0.525674       1.77412       1.91940       2.68697       2.02565      0.697368       1.59916      0.341536      0.527517     -0.244356    0.00501576     0.0373022      0.185952      0.148306    -0.0251633       2.23705       2.78443       2.79475       2.86456       2.83270       2.66959       2.46895       2.00010       1.62816       1.28272       1.01513      0.773653      0.562072      0.390122      0.252428      0.170098      0.107868     0.0657385
  18  14 2868.6226    3.2210  0.8382 12.5128 -0.0044  0.0228   0.0755   0.0547    0.1315   0.0000   434.4914       3.01864       18.5166      -5.15544      0.678896      -3.24502       5.47072      -1.07611      -2.52105      -1.98156      0.906245    -0.0660471      -1.09951      0.898529    -0.0764857     0.0755642    -0.0372355     0.0130354       2.13909       2.60559       2.64248       2.88259       2.82241       2.56901       2.34972       1.86564       1.53865       1.26889       1.01755      0.745184      0.512002      0.359689      0.241892      0.155995      0.106072     0.0663793
  18  16 3154.8080    4.0915  0.9945 13.2411 -0.0002  0.0250   0.0925   0.0659    0.1400   0.0000   440.2491      0.756514       10.5937    -0.0701932      -1.33368      0.382351      -1.57732      -2.88969     -0.268486      -2.53793     -0.394029      -1.17386      0.289099    -0.0631962     -0.184119     -0.114992     -0.228059     0.0264015       2.42353       3.05783       3.12176       3.21241       2.87708       2.69250       2.49176       2.30919       1.95794       1.59566       1.20669      0.873042      0.642139      0.417325      0.286494      0.175739      0.116751     0.0618500
  18  17 3297.3342    3.5774  1.3464 13.1861 -0.0011  0.0299   0.0721   0.0823    0.1199   0.0000   436.8865       4.52262       14.5558      -4.03372     -0.669000      -5.73044      -3.01721      -2.16617     -0.605705      -2.44093      -1.06023      0.925436     -0.704165     -0.531375      0.296799      0.281630     -0.106381    -0.0703358       2.71395       3.54571       3.78049       3.90547       3.79510       3.45865       3.10028       2.59012       2.05914       1.69128       1.29621      0.935653      0.703956      0.475251      0.328072      0.213997      0.130947     0.0799263
  18  18 3439.9596    3.0992  2.2638 11.9016  0.0008  0.0393   0.0498   0.1000    0.1544   0.0000   440.4135       3.74287       9.12612      -3.57646       2.42460      -2.88624      -5.35945       4.00404      0.383489      0.516928      -3.50066       1.62769       3.12536      0.242347      0.315699     -0.364613    -0.0126801      0.240387       3.40654       4.45784       4.54963       4.94614       4.68992       4.35340       3.83124       3.29440       2.74544       2.22528       1.72416       1.28320      0.899962      0.637076      0.427652      0.279518      0.171450      0.105448
  18  19 3582.5775    2.6611  3.3019 11.5043 -0.0008  0.0482   0.0353   0.1324    0.1095   0.0000   433.0106     -0.386686       8.14512       3.41380      0.588500      0.461717      -3.54760      -5.38127       1.09849      -3.71650     -0.312272      0.864949      -2.37930     -0.396217      0.438600    -0.0792449     -0.362721     0.0373862       4.17733       5.33259       5.61724       5.72436       5.53800       5.36392       4.72503       4.10472       3.37253       2.55427       2.04783       1.54065       1.14995      0.817469      0.550734      0.354642      0.224086      0.132496
  18  20 3725.2432    2.1212  4.8388 11.0654 -0.0030  0.0618   0.0237   0.1617    0.0763   0.0000   447.1523       14.6695       11.6183       6.59998      -10.5974      -14.9258       14.2162       2.49784      -4.85841      0.209699       3.24709      -1.60153     -0.941352     -0.551218     0.0656292     -0.608462    -0.0519591     0.0537585       5.37016       6.83110       7.54433       7.68360       7.27728       6.70503       6.20282       5.24388       4.31882       3.41576       2.64847       2.00962       1.42284       1.01597      0.691621      0.445349      0.269351      0.165053
  18  21 3868.0340    1.7537  6.6123 10.6030  0.0006  0.0741   0.0169   0.2028    0.0626   0.0000   429.0650      -1.72684       15.7353      0.317029       7.84483      -8.70750      -7.87889       8.15973       7.80343      -3.01856       1.70723     0.0437389       2.00982     -0.135918     -0.128566    -0.0175114      0.203413     0.0793737       6.49084       8.30146       8.96610       9.02914       8.79683       8.21654       7.27244       6.21366       5.27083       4.23509       3.29910       2.44107       1.77024       1.21422      0.798036      0.531551      0.339146      0.203075
  18  22 4010.6422    1.4538  8.3842 10.4927 -0.0000  0.0905   0.0137   0.2521    0.0510   0.0000   431.3920       8.77585       18.4293       6.47646       7.79188      -11.5662       4.70224      -5.60286      0.191243      -4.11320       2.75338       2.42930       1.04862     -0.408117     -0.572152       1.08292     -0.331622     -0.167135       7.78850       10.0936       10.8938       11.2027       10.8600       10.0248       9.12442       7.60521       6.27853       5.02467       3.93133       2.89221       2.13452       1.47703       1.00476      0.652304      0.404608      0.245713
  18  23 4153.6851    1.1756 10.4264 10.4324 -0.0026  0.1157   0.0112   0.3178    0.0434   0.0000   439.5035   -0.00325760       4.97164      -17.3205       8.50866      -11.0282       7.33691      -15.8183       5.67046       10.6564       1.89210      -8.24268      0.968432      -2.30069      -1.19755      0.969884      0.165345      0.550714       10.0374       12.9478       13.6905       14.1036       13.7169       12.6323       11.4697       9.94105       8.14161       6.48520       5.05956       3.83026       2.76758       1.95992       1.30354      0.846728      0.535962      0.323774
  18  24 4296.7430    0.9684 12.9246 10.3493 -0.0006  0.1480   0.0097   0.4192    0.0404   0.0000   452.4288       2.94874       21.4170       19.6323       16.2323       12.6350      -24.5251      -12.2071       18.9381      -11.6588      -1.54019       1.79372      0.850036      -1.66721       2.10426      -1.62514     -0.430558     -0.186248       12.7975       16.5057       17.7702       18.4876       17.6227       16.4662       14.6479       12.5590       10.4718       8.35420       6.55177       4.84066       3.55536       2.44286       1.67518       1.08067      0.678088      0.411706
  18  25 4439.8311    0.8217 16.3841 10.2106  0.0003  0.1991   0.0075   0.5311    0.0347   0.0000   460.9102       5.62530       14.9592      -26.1439      -19.9027       19.7059      -40.3692       11.0534       1.65933       15.4969       18.7579       6.44345      0.515656     -0.228466      0.251647      0.781107      0.510498      0.294255       16.8758       22.1611       24.1004       24.3668       23.7444       21.8120       19.6684       16.4509       14.5334       11.1400       8.79765       6.58576       4.78745       3.30445       2.26550       1.46738      0.889770      0.547466
  19   7 1867.2927    0.4509  0.3385 10.1787 -0.0054  0.0174   0.0172   0.0370    0.0463   0.0000   440.5990      -1.51716       15.2159       1.09859      0.206177      0.893545       1.31995      0.103461     -0.565557     -0.308168      0.597954      0.616458     -0.155744      0.184516      0.305783    -0.0404648    -0.0866396     0.0147779       1.41577       1.87959       1.83222       2.01300       2.03342       2.02931       1.67502       1.37456       1.10155      0.981439      0.858828      0.605041      0.414555      0.285932      0.196253      0.135541     0.0933698     0.0592947
  19   8 2021.7329    0.6259  0.5454 10.2634 -0.0044  0.0194   0.0185   0.0477    0.0652   0.0000   438.6010   -0.00548748       16.4282       2.37490      0.803469      0.541849      -2.06728      -2.27567      -1.03456      0.328894     -0.847385      0.418400      0.221452      0.183526     -0.127852     0.0289354   -0.00635217    -0.0260664       1.68203       1.99850       2.30702       2.41162       2.20522       2.02788       1.88992       1.67924       1.38951       1.04759      0.889545      0.664509      0.492046      0.338910      0.233119      0.156914      0.104904     0.0640236
  19   9 2173.7668    0.8964  0.6510 10.5618 -0.0028  0.0212   0.0243   0.0518    0.0769   0.0000   438.8872      -2.54297       15.9196       2.36059      -5.43843      -1.70520      -3.08080     -0.296486     -0.552467      0.341780     -0.511989     -0.332551      0.439855      0.108088     0.0736586    -0.0506895     0.0119638   -0.00200289       1.88418       2.22586       2.41411       2.31989       2.25473       2.38037       2.17628       1.74867       1.42930       1.16430      0.885855      0.718359      0.541258      0.388679      0.257852      0.172303      0.110320     0.0728644
  19  10 2322.2457    1.2603  0.8219 10.7751 -0.0067  0.0213   0.0303   0.0558    0.1062   0.0000   440.7065       4.02771       12.4451      -1.44095     -0.403546      -2.55671       2.00097      0.395361      0.161904     -0.373834      -2.97510      0.409554      0.295450     -0.997835      0.205096      0.286093     -0.107648     -0.175320       1.79892       2.18899       2.36266       2.53286       2.46605       2.31384       2.00740       1.66052       1.47541       1.21351      0.963325      0.691377      0.510961      0.369904      0.264462      0.185462      0.107347     0.0708995
  19  11 2468.1032    1.6793  1.0200 11.2480 -0.0020  0.0248   0.0356   0.0637    0.1357   0.0000   442.6434     -0.583159       12.5470      -6.60987      -1.16221      -2.52708      -3.78260     -0.103222     -0.174255     0.0671957     -0.526685       1.01883      0.249408     -0.647838     0.0148009     -0.181366     -0.131984     0.0865957       2.20544       2.80599       2.92606       2.95966       2.85664       2.74749       2.46750       2.11402       1.83282       1.43477       1.18422      0.895257      0.639446      0.484312      0.307904      0.205412      0.137066     0.0884593
  19  12 2613.0408    2.1048  1.0505 11.6332 -0.0037  0.0249   0.0435   0.0661    0.1471   0.0000   439.1085       3.35222       15.0182     -0.462823      0.802744      0.302153      -1.87717      -1.90715      0.611047     -0.896981     -0.438207      0.204716     -0.165046      0.942896      0.162849      0.249281      0.107946      0.187882       2.12164       2.80625       2.81693       2.92359       2.79035       2.63320       2.38742       2.06503       1.79757       1.43428       1.16118      0.860088      0.629832      0.443679      0.305155      0.199702      0.131539     0.0796806
  19  13 2757.9100    2.7884  0.8758 12.0703  0.0007  0.0222   0.0611   0.0535    0.1400   0.0000   440.6482      -1.22620       10.0564      -3.66843      -3.31281      -5.62055      -3.80988       2.60842     -0.681736      -2.31159      0.410941      0.106894      0.395524      0.659856      0.105702     -0.138361     0.0404340      0.112702       1.99886       2.47394       2.50332       2.69932       2.67185       2.39047       2.16370       1.98748       1.66013       1.27974      0.942123      0.775457      0.601080      0.412922      0.278709      0.190238      0.123501     0.0752597
  19  14 2902.5006    3.5237  0.8268 12.6194  0.0001  0.0226   0.0791   0.0524    0.1372   0.0000   436.3585       2.45634       14.2943      0.492989      -2.16900     -0.653653      0.332389      -1.22861       1.48808       1.41478      -1.86526     -0.500101     0.0433225      0.823712    -0.0803299     -0.125316    -0.0497696     0.0158862       2.31295       2.82907       2.82954       2.70967       2.66488       2.73714       2.71702       2.39980       1.76252       1.24486      0.916114      0.782516      0.660197      0.534464      0.387519      0.238965      0.151682     0.0860733
  19  15 3046.4892    4.0276  0.9052 12.7131 -0.0016  0.0217   0.0866   0.0557    0.1552   0.0000   436.4261      -1.01044       15.2976      -2.24457     -0.770730     -0.111090     -0.566867      -1.11142       2.62865       1.89404      0.500490      0.664784    -0.0499493      0.138893      0.137446      0.516639    -0.0466706      0.126595       1.97558       2.44274       2.58806       2.78746       2.56405       2.51922       2.21431       1.86849       1.50596       1.27217      0.982703      0.732933      0.552112      0.397101      0.264969      0.179496      0.120793     0.0734619
  19  16 3189.8430    4.0031  0.9811 13.2170 -0.0005  0.0237   0.0872   0.0608    0.1308   0.0000   439.2455      -1.88348       13.4029      0.651177       3.18536      -1.26063     -0.252163      -2.74027       1.00073      -2.47369      -1.14734      -1.52838     -0.719985      0.510523      0.139294     -0.318590      0.131488    -0.0259234       2.15597       2.62619       2.73469       2.72726       2.76240       2.66079       2.45771       2.09618       1.65337       1.31128       1.08296      0.826789      0.619854      0.454054      0.303287      0.213176      0.132099     0.0844655
  19  17 3332.8249    3.4530  1.6273 12.8386 -0.0029  0.0332   0.0612   0.0832    0.1067   0.0000   437.2467     -0.325876       11.6681       4.77613      -3.90158      -1.75505       1.19599       2.71807      -1.06507      0.372789      -2.83394     -0.873875      0.542969     -0.198082      0.992712      0.147016      0.162488    -0.0292356       2.80318       3.69550       3.68359       4.03981       3.86787       3.71236       3.27787       2.83455       2.33448       1.81797       1.39287       1.10149      0.833681      0.595980      0.418994      0.281169      0.185813      0.112340
  19  18 3476.1305    2.9255  2.2942 12.2217 -0.0077  0.0407   0.0451   0.0986    0.1054   0.0000   439.6949       1.62243       10.7227       2.02100    -0.0293383      -14.3738       7.33427      -9.48980      0.886598    -0.0635058      -1.68459      -1.06087      0.292624      0.694207      0.608695    -0.0426483     -0.110004     0.0407147       3.22569       4.32934       4.50787       4.76748       4.51744       4.43846       3.70308       3.37109       2.79288       2.34944       1.75854       1.39382      0.981308      0.723323      0.488202      0.325148      0.209940      0.128060
  19  19 3619.2831    2.4889  3.6514 11.4639 -0.0007  0.0502   0.0309   0.1332    0.0923   0.0000   440.0087      -1.85386       15.3618       6.22823      -3.60142      -7.76542       1.54158      -1.95569      -3.78417       5.17171    -0.0762910       2.28650      0.563009      0.297344     0.0435664      0.649478     0.0553042     -0.107557       4.20515       5.43603       5.75448       6.19213       5.78008       5.44014       4.96535       4.26332       3.51029       2.85143       2.32521       1.72519       1.26350      0.883457      0.628194      0.412830      0.267359      0.168141
  19  20 3762.3620    2.0265  5.3879 10.9101 -0.0010  0.0635   0.0207   0.1724    0.0687   0.0000   443.4118       8.37427       8.63280      -8.95332      -4.40814      -15.3451      -2.55426      -7.97466      -3.83935      -8.17197     -0.819474       2.78828      0.877329       1.00765      -1.74568      0.263983      0.600278     -0.336030       5.30219       6.98484       7.50939       7.75777       7.39932       7.12983       6.24609       5.43479       4.60536       3.65905       2.85390       2.18476       1.61269       1.19449      0.792264      0.537191      0.346590      0.211107
  19  21 3905.6462    1.6952  7.0215 10.5456 -0.0008  0.0770   0.0158   0.2049    0.0612   0.0000   444.4389       18.9186       2.57048       4.58686      -14.6310      -3.30620       14.9286      0.800848    -0.0609529      -2.44259      -1.68291     -0.370929      0.609571       3.61020      0.907227      0.265380      0.703653    -0.0270088       6.43225       8.38565       8.91737       9.32667       9.08626       8.51689       7.51143       6.48065       5.53525       4.44732       3.51638       2.67070       1.91364       1.39509      0.963067      0.636806      0.407693      0.258166
  19  22 4048.8712    1.3986  9.0184 10.4872 -0.0012  0.0944   0.0125   0.2646    0.0465   0.0000   433.7732       15.2296      -1.91624       22.5344      -1.00945      -14.2030       19.1550      -3.14407       9.12196      -2.25340     -0.153057       1.31920      -1.81073      -2.01923      0.698889      -1.69807      0.452273     0.0515623       7.72600       10.1453       10.6478       11.1528       10.8052       10.0949       9.22504       7.80800       6.74235       5.42507       4.39058       3.31714       2.41236       1.70943       1.18488      0.794547      0.509580      0.321066
  19  23 4192.2174    1.1595 11.9869 10.2831 -0.0022  0.1263   0.0101   0.3434    0.0448   0.0000   444.9587      -8.14190       19.5378      -30.0184       18.0374      -3.82220       12.6225       3.36688       8.24404       3.52270       6.25143      0.781988      -4.47387       1.81056     -0.531036    -0.0460506     -0.789424      0.321520       10.2505       13.3862       14.4157       14.7789       14.3555       13.4151       12.2999       10.6457       8.94092       7.39472       5.77893       4.44571       3.28725       2.33792       1.60453       1.05705      0.694399      0.437536
  20   5 1566.5429    0.2061  0.1105 10.0312 -0.0033  0.0150   0.0255   0.0339    0.0305   0.0000   438.4573      -1.93158       22.1823      -2.91215     -0.665823     0.0385291      -1.72930       1.70192       1.65348    -0.0327022      0.523890     -0.236564     -0.239394      0.230179     -0.212409      0.192776     0.0258109   -0.00584231       1.25244       1.26428       1.42906       1.92997       1.55837       1.18263       1.33761       1.69974       1.30533      0.796999      0.658157      0.651986      0.553734      0.257712      0.197488      0.176599      0.105588     0.0549085
  20   6 1734.1544    0.3314  0.2389 10.0651 -0.0167  0.0136   0.0157   0.0315    0.0375   0.0000   435.6712     -0.727048       18.1923      0.475247      -1.85602     -0.382889     0.0407438      -1.01207      0.539688       1.57477      0.838379     -0.365480      0.405908     -0.351271     -0.254171      0.122782     0.0572224      0.113010       1.10713       1.30349       1.41763       1.49403       1.48228       1.33740       1.24076       1.11398      0.999594      0.819265      0.665033      0.493343      0.372563      0.286365      0.211489      0.134835     0.0815033     0.0595720
  20   7 1893.8887    0.4844  0.3984 10.1553 -0.0083  0.0177   0.0164   0.0386    0.0489   0.0000   439.1019       1.58662       15.7130       2.01521      -2.63951     0.0770468       3.00709     0.0324103     0.0692858       1.07535      0.356556     -0.591469     -0.465997    -0.0794898     -0.147800     0.0546685     0.0144880    0.00980604       1.44872       1.85717       1.87088       1.96293       1.81897       1.84722       1.67860       1.61162       1.23070      0.983354      0.768165      0.625628      0.508939      0.349081      0.248999      0.166560      0.116522     0.0729361
  20   8 2050.0665    0.6679  0.6259 10.1567 -0.0037  0.0224   0.0186   0.0492    0.0727   0.0000   438.0382     -0.417727       13.5866     -0.386241      -2.24498       1.74717      -3.37863     -0.316702      -1.42213     -0.272428      -1.34954     -0.829654    0.00546789     -0.186881      0.310984    -0.0477407     -0.154856     0.0865070       1.71244       2.13596       2.21363       2.38667       2.48598       2.16626       2.10728       1.67281       1.49499       1.19405      0.951912      0.766406      0.547829      0.409308      0.274318      0.200081      0.126914     0.0920178
  20   9 2203.1377    0.9343  0.7227 10.5479 -0.0049  0.0247   0.0240   0.0497    0.0893   0.0000   438.1223      -1.52157       14.5147      -4.68224      0.297060      -3.53054       5.36921      -2.43372       3.22459     -0.619801      -1.79277     -0.213747     0.0590472      0.510624      0.101198     -0.140188     0.0709969     0.0423583       2.62244       3.63014       4.23143       4.42586       4.36698       3.87400       3.45369       2.62049       2.03566       1.51959       1.10330      0.823428      0.584720      0.415387      0.286158      0.189798      0.132820     0.0935008
  20  10 2352.3987    1.3393  0.9089 10.9675 -0.0076  0.0230   0.0303   0.0598    0.1025   0.0000   437.8577      0.390173       12.8009      -2.48614      -4.01142     0.0152757       4.44423      0.370542      0.755773       3.61742     -0.109368      0.614174      -1.15071     -0.356243      0.386317   -0.00554299      0.244492      0.112220       2.04225       2.51380       2.69455       3.03725       2.83928       2.56294       2.32156       2.08889       1.68292       1.36172       1.11041      0.861033      0.618481      0.426364      0.313945      0.215654      0.135691     0.0898635
  20  11 2498.9443    1.8127  0.9202 11.4240 -0.0002  0.0234   0.0401   0.0555    0.1265   0.0000   439.7489       1.60098       17.3727     -0.548466     -0.196240      0.281642      -1.46175      -1.73530      -1.14887      0.641653      0.430079     -0.204917     -0.705870      0.505348     -0.158449     -0.271379    -0.0897346     -0.208356       1.89357       2.35149       2.56992       2.71909       2.50188       2.46765       2.31810       1.94872       1.61205       1.31069       1.05384      0.794027      0.647504      0.454620      0.322148      0.217553      0.154366     0.0952886
  20  12 2644.7824    2.3729  0.9796 11.3567 -0.0031  0.0232   0.0482   0.0558    0.1834   0.0000   440.1147       1.78263       14.0380      -5.74656      -1.24181      -4.56237       6.32328     -0.375908      -2.42873       1.49233      0.336737      0.225221    0.00762520      0.742435     -0.321608      0.104238      0.120381     0.0549084       1.84256       2.38939       2.62687       2.69436       2.57534       2.37699       2.28728       1.83906       1.67467       1.35064       1.07773      0.816310      0.598609      0.458287      0.305344      0.216034      0.135034     0.0908240
  20  13 2790.6743    2.9676  0.8642 12.4986 -0.0055  0.0227   0.0650   0.0521    0.1143   0.0000   435.5976     -0.410232       15.1781       2.78468      -1.82890      0.784806       2.08630       3.18155       1.81571      -2.83834      0.559566     -0.260653     -0.211221     0.0743293      0.470078      0.393310     0.0219446    -0.0759831       1.81438       2.23330       2.53731       2.61877       2.43434       2.36976       2.23202       1.85700       1.48533       1.30042      0.997668      0.794006      0.596744      0.423305      0.294115      0.198070      0.138489     0.0886626
  20  14 2935.9169    3.6825  0.8625 12.6259  0.0016  0.0231   0.0784   0.0511    0.1258   0.0000   438.8518     -0.305351       17.2486      -2.09265      -1.19445      -7.39389      -1.94008     -0.587232     -0.190499       1.65959     0.0355037      0.827347      0.119162      0.441110     -0.672289      0.219289    -0.0122528     0.0154497       2.11677       2.70050       2.84575       2.80320       2.32591       2.11875       2.15377       2.05801       1.88291       1.68634       1.35136       1.01924      0.740218      0.504023      0.334728      0.211879      0.137674     0.0880440
  20  15 3080.4331    3.8837  1.0882 12.8462 -0.0014  0.0239   0.0768   0.0665    0.1495   0.0000   436.0759     0.0704458       15.4835      -3.58923      -3.12683       1.70984    -0.0340115      0.827207      -1.26295     -0.465532      0.196864      -1.26798      0.244269      0.623902      0.432345     -0.167049    -0.0558355      0.185176       2.06661       2.57723       2.78213       2.93429       2.95069       2.75409       2.39890       2.05660       1.70757       1.38951       1.13920      0.841905      0.623203      0.446045      0.342048      0.230306      0.152596     0.0947358
  20  16 3224.3376    3.8243  1.2532 13.0042 -0.0036  0.0277   0.0731   0.0706    0.1363   0.0000   436.2243      -1.10305       10.3815      0.469253      -6.63869      -1.44344       1.70603       2.80581       1.57254     -0.254458      -1.59585       2.43653       2.40349     0.0364036   3.52327e-05      0.182037   -0.00643774    -0.0880770       2.24082       2.94810       3.14962       3.24635       3.26753       3.02604       2.73031       2.27546       2.01298       1.67389       1.30913      0.955948      0.742504      0.561358      0.394809      0.255935      0.166631      0.113507
  20  17 3368.0069    3.3250  1.8925 12.3808  0.0002  0.0343   0.0513   0.0857    0.0934   0.0000   440.0608      -3.43127       14.5307      -4.49121      -6.76652      -3.23397     -0.864099      -1.49534       1.39400       4.61185      -4.35850      -1.46398       1.76483       1.62800     -0.325996    -0.0410632      0.399995    -0.0270730       2.72928       3.74230       3.90466       4.05476       3.96895       3.60237       3.31309       2.98896       2.49079       2.03485       1.58539       1.25681      0.892501      0.697761      0.466932      0.321660      0.214366      0.134275
  20  18 3511.7668    2.8060  2.6286 12.1633 -0.0015  0.0420   0.0388   0.1094    0.0774   0.0000   443.4369      -3.60895       10.1249      -1.96206      -5.15973      -7.87566       1.28214      -4.14088       2.27984       1.23044       1.17544      -1.15126      0.448333     -0.290891     -0.751062   0.000120415     -0.182686      0.198006       3.19579       4.30147       4.57772       4.81041       4.79876       4.42555       3.91286       3.52799       2.87417       2.40377       1.85197       1.47865       1.10734      0.796095      0.554095      0.387615      0.255691      0.167599
  20  19 3655.5749    2.3357  4.1988 11.1326 -0.0017  0.0532   0.0256   0.1399    0.0854   0.0000   445.7512      -3.93608       3.33743      -14.0021       2.55873      -9.67572       4.48581      -6.03760      -3.12996      -1.16559     -0.860922     -0.157237      0.708625      -1.82403      0.742121     -0.397839    -0.0403141     0.0496304       4.34810       5.51947       6.16585       6.24931       6.27233       5.68718       5.26141       4.56157       3.77664       3.15609       2.44420       1.91345       1.41554       1.05035      0.745239      0.513454      0.334421      0.213519
  20  20 3799.2504    1.9319  5.6000 10.8257 -0.0008  0.0643   0.0192   0.1742    0.0655   0.0000   450.0733      -3.65432       27.3136      0.265189     -0.559576      -12.8145      -6.38367       5.73281       5.98473       5.59733       2.50659       1.61117      -1.03279    -0.0750148      0.981005     -0.473529     -0.829974      0.394530       5.15028       6.68092       6.99108       7.44701       7.18937       6.84223       6.13926       5.47416       4.64210       3.78650       3.06452       2.38569       1.74972       1.31222      0.888802      0.621680      0.410506      0.266107
  20  21 3942.9007    1.6263  7.5650 10.4860 -0.0015  0.0777   0.0141   0.2159    0.0530   0.0000   440.9224      -12.5973      -1.88914       5.06750       2.06017     -0.349165       15.9223       4.55294      -7.08527      -2.58149      0.547432     -0.925513      -1.92480       1.75177     -0.921051       1.56629     -0.372735      0.367460       6.28108       7.94348       8.90290       9.02738       8.95712       8.36981       7.41929       6.60014       5.58814       4.60376       3.66721       2.78677       2.14099       1.53123       1.09420      0.738232      0.485526      0.317466
  20  22 4086.6965    1.3153 10.0324 10.3324  0.0001  0.0998   0.0110   0.2853    0.0450   0.0000   439.3877       3.72015      0.550231       4.12224       16.2432       7.46771       1.10436      -6.68704       1.97636      -2.34948       6.75548      -3.05987      -3.81542       2.82812      0.335290     -0.244675    0.00818492       1.01263       8.02156       10.0545       11.0472       11.3480       11.1216       10.5372       9.62157       8.52995       6.98481       5.86657       4.73874       3.71089       2.74306       1.99115       1.41073      0.963190      0.642035      0.420985
  20  23 4230.5020    1.0971 12.9130 10.2599 -0.0016  0.1341   0.0090   0.3736    0.0407   0.0000   444.2773       5.66156       14.9763      -19.8951      -2.20337       1.01068      -19.2949       9.63057       8.44033      0.691054     -0.475671      -2.59616     -0.883817      -1.46525      -2.70536      0.643604     -0.210980     0.0238234       10.3301       13.4660       14.5777       15.0776       15.0172       13.9220       12.7597       11.0925       9.61767       7.75598       6.26537       4.87041       3.67498       2.64095       1.91004       1.30669      0.845828      0.546365
  20  24 4374.3029    0.8771 14.5360 10.2593 -0.0012  0.1659   0.0076   0.4568    0.0344   0.0000   446.3491     -0.322114      -5.17106      -20.4459       20.2703      -24.6205       3.90195       4.74317       9.17829      -6.52194      -7.05929       7.14302       1.51878      0.516445    -0.0379459      -2.04321       2.25467      0.193303       12.6736       16.6346       17.8995       18.4228       18.3198       16.9554       15.5970       13.8186       11.8545       9.75972       7.87585       5.98408       4.59779       3.36799       2.38650       1.63135       1.06042      0.673706
  21   6 1758.2264    0.3682  0.3050 10.0073 -0.0168  0.0231   0.0147   0.0345    0.0408   0.0000   439.2278      -1.77131       17.2472      -1.70017      -2.05233      -3.55029     -0.345389      -1.13897      0.735545       1.93597      0.617176      0.633452    -0.0192042     -0.484699     -0.109883      0.193733      0.130416    -0.0577047       2.30300       3.14903       2.79783       2.00305       1.86939       2.66365       2.97967       3.01062       2.12518       1.41448      0.836853      0.749066      0.691631      0.651655      0.470493      0.357960      0.205320      0.123586
  21   7 1919.7718    0.5212  0.4548 10.1058 -0.0100  0.0179   0.0162   0.0399    0.0540   0.0000   440.5853      -1.19265       18.0198      -1.51089      -2.36851       4.13436      -1.62972   -0.00541504       1.10213       1.73469     -0.538995     -0.318937     -0.860795     -0.174363     -0.173994     -0.407522     -0.129355     -0.172161       1.51268       1.89247       1.84231       1.95779       1.84663       1.82101       1.80320       1.59986       1.29555       1.01282      0.785256      0.624077      0.493933      0.396193      0.301029      0.214547      0.141260     0.0999096
  21   9 2231.8846    0.9949  0.8467 10.5083 -0.0032  0.0222   0.0222   0.0536    0.0997   0.0000   438.4007     -0.606509       18.2646      -2.80033      -2.34866      0.215979     -0.192582       2.13627      0.566047     -0.363922      0.429532      0.392785      0.810601      0.425208     0.0345398    0.00414939     -0.242733    0.00555631       1.73418       2.24327       2.37790       2.50387       2.41986       2.34443       2.03276       1.91403       1.62031       1.32053       1.01500      0.826944      0.613012      0.481195      0.345518      0.245929      0.167441      0.107074
  21  10 2381.8413    1.3921  1.0239 10.7610 -0.0010  0.0230   0.0282   0.0609    0.1264   0.0000   438.1167       1.18182       12.2951      0.283323      0.967543       2.08049     -0.284594      -2.85519      0.643781      0.374975     -0.124059     -0.111624      0.534058     -0.591786     -0.247736    -0.0377751    -0.0816976      0.234484       1.73026       2.16484       2.40994       2.56451       2.50847       2.29350       2.16814       1.91034       1.63221       1.32612       1.07722      0.844439      0.643838      0.496643      0.332673      0.247091      0.163769      0.112868
  21  11 2529.2788    1.9345  0.9710 11.2979 -0.0010  0.0231   0.0391   0.0572    0.1287   0.0000   439.8768     -0.668105       13.9280     -0.153707      -2.41413      -1.03498     -0.424480      -1.23870       1.57972     -0.643809      -1.07890      -1.03581     -0.945246     -0.207854    -0.0340807      0.163986     -0.187263    -0.0706415       1.92362       2.26160       2.30985       2.61004       2.68934       2.46972       2.17629       1.85167       1.63183       1.38436       1.13576      0.842435      0.621397      0.475041      0.346432      0.235263      0.158493      0.110763
  21  12 2676.1560    2.4650  0.9371 11.7957 -0.0003  0.0229   0.0507   0.0552    0.1335   0.0000   435.7469      -2.21554       16.7686      0.742989      -4.59032       2.91539       2.07454      0.392616      0.501992     -0.701139      -1.09097       1.18132     -0.156824      0.393666     -0.422542     -0.599511      0.101166     0.0264662       1.90488       2.45020       2.61197       2.65162       2.39583       2.20330       2.10386       1.92261       1.73653       1.57211       1.23165      0.974621      0.728799      0.509274      0.364143      0.246280      0.172702      0.101249
  21  13 2822.9785    3.1145  0.8182 12.6423 -0.0031  0.0208   0.0687   0.0492    0.1106   0.0000   435.9838      -3.34134       16.2598       4.31657      -1.41952      -2.56529      -3.84056      -3.18290       1.59920      -1.95407     -0.620462     -0.917411     -0.541726    -0.0347800    -0.0795342     -0.356034      0.134007    -0.0327739       1.63320       2.14956       2.33740       2.40162       2.31817       2.19394       2.01116       1.75674       1.56905       1.28753      0.999799      0.758603      0.618645      0.438736      0.326640      0.213238      0.144466     0.0959769
  21  14 2968.8706    3.7272  0.8640 12.6474 -0.0009  0.0201   0.0789   0.0532    0.1315   0.0000   439.8586      -1.57879       15.1956      -3.86699      -3.53586      -3.49599      0.193430      -2.00612       2.22976      0.526343      0.761174       1.25379      0.436654    -0.0589048     0.0663548    -0.0784612     -0.107842    -0.0590602       1.66799       2.03201       2.08834       2.18693       2.22691       2.16911       2.00117       1.65726       1.42293       1.14164      0.944654      0.761573      0.581211      0.436822      0.292740      0.217590      0.144732     0.0948936
  21  15 3113.8880    4.0460  0.9664 13.1755 -0.0010  0.0229   0.0833   0.0602    0.1239   0.0000   440.4815      -1.70674       11.5140      -3.22552      -2.83829     -0.371888      0.978674      0.548997       1.63174       1.41138      0.836372      0.347818     0.0646758     -0.196688      0.187290     -0.272689      0.240925      0.102954       1.97222       2.25461       2.32157       2.47849       2.37949       2.28991       2.20570       2.01280       1.61120       1.27322       1.06110      0.853314      0.650328      0.485173      0.367717      0.272615      0.179950      0.117841
  21  16 3258.5054    3.7521  1.4358 12.6497 -0.0016  0.0277   0.0641   0.0738    0.1296   0.0000   437.3838      -4.83716       17.0645      -2.67190      -7.50851       3.06076       2.44790      -1.23816      -1.07017      -1.45141      0.821428      -1.66526     -0.990189      0.470767     -0.220622      0.440259     -0.215519      0.139464       2.23299       2.81179       2.94683       3.00349       3.03419       2.78271       2.61439       2.23039       1.98518       1.70976       1.42165       1.12162      0.828302      0.599567      0.411943      0.305176      0.199972      0.132236
  21  17 3402.7371    3.2938  2.0118 12.3137 -0.0012  0.0335   0.0482   0.0875    0.0880   0.0000   443.5359       3.32913       14.8986       2.37160     -0.546078      -5.85990      0.546621      -4.06859       3.28320      -5.12568      0.744121      -1.17284      0.777351     -0.177771      0.296377      0.254794      0.375704     0.0955655       2.64908       3.49503       3.59701       3.76288       3.69745       3.60191       3.28882       3.02280       2.54809       2.03610       1.52911       1.22401      0.918605      0.771576      0.560318      0.403989      0.268619      0.172510
  21  18 3547.1083    2.6652  2.9620 11.9140  0.0009  0.0423   0.0332   0.1115    0.0686   0.0000   437.6843       1.31987       14.7806      -2.50641     -0.617173      -4.26472      0.513683     -0.979871       6.21584       1.69497      -1.43021     -0.135874      0.713674      0.296243      0.603667      0.233989      0.404080     0.0159648       3.22227       4.14953       4.55611       4.81501       4.54914       4.45750       4.07019       3.53829       3.03268       2.45782       2.02763       1.54760       1.21648      0.901023      0.632353      0.471776      0.303123      0.200446
  21  19 3691.4141    2.2352  4.4137 11.2398 -0.0008  0.0534   0.0238   0.1433    0.0670   0.0000   438.4335       1.69108       7.26365      -10.0920      -7.92549       1.69028     -0.274993     -0.455793       5.10109      -2.38098       2.26236      -1.00107     -0.549423    -0.0519103      0.727520      0.968986     -0.574365     -0.320367       4.04304       5.15620       5.42563       5.90034       5.80186       5.37499       5.04183       4.30238       3.80186       3.13134       2.52624       2.00102       1.53436       1.11966      0.798311      0.569789      0.376876      0.258399
  21  20 3835.6218    1.8303  6.3218 10.7028 -0.0002  0.0666   0.0164   0.1843    0.0556   0.0000   438.8566       7.59918       19.5047       3.89918       9.14736      -1.38265      0.187598      -2.36507      -1.02992     -0.477196      -3.65425      -3.58649       1.22151     -0.940915      -1.26257      -1.48724      0.257195      0.497974       4.95780       6.51033       6.96777       7.27381       7.18991       6.76931       6.19658       5.48654       4.76683       3.97145       3.19266       2.54428       1.91891       1.41768       1.02791      0.706667      0.478122      0.316198
  21  21 3979.7108    1.5211  8.1992 10.4864 -0.0003  0.0825   0.0128   0.2289    0.0474   0.0000   444.0979      -8.19529     -0.795270      -3.34757      -1.16830      0.887944      -10.0287      -3.37887       10.0212       9.57291     0.0989041       1.28886       4.40324      0.608095     -0.388413      0.411000       1.68032     0.0977028       6.25104       8.13298       8.71452       9.28620       8.97777       8.55291       7.91267       6.82167       6.00318       4.89645       4.00361       3.13585       2.39187       1.77824       1.26127      0.901375      0.601099      0.393523
  21  22 4123.9316    1.2286 10.9810 10.3597 -0.0011  0.1110   0.0101   0.3064    0.0409   0.0000   440.0381       7.66835       3.96217       6.91503       8.41083      -17.2580      -5.33652       13.8343       5.55971      -6.55223      -1.74602      -3.62663       1.04462     -0.663996   -0.00629505      -1.42911      0.343227     -0.740064       8.13694       10.6037       11.6849       11.8601       11.9327       11.3917       10.3894       9.14153       7.95073       6.52398       5.21712       4.13939       3.21185       2.37241       1.71910       1.20848      0.810613      0.537524
  21  23 4268.0499    1.0555 12.8817 10.2735  0.0004  0.1311   0.0086   0.3732    0.0382   0.0000   435.2563      -6.65756       1.51657       25.8344      -2.52173      -21.2760      -1.04381       13.6460      -11.8781       16.3068       12.3492      -3.62793       2.24606       2.01772       2.24734      -2.62718       1.38070      0.338341       9.86941       12.7379       14.0025       14.1580       14.2805       13.6027       12.2072       10.8611       9.44725       7.88829       6.43274       5.04521       3.87120       2.84794       2.05838       1.42472      0.948502      0.647515
  21  25 4556.5500    0.6884 18.0680 10.1627 -0.0029  0.2244   0.0061   0.5824    0.0277   0.0000   457.5222       25.6895       20.0205      -16.9699       63.8873       20.1417       1.49985      -25.6396       28.2788       32.5271      -17.0420     -0.216169       3.75943      -4.49661      -5.64610       6.03276       3.16004     -0.113753       16.5425       21.2378       23.7735       24.0957       24.4828       22.8627       20.9198       18.7357       16.0335       13.2347       10.7159       8.38745       6.43280       4.92994       3.55406       2.49363       1.67927       1.10565
  22   5 1611.3265    0.2347  0.2098  9.9682 -0.0375  0.0202   0.0124   0.0288    0.0332   0.0000   440.6879     0.0222753       17.6133     -0.231194      -2.29905     -0.451227       1.73422     -0.239185      0.725642      0.712899     -0.162350       1.02226      -1.38698      0.783887     -0.393304    -0.0511215     -0.351753     0.0777311       1.54457       2.17432       2.03604       2.33938       1.71645       1.83382       1.49696       1.71729       1.53748       1.32306      0.993939      0.836070      0.750230      0.426897      0.316346      0.188526      0.177328      0.126275
  22   6 1781.5005    0.3943  0.3172 10.0282 -0.0031  0.0152   0.0138   0.0324    0.0389   0.0000   436.8594      -1.12551       17.0196      0.292387      -2.97215       1.13739     -0.164123     -0.201688      0.947375     -0.829385     -0.275373      0.210749     -0.756316      0.143242    -0.0135023    -0.0276556    -0.0678211     0.0498669       1.01058       1.44856       1.46309       1.66557       1.51849       1.59907       1.39709       1.26764       1.07636      0.833139      0.745590      0.502256      0.476062      0.305990      0.260680      0.169475      0.124655     0.0788403
  22   7 1945.0487    0.5681  0.4571 10.0472 -0.0020  0.0157   0.0169   0.0388    0.0547   0.0000   438.3835     -0.420197       14.0365     -0.613320      -2.64952      0.228868     -0.439569    -0.0307871    -0.0683931     -0.601967      0.653498      -1.34481      0.239410     -0.348341      0.263794      0.115800     0.0697512   -0.00252630       1.20284       1.51861       1.71541       1.67018       1.73742       1.59607       1.48031       1.34754       1.19258      0.975865      0.810360      0.611526      0.506963      0.374681      0.270704      0.188873      0.131470     0.0962729
  22   8 2104.6916    0.7660  0.6078 10.4826 -0.0034  0.0191   0.0199   0.0444    0.0641   0.0000   439.1611    -0.0553531       14.0077       2.45723     -0.797496     -0.687589       2.03590     -0.308775      0.309208     -0.804584       1.14006     -0.159489     -0.139139     0.0618524     -0.166839     0.0654147     -0.147763      0.200429       1.41062       1.82631       1.74917       1.95034       1.92536       1.96283       1.76726       1.49074       1.30062       1.10876      0.972108      0.777045      0.610789      0.412858      0.329715      0.207768      0.159374      0.117992
  22   9 2259.9506    1.0803  0.8403 10.5184  0.0005  0.0203   0.0232   0.0531    0.0968   0.0000   438.1005      -4.67168       13.4367       1.62508      -3.71210       2.55835     -0.484730      -1.26258       1.07867      -1.50302      0.443655      0.463561     -0.678301     -0.410872     -0.242327     0.0697978    -0.0241178     -0.214115       1.52877       1.93798       2.05552       2.20645       2.16525       1.99245       1.87222       1.68474       1.50760       1.21313      0.991713      0.817723      0.611307      0.475256      0.334436      0.237714      0.169904      0.110361
  22  10 2410.7864    1.4514  1.0323 11.0142 -0.0020  0.0230   0.0288   0.0621    0.1197   0.0000   442.0712      -2.91750       16.6074      -2.38867     -0.227923      -3.01951      0.681532       1.60063     -0.252751      0.619893      0.210371     -0.301652       1.01485     -0.367270     -0.329903     0.0199971      0.150050     0.0119714       1.64977       2.09423       2.31782       2.39919       2.38079       2.27268       2.17399       1.83184       1.58479       1.34613       1.15391      0.927771      0.686206      0.511186      0.365151      0.279959      0.185643      0.121489
  22  11 2559.1890    2.0239  0.9320 11.6422 -0.0013  0.0209   0.0421   0.0578    0.1108   0.0000   438.4756      -3.83451       15.4299      -3.81193      -3.35680       1.92406      -3.59757       3.51423     -0.451038       1.43899     -0.167571     -0.319935     -0.684257     -0.485050    -0.0165743      0.240682     -0.393640    -0.0897523       1.47582       1.98383       2.07403       2.15554       2.13444       2.03585       1.92336       1.75653       1.47575       1.24802      0.978735      0.792903      0.620016      0.467801      0.345233      0.265093      0.176645      0.126905
  22  12 2707.0652    2.5675  0.9409 12.0254 -0.0051  0.0215   0.0528   0.0553    0.1450   0.0000   442.1441       5.34248       20.2236       1.42662      -1.50767      -2.08985     -0.167115      -3.39728      -1.25677      0.144882       1.92803      0.725736      -2.35483      0.235490     -0.272335      0.308832     0.0900623     -0.111387       1.56497       2.02007       2.18427       2.35726       2.22356       2.07381       1.95216       1.75676       1.57916       1.26966       1.06657      0.862020      0.648634      0.486928      0.354117      0.259655      0.169127      0.115567
  22  13 2854.7339    3.3130  0.8688 12.5511 -0.0012  0.0200   0.0698   0.0529    0.1263   0.0000   440.8597       1.62905       14.3835      0.544923      -6.19931      -1.80090      -1.75028       1.01137     -0.818525       1.95483       1.71883      0.114980     -0.323783     -0.828270      0.473997     -0.294791     -0.210250     0.0430832       1.58361       1.92445       2.08932       2.20961       2.11275       2.09304       1.89236       1.74048       1.41428       1.20386       1.03809      0.823376      0.625088      0.476927      0.331059      0.238990      0.160039      0.112521
  22  14 3001.3817    3.8969  0.8118 13.1569 -0.0023  0.0204   0.0848   0.0479    0.1050   0.0000   438.7343      0.338470       12.3362     -0.868957      -1.42381      -1.65080       3.36008      -2.88691      0.971012       1.21594      -1.04854      0.373723    -0.0935590     -0.526499    -0.0636698     0.0857645     0.0689632     0.0857314       1.55163       1.86397       2.09094       2.18253       2.20422       1.94657       1.88137       1.71917       1.50456       1.23810      0.972079      0.863231      0.652933      0.468561      0.324449      0.243145      0.168126      0.115200
  22  15 3146.9574    3.9893  1.1187 12.9563 -0.0021  0.0233   0.0751   0.0613    0.1370   0.0000   442.1826       3.27690       13.1016     0.0267356      -2.11296      -4.20236      0.439175      0.330898      0.103044      -3.67167      0.306844     -0.495088     -0.438634      0.208134    -0.0134781      0.312104      0.269819     -0.203226       1.70219       2.20728       2.41825       2.54604       2.44492       2.44465       2.22994       1.86035       1.67954       1.38748       1.10015      0.879097      0.698456      0.538264      0.359587      0.275282      0.194494      0.132474
  22  16 3292.1844    3.6278  1.5080 12.8340 -0.0008  0.0284   0.0604   0.0723    0.1030   0.0000   437.1896       2.40445       10.6355      -1.53365     -0.880859      -4.49037      -7.02399      -3.17169     -0.355801       1.27409      -1.54551      -1.29075     -0.162065     -0.633185      0.157922      0.315710    -0.0299748     -0.269314       2.15644       2.64390       2.83005       2.87540       2.88880       2.85544       2.61772       2.33981       2.04834       1.70717       1.37820       1.07965      0.879557      0.668315      0.473711      0.353491      0.245485      0.169561
  22  17 3437.1663    3.1496  2.2251 12.1287 -0.0006  0.0356   0.0420   0.0856    0.0833   0.0000   433.6828      0.887701       13.7642      -2.40602       5.50947      -2.52134      -4.18385      -1.86274       1.03498      -3.93023     -0.466235      -1.00675       1.23225     -0.512137     0.0594901      0.235034      0.605094    0.00541863       2.55714       3.30430       3.54899       3.71608       3.74618       3.54349       3.28441       2.88204       2.49879       2.05204       1.73127       1.38289       1.07049      0.791355      0.594752      0.408764      0.286451      0.199256
  22  18 3582.0377    2.6040  3.2264 11.7914 -0.0003  0.0435   0.0306   0.1142    0.0624   0.0000   446.2314      0.667651       2.18773      -4.09751       3.46329       2.20741       2.97038      -3.22565       1.80469      0.392867      -3.81898      -1.05751      0.765819       2.17249      0.250546     -0.144322      0.140368     -0.285910       3.15553       4.13118       4.37719       4.70841       4.55023       4.38921       4.11701       3.56096       3.10174       2.53101       2.15217       1.66305       1.29990      0.972851      0.711589      0.515570      0.361919      0.235867
  22  19 3726.8216    2.1450  4.9744 11.1263 -0.0006  0.0555   0.0210   0.1526    0.0591   0.0000   439.9076       4.36081       8.27809      -4.66876      -5.30756      -8.52622       9.41631      -4.31230      -2.04819       3.79905      -1.33978     -0.234021       1.03194     -0.695721      0.645695     -0.365716      0.473826    -0.0716376       4.01961       5.23733       5.64855       5.84869       5.82794       5.47645       4.98800       4.56671       3.98555       3.44791       2.78575       2.22867       1.69759       1.29713      0.933517      0.673484      0.455358      0.305119
  22  20 3871.6879    1.7775  6.5197 10.8036 -0.0004  0.0683   0.0158   0.1874    0.0502   0.0000   427.7952      -1.05086       16.8727       6.93215      -9.27152       6.83891       10.0109       1.68390       8.49462      0.989068      -4.06869      -3.90373       1.02869      0.404506       1.29868     -0.339069      0.633804     -0.406861       4.87809       6.33239       6.97219       7.28818       7.10832       6.99528       6.23040       5.69606       4.91218       4.02123       3.26260       2.63225       2.05285       1.55784       1.13782      0.804044      0.554980      0.382627
  22  21 4016.3667    1.4589  8.5385 10.5860 -0.0010  0.0859   0.0123   0.2350    0.0431   0.0000   435.4182      -7.26165       18.7056      -6.53074      -4.94724       9.12151      -1.06464      -13.1165      0.420329       3.04495      -10.1579     -0.901295      0.454264     -0.138738       1.06193       3.57066      0.990448     -0.184862       6.23155       7.98140       8.71646       9.11297       8.92291       8.64197       7.96623       7.17827       6.13856       5.19370       4.22324       3.36640       2.62023       1.97373       1.47054       1.04343      0.716724      0.487486
  22  23 4305.3657    0.9927 13.9380 10.2719 -0.0009  0.1433   0.0077   0.3970    0.0350   0.0000   457.5079      -5.22021      -17.1764      -5.83941       10.1362       5.73703       4.02234       25.8578      -2.52440       7.03271     -0.816804       5.04093      -3.55899      -3.61610      -1.15200       2.02842    -0.0867605      0.192582       10.2630       13.2777       14.6009       15.0015       15.1228       14.4496       13.1070       11.9001       10.0654       8.73926       7.14287       5.61701       4.46330       3.23724       2.42429       1.74451       1.18962      0.805760
  22  24 4450.4802    0.7882 16.0560 10.2773 -0.0036  0.1860   0.0066   0.4950    0.0299   0.0000   453.8677      -2.83594      -10.2810      -2.88047      -5.17522       6.81643       13.1028      -34.8181      -11.5357      -17.3292       9.22566       8.53097       4.66439       1.19119       6.45852       4.65586       2.24639      -1.02141       12.7647       17.1235       18.7194       19.8090       19.5188       18.3433       17.1454       15.1719       13.0966       11.1432       9.08998       7.22532       5.63191       4.22294       3.13722       2.22430       1.48035       1.01506
  23   6 1804.2162    0.3811  0.3002 10.1073 -0.0069  0.0165   0.0150   0.0344    0.0381   0.0000   440.2905      -2.38639       18.0730     -0.369041      -1.94354       1.59217       1.15256      0.582014      0.900209       1.30927      0.529028      0.403776     -0.607882    -0.0293997     -0.365748    -0.0276147     -0.147819     0.0376881       1.09124       1.43101       1.52684       1.70821       1.54358       1.62469       1.46851       1.33102       1.05969      0.889384      0.722000      0.571060      0.472035      0.343465      0.272410      0.185132      0.127894     0.0952784
  23   8 2131.0534    0.7972  0.7323 10.3821 -0.0008  0.0202   0.0181   0.0475    0.0710   0.0000   439.5987       1.59300       17.0715      0.120519      -4.02631      -2.08716       1.74659       1.45507       2.20929    -0.0647013     -0.968186     -0.378385     -0.116967      0.701114      0.593903     -0.350911    -0.0834100     0.0261256       1.44370       1.82899       1.99371       1.93605       1.98925       1.93656       1.83105       1.69377       1.43557       1.19555      0.970945      0.796581      0.612953      0.483660      0.364985      0.264083      0.195481      0.128418
  23   9 2287.4633    1.1808  0.8156 10.8155 -0.0055  0.0211   0.0260   0.0496    0.0963   0.0000   437.5997      -1.72131       14.7767       4.07279       2.44177      -4.28417      0.499876     0.0923787      -1.42130     -0.676938      -2.50123       1.04924      -1.06747      0.985135      0.802872     0.0921253      0.101861      0.445048       1.47754       1.99251       2.08063       2.23789       2.20259       2.08050       2.01954       1.73249       1.52834       1.24586       1.04032      0.813480      0.655220      0.503887      0.366752      0.269263      0.184489      0.134054
  23  10 2439.0892    1.5532  1.0333 11.3436 -0.0045  0.0260   0.0314   0.0611    0.1159   0.0000   441.4290      -3.11457       11.5231      -3.58378     0.0375826      -1.34551      -2.98382      -2.26851     -0.945761      -2.74540      0.605872     -0.272425     -0.151114      0.957945      0.268297      0.225411    -0.0595815    -0.0835540       2.08112       3.01405       3.37393       3.63858       3.49722       3.43212       3.01433       2.63582       2.14321       1.71554       1.27441      0.998673      0.743986      0.572571      0.446863      0.307593      0.240756      0.159218
  23  11 2588.6263    2.1069  1.0013 11.7201 -0.0003  0.0225   0.0413   0.0564    0.1269   0.0000   441.9908       2.01961       16.0652      -6.60301       4.06026      0.595726     -0.834683      -2.62825       2.66146      -1.07516     -0.484330     -0.154522      0.401428  -0.000754825    -0.0472618     0.0981541     0.0283608     -0.192035       1.59385       2.06968       2.27002       2.52699       2.34518       2.26573       2.15883       1.85167       1.56931       1.39089       1.07718      0.904850      0.704213      0.534839      0.378975      0.277636      0.191164      0.132678
  23  12 2737.5644    2.7185  0.9096 12.1244 -0.0028  0.0195   0.0545   0.0535    0.1162   0.0000   437.5295       3.76205       16.6715     -0.364852      -5.18200     0.0199010      -1.05624     -0.467275      -2.27574      0.693110       1.38045      0.277713     -0.641566     0.0963654      0.735833      0.160618      0.139371     0.0220668       1.42352       1.86448       2.00409       2.18327       2.05005       1.99176       1.80301       1.67515       1.44319       1.19390      0.978907      0.813041      0.622376      0.473918      0.345874      0.247456      0.177655      0.119632
  23  13 2886.0354    3.4718  0.8928 12.5616  0.0014  0.0197   0.0697   0.0503    0.1308   0.0000   438.2520      -3.81079       13.2980      -2.92384      -2.77169      -2.22922      -1.59268      -3.25514       2.19821       1.33539     0.0932107      0.725215       1.35480      -1.39887      0.149040    -0.0765315      0.122319   -0.00582350       1.40894       1.77040       2.01602       2.03924       1.96699       1.92945       1.84751       1.60495       1.45115       1.20196      0.961423      0.808037      0.639619      0.493173      0.342512      0.266482      0.185455      0.121280
  23  14 3033.4145    4.0069  0.8647 13.0238 -0.0023  0.0200   0.0804   0.0474    0.1180   0.0000   439.5305       4.79858       19.2640     -0.585094     -0.527130      -4.87125      0.634221      -1.54827     -0.483578      -2.01840      0.115388      -1.01063       1.13292      0.951000      0.663157    -0.0345045    -0.0145118    -0.0531003       1.38571       1.72540       1.87874       2.07927       1.96657       1.89727       1.75605       1.64081       1.40101       1.18707      0.985176      0.797176      0.611534      0.478252      0.356829      0.268399      0.180887      0.123847
  23  15 3179.6639    4.0264  1.2309 12.7836 -0.0038  0.0244   0.0702   0.0638    0.1500   0.0000   438.8052       1.70256       14.0442     -0.197014      -1.41852      -7.50387       3.54246      -1.52413      -2.58438     -0.295067      0.666238     -0.784468      0.710107      0.242990      0.264484     -0.461029      0.187618     0.0812763       1.69569       2.23428       2.27548       2.53603       2.50859       2.37482       2.20538       2.01803       1.69304       1.41886       1.28142       1.04604      0.784807      0.587887      0.422469      0.301465      0.218131      0.150590
  23  16 3325.4835    3.4895  1.6339 12.9617 -0.0007  0.0303   0.0560   0.0756    0.0869   0.0000   441.9016       5.29527       10.3327       1.49852      -4.38894      -2.45669      -2.08390     -0.995249      0.463679      0.613764       1.34123      -1.38215     -0.440802      0.797598      0.287772      0.566613      0.264749     -0.262768       2.11981       2.71479       2.85554       3.03368       3.08417       3.02858       2.81347       2.41083       2.13069       1.77251       1.45782       1.18778      0.913769      0.721435      0.522041      0.389138      0.279316      0.193820
  23  17 3471.1725    2.8959  2.4066 12.1299 -0.0013  0.0355   0.0369   0.0929    0.0673   0.0000   443.7574       5.07439       18.1605      -11.2680      -4.72480       6.70126       1.41779      -1.02258       3.75946      0.195264      0.193536     -0.161653      -1.80840    0.00464925      0.294144      0.804665     -0.892509     0.0156069       2.50862       3.13447       3.33516       3.45428       3.54710       3.46633       3.21540       2.86679       2.43917       2.10937       1.78847       1.48031       1.12002      0.871970      0.633582      0.472682      0.332174      0.234254
  23  18 3616.6233    2.4134  3.7838 11.6342 -0.0001  0.0473   0.0255   0.1201    0.0538   0.0000   436.2365      -1.79599       12.6104      -3.96590       1.13613       1.35774       3.31675      -6.30153       1.35539      0.234086      -2.16246      -2.59793       2.49680    -0.0544116      0.823654      0.169116     -0.497707      0.295123       3.33753       4.30695       4.70894       4.79310       4.79368       4.65338       4.34298       3.84994       3.43482       2.89933       2.39174       1.92670       1.49684       1.16026      0.864402      0.619698      0.451361      0.305236
  23  19 3761.9162    1.9995  5.2310 11.2066 -0.0012  0.0571   0.0191   0.1574    0.0491   0.0000   438.5166      -1.55815       17.4484      -10.0077      -4.71218       3.73330       5.06715      -5.56251       1.76041       4.55139      -5.04076     0.0334946       3.06869      -2.49765      0.397501     0.0845157     0.0561256      0.283127       4.03397       5.19204       5.57495       5.93568       5.81152       5.61680       5.20197       4.75303       4.13210       3.45560       2.88357       2.35197       1.80128       1.40444       1.05028      0.762520      0.522633      0.371952
  23  20 3907.2272    1.6969  7.2175 10.6489 -0.0010  0.0718   0.0142   0.1924    0.0494   0.0000   429.6816      -8.14669       27.6009       9.52938       8.83487      -9.75314      -8.04444      -2.10238       2.42024      -3.27632      -7.37772     -0.601290       2.08143      -4.67672    0.00793380     0.0188406     -0.318951     -0.884612       4.98595       6.54025       7.14684       7.35402       7.37815       7.06996       6.68903       5.91924       5.20233       4.32138       3.65712       2.86561       2.27451       1.74409       1.29683      0.959335      0.671978      0.456447
  23  21 4052.2084    1.3832  9.7137 10.4561 -0.0003  0.0926   0.0107   0.2561    0.0410   0.0000   436.7162       6.10747       8.15786      -4.79170       17.4826      -14.3343      -9.52539      -1.70489       6.93938      -12.1220       5.28097      -4.43166      -2.20583      -1.74068      -4.75198     -0.161253       1.11456     -0.301964       6.29465       8.16098       9.07081       9.40244       9.33360       9.01629       8.38879       7.50192       6.56268       5.55511       4.61848       3.73999       2.96265       2.24992       1.66990       1.20101      0.848991      0.580282
  23  22 4197.4246    1.1356 11.6864 10.4008 -0.0005  0.1152   0.0088   0.3224    0.0360   0.0000   448.9034      -3.63530      -7.19357       8.97082       5.81964      -11.8018       6.57588     -0.111620       1.80177     -0.106761     -0.822326       6.04905      -6.32330     -0.168030       3.62060      -2.05528     -0.630515       1.28304       7.89201       10.3134       11.3379       11.8035       11.7347       11.2201       10.5022       9.46936       8.11686       7.06062       5.83341       4.63165       3.71676       2.80492       2.09265       1.52364       1.04915      0.733600
  23  23 4342.6046    0.9274 14.1779 10.3408 -0.0002  0.1488   0.0072   0.4130    0.0318   0.0000   458.5182       9.82147       51.8792      -10.9171      -17.6161       3.41860      -5.31363      -18.7965      -6.75188       1.19004      -17.7953      -7.68781       7.62414       6.66564      -1.51159      -1.35587       1.46087      0.346614       10.2083       13.2547       14.6671       15.0370       14.9201       14.7171       13.5794       12.1711       10.6726       8.96894       7.50116       6.03206       4.80778       3.64887       2.74780       1.95074       1.39733      0.961754
  23  24 4487.3984    0.7544 16.6647 10.2531  0.0039  0.1892   0.0063   0.5126    0.0286   0.0000   434.8170      -16.3547       11.6046       35.0555       12.2392      -17.8562       29.6631      0.159835       19.9600      0.249361      -2.50460      -9.87807      -2.56402       1.90421     -0.682185      -1.66104      -1.68177     -0.535232       12.5869       16.6275       18.3881       19.2672       18.9644       18.4853       16.8341       15.3102       13.4460       11.4142       9.42496       7.80107       5.98810       4.60816       3.44731       2.50577       1.71559       1.18579
  24   6 1826.2872    0.4303  0.4150  9.9528 -0.0027  0.0156   0.0133   0.0369    0.0457   0.0000   439.4411      -4.99379       20.5743      -4.51009      -4.92759      -1.28003     -0.668674      -2.75435     0.0983766      -1.39743      0.343149     0.0337448     -0.269203     -0.254914    -0.0355888      0.103467      0.179877     -0.137472       1.06854       1.39607       1.48848       1.56450       1.55078       1.52066       1.43213       1.33573       1.12505      0.971988      0.763909      0.661960      0.511419      0.426256      0.284592      0.230234      0.163587      0.113236
  24   7 1993.5510    0.6409  0.5787 10.1147 -0.0063  0.0179   0.0164   0.0423    0.0622   0.0000   439.3829     -0.539820       17.3550      -1.06203      -2.40426      -1.52784     -0.729449       2.54292     -0.874285      -2.43161    -0.0714048      0.386048     -0.563526    -0.0136257      0.151332     0.0487799      0.434956   -0.00606332       1.14316       1.41466       1.62643       1.74234       1.64484       1.62439       1.54838       1.32089       1.24445       1.06609      0.872792      0.725758      0.574600      0.428476      0.331901      0.248336      0.174105      0.115312
  24   8 2156.7700    0.8611  0.7352 10.4201  0.0003  0.0199   0.0197   0.0482    0.0774   0.0000   438.2683    -0.0695385       19.9923      -2.10221      0.571435     -0.175989      -5.80968     -0.222111      0.664551     -0.929531      0.305534       1.44603     -0.599055     -0.445162      0.222222     0.0449634     0.0797173    -0.0842127       1.27038       1.72885       1.84638       2.03719       1.99709       1.91124       1.79786       1.57761       1.39931       1.16599      0.915101      0.770879      0.615736      0.457511      0.356114      0.265312      0.184120      0.129380
  24   9 2314.2566    1.2373  0.9106 10.8559 -0.0005  0.0222   0.0246   0.0512    0.0923   0.0000   439.0627     -0.585429       21.9293      0.524529      0.142529      -2.43385     0.0607560      -1.15133      0.839355     -0.655725     -0.141693      0.347684      0.294170       1.01728      0.152807      0.172159    -0.0722381    0.00415609       1.48459       1.93517       2.07545       2.40662       2.30512       2.16116       1.97703       1.84874       1.57298       1.29179       1.09561      0.861166      0.685576      0.531404      0.392065      0.293127      0.208583      0.142212
  24  10 2467.0216    1.6941  1.0782 11.5276 -0.0007  0.0235   0.0328   0.0600    0.1085   0.0000   440.3645     -0.477187       13.0118       1.42923      -4.76685       3.43697       1.13863      0.921166      0.437893     -0.171491     -0.903160     -0.456039     -0.310927      0.363903     0.0912267      0.338379     0.0575272    -0.0511710       1.59504       2.01295       2.14098       2.34651       2.34331       2.30342       2.02627       1.89219       1.65731       1.42366       1.13888      0.952765      0.729591      0.588414      0.437224      0.333773      0.229325      0.167543
  24  11 2617.6129    2.1938  0.9688 11.7869 -0.0026  0.0212   0.0423   0.0530    0.1201   0.0000   438.4062       2.11763       17.5174       2.91746      -2.82017      -5.09724      -2.62314      0.302082     -0.185156     -0.386248       3.05132       1.00571     -0.377451      0.549868      0.223600      0.367834     -0.106414      0.184298       1.46998       1.85290       2.04393       2.18891       2.06436       2.06427       1.97013       1.78514       1.54183       1.33327       1.10238      0.827582      0.649547      0.529916      0.421044      0.320814      0.227576      0.166649
  24  12 2767.6329    2.9882  0.9356 12.0382 -0.0025  0.0193   0.0571   0.0514    0.1384   0.0000   439.8297      0.210037       13.8717      -5.02822       1.38278      0.380840      -1.19679     -0.176358      -2.59018      0.151586       1.04728     -0.337700     0.0136534      0.259704      0.327565    -0.0839880    -0.0498671      0.104614       1.34231       1.72325       1.89464       1.96599       1.85489       1.94546       1.75112       1.57369       1.41057       1.18540      0.966465      0.810391      0.638182      0.503780      0.374511      0.268413      0.190736      0.138736
  24  13 2916.9128    3.6281  0.8620 12.7431 -0.0010  0.0194   0.0722   0.0473    0.1234   0.0000   438.8801      -1.20704       14.6121     -0.215470       5.23509     -0.997101     -0.134920     -0.835218      -2.65640      0.578556     0.0463279     -0.919000       1.10966     -0.293145      -1.03948     -0.218566      0.171264     -0.197017       1.23907       1.65435       1.81807       1.83671       1.94721       1.79565       1.69261       1.58075       1.34033       1.11918      0.973049      0.760147      0.648127      0.479428      0.350419      0.268899      0.186346      0.138560
  24  14 3064.9903    4.0961  1.0106 12.9612 -0.0023  0.0212   0.0764   0.0547    0.1308   0.0000   440.4267       2.11693       14.5449      0.103992      -1.24118      -2.17301       1.28787      -2.76377     0.0324304    -0.0546935      0.590796      0.634457     -0.321089      0.457645      0.193056     0.0781430    -0.0846098      0.224295       1.55275       1.93800       2.13240       2.33685       2.38061       2.24685       2.04340       1.78844       1.58765       1.28413       1.11952      0.868682      0.701347      0.523671      0.389894      0.293184      0.203701      0.149410
  24  15 3211.9366    3.8779  1.1465 13.2564 -0.0008  0.0241   0.0716   0.0600    0.1214   0.0000   439.9790       3.72896       13.2373      -1.87824      -2.91872      -2.47780      -3.43245      -2.18483      0.987310      -1.23834      0.278319     -0.255503     -0.305499     0.0834342       1.02504      0.187724     0.0482979     -0.128080       1.66471       2.05997       2.27124       2.38437       2.50172       2.34004       2.18157       1.97323       1.70021       1.44862       1.20516       1.00601      0.777376      0.607052      0.457455      0.334650      0.238976      0.164225
  24  16 3358.3759    3.5145  1.8396 12.5574 -0.0010  0.0299   0.0499   0.0769    0.0837   0.0000   439.6493       3.46035       8.96596      -2.12421      -7.37083      -6.84589      -3.81530      -2.68854      -3.26222       1.97314      -1.87688      0.289662      -1.25560       1.28258    -0.0482419      0.629770     -0.685273   -0.00645761       2.01489       2.70699       2.84368       3.06868       2.95395       2.86405       2.68003       2.45755       2.18160       1.86215       1.52051       1.25521      0.992756      0.802583      0.568091      0.421010      0.307685      0.212888
  24  17 3504.7670    2.8118  2.5920 12.0989 -0.0003  0.0367   0.0340   0.0934    0.0632   0.0000   437.6865      -1.73560       9.20094      -3.98341      -3.84679      0.605687     -0.922212      -2.53506      -1.66517       1.29209       2.32776     -0.294643     -0.314088     -0.555904     -0.489734      0.361989      0.212115     -0.258806       2.55920       3.20785       3.50186       3.59024       3.72024       3.55765       3.36004       2.99933       2.58945       2.25648       1.88042       1.51027       1.22073      0.944876      0.711175      0.518099      0.375235      0.270112
  24  18 3650.8314    2.3004  3.9631 11.4637  0.0004  0.0466   0.0229   0.1224    0.0505   0.0000   441.7432       1.43998       14.3003      -1.52937       1.75177      -5.76491       1.47531      -8.88757       3.48653      0.357137      -2.22697      0.343915       1.82777      0.824279      0.157486       1.07186     -0.770989     -0.132949       3.20839       4.18192       4.58098       4.75848       4.83277       4.61032       4.22012       3.83098       3.36633       2.88897       2.44375       2.00734       1.59226       1.22945      0.899128      0.660439      0.468178      0.329058
  24  19 3796.6173    1.9084  5.6186 11.0673 -0.0017  0.0587   0.0172   0.1599    0.0460   0.0000   440.7049       8.62910       8.83412      -10.5911       2.20193      -4.36049       6.56151      -1.44999       2.28181      -6.22681      -2.36944      -3.76346       4.26950       2.74597     -0.362596      -1.01049      0.496670     -0.483935       3.89966       5.16298       5.51769       5.93408       5.88948       5.63670       5.30753       4.78051       4.16805       3.54839       3.03520       2.46446       1.93162       1.50326       1.13727      0.820990      0.588698      0.409994
  24  20 3942.5586    1.5809  7.9157 10.6187 -0.0004  0.0756   0.0125   0.2094    0.0427   0.0000   431.0356      0.664316       7.01877       7.68069      -6.97761       7.42342       6.00952      -8.77908      -4.47798      -2.11522     -0.199435      0.348741     -0.363322      -3.05077      -4.16006       1.46592      0.556752    -0.0182396       5.07791       6.51833       7.15253       7.53507       7.50384       7.22039       6.80897       6.09389       5.32462       4.64593       3.88400       3.25124       2.54344       1.93647       1.46938       1.08980      0.753943      0.540633
  24  21 4088.0971    1.3277 10.4629 10.3907 -0.0001  0.0976   0.0099   0.2696    0.0393   0.0000   434.5324       26.6605       32.9517       11.3987      0.345391      -9.05903       8.62598      0.212009      -2.41097     -0.254549       6.59346      0.304826       2.77704       1.41793    -0.0583305      -2.17416     -0.544969      0.317112       6.34628       8.43423       9.15116       9.62721       9.56854       9.22488       8.53358       7.87053       6.90258       5.91839       5.07317       4.10415       3.21940       2.53558       1.88522       1.38227      0.991585      0.681792
  24  22 4233.8567    1.1127 12.6600 10.3568  0.0004  0.1234   0.0083   0.3356    0.0346   0.0000   433.0427      -11.4349       3.67907      -4.93027      -16.8116     -0.435490      -28.1576      -14.6456       7.71666       7.22638      -9.35770       9.91874       1.83277      -3.69696       4.18159       1.59321       3.03469      -1.74237       8.24998       10.6789       11.6701       12.3627       12.1584       11.6235       10.9926       10.0932       8.83538       7.66786       6.38198       5.20945       4.12275       3.22718       2.42554       1.80597       1.27167      0.890184
  24  23 4379.2782    0.9022 14.9993 10.3039 -0.0033  0.1568   0.0068   0.4216    0.0303   0.0000   436.9440      -35.8578       21.6363       36.8131      -10.4295      -1.64175       16.8021       1.02935       34.3650       5.19528      -10.4299      -2.68750       7.05274       9.10224      -8.04260       1.78623       2.59286      -2.82223       9.96875       13.3615       14.4524       15.4100       15.5661       14.8049       13.6484       12.6266       11.0913       9.36798       7.95148       6.44649       5.18563       3.99793       2.97837       2.24200       1.54767       1.10543
  24  24 4524.7290    0.7245 17.3590 10.1790 -0.0022  0.1990   0.0058   0.5147    0.0268   0.0000   430.7126       23.5149       2.55192       2.01352       28.7250      -22.9536      -4.14957       18.0918      -14.5478      -3.01849      -12.0393       19.8005      -5.10866      -4.36212      0.728883      0.781139      -4.25821     -0.175265       12.5798       16.7325       18.3071       19.4359       19.4435       18.6785       17.4493       15.8094       13.9329       11.9151       10.1555       8.16875       6.55940       5.06703       3.87560       2.82728       1.98661       1.39398
  25   5 1674.0883    0.2947  0.2701  9.9880 -0.0031  0.0139   0.0110   0.0309    0.0328   0.0000   439.7862      -1.96231       20.3867      0.822285      -1.30555      0.162457       1.03515      0.359101     -0.482741    -0.0805893     -0.475958     -0.757095    -0.0458999      0.107068     0.0133346     0.0240887    -0.0542772    -0.0223812      0.985598       1.30880       1.41498       1.37469       1.36441       1.18546       1.14642       1.08159       1.04373      0.906157      0.806729      0.702580      0.538587      0.425586      0.304154      0.227210      0.162136      0.105609
  25   6 1847.8573    0.4431  0.4105 10.0969 -0.0019  0.0152   0.0131   0.0359    0.0434   0.0000   440.5561    -0.0365152       19.0494     -0.429265      -3.02445     -0.940419     -0.449127       1.10136      0.366913      0.437487     -0.151354     -0.229360     -0.334478      0.331571     0.0693309     -0.139581     -0.122985   -0.00259647       1.06450       1.37063       1.43095       1.54622       1.56502       1.61834       1.38021       1.28808       1.08279      0.929789      0.809401      0.656740      0.518972      0.391440      0.297492      0.237048      0.172957      0.118505
  25   7 2016.8940    0.6598  0.6314 10.1791 -0.0032  0.0172   0.0156   0.0439    0.0625   0.0000   438.9746       1.35946       17.4610      -1.82437      -3.33354       2.08471      0.847857      -2.12356       1.90092      0.961812       2.20787      -1.42602     -0.356181      0.405626      0.238231     -0.224573     -0.159288      0.156442       1.15509       1.46824       1.59180       1.68522       1.70536       1.69178       1.56231       1.32405       1.22750       1.04111      0.927045      0.770369      0.597551      0.447546      0.352064      0.262685      0.185002      0.139345
  25   8 2181.7132    0.9588  0.7263 10.6341 -0.0062  0.0191   0.0217   0.0481    0.0765   0.0000   440.8736       2.09571       19.7577      -2.25851      -1.89593       1.61539      0.659126      -1.76244     -0.612722       2.54827      0.114426      0.198316      0.158202     -0.306539     -0.547452      0.734611      0.454093     0.0403012       1.27056       1.59760       1.83431       1.92198       1.86559       1.68522       1.70547       1.47357       1.27439       1.24415       1.05427      0.802848      0.677091      0.519865      0.382815      0.292503      0.212803      0.136973
  25   9 2340.5001    1.3155  1.0029 10.8978  0.0004  0.0220   0.0246   0.0553    0.1023   0.0000   438.1844      -3.78057       14.4881       1.77264      -3.49552      -2.39172       1.03209       1.43674     -0.893898     -0.442735      -1.23119      0.715896    -0.0377359      0.897482      0.146243     -0.177182      0.344687     -0.215344       1.38173       1.84700       1.95375       2.13832       2.04004       2.03866       1.85400       1.75337       1.51950       1.29495       1.10568      0.937445      0.732667      0.566265      0.436609      0.318160      0.233744      0.168662
  25  10 2494.3406    1.7706  1.0720 11.3667 -0.0000  0.0225   0.0324   0.0566    0.1159   0.0000   440.1137      -1.17335       16.4840      0.606239      -1.61893      -1.17243      -2.22113     -0.179393       1.31880      0.269560     -0.116119       1.19620      -2.60724       1.13030      0.352181     0.0881373     -0.135533     0.0463909       1.40560       1.93021       2.00935       2.18992       2.16795       2.08640       1.95051       1.74239       1.62151       1.30422       1.20792      0.925126      0.791876      0.606318      0.435705      0.336073      0.252129      0.172704
  25  11 2646.1978    2.3832  0.9464 11.8968  0.0001  0.0207   0.0456   0.0505    0.1197   0.0000   437.1404      0.966394       17.1436      -2.25888       1.14763      0.810396     -0.868034      -3.76482      0.686356      -3.11376     -0.933415     -0.204482     0.0295975     -0.317774      0.925248     0.0464111     -0.227462   -0.00757765       1.35351       1.71580       1.89697       1.96504       2.06229       2.03006       1.88476       1.64964       1.40902       1.22095       1.03427      0.909248      0.709298      0.550239      0.389813      0.294662      0.219704      0.162258
  25  12 2797.3033    3.0630  0.9236 12.3899 -0.0006  0.0194   0.0577   0.0488    0.1116   0.0000   440.6951      -1.99500       17.6840       2.01511      -2.92569     -0.415714     0.0549167      -1.74283     -0.378553      0.394890     -0.613329     -0.328410      0.231998   0.000664526     -0.489575     0.0186527     0.0351480     -0.189080       1.26970       1.68725       1.82899       1.86243       1.85754       1.80526       1.66025       1.55269       1.37532       1.20673       1.03967      0.888410      0.700422      0.541006      0.404923      0.295795      0.219223      0.155070
  25  13 2947.3532    3.7925  0.8835 12.8229  0.0016  0.0189   0.0730   0.0491    0.1127   0.0000   438.3001       1.82249       16.6235      0.219410     -0.463958      -1.65745      -2.88017      -2.82616       1.41176      0.453322     -0.346848     -0.363463     -0.239350    -0.0762523     -0.486798      0.403301     -0.241009      0.122785       1.20276       1.60515       1.75740       1.96296       1.82278       1.86782       1.65638       1.53781       1.32691       1.09892      0.966783      0.804790      0.635143      0.493924      0.364065      0.267907      0.200642      0.135870
  25  14 3096.1385    4.0962  0.8818 13.2512 -0.0028  0.0200   0.0816   0.0487    0.1110   0.0000   437.2273     -0.718217       15.9248      -2.69315      -4.17891      -1.71717      -1.47543      -2.38177      0.851944       2.36190     -0.914108      0.871478      -1.10133     -0.984952     -0.142753     -0.237116     0.0515877     0.0584427       1.38777       1.71494       1.74354       1.98466       2.05241       1.98400       1.77923       1.66296       1.43089       1.29672       1.09123      0.903879      0.645918      0.515552      0.413348      0.336694      0.241453      0.172706
  25  15 3243.8550    3.8835  1.2517 12.9808 -0.0017  0.0241   0.0661   0.0636    0.1308   0.0000   436.9590       2.16620       13.5332      -3.98368      -4.77349       2.20751      0.781942      -3.16936      0.297006      0.987484      0.390660      0.344462     -0.585821     -0.560378     -0.629607      0.236162      0.204320     -0.211021       1.48764       2.02021       2.10603       2.32430       2.24337       2.19554       2.10257       1.92151       1.65554       1.43799       1.20492      0.962343      0.801275      0.619750      0.485448      0.355653      0.259248      0.181065
  25  16 3390.9918    3.2922  1.9341 12.3754 -0.0007  0.0303   0.0440   0.0767    0.0830   0.0000   439.7883      0.833523       16.0488       4.91144       2.90754      -3.38210      -3.19853       1.34957     -0.873583     -0.533095       1.07102      -1.62586     0.0326336     -0.410147       1.39162      0.367933     -0.394239     0.0112362       1.90237       2.51280       2.76112       2.90198       2.78441       2.76855       2.57280       2.37622       2.10249       1.86004       1.57949       1.31519       1.06294      0.839285      0.621383      0.455485      0.335907      0.229773
  25  17 3538.0684    2.6510  2.7929 12.2329 -0.0015  0.0390   0.0310   0.0982    0.0528   0.0000   438.4292       3.24779       15.7061      -1.35878       1.32542       3.43576      -2.16483      -3.25003       2.82381       6.13439      -3.10418      -3.01265      0.995174      0.894256     -0.645412      0.305784     -0.125618      0.249049       2.42827       3.21521       3.51159       3.77875       3.63868       3.53200       3.31289       3.08329       2.71245       2.36374       1.99242       1.65189       1.33177       1.02421      0.793865      0.598068      0.419334      0.302360
  25  18 3684.7922    2.2164  4.2949 11.5271 -0.0012  0.0496   0.0212   0.1271    0.0454   0.0000   438.9757      0.783945       12.9382      -9.87400      -1.80398      -9.09380      -6.07699      -6.43201      -2.23016     -0.590239     0.0429989      -2.38347       1.78040       4.46066      -2.14687      -1.05597      0.550952     0.0157711       3.15085       4.11633       4.50045       4.77126       4.90658       4.68011       4.34267       3.97038       3.48553       3.01336       2.49283       2.08926       1.65143       1.31837       1.00160      0.733527      0.538433      0.383696
  25  19 3831.2566    1.8107  5.9550 11.0728 -0.0004  0.0619   0.0156   0.1640    0.0426   0.0000   440.3249       6.79172       19.6324      -5.38392      -21.0063       2.29850       1.77125     -0.696325       1.62623      -6.50716      -2.01186       3.44706     0.0330071    -0.0465941       1.31672     -0.432156     -0.233260     -0.257799       3.91062       5.14435       5.67989       5.86985       5.99141       5.75240       5.45019       4.99326       4.44174       3.74078       3.09610       2.60777       2.08091       1.63121       1.24125      0.948821      0.680029      0.490138
  25  20 3977.3699    1.5621  8.4753 10.6453 -0.0001  0.0779   0.0118   0.2159    0.0403   0.0000   441.8926      -4.80574       15.9637      0.611988      -10.7757      -3.80426      -6.71482      -5.54993       4.66639      -5.34313       1.24973      0.928384      -1.15324       1.39494     -0.182769      0.583491      0.834219     -0.549734       5.14575       6.59495       7.06215       7.46602       7.62195       7.26596       6.85894       6.37249       5.63722       4.87562       3.98603       3.33129       2.63368       2.10841       1.62388       1.20501      0.897747      0.648867
  25  21 4123.7334    1.2547 11.0054 10.5108 -0.0012  0.1032   0.0092   0.2881    0.0354   0.0000   435.5503     -0.261432       20.8616       3.20419      -3.15059      -22.9712       10.3536       3.77064      -9.01740      0.418837      -5.86067      -2.10988       8.49234      -2.08893       1.16026      -5.15939      -1.82530     -0.261226       6.44879       8.44184       9.43836       9.82157       9.82282       9.55076       8.92514       8.27099       7.24396       6.23366       5.32894       4.40077       3.58057       2.76958       2.13456       1.57165       1.12521      0.804139
  25  22 4269.5322    1.0182 13.1780 10.3944 -0.0013  0.1297   0.0073   0.3584    0.0315   0.0000   432.6040      -3.04307       8.11732       6.48235       1.03508       1.97081      -20.3067       2.87762      -18.4206       5.37661       9.87228       2.53296      0.758478      -3.08479       1.16898       4.56885     -0.565193     0.0666316       8.01467       10.4541       11.6691       11.9831       12.4222       11.8582       11.2104       10.0913       9.10650       7.80465       6.63882       5.43002       4.44278       3.46213       2.64237       1.98584       1.41457       1.00140
  25  23 4415.2322    0.8374 16.1902 10.3108 -0.0023  0.1698   0.0060   0.4600    0.0281   0.0000   428.4808      -12.0989       20.1929      0.157425      -12.1508      -20.1851       14.5517      -6.38296      -17.2866      -11.0538      -10.3630      -7.23457      -6.43061      -5.87162       2.33470      -1.63960     -0.438466       3.86226       10.4245       13.7880       15.1838       15.8891       16.0360       15.4124       14.7120       13.2966       11.9227       10.2176       8.65498       7.26156       5.73885       4.57189       3.47294       2.60265       1.88662       1.34018
  26   5 1694.0216    0.2984  0.2390 10.0017 -0.0097  0.0142   0.0127   0.0279    0.0322   0.0000   440.3071     -0.376074       20.8212     -0.381825      -4.95697      0.330030     0.0165088      -2.03391      -2.48477      0.744101     -0.222277     -0.377554     -0.912095      0.308062      0.334494    -0.0767170    -0.0829024      0.189247      0.905327       1.15301       1.09130       1.21282       1.35719       1.44366       1.19516       1.04990      0.929944      0.877640      0.773075      0.602579      0.430319      0.336285      0.282019      0.215119      0.163865      0.135707
  26   6 1869.0013    0.4752  0.4557 10.0653 -0.0025  0.0160   0.0133   0.0383    0.0451   0.0000   440.4244     0.0693122       20.1984     -0.352802      -3.53635     -0.199887      -1.42339     -0.495227       2.35209     -0.296732     -0.441606      0.568493   -0.00438564     -0.118395      0.330720     -0.304909     0.0476751     -0.119851      0.923559       1.26283       1.45290       1.50794       1.51060       1.45285       1.41882       1.24378       1.17688      0.946426      0.789478      0.678196      0.501910      0.405882      0.323537      0.236941      0.186833      0.146430
  26   7 2039.7535    0.6948  0.6087 10.2937 -0.0047  0.0176   0.0172   0.0422    0.0609   0.0000   439.7695      -1.96260       16.3528      -1.38466      -2.70543    -0.0761327       2.38656       1.99516    -0.0341195      -1.30732      0.807207     -0.884591     -0.975776    -0.0673323     -0.506624      0.185422     -0.100054      0.286926       1.09725       1.31805       1.49764       1.58583       1.59804       1.53787       1.40322       1.33345       1.19523       1.02255      0.906946      0.771264      0.604487      0.487417      0.376823      0.284570      0.193824      0.141675
  26   8 2205.9962    0.9861  0.8666 10.5057 -0.0015  0.0207   0.0195   0.0495    0.0837   0.0000   440.3606       2.73787       17.8542      0.311275      -4.12354     -0.204431       1.26302      -1.13320       2.20200      0.575275     -0.749663     -0.499934     -0.778296      0.491069    -0.0396171     -0.215150     0.0604472     -0.335780       1.20513       1.64335       1.80443       1.89718       1.89162       1.93154       1.75014       1.57627       1.43669       1.16857       1.03890      0.865578      0.695388      0.567802      0.414430      0.313342      0.236682      0.167958
  26   9 2366.0296    1.3832  0.9997 11.0843  0.0010  0.0210   0.0258   0.0548    0.0971   0.0000   441.3777       1.47045       17.1835      0.913240      0.521409     -0.199861       1.09282      -1.90052     -0.761520       1.96406      -1.77729      0.121166     -0.511784      0.216694     0.0303240      0.180728      0.135760     0.0375947       1.36770       1.75496       1.91110       2.01897       2.06010       1.93749       1.84268       1.70254       1.54612       1.34181       1.09651      0.893474      0.741136      0.594760      0.465319      0.340555      0.252898      0.189126
  26  10 2521.1475    1.8903  1.0578 11.4710 -0.0019  0.0216   0.0342   0.0562    0.1095   0.0000   439.9198      -1.33541       17.3128      0.701532      -4.06020      -4.14701      0.972248       3.27909     -0.565428       1.92635      -1.14581      0.908942      0.177750    -0.0182396    -0.0263446    -0.0864298    -0.0517005      0.147462       1.34845       1.74288       1.92924       2.05954       2.05968       1.92239       1.90837       1.67075       1.48989       1.33577       1.09033      0.924505      0.737913      0.602251      0.458070      0.338471      0.247149      0.171368
  26  11 2674.3724    2.4708  1.0251 11.8909 -0.0007  0.0209   0.0448   0.0523    0.1309   0.0000   441.8431     -0.811539       12.2841    -0.0220621      0.471264      -1.98460      0.745026       1.20748       1.46462      -1.42789      0.680683      0.807993     -0.430427     -0.700266    -0.0193272     -0.527111      0.254095     0.0209022       1.32965       1.68806       1.84014       2.02280       1.98469       1.91848       1.79276       1.63706       1.45846       1.28916       1.10615      0.921395      0.735998      0.573777      0.461134      0.338332      0.245289      0.186165
  26  12 2826.5061    3.1665  0.9207 12.2502 -0.0040  0.0192   0.0588   0.0469    0.1263   0.0000   437.9128     -0.827658       15.6465      -2.05185      0.539574      -1.00906      -5.53478     -0.360479     0.0290520     -0.487317      0.213925     -0.332097      -1.86922      0.404608       1.23216    -0.0592780      0.191613    -0.0296334       1.30606       1.75514       1.95594       2.12360       2.17265       2.09312       1.94220       1.70077       1.50948       1.28224       1.05843      0.815192      0.654327      0.554652      0.411564      0.303535      0.228389      0.163776
  26  13 2977.3750    3.8018  0.9120 12.8590  0.0012  0.0201   0.0725   0.0469    0.1146   0.0000   438.7830      -1.33351       15.3049      -3.39842      -4.44862      -1.35652      -1.63279      0.887798      0.150493      -2.58013      -1.92910      -1.06674     -0.304597     -0.126582      0.635671     -0.132986     -0.563789    0.00607221       1.51932       2.05020       2.28988       2.32494       2.23091       2.08726       1.91329       1.77169       1.64046       1.49302       1.31234       1.07507      0.829402      0.640049      0.471904      0.344807      0.251556      0.180102
  26  14 3126.8227    4.0877  1.0899 12.9491  0.0004  0.0214   0.0720   0.0540    0.1411   0.0000   437.7696      0.496281       16.3556    -0.0226353      -1.69187      -6.02732      -1.58758      0.850140      0.469902      -1.68740      0.171319     -0.386994      0.541614      0.239328     -0.109499    -0.0424749     -0.174828    -0.0949875       1.38295       1.75118       1.98987       2.01304       1.99632       1.95858       1.83031       1.69346       1.54264       1.35478       1.14992      0.953594      0.761124      0.582789      0.455924      0.349626      0.264958      0.195691
  26  15 3275.3047    3.8281  1.4408 12.6617 -0.0042  0.0261   0.0585   0.0648    0.1216   0.0000   437.8402       2.69316       12.5909      -5.73806       1.64895       1.68926      -3.46932     -0.113235      -2.57490      0.350400       2.60566      -1.19800     -0.744608      0.773386      0.488337      0.679820      0.328278      0.282388       1.50948       2.11113       2.15542       2.34541       2.38830       2.25453       2.22215       1.91100       1.84178       1.55362       1.32274       1.11341      0.844343      0.724008      0.538049      0.423622      0.298805      0.218181
  26  16 3423.2834    3.1292  2.1675 12.4261  0.0002  0.0326   0.0405   0.0831    0.0753   0.0000   441.6432      -1.27303       18.0732      -7.21632      0.103312      -2.20356       1.28368      -2.33325      0.608073      -1.26410      0.604990       1.28281      0.660326     -0.206689     -0.748976      0.239597     -0.327374      0.285339       2.07499       2.58910       2.95339       3.06752       2.99700       3.06459       2.89416       2.60577       2.29336       2.01702       1.65218       1.44160       1.09379      0.909163      0.706473      0.515472      0.394799      0.287833
  26  17 3570.8805    2.5958  3.1091 11.8654 -0.0008  0.0401   0.0280   0.1011    0.0566   0.0000   438.6190       6.05975       15.5872      -7.67885       2.47105      -1.56897      -4.36452      -1.42678      0.735886    -0.0128107      -1.39189       1.15455      -1.52758      0.175674     -0.695252     -0.391037      0.453549      0.365122       2.37689       3.27373       3.49437       3.75387       3.72035       3.62733       3.44149       3.13681       2.83597       2.40882       2.07061       1.67613       1.36273       1.08720      0.859163      0.649319      0.455387      0.342850
  26  18 3718.2457    2.1043  5.1352 11.2924 -0.0006  0.0532   0.0183   0.1421    0.0430   0.0000   440.3238      -2.66234       13.2180      -1.55223      -4.26945      -3.94254      -6.67121      -5.90492      0.809799      -3.20498      -4.42197      0.109104      -1.30004       1.26538     -0.801089      0.252666      -1.05158      0.567000       3.31763       4.25074       4.67201       4.87055       4.89795       4.77876       4.49368       4.17967       3.76897       3.26172       2.78695       2.34114       1.91765       1.51562       1.16757      0.887527      0.647052      0.461921
  26  19 3865.3715    1.7509  6.6041 10.9374  0.0002  0.0642   0.0141   0.1743    0.0399   0.0000   430.9588      -3.09380       12.0218      -14.3627      -15.5009      -6.10531       3.03694      0.100840      -10.6073      -6.52692      -1.02546      -5.99448      0.605260      0.808970       1.56116     -0.878461     -0.544952      0.807210       3.91991       5.09609       5.52607       5.81358       5.97277       5.67406       5.48868       4.99275       4.48487       3.95795       3.39090       2.76181       2.23325       1.78273       1.39945       1.06424      0.787751      0.561114
  26  20 4011.9648    1.4588  8.6956 10.6255 -0.0005  0.0801   0.0110   0.2224    0.0383   0.0000   430.3688     -0.229443       16.5340    -0.0525569       6.22294      -21.3403       4.66576      -1.37581      -3.61153       3.35526       2.61701     -0.821861      -4.25525      0.390077     -0.266397     -0.329912     -0.484950      0.166308       5.00530       6.53441       7.19660       7.67385       7.65273       7.58927       7.05561       6.50852       5.72487       4.98532       4.15006       3.45683       2.82094       2.21475       1.73500       1.31810      0.957596      0.701301
  26  21 4158.7134    1.1944 11.2223 10.5073 -0.0010  0.1068   0.0087   0.2962    0.0337   0.0000   433.0075      -2.09383       28.1226       9.38754      -9.79544       5.85310      -3.33544      -9.33160      -7.57607      -1.55005      -8.30919     -0.221098       3.83371      -2.01194     -0.488673      0.265811       1.32911      0.498486       6.32970       8.36872       9.06042       9.72575       9.76152       9.67599       8.78476       8.30632       7.42741       6.41990       5.53077       4.53031       3.77004       3.01188       2.28795       1.71156       1.26186      0.921062
  26  22 4305.1716    0.9777 14.4604 10.3464  0.0004  0.1435   0.0067   0.3857    0.0301   0.0000   450.6152      -6.48880       18.3703      -7.48249      -11.7766     -0.981340       3.70574      -17.1465       5.15167     -0.635256       4.68871      -2.08831       3.19016      -1.75671      -4.70904     -0.720785      -2.30486      0.314086       8.47552       11.1316       12.4186       12.9420       13.1577       12.8980       11.9752       11.2472       9.82243       8.73281       7.39676       6.13477       4.94495       3.99083       3.06825       2.31096       1.73015       1.24925
  26  23 4451.4842    0.8127 16.1140 10.2687  0.0001  0.1698   0.0059   0.4480    0.0270   0.0000   455.4963       3.82731      -5.67164       8.44655      0.661652       11.7785      -12.9894      -8.50457      -7.37816      -5.98442      -15.3876      -11.7590      -5.16492     -0.599814       6.85958      -1.35142      -2.06772       2.05881       9.83136       13.1313       14.6840       15.1177       15.7111       14.7216       14.3396       13.0802       11.5573       10.2308       8.61830       7.23292       5.86193       4.63700       3.62187       2.74983       1.99213       1.43441
  27   5 1713.5833    0.3357  0.2680 10.0167 -0.0030  0.0123   0.0122   0.0297    0.0330   0.0000   440.5365      -1.33978       21.6857      0.334150      -1.97448     -0.487976     -0.116573     -0.734360      0.535525     -0.424416     -0.832593     -0.554884    -0.0911044     -0.216855      0.145514     -0.119241     -0.163676    -0.0724378      0.965262       1.20873       1.46785       1.19816       1.16795       1.15818       1.25228       1.16011       1.20261      0.982106      0.838365      0.642897      0.508928      0.436842      0.342580      0.308558      0.218137      0.168652
  27   6 1889.7090    0.5022  0.4985 10.0466 -0.0029  0.0160   0.0134   0.0388    0.0480   0.0000   440.9747      -2.13420       18.0729       1.98143      -2.30953      -2.13659     -0.311791      0.956393      0.456762    -0.0632552      -1.17402     -0.530989      -1.62506     0.0128364     -0.257428     0.0905657      0.454613    -0.0620434      0.935809       1.18412       1.26466       1.40471       1.41744       1.37088       1.31437       1.20394       1.09875      0.930916      0.783457      0.696301      0.537716      0.423417      0.339503      0.268540      0.196280      0.142653
  27   7 2062.0207    0.7328  0.5751 10.4374 -0.0033  0.0175   0.0176   0.0405    0.0558   0.0000   440.2962     -0.759751       19.0393      -2.07365      -2.39358      -2.89414      0.462341       1.30338      -2.16820    -0.0512155     -0.684484      0.809149     -0.226059     -0.730075     -0.584479     0.0809953      0.374688     0.0501135       1.17546       1.70405       2.00497       2.20061       2.22608       2.09691       1.91821       1.67861       1.47431       1.16146       1.01616      0.764718      0.626838      0.472936      0.361984      0.270912      0.194698      0.145855
  27   8 2229.6997    1.0728  0.8170 10.5923 -0.0013  0.0184   0.0209   0.0465    0.0833   0.0000   441.5621      0.958040       13.5576      0.470442      -2.40994       2.47404     -0.306911      -2.78841     0.0114668     -0.417021     -0.313584      0.452429      -1.27218     -0.409719     0.0500519     0.0289868     -0.258673    -0.0624897       1.07254       1.47125       1.52763       1.74615       1.66342       1.70047       1.57184       1.45101       1.26395       1.12792      0.936627      0.772048      0.631904      0.505588      0.388126      0.305437      0.225851      0.169196
  27   9 2390.9877    1.5086  0.9819 11.0806  0.0009  0.0200   0.0273   0.0513    0.0995   0.0000   439.3011       1.92405       17.8818     -0.344465      -1.58208      -1.57836      -1.48969      -1.67091       1.32217      0.185347     -0.472022      0.763901      0.554661      0.519122     -0.397265     -0.369584      0.193552     -0.114935       1.23877       1.57206       1.72929       1.86189       1.84304       1.78619       1.70927       1.50558       1.40342       1.22210       1.08015      0.884893      0.748391      0.592900      0.440671      0.332677      0.256878      0.195246
  27  10 2547.4944    1.9659  1.0452 11.5574  0.0019  0.0214   0.0348   0.0523    0.1064   0.0000   439.1286      -3.51016       10.3574       1.35456      -2.69950      -1.06352      -5.36697       2.56332      0.448037     -0.314945      0.365636     -0.520895       1.05322     -0.577585      0.500684     -0.267983     -0.499787      0.271150       1.40390       1.82158       1.95014       2.09719       2.02055       1.91705       1.86792       1.69683       1.58338       1.37050       1.21475       1.02808      0.824644      0.659026      0.533236      0.388184      0.286153      0.206763
  27  11 2702.0647    2.6581  0.9673 12.2980 -0.0011  0.0196   0.0484   0.0517    0.1016   0.0000   438.6632       2.14320       14.7728       1.46176      -2.43295      -1.86810       3.40414       1.37335      0.174768      0.757012      0.276859      0.663782     -0.376558     -0.143162     -0.250118      0.329905    -0.0765936      0.150786       1.29595       1.67796       1.79791       1.89064       1.73615       1.71712       1.63358       1.54199       1.38231       1.30889       1.15380      0.987560      0.802956      0.667333      0.493902      0.377242      0.275470      0.188672
  27  12 2855.3155    3.2918  0.9365 12.6946  0.0002  0.0192   0.0619   0.0515    0.1081   0.0000   440.2307      -1.11791       13.4830      -1.36992      -5.13778      -3.76065      0.400638     -0.475966       2.76556      0.675352     -0.533440      0.492691      0.616822      0.626846      0.956790      0.160376      0.333444    -0.0696808       1.20195       1.52137       1.55203       1.80732       1.75362       1.70485       1.64414       1.54798       1.33697       1.14946       1.00947      0.861049      0.668557      0.520171      0.425306      0.332341      0.247652      0.181186
  27  13 3006.9823    3.8922  0.9961 12.8119 -0.0001  0.0198   0.0691   0.0500    0.1269   0.0000   439.5689      0.832109       12.5450      -1.92648      -1.39515      -1.29562      -3.71672      -2.47122     -0.129404     -0.580570      0.827594      0.780264      -1.31189     -0.821301      0.492646     -0.270865     -0.370283    -0.0857571       1.16568       1.50379       1.71128       1.71104       1.80603       1.69989       1.64355       1.54787       1.32655       1.23325       1.02036      0.833895      0.725605      0.550714      0.455923      0.339205      0.253934      0.185296
  27  14 3157.1638    3.9945  1.1085 13.0897  0.0002  0.0215   0.0693   0.0573    0.1215   0.0000   439.6069       1.92867       12.8009     -0.362367    -0.0360377      -1.88856     -0.169682       2.60360      0.139550      -1.16995      -2.11889       2.02309     -0.507883      0.153155    -0.0271954     -0.263894   -0.00752641     -0.105049       1.30942       1.75948       1.95600       2.14253       2.10636       1.94950       1.85723       1.72833       1.55841       1.30669       1.16919      0.977523      0.793773      0.607018      0.487100      0.363632      0.267328      0.197266
  27  15 3306.4552    3.6038  1.5828 12.7691 -0.0003  0.0266   0.0525   0.0691    0.0978   0.0000   439.3781      0.112014       10.4555      -6.49108       2.37127      0.516795     -0.647779      -2.77238       1.12431     -0.546374      0.963805       2.28331     -0.237231     -0.280638     -0.305066      0.195761     -0.274677    0.00821362       1.55977       1.96543       2.30791       2.33927       2.34589       2.28009       2.25030       1.92978       1.86645       1.63943       1.34023       1.14570      0.946627      0.749243      0.590623      0.453423      0.332571      0.249986
  27  16 3455.1316    3.0481  2.3836 12.3509 -0.0007  0.0324   0.0372   0.0891    0.0652   0.0000   437.6145       5.59009       13.2028      -1.34112      -4.84215      -3.74844      -3.65104     -0.967915      -3.28663      -1.13911       1.37064     -0.375685     -0.191364     -0.172230       2.04326     -0.316516     -0.252379     -0.153892       1.93214       2.50469       2.84313       2.89438       2.94124       2.86977       2.73203       2.56177       2.28319       1.98114       1.71918       1.39939       1.16176      0.937956      0.724977      0.563341      0.419147      0.305838
  27  17 3603.4060    2.4862  3.5553 11.7232 -0.0011  0.0418   0.0249   0.1094    0.0526   0.0000   443.7999       1.00286       5.06181      -1.70550      -1.58217       2.65321       6.69471       4.23628    -0.0361122      -5.18520      -1.41575      -1.14628       1.24423      -1.42864     -0.557547      0.943038     -0.907116      0.816980       2.52147       3.25396       3.48244       3.71661       3.72942       3.63888       3.44620       3.21709       2.88414       2.55457       2.21920       1.83884       1.53677       1.20211      0.974920      0.744513      0.543168      0.394236
  27  18 3751.4152    2.0571  5.2552 11.1719 -0.0010  0.0526   0.0172   0.1395    0.0438   0.0000   445.3707       8.58723       10.8467      -5.94326      -7.52035       1.84609       5.19426       2.73660      -4.63517       2.61070      -5.52208       1.24382     -0.996154      0.374872      0.467287      0.992049      0.685972     0.0853304       3.11612       3.99522       4.44043       4.74621       4.73012       4.66660       4.43482       4.13011       3.64242       3.15493       2.75086       2.32749       1.87116       1.50650       1.20215      0.911438      0.667342      0.495708
  27  19 3899.0111    1.6732  7.0903 10.9001 -0.0001  0.0676   0.0130   0.1793    0.0385   0.0000   434.0550       8.20808       20.3473      -3.75866      -8.94147      -4.28235      -2.39522       2.08563       3.95119      -4.13837      -2.20380     -0.742791      -3.17695      -1.00780       2.36437      0.593361     -0.484527     -0.194441       4.01885       5.23930       5.96432       6.27120       6.33904       6.10848       5.88568       5.36036       4.74004       4.17129       3.57090       2.99156       2.40615       1.93687       1.51251       1.15964      0.865839      0.636344
  27  20 4046.2931    1.3869  9.5369 10.5803 -0.0011  0.0864   0.0099   0.2371    0.0363   0.0000   449.2667      -9.18510      -1.53665     -0.853106       2.85346      -6.92975      -10.0274       1.47452     -0.314401      -10.2558      -1.83036       4.88343      -4.28105     -0.306385      -2.67010       1.44280       1.02059     -0.110274       5.00196       6.50717       7.26091       7.69647       7.76175       7.57401       7.17501       6.61972       6.02677       5.24519       4.44347       3.80114       3.09235       2.47195       1.91886       1.49240       1.11281      0.802731
  27  21 4193.6329    1.1627 13.0599 10.4643  0.0006  0.1211   0.0076   0.3268    0.0316   0.0000   436.8816       4.97439       9.51176      0.429295      -1.06439      -10.5954       4.83975       14.5467       10.4466      -12.9308       6.05928       2.11340      -4.17047      -1.59412      -3.13809       2.52538     -0.361307    -0.0171708       6.85048       9.10905       10.1645       10.8384       10.8248       10.6774       10.0139       9.30198       8.36614       7.22559       6.30676       5.26278       4.36446       3.47551       2.74571       2.07517       1.50227       1.10575
  27  22 4340.2707    0.9233 14.6203 10.3803  0.0001  0.1453   0.0064   0.3909    0.0286   0.0000   437.3327      -15.5631       5.05379       23.7010       13.8186      -22.4507      0.542814       4.24263      -7.74612       8.14778       4.86475       11.3991      -3.77458      0.200993       8.74379     -0.323499      0.701388     -0.455233       8.36116       11.1509       12.2878       13.0030       13.3756       12.7385       12.1406       11.1462       10.1344       8.84710       7.64101       6.37950       5.18976       4.17308       3.29153       2.50666       1.85350       1.36465
  27  23 4487.3302    0.7643 16.2505 10.2668 -0.0014  0.1747   0.0056   0.4564    0.0261   0.0000   446.2330      -31.7898       11.7964      -5.93351       18.9158      -14.8565      -14.7436       6.11582      -18.2003       8.19237       17.4739       5.05933      -3.64634       1.32631       1.03020       4.34565       2.78914      0.965228       9.98587       13.2774       14.8251       15.5658       15.6338       15.4387       14.2926       13.5322       11.8015       10.8533       9.07784       7.73029       6.34067       5.08396       3.99274       3.03579       2.22511       1.61799
  28   6 1910.1340    0.5263  0.4349 10.1723 -0.0018  0.0158   0.0143   0.0341    0.0450   0.0000   438.9912      -1.64073       20.8726       1.46568      -4.10619      -2.44937       1.64412     0.0524562      0.569640     -0.913140      0.642042      0.174330     0.0137678     -0.943181      0.136193     0.0794771      0.292407     -0.119412      0.948202       1.26305       1.46777       1.41440       1.37076       1.31242       1.17564       1.10579      0.982933       1.00203      0.970783      0.887932      0.746392      0.600747      0.456134      0.327431      0.232453      0.173157
  28   7 2083.8642    0.7798  0.6942 10.4325 -0.0007  0.0181   0.0167   0.0432    0.0620   0.0000   439.7506       1.20806       19.4588      -2.60009      -2.11111      0.590125     -0.700153      0.615242      -1.01187      0.811301      0.217488      0.145967     -0.389231     -0.358014      0.864232      0.319901     -0.517792      0.130894       1.02005       1.30481       1.47702       1.47723       1.46505       1.44630       1.44422       1.28777       1.26691       1.06439      0.927220      0.761951      0.630188      0.522515      0.415273      0.326707      0.250021      0.178041
  28   8 2252.7959    1.1079  0.9689 10.6171 -0.0004  0.0202   0.0202   0.0527    0.0934   0.0000   438.7516      -2.47377       18.7329      0.837880      -3.62555      -2.73200     -0.161728      -1.28364       2.15310       1.00388       2.74884      0.863417      0.776077   -0.00970956      0.692416    -0.0787047    -0.0790392     -0.363705       1.18820       1.54541       1.74855       1.84545       1.89739       1.79561       1.72828       1.63315       1.41874       1.21820       1.04682      0.936861      0.754461      0.590635      0.469447      0.365094      0.263491      0.207147
  28   9 2415.2909    1.5792  1.0212 11.0780 -0.0019  0.0207   0.0277   0.0502    0.1114   0.0000   439.8661      0.855033       19.8121      0.199445      0.557829      0.435426       1.13446      -2.74764      -3.06573      0.550232     -0.909515     -0.641917      0.749158      0.653452     -0.682064     0.0100237     0.0655783     -0.273479       1.19428       1.52484       1.67230       1.77821       1.84055       1.82656       1.74072       1.55780       1.40848       1.23855       1.04334      0.922066      0.748489      0.595010      0.468551      0.361506      0.280371      0.201634
  28  10 2573.3135    2.0628  1.0821 11.9135 -0.0008  0.0211   0.0359   0.0549    0.0943   0.0000   439.7006     -0.576402       18.5439      -1.18929       1.05106      -1.12863       1.60191       2.32270      -1.56736      -3.08047      -2.47232       1.72729      0.478863      0.685425     -0.109243     -0.278458     -0.235316     -0.181852       1.21294       1.59295       1.72726       1.86442       1.78458       1.77144       1.68505       1.60603       1.45391       1.27812       1.12824      0.960600      0.820515      0.651318      0.514399      0.381093      0.298428      0.217003
  28  11 2729.3237    2.7164  1.0793 12.1718  0.0004  0.0203   0.0457   0.0540    0.1151   0.0000   439.7700      0.741202       12.9676      -1.13613      0.989374      -2.05102      0.144868     -0.374709       1.46507      0.534375      -1.50142    -0.0869294      0.442445      0.858771      0.580069     -0.310596      0.126845      0.209724       1.19293       1.57300       1.69003       1.83683       1.78381       1.72700       1.72789       1.56991       1.42541       1.23678       1.10197      0.955818      0.756442      0.611061      0.474934      0.382268      0.291232      0.212604
  28  12 2883.6667    3.4663  0.9567 12.8104 -0.0002  0.0193   0.0622   0.0488    0.1067   0.0000   439.8626      0.787522       15.3370     -0.433023      0.319324      -2.05010       1.03993     -0.979857       1.27927      -1.66381       1.19586      0.449369     -0.868105      0.533168      0.110790      0.271799    -0.0943434      0.181729       1.16618       1.51006       1.67229       1.82190       1.78063       1.79562       1.68775       1.60761       1.41104       1.23540      0.977657      0.835100      0.683905      0.565249      0.464303      0.362192      0.250915      0.196017
  28  13 3036.1921    3.8946  0.9660 13.2153 -0.0001  0.0197   0.0700   0.0505    0.1007   0.0000   438.1149       2.15768       17.6949      -4.12897      -2.01143     -0.892347      -1.25074       2.56213      0.790275     -0.124293      0.253927       1.02744      0.525685       1.11239     -0.586045     0.0812518     -0.344485    -0.0792517       1.10189       1.52588       1.57131       1.77934       1.72889       1.73617       1.64621       1.49331       1.35753       1.18306       1.03384      0.859992      0.714992      0.564525      0.434090      0.352654      0.265647      0.200818
  28  14 3187.1141    4.0126  1.1683 13.1115 -0.0037  0.0229   0.0669   0.0549    0.1261   0.0000   438.0427       2.71676       14.0031       1.62204      -3.58244      -2.44270     -0.683080      -2.72059      -1.74898     -0.658328       1.30835      0.465211      0.296949      0.737094      0.881365      0.419492     0.0443112      0.200063       1.33819       1.80625       1.95293       2.22206       2.27780       2.15799       2.00097       1.86354       1.69300       1.42552       1.20386      0.977551      0.825419      0.654013      0.515651      0.397477      0.299692      0.220900
  28  15 3337.1644    3.4979  1.6401 12.9086 -0.0002  0.0263   0.0495   0.0689    0.0773   0.0000   442.0295       2.54778       15.5671       1.05833      -2.14792       2.75712      0.585843      -3.34946      0.248756      -3.68314       1.31215     -0.435213     -0.680419      -1.45406      0.744016      0.341595     0.0966896    -0.0353693       1.48543       1.92714       2.10191       2.28677       2.28839       2.22623       2.17634       1.97749       1.76656       1.58990       1.37748       1.13655      0.966627      0.755683      0.622496      0.484502      0.346294      0.265643
  28  16 3486.7032    3.0124  2.5549 12.1465 -0.0019  0.0335   0.0340   0.0858    0.0673   0.0000   438.7642       1.41698       15.0217       3.79868      -5.08639      -5.10634     0.0761128      -2.27379      -2.51177      0.676262       3.13415     -0.463462      -2.45175      -1.69638     -0.359537     -0.988897     -0.559172     0.0799712       1.90484       2.48724       2.79054       2.97964       2.98940       2.94969       2.74326       2.59347       2.28144       2.07353       1.75509       1.48471       1.21933      0.978494      0.765386      0.607857      0.453960      0.339308
  28  17 3635.5488    2.3862  3.8730 11.6675 -0.0016  0.0429   0.0231   0.1154    0.0490   0.0000   438.6941       3.58397       15.2371      -2.58719      -1.40540      -3.38966       1.12184      -3.83566     -0.644138       2.83744      0.529675     -0.298760       2.36453     -0.893715      -1.20379      -2.64399      0.677987     -0.309273       2.44460       3.20152       3.53398       3.74105       3.78697       3.69315       3.52208       3.22382       2.94634       2.61591       2.26324       1.93784       1.58706       1.31071       1.03106      0.788540      0.576788      0.436837
  28  18 3784.1336    1.9331  5.7287 11.1354 -0.0003  0.0560   0.0156   0.1487    0.0403   0.0000   439.3119      0.876546       25.8571      -6.32481     -0.604182      -2.38674       9.28916     -0.241561      0.671568      -2.97584      -5.67800      0.287814      0.144586      0.631438      0.669694      0.615135      0.493418     -0.260274       3.19307       4.24479       4.60963       4.94036       5.02052       4.92174       4.65772       4.29054       3.96194       3.45844       2.96290       2.52004       2.03142       1.63047       1.30851       1.01920      0.778786      0.586469
  28  19 3932.4397    1.5893  7.5431 10.8950 -0.0011  0.0700   0.0119   0.1902    0.0350   0.0000   434.6218       3.99783       8.40439       3.17208     0.0772289     -0.743957       8.82563      -1.37595      -4.85760      -9.52329     -0.521425       1.96525      -1.92067      -3.70694      -1.87567      0.797686     -0.456431      -1.94232       3.94480       5.18264       5.79974       6.09541       6.14768       6.10926       5.82229       5.39495       4.91662       4.23054       3.62196       3.08152       2.53183       2.04010       1.62052       1.25858      0.967382      0.709829
  28  20 4080.3281    1.3364 10.2460 10.5977 -0.0004  0.0910   0.0093   0.2500    0.0339   0.0000   439.0380       5.24189       10.0687      -13.9191      -3.01711       5.62934      -10.3991      -10.8125       4.24398      -2.20691       4.82487     -0.909991       6.88676      -1.82429       1.74279      -2.35387      -1.22145    -0.0973300       5.07605       6.74515       7.43710       7.98282       7.94566       7.92458       7.52325       6.92861       6.23868       5.56037       4.75995       4.04212       3.32053       2.72085       2.10649       1.65597       1.23733      0.909602
  28  21 4228.0477    1.0830 12.3439 10.5285 -0.0005  0.1163   0.0075   0.3230    0.0304   0.0000   442.8838       5.57254       3.15855       10.8938     -0.542496      -6.18566      -16.1135       7.15975       4.01935      -4.89902      -10.5699       6.81158       4.02900      -2.14584     -0.200958       3.42132       1.39653      -1.15856       6.56191       8.71393       9.60110       9.98309       10.2263       10.0036       9.59099       9.01232       8.01539       7.25023       6.17752       5.13839       4.28199       3.44842       2.80258       2.14621       1.63442       1.18913
  29   6 1930.1815    0.5596  0.5153 10.1156 -0.0022  0.0171   0.0139   0.0394    0.0477   0.0000   442.0501     -0.800034       20.6590      -1.83764      -1.61277      -2.04360     -0.558691      -1.64224     -0.614729       1.01747      0.329577     -0.319577     -0.435149     -0.743564      0.165789     0.0288749     -0.160355     0.0587359       1.11369       1.48928       1.87502       1.84746       1.73736       1.59876       1.79613       2.11826       2.25793       1.87361       1.44101      0.785412      0.585766      0.607249      0.619121      0.570139      0.443013      0.318757
  29   7 2105.3172    0.8201  0.6943 10.3762 -0.0039  0.0172   0.0171   0.0427    0.0663   0.0000   439.9333     -0.606874       18.0413       1.39826      -2.81885      -2.38632     -0.266676     -0.804918      0.508346       1.61477      0.614420     -0.967181      0.123325      0.331822     -0.327691     0.0830146      0.422370      0.243098      0.921885       1.25089       1.28845       1.41317       1.39895       1.43058       1.37184       1.28522       1.22823       1.05003      0.898191      0.717306      0.583835      0.495866      0.407621      0.326106      0.248677      0.188220
  29   8 2275.3217    1.1629  0.9053 10.7253 -0.0013  0.0190   0.0213   0.0500    0.0873   0.0000   441.2129      -2.17489       19.2192       1.42233      -3.01161      -3.84108      -1.41704      0.368605     -0.219635       1.22608       1.25237      0.195859     -0.412421      0.163990      0.296027    -0.0882440     -0.214348     -0.417388      0.999029       1.32701       1.36887       1.52484       1.58754       1.51165       1.41102       1.35622       1.26609       1.10100      0.948643      0.823873      0.666629      0.550236      0.425504      0.348652      0.270931      0.202803
  29   9 2439.0551    1.6473  1.1096 11.4419 -0.0016  0.0223   0.0283   0.0562    0.0985   0.0000   440.2124      -3.96134       18.6368      0.488575      -1.65535      -5.81148       1.74868     -0.409246      -2.04027      -2.06234      0.866622      0.632123      -1.79259    -0.0801631      0.270747    -0.0852319     -0.325772     -0.100209       1.29938       1.81624       1.97992       2.21051       2.18085       2.18074       2.07296       1.90513       1.70050       1.44149       1.23975      0.996617      0.817722      0.665421      0.509492      0.423466      0.315698      0.234189
  29  10 2598.6249    2.1780  1.0770 11.8407 -0.0010  0.0214   0.0372   0.0520    0.1089   0.0000   439.1900       1.29789       13.5470       2.61917      -1.79374      0.527257      0.779390       2.06644     -0.697930      0.105988      -1.44600      -1.52872      0.584359     0.0484817      0.655911      0.316685     -0.343079    -0.0843794       1.24414       1.60020       1.78510       1.88751       1.94674       1.97677       1.86538       1.66796       1.50117       1.28717       1.12038      0.971426      0.796835      0.646851      0.496878      0.391035      0.297555      0.226371
  29  11 2756.0999    2.9494  0.9762 12.2073 -0.0020  0.0190   0.0498   0.0464    0.1159   0.0000   439.4382     -0.250433       15.9321     -0.680060      0.400359      -1.66764      0.459973     -0.440778      -1.02899     -0.260286     -0.293306      0.270662     -0.259782      0.167253     -0.403140    -0.0935241      0.374971     0.0588918       1.08726       1.40741       1.46374       1.61041       1.66250       1.59479       1.50434       1.37304       1.34668       1.17001       1.02087      0.849554      0.713621      0.570888      0.448370      0.368354      0.274937      0.217105
  29  12 2911.6203    3.5889  0.8448 12.9893 -0.0023  0.0173   0.0676   0.0445    0.0996   0.0000   440.8425      0.865388       14.4851       1.96014    -0.0315768      -1.69921       1.43554      -1.12758      -2.50950      -1.32205       1.54524      -1.37681      0.189963     -0.465913     -0.102958     0.0476156     -0.520833     -0.323404      0.998436       1.25954       1.36517       1.50488       1.49162       1.45213       1.41488       1.30189       1.21448       1.03241      0.930313      0.785694      0.667901      0.549873      0.425599      0.338300      0.256148      0.186213
  29  13 3064.9718    4.0563  1.0026 13.3636  0.0015  0.0192   0.0717   0.0513    0.0985   0.0000   439.0965       1.84011       13.7255      -1.91053      -3.13369      -1.26467      0.561827      -1.64819       1.39540     0.0479383      -2.36727     -0.935100       1.10221     -0.145938      0.370380     -0.434922    -0.0373219      0.124613       1.12248       1.43807       1.59793       1.66575       1.65003       1.64948       1.57790       1.47454       1.36026       1.22793       1.06382      0.906086      0.721505      0.596269      0.492038      0.381663      0.291427      0.216822
  29  14 3216.7343    3.9233  1.3218 12.9107 -0.0029  0.0233   0.0598   0.0593    0.1163   0.0000   439.5032     -0.928677       12.3206      -2.64130      -4.70855      -3.85457       2.44523     -0.608659      -1.16638     -0.599523      0.559153    -0.0874529       2.05159     -0.699614     -0.752488     -0.232832     -0.112083      0.337969       1.24585       1.68237       1.76055       1.96729       1.96717       1.92534       1.81712       1.72826       1.59923       1.36945       1.17908       1.00059      0.829621      0.673753      0.549359      0.430105      0.322880      0.245483
  29  15 3367.5872    3.4248  1.7504 12.9818  0.0011  0.0279   0.0469   0.0706    0.0663   0.0000   436.7778       2.67498       13.2230     -0.705152     -0.489352      -2.97710       4.89366      -3.21421      -2.55128       2.33699      -1.23690      0.620490      -1.48828      0.494100     -0.239238       1.21273     -0.452675     -0.218922       1.54463       2.00243       2.21012       2.32082       2.31812       2.33831       2.23690       2.12464       1.84938       1.65927       1.44535       1.27562       1.04134      0.851405      0.672414      0.544882      0.396167      0.303078
  29  16 3517.8081    2.7804  2.9609 12.0498 -0.0000  0.0360   0.0291   0.0953    0.0550   0.0000   441.3507       1.00978       12.8313     -0.565695      -2.98108      -5.57696    -0.0916620      -1.85002      -1.47077       2.39164     -0.480973     -0.300563      0.451199      -1.63853       1.51863     -0.579732     0.0885441    -0.0748840       1.99999       2.64132       2.86122       3.09784       3.14680       3.11099       2.93047       2.69280       2.44703       2.21629       1.96381       1.59309       1.35621       1.10895      0.866733      0.678519      0.524605      0.400274
  29  17 3667.4830    2.2765  4.3715 11.4857 -0.0008  0.0452   0.0204   0.1239    0.0454   0.0000   436.0938       5.91230       16.5728      -1.11966     -0.158476      -3.47627      -4.51709      -1.73985      0.150579      0.629710      -1.92444     -0.539965      -3.79555    -0.0727193      -1.66848     -0.554149      0.897444     -0.445245       2.48743       3.22765       3.57194       3.84377       3.90662       3.82278       3.72131       3.34615       3.06469       2.68380       2.39392       2.01572       1.67618       1.39338       1.10349      0.870640      0.641922      0.475345
  29  18 3816.6564    1.8755  5.8547 11.1617 -0.0001  0.0563   0.0149   0.1508    0.0376   0.0000   440.3690       4.96465       9.52980       8.58562       11.5238      -10.1775      -8.82286      -3.18937       3.86989      -2.71093      -5.80811     -0.129669      -1.75101      0.964787      0.151249      0.871892     -0.630457     0.0436377       3.10880       4.06868       4.45815       4.79992       4.89491       4.77350       4.58809       4.17255       3.83541       3.41654       3.01813       2.55691       2.13605       1.71937       1.38801       1.04973      0.821622      0.627083
  29  19 3965.5656    1.5263  7.9962 10.8856 -0.0005  0.0731   0.0113   0.2008    0.0333   0.0000   434.3834       4.87171       13.1348       9.42433      -2.01626       6.00889      -2.87331      -7.96889      -1.54349       1.66800       2.31179      -6.90624      -2.69586     0.0759517      0.696241    0.00187443      0.389818     0.0436470       3.93002       5.23259       5.80112       6.20993       6.24787       6.21961       5.89233       5.44518       5.07405       4.42077       3.89204       3.24437       2.71023       2.24225       1.75316       1.38064       1.05954      0.801950
  29  20 4113.9448    1.2628 10.4650 10.5871 -0.0017  0.0947   0.0086   0.2604    0.0324   0.0000   440.9608       2.78832       19.3241      -7.79473      -7.00815       1.93099       5.79664       3.66504     -0.192025      -2.84107       5.37380      -5.28396      0.235013       3.27265      -5.09325       4.71618       2.35677     -0.597977       5.07017       6.79441       7.58484       7.95170       8.23800       7.93988       7.69782       6.91078       6.58000       5.58821       5.01768       4.23139       3.58897       2.90209       2.31052       1.80831       1.35598       1.00087
  29  21 4261.8594    1.0312 13.0826 10.4997  0.0004  0.1255   0.0069   0.3348    0.0289   0.0000   443.5862       12.1807       4.86997      -4.71989      -2.11534       20.2214      -10.1307      -7.71406      -3.50380       9.64777       2.57446      -10.2037      -5.72767       4.68980       3.04693       1.17099      -2.64244      0.877238       6.67326       9.06821       9.91776       10.7940       10.8986       10.6641       10.2114       9.37614       8.52303       7.64880       6.62519       5.62198       4.69046       3.82346       3.05237       2.35914       1.79209       1.33998
  30   3 1376.6088    0.1159  0.0750 10.0425 -0.0272  0.0174   0.0114   0.0240    0.0237   0.0000   440.8990      -2.49273       22.0716       1.65180      -4.14421      0.554155     -0.707983     -0.439936      0.628651      0.506261     -0.359333      0.377860     -0.372059    -0.0543646      0.113919  -0.000606572      0.160561     0.0615557       1.27670       1.15700       1.18380       1.33531       1.57671       1.38064       1.27363       1.26670       1.06025       1.00509      0.895042      0.863588      0.743451      0.532382      0.326322      0.334866      0.316100      0.202278
  30   6 1949.9237    0.5952  0.5508 10.0520 -0.0019  0.0152   0.0139   0.0383    0.0523   0.0000   439.3916      -2.56195       19.9838     -0.555203     -0.968228      0.820206      0.943554     -0.419570     -0.109319    -0.0918755      0.985565      0.339454      0.105867      0.129595     -0.175593    -0.0373219     -0.249592      0.364570      0.868104       1.11438       1.20792       1.30113       1.28100       1.21550       1.18604       1.07241      0.985213      0.986321      0.839419      0.754703      0.624021      0.508546      0.401518      0.314762      0.250257      0.191998
  30   7 2126.2958    0.8335  0.7607 10.4059 -0.0003  0.0179   0.0163   0.0440    0.0676   0.0000   438.3165     -0.830291       18.5824   -0.00139493      -2.17432      0.595337      0.723486     -0.281099     0.0601729     0.0964793     0.0625245     0.0777384     -0.430227    -0.0229220    -0.0518463     0.0470501     -0.136277     -0.239486       1.06188       1.38076       1.46418       1.49593       1.43488       1.44156       1.45660       1.46599       1.33306       1.18880      0.967121      0.781883      0.675545      0.572398      0.474334      0.394302      0.290929      0.225724
  30   8 2297.3322    1.2246  0.8833 11.0103 -0.0005  0.0181   0.0227   0.0484    0.0768   0.0000   437.8039      -2.77242       20.9297      0.610951      -4.46928       2.15346       1.67563     -0.376242     -0.555800       1.50946      -1.64975     -0.238852     0.0544425      -1.04297      0.203524    -0.0946908     0.0836792    -0.0434074       1.00471       1.31575       1.46955       1.54636       1.56137       1.50200       1.42587       1.38439       1.23088       1.12030      0.989283      0.837808      0.698598      0.592709      0.461002      0.374458      0.278834      0.212419
  30   9 2462.2375    1.7282  1.0235 11.3921 -0.0013  0.0195   0.0292   0.0524    0.0952   0.0000   440.6884       1.16289       19.7512      -1.30740      -5.51590      -1.28005      0.225766     -0.565188       1.12932      0.492371      0.212777      -1.11809     0.0895015      0.261370      0.450240      0.343958      0.215605     0.0236951       1.05573       1.38466       1.47768       1.61851       1.59832       1.53882       1.49788       1.41510       1.26631       1.17307       1.03641      0.923534      0.769282      0.644074      0.509899      0.399658      0.301979      0.228187
  30  10 2623.4344    2.3122  1.1746 11.7494 -0.0043  0.0207   0.0370   0.0567    0.1166   0.0000   439.3371      0.688169       18.2834    -0.0415939      -2.23444      -2.77786       2.68804      0.363168     -0.986640      -3.10396      0.343480      0.166693     -0.552529      0.258827      0.291440     -0.175036      0.160197     -0.194041       1.11455       1.46624       1.57645       1.68848       1.72870       1.74080       1.70105       1.57607       1.33292       1.23829       1.09329      0.929213      0.773738      0.641182      0.528426      0.420626      0.307887      0.230136
  30  11 2782.4606    2.9392  0.9494 12.5421 -0.0018  0.0189   0.0510   0.0474    0.0966   0.0000   438.2610      0.656511       16.4593      0.941924      -2.11329       1.65091      -1.34519      -1.64724     -0.978094     -0.989697      0.651813     -0.402697      -1.21200     -0.556202     -0.233500     -0.172254     -0.160435   -0.00831820       1.02298       1.41849       1.48926       1.64159       1.63533       1.66236       1.53899       1.44208       1.31305       1.21153       1.02814      0.844643      0.726305      0.588599      0.467412      0.375681      0.287868      0.221812
  30  12 2939.0567    3.7270  0.9049 12.9175  0.0005  0.0174   0.0658   0.0452    0.0934   0.0000   438.4207       2.31280       14.4756       2.12883      -4.20716      0.718045       1.71231      -1.55560     -0.251937     -0.187442      -1.23713     -0.746933      0.193531     -0.281200       1.11186      0.239289    -0.0563117    -0.0842371      0.984847       1.29379       1.41514       1.51942       1.53830       1.51191       1.46835       1.38514       1.24675       1.10184      0.912405      0.840276      0.653548      0.546834      0.442017      0.349186      0.268091      0.207359
  30  13 3093.3652    4.0581  1.0527 13.1411 -0.0013  0.0195   0.0673   0.0509    0.1092   0.0000   439.0503      -1.39936       15.0193     -0.195292      -2.31393       1.18675     -0.925584      -1.58199      0.393658       1.72658     -0.724715      0.386848     -0.499244     -0.611414     0.0531727     -0.458890      0.251866     0.0241583       1.05558       1.41209       1.54404       1.70801       1.67501       1.68266       1.60948       1.49133       1.33966       1.17380       1.06898      0.890791      0.762395      0.637476      0.496653      0.385353      0.293752      0.222332
  30  14 3245.8982    3.8709  1.3505 12.9666 -0.0019  0.0231   0.0576   0.0598    0.0987   0.0000   437.7462      0.364793       15.0869      -1.29523      -1.89806     -0.785535     -0.270903      -2.76498      -2.08804      -1.03673     -0.248428      0.277905     -0.693925   -0.00367869      0.156079    -0.0890766     0.0298677     -0.273679       1.26839       1.70975       1.83279       1.98825       1.89925       1.85379       1.86641       1.75974       1.63366       1.40724       1.26576       1.03567      0.883986      0.731159      0.584620      0.462952      0.351089      0.275650
  30  15 3397.6214    3.3677  2.0458 12.5334  0.0001  0.0289   0.0408   0.0748    0.0634   0.0000   439.8250       1.04132       18.5496      0.330116      -1.47390     -0.892285       3.35708      -2.51850       1.51869      -2.01443      -1.83385      0.245512     -0.894516     -0.748051     -0.700915    -0.0276794     -0.160329     0.0585809       1.58290       2.08882       2.25270       2.46404       2.47953       2.46060       2.24870       2.10078       1.95785       1.79988       1.54593       1.32444       1.13369      0.901285      0.734473      0.567336      0.448410      0.336306
  30  16 3548.6075    2.6638  3.0513 12.0586 -0.0006  0.0361   0.0274   0.0999    0.0496   0.0000   438.2844      0.552110       14.9580      -2.91559       2.23261      -1.28146      0.162431      0.878477      -2.95121       1.38918       2.72053       1.49558    -0.0975531      -1.07573      -1.01434     -0.208604      0.271611     -0.416553       1.87042       2.55119       2.76654       2.99329       3.06144       2.97590       2.90391       2.66809       2.49608       2.17435       1.89647       1.60136       1.33915       1.10966      0.906215      0.715997      0.536588      0.414900
  30  17 3698.9925    2.2119  4.5729 11.3532 -0.0006  0.0458   0.0190   0.1237    0.0455   0.0000   437.8387       5.10817       14.5028      -4.19624      -3.41442      -3.55543       1.25994      -7.38726      -2.54410       2.23850     -0.685417     -0.697588     0.0748632      -1.85301      -1.02109       1.86044      0.963274     -0.454212       2.43385       3.25940       3.59487       3.82063       3.90869       3.87450       3.72196       3.45077       3.12130       2.74219       2.47040       2.11878       1.75645       1.44328       1.15768      0.913803      0.715253      0.531961
  30  18 3848.8039    1.7859  6.4326 11.0147 -0.0003  0.0597   0.0135   0.1592    0.0363   0.0000   433.4031      -1.55432       7.13186      -4.47146      -3.92110       4.12911     -0.688225      0.322076      -4.85840     -0.190179       2.39648       5.39432       2.07363      -2.01069     -0.132883     -0.506097    -0.0525293     -0.608882       3.18219       4.11803       4.62705       4.91625       5.09496       4.90643       4.73571       4.54141       3.97947       3.63211       3.16755       2.71433       2.23977       1.87762       1.49764       1.18602      0.910636      0.699121
  30  19 3998.3037    1.4660  8.7571 10.7687 -0.0002  0.0775   0.0102   0.2159    0.0322   0.0000   440.7347      -4.71593       4.68025      -6.27083       19.9039      -11.6461     0.0265778     -0.410955       8.84492       7.06876      0.302895       3.17471       5.17684     -0.860641      -1.18723       1.70604      -1.60936     -0.329907       4.05630       5.48082       6.11048       6.46037       6.60119       6.38808       6.30438       5.77338       5.34268       4.77476       4.11159       3.50196       2.90945       2.42479       1.93100       1.53571       1.17419      0.900958
  30  20 4147.3730    1.2255 11.0414 10.5383 -0.0015  0.0971   0.0080   0.2701    0.0315   0.0000   438.4773      -4.41407       11.1374      -3.85824      -4.97871      0.669180       8.95007     -0.117280      -7.73538       14.0761       9.42444      -6.40760      -11.7193       2.49494       3.12361     -0.784937    -0.0644025       1.07957       5.04005       6.65030       7.46455       7.84493       8.03122       7.95401       7.55427       7.13512       6.51281       5.82328       5.11335       4.42568       3.68552       3.03270       2.46054       1.93485       1.46537       1.13764
  31   5 1788.2495    0.4098  0.3662 10.0847 -0.0054  0.0139   0.0120   0.0308    0.0358   0.0000   440.5847      0.122000       18.6142     -0.125053      -2.53168     -0.537049     -0.793982      0.101791     -0.136115     -0.339143      -1.08929       1.17378      0.816534    -0.0506447     -0.523223      0.139260      0.175018     -0.222919      0.746257       1.05021       1.19897       1.28455       1.34997       1.26009       1.23478       1.17138      0.990700      0.914665      0.758555      0.684789      0.542627      0.417899      0.367047      0.275224      0.232454      0.170505
  31   6 1969.4165    0.5969  0.6095 10.1694 -0.0039  0.0169   0.0131   0.0405    0.0525   0.0000   440.8380     -0.518196       19.8146      0.504895      -2.94847     -0.155408     -0.650079      0.280540     0.0711860     -0.745691     -0.631198     0.0258121     -0.725941     0.0906731      0.207434      0.353981   -0.00371399      0.192212      0.926618       1.26269       1.32734       1.47974       1.33050       1.30345       1.20321       1.10739       1.11217       1.06273      0.941494      0.869445      0.727283      0.601156      0.477459      0.363953      0.290678      0.218637
  31   7 2146.9585    0.8952  0.8453 10.4970 -0.0019  0.0185   0.0166   0.0456    0.0703   0.0000   441.5490       1.40021       20.8462      0.652319      -3.37974     -0.652645      -2.49336       1.94659      0.594885      0.252091      0.188005     -0.152051     -0.232395    -0.0964773     -0.689913     -0.263266      0.148681    -0.0545274      0.913783       1.24544       1.29429       1.46875       1.44777       1.43823       1.43633       1.31369       1.24806       1.05494      0.958825      0.824700      0.685099      0.562866      0.456926      0.375346      0.280350      0.235128
  31   8 2318.9247    1.2959  0.9295 10.9663 -0.0056  0.0184   0.0231   0.0486    0.0864   0.0000   442.2435      -1.01694       21.1900       1.30194      -1.30263      -1.99061      0.394664       2.06034       1.61184     -0.524752      0.629716      -2.10206      0.668802     -0.774339     -0.649423    -0.0262032      0.397525     -0.420494      0.953740       1.24397       1.31605       1.43969       1.45717       1.46767       1.40134       1.32521       1.24354       1.09449      0.956500      0.816972      0.719722      0.591691      0.450757      0.390854      0.289770      0.234910
  31   9 2484.9827    1.8377  1.1108 11.3605 -0.0013  0.0201   0.0298   0.0534    0.1102   0.0000   441.6579      0.656863       19.5240      -2.32905      -2.38247       1.80786      -1.42260      -2.03312     -0.782810      -1.49914     -0.278122     -0.207632     0.0390254      0.300764    -0.0446642     -0.833071      0.132203      0.352074       1.02244       1.37138       1.48866       1.63660       1.64126       1.61655       1.58400       1.47294       1.35180       1.19181       1.05843      0.892932      0.762405      0.629871      0.504953      0.406082      0.322666      0.236320
  31  10 2647.7596    2.4711  1.0586 11.7893 -0.0007  0.0195   0.0395   0.0472    0.1176   0.0000   441.3123       2.31494       18.2427     -0.412171      -1.67029      0.291971     -0.954642     -0.743351      -1.53907      -1.98534      0.988956      0.885580      0.329440     -0.790054      0.656187     -0.190434     -0.417824      0.252770      0.997762       1.30383       1.48629       1.54611       1.56348       1.56073       1.50264       1.38351       1.32775       1.16667       1.03795      0.891394      0.737145      0.601809      0.514970      0.398715      0.309508      0.239522
  31  11 2808.3107    3.1824  1.0280 12.4199 -0.0003  0.0186   0.0524   0.0498    0.1115   0.0000   437.3424     -0.537559       18.3851       1.57589      -2.63811      -1.37124     -0.986484       2.48370     -0.635001      0.559158      0.766794      0.830774     -0.867611     -0.489004      0.296776      0.857164     -0.528069    -0.0347453       1.01071       1.33485       1.42880       1.49274       1.55508       1.53174       1.43925       1.39420       1.23802       1.13215       1.02087      0.856355      0.740831      0.610517      0.487538      0.391223      0.309207      0.248242
  31  12 2966.1065    3.9516  0.8432 12.9813 -0.0044  0.0164   0.0717   0.0431    0.0968   0.0000   439.2664      0.975590       17.1390     -0.206145      -1.28917      -1.36357       1.67686     -0.412758     -0.658635      -2.19766      0.391194     -0.553785     0.0713523     0.0721800      0.164839     -0.820264     -0.579983    0.00392553      0.933193       1.19275       1.33936       1.38506       1.40764       1.38743       1.40785       1.27172       1.14413       1.04144      0.904531      0.774355      0.648288      0.539682      0.435942      0.346517      0.269182      0.216691
  31  13 3121.2713    4.0800  1.0687 13.1943  0.0003  0.0196   0.0673   0.0502    0.1101   0.0000   442.8577      0.949235       15.0726     -0.911393     -0.740939     -0.745570      -1.19261      0.652445       2.92357      -1.20255      -1.24874      0.113917     -0.912256     -0.187761    -0.0878007      0.507480     -0.241912      0.101006       1.05266       1.38271       1.49074       1.67029       1.68250       1.69365       1.55052       1.50149       1.37194       1.23098       1.06834      0.898281      0.748135      0.615669      0.527404      0.408096      0.313591      0.242115
  31  14 3274.7362    3.8086  1.4459 13.0325 -0.0017  0.0239   0.0545   0.0606    0.0887   0.0000   438.4840       1.81492       15.3621      -2.67011      0.217205      -5.40984      0.425165     -0.714379     -0.266684      0.647942       1.06719     -0.977318     -0.970088      0.375906      0.367000      0.750370      0.483432     -0.303050       1.18575       1.57754       1.74443       1.83701       1.89187       1.86485       1.85247       1.66488       1.55807       1.39731       1.21467       1.09227      0.894793      0.746010      0.599992      0.489897      0.372256      0.291182
  31  15 3427.3239    3.2330  2.0452 12.5397 -0.0017  0.0285   0.0386   0.0736    0.0644   0.0000   439.7326     -0.947022       13.8699       1.36626      -5.30466      -3.08938       4.69666      -3.26533      -1.29859       2.65585       1.90498       1.39978     -0.221787      0.246087     -0.574330     -0.134126      0.424211      0.175919       1.46904       1.92353       2.11086       2.33029       2.29715       2.27135       2.27847       2.07395       1.88282       1.70712       1.50862       1.28628       1.08674      0.918698      0.720574      0.586371      0.454257      0.349867
  31  16 3579.0696    2.5948  3.4298 11.8282 -0.0004  0.0387   0.0243   0.0979    0.0488   0.0000   441.3413      0.358878       17.5622      -6.95277       2.96343      -4.05736       4.38125      0.711124     -0.250859      -2.28762      0.906045     0.0574253     -0.567859     -0.935762      0.760071      0.414267      0.590064      0.435430       1.99333       2.57106       2.91769       3.15140       3.16809       3.19120       3.00999       2.82095       2.64510       2.27693       2.02568       1.74722       1.48301       1.22559      0.989363      0.769416      0.611836      0.474296
  31  17 3730.1432    2.1204  4.9900 11.3651  0.0001  0.0482   0.0173   0.1303    0.0402   0.0000   438.1255      -1.57729       12.5090      -7.91490      -8.16493      -3.53761      0.569623      -5.26911       5.66212      0.343610       1.57913     -0.312470      -1.52790     -0.545720       1.18240     -0.261262      -1.62619     -0.445546       2.55051       3.27660       3.62740       3.88949       3.98734       3.86693       3.80990       3.57778       3.20968       2.92540       2.56145       2.28020       1.89697       1.54751       1.25057       1.01860      0.795798      0.605310
  31  18 3880.6110    1.7282  7.0042 10.8530 -0.0005  0.0615   0.0121   0.1659    0.0360   0.0000   442.4470       3.65770       17.7352      0.389216       8.05038     0.0897279      0.755774       3.08622       3.04238       1.70077      -4.83446       2.61887      -4.91106      -2.00571       1.34131       2.05399     -0.765615     -0.478238       3.17097       4.18269       4.66320       4.91119       4.99205       5.00071       4.73860       4.55148       4.10329       3.71395       3.30559       2.81518       2.41482       1.99767       1.60218       1.28616      0.999597      0.775010
  31  19 4030.8020    1.4372  9.5905 10.6505 -0.0000  0.0815   0.0093   0.2235    0.0324   0.0000   440.2625      -10.4618       6.05709       2.65097     -0.896967       1.46097      -2.21567      -2.52228       1.01604       3.63642      -4.39281      -4.36182     0.0607278      0.956395       3.59026      -2.54753      0.803275       2.62559       4.18567       5.58037       6.14126       6.70778       6.74107       6.75909       6.43408       6.06093       5.59873       4.96124       4.37429       3.69971       3.13202       2.58584       2.10833       1.66529       1.31838       1.00459
  31  20 4180.2994    1.2019 12.1666 10.5171  0.0006  0.1085   0.0074   0.2872    0.0301   0.0000   439.8505      -12.6935       26.5844       4.88745      -7.17819      -7.24550      -3.58808      -6.80412       15.9643       5.99787      -7.90807       2.81434       9.25039      -2.43186      -3.09683     -0.258771       2.66094     -0.572937       5.55979       7.39955       8.06620       8.62441       8.78300       8.62303       8.54079       7.97580       7.27257       6.59310       5.67509       5.04769       4.20164       3.56056       2.85112       2.26260       1.77163       1.35028
  31  21 4329.3476    0.9298 14.2835 10.4170 -0.0007  0.1359   0.0058   0.3635    0.0265   0.0000   436.5670       2.76742       30.0007      -7.54984       11.6885      -8.01218      -10.8503       27.0834      -3.19546     -0.606031      -4.10617      -5.20991       7.23236       3.03312      -3.72559      0.899502      -1.10689       1.62611       6.80115       8.99665       10.0262       10.5767       10.8460       10.8442       10.3366       9.78032       9.05243       8.15044       7.03579       6.16880       5.22671       4.40832       3.57375       2.85671       2.16097       1.65370
  32   5 1806.1800    0.4106  0.4177  9.9831 -0.0014  0.0143   0.0107   0.0329    0.0367   0.0000   440.4853      -3.47831       20.4896      0.567344      -2.24557     -0.699763   0.000401788      0.656926      0.481912     -0.567638     -0.731266     -0.132911     -0.422660      0.376994     -0.205555      0.162464     -0.368221    0.00339604      0.723665       1.00709       1.06192       1.12341       1.13073       1.09605       1.07271       1.05653      0.962633      0.881307      0.790181      0.668443      0.536685      0.457937      0.370044      0.291670      0.240052      0.186989
  32   6 1988.6393    0.6372  0.6477 10.1797 -0.0023  0.0163   0.0133   0.0410    0.0549   0.0000   440.7545      -1.49302       20.8672      0.539402      -2.56872      0.694851     -0.215367      0.839450      -1.95216     -0.968607      0.671190     -0.180191      0.967121     -0.138757      0.350567     0.0873626      0.416732      0.495231      0.816262       1.08477       1.20365       1.26970       1.37348       1.35316       1.31169       1.20989       1.06781      0.985488      0.834100      0.738012      0.611822      0.522760      0.408579      0.330296      0.255298      0.206673
  32   7 2167.3160    0.9241  0.8407 10.3868 -0.0024  0.0176   0.0167   0.0438    0.0763   0.0000   441.3841     -0.949559       19.1335     -0.347852      -3.82553     -0.176865      0.737752       2.26698      -2.05248      0.487643      0.721163     -0.402455     -0.561882      0.837378      0.714070     0.0611937     0.0246458     0.0501386      0.918500       1.17700       1.30331       1.37735       1.40203       1.37760       1.40017       1.26039       1.17998       1.04307      0.949324      0.820570      0.686449      0.583538      0.481605      0.379349      0.303419      0.229932
  32   8 2339.9923    1.3620  1.1222 10.8678 -0.0020  0.0203   0.0219   0.0539    0.0976   0.0000   441.4180       1.66486       20.4429      0.402985      -5.17766      -2.31221      -1.12157     -0.287812    -0.0400876      -1.22935     -0.349200      -1.08275     -0.330237      0.173014     -0.340761     -0.405507     0.0634300     -0.372748       1.03513       1.28052       1.40625       1.55139       1.57281       1.52417       1.49524       1.49150       1.34098       1.16219       1.05015      0.906620      0.741275      0.634093      0.519991      0.425674      0.335816      0.256082
  32   9 2507.2422    1.8339  1.1593 11.5099 -0.0022  0.0212   0.0289   0.0548    0.1018   0.0000   440.5469      0.394228       19.6559       1.54187      -5.63595     -0.926631      0.326153   -0.00928698     -0.388986       1.71079      0.652111       1.55910       1.33257      0.223797     -0.149386     -0.279308     -0.554171      0.403185       1.06892       1.45296       1.54424       1.74936       1.70306       1.72342       1.58724       1.53911       1.39857       1.27577       1.14343      0.983391      0.845527      0.719969      0.578780      0.463094      0.365557      0.273654
  32  10 2671.5970    2.5833  1.0975 11.9833 -0.0012  0.0194   0.0405   0.0500    0.1129   0.0000   439.7527       1.66623       19.4126      -1.48253      -2.08359      -1.90708     -0.139196      -1.37017      -2.20243      0.134763       1.16941      0.755527     0.0638220     -0.318844     -0.372688      0.526079    -0.0221402     -0.351812      0.960973       1.27818       1.41423       1.51892       1.59525       1.52793       1.50967       1.40401       1.30048       1.13414       1.02307      0.879656      0.770683      0.637449      0.502141      0.400761      0.326099      0.250407
  32  11 2833.6779    3.3174  0.9052 12.5268  0.0016  0.0166   0.0555   0.0433    0.1009   0.0000   441.7661     -0.353292       15.3706     -0.700669      -2.61771      -3.11557      -2.44057     -0.595237      0.726288      -1.53059     -0.392413      0.282504      0.347239      0.600221     -0.385024     -0.587270     0.0877526      0.357640      0.869056       1.09691       1.25384       1.39798       1.39905       1.37829       1.32197       1.23482       1.12680       1.01291      0.913130      0.763603      0.654454      0.553515      0.442463      0.352614      0.276132      0.209847
  32  12 2992.6455    4.0176  0.8964 13.0726  0.0010  0.0171   0.0676   0.0434    0.0970   0.0000   440.7797       1.62111       16.6235     -0.355868      0.606466     -0.465494     0.0659484      0.555006      -2.06942      -1.25183      -1.10501      0.412082      -1.42738    0.00404826      0.607288      0.102211     -0.134023      0.114554      0.850841       1.11506       1.16730       1.33260       1.35286       1.31419       1.27063       1.21707       1.13554       1.00750      0.869735      0.765713      0.655197      0.546467      0.437531      0.342287      0.284099      0.225605
  32  13 3148.8140    4.1187  1.1748 13.2827 -0.0020  0.0207   0.0652   0.0549    0.1065   0.0000   439.7465       4.87326       13.8654      -1.80306      0.738177      -1.40404      -2.75310      0.887829     0.0559296      -1.05935      -2.62492      0.643191      0.536497     0.0891521      0.166916      0.617082     0.0209246      0.468267       1.07785       1.42715       1.54008       1.69052       1.67441       1.65106       1.57417       1.56348       1.39447       1.24452       1.11666      0.994407      0.824853      0.713707      0.552515      0.453721      0.356365      0.279975
  32  14 3303.2466    3.5853  1.4739 13.1821 -0.0016  0.0239   0.0512   0.0643    0.0736   0.0000   438.3282       3.24827       16.3837      -1.81335      -5.67571      0.691667       3.13997      -1.11780     -0.128694      -1.81374       1.51893     -0.928106     -0.298521       1.29707      0.490985      0.230520      0.520649     -0.160479       1.17096       1.56154       1.71387       1.82950       1.83774       1.90207       1.75338       1.72555       1.56231       1.39111       1.27733       1.07429      0.980866      0.757896      0.639312      0.513857      0.401892      0.309498
  32  15 3456.6380    3.0030  2.4069 12.4572 -0.0002  0.0308   0.0332   0.0814    0.0525   0.0000   436.2407       1.34399       15.4574    -0.0498600      -5.06524     -0.881605       1.00450       1.72668       3.68385      -2.85360       1.70196      -3.79025      -1.56771      0.106658      0.504822     -0.595712      0.244774      0.683848       1.57078       2.03455       2.24796       2.43865       2.39137       2.42647       2.34552       2.23063       2.08219       1.83460       1.62897       1.42391       1.19306       1.00053      0.817231      0.666939      0.526976      0.411165
  32  16 3609.2877    2.4768  3.6611 11.7297 -0.0007  0.0387   0.0221   0.1046    0.0434   0.0000   438.3101       1.72961       16.8373     -0.422972     -0.592788      -2.58723       1.95177     -0.962191       1.79624      -3.62960     -0.162355     -0.858490      -1.09623       2.92921       1.94126      0.995110     -0.246532      0.851600       1.95030       2.61133       2.91809       3.06007       3.11842       3.08756       2.93830       2.77027       2.62779       2.31359       2.08675       1.81520       1.54682       1.31085       1.07457      0.845607      0.678132      0.516657
  32  17 3761.0299    2.0262  5.4561 11.1538 -0.0003  0.0512   0.0153   0.1318    0.0395   0.0000   435.8805       2.14544       11.9469       10.6221      -3.98145      -11.4104      -2.70066      -2.56094       3.67200      -1.28326      0.727859     -0.374807      0.851377      0.581724       1.31716      0.502705    -0.0128917       1.17805       2.59629       3.44237       3.84054       4.12813       4.18076       4.09085       4.03850       3.75727       3.42469       3.14333       2.76001       2.39958       2.05488       1.67884       1.36322       1.11229      0.878808      0.672534
  32  18 3912.1229    1.6708  7.7680 10.8289 -0.0001  0.0670   0.0112   0.1771    0.0337   0.0000   437.3131      -4.73007       10.2982      -5.94965       1.03306      -3.09621       2.65433      0.737656       4.59036      -1.20793       3.62491     -0.673800     -0.111607      -2.09076    -0.0788565      -2.33860      -1.38027      0.350287       3.27008       4.39733       4.73798       5.16766       5.33194       5.24614       5.13660       4.85428       4.40767       3.97810       3.50631       3.09029       2.55982       2.19352       1.75497       1.43175       1.11537      0.865014
  32  19 4062.8225    1.3522 10.0538 10.6729 -0.0003  0.0856   0.0086   0.2392    0.0307   0.0000   443.4518      -6.66402       15.7807       4.09616      -6.68784      -13.2980      -7.53429       9.66605       9.70974      -2.62977      -3.04642     -0.333541     0.0746816      0.682081      0.887877      0.673721      0.409353      0.223022       4.25721       5.55551       6.18717       6.61645       6.78986       6.77702       6.47512       6.17200       5.65219       5.11985       4.52640       3.95896       3.35999       2.79433       2.31099       1.83523       1.44440       1.11913
  32  20 4212.9579    1.0955 13.0076 10.5492 -0.0016  0.1162   0.0065   0.3180    0.0274   0.0000   435.0373     -0.803094       5.89108       6.54382       1.35530      -11.9986       7.96672      -3.26544       2.42328      -17.5793       8.43044       3.85781       2.31307      -1.19266     0.0288080       1.08191      -2.54222      0.972800       5.66511       7.51286       8.39417       8.88439       9.08751       9.22106       8.81685       8.35471       7.74709       6.89140       6.12693       5.27160       4.48986       3.75089       3.08675       2.46697       1.93097       1.50461
  33   5 1823.8325    0.4478  0.3833 10.0474 -0.0019  0.0130   0.0117   0.0294    0.0369   0.0000   441.2666     -0.720091       21.1136       1.91022      -2.67714      0.724401      0.647577      0.104925     -0.595035      0.352528      0.733962      0.296356     0.0852524      0.293344     -0.569502      0.233367      0.179416     -0.103218      0.652100      0.794886      0.877952      0.990623       1.02997      0.985754      0.922202      0.913098      0.873958      0.717357      0.670717      0.593230      0.501011      0.408974      0.341137      0.286884      0.218356      0.164486
  33   6 2007.5851    0.6702  0.6061 10.1469 -0.0027  0.0149   0.0139   0.0363    0.0541   0.0000   439.8867     -0.767053       20.2813     -0.226677      -1.41236      0.699341       1.48763      -1.06776      0.520864      0.166621      0.130791     -0.573817      0.350758      0.169545     -0.439260     -0.293114     -0.420720     -0.227512      0.716091      0.939676       1.05996       1.10885       1.16077       1.13659       1.12125       1.06078      0.961094      0.865312      0.787063      0.681889      0.566450      0.491778      0.399256      0.326593      0.249959      0.200956
  33   7 2187.3146    0.9872  0.8057 10.7058 -0.0007  0.0171   0.0181   0.0433    0.0668   0.0000   439.7805    -0.0570683       19.6868      0.225449      -3.10031       3.52694     -0.489285      -2.69874       1.92380     -0.176130     -0.846100      -2.26701     -0.994450       1.33260      0.272604     -0.395943      0.334269      0.310538      0.835547       1.07183       1.16033       1.31057       1.34136       1.30484       1.28143       1.19599       1.11294      0.996970      0.882726      0.781856      0.654157      0.564329      0.469411      0.365054      0.289612      0.229767
  33   8 2360.8011    1.4421  1.0810 11.0209 -0.0006  0.0195   0.0232   0.0518    0.0939   0.0000   440.5757      -1.76492       17.6175       1.76877      -2.26153      -2.25756     -0.577815       1.12388      0.601160     0.0806540       1.30020      0.561922     -0.311802     -0.281369      0.809790     -0.609896     -0.542238      0.526124      0.937732       1.21596       1.38249       1.45030       1.44187       1.49718       1.39127       1.36442       1.25115       1.12116       1.06368      0.864406      0.781025      0.630573      0.548998      0.427057      0.344415      0.262857
  33   9 2529.1260    2.0320  1.1213 11.5445 -0.0019  0.0195   0.0314   0.0514    0.1086   0.0000   439.0849      0.196352       18.6359     -0.432123      -2.23616     -0.795019     -0.750832     -0.272352       1.23169      0.157654       1.73025     -0.206546     -0.645185     -0.723286     -0.474999      0.157284      0.148027     -0.561488      0.962028       1.22573       1.44958       1.54930       1.58854       1.60424       1.56045       1.43099       1.31478       1.17726       1.03188      0.913574      0.763648      0.627547      0.503193      0.420118      0.338940      0.257840
  33  10 2694.9471    2.6268  1.0493 12.3336 -0.0022  0.0189   0.0429   0.0486    0.0928   0.0000   439.6187      0.172390       15.4669      0.669500      -2.10299      -3.31156      -1.09183      -1.63400      -2.31444      -2.39579       1.39285     -0.896489     0.0587673     -0.491440      0.146011     -0.542109     -0.199293      0.153550      0.948311       1.26260       1.37780       1.47050       1.46430       1.50196       1.39768       1.34750       1.25122       1.14395       1.03027      0.899975      0.772887      0.665805      0.531440      0.442058      0.346089      0.274361
  33  11 2858.5239    3.4196  0.9797 12.6545 -0.0010  0.0173   0.0559   0.0467    0.0968   0.0000   438.7724    -0.0523517       18.7035      0.378306      -4.00133      -1.28845       1.23863      -2.47754       1.56903     -0.284483      -1.11345      0.563952     -0.440765     -0.254781     -0.255416     0.0541766     -0.151937      0.186475      0.851889       1.11379       1.16743       1.34017       1.30416       1.31240       1.29471       1.24209       1.14901       1.02051      0.906122      0.792649      0.666449      0.555497      0.466519      0.388527      0.294767      0.243758
  33  12 3018.7340    4.0633  0.9061 13.2366  0.0013  0.0173   0.0682   0.0426    0.0881   0.0000   438.8103       2.37422       18.8827      -3.20722      -1.81337     -0.131441      -2.19862     -0.624307     -0.457266      0.677060       1.45402       2.32525     -0.602564     0.0384230     -0.106309     0.0782719     -0.516561     -0.188223      0.841350       1.13945       1.19080       1.32612       1.28318       1.33357       1.31308       1.25370       1.17381       1.03146      0.919684      0.798086      0.637827      0.554158      0.460776      0.369635      0.316437      0.240239
  33  13 3175.9762    4.1220  1.1797 13.2009 -0.0031  0.0205   0.0636   0.0526    0.1148   0.0000   439.2333      0.803068       16.1408      -2.24903      -1.66146      -1.79163       3.34419      -1.64161      0.653096      -1.85899       1.96068      -1.75968      -1.36340      0.274126      0.431476     -0.114161     -0.122634      0.649125       1.01108       1.29488       1.42629       1.58969       1.57842       1.60724       1.56062       1.43826       1.34171       1.23670       1.06265      0.941109      0.809358      0.656863      0.539477      0.440255      0.355618      0.283092
  33  14 3331.3405    3.6353  1.8289 12.5204  0.0001  0.0251   0.0443   0.0672    0.0834   0.0000   438.4472       4.20630       14.6303      -2.40276      -2.31387       1.43187      0.736671     -0.533377     -0.280608     -0.232212     -0.822159      -2.10030     -0.899359   -0.00286979     -0.970176     0.0936121      0.236381     -0.497112       1.21164       1.64339       1.75070       1.97294       1.95826       1.91808       1.89731       1.78296       1.67233       1.49745       1.31957       1.16936      0.998393      0.814831      0.691535      0.545754      0.444699      0.348724
  33  15 3485.6303    2.9598  2.7992 12.0335 -0.0005  0.0323   0.0292   0.0826    0.0547   0.0000   440.0182       2.98781       17.9410      -2.69710      0.995099       2.50971       2.13729      -2.80183       2.13926      0.849230       2.65970      -1.07570      -1.64033       2.43610      0.518742       1.57616     -0.894489      0.634989       1.57560       2.03138       2.24744       2.40104       2.50112       2.48576       2.42061       2.28764       2.11486       1.90963       1.67825       1.49210       1.26086       1.06417      0.872135      0.702741      0.556873      0.433956
  33  16 3639.0528    2.3882  4.0749 11.5137 -0.0006  0.0400   0.0197   0.1082    0.0425   0.0000   440.5451       1.53035       22.1836      -5.40703      -1.84874      -7.70823       6.80698      -1.08655      -3.09910       2.12840    -0.0801956      0.257955     -0.510510       1.55305      -1.82159      0.704448     -0.193091      0.501450       1.93859       2.53413       2.83065       2.99539       3.09356       3.07271       2.95528       2.79208       2.65762       2.34022       2.12515       1.85586       1.58469       1.32702       1.10892      0.890526      0.706704      0.552464
  33  17 3791.6769    1.9813  5.9100 11.0523  0.0001  0.0506   0.0140   0.1425    0.0367   0.0000   439.5872      -2.23793       12.2855      -3.20757       2.23178      -4.16869      -4.68676      -4.60108      0.835649      -1.16171      -4.63956      0.507520      -5.73496      -4.77504      0.119996      0.857784      0.249623     -0.298462       2.51266       3.26868       3.59091       3.90280       4.02670       4.04807       3.86771       3.60027       3.33951       3.08953       2.74829       2.37617       2.01410       1.69305       1.40855       1.11725      0.896684      0.704607
  33  18 3943.4393    1.6056  8.1256 10.7977 -0.0004  0.0686   0.0104   0.1855    0.0325   0.0000   440.7694     -0.379496       5.80123      -1.79155     -0.982102      -8.30693       6.17565       1.27099       2.88202       1.66419       6.47156      -5.72784    0.00792108       4.38543       1.98783       1.09696      -2.44406      -2.12788       3.31721       4.35859       4.86659       5.11117       5.38210       5.31203       5.14368       4.93593       4.55597       4.05418       3.69389       3.12438       2.73835       2.25341       1.86563       1.55151       1.20473      0.932749
  33  19 4094.6716    1.3171 11.1365 10.5841 -0.0002  0.0929   0.0077   0.2580    0.0303   0.0000   443.3290      -10.7389       4.12292      -1.65708      -10.0824      -3.27879      -7.65665     -0.252042      0.661886       6.15427      -1.25310      0.622876      -4.32659       5.82025       2.28670       1.36674      -2.51258     0.0543731       4.48395       5.92746       6.55359       6.95372       7.20790       7.17146       6.94526       6.63613       6.13489       5.51245       4.93392       4.27726       3.69303       3.10482       2.52355       2.06908       1.64123       1.28584
  33  20 4245.3154    1.0623 13.2609 10.5749 -0.0002  0.1200   0.0065   0.3215    0.0264   0.0000   439.2990       15.6625       2.16983      -9.24526       4.90902       10.2723      -11.4521      -17.6984       11.0585       3.92469      -5.59832       8.11379      -2.31340      -10.3399      0.570736      -4.28410      -1.80763      0.670988       5.63880       7.52017       8.38052       8.91556       9.17396       9.16853       8.97261       8.33555       7.90177       7.05432       6.35469       5.44222       4.70805       3.93091       3.27873       2.63790       2.07678       1.63433
  33  21 4395.9230    0.8670 15.3168 10.3406 -0.0044  0.1458   0.0053   0.3849    0.0250   0.0000   449.5556      -24.7569      -2.06884       1.37150      -15.4035      -4.90690      -11.5122      -15.6014      0.826015      -2.57965       12.6939       11.8476      -4.77907       4.77568      0.717885      -2.60538       1.31605      0.762739       6.87440       9.14694       10.1991       10.9622       11.3347       11.1878       10.8314       10.3465       9.46942       8.66415       7.66734       6.71219       5.68995       4.81038       3.98128       3.25541       2.52778       1.95541
  34   5 1841.2586    0.4638  0.4166 10.0752 -0.0050  0.0139   0.0117   0.0305    0.0383   0.0000   439.8462      0.559688       21.0950      0.508125      -2.26955     -0.741000      0.642813      0.870761      -1.49778      -2.05384     -0.174104      0.824394      0.308591    0.00673041     -0.265163     0.0840345      0.221393     -0.111650      0.674248      0.875274       1.03813       1.02005       1.07483       1.05633      0.944778      0.957678      0.921860      0.801486      0.743849      0.640441      0.576865      0.490084      0.378302      0.313841      0.262614      0.189741
  34   6 2026.3022    0.6963  0.6652 10.2136 -0.0018  0.0161   0.0138   0.0391    0.0546   0.0000   441.7590      0.217207       20.4452      -1.21192      -5.34226       1.54604      0.237994      0.783183     -0.451690     0.0158329     0.0211166      -1.22844      0.666143      0.377293    -0.0754981      0.642066      0.310597      0.169756      0.776344       1.04489       1.12351       1.21220       1.21398       1.21648       1.07497       1.04101      0.987162      0.978711      0.840275      0.796942      0.692947      0.567717      0.459767      0.368878      0.300395      0.232754
  34   7 2206.9617    1.0862  0.8927 10.5822  0.0001  0.0174   0.0188   0.0454    0.0787   0.0000   440.5468      0.476158       18.3357     -0.540052      -1.34326     -0.487585      -1.09954      -2.65480       1.00398      -1.74222     -0.547297     -0.418204       1.11538     -0.123609     -0.126660      0.201430      0.308306    -0.0389811      0.818533       1.04625       1.17383       1.26826       1.27711       1.28781       1.20978       1.20992       1.12650      0.997274      0.890354      0.808587      0.682825      0.562816      0.458263      0.398553      0.324670      0.247052
  34   8 2381.1964    1.5351  1.1287 10.9470 -0.0002  0.0191   0.0235   0.0520    0.1066   0.0000   440.3924    -0.0327633       22.1931      -1.35975      -2.48242      0.508159     0.0194665     -0.518775      0.475458       2.03439      -1.73195     -0.617239     -0.509772     0.0491357      0.937184      0.622662      0.186570    -0.0120462      0.920078       1.19050       1.31558       1.43174       1.40672       1.42376       1.40053       1.32282       1.24077       1.14797      0.995367      0.887843      0.769069      0.653611      0.533871      0.447022      0.351343      0.278109
  34   9 2550.6346    2.0908  1.1839 11.4250  0.0009  0.0202   0.0311   0.0508    0.1164   0.0000   440.9808      0.111521       20.1517       1.60737      -1.88600       1.01942     -0.920714    -0.0934706       1.78208     -0.792778     0.0107698     -0.650113      0.518428     -0.279652      0.119772      0.320866      -1.09523     0.0449905       1.00370       1.31587       1.36025       1.54164       1.53518       1.53802       1.46373       1.34743       1.32922       1.24162       1.08686      0.955256      0.829355      0.721119      0.579336      0.467205      0.387148      0.289693
  34  10 2717.9426    2.6758  1.0514 12.3197 -0.0012  0.0188   0.0424   0.0481    0.0916   0.0000   439.2455     0.0762193       19.2742     -0.561654      -5.60768      -3.31595     -0.584151      0.268050       2.55185      -3.30937      -1.33131      0.226724       2.42326     -0.233532      0.138481     -0.127325      0.314652      0.427808      0.871482       1.16420       1.27242       1.39554       1.41842       1.41517       1.33574       1.31092       1.21982       1.11493      0.985223      0.848166      0.733273      0.617588      0.505426      0.416662      0.338204      0.261711
  34  11 2882.8748    3.5237  1.0696 12.7481 -0.0014  0.0183   0.0555   0.0504    0.1060   0.0000   440.7318       2.44558       18.4619      -2.08533      -1.86554      0.121846     -0.524411      -1.30040     -0.756565      0.269997       1.36184     -0.145246     -0.717937     -0.893179      0.574144     -0.444455     -0.218241    -0.0927173      0.840190       1.14244       1.28037       1.36073       1.41506       1.40358       1.37640       1.27722       1.22121       1.09596      0.954622      0.838577      0.692231      0.629135      0.483141      0.426077      0.319067      0.256126
  34  12 3044.3789    4.2087  1.0527 13.1293  0.0003  0.0189   0.0652   0.0452    0.1013   0.0000   440.3804      0.303741       17.7987     -0.866382     -0.822305      -1.33221      -1.05770     -0.820227     -0.662086      0.271509      0.556359       1.06329      0.280447      0.118204      0.338132     -0.266985    -0.0739755      0.282198      0.860522       1.20018       1.26987       1.44126       1.38141       1.45401       1.38054       1.30449       1.20451       1.09430      0.983000      0.865236      0.735675      0.615818      0.513021      0.413599      0.342535      0.262024
  34  13 3202.7851    4.0367  1.2433 13.3329 -0.0010  0.0214   0.0595   0.0545    0.0892   0.0000   438.1559      0.998200       16.5265     -0.833640      -2.78851      -2.99855     0.0253485      0.699523     -0.405647      0.822997     -0.247170      0.629630      -1.37506      0.905255      0.117943     -0.315325      0.350240     -0.199991       1.01671       1.35567       1.47267       1.56162       1.72190       1.72315       1.66555       1.50154       1.37725       1.24616       1.11692      0.989459      0.819528      0.708761      0.574273      0.473362      0.358958      0.286274
  34  14 3359.0886    3.4527  1.8855 12.7437 -0.0015  0.0258   0.0418   0.0690    0.0663   0.0000   441.7333       2.60814       15.4328      -1.12586       1.66295      0.173631      -2.21577       1.62249      -1.71911       1.05540      -3.32465      0.684608       1.20782      -1.58419     -0.480201      0.778995      0.270486     -0.334456       1.23104       1.68446       1.74674       1.96646       1.98582       2.00541       1.96728       1.87929       1.74391       1.58233       1.36846       1.19080      0.990281      0.852816      0.719539      0.591508      0.470990      0.360546
  34  15 3514.2813    2.7927  3.0286 12.0398 -0.0003  0.0337   0.0265   0.0887    0.0489   0.0000   439.3186       5.98656       14.9039       1.93250       1.80675      -2.53352      0.983135      0.261295      0.457552       1.30608       1.34545     -0.939771      -1.52131       1.37458      0.262150      0.382196      0.153723     -0.354331       1.60286       2.14977       2.34999       2.56994       2.54797       2.55722       2.51851       2.35910       2.26911       2.00158       1.78933       1.58038       1.35033       1.18398      0.939383      0.777922      0.620558      0.493925
  34  16 3668.4569    2.3012  4.4149 11.5227 -0.0002  0.0423   0.0182   0.1116    0.0385   0.0000   441.6548      -2.62146       18.1143      0.346888      -8.74341      -6.30737      -3.23459       1.10205       1.03837       1.27188      -2.46179     -0.309732       1.44835       1.60783      0.205282     -0.260984     -0.161567    -0.0743039       2.02562       2.68849       2.95436       3.25648       3.35328       3.34831       3.22420       3.03445       2.84081       2.55785       2.28371       1.96771       1.71207       1.41548       1.17823      0.956913      0.774457      0.605236
  34  17 3821.8282    1.8528  6.1728 11.1631 -0.0006  0.0541   0.0132   0.1498    0.0332   0.0000   439.0373      -1.63119       16.5446      0.303238      -6.97157      -7.91342       4.70415      -5.75902      -5.02536     -0.311620       2.15996      -1.34916     -0.642544       1.08058      -1.52450      -2.04391      -1.37368     -0.817246       2.54576       3.40420       3.80406       4.08762       4.20094       4.07486       4.03352       3.85340       3.57731       3.23670       2.88848       2.52366       2.15994       1.84042       1.52163       1.24196       1.01594      0.784864
  34  18 3974.3900    1.5372  9.0760 10.7743  0.0004  0.0746   0.0095   0.2027    0.0307   0.0000   435.5291       6.00783       16.3713       5.87832      -3.03263   0.000655407     -0.240773      0.605677      -1.63650      -1.13899       2.63304      -1.36151       1.20330       1.58269      -1.90487      -2.15148     -0.250467    -0.0879230       3.49790       4.59739       5.08083       5.49709       5.74795       5.66019       5.57510       5.26769       4.82767       4.40293       3.92134       3.50217       2.94910       2.54244       2.06629       1.71800       1.33509       1.07363
  34  19 4126.2965    1.2800 11.6013 10.5878  0.0009  0.0984   0.0073   0.2606    0.0290   0.0000   443.2818       8.07664       17.3623      -5.65145       10.2174      -8.91296      -9.42100      -16.6045       1.59428       7.26930       2.17811      -2.42786      -4.34836      -3.79622       1.47770       2.81983       1.35599      0.469486       4.45977       6.08799       6.81777       7.18911       7.48529       7.28576       7.18918       6.73859       6.36011       5.81653       5.20241       4.53317       3.99344       3.30181       2.75907       2.20315       1.78900       1.41004
  34  20 4277.4331    1.0260 13.9607 10.5304 -0.0008  0.1236   0.0060   0.3332    0.0254   0.0000   435.1671       5.46295       23.4901      0.750546       7.56178      0.967996      -6.77384      -1.33661       12.4810      -14.2254      0.823892       1.15180      -1.69864      -5.21369       9.17490      -2.88497      -4.72935      -1.78543       5.68749       7.50013       8.51861       9.03454       9.31134       9.36602       8.99168       8.58575       8.05793       7.20296       6.44721       5.80965       4.88643       4.21909       3.41024       2.83428       2.26316       1.76645
  35   3 1456.6281    0.1580  0.1434 10.0143 -0.0037  0.0143   0.0088   0.0291    0.0226   0.0000   441.0362     -0.678888       22.1249      0.599867      -4.02527      -1.18542       1.25412       1.04729     -0.975750      0.670100     0.0220003     -0.332948     -0.300957    -0.0114757     -0.109857    -0.0540820     -0.351042     0.0393258      0.518903      0.962408      0.694507       1.10751      0.911556       1.12302      0.799466       1.01253      0.690983      0.956383      0.661048      0.709282      0.448385      0.451398      0.334585      0.303338      0.227470      0.176786
  35   4 1665.9343    0.3009  0.2248 10.0385 -0.0052  0.0120   0.0113   0.0244    0.0272   0.0000   441.5146      0.743137       19.7786     -0.682411      -3.35065     -0.862622     -0.923558    -0.0226590     -0.581196      0.210284       1.06424    -0.0685711     -0.149532      0.544853    -0.0972862    -0.0877076     -0.287661    -0.0548626      0.553268      0.683006      0.821874      0.749807      0.831920       1.00066      0.896161      0.694615      0.740074      0.636443      0.619377      0.569698      0.450050      0.372786      0.300221      0.230874      0.222773      0.169935
  35   5 1858.4319    0.4989  0.4562 10.0282 -0.0000  0.0125   0.0116   0.0327    0.0402   0.0000   440.6725     -0.337993       20.4926     -0.125033      -1.30761      -1.47300     -0.558184     -0.398110    -0.0315446       1.28403    -0.0362436     -0.332633     -0.101063      0.639146     0.0908241     -0.254670     -0.328513    -0.0600260      0.576952      0.756114      0.867261      0.919586      0.891861      0.934948      0.929621      0.871157      0.811195      0.771688      0.667397      0.595363      0.510427      0.395106      0.343614      0.297907      0.236430      0.196439
  35   6 2044.8263    0.7289  0.7115 10.1663  0.0005  0.0157   0.0136   0.0402    0.0596   0.0000   440.4521     -0.276092       19.7584       1.76484      -3.08922       1.34997      0.153783     -0.338262      0.501500     -0.438167      0.311498      0.405189     -0.816472      0.748589      0.557932      0.265576      0.398473     -0.291089      0.724505      0.926855      0.980807       1.06760       1.13340       1.10225       1.08469       1.03281      0.998915      0.898966      0.821509      0.722156      0.609696      0.496556      0.438171      0.365184      0.299079      0.234914
  35   7 2226.3676    1.0851  0.9304 10.6192  0.0000  0.0174   0.0179   0.0461    0.0757   0.0000   439.3365     -0.554658       20.7806      -3.78151      -4.40862      -1.87448      -1.34685       1.03241      0.877463      -1.79190      -1.52832      0.739258     -0.380268      0.643265      0.315639    -0.0362439      0.141646     -0.328573      0.807062       1.00218       1.18281       1.24369       1.26030       1.29361       1.24310       1.21131       1.12225      0.980499      0.917918      0.797699      0.681902      0.581553      0.496019      0.395254      0.327212      0.261482
  35   8 2401.3016    1.5535  1.0363 11.2384 -0.0002  0.0186   0.0243   0.0478    0.0860   0.0000   440.4191       1.10675       20.0186      -1.02081      -2.33083     -0.214221     -0.735196      0.641881      -1.09149     -0.157631      -1.42447      -1.07195     -0.436938      0.362754     -0.468633      0.907170      0.779482     -0.264086      0.863976       1.13957       1.26680       1.32236       1.40206       1.44719       1.37552       1.33711       1.21156       1.09830      0.976658      0.836903      0.735216      0.619844      0.521824      0.423555      0.343935      0.269976
  35   9 2571.8232    2.1592  1.0776 11.8467 -0.0027  0.0191   0.0332   0.0463    0.0952   0.0000   439.7199      0.711005       19.3206      -2.11155     -0.160415       1.69047     -0.416568      -1.71606     0.0155184       1.84301      -1.56294     -0.490291      -1.35890     -0.105353       1.07578     -0.118816      0.610698     0.0577969      0.901569       1.20138       1.35299       1.42716       1.47873       1.46523       1.43521       1.38709       1.29093       1.14358       1.03279      0.902119      0.783170      0.660161      0.545040      0.443179      0.360815      0.287803
  35  10 2740.4920    2.8268  0.9980 12.4810 -0.0016  0.0174   0.0452   0.0465    0.0861   0.0000   441.3198    -0.0845997       18.8466       1.03692      -1.68739       1.26435    0.00421038      -2.06916     0.0511084     -0.715980      0.692697     -0.762366     -0.198515     -0.185088      0.915129     -0.409787      0.179896     -0.107645      0.822677       1.05307       1.16481       1.24442       1.23859       1.27291       1.25071       1.22307       1.14624       1.03804      0.912253      0.784027      0.687444      0.587465      0.484993      0.407548      0.330532      0.259402
  35  11 2906.7927    3.6719  1.0201 12.6242  0.0001  0.0171   0.0563   0.0463    0.1148   0.0000   440.7483      -2.43073       19.8731     -0.658564      -2.01399     0.0281393     -0.362387      0.612030      0.496603    -0.0500436      0.352815     -0.271841     -0.487149     0.0964096       1.04346     -0.219406     -0.264571      0.120323      0.779619      0.999877       1.11214       1.23020       1.27128       1.23828       1.22223       1.14640       1.09985      0.969003      0.865296      0.783476      0.675022      0.583445      0.489748      0.407481      0.323029      0.245441
  35  12 3069.5605    4.2021  1.0897 13.1577 -0.0024  0.0188   0.0634   0.0466    0.1030   0.0000   440.6488     -0.108284       18.9422      -1.22019      -1.20488      -1.74912      0.196050     0.0398926      0.928088   -0.00488358     -0.115790     -0.799678      0.267989     -0.717817      0.528633      0.371488      0.745290      0.159983      0.986229       1.30110       1.47309       1.60677       1.68687       1.67378       1.60385       1.47436       1.37876       1.21943       1.10059      0.952868      0.833756      0.717966      0.579216      0.477433      0.373744      0.284054
  35  13 3229.0952    4.0363  1.3396 13.2327 -0.0016  0.0213   0.0565   0.0550    0.0888   0.0000   440.0513      -1.32611       14.6744     -0.238886      -3.46374      -2.64218       2.00811      0.851950     -0.100587      0.688903      0.474189      0.603053     -0.526878     -0.991656      0.125276      0.168029      0.299943     -0.422908       1.01187       1.35057       1.47476       1.61659       1.66283       1.64492       1.55956       1.52085       1.41828       1.30708       1.14629       1.01868      0.875096      0.751020      0.605365      0.498981      0.401672      0.321373
  35  14 3386.5267    3.4145  2.0868 12.6375 -0.0006  0.0268   0.0382   0.0706    0.0595   0.0000   441.6857       2.72309       16.8450      -4.76337      -4.02284     -0.425198      0.825297      -3.55499    -0.0915861      -3.59332     -0.237276      0.489938       1.55104     -0.693459      0.246157     -0.264200     -0.544183      0.162213       1.20749       1.63972       1.75702       1.95122       1.98102       2.01704       1.96292       1.83921       1.69000       1.53416       1.39208       1.26246       1.06642      0.907169      0.762062      0.628906      0.495153      0.392342
  35  15 3542.6218    2.7335  3.2292 11.9167 -0.0005  0.0345   0.0245   0.0894    0.0474   0.0000   439.5747      -2.47022       15.7047      -1.48128      -3.96729       1.19649       4.69541      -2.04207     -0.386247      0.861154       2.89182       3.51106      -4.09170      -1.26372      0.468269       1.44004      0.178184    -0.0661896       1.58745       2.07525       2.35575       2.50595       2.59612       2.60288       2.52783       2.40998       2.26242       2.01112       1.83602       1.62985       1.38133       1.19151      0.966714      0.818609      0.649877      0.518472
  35  16 3697.7066    2.1992  4.9714 11.3939 -0.0010  0.0451   0.0164   0.1199    0.0368   0.0000   436.7980     -0.123793       14.5780      -2.91946       2.59598      -3.84979       1.80559       2.77183      -2.08012      -3.72936       3.11696    0.00182745      0.912984      -1.53818      -1.11213      -1.49025      -1.44771     -0.438618       2.05204       2.69338       2.97609       3.23345       3.33494       3.36400       3.30898       3.08080       2.91765       2.62203       2.36505       2.07770       1.81253       1.51702       1.26259       1.05954      0.839813      0.664776
  35  17 3851.6948    1.7948  6.8056 11.0162 -0.0007  0.0575   0.0120   0.1542    0.0334   0.0000   443.7262       6.11183       6.98269      -1.08634       4.58750      -6.26770       8.57811      -7.57073       3.56261       3.10006      -2.03687      -6.84030     -0.914506     -0.163139       1.17140      -2.18217      0.193248       1.44323       2.59898       3.43528       3.82934       4.13990       4.22777       4.20255       4.19399       3.92174       3.71604       3.33983       3.03128       2.67100       2.28587       1.95497       1.66159       1.35127       1.08123      0.853844
  35  18 4004.9227    1.4575  9.5162 10.7739 -0.0007  0.0791   0.0088   0.2146    0.0300   0.0000   430.5374      -4.31705       13.2052       1.41714      -5.61448     -0.759436       1.97385       16.3064      -7.85912      0.991867      0.115867     -0.369644       1.74288       2.03760     0.0641704       3.10639      -3.17072      -2.35227       3.60110       4.80089       5.28857       5.72708       5.91069       5.80490       5.82767       5.42023       5.09964       4.63908       4.19142       3.67484       3.22597       2.73104       2.28836       1.88548       1.50793       1.19799
  35  19 4157.5980    1.1826 11.5714 10.6796 -0.0015  0.1000   0.0070   0.2749    0.0269   0.0000   434.0781     0.0290015       7.10137      -2.07994     -0.598414       10.5327      -11.4321       8.98866       3.35683      -5.28996      -13.4788      -1.18120       5.29965       1.09193       1.67372      -1.01699     -0.927686     -0.871380       4.46126       5.93869       6.63240       7.31517       7.37052       7.41545       7.22584       6.85329       6.43356       5.81114       5.27200       4.60356       4.02951       3.38878       2.84363       2.33810       1.85436       1.47478
  35  20 4309.3517    0.9682 14.7202 10.4900 -0.0002  0.1329   0.0055   0.3556    0.0246   0.0000   434.4085      -12.7588       12.8729       6.77964      -7.69284     -0.845585       22.8600       2.20282      -6.42208       8.55321       14.6408       4.78876       5.01172      0.242176       2.59721      -1.50043     -0.794996       1.66118       5.96882       7.94561       8.87643       9.46899       9.86366       9.72850       9.66730       9.08268       8.50478       7.79099       6.99964       6.23769       5.35211       4.51307       3.78368       3.09948       2.48151       1.98434
  36   6 2063.0724    0.7779  0.6716 10.3635 -0.0017  0.0156   0.0148   0.0363    0.0580   0.0000   441.1218      0.329273       21.2133      0.161830      -3.11316       1.49539       2.57518     -0.100579       2.16687      -1.25187     -0.422524      0.273911      -1.19759     -0.649794     -0.449961      0.218323      0.643324     -0.301543      0.690383      0.882762      0.943960       1.06516       1.16350       1.06749       1.09778       1.02460       1.01217      0.888493      0.750648      0.693374      0.608240      0.528657      0.435853      0.348579      0.283251      0.230255
  36   7 2245.5158    1.1358  0.8568 10.8593 -0.0026  0.0164   0.0194   0.0422    0.0677   0.0000   440.1923     -0.368770       21.8259      0.180396      -2.60666      0.182044      -3.31239      -1.49336     -0.477105       1.16348      0.410553       1.24378     -0.558948      0.162902      -1.25875     0.0185528     -0.190628     -0.562951      0.755763       1.00392       1.09768       1.21514       1.23865       1.20447       1.19379       1.15671       1.06927      0.959603      0.873792      0.793880      0.676784      0.588808      0.491334      0.428439      0.335405      0.259969
  36   8 2421.1138    1.6142  1.0423 11.4550 -0.0008  0.0187   0.0249   0.0479    0.0791   0.0000   441.4711       1.27574       19.1822       1.17950      -3.10102      -3.08161      0.765626      0.581602      0.723959      0.742263      0.576692      0.599722      -1.19521    -0.0766885    -0.0788236     -0.518762    -0.0146590     0.0174419      0.794636       1.09161       1.12947       1.28996       1.31915       1.30658       1.32344       1.23701       1.17678       1.04337      0.967918      0.831363      0.722937      0.607208      0.528210      0.418727      0.341852      0.276460
  36   9 2592.6900    2.2413  1.2374 11.8248  0.0006  0.0199   0.0320   0.0525    0.0925   0.0000   440.8522      -1.41486       19.8690     -0.163568      -3.83699      -1.08094     -0.744517       2.55408       1.14964      -1.72714      -1.03643     -0.417846      0.488587   -0.00769265     -0.431622      0.120824     -0.173408      0.285583      0.904516       1.22760       1.38387       1.50495       1.56192       1.57273       1.52216       1.42832       1.35007       1.20882       1.07868      0.925215      0.825587      0.710924      0.577223      0.479465      0.389843      0.309658
  36  10 2762.6472    2.9163  1.0805 12.3763 -0.0005  0.0183   0.0439   0.0466    0.1002   0.0000   438.2038      0.181402       19.3616      0.829069      -1.57181       1.56018     -0.521716      -1.04491     -0.800281     -0.208232     -0.293494      0.377896      0.346963     -0.649451      0.369222     -0.540834     -0.136899     -0.439825      0.808212       1.05855       1.13453       1.28818       1.30871       1.27830       1.29019       1.19515       1.14716       1.04159      0.934323      0.853323      0.707428      0.626660      0.524331      0.439021      0.342987      0.274819
  36  11 2930.2346    3.8028  0.9993 12.9994  0.0001  0.0175   0.0592   0.0456    0.0927   0.0000   442.0887     -0.806645       18.3454      -2.46729      -1.50206    -0.0756026      -1.82050     -0.265961      0.765739     -0.410178     -0.206981      -1.88117      0.337183     -0.189726     -0.333595    -0.0868996      0.433856      0.249506      0.789299       1.05982       1.11407       1.20923       1.24207       1.30334       1.27033       1.17367       1.12652      0.998686      0.908803      0.806184      0.692276      0.596566      0.496916      0.417169      0.334040      0.265403
  36  12 3094.2450    4.3001  0.9944 13.0789 -0.0023  0.0167   0.0650   0.0431    0.1069   0.0000   441.6972       2.21581       16.8119      -1.35058      -1.67956      -1.58257      0.714232       1.42833     -0.249767     -0.103511     -0.532175    -0.0887150      -1.46555      0.225159      0.279903     -0.763621      0.584854    -0.0455097      0.764482      0.977260       1.10474       1.21414       1.19399       1.23999       1.17280       1.13072       1.07787      0.971848      0.878872      0.786089      0.678092      0.582802      0.501595      0.409561      0.330396      0.256274
  36  13 3255.0295    3.9293  1.4724 13.0257  0.0007  0.0219   0.0511   0.0570    0.0759   0.0000   441.8381       1.53626       17.8916      -2.82742      -2.78943      -2.74129      -2.93123      -2.88518       1.57982     -0.867766     -0.163939      0.146593      -1.39710      0.613539      0.608018     -0.250323     -0.434707     -0.374921      0.959767       1.28191       1.44377       1.54930       1.61400       1.60150       1.59053       1.45129       1.40918       1.27520       1.15474       1.04483      0.855329      0.741055      0.616558      0.530466      0.412393      0.343578
  36  14 3413.6396    3.2710  2.1253 12.6607 -0.0001  0.0274   0.0360   0.0696    0.0548   0.0000   438.1117     -0.472257       17.0561      -1.37583      -1.40450      -3.08659      -4.60851      -3.21450       3.89968      0.740421     -0.479825      0.321985      -2.60407      0.116081     -0.967239     -0.501306       1.14181      0.275150       1.27492       1.65984       1.74585       1.94737       1.99640       1.99093       1.98883       1.85706       1.76594       1.60357       1.45792       1.28224       1.13958      0.961193      0.806877      0.677495      0.552707      0.439233
  36  15 3570.6306    2.6305  3.4750 11.8741 -0.0002  0.0356   0.0225   0.0922    0.0435   0.0000   438.7539      -1.05398       20.0509       2.92438      -4.27499      -1.97895      -1.06958      -1.52623      -2.41505      -4.24133       1.62946       1.94577     -0.760317      0.765513    0.00517632     -0.219817     -0.789788       1.20164       1.57613       2.11022       2.33465       2.57650       2.66777       2.66577       2.59892       2.51809       2.29994       2.09078       1.89286       1.65247       1.40875       1.23167       1.01429      0.843236      0.673560      0.545966
  36  16 3726.4049    2.1473  5.2676 11.2302 -0.0005  0.0458   0.0151   0.1232    0.0369   0.0000   444.6490      -1.78410       14.3923       1.46639      -3.11514      -2.66092      -1.47113      -3.11556       1.39591     -0.420910       1.31776      -2.56482    0.00644298       2.13441       2.16162      0.433298     0.0626166      -1.24294       2.00815       2.72784       2.96297       3.32255       3.31865       3.41907       3.27802       3.16213       2.95833       2.67420       2.43445       2.11716       1.85678       1.56674       1.32704       1.09692      0.869525      0.710110
  36  17 3881.3018    1.7575  7.2555 10.9788 -0.0001  0.0592   0.0111   0.1610    0.0319   0.0000   439.3831       4.82351       6.95063       3.97398      -7.53130      0.189115      -4.27637       10.5670      -5.51260      -6.28972      0.491176      0.446399     -0.105860    -0.0593650      -2.20945      -2.23136       1.39226      0.383826       2.63656       3.54016       3.91229       4.22862       4.39439       4.35168       4.27140       4.13368       3.85500       3.51983       3.11808       2.76355       2.37900       2.06639       1.72865       1.41527       1.16385      0.917200
  36  18 4035.1598    1.4100 10.1088 10.7760 -0.0003  0.0825   0.0082   0.2259    0.0289   0.0000   434.2987      -4.89546       10.5735      -9.37362      -1.24967      -5.61148       11.2198      -4.82542      -2.33589       4.80778       5.73532      -7.07856      -2.86848       4.20098       5.12609     0.0132191      -1.03194      0.131644       3.64965       4.81513       5.46388       5.88690       6.13226       6.15060       5.94366       5.66823       5.31017       4.86140       4.33801       3.87227       3.32404       2.86218       2.40563       1.98425       1.61798       1.27992
  36  19 4188.3016    1.1609 12.4880 10.6495  0.0002  0.1045   0.0065   0.2908    0.0261   0.0000   435.8442       2.40050       22.2569      -23.7248      -5.38455       7.67568      -4.32937      -5.37944       9.59655      -5.78918      -6.14309      -4.55506      0.393990      -2.75542      -5.24056       4.18347      0.270242      -1.60967       4.61854       6.12693       6.97249       7.37256       7.73009       7.67030       7.46476       7.27077       6.69677       6.22899       5.53975       4.91128       4.18140       3.60210       3.02285       2.51190       2.00842       1.63523
  37   3 1486.8035    0.1689  0.1357  9.9891 -0.0053  0.0107   0.0091   0.0208    0.0222   0.0000   441.8625     -0.172880       20.7687     -0.243651      -2.38346      0.646598     -0.615914     -0.319091     -0.140796     -0.462167      0.413885      0.387272      -1.06092    -0.0119265      0.177471     -0.141191      0.151130   0.000386906      0.457290      0.574837      0.678730      0.704409      0.778756      0.657815      0.660605      0.699463      0.654622      0.563560      0.556342      0.509281      0.464409      0.399721      0.285606      0.235978      0.232794      0.180187
  37   5 1892.1811    0.5398  0.5366 10.0517 -0.0004  0.0137   0.0115   0.0345    0.0429   0.0000   440.6329     0.0844841       20.6677      0.117497      -2.02765      0.931274     -0.353769       1.13915      0.292767     -0.291829      0.315669     -0.590724     -0.702706     -0.107845      0.171423      0.197469      0.374610     -0.238036      0.628042      0.778305      0.873078      0.913729      0.961082      0.978163      0.961663      0.958537      0.829875      0.792386      0.742820      0.642711      0.549070      0.478351      0.402698      0.339851      0.274695      0.220816
  37   6 2081.1042    0.8240  0.7730 10.2580 -0.0009  0.0166   0.0143   0.0401    0.0648   0.0000   441.4659     -0.374834       21.9322     -0.769695      -2.71689      -2.30152      -1.00346      0.553648      -1.32068    -0.0444872    -0.0191203     -0.763955      0.393601     -0.675561      0.314496     -0.628328      0.614799     -0.327045      0.764772       1.04071       1.18189       1.23754       1.30733       1.30897       1.28563       1.21659       1.16130       1.01433      0.908780      0.797462      0.674140      0.613361      0.488206      0.409529      0.333532      0.268750
  37   7 2264.3253    1.1999  1.0359 10.6663 -0.0014  0.0184   0.0183   0.0459    0.0847   0.0000   442.7323      -1.54253       22.5286       1.30367      -2.44886     0.0252889      0.533170     -0.618177      -1.46090     -0.187446     -0.506991     -0.673588      0.249270     -0.458919     -0.324722     -0.240791      0.227995     -0.175945      0.788137       1.06887       1.15501       1.29521       1.34344       1.35491       1.31684       1.25361       1.14257       1.07139      0.924568      0.883702      0.741736      0.642286      0.537028      0.435054      0.366936      0.293139
  37   8 2440.6399    1.7292  1.2195 11.2436 -0.0005  0.0199   0.0249   0.0527    0.1049   0.0000   442.7381      0.738291       21.7138      -1.92322      -2.69995      0.350797       3.04796      0.830726       1.32164       1.23946      0.582897      0.398375     -0.571556     -0.172319      0.607075     -0.504781      0.303415      0.147418      0.875917       1.19516       1.32781       1.48927       1.55048       1.53297       1.51208       1.40680       1.32962       1.19792       1.05181      0.963819      0.807025      0.694856      0.586392      0.478746      0.391319      0.314347
  37   9 2613.2929    2.3304  1.2074 11.6084 -0.0019  0.0187   0.0328   0.0514    0.1183   0.0000   441.4227       1.18632       20.3468     -0.444191      -1.79019      -2.00577     -0.955064      -1.73931      -1.26397     -0.264672       1.22696     0.0578802     -0.437139     -0.240541      0.441402     -0.716004      0.468931   -0.00373349      0.838308       1.06548       1.21706       1.30591       1.35736       1.37283       1.34908       1.29070       1.17104       1.11508       1.00536      0.884218      0.752897      0.637472      0.558624      0.461291      0.374255      0.297912
  37  10 2784.4860    3.0788  1.0209 12.7560 -0.0023  0.0181   0.0474   0.0453    0.0840   0.0000   439.8600     0.0546616       16.2162      -1.61847      -3.39511     -0.574606       1.67318      0.158065       1.26056      0.905800       1.36511      0.529140      0.211679      0.311371       1.18185      0.673336     -0.126212     -0.225033      0.791302       1.09066       1.14899       1.28216       1.25674       1.29283       1.29426       1.23840       1.16157       1.07026      0.953852      0.846740      0.722937      0.639033      0.533390      0.447551      0.352838      0.298530
  37  11 2953.2369    3.9713  1.0002 12.8517 -0.0002  0.0163   0.0603   0.0434    0.0975   0.0000   440.0192       1.18716       20.9870     -0.333872      -3.02439      -1.03087      -1.31632      -1.53913     0.0986483     -0.144619      -1.38550      -1.36968      -1.53952     -0.392908      0.359179      0.681244      0.232875     -0.186387      0.729281      0.946756       1.10183       1.17577       1.22026       1.23030       1.18292       1.16354       1.04911      0.961943      0.870073      0.763753      0.688590      0.595690      0.492487      0.403352      0.338795      0.269344
  37  12 3118.4563    4.2501  1.0947 13.4305  0.0000  0.0186   0.0645   0.0479    0.0910   0.0000   439.7131       3.13086       17.1734      -2.45770      -1.18911      -2.48027      0.117213      -1.06863      0.425806     -0.824774     -0.794975     -0.702492     -0.991973     -0.173552       1.05156      0.816487     -0.204754     -0.273984      0.839347       1.12318       1.22855       1.32020       1.36954       1.36252       1.33599       1.25955       1.17675       1.11450      0.999580      0.882235      0.776178      0.670573      0.589780      0.473645      0.399477      0.304233
  37  13 3280.5532    3.8139  1.5471 13.1531 -0.0010  0.0228   0.0492   0.0592    0.0690   0.0000   438.4065     -0.281252       18.2511      -1.00093      -2.67693     -0.166363      0.323026      -2.92743       1.46385      -1.63004      0.711065      0.759645       1.15964      -1.08659     -0.316861     -0.605637     0.0829702     -0.226382       1.00247       1.34628       1.41093       1.63143       1.58492       1.62587       1.59677       1.51327       1.43826       1.31266       1.18294       1.05890      0.958326      0.809373      0.719232      0.572266      0.460544      0.366019
  37  14 3440.2733    3.2081  2.3706 12.4843 -0.0000  0.0287   0.0324   0.0717    0.0503   0.0000   438.1337       2.98637       14.6013       2.39494      -3.03426      -6.52525      -1.02928      -1.68755     0.0286354      -2.49930       2.80472      0.940755     -0.620053     -0.176781       1.01986     -0.549718     -0.895958    0.00249951       1.23588       1.62230       1.76041       1.96004       2.04382       2.04400       1.96079       1.92005       1.77195       1.62519       1.48748       1.32964       1.15533      0.989881      0.848092      0.699806      0.570962      0.462355
  37  15 3598.3281    2.5381  3.7239 11.8072 -0.0013  0.0362   0.0210   0.0977    0.0398   0.0000   437.2149       4.09893       15.6783     -0.341516      -3.24636      -5.05569      -4.87968       1.61972      -4.13148       1.56232      -6.59130     0.0544779     -0.418247     -0.341918     -0.711836       1.61478      0.841752     -0.268570       1.58141       2.10337       2.30730       2.49737       2.62120       2.62132       2.58736       2.48225       2.28591       2.11932       1.91971       1.68872       1.47702       1.24498       1.06919      0.892572      0.723313      0.581642
  37  16 3755.0068    2.0550  5.6082 11.3391 -0.0008  0.0481   0.0143   0.1309    0.0326   0.0000   440.0568      -2.93014       18.1268     -0.507752      -2.69127      -8.28937      -9.36390       1.70726     -0.745782      -4.09104      -4.30644      -2.53900     -0.685290       1.90337      -1.88327     -0.515109      -2.10910       1.76468       2.09150       2.81173       3.11213       3.35507       3.42769       3.40473       3.38530       3.27914       3.09635       2.81965       2.53207       2.28936       1.94589       1.71898       1.43206       1.19512      0.969755      0.774958
  37  17 3910.5689    1.6737  7.8014 10.9313 -0.0004  0.0627   0.0102   0.1726    0.0307   0.0000   438.5732       3.19869       16.9926      0.131897       2.16661      -6.13661       4.36236      -3.23859      -5.04695       1.63264      -4.38541      -3.73732       1.66271      0.143824    -0.0361413     -0.314215      0.391463      0.878090       2.68119       3.48454       4.00466       4.27187       4.44478       4.42100       4.33441       4.20970       3.91355       3.63414       3.25785       2.91702       2.50738       2.17312       1.84286       1.53377       1.23686      0.999799
  37  18 4065.2244    1.3801 10.5894 10.7081 -0.0007  0.0858   0.0076   0.2360    0.0284   0.0000   435.9232       1.76238       20.6349       7.12240      -4.53955      -8.95099       5.49127       2.92713      -3.92628       1.49503      -9.21046       1.06148      -6.37618       2.54119       1.82114       2.50137       3.02914      -1.22613       3.63884       4.89132       5.43298       5.87569       6.04256       6.04104       6.00840       5.75470       5.35109       4.94881       4.48269       4.02017       3.47945       2.99476       2.51140       2.10206       1.70265       1.37661
  37  19 4219.2108    1.1132 13.2439 10.5901 -0.0006  0.1115   0.0059   0.3026    0.0251   0.0000   433.1538     -0.492305       15.8367       8.15186       10.8681      -14.2283       8.00555      -22.0790      -8.85894       6.60340      -9.83577      -3.93256       2.71346     -0.194100       7.20674      -4.85891     -0.342963       1.26158       4.69736       6.30838       6.97609       7.52460       7.85956       7.99464       7.63507       7.47265       6.91993       6.37973       5.78066       5.20537       4.50208       3.86105       3.28350       2.70269       2.21124       1.79044
  38   4 1713.0314    0.3307  0.2831 10.0509 -0.0106  0.0129   0.0105   0.0244    0.0280   0.0000   441.0258     -0.186020       22.3472      0.176166      -2.88915     -0.709704      0.253767      0.971599     -0.831852     -0.675182     0.0707177       1.45825    -0.0134590     0.0470563      0.353330     -0.450037    -0.0860168     0.0361194      0.606493      0.929314       1.12421       1.25048       1.31947       1.35297       1.29865       1.19997       1.05826      0.938168      0.788492      0.742897      0.562431      0.464145      0.409285      0.296951      0.226941      0.205536
  38   5 1908.8211    0.5441  0.5795 10.1865 -0.0033  0.0144   0.0113   0.0355    0.0434   0.0000   439.6917      -2.37002       22.2127      0.262227      -2.76189      0.147602    -0.0721238     -0.127160     -0.278788      0.490594      -1.13738       1.69920     -0.806900      0.597384      0.154063     0.0122612     -0.151927    -0.0962197      0.625536      0.770139      0.916815      0.980687       1.02736      0.997731       1.00092      0.954714      0.906118      0.804643      0.720555      0.691362      0.614700      0.535257      0.422505      0.380723      0.303114      0.246704
  38   6 2098.9108    0.8166  0.8590 10.3603 -0.0004  0.0169   0.0138   0.0433    0.0628   0.0000   442.1160      -1.80818       22.7537      0.474013      -3.84258      0.937640     -0.134379      -1.14923      -2.11102      0.290165      0.661050      -1.45763      0.478374     0.0127530      0.276341      0.127180      0.173509     -0.391634      0.720985      0.947179       1.06432       1.17084       1.17738       1.20110       1.16500       1.12443       1.03325      0.933013      0.899622      0.799599      0.711668      0.594449      0.513368      0.419035      0.346075      0.281823
  38   7 2282.8598    1.2233  1.0535 10.7876 -0.0027  0.0182   0.0186   0.0497    0.0851   0.0000   441.0940      -1.60623       21.5108     0.0149651      -3.34581      0.954032      0.778954     -0.788148       1.39336     -0.260290      0.866300      0.693152      -1.31758    -0.0287784     -0.766213     -0.315301   -0.00635305      0.351204      0.753683       1.01258       1.08955       1.20282       1.29978       1.24964       1.24790       1.14986       1.14334       1.01402      0.923090      0.819410      0.730045      0.633758      0.539803      0.438196      0.365780      0.300966
  38   8 2459.9394    1.7970  1.1721 11.2957 -0.0014  0.0186   0.0258   0.0515    0.1044   0.0000   439.8414       1.29176       20.4174     -0.439274      -2.22671       2.87506       1.70558       1.32007     -0.838962      0.793799     -0.210990     -0.952895      0.182662      0.724913      0.154719      0.643600     -0.190916    -0.0243845      0.842347       1.10933       1.25192       1.35840       1.39675       1.39138       1.32398       1.27534       1.21038       1.10745      0.992649      0.930493      0.813446      0.717075      0.616591      0.502312      0.411884      0.328870
  38   9 2633.6969    2.4248  1.0716 12.1079  0.0011  0.0182   0.0358   0.0460    0.0886   0.0000   441.4333      -1.23582       18.5527       1.31148      -1.63304      -1.83999      -2.04789      -1.87315       1.21329      -1.44435      -1.24949      0.980601    -0.0703367     0.0249950      0.369362   -0.00812263     -0.235968      0.268929      0.756271       1.00411       1.04217       1.20308       1.24076       1.26721       1.19138       1.19162       1.09795       1.02842      0.927173      0.820574      0.720924      0.619429      0.527384      0.448803      0.365429      0.289486
  38  10 2806.0183    3.2727  1.0283 12.3456  0.0009  0.0167   0.0476   0.0440    0.1127   0.0000   442.4383     0.0950956       19.1516     0.0702818      -3.83807      -2.89014   -0.00609752     -0.628851       1.72876      0.555992       1.14717      0.475537      -1.17502      0.326178       1.03972      0.751728     -0.534272     -0.262421      0.695693      0.945542       1.03454       1.12678       1.18303       1.17619       1.18356       1.09391       1.03367      0.946200      0.872899      0.767098      0.682550      0.585894      0.497196      0.412594      0.349249      0.276631
  38  11 2975.8494    3.9958  0.9683 13.0929  0.0001  0.0167   0.0602   0.0418    0.0912   0.0000   438.9164    -0.0496689       18.8796     -0.157448      -3.76774      -2.63039     -0.278731      -1.38618     -0.318755      0.609091      -1.56948      0.855692       1.24253     0.0383416     -0.528580      0.365672     -0.394172     -0.284440      0.709481      0.967990       1.07060       1.20055       1.21559       1.24930       1.20438       1.10625       1.08756      0.959074      0.916467      0.801285      0.684605      0.599920      0.489585      0.420489      0.333348      0.279096
  38  12 3142.2806    4.2742  1.1535 13.2456 -0.0005  0.0189   0.0608   0.0474    0.1009   0.0000   439.9427      0.604830       20.2457      0.364072      -5.02921      -1.20290      0.260575      -1.22998      0.317919     -0.145969      -1.11274      -1.32761      0.944121     -0.444649      0.249480      0.177371     -0.495268      0.344764      0.786602       1.05583       1.14036       1.23258       1.28181       1.30099       1.32941       1.23282       1.16354       1.05294      0.958992      0.862914      0.759185      0.661183      0.560822      0.474547      0.383153      0.307185
  38  13 3305.6218    3.7805  1.6949 12.9374 -0.0014  0.0234   0.0443   0.0589    0.0656   0.0000   441.1012      -1.64288       15.2658      0.364834      -1.74991     -0.893815     -0.587899      -1.24740       1.19250       1.23843       1.56768     -0.835345      -2.08478     -0.283940      -1.09583     -0.510120     -0.922759      0.416532      0.952915       1.32282       1.48152       1.62311       1.66891       1.67563       1.67124       1.57608       1.47720       1.37595       1.25244       1.10666      0.944519      0.815469      0.664625      0.565201      0.466064      0.368678
  38  14 3466.6326    3.0794  2.6349 12.4493  0.0001  0.0297   0.0294   0.0773    0.0450   0.0000   440.3976      0.788759       15.5344      -2.58750      -2.46312      -7.45436      -1.44668     -0.378926      -2.82924     -0.915690      0.713373       2.05377      -1.32874      0.306491       1.04440     -0.397536     -0.715780    -0.0482227       1.25774       1.70175       1.87828       2.04675       2.05995       2.03810       2.01867       1.89962       1.82492       1.68609       1.59212       1.42707       1.25603       1.08293      0.898845      0.741827      0.617165      0.502386
  38  15 3625.6020    2.4788  4.1375 11.5968 -0.0004  0.0380   0.0188   0.0995    0.0394   0.0000   437.6809      -2.39050       15.8071      -1.23612     -0.217322      -1.92384      -2.69103      -4.52528      -1.27725       1.99351       1.25456      -2.41517     -0.789535     -0.991817     -0.629000       1.89196      0.471042     -0.350143       1.58263       2.13406       2.39064       2.58570       2.69073       2.68264       2.58250       2.52704       2.31886       2.19282       1.96608       1.83462       1.55883       1.38348       1.13323      0.967140      0.786753      0.633638
  38  16 3783.2220    1.9951  5.8726 11.2479 -0.0008  0.0495   0.0134   0.1325    0.0335   0.0000   435.9697       1.60435       15.6689      -4.83478      -1.70366     -0.783641       1.92506      -7.79143      -1.49829       4.01701       2.48090    -0.0702719      -1.51523     -0.765085       3.01805      0.693752     -0.430137       1.49503       2.07531       2.76883       3.13309       3.37122       3.50029       3.54206       3.45596       3.28411       3.07675       2.85716       2.59450       2.33093       2.03880       1.76767       1.49374       1.25402       1.01439      0.825116
  38  17 3939.4608    1.6280  8.9253 10.8838  0.0009  0.0693   0.0093   0.1915    0.0302   0.0000   433.8963     -0.489178       21.0299       2.27869      -2.14523       2.69119       1.60359      -7.14661      0.194941      -4.35043     -0.598613       3.28807       2.42782       2.10477      -3.09828      0.801372     -0.458105     -0.356519       2.93536       3.82955       4.34009       4.64750       4.86123       4.88235       4.77046       4.63575       4.30553       4.01859       3.63525       3.25184       2.86290       2.46533       2.06974       1.73552       1.42181       1.17812
  38  18 4095.0001    1.3339 11.0776 10.7477  0.0002  0.0894   0.0071   0.2429    0.0271   0.0000   447.9315       3.42607       12.8650      -6.86606      -3.46409      -14.7609      0.330571     -0.414593       7.51316      -12.3059      -9.11575       13.6551      -3.23387       1.18024      -2.09160      -3.58509       2.92080      -1.01608       3.68331       4.94559       5.51131       5.98617       6.30819       6.25366       6.17993       5.90816       5.55593       5.09782       4.69292       4.14242       3.64889       3.13899       2.64281       2.22697       1.79800       1.46470
  38  19 4249.3502    1.0556 13.7095 10.6145 -0.0003  0.1173   0.0056   0.3140    0.0241   0.0000   434.3980       2.66241       26.0385       5.78875      -10.8939       7.57881      -7.97030       5.71398       3.68265      -6.07564     -0.252313      -1.58874       1.72861      0.771541       7.38360       2.77734      0.595314      -3.04583       4.83820       6.41824       7.21164       7.81863       8.06506       8.17537       7.99315       7.68749       7.17280       6.69208       6.10979       5.40086       4.80533       4.13299       3.48944       2.96064       2.40260       1.93643
  39   4 1728.2467    0.3444  0.3269 10.1244 -0.0027  0.0126   0.0093   0.0265    0.0286   0.0000   441.2248     -0.687599       21.6898     -0.286889      -2.95622     -0.930551      0.341165     -0.236124     -0.735159     -0.940952     -0.338960     0.0401553     -0.180984     -0.588028     -0.483168     -0.562512     0.0141662     0.0318125      0.480228      0.686878      0.680719      0.836233      0.781500      0.878323      0.757733      0.842212      0.738116      0.701553      0.583824      0.568850      0.510812      0.432458      0.365877      0.287234      0.242732      0.201804
  39   5 1925.1607    0.5819  0.5776 10.0943 -0.0023  0.0137   0.0115   0.0341    0.0450   0.0000   441.6566      0.799341       22.0793     -0.788774      -3.65118      -1.02259      0.467848     -0.498212      0.538420     -0.282089     -0.524935     -0.107038    -0.0760970      0.335770    0.00391150      0.503909      0.167440    -0.0467071      0.564130      0.749073      0.840619      0.905517      0.960626      0.937453      0.946115      0.909819      0.905154      0.807161      0.694080      0.631958      0.524721      0.476544      0.411572      0.334523      0.281849      0.222118
  39   6 2116.5394    0.8725  0.8470 10.3581 -0.0002  0.0163   0.0145   0.0419    0.0665   0.0000   440.1206      -1.59849       20.1201      0.664974      -4.79282      -1.03674     -0.747721      -1.55046      -1.22043      0.460674      -1.30010      0.919679     0.0434121     -0.464617     -0.882358      0.707432     0.0153621     -0.379290      0.681352      0.934521       1.02778       1.18547       1.21361       1.23439       1.20087       1.17150       1.11299      0.971608      0.877835      0.769873      0.681299      0.569584      0.478863      0.404736      0.328817      0.271634
  39   7 2301.2136    1.2896  1.0677 10.8755 -0.0003  0.0181   0.0191   0.0472    0.0854   0.0000   440.2220      -1.29778       20.7581      -1.78913      -1.88979      0.292880       1.09153     -0.273930      -1.21726      0.261268      0.998282     -0.676648     -0.828339     -0.397452      0.689428     0.0681093     -0.262560      0.504454      0.760142       1.01766       1.13683       1.24710       1.28492       1.24179       1.24032       1.15423       1.10485       1.04080      0.955708      0.868511      0.768908      0.684439      0.569190      0.465815      0.380309      0.325502
  39   8 2479.0310    1.8478  1.1876 11.5456 -0.0009  0.0197   0.0261   0.0483    0.0920   0.0000   440.7578      -1.37282       20.2570     -0.209687      -5.73080       1.55741    -0.0864485       2.27571       1.17695      0.854145     -0.861333    0.00736951      0.817049     -0.497454     0.0514835     0.0745369     -0.251257     0.0933523      0.836205       1.12862       1.27891       1.41037       1.50248       1.50459       1.49385       1.34400       1.31837       1.17280       1.09198      0.942938      0.814680      0.689516      0.589353      0.506832      0.414373      0.335470
  39   9 2653.8345    2.4888  1.1894 12.0283 -0.0008  0.0188   0.0346   0.0493    0.1029   0.0000   441.7791      0.305328       19.5478     -0.773726      -2.66895      -1.53355      0.618607       1.25023      -1.65443      0.277538      -1.22586      0.558400     -0.353662     -0.331865     -0.646566      0.524829      0.403778     -0.226150      0.794238       1.06804       1.18949       1.28782       1.34567       1.36974       1.37036       1.29815       1.24114       1.11958      0.997688      0.896177      0.781632      0.687480      0.572624      0.471112      0.398729      0.323179
  39  10 2827.2164    3.3767  1.0907 12.6611 -0.0014  0.0177   0.0486   0.0460    0.1005   0.0000   440.3469     0.0965299       19.5153      -2.23312      -1.71328      -2.84241     -0.622941    -0.0538793      -1.56678      0.470932     -0.578278       1.88810     -0.659552     -0.305965      0.202332      0.462499     -0.316449     0.0239594      0.794733       1.06122       1.16025       1.26109       1.23708       1.23886       1.20399       1.14288       1.10549       1.04386      0.962891      0.873231      0.809482      0.694124      0.595625      0.494130      0.424437      0.338981
  39  11 2998.0759    4.0641  1.0798 13.1779 -0.0014  0.0178   0.0590   0.0451    0.0916   0.0000   441.0581      -1.09261       20.4168     -0.486475      -2.73320      0.477326     -0.503267     -0.730792     -0.922653      0.142807     -0.978216       1.04695     -0.187789     -0.773684     -0.336403     -0.247332     -0.564267     0.0317595      0.727764      0.957666       1.03640       1.11084       1.19182       1.20503       1.21885       1.14750       1.05872       1.00306      0.916091      0.827214      0.675608      0.617775      0.533047      0.443282      0.367770      0.299389
  39  12 3165.6463    4.3274  1.2433 13.1862 -0.0005  0.0191   0.0584   0.0487    0.0969   0.0000   441.3428       1.02800       17.4604      -1.11651      -1.78186      -4.05360      0.797674      -3.22294      0.552290      -1.08201      0.210090     0.0951000      -1.46034     -0.275334      0.736938      0.621797     -0.231434     -0.160410      0.784202       1.04063       1.14084       1.26916       1.30949       1.28487       1.29099       1.26310       1.19857       1.08817      0.986715      0.883549      0.770284      0.661282      0.557400      0.466344      0.396126      0.328431
  39  13 3330.2811    3.6914  1.7798 13.0069  0.0002  0.0235   0.0429   0.0628    0.0613   0.0000   439.3275      0.836790       16.3451      -1.59352      0.257660      -1.69247       1.82870      -2.41473    0.00486106      -1.49446       2.37166       1.06021      -1.30318     -0.389088       1.26888     -0.655122     0.0358501     0.0384659      0.973080       1.33306       1.50274       1.64120       1.69231       1.69473       1.68312       1.56763       1.49965       1.37587       1.24786       1.11163      0.969524      0.845488      0.724385      0.606813      0.505674      0.406642
  39  14 3492.5133    2.9069  3.0116 12.2169 -0.0003  0.0318   0.0254   0.0833    0.0419   0.0000   439.7785      -1.18451       13.3478      -2.83979     -0.875408      -5.09499       1.59429       1.49697       4.45497      -1.48016      0.887801      -2.74004      0.568393       1.03720    -0.0478822     0.0551357      0.524831      0.378344       1.24768       1.71181       1.91276       2.06380       2.09858       2.12607       2.09297       2.07605       1.91833       1.77580       1.65403       1.43956       1.27796       1.11112      0.933438      0.799350      0.661883      0.522971
  39  15 3652.6053    2.3707  4.5114 11.5715 -0.0007  0.0396   0.0171   0.1073    0.0353   0.0000   440.7575      0.771971       21.8772     -0.245413      -5.59810      -3.33347       1.24132      0.172120       1.56201       2.18764       5.55860       3.00446       1.45538       2.71605      -2.43668     -0.234345   -0.00935440    -0.0644583       1.60708       2.15129       2.40959       2.61284       2.68433       2.73133       2.64725       2.56690       2.47943       2.23096       2.05363       1.84367       1.63612       1.39457       1.19328      0.999286      0.836246      0.674590
  39  16 3810.9753    1.9212  6.5096 11.1804 -0.0004  0.0520   0.0121   0.1441    0.0312   0.0000   443.1387       3.66629       13.7913      -7.45579      -1.17243       1.45163      -7.86706      -8.11041      -1.08233      0.855631     -0.788300      -1.51008    -0.0256519       2.39941       1.53138       1.32364    -0.0548993      0.518290       2.09859       2.82391       3.12716       3.40264       3.50681       3.51838       3.52178       3.28773       3.18169       2.91511       2.69657       2.42064       2.11895       1.86407       1.58182       1.35995       1.09235      0.901396
  39  17 3968.0891    1.5451  9.0140 10.9054 -0.0020  0.0708   0.0087   0.1954    0.0290   0.0000   443.3509      -1.66002       14.6512     -0.598143       2.92426       1.83790     -0.361668      -7.48319      -1.30682      0.593131      -1.78654     -0.253369      -2.16533       2.80478      0.871183    -0.0545007      -1.41271      -2.21184       2.86425       3.80587       4.23371       4.60009       4.80803       4.84983       4.74549       4.58215       4.32794       3.94293       3.69046       3.26525       2.93780       2.49983       2.15631       1.80083       1.49793       1.21906
  39  18 4124.2125    1.2457 11.9782 10.7801 -0.0006  0.0979   0.0064   0.2668    0.0255   0.0000   433.7304       1.01230       10.2317      0.391913      -11.7726     -0.954050      -5.92511      -4.02438       4.66243      -4.06055      -1.78393       2.26591       5.75312      -3.45532       1.48365      -1.58223      -3.24304       4.72353       3.97108       5.29104       5.91682       6.37294       6.66337       6.55960       6.59201       6.32591       6.03201       5.58092       5.10266       4.53741       4.02118       3.45808       2.99929       2.49754       2.07115       1.68381
  40   5 1941.4043    0.6120  0.6405 10.0094 -0.0018  0.0156   0.0114   0.0336    0.0500   0.0000   441.9911      -1.24598       20.6229      0.634446      -2.35649     -0.251054      -1.16758     -0.159536      0.164470      -1.34551      0.509293      0.795790     -0.871053     -0.477533      0.982539      0.615736      0.251475      0.191774      0.598662      0.796598      0.885828      0.956277      0.968576      0.975631      0.957288      0.909171      0.896506      0.861932      0.774883      0.711458      0.596650      0.537632      0.484643      0.376645      0.331611      0.273669
  40   6 2133.9457    0.8893  0.7945 10.5530 -0.0007  0.0157   0.0150   0.0397    0.0585   0.0000   440.8507     -0.623055       22.0447      0.796219      -2.98106     -0.931981      0.465686      0.278445      0.607625      -1.20107     -0.723806      0.362851    -0.0114548      0.774969      0.247003      0.162546     -0.145310      0.214412      0.625267      0.802052      0.934636       1.01290       1.05346       1.06471       1.05795      0.980002      0.959268      0.892372      0.796876      0.715117      0.637856      0.537782      0.478866      0.405753      0.325539      0.267835
  40   7 2319.2834    1.3441  1.0214 11.0080 -0.0016  0.0172   0.0202   0.0454    0.0781   0.0000   441.6358     -0.748199       20.8787      0.354453      -3.36715      -1.43236       1.29101     0.0372998      -1.74303     -0.735647     -0.627022      0.542134      0.132374     -0.247364      0.729938     -0.267284      -1.02424     -0.328892      0.690955      0.915453      0.990826       1.09103       1.13548       1.11715       1.12755       1.09937       1.06240      0.972835      0.881872      0.791232      0.687778      0.611304      0.503209      0.449299      0.366593      0.297884
  40   8 2497.8916    1.9162  1.1721 11.5190 -0.0003  0.0185   0.0267   0.0492    0.0917   0.0000   441.9673      -1.62472       21.4991     -0.714221      -2.45475      0.330674      0.137934       1.52460      -1.32007     -0.543683     -0.277535      -1.55929      -1.20519      -1.20349    -0.0195823    -0.0498867     -0.761887     -0.158987      0.746315       1.00345       1.10971       1.24486       1.26853       1.29155       1.29306       1.21349       1.12254       1.06606      0.973130      0.860747      0.770000      0.647423      0.569563      0.468711      0.393157      0.315259
  40   9 2673.7610    2.6097  1.1974 12.0181 -0.0014  0.0181   0.0359   0.0508    0.1004   0.0000   441.5899      0.239743       21.1844      -1.30277      -2.70755     -0.402548      0.564006      -1.21194       1.19735     -0.395751     0.0669971     -0.228871    -0.0523413     -0.447715      0.615622     -0.776612     -0.469411      0.598883      0.690012      0.951910       1.04133       1.13143       1.17157       1.16711       1.16933       1.13029       1.08013      0.995543      0.934862      0.849538      0.725767      0.629901      0.508575      0.452067      0.380606      0.316571
  40  10 2848.2017    3.5425  1.0072 12.7324 -0.0007  0.0161   0.0514   0.0423    0.0900   0.0000   439.8846     -0.155432       20.0018     -0.443991      -1.75585      -2.02416      0.277781      -1.21608       1.03732      0.738216       1.55461     -0.739716     -0.424464      0.638599    -0.0541696      0.232016     0.0762784      0.230238      0.675888      0.874951      0.980939       1.03459       1.06737       1.09010       1.08537       1.02344      0.993519      0.905666      0.851943      0.777248      0.656986      0.596556      0.502312      0.424083      0.362199      0.289942
  40  11 3020.0026    4.2255  1.0915 13.1726 -0.0000  0.0171   0.0605   0.0458    0.0955   0.0000   441.3782      0.755484       20.3301      0.529594      -2.00209      0.305293      -1.47484      -2.53306       1.09528      0.169046      -1.02201      -1.54770      0.394970      0.924917     -0.539799   -0.00875874     0.0617236      0.510963      0.690571      0.910686       1.00139       1.09936       1.13847       1.14605       1.14463       1.08723       1.04115      0.971396      0.897847      0.826606      0.698792      0.618613      0.507238      0.439893      0.358447      0.289919
  40  12 3188.6228    4.1762  1.2773 13.4249 -0.0004  0.0203   0.0577   0.0499    0.0823   0.0000   438.3514       1.27890       20.8282      0.212902      -3.68773      -4.17414      0.300666      -1.62340      -1.55631      0.745348      -2.20183      0.148954       1.06683      0.685463       1.12205      0.245138     -0.682352      -1.13261      0.805492       1.12130       1.20416       1.34566       1.34863       1.33398       1.36082       1.28251       1.25087       1.13829       1.07047      0.939695      0.818782      0.742018      0.630391      0.539440      0.445448      0.371777
  40  13 3354.5691    3.5878  1.9400 12.8104 -0.0000  0.0247   0.0388   0.0624    0.0565   0.0000   440.1413       1.10929       15.3267      -1.78686    -0.0867079      -2.89098     -0.584371      0.740975       1.85920     -0.689845     -0.963148       1.33757      0.527914       1.35816      0.227765     -0.592167      0.102738      0.522654      0.997313       1.35717       1.44588       1.62747       1.64581       1.71784       1.64484       1.59664       1.49488       1.40944       1.28250       1.15389       1.02277      0.875884      0.754408      0.639105      0.530936      0.437824
  40  14 3518.0428    2.8756  2.9357 12.3695 -0.0012  0.0322   0.0259   0.0809    0.0403   0.0000   442.6648      0.318873       13.3945      -1.86438       1.22384     -0.716942    -0.0743495    -0.0677558      -5.70062      0.265022     -0.643777       1.07714       1.55192      0.414114       1.07253     -0.164020     0.0707567     -0.296958       1.24328       1.67035       1.84420       2.05358       2.15420       2.14274       2.13961       2.01306       1.95110       1.76916       1.64472       1.44879       1.30336       1.13518      0.964660      0.821610      0.662462      0.540207
  40  15 3679.2807    2.2742  4.7811 11.5729 -0.0005  0.0417   0.0161   0.1107    0.0327   0.0000   439.8917       4.34372       18.8540      0.294359     -0.526362      -1.62057      -2.45100      -6.44645     -0.564083       2.27527      0.226909      0.378663      -3.04585      0.853694      0.302064      0.461043      0.336719      0.865076       1.68046       2.24160       2.48593       2.74982       2.81298       2.85372       2.86117       2.73004       2.58271       2.36842       2.15985       1.96135       1.71006       1.50920       1.29940       1.08909      0.905172      0.735418
  40  16 3838.6761    1.8471  7.0426 11.1263  0.0000  0.0555   0.0112   0.1526    0.0297   0.0000   438.1583      -1.62939       16.8336      -3.15266      -7.78361       3.43807      -1.17379     -0.629709      -1.40106       3.80326      0.431976    -0.0914223     -0.840013       4.25230     -0.516880      -2.73296       1.05022       1.86020       2.23600       2.95839       3.31941       3.58027       3.74525       3.74395       3.69451       3.54286       3.39584       3.16148       2.92698       2.61976       2.28414       2.00865       1.72097       1.44407       1.20338      0.984841
  40  17 3996.4190    1.5327  9.9928 10.7875  0.0014  0.0768   0.0079   0.2113    0.0281   0.0000   437.6712      -1.32574       13.2036     -0.786709       4.45785       3.67763      -1.65877      0.325552      -1.57708      -4.77321   0.000243262       2.09833      -1.43328     -0.347390      -1.35757     -0.613321      0.539069     -0.824781       3.01877       4.01394       4.47844       4.94140       5.06866       5.15826       5.03686       4.97244       4.62184       4.36447       3.92343       3.52776       3.15713       2.73996       2.33242       1.98793       1.62388       1.34424
  40  18 4153.3870    1.2168 12.4286 10.7456 -0.0007  0.1003   0.0062   0.2763    0.0246   0.0000   435.5519       17.8962       10.0042       5.38942       2.39288      0.310834      -3.94256      -3.20984       10.5793       5.78695      -2.58794      -1.25921     -0.523658       5.17590      -1.37216      0.151947     -0.131185       3.60624       3.93692       5.28024       5.88292       6.42835       6.70700       6.71751       6.69927       6.42040       6.04605       5.65798       5.19616       4.65460       4.15461       3.56647       3.07638       2.58509       2.11303       1.75587
  41   4 1758.0334    0.3703  0.4008 10.1074 -0.0042  0.0125   0.0093   0.0325    0.0304   0.0000   441.6222      0.866858       21.5349      -1.10228      -3.41286     -0.203149      0.401184      0.915889      -1.82784     -0.594510      0.190521     -0.639879      0.226692    -0.0138300     -0.271838     -0.222375      0.320531    -0.0421760      0.480720      0.648704      0.709272      0.808740      0.819784      0.837931      0.870955      0.791540      0.804765      0.657394      0.603291      0.590421      0.505403      0.436324      0.371647      0.332011      0.271558      0.220878
[truncated: 763,726 more chars]
