# Supplementary material for: Global-Mode Analysis of Full-Disk Data from the Michelson Doppler Imager and the Helioseismic and Magnetic Imager
Source: Sol Phys. 2018 Jan 31;293(2):29. doi: 10.1007/s11207-017-1201-5 (PMC6566312; doi:10.1007/s11207-017-1201-5)
Supplement: Supplementary file 2 — (TAR 362.4 MB) [file 11207_2017_1201_MOESM2_ESM.tar › HMI/hmiv360d.7408]

   0  12 1822.2032    0.3541  0.1287 11.8390  0.0000  0.0327   0.0518   0.0450    0.1084   0.0000     0.0000       0.00000       0.00000       0.00000       0.00000       0.00000       0.00000       0.00000       0.00000       0.00000       0.00000       0.00000
   0  13 1957.4522    0.5593  0.3474 11.7522  0.0000  0.0360   0.0527   0.1143    0.1643   0.0000     0.0000       0.00000       0.00000       0.00000       0.00000       0.00000       0.00000       0.00000       0.00000       0.00000       0.00000       0.00000
   0  14 2093.5627    0.7661  0.3491 11.7722  0.0000  0.0329   0.0728   0.0960    0.2006   0.0000     0.0000       0.00000       0.00000       0.00000       0.00000       0.00000       0.00000       0.00000       0.00000       0.00000       0.00000       0.00000
   0  15 2228.6422    1.0669  0.5372 11.8632  0.0000  0.0454   0.0781   0.1066    0.3552   0.0000     0.0000       0.00000       0.00000       0.00000       0.00000       0.00000       0.00000       0.00000       0.00000       0.00000       0.00000       0.00000
   0  16 2362.7980    1.3459  1.0467 11.0286  0.0000  0.0633   0.0844   0.2033    2.4851   0.0000     0.0000       0.00000       0.00000       0.00000       0.00000       0.00000       0.00000       0.00000       0.00000       0.00000       0.00000       0.00000
   0  18 2629.7308    2.0018  1.1332  6.7587  0.0000  0.0621   0.1223   0.2747  488.8948   0.0000     0.0000       0.00000       0.00000       0.00000       0.00000       0.00000       0.00000       0.00000       0.00000       0.00000       0.00000       0.00000
   0  19 2764.2955    2.7875  0.9646 12.8463  0.0000  0.0599   0.1754   0.1960    1.9735   0.0000     0.0000       0.00000       0.00000       0.00000       0.00000       0.00000       0.00000       0.00000       0.00000       0.00000       0.00000       0.00000
   0  21 3033.8627    4.1189  1.0612  4.2824  0.0000  0.0572   0.2434   0.2220 1000.0000   0.0000     0.0000       0.00000       0.00000       0.00000       0.00000       0.00000       0.00000       0.00000       0.00000       0.00000       0.00000       0.00000
   0  22 3168.8312    3.9088  1.1353  3.2880  0.0000  0.0603   0.2303   0.2386 1000.0000   0.0000     0.0000       0.00000       0.00000       0.00000       0.00000       0.00000       0.00000       0.00000       0.00000       0.00000       0.00000       0.00000
   0  23 3303.7237    3.7740  1.5211  2.7648  0.0000  0.0746   0.2158   0.2794 1000.0000   0.0000     0.0000       0.00000       0.00000       0.00000       0.00000       0.00000       0.00000       0.00000       0.00000       0.00000       0.00000       0.00000
   0  24 3439.1481    3.2805  2.4158  4.6616  0.0000  0.1032   0.1496   0.3718 1000.0000   0.0000     0.0000       0.00000       0.00000       0.00000       0.00000       0.00000       0.00000       0.00000       0.00000       0.00000       0.00000       0.00000
   0  25 3574.8336    2.5760  3.3880 10.3964  0.0038  0.1302   0.0845   0.4336    5.3474   0.0000     0.0000       0.00000       0.00000       0.00000       0.00000       0.00000       0.00000       0.00000       0.00000       0.00000       0.00000       0.00000
   1  11 1749.2314    0.3254  0.2336 11.9557  0.0000  0.0259   0.0236   0.0518    0.0598   0.0000   444.0640       24.5350       0.00000       0.00000       0.00000       0.00000       33.9882       17.3786       0.00000       0.00000       0.00000       0.00000
   1  12 1885.0237    0.4580  0.4728 11.8804  0.0000  0.0305   0.0241   0.0871    0.0908   0.0000   379.0482       7.45304       0.00000       0.00000       0.00000       0.00000       39.3625       18.4491       0.00000       0.00000       0.00000       0.00000
   1  13 2020.6628    0.6261  0.9017 11.4773  0.0000  0.0481   0.0268   0.1353    0.2543   0.0000   413.8306      -43.4481       0.00000       0.00000       0.00000       0.00000       65.4070       26.5438       0.00000       0.00000       0.00000       0.00000
   1  14 2156.7079    0.8734  0.9285 11.1477  0.0000  0.0389   0.0331   0.1058    0.5083   0.0000   390.1902      -7.73265       0.00000       0.00000       0.00000       0.00000       50.2877       24.3854       0.00000       0.00000       0.00000       0.00000
   1  15 2291.9374    1.1526  0.8252 11.8693  0.0000  0.0364   0.0431   0.0963    0.4015   0.0000   296.1911       28.2321       0.00000       0.00000       0.00000       0.00000       48.5779       22.8893       0.00000       0.00000       0.00000       0.00000
   1  16 2425.6463    1.5307  0.9002 11.6436  0.0000  0.0346   0.0543   0.0968    0.8306   0.0000   457.3758       7.89620       0.00000       0.00000       0.00000       0.00000       43.4660       22.6763       0.00000       0.00000       0.00000       0.00000
   1  18 2693.4148    2.5942  0.9960  4.4055  0.0000  0.0345   0.0874   0.1056 1000.0000   0.0000   367.2327       49.7135       0.00000       0.00000       0.00000       0.00000       44.5808       22.7341       0.00000       0.00000       0.00000       0.00000
   1  19 2828.1973    3.0182  1.0828  5.4880  0.0000  0.0347   0.1018   0.1275 1000.0000   0.0000   420.9772       41.7054       0.00000       0.00000       0.00000       0.00000       41.4214       25.2151       0.00000       0.00000       0.00000       0.00000
   1  21 3098.3062    4.1493  1.0808  5.1418  0.0000  0.0372   0.1367   0.1260 1000.0000   0.0000   453.2310       75.2626       0.00000       0.00000       0.00000       0.00000       44.0478       27.0680       0.00000       0.00000       0.00000       0.00000
   1  22 3233.3452    3.6514  1.4482 13.5557 -0.0162  0.0486   0.1099   0.1427    2.0701   0.0000   383.5946       108.177       0.00000       0.00000       0.00000       0.00000       64.3119       30.8785       0.00000       0.00000       0.00000       0.00000
   1  23 3368.6106    3.3720  2.1297 11.8325  0.0000  0.0557   0.0840   0.1815    2.6202   0.0000   460.3709       114.327       0.00000       0.00000       0.00000       0.00000       68.3045       38.1277       0.00000       0.00000       0.00000       0.00000
   1  24 3504.3440    2.9758  3.0130  5.8798  0.0000  0.0675   0.0648   0.2203  567.9784   0.0000   424.1919       117.201       0.00000       0.00000       0.00000       0.00000       82.8087       47.7299       0.00000       0.00000       0.00000       0.00000
   1  25 3640.5767    2.4891  4.2864 -0.7849  0.0000  0.0843   0.0432   0.2920 1000.0000   0.0000   437.5696       23.8541       0.00000       0.00000       0.00000       0.00000       102.430       59.9093       0.00000       0.00000       0.00000       0.00000
   2  10 1674.5488    0.2236  0.1612 11.8123  0.0000  0.0269   0.0168   0.0363    0.0419   0.0000   445.3664      -13.3545       7.11730      -2.32646       0.00000       0.00000       21.4999       16.4453       7.71139       2.12841       0.00000       0.00000
   2  11 1810.2845    0.3739  0.2362 11.7634  0.0000  0.0181   0.0202   0.0358    0.0500   0.0000   419.5343       2.31221       4.28900     -0.842839       0.00000       0.00000       13.4943       10.8573       5.64850       2.04708       0.00000       0.00000
   2  12 1945.7665    0.5289  0.4207 11.8544  0.0000  0.0199   0.0219   0.0549    0.0699   0.0000   458.8807       12.5919       4.43836      -10.0530       0.00000       0.00000       15.5874       12.6901       6.18377       2.35584       0.00000       0.00000
   2  13 2082.0644    0.6969  0.5397 11.9324  0.0000  0.0230   0.0247   0.0570    0.0950   0.0000   430.9792      -22.8119       8.66488       10.1934       0.00000       0.00000       15.0270       12.9152       7.75318       3.03506       0.00000       0.00000
   2  14 2217.6503    0.9045  0.6445 12.0688  0.0000  0.0227   0.0292   0.0667    0.1324   0.0000   458.0307      -4.54108       8.57174     -0.710034       0.00000       0.00000       16.1375       13.8468       7.38072       3.09056       0.00000       0.00000
   2  15 2352.2133    1.3532  0.8406 11.7539  0.0000  0.0259   0.0379   0.0707    0.3890   0.0000   413.3605       32.1027     -0.629258      -4.88088       0.00000       0.00000       18.5139       14.9666       9.48663       3.24590       0.00000       0.00000
   2  16 2485.8956    1.7787  0.9380 11.9129  0.0000  0.0263   0.0487   0.0795    0.6741   0.0000   427.4343       69.4931       9.68463     -0.116338       0.00000       0.00000       19.3273       16.2071       8.79615       3.40981       0.00000       0.00000
   2  18 2754.4990    2.7818  0.8996 12.9453  0.0000  0.0255   0.0763   0.0738    0.5938   0.0000   445.9904       30.1259      0.946510       4.17554       0.00000       0.00000       18.0527       15.6162       8.46442       3.43233       0.00000       0.00000
   2  19 2889.6723    3.4478  0.8730  6.0554  0.0000  0.0242   0.0915   0.0692  837.2188   0.0000   457.0231       38.1263       8.35097       1.98744       0.00000       0.00000       17.6904       14.7067       8.41957       3.15761       0.00000       0.00000
   2  20 3024.8473    3.7586  1.1229  6.7190  0.0000  0.0273   0.0972   0.0874  663.8899   0.0000   398.9048       66.5592       4.19492      -2.02542       0.00000       0.00000       19.7738       16.4133       9.85371       3.60965       0.00000       0.00000
   2  21 3159.9774    4.0487  1.2149  2.6607  0.0000  0.0286   0.1010   0.0967 1000.0000   0.0000   432.9776       54.7906      -9.06313       5.45161       0.00000       0.00000       20.7433       16.8434       10.5915       3.66569       0.00000       0.00000
   2  22 3295.2094    3.6152  1.4287 14.0797  0.0000  0.0347   0.0906   0.1102    0.4073   0.0000   409.5678       94.9641       10.0588       10.6358       0.00000       0.00000       25.2088       20.7743       12.3358       4.43844       0.00000       0.00000
   2  23 3430.8577    3.1304  2.2741 12.7951  0.0000  0.0425   0.0594   0.1358    0.5371   0.0000   434.1440       42.2752      -19.4700       1.72652       0.00000       0.00000       31.8009       25.9942       14.7867       5.39906       0.00000       0.00000
   2  24 3566.9801    2.6317  3.2123 12.4248 -0.0037  0.0537   0.0441   0.1646    0.4585   0.0000   524.7903       21.4172       31.1284       5.62850       0.00000       0.00000       39.2360       32.2417       19.1359       7.00423       0.00000       0.00000
   3   9 1591.5507    0.1733  0.0899 11.6448  0.0000  0.0128   0.0129   0.0179    0.0318   0.0000   429.4884      -1.10565      0.500143      -2.57663      -1.25440     0.0865726       6.22980       4.36714       4.85227       3.34961       1.43051      0.322727
   3  10 1729.0714    0.3132  0.1407 11.7078  0.0000  0.0127   0.0176   0.0218    0.0384   0.0000   438.7621      -4.29442       7.43271      -1.25685     -0.531227     -0.607914       5.39194       6.62326       3.86083       2.97011      0.993130      0.476622
   3  11 1865.2449    0.4128  0.3239 11.7828  0.0000  0.0161   0.0162   0.0379    0.0504   0.0000   436.2348       4.83903       9.27517      -3.50671       1.58928      0.689506       7.71361       7.57964       5.70355       3.32410       1.56085      0.460070
   3  12 2001.1999    0.5518  0.4140 11.8720  0.0000  0.0171   0.0187   0.0420    0.0647   0.0000   442.9982       11.0530      -2.47092      -2.20566       2.29819      0.266349       8.37421       8.43583       5.97625       3.77326       1.58126      0.513097
   3  13 2137.7470    0.7723  0.5819 12.0266  0.0000  0.0194   0.0219   0.0476    0.0902   0.0000   433.8823      -5.37275      -7.92090      -6.23393       1.59855     -0.325909       9.25971       8.99718       6.88969       4.06782       1.89873      0.563657
   3  14 2273.3596    1.0222  0.7798 12.1877  0.0000  0.0219   0.0258   0.0594    0.1312   0.0000   437.4462       2.82825      -7.27952      -4.51561       1.28700      0.867209       11.3143       11.1096       7.81275       4.63277       1.99723      0.632927
   3  15 2407.6756    1.4387  0.9227 12.0998  0.0000  0.0228   0.0338   0.0650    0.2674   0.0000   440.9425       21.2628       17.5520      -2.34232      -3.43134     -0.347612       11.2933       11.0029       8.05307       4.83610       2.13828      0.663873
   3  16 2541.7174    1.8714  1.0379 12.2800  0.0000  0.0244   0.0422   0.0671    0.3973   0.0000   435.8194       4.65104       7.10510       1.11554       1.35495     -0.839521       12.1047       11.8415       8.80863       4.97674       2.38152      0.712398
   3  17 2676.2009    2.4572  0.9138 12.8512  0.0000  0.0228   0.0564   0.0604    0.3656   0.0000   450.3908       19.9919      -3.93479       4.38087      -3.72947      0.545907       12.5105       11.7622       8.36639       4.64022       2.05021      0.588746
   3  18 2811.3978    3.0952  0.9081 12.0473  0.0000  0.0211   0.0679   0.0574    1.0562   0.0000   415.5397       35.3046       11.8209       5.98269      0.721037     -0.103326       10.7589       10.1553       7.61374       4.59402       1.99305      0.594140
   3  19 2947.0666    3.5662  0.8574 13.8692  0.0000  0.0210   0.0835   0.0630    0.2942   0.0000   432.2198       19.8265       13.1635       3.54147      -1.24264     -0.514648       10.5351       9.73757       7.80658       4.40007       2.12357      0.578111
   3  20 3082.3793    4.0693  0.9744 13.2865  0.0000  0.0223   0.0898   0.0635    0.6682   0.0000   418.2461       47.3169    -0.0653621       14.3683       2.69349     -0.323167       11.8671       11.2078       8.27232       4.42325       2.15322      0.605447
   3  21 3217.8643    3.8620  1.3129 13.1469  0.0000  0.0260   0.0765   0.0779    0.6371   0.0000   424.2501       49.7882       6.43558       7.55446      -3.09665      0.278852       13.1770       13.1902       9.11987       5.61771       2.33246      0.781656
   3  22 3353.5437    3.4489  1.8377 12.9568  0.0000  0.0317   0.0579   0.0916    0.4094   0.0000   453.2695       47.5064      -3.55807       4.33730      -5.73837      0.347330       15.9951       15.3281       11.3925       6.83853       3.01051      0.907968
   3  23 3489.5541    2.9750  2.8017 12.4615  0.0000  0.0402   0.0404   0.1147    0.2819   0.0000   428.8897       40.1724       25.5026       7.90968      -5.05740      0.802677       19.6207       19.4248       14.3166       8.46566       3.87891       1.20774
   3  24 3626.2144    2.4189  4.0862 12.3638  0.0000  0.0524   0.0293   0.1463    0.1657   0.0000   401.1023       52.1665      -45.2016       16.9672      0.908201      0.383217       26.1370       25.5390       18.7611       10.8002       5.01699       1.52188
   3  25 3762.8053    2.0359  5.3564 12.1188  0.0000  0.0618   0.0224   0.1860    0.1344   0.0000   494.4585       6.22207      -8.13177       27.8917       5.11671      -1.95789       31.4424       30.1909       22.2180       13.1913       5.82707       1.77431
   4   7 1356.3682    0.0865  0.0317 11.7674  0.0000  0.0056   0.0126   0.0173    0.0257   0.0000   427.9686       4.99831       9.54899     -0.995604     -0.327271     -0.233592       2.38590       2.44714       2.02682       1.36559      0.680923      0.433437
   4   9 1640.9244    0.2143  0.1466 11.6732  0.0000  0.0112   0.0116   0.0223    0.0297   0.0000   433.2168      -2.63292       7.84440    -0.0511740     0.0862905      0.165678       4.68975       4.95431       4.01331       2.55512       1.47377      0.698052
   4  10 1778.0263    0.3291  0.2450 11.6777  0.0000  0.0125   0.0133   0.0306    0.0364   0.0000   432.0343      -5.39272       10.1241       6.56292     -0.262425      -2.02097       4.85022       4.80190       4.23011       2.98948       1.61185      0.888628
   4  11 1914.6969    0.4989  0.4142 11.7035  0.0000  0.0164   0.0152   0.0360    0.0492   0.0000   425.9364      0.651920       12.2400      -4.50879      -1.64125       1.41839       5.83061       6.11840       5.48119       3.36356       2.29804       1.00067
   4  12 2051.6471    0.6716  0.4818 11.7013  0.0000  0.0155   0.0188   0.0377    0.0684   0.0000   433.1953      -1.29898      -1.23469     0.0469322      -2.10149      0.149199       6.29232       6.55343       5.38932       3.47821       1.94740       1.00755
   4  13 2188.3477    0.8941  0.6740 11.8714  0.0000  0.0188   0.0211   0.0458    0.1226   0.0000   440.1008      -6.93461       6.16209       2.23364       1.14689     0.0432995       7.02129       7.16503       6.33284       4.24825       2.55141       1.30348
   4  14 2324.1537    1.2342  0.6862 12.1730  0.0000  0.0189   0.0291   0.0465    0.1717   0.0000   426.7514       2.20660      -4.41972       7.47547       1.97662     0.0538807       7.27563       7.02370       6.12868       4.60838       2.77666       1.30106
   4  16 2593.0914    2.0399  0.9066 12.7678  0.0000  0.0212   0.0428   0.0568    0.3096   0.0000   422.8500       20.7635       6.54125       4.97327      -4.19733       1.62542       7.71601       8.59575       6.60438       4.95942       2.75089       1.41553
   4  17 2728.4897    2.5843  0.9017 13.2093  0.0000  0.0214   0.0532   0.0527    0.3070   0.0000   443.0757       13.7471       21.6662       9.85348      0.596972     -0.306609       8.82936       9.43120       7.57884       4.81953       2.66934       1.35860
   4  18 2864.2711    3.1630  0.8340 13.8533  0.0000  0.0186   0.0684   0.0536    0.2494   0.0000   438.0635       17.8870       8.05796      0.739429      -2.87344      -1.01940       7.02587       7.69938       6.09978       4.35214       2.46636       1.22678
   4  19 3000.2167    3.7787  0.9379 13.7264  0.0000  0.0194   0.0774   0.0556    0.3611   0.0000   431.9906       40.0865       4.74026       14.2624       1.54632      -2.52271       7.55381       7.79819       6.69417       4.46663       2.64644       1.33104
   4  21 3271.8204    3.6659  1.4102 13.9630  0.0000  0.0255   0.0661   0.0739    0.2700   0.0000   445.2288       32.0931       4.57521      -1.37353     0.0947459      0.817763       9.86026       9.78760       8.65202       5.97796       3.58746       1.79230
   4  22 3408.1543    3.1587  1.9683 13.7391  0.0000  0.0316   0.0488   0.0875    0.1677   0.0000   442.9995       30.8228       5.75043       3.39047     -0.666927      -2.19829       11.7965       12.4530       10.3388       7.41087       4.41286       2.14480
   4  23 3544.7874    2.7101  3.1318 12.7757  0.0000  0.0397   0.0329   0.1071    0.1668   0.0000   428.1409       50.3645       5.83704       15.6902      -4.74088      -3.18438       15.3693       16.0453       13.4088       9.18820       5.58375       2.60768
   4  24 3681.6200    2.2836  4.1805 12.4440  0.0000  0.0476   0.0251   0.1308    0.1366   0.0000   461.7598       37.2413       10.2916       15.0946     -0.589425      0.976976       17.8187       18.8011       15.2504       11.2914       6.74407       3.17487
   4  25 3818.8752    1.9143  5.7494 12.1672  0.0000  0.0589   0.0191   0.1671    0.1068   0.0000   431.6836       43.8591      -14.6768       43.8391      -7.90128      -3.57925       22.0662       23.0808       19.5777       13.7983       8.15966       4.08794
   4  26 3956.3678    1.5603  7.7294 11.7397  0.0000  0.0731   0.0147   0.2144    0.1043   0.0000   402.9403       34.6919      -10.4623       11.2602       9.85496      -9.70533       26.8478       28.8287       24.0081       16.9689       9.96356       5.00047
   4  27 4094.1571    1.3427  9.8219 11.5922  0.0000  0.0893   0.0127   0.2680    0.0934   0.0000   437.7275       74.1049      -5.13705      -5.31986      -5.43864      -1.71024       33.1999       36.1583       29.7921       20.7806       12.2322       6.02812
   5   8 1545.2857    0.1793  0.0751 11.5841  0.0000  0.0061   0.0119   0.0146    0.0248   0.0000   435.0880      -2.83951       10.2593      -2.78115      -1.70302    -0.0118925       1.93847       1.88852       1.60815       1.42662       1.11502      0.682145
   5   9 1685.8342    0.2553  0.1605 11.6144  0.0000  0.0090   0.0114   0.0210    0.0282   0.0000   433.0066      -6.05013       8.46194      -1.37307      -3.18186       1.26620       2.80235       2.88338       2.60456       2.08153       1.42333      0.935294
   5  10 1823.3622    0.3886  0.2872 11.6553  0.0000  0.0117   0.0131   0.0298    0.0356   0.0000   438.4682      -7.84579       8.89822      0.385170      0.849789      -2.17785       3.29903       3.48978       3.42176       2.54610       1.72870       1.02366
   5  11 1960.5692    0.5243  0.3902 11.7060  0.0000  0.0122   0.0148   0.0340    0.0453   0.0000   437.1745      -9.57182       8.01891      0.113439      -1.22825     -0.495931       3.68868       3.94635       3.62518       2.89581       1.85680       1.18047
   5  12 2098.4409    0.7132  0.5626 11.8028  0.0000  0.0152   0.0166   0.0372    0.0642   0.0000   440.9155       7.15875       12.6014     -0.267280     0.0248357     -0.585651       4.41468       4.98281       4.48510       3.48010       2.24969       1.34589
   5  13 2235.3827    1.0148  0.7605 11.9079  0.0000  0.0169   0.0204   0.0441    0.1026   0.0000   436.7800      -9.17508     -0.135777       1.63349       2.97664     -0.738177       5.21511       5.50312       5.11154       3.92871       2.62462       1.52160
   5  14 2371.1153    1.3822  0.7475 12.2410  0.0000  0.0163   0.0276   0.0414    0.1283   0.0000   429.3614      0.899530       10.0868     -0.804818      0.491414      -1.56148       5.06743       5.25455       4.72289       3.86526       2.58988       1.54597
   5  15 2506.0834    1.7647  0.9051 12.4300  0.0000  0.0178   0.0320   0.0468    0.1833   0.0000   440.6535       14.0950       16.1716      -5.76574    -0.0650750     -0.519963       5.64336       5.98809       5.30918       4.21727       2.93212       1.75829
   5  16 2641.2363    2.2458  0.9585 12.7877  0.0000  0.0186   0.0407   0.0483    0.2482   0.0000   431.6347       15.3035       8.35436       2.19552      -2.82822      -1.34239       5.87011       6.35770       5.52358       4.38762       3.04673       1.82598
   5  18 2913.7307    3.4347  0.9755 12.2634  0.0000  0.0185   0.0629   0.0522    1.2061   0.0000   435.4712       39.0310       17.7439       6.64277      -4.68652      -1.38333       5.85806       6.38385       5.81763       4.33250       2.92743       1.78229
   5  19 3050.0340    3.7819  1.0755 13.5632  0.0000  0.0207   0.0733   0.0576    0.6250   0.0000   432.0729       24.7846       10.6018       7.68694       3.42214      -1.49989       6.34970       6.94830       6.07457       4.94398       3.34903       1.98491
   5  20 3186.2858    3.8504  1.2716 13.5940  0.0000  0.0225   0.0700   0.0656    0.5779   0.0000   431.2582       22.3031       5.89234       8.72472       1.08502      -1.30127       6.84210       7.59369       6.56661       5.29950       3.72623       2.25142
   5  22 3459.4907    2.9743  2.4440 12.8426  0.0000  0.0321   0.0365   0.0879    0.2502   0.0000   430.5162       42.1449      -3.99898      0.300498      -3.12458       2.52420       9.62514       11.0614       9.82041       7.35452       5.09050       2.99294
   5  23 3596.6939    2.5079  3.6508 12.4710  0.0000  0.0403   0.0262   0.1118    0.1682   0.0000   433.5081       54.5312     -0.610766       13.5547      -5.70754      -6.41026       12.0398       13.8277       11.9009       9.65368       6.37171       3.85770
   5  24 3734.0008    2.1096  5.0572 12.0177 -0.0004  0.0489   0.0190   0.1359    0.1303   0.0000   465.7789       71.9791       11.8869       4.61698      0.289458      0.115498       15.1247       16.9354       14.9674       11.5744       7.87875       4.66012
   5  25 3871.7849    1.7724  6.5866 11.7745  0.0005  0.0597   0.0144   0.1631    0.0934   0.0000   469.9542       55.3628       9.14670      -1.15822      -5.67095       4.60398       17.5972       20.2253       17.9280       14.0091       9.37735       5.58946
   5  26 4009.7280    1.5156  8.5783 11.5629  0.0002  0.0716   0.0116   0.2009    0.0768   0.0000   415.2195       80.4746       4.00509       13.1002      -16.3577       7.22803       21.5491       24.5607       21.5556       17.0246       11.3869       6.77242
   5  27 4147.8818    1.2290 10.5648 11.5038  0.0000  0.0847   0.0093   0.2563    0.0595   0.0000   397.8153       71.6422       46.5277      -15.8869      -2.07721      0.384593       25.4949       29.2500       25.8240       20.3997       13.5428       8.19137
   6   7 1443.7541    0.1134  0.0515 11.6436  0.0000  0.0092   0.0094   0.0139    0.0221   0.0000   429.6694       1.20850       13.8587       2.59062      -2.15770      -1.41509       1.74825       1.72775       2.24541       1.96559      0.997947      0.910251
   6   8 1587.4704    0.1850  0.1195 11.6907  0.0000  0.0079   0.0095   0.0201    0.0238   0.0000   435.3889    0.00112822       11.1654       2.69906     0.0197914      0.133970       2.06638       1.93294       2.15912       1.80405       1.18671      0.786119
   6   9 1727.7478    0.2979  0.2310 11.6035  0.0000  0.0098   0.0101   0.0238    0.0289   0.0000   437.4131       1.52800       9.40135      0.435725     -0.324354     -0.509767       2.76554       3.00250       2.90945       2.23068       1.68638       1.02782
   6  10 1866.0959    0.4072  0.3516 11.6904  0.0000  0.0119   0.0112   0.0286    0.0358   0.0000   436.1727       1.31320       8.66215      0.272097       2.89587      -1.84385       3.14185       3.55134       3.23909       2.67413       2.05863       1.27075
   6  11 2004.0557    0.5589  0.4923 11.6884  0.0000  0.0137   0.0130   0.0338    0.0495   0.0000   440.3127      -4.19286       12.0323      -2.05902      -2.55054      0.113388       3.54627       3.89730       3.63259       3.00655       2.31863       1.52892
   6  12 2142.4804    0.8037  0.6438 11.8115  0.0000  0.0144   0.0161   0.0383    0.0677   0.0000   437.1874       7.75839       15.6603      -5.69601       1.31858      -1.00336       3.61818       4.11517       3.93487       3.18185       2.31370       1.51238
   6  13 2279.8208    1.0754  0.7327 12.1321  0.0000  0.0155   0.0202   0.0389    0.0874   0.0000   434.7452      -2.37961       9.57064      -2.58782       2.74569      -1.92213       3.95995       4.13991       4.15469       3.39532       2.55745       1.71191
   6  14 2415.5650    1.4392  0.9380 12.4193  0.0000  0.0176   0.0245   0.0457    0.1244   0.0000   437.7285      -4.43808       3.82852     -0.245250       1.70357      0.863489       4.55369       5.27318       4.65777       3.92813       2.95540       1.93463
   6  15 2551.0939    1.8793  0.9326 13.0957  0.0000  0.0179   0.0318   0.0454    0.1154   0.0000   436.2492       9.76805       4.14250      -3.46393       2.83699       1.63245       5.09148       5.73152       5.43805       4.28356       2.96599       1.90899
   6  16 2687.1455    2.3920  0.9413 13.2855  0.0000  0.0165   0.0396   0.0460    0.1365   0.0000   440.1040       1.25905       13.3534       7.27163     -0.833756     -0.517220       4.33893       4.91726       4.55625       3.74519       2.74923       1.85082
   6  17 2823.8035    2.8736  0.9369 13.6602  0.0000  0.0169   0.0472   0.0439    0.1459   0.0000   440.0095       11.8876       10.6071       14.5422       7.21620       2.20859       4.47129       4.87904       4.50032       3.83218       2.91508       1.97915
   6  18 2960.7451    3.6975  0.8659 13.8407  0.0000  0.0156   0.0634   0.0418    0.1879   0.0000   445.6287       25.1879       6.03595       10.6888      -2.76599     -0.686042       4.31526       4.91195       4.63626       3.61523       2.57064       1.66818
   6  19 3097.3935    3.8051  0.9688 14.4433  0.0000  0.0174   0.0639   0.0472    0.1500   0.0000   430.9515       25.6554       23.6231       3.87692      -2.28831      -3.85835       4.69902       5.40274       4.96214       3.98747       2.92664       1.89721
   6  20 3234.0856    3.7110  1.3802 13.9096  0.0000  0.0213   0.0552   0.0587    0.2363   0.0000   442.8185       33.7604       5.29560       9.19717       4.88555      -2.51815       5.72077       6.38755       5.84967       4.93374       3.55736       2.49564
   6  21 3371.1613    3.3469  1.9281 13.0248  0.0000  0.0262   0.0415   0.0688    0.2883   0.0000   428.3660       21.7101       3.54955       11.2229     -0.994980       1.48723       6.58840       7.40789       7.29201       5.89423       4.24783       2.87580
   6  22 3508.4595    2.8256  2.7018 13.0103  0.0000  0.0325   0.0304   0.0881    0.1595   0.0000   435.8625       23.4749       3.64840       4.55770       7.33945      -8.05217       7.98394       9.64988       8.69165       7.42237       5.29128       3.57843
   6  23 3646.1395    2.3705  4.0047 12.3235  0.0000  0.0399   0.0212   0.1096    0.1305   0.0000   429.8767       31.0760      -12.3786       4.97130       2.69745      -2.01302       9.94434       11.9635       10.7783       9.12828       6.65940       4.34687
   6  24 3783.9882    1.9607  5.6261 12.0136  0.0000  0.0503   0.0156   0.1363    0.0930   0.0000   417.2739       40.8096       14.0268       2.51961      -2.11887       4.26547       12.6073       14.9450       13.6708       11.6553       8.37261       5.64880
   6  25 3922.1221    1.6721  7.0565 11.8602  0.0000  0.0584   0.0124   0.1635    0.0694   0.0000   409.8472       58.6479       4.46362       3.70352      -4.39522      -2.94124       14.6525       17.0557       16.1329       13.3418       9.82261       6.53845
   6  26 4060.5928    1.3821  9.4845 11.5940  0.0000  0.0733   0.0095   0.2068    0.0563   0.0000   450.5111       74.8304       23.3044      -5.65304      -22.5006      0.923130       18.4770       21.7794       20.1887       16.8278       12.3898       8.31051
   6  27 4199.1694    1.1356 10.8228 11.6446  0.0000  0.0865   0.0083   0.2500    0.0440   0.0000   408.1178       57.1348       15.3020      -3.99814     -0.326917       7.72209       21.2053       25.6637       23.4744       19.5620       14.5628       9.71958
   6  28 4338.5722    0.9572 13.3959 11.5832  0.0000  0.1064   0.0071   0.3173    0.0378   0.0000   441.4794       58.3924       75.1728       35.3228      -5.19155      -2.20893       26.0661       31.1977       29.0948       24.5429       17.8029       11.9254
   7   7 1483.4169    0.1421  0.0478 11.6646  0.0000  0.0050   0.0098   0.0091    0.0205   0.0000   434.3228      0.154639       12.6662     -0.138462      0.101972     -0.526328       1.28264       1.67933       1.59693       1.28928      0.902110      0.582750
   7   8 1627.5125    0.2087  0.1439 11.5785  0.0000  0.0080   0.0087   0.0189    0.0232   0.0000   438.8624      -1.18010       13.0844     -0.410086      -1.13424     0.0137500       1.79230       1.93674       1.72854       1.70783       1.36289      0.932182
   7   9 1767.6757    0.3067  0.2448 11.6895  0.0000  0.0095   0.0096   0.0231    0.0272   0.0000   433.9473      -2.66812       8.59665      0.229917      -3.11099       1.69706       2.32459       2.71935       2.46569       2.21164       1.64635       1.10708
   7  10 1906.8430    0.4543  0.3684 11.7271  0.0000  0.0118   0.0113   0.0260    0.0354   0.0000   440.1571     -0.624029       8.15040       2.33487      -1.23918      -1.60554       2.69564       3.20461       2.97824       2.51357       1.92210       1.44125
   7  11 2045.8160    0.6368  0.5290 11.7650  0.0000  0.0129   0.0131   0.0307    0.0489   0.0000   441.2274     -0.334694       2.69005       3.04911      -3.72348     -0.151784       2.82373       3.30334       3.13553       2.71023       2.15030       1.49613
   7  12 2184.5512    0.8638  0.6184 11.9885  0.0000  0.0136   0.0163   0.0324    0.0643   0.0000   432.9702       4.78662       5.85627       1.36372      -3.29109      -2.93549       2.96561       3.36632       3.27083       2.88625       2.26532       1.51187
   7  13 2322.2040    1.1852  0.8061 12.2220  0.0000  0.0150   0.0195   0.0383    0.0899   0.0000   436.7951       2.59258       8.91324     -0.498500       3.17850       1.18216       3.44297       3.92122       3.78617       3.27046       2.53447       1.78531
   7  14 2458.2188    1.5524  0.9202 12.5757  0.0000  0.0162   0.0243   0.0422    0.1061   0.0000   434.3996       5.31537       16.5966       1.37347      -3.50237      -1.14219       3.53318       3.90621       4.02241       3.42285       2.59697       1.86889
   7  15 2594.3121    1.9856  0.9385 12.9578  0.0000  0.0157   0.0308   0.0434    0.1247   0.0000   437.9593       13.9940       14.7549       13.1395       5.26265     -0.584299       3.52103       4.10991       4.00684       3.36642       2.60494       1.88285
   7  16 2731.2059    2.6047  0.9065 13.5007  0.0000  0.0155   0.0404   0.0403    0.1202   0.0000   436.2875       11.3651       5.74578       4.45112       1.83774     -0.813904       3.77051       4.42567       4.07564       3.41739       2.71695       1.93983
   7  17 2868.4059    3.1098  0.9060 13.8697  0.0000  0.0151   0.0486   0.0408    0.1237   0.0000   441.2647       14.4832       12.1824       5.29503     -0.693867      -1.11977       3.65762       4.12432       3.88164       3.36443       2.66340       1.83955
   7  18 3005.7782    3.7817  0.7982 14.3700  0.0000  0.0139   0.0621   0.0365    0.1110   0.0000   438.5541       15.1772       8.50959       3.99240       1.70596      0.347856       3.25961       3.72199       3.56874       3.23079       2.29300       1.72123
   7  19 3142.8855    3.9397  1.0522 14.2215  0.0000  0.0161   0.0584   0.0455    0.1491   0.0000   438.6570       22.8715       12.3842       12.2038       4.26200      -2.32150       3.77211       4.37257       4.18345       3.52742       2.78489       1.92622
   7  20 3280.0275    3.6131  1.3971 14.3392  0.0000  0.0204   0.0494   0.0535    0.1166   0.0000   442.2102       28.7465       11.7244      -5.20241      -1.36978    0.00938767       4.38824       5.19115       4.88903       4.43223       3.34995       2.37537
   7  21 3417.5558    3.2379  2.1371 13.2240  0.0000  0.0244   0.0361   0.0653    0.1584   0.0000   440.7400       26.8649       17.6790       11.4966      -3.23564       1.12869       5.72044       6.61872       6.32644       5.45235       4.19910       2.93249
   7  22 3555.4882    2.6662  3.1907 12.5527  0.0000  0.0312   0.0237   0.0831    0.1358   0.0000   436.5939       32.2710       14.8426       6.52577      -1.94067     -0.766423       7.06115       8.41353       8.01329       6.89818       5.23976       3.73584
   7  23 3693.6125    2.2415  4.5461 12.2165  0.0000  0.0396   0.0173   0.1072    0.0999   0.0000   447.8673       21.8664       22.9010       13.5174       5.71376       1.06257       8.53658       10.1641       9.77561       8.59991       6.59862       4.70147
   7  24 3832.0812    1.8566  6.2360 11.8570  0.0009  0.0489   0.0127   0.1354    0.0767   0.0000   461.5694       25.6095      -12.3990       6.67163       8.81820      -7.11340       10.6236       12.9313       12.1154       10.5866       8.26594       6.01434
   7  25 3970.5674    1.5692  7.9337 11.7179  0.0000  0.0580   0.0102   0.1668    0.0587   0.0000   439.4421       12.2987       10.3530       6.24130      -23.9978      -11.5463       12.7402       15.2903       14.5710       12.5949       9.95117       7.06168
   7  26 4109.4252    1.3036 10.1073 11.5345  0.0000  0.0713   0.0082   0.2050    0.0482   0.0000   425.5033       23.6094       12.5031       43.0543      -6.22361      0.961617       15.5322       18.6158       17.7843       15.5972       12.1034       8.81027
   7  28 4388.1885    0.8950 14.4129 11.6106  0.0007  0.1108   0.0064   0.3241    0.0321   0.0000   439.1087       57.6039      -12.6511       51.3038       15.5512      -10.2827       23.2381       28.5357       27.0336       23.8973       18.6102       13.6181
   7  29 4527.4692    0.7298 15.8646 11.5989 -0.0010  0.1341   0.0058   0.3901    0.0290   0.0000   467.3661       49.1181       40.4932       6.19647       22.9787       24.0374       28.6386       34.8044       33.4271       29.2839       22.8384       16.4490
   8   6 1372.1600    0.1116  0.0395 11.7109  0.0000  0.0045   0.0091   0.0103    0.0189   0.0000   432.6584     -0.902430       12.4650      0.480275     -0.640903      0.114888      0.951944       1.12072       1.24743       1.08285      0.880742      0.557481
   8   7 1521.2418    0.1696  0.0658 11.6013  0.0000  0.0049   0.0098   0.0116    0.0199   0.0000   435.9149      0.247691       10.4530      0.275880      -1.29873   -0.00981699      0.888772       1.11990       1.03922       1.04894      0.844021      0.540753
   8   8 1665.7686    0.2513  0.1492 11.6490  0.0000  0.0072   0.0092   0.0157    0.0225   0.0000   437.0012      0.529668       11.5203       1.54059      -1.66000      0.333651       1.47040       1.48192       1.57771       1.50525       1.21476      0.841095
   8   9 1806.2226    0.3605  0.2821 11.6910  0.0000  0.0096   0.0097   0.0231    0.0283   0.0000   435.6554      -2.32703       11.8043       3.63826      -2.53458      0.618160       1.80176       2.20366       2.02616       1.88659       1.52457       1.19535
   8  10 1946.0855    0.5105  0.4010 11.7432  0.0000  0.0108   0.0113   0.0256    0.0371   0.0000   437.6507      -1.22278       9.93299      -2.32876      -3.08199       2.64333       2.07383       2.49563       2.39988       2.14539       1.73318       1.31620
   8  11 2086.1606    0.6919  0.5497 11.8499  0.0000  0.0119   0.0131   0.0303    0.0472   0.0000   437.8638      -1.68797       9.13270      0.427807      0.202302      -2.80281       2.35324       2.74766       2.83914       2.49030       1.95175       1.44462
   8  12 2225.1695    0.9482  0.7164 12.0979  0.0000  0.0134   0.0158   0.0350    0.0648   0.0000   436.5903      -1.35016       13.6618       5.90897      0.958572      -2.09354       2.70118       3.18753       3.07301       2.77223       2.25052       1.66126
   8  13 2362.8464    1.3246  0.8650 12.3112  0.0000  0.0143   0.0199   0.0372    0.0906   0.0000   435.1722       4.33999       10.5126       5.37370       1.69851       2.11926       2.79544       3.32382       3.26909       2.89728       2.34949       1.79443
   8  14 2499.4956    1.6940  0.8731 12.9285  0.0000  0.0148   0.0257   0.0369    0.0891   0.0000   436.5550       8.34531       12.6025       4.67793       1.57052      -1.42236       2.94543       3.54726       3.41473       3.05650       2.46449       1.87275
   8  15 2636.1895    2.1931  0.9279 13.1027  0.0000  0.0146   0.0317   0.0386    0.1135   0.0000   438.0275       5.41013       12.9136       3.37105       3.43772      0.327408       2.91451       3.43421       3.40440       3.07044       2.42625       1.82814
   8  16 2773.8471    2.7857  0.8962 13.4942  0.0000  0.0140   0.0402   0.0363    0.1191   0.0000   441.9919       13.7169       14.5426       8.03838      -1.68571    -0.0455111       2.91491       3.30065       3.23574       2.91925       2.44368       1.78353
   8  17 2911.6396    3.3724  0.9103 13.9110  0.0000  0.0141   0.0489   0.0373    0.1240   0.0000   443.7897       17.1799      -2.13119       8.25686      -4.15212      -1.45960       2.89703       3.29304       3.19908       2.89816       2.30843       1.89000
   8  18 3049.2272    3.9151  0.9458 14.3311  0.0000  0.0149   0.0557   0.0378    0.1191   0.0000   431.7649       11.3601       2.39522      0.544210      -2.14025      -2.02318       2.96151       3.53107       3.48293       3.06916       2.50676       1.83672
   8  19 3186.8152    3.7422  1.1681 14.6059  0.0000  0.0175   0.0514   0.0478    0.1082   0.0000   435.5194       19.2129       14.0566       4.10944      -4.15638      -1.21852       3.48434       4.14989       3.91591       3.68453       2.94537       2.14164
   8  20 3324.4863    3.4238  1.5871 14.1409 -0.0006  0.0206   0.0406   0.0533    0.0921   0.0000   434.8613       19.6021       21.1693       3.86858      -1.96961      -1.85786       4.22118       5.12328       4.86601       4.27221       3.53345       2.65010
   8  21 3462.5846    2.9518  2.4205 13.3786  0.0000  0.0255   0.0286   0.0666    0.0866   0.0000   441.5627       34.4647       15.0218       5.81301       6.58527      -3.09758       5.04217       6.02776       5.78930       5.39916       4.23406       3.20776
   8  22 3601.0950    2.4938  3.3989 12.8493  0.0000  0.0312   0.0210   0.0815    0.0812   0.0000   431.7456       25.3139       12.4617       19.3258      -6.98501      -8.32320       6.13033       7.24947       7.08061       6.41692       5.23478       3.89450
   8  23 3739.6415    2.0757  4.8962 12.3316  0.0000  0.0393   0.0152   0.1062    0.0728   0.0000   423.6650       28.1363       9.49924      -4.30598      -5.06716      0.279234       7.73451       9.24919       9.02382       8.17959       6.56045       4.98606
   8  24 3878.5010    1.7631  6.5765 11.9354  0.0000  0.0482   0.0112   0.1304    0.0588   0.0000   447.1112       14.6689       31.6536       10.9552       4.34783       2.00580       9.31978       11.2881       10.8386       9.80972       8.14380       6.17992
   8  25 4017.6559    1.4653  8.6634 11.6972  0.0000  0.0589   0.0087   0.1648    0.0470   0.0000   443.6705       55.2051       19.4405       10.4224      0.976860      -4.55746       11.2940       13.7411       13.2799       12.0475       9.88229       7.54194
   8  26 4156.9067    1.2403 10.8464 11.5975  0.0000  0.0717   0.0073   0.2050    0.0385   0.0000   427.3189       8.91775       1.13238      -2.21440       2.46391     -0.942185       13.6997       16.6556       16.5257       14.6987       11.9938       9.05402
   8  28 4436.1707    0.8343 15.2292 11.6506  0.0000  0.1144   0.0057   0.3324    0.0271   0.0000   457.9529       21.9001      -6.95586       18.1006       1.03638       5.33623       21.3052       26.1913       25.7265       23.0529       19.1158       14.4573
   9   5 1254.4058    0.0766  0.0233 11.7471  0.0000  0.0047   0.0076   0.0061    0.0175   0.0000   434.6780     -0.558616       12.2446       2.27077      -1.56094      -1.20603      0.831544       1.06157       1.02803      0.783693      0.830007      0.794692
   9   6 1408.4400    0.1048  0.0449 11.6529  0.0000  0.0049   0.0076   0.0098    0.0180   0.0000   434.8947      -1.81132       10.5712      -1.22467     -0.429366      0.943559      0.949510       1.08552       1.08036       1.01089      0.793986      0.665773
   9   7 1557.6538    0.1848  0.0957 11.6462  0.0000  0.0054   0.0081   0.0122    0.0193   0.0000   435.6544      -1.40794       11.2922       1.25954      -1.99749     -0.359432      0.908994       1.03774       1.15984      0.963876      0.859149      0.673103
   9   8 1702.4467    0.2731  0.1903 11.6578  0.0000  0.0074   0.0085   0.0178    0.0223   0.0000   437.2964    -0.0816845       12.4402     -0.664509      0.614932      0.822031       1.25678       1.42734       1.51681       1.39134       1.20026      0.857469
   9   9 1843.6179    0.4057  0.2989 11.6813  0.0000  0.0092   0.0099   0.0207    0.0281   0.0000   435.6699      0.796425       12.4718      -1.91591      -1.02221      0.939624       1.60155       1.84158       1.77139       1.74311       1.49333       1.11478
   9  10 1984.2215    0.5708  0.4100 11.7787  0.0000  0.0097   0.0119   0.0249    0.0365   0.0000   440.3304      -1.99210       13.7489      0.959801      -2.00057      -2.19289       1.75491       2.08642       2.04776       1.95417       1.61553       1.22949
   9  11 2125.0982    0.7643  0.6222 11.8265  0.0000  0.0126   0.0127   0.0289    0.0543   0.0000   436.9710     -0.668288       17.9609     -0.639516      -2.68615     -0.808172       2.08708       2.62135       2.55745       2.46856       1.97616       1.54016
   9  12 2264.5484    1.0455  0.7089 12.2513  0.0000  0.0122   0.0165   0.0323    0.0604   0.0000   435.6914       3.25370       14.8674       3.17814      -5.33145      -2.41036       2.17497       2.58317       2.54591       2.34056       1.98855       1.59766
   9  13 2402.3286    1.4393  0.9221 12.4278  0.0000  0.0144   0.0200   0.0363    0.0892   0.0000   432.7198       7.40131       11.0672      -4.13816      0.409615      0.390366       2.74549       3.30378       3.28103       2.95635       2.44028       1.91478
   9  14 2539.5869    1.8401  0.9070 12.9819  0.0000  0.0137   0.0258   0.0364    0.0876   0.0000   438.6936       10.5801       11.9311       4.54435     -0.198510     -0.688748       2.48967       2.95024       2.95858       2.73204       2.24531       1.79533
   9  15 2677.0642    2.3375  0.9110 13.3377  0.0000  0.0137   0.0322   0.0357    0.0958   0.0000   438.6698       6.82516       16.8649      -2.97760      -1.53861       2.50648       2.46283       2.92505       2.97235       2.67549       2.25566       1.80217
   9  16 2815.2526    3.0098  0.8143 13.7249  0.0000  0.0125   0.0429   0.0323    0.0996   0.0000   434.4851       11.4312       7.53981       1.49543      -3.64482     -0.917903       2.30853       2.76206       2.69884       2.50681       2.07258       1.59448
   9  17 2953.6238    3.5069  0.8979 14.3312  0.0000  0.0138   0.0492   0.0353    0.0913   0.0000   441.7170       15.5942       15.1124     -0.925372      -1.83594       2.69495       2.45798       3.03353       2.98688       2.65899       2.23889       1.84890
   9  18 3091.6288    3.8831  0.9094 14.3928  0.0000  0.0137   0.0533   0.0348    0.1013   0.0000   436.9826       24.5905       14.1483       4.71083      0.493498       1.18571       2.41405       2.98352       2.81348       2.59477       2.24291       1.79965
   9  19 3229.6140    3.7324  1.2844 14.5539  0.0000  0.0175   0.0461   0.0466    0.0926   0.0000   434.0730       20.1536       9.48789       5.17739      -3.86671       1.66376       3.07805       3.79534       3.56387       3.29815       2.89548       2.26473
   9  20 3367.8428    3.3092  1.8413 14.0349  0.0000  0.0207   0.0345   0.0557    0.0714   0.0000   435.0356       27.6105       18.7743       7.93258      -2.09836      -3.63525       3.64489       4.48171       4.48140       4.10738       3.38395       2.67009
   9  21 3506.3604    2.8216  2.6117 13.4788  0.0000  0.0255   0.0250   0.0665    0.0610   0.0000   432.7468       28.3939       15.9911       4.77240      0.527352      -2.45787       4.44052       5.38222       5.29968       4.90393       4.13347       3.27651
   9  22 3645.3098    2.3734  3.8221 12.7749  0.0000  0.0312   0.0178   0.0826    0.0596   0.0000   427.6233       25.7174       6.67178       13.9609      -12.8597      -2.77281       5.45559       6.62211       6.55818       6.02088       5.09641       4.05871
   9  23 3784.3542    1.9569  5.3286 12.4116  0.0000  0.0387   0.0130   0.1060    0.0504   0.0000   420.6014       34.5406       16.2016       3.16952      -6.81966    -0.0718722       6.87721       8.28358       8.13353       7.58025       6.39856       5.03970
   9  24 3923.6495    1.6171  7.3638 11.9436  0.0000  0.0490   0.0095   0.1359    0.0453   0.0000   428.7103       32.2839    -0.0240399      -4.45966       5.80399      -2.25514       8.41420       10.3616       10.3168       9.63915       7.90860       6.28956
   9  25 4063.2836    1.3683  9.2451 11.7760  0.0000  0.0595   0.0078   0.1680    0.0379   0.0000   440.7728       22.6387       1.67225       15.8981      -23.9805    -0.0136342       10.2014       12.5629       12.5198       11.5479       9.64883       7.70997
   9  26 4202.9657    1.1473 11.0259 11.6880  0.0000  0.0714   0.0067   0.2038    0.0327   0.0000   413.6708       33.0947       24.2205       16.7654      -7.57430      -4.26798       12.0521       14.9404       14.9570       13.9759       11.4548       9.22753
   9  27 4343.0778    0.9505 13.3346 11.6758  0.0000  0.0901   0.0059   0.2621    0.0280   0.0000   443.3293       50.4046       10.6139      -24.3962       11.9580       5.75503       15.1728       18.8204       18.8204       17.2807       14.6362       11.6692
   9  28 4483.3285    0.7918 15.7731 11.6677  0.0000  0.1152   0.0052   0.3322    0.0240   0.0000   396.4740      -5.21521       27.9289       2.05993      -39.3747       4.02156       18.9578       23.7482       23.8195       22.0478       18.3823       14.7289
  10   5 1288.0190    0.0737  0.0233 11.7427  0.0000  0.0040   0.0082   0.0102    0.0167   0.0000   435.3670      -1.51406       12.6800     -0.470645      -1.57761       1.06908      0.582115      0.669747      0.568780      0.641094      0.536173      0.570793
  10   7 1592.9128    0.2082  0.1189 11.6415  0.0000  0.0053   0.0081   0.0145    0.0191   0.0000   435.4628      -1.20686       12.1153     -0.763822     -0.935874      0.938950      0.885091       1.00399      0.986564      0.964546      0.834605      0.711853
  10   8 1737.8246    0.3138  0.1981 11.6421  0.0000  0.0070   0.0088   0.0160    0.0224   0.0000   436.4029       1.28362       14.0402     -0.272108      -1.19888       1.47145       1.07894       1.28254       1.25681       1.18711       1.11064      0.911417
  10   9 1880.0129    0.4539  0.3430 11.6261  0.0000  0.0091   0.0096   0.0206    0.0299   0.0000   438.2564      0.446849       12.3458     0.0318551       1.04114      0.423793       1.39988       1.75586       1.74739       1.65164       1.41825       1.15358
  10  10 2021.4943    0.6362  0.4592 11.7534  0.0000  0.0099   0.0119   0.0247    0.0402   0.0000   437.5140     -0.759864       13.4918      -1.72231      0.184449     -0.450388       1.52518       1.80405       1.76988       1.67104       1.48879       1.28155
  10  11 2162.9646    0.8720  0.6518 11.8075  0.0000  0.0115   0.0136   0.0299    0.0619   0.0000   436.0936      -2.24556       13.8656       3.57791      -1.07116      -1.91539       1.77759       2.17370       2.16782       2.09820       1.73328       1.44983
  10  12 2302.8298    1.1604  0.7985 12.1353  0.0000  0.0128   0.0163   0.0321    0.0799   0.0000   435.9383     -0.708995       12.9484       2.06933      -2.47027       1.08907       1.93356       2.41626       2.42162       2.37278       1.98269       1.60769
  10  13 2440.8162    1.5211  0.9293 12.6423  0.0000  0.0133   0.0203   0.0361    0.0825   0.0000   439.5160       8.81745       15.8123       1.13591     -0.775177      0.750838       2.14906       2.62838       2.68339       2.50395       2.07418       1.76211
  10  14 2578.6941    2.0005  0.9212 12.9798  0.0000  0.0132   0.0260   0.0342    0.0928   0.0000   440.7274       5.90094       8.93634      -1.45531       1.40009       2.70201       2.12651       2.47891       2.51187       2.38326       2.08638       1.73449
  10  15 2717.0563    2.4525  0.9406 13.5697  0.0000  0.0134   0.0324   0.0353    0.0873   0.0000   438.8200       10.6345       8.96892       5.47587       5.58979       1.22624       2.31331       2.73815       2.76321       2.67462       2.23278       1.82452
  10  16 2855.7626    3.0994  0.8288 14.0623  0.0000  0.0123   0.0423   0.0314    0.0820   0.0000   441.4701       11.5488       11.9031      0.651840      -1.25850      -3.74778       1.98465       2.35729       2.40130       2.36343       1.89726       1.61034
  10  17 2994.5937    3.6992  0.8847 14.2800  0.0000  0.0127   0.0491   0.0329    0.0940   0.0000   440.6001       18.0530       13.8806      -1.07058      -2.39038      -1.92508       2.11413       2.43881       2.47012       2.40681       2.06763       1.65488
  10  18 3133.0177    3.9179  1.0614 14.5556  0.0000  0.0145   0.0492   0.0385    0.0979   0.0000   439.4530       20.7495       8.44577      0.297419       2.33994       1.78989       2.39034       2.81602       2.75885       2.60572       2.29027       1.90784
  10  19 3271.4297    3.6617  1.3690 14.2174  0.0002  0.0165   0.0411   0.0442    0.0937   0.0000   436.4248       17.1023       13.8804       6.24455      -2.54040      -6.05203       2.57420       3.18900       3.20294       2.97969       2.62154       2.11911
  10  20 3410.2770    3.1170  2.0365 13.7565  0.0000  0.0208   0.0292   0.0547    0.0659   0.0000   432.4124       20.8079       6.40151       3.43214       4.36149       2.45720       3.36219       4.10190       4.04542       3.83845       3.34837       2.73620
  10  21 3549.2591    2.6535  3.1121 13.2031  0.0000  0.0263   0.0205   0.0710    0.0521   0.0000   439.4790       12.3664       18.6148       7.80596      -1.79349      0.370912       4.17532       5.11271       5.10149       4.85937       4.17515       3.36117
  10  22 3688.5478    2.1854  4.3666 12.8048  0.0000  0.0327   0.0150   0.0889    0.0435   0.0000   440.5355       21.3932       5.61176      -4.98672      -1.37396      -1.08387       5.22277       6.36204       6.40245       6.03998       5.16004       4.29889
  10  23 3828.1247    1.8472  5.7695 12.3575  0.0000  0.0397   0.0114   0.1063    0.0427   0.0000   452.8545       38.2979       13.2867      -2.38618      -6.84583      -4.87861       6.13536       7.59538       7.62299       7.31079       6.27829       5.05682
  10  24 3967.8289    1.5538  7.7462 11.9960  0.0000  0.0482   0.0086   0.1353    0.0369   0.0000   432.3275       9.81591       10.2824       4.64475      -24.1112      -8.65963       7.53205       9.39625       9.41512       8.91773       7.71174       6.23069
  10  25 4107.8475    1.2917  9.9108 11.7902  0.0000  0.0599   0.0069   0.1725    0.0323   0.0000   441.8324       48.0767       27.7449      -5.12562       2.96472     -0.337070       9.21190       11.5652       11.6046       10.9024       9.44004       7.74486
  10  26 4247.9909    1.0813 12.2425 11.6995 -0.0004  0.0752   0.0060   0.2173    0.0288   0.0000   426.3431       13.2735     -0.385622       37.8365       7.18437      -15.8886       11.2780       14.2934       14.3162       13.7494       11.6652       9.51279
  10  27 4388.2639    0.8973 14.3488 11.7166  0.0000  0.0950   0.0054   0.2728    0.0247   0.0000   399.3736       11.9845       33.5734       35.2917       22.0058       6.19029       14.2340       17.9162       18.1888       17.2525       14.7805       12.0838
  10  28 4528.9775    0.7345 17.3939 11.6749  0.0006  0.1262   0.0045   0.3534    0.0210   0.0000   443.8084       68.3912       25.0601      -11.1050       5.97395       26.4200       18.9126       23.8173       24.3183       22.8859       19.6769       16.2631
  10  29 4669.5556    0.5791 19.2489 11.6347  0.0000  0.1634   0.0039   0.4319    0.0183   0.0000   439.0858       22.2485       10.9165      -10.4466      -5.33049       3.94605       24.0036       30.4929       31.0980       29.5096       25.2548       20.4796
  11   5 1320.4950    0.0905  0.0315 11.7265  0.0000  0.0031   0.0075   0.0095    0.0160   0.0000   436.2402      -1.96889       11.2643      -2.10615      -2.26176     -0.525838      0.495045      0.570449      0.686413      0.665569      0.595387      0.438660
  11   6 1477.1628    0.1464  0.0664 11.6314  0.0000  0.0043   0.0074   0.0104    0.0169   0.0000   436.6251      -1.23048       10.8273     0.0561336     -0.902418       1.24020      0.616532      0.770398      0.761840      0.663905      0.658994      0.547534
  11   7 1627.1154    0.2187  0.1250 11.6303  0.0000  0.0054   0.0077   0.0135    0.0186   0.0000   435.1121      0.617520       12.0645      -1.62541      0.277094     -0.784831      0.811386      0.930878      0.938902      0.931877      0.807385      0.690203
  11   8 1772.2273    0.3503  0.2286 11.6550  0.0000  0.0076   0.0087   0.0164    0.0228   0.0000   434.5790      -4.27178       11.7765       1.75754     -0.555841      -1.10935       1.18405       1.57567       1.53698       1.37473       1.18647      0.987580
  11   9 1915.4246    0.4778  0.3678 11.7310  0.0000  0.0087   0.0095   0.0210    0.0285   0.0000   438.2975       1.29506       12.3370      -3.33555      -2.11601       1.24128       1.24896       1.54266       1.55841       1.52284       1.31199       1.11281
  11  10 2057.9673    0.6708  0.5587 11.7533  0.0000  0.0105   0.0108   0.0259    0.0419   0.0000   434.1035      -2.57966       11.5212      -1.18659      -2.48763     -0.360757       1.49190       1.88815       1.90150       1.84672       1.58309       1.30911
  11  11 2199.8160    0.9132  0.6507 12.0564  0.0000  0.0111   0.0139   0.0281    0.0541   0.0000   437.0080     -0.397575       14.7195       4.40315      -3.52076      0.399786       1.62262       2.01906       2.06592       1.97988       1.66574       1.38590
  11  12 2340.0180    1.2317  0.8181 12.3805  0.0000  0.0126   0.0170   0.0321    0.0754   0.0000   435.5046       4.57500       8.89018       2.92640      -4.00255      0.965218       1.84327       2.18586       2.26503       2.13915       1.89228       1.61961
  11  13 2478.5334    1.6432  0.9537 12.6934  0.0000  0.0134   0.0209   0.0340    0.0938   0.0000   434.1109       4.56906       14.1857       5.10705      0.502892      -3.17676       1.96787       2.36675       2.36336       2.32249       2.00079       1.67880
  11  14 2616.9903    2.1119  0.9328 13.2593  0.0000  0.0127   0.0266   0.0335    0.0840   0.0000   442.1983       10.8573       16.4923       1.45627      0.407787     -0.441173       1.90068       2.24645       2.29939       2.25193       1.98096       1.64167
  11  15 2756.2150    2.6894  0.9011 13.7947  0.0000  0.0123   0.0344   0.0332    0.0771   0.0000   436.3833       3.48100       12.6871       1.53599      0.852296      -1.08945       1.81580       2.15665       2.16735       2.14871       1.90097       1.59391
  11  16 2895.4610    3.2911  0.8343 14.0694  0.0000  0.0115   0.0429   0.0303    0.0822   0.0000   433.1152       12.6077       10.7542       7.41531      -1.61571     -0.574815       1.72207       2.00877       2.13903       2.01975       1.77580       1.48623
  11  17 3034.6197    3.8049  0.9260 14.3832  0.0000  0.0123   0.0473   0.0328    0.0835   0.0000   440.8753       16.8926       16.6020      0.694352      0.419604   -0.00534048       1.82208       2.17708       2.17403       2.11819       1.87096       1.61389
  11  18 3173.5887    3.8779  1.0740 14.6173  0.0000  0.0139   0.0467   0.0367    0.0872   0.0000   434.8227       16.5442       10.3906       1.30047      -5.39422      -2.70943       2.10459       2.51496       2.49860       2.46045       2.13073       1.86285
  11  19 3312.4799    3.5340  1.5586 14.0245  0.0000  0.0171   0.0353   0.0441    0.0807   0.0000   439.1238       14.2110       13.0886       3.97796      -2.49189      -1.40752       2.56551       3.15564       3.20100       3.08300       2.66790       2.22093
  11  20 3451.7902    3.0523  2.3135 13.5885  0.0000  0.0211   0.0257   0.0552    0.0575   0.0000   443.3936       19.1903       9.02810       7.12354       1.00213      -7.06425       3.11165       3.75422       3.79714       3.69363       3.29955       2.72975
  11  21 3591.3007    2.5141  3.4403 13.0073  0.0000  0.0268   0.0177   0.0698    0.0468   0.0000   436.3521       21.3661       7.06052     -0.272519       1.12385      -1.65372       3.84806       4.69546       4.85550       4.63859       4.10372       3.40340
  11  22 3730.9310    2.1151  4.7559 12.6126  0.0003  0.0325   0.0132   0.0881    0.0402   0.0000   434.7591       20.6221       4.03996     -0.138613      -1.47579      -4.96971       4.70121       5.81031       5.92669       5.71576       4.97898       4.22622
  11  23 3870.8968    1.7431  6.3302 12.3105  0.0000  0.0403   0.0101   0.1116    0.0365   0.0000   431.8315       39.4138       14.4663       10.6464       3.64832      -5.55008       5.70832       7.22731       7.19365       7.04630       6.15371       5.14042
  11  24 4011.0869    1.4468  8.1139 11.9897  0.0002  0.0486   0.0078   0.1379    0.0331   0.0000   450.0442       25.9738       18.1931       9.13569       1.51663      -4.08879       6.77980       8.57666       8.70742       8.42137       7.39673       6.15060
  11  25 4151.4751    1.2093 10.3310 11.8515  0.0000  0.0609   0.0064   0.1741    0.0283   0.0000   435.4111       28.9094       14.0914      -2.79811      -5.36239      -11.2148       8.48599       10.6496       10.9259       10.5473       9.24401       7.70969
  11  26 4292.3131    1.0192 12.8831 11.7406  0.0000  0.0774   0.0056   0.2252    0.0255   0.0000   420.9653       16.0394       25.1549      -3.98971      -7.94251      -24.6801       10.5613       13.5046       13.7335       13.1609       11.6572       9.72165
  11  27 4432.8623    0.8412 14.9763 11.7267  0.0000  0.0977   0.0049   0.2802    0.0220   0.0000   437.5278       63.4019       56.1670      -26.0430      -20.6545       3.24739       13.4281       16.9666       17.4856       16.7054       14.8292       12.3503
  11  28 4573.7902    0.6883 17.5789 11.6725  0.0000  0.1273   0.0041   0.3466    0.0189   0.0000   423.2342       35.6258       48.3260       4.72183       41.3262      -11.8818       17.3506       22.0543       22.7662       21.7955       19.0576       16.1392
  11  29 4714.9570    0.5608 20.7401 11.6108  0.0005  0.1682   0.0035   0.4433    0.0161   0.0000   462.7240       39.6776       31.6758      -2.94037       9.80896      -24.2285       22.7542       28.8719       29.7158       28.6446       25.3267       21.0471
  12   6 1509.7077    0.1608  0.0657 11.6508  0.0000  0.0039   0.0074   0.0088    0.0163   0.0000   436.8964     -0.558602       12.8301     0.0732215      -1.15251     0.0106727      0.545068      0.593007      0.592314      0.605247      0.587807      0.526874
  12   7 1660.2563    0.2500  0.1514 11.6591  0.0000  0.0060   0.0075   0.0128    0.0187   0.0000   437.1195      -1.43531       13.2512     -0.742948      -2.07759     -0.257285      0.810441       1.04641       1.09745      0.951987      0.890811      0.804776
  12   8 1805.7933    0.3657  0.2854 11.6896  0.0000  0.0079   0.0080   0.0184    0.0230   0.0000   436.9919      0.923174       14.0022     -0.596073      -4.25448     -0.251117       1.02824       1.31943       1.31935       1.34984       1.22297       1.00894
  12   9 1949.9877    0.5245  0.3866 11.7437  0.0000  0.0087   0.0097   0.0198    0.0297   0.0000   437.5153      -1.25442       12.9682       1.98884     -0.898356     -0.497753       1.23691       1.51812       1.51672       1.45293       1.35410       1.14437
  12  10 2093.6455    0.7273  0.5544 11.8689  0.0000  0.0096   0.0112   0.0248    0.0402   0.0000   435.6512     -0.261590       12.6303      -3.55052      -2.40743       1.01299       1.27609       1.56508       1.61450       1.58999       1.38772       1.24005
  12  11 2235.8669    0.9793  0.7346 12.0957  0.0000  0.0112   0.0135   0.0290    0.0549   0.0000   436.3646       1.25801       8.82720      -3.23422     -0.809590      0.728783       1.49077       1.81457       1.84675       1.87588       1.65610       1.40960
  12  12 2376.3395    1.3396  0.8737 12.5150  0.0000  0.0122   0.0172   0.0324    0.0745   0.0000   441.0788      0.626995       10.7350       4.44063     0.0323392     -0.616257       1.66547       2.04294       2.10684       2.04995       1.79780       1.58625
  12  13 2515.4627    1.7861  0.9451 12.8197  0.0000  0.0126   0.0217   0.0331    0.0936   0.0000   436.8115       3.85482       11.8617      -1.28833      -1.21016      0.883326       1.67639       2.04151       2.09843       2.04193       1.84832       1.61779
  12  14 2654.6442    2.2424  0.9254 13.4880  0.0000  0.0124   0.0278   0.0326    0.0835   0.0000   438.6586       8.35123       11.6734      -1.23494       1.83478       1.48837       1.70210       2.05747       2.11620       2.07730       1.86315       1.59115
  12  15 2794.5566    2.8320  0.8574 13.9556  0.0000  0.0116   0.0355   0.0304    0.0773   0.0000   438.5428       7.67257       12.6634       4.51068     -0.757635      0.983089       1.55909       1.94022       1.90654       1.94511       1.72084       1.43945
  12  16 2934.4286    3.5483  0.8368 14.1503  0.0000  0.0111   0.0437   0.0285    0.0822   0.0000   439.7060       10.4262       10.6393       3.90976      0.592720      -4.40159       1.56189       1.90212       1.93911       1.91730       1.68249       1.46389
  12  17 3073.9477    3.8946  0.9352 14.4809  0.0000  0.0122   0.0462   0.0310    0.0843   0.0000   436.9530       13.8889       8.04124     -0.115788       3.20254      -2.31626       1.62943       1.97007       1.99046       1.99330       1.79462       1.52511
  12  18 3213.3640    3.8243  1.2072 14.5373  0.0000  0.0141   0.0423   0.0392    0.0836   0.0000   437.4915       17.0888       13.0961       3.02916      -2.74576      0.414202       1.89103       2.33535       2.37885       2.32667       2.07193       1.79302
  12  19 3352.8135    3.3752  1.7231 14.0791  0.0003  0.0173   0.0311   0.0462    0.0615   0.0000   440.9187       22.1422       17.9754       5.22233      -1.54254      -1.92993       2.34344       2.87213       2.96422       2.86703       2.59929       2.18767
  12  20 3492.5554    2.8425  2.4997 13.5069  0.0000  0.0211   0.0221   0.0564    0.0484   0.0000   439.9041       14.0459       16.0685       2.62547       3.71939     -0.347467       2.85244       3.54582       3.67836       3.55951       3.18031       2.73563
  12  21 3632.5871    2.3676  3.7179 12.8754  0.0000  0.0267   0.0153   0.0705    0.0414   0.0000   438.0162       25.6471       11.3764       3.25805      -2.55302     -0.445705       3.51128       4.31455       4.51062       4.36873       3.90987       3.33085
  12  22 3772.6786    1.9662  5.2976 12.5461  0.0000  0.0339   0.0114   0.0907    0.0351   0.0000   442.5783       19.6417       7.57784     0.0169284      -3.11977     -0.166945       4.48377       5.46394       5.72631       5.61787       4.98224       4.27974
  12  23 3913.0731    1.6466  7.1104 12.2149  0.0000  0.0416   0.0087   0.1161    0.0324   0.0000   452.2735       15.2068       4.43793       16.2583      -13.0867      -3.81768       5.44326       6.75386       7.05481       6.84056       6.18057       5.25534
  12  24 4053.5461    1.3694  9.0016 11.9543 -0.0000  0.0502   0.0070   0.1445    0.0302   0.0000   440.0989       44.0249      -3.75330      -3.50362       7.04639       12.6880       6.51469       8.19679       8.46212       8.27352       7.45255       6.29973
  12  25 4194.4236    1.1233 10.9452 11.8788 -0.0001  0.0634   0.0060   0.1828    0.0263   0.0000   453.7216       27.9727       20.9965       11.9958      -5.21811      -11.0781       8.13126       10.3630       10.6583       10.4540       9.30968       7.92998
  12  26 4335.3918    0.9622 13.2576 11.7742  0.0002  0.0795   0.0052   0.2265    0.0238   0.0000   451.4666       42.1468       5.21470      -2.08722      -3.16638      -19.8805       9.96955       12.7789       13.1104       12.9173       11.4580       9.82728
  12  27 4476.5359    0.7787 15.7907 11.7444 -0.0003  0.1035   0.0044   0.2910    0.0199   0.0000   430.1166       30.8405       33.6171       37.8944      -3.61247      -16.1774       12.9251       16.4068       17.1586       16.7445       14.9794       12.8264
  13   5 1382.3472    0.1205  0.0437 11.6744  0.0000  0.0031   0.0069   0.0080    0.0151   0.0000   436.6910      -1.50746       13.5501      0.668125      -1.69160     -0.396054      0.419843      0.507414      0.575182      0.542855      0.477872      0.436341
  13   6 1541.1462    0.1741  0.0829 11.6295  0.0000  0.0048   0.0070   0.0097    0.0161   0.0000   437.1668     -0.709686       13.3650      0.674514     -0.632218     -0.507731      0.570732      0.720405      0.749299      0.729527      0.701964      0.630703
  13   7 1692.3791    0.2802  0.1673 11.6704  0.0000  0.0058   0.0077   0.0132    0.0183   0.0000   438.0136     -0.749377       12.3433      0.301575      -2.07976      0.996871      0.728158      0.918922       1.06257       1.05109      0.972092      0.874236
  13   8 1838.6646    0.3996  0.3033 11.6741  0.0000  0.0076   0.0081   0.0181    0.0239   0.0000   436.9044      -1.22920       14.1961     -0.351567      -1.14612       1.04629      0.965680       1.18759       1.30157       1.23532       1.09396      0.924951
  13   9 1983.8299    0.5827  0.4537 11.6879  0.0000  0.0088   0.0096   0.0226    0.0323   0.0000   437.8600      -1.28274       13.5799       2.00813      -2.08395      0.572449       1.00578       1.31497       1.34417       1.29380       1.17216       1.02389
  13  10 2128.4958    0.7915  0.6027 11.8180  0.0000  0.0098   0.0114   0.0257    0.0434   0.0000   437.7114      -1.83252       14.2537       1.24979      -1.67314   -0.00765779       1.13267       1.42893       1.45245       1.44918       1.33267       1.14432
  13  11 2271.1508    1.0751  0.7970 12.1221  0.0000  0.0112   0.0135   0.0293    0.0560   0.0000   437.5217       2.13712       14.7632      0.613040      0.164762       3.33212       1.39364       1.70429       1.76045       1.76664       1.61175       1.37343
  13  12 2411.8519    1.4215  0.8862 12.6820  0.0000  0.0116   0.0171   0.0313    0.0627   0.0000   436.8392       3.64029       15.9409     -0.737544      -1.13760       3.17597       1.45773       1.75100       1.81739       1.82942       1.63629       1.43779
  13  13 2551.7367    1.8990  0.9382 13.0949  0.0000  0.0120   0.0226   0.0319    0.0799   0.0000   436.5122       5.17495       14.0664       2.76809      -3.76634     -0.582827       1.53490       1.86552       1.90826       1.92305       1.77217       1.53605
  13  14 2691.7189    2.4516  0.9228 13.3145  0.0000  0.0115   0.0289   0.0310    0.1009   0.0000   438.5277       7.96671       11.4695       1.14891      -1.72676     -0.798794       1.45806       1.77913       1.81010       1.84238       1.65728       1.44155
  13  15 2832.2452    3.1265  0.8860 13.7396  0.0000  0.0111   0.0373   0.0291    0.1051   0.0000   438.2181       7.43952       12.9214       3.73662      -1.80660     -0.159369       1.41113       1.75035       1.81172       1.78553       1.61176       1.43223
  13  16 2972.6984    3.6739  0.8489 14.3777 -0.0001  0.0109   0.0442   0.0281    0.0808   0.0000   438.8418       10.9552       12.5440       1.18836      -2.09111       1.48407       1.38880       1.70381       1.75457       1.72397       1.58073       1.40034
  13  17 3112.5711    3.9056  0.9645 14.5955  0.0000  0.0120   0.0446   0.0315    0.0793   0.0000   437.3922       12.6236       11.4951       5.83871       4.60224      -1.20469       1.52313       1.93643       1.94321       1.94754       1.77425       1.53543
  13  18 3252.4685    3.6458  1.3346 14.4029 -0.0010  0.0146   0.0367   0.0392    0.0744   0.0000   435.5377       15.2063       9.25216       3.06691    -0.0544568      -1.04542       1.79619       2.19770       2.32361       2.26394       2.10623       1.82194
  13  19 3392.4904    3.2100  1.8686 14.0250  0.0000  0.0176   0.0278   0.0465    0.0529   0.0000   440.5329       15.4650       6.97564       1.96343     -0.521735     -0.261425       2.16601       2.68358       2.80974       2.74864       2.56015       2.20134
  13  20 3532.7158    2.6822  2.8389 13.3653  0.0000  0.0221   0.0190   0.0581    0.0424   0.0000   433.1808       20.8592       18.1882       8.08089      -4.05108      -5.88649       2.81271       3.41655       3.55340       3.53543       3.22429       2.79298
  13  21 3673.2360    2.2231  4.1673 12.8203  0.0000  0.0278   0.0134   0.0748    0.0351   0.0000   437.9384       19.2326       22.8359       5.56726     -0.424317       1.47387       3.34503       4.28459       4.34993       4.32107       3.95585       3.43627
  13  22 3813.8204    1.8290  5.9282 12.4810  0.0000  0.0353   0.0098   0.0974    0.0307   0.0000   435.5079       35.8601       8.18361       10.5152      -1.92440      -7.52127       4.26945       5.34097       5.50956       5.45409       5.01769       4.41286
  13  23 3954.6179    1.5297  7.4072 12.2655  0.0000  0.0426   0.0080   0.1197    0.0282   0.0000   429.5186       28.2516       26.4596       6.14696     -0.657639       4.61317       5.07529       6.52720       6.66584       6.68130       6.09686       5.25431
  13  24 4095.5697    1.3015  9.5569 11.9268  0.0000  0.0517   0.0064   0.1473    0.0277   0.0000   435.9370       47.8663       19.4020       15.9352      -3.05683       3.49839       6.15790       7.75417       8.06820       7.98203       7.30274       6.37527
  13  25 4236.6621    1.0871 11.5734 11.8701  0.0000  0.0647   0.0056   0.1842    0.0242   0.0000   447.0742       24.3667      -5.25499       9.04797      -3.70431      -17.2357       7.67438       9.74077       10.1158       10.0341       9.07814       7.96002
  13  26 4377.8738    0.9025 14.9130 11.7795 -0.0002  0.0876   0.0045   0.2479    0.0205   0.0000   432.8722       51.3075       23.4440       14.5742       11.8640      -9.86294       10.1886       13.1474       13.8381       13.4478       12.2642       10.6751
  13  27 4519.7958    0.7526 17.0845 11.7108 -0.0007  0.1082   0.0038   0.2990    0.0177   0.0000   440.2024       53.6752       29.1177       32.6805       26.2137      -11.2252       12.6098       16.1899       16.9575       16.5981       15.1736       13.3445
  13  28 4661.0553    0.6027 19.5690 11.6388  0.0008  0.1422   0.0033   0.3721    0.0155   0.0000   408.2975       41.8846       34.5259       54.4228      -7.95497      -37.6534       16.2792       20.8866       21.8059       21.6852       19.6669       17.1701
  14   4 1242.4993    0.0587  0.0162 11.7867  0.0000  0.0045   0.0061   0.0073    0.0141   0.0000   436.4515     -0.434065       14.8302     -0.845988      -2.46885     -0.941716      0.415939      0.647185      0.724058      0.439281      0.823384      0.398968
  14   5 1411.7235    0.1204  0.0477 11.6459  0.0000  0.0100   0.0067   0.0084    0.0147   0.0000   437.8953     -0.295128       14.2381      0.923384      -1.64840     -0.341489       2.82376       3.91968       3.96983       2.89331       2.90503       2.68781
  14   6 1571.5742    0.1875  0.0923 11.6491  0.0000  0.0043   0.0068   0.0100    0.0158   0.0000   437.7947     -0.398826       15.2487     -0.815241      -2.05939      0.360290      0.485749      0.651700      0.669037      0.635872      0.578753      0.514484
  14   7 1723.5179    0.2939  0.2206 11.6498  0.0000  0.0069   0.0069   0.0151    0.0192   0.0000   437.9146     -0.805631       11.7767     -0.217212      -1.19242      0.194507      0.750303      0.911707      0.966486      0.964707      0.869054      0.839356
  14   8 1870.8310    0.4450  0.3386 11.6802  0.0000  0.0079   0.0083   0.0177    0.0249   0.0000   439.4826       1.13454       12.3716      -1.56568      -2.15238       2.27007      0.848621       1.06897       1.11720       1.13192       1.04190      0.934278
  14   9 2017.0162    0.6153  0.4886 11.8253  0.0000  0.0084   0.0093   0.0219    0.0331   0.0000   438.8582      -2.86937       14.4439      -1.40454      -1.76143      0.950902      0.938278       1.16649       1.22982       1.21309       1.12391      0.983298
  14  10 2162.5414    0.8348  0.6527 11.9611  0.0000  0.0099   0.0109   0.0249    0.0429   0.0000   436.6437     -0.613606       14.1437      0.379261      -2.92557      -1.33887       1.10237       1.36384       1.39866       1.43217       1.29091       1.17409
  14  11 2305.7150    1.1729  0.8460 12.0445  0.0000  0.0110   0.0135   0.0280    0.0633   0.0000   438.2210     -0.759078       12.7939       3.94067    -0.0610075      -3.05788       1.23617       1.58289       1.58988       1.64379       1.51150       1.32284
  14  12 2446.7477    1.5395  0.9445 12.6392  0.0000  0.0115   0.0171   0.0308    0.0673   0.0000   440.9428       1.65650       14.2326       1.86010     -0.180768      -2.64432       1.33443       1.63208       1.72596       1.73867       1.56163       1.41364
  14  13 2587.3543    2.0335  0.9374 13.1382  0.0000  0.0116   0.0225   0.0293    0.0748   0.0000   438.9415       2.92753       9.93479       2.04510      0.865563      0.356283       1.33004       1.69055       1.70105       1.76286       1.58654       1.43036
  14  14 2728.2463    2.5296  0.9075 13.6844  0.0000  0.0113   0.0289   0.0296    0.0792   0.0000   437.0855       7.09823       9.49699       1.81469      0.205795      0.183045       1.35557       1.67737       1.72795       1.69719       1.53819       1.43278
  14  15 2869.3129    3.2273  0.9265 13.9028  0.0000  0.0111   0.0367   0.0302    0.1013   0.0000   435.5683       8.72900       10.5699       2.10108     -0.486716       1.23122       1.31702       1.59893       1.72879       1.69387       1.54828       1.37626
  14  16 3010.2456    3.7797  0.9205 14.3217  0.0000  0.0113   0.0428   0.0290    0.0984   0.0000   438.6779       8.19753       11.9109       3.47541      -1.44614      -6.44192       1.33301       1.62842       1.69430       1.70585       1.56961       1.42192
  14  17 3150.6701    3.8734  1.0192 14.8392  0.0000  0.0122   0.0434   0.0328    0.0736   0.0000   438.8277       16.6073       10.8289       1.45007      -1.50439      -2.41894       1.48514       1.81261       1.89793       1.90368       1.72020       1.57284
  14  18 3290.9989    3.4770  1.5541 14.2786 -0.0003  0.0155   0.0318   0.0411    0.0642   0.0000   437.7140       13.0924       8.31213       6.98411      -6.62221     -0.574149       1.80889       2.23099       2.32541       2.30642       2.14609       1.93582
  14  19 3431.6092    3.0282  2.0616 14.1195  0.0000  0.0183   0.0248   0.0495    0.0444   0.0000   439.3829       16.5790       11.2172       8.47701      0.944943      -1.99001       2.10584       2.60775       2.74703       2.70727       2.49926       2.24839
  14  20 3572.3007    2.5824  3.1834 13.2251  0.0000  0.0227   0.0168   0.0603    0.0402   0.0000   435.4355       11.0127       16.2480      -2.96967       3.31421       2.33340       2.64569       3.26192       3.42061       3.42724       3.17921       2.81885
  14  21 3713.2347    2.1040  4.6214 12.7925  0.0000  0.0289   0.0119   0.0779    0.0325   0.0000   436.1576       23.8222       17.5056       10.0548      -10.9760       1.98664       3.28654       4.11683       4.27025       4.33952       3.99300       3.53015
  14  22 3854.4079    1.7560  6.3655 12.3826 -0.0000  0.0357   0.0089   0.0990    0.0293   0.0000   439.7809       13.5751       6.74735       6.26865       3.83067      -4.59026       4.05784       5.14858       5.36144       5.32518       4.94438       4.34219
  14  23 3995.5127    1.4651  8.3267 12.1573  0.0000  0.0448   0.0072   0.1255    0.0270   0.0000   448.2499       31.9356       19.0678     -0.673573      -8.88919       4.69544       4.99362       6.36583       6.64239       6.64817       6.10310       5.47175
  14  24 4136.9234    1.2283 10.3371 11.9701  0.0000  0.0544   0.0059   0.1565    0.0249   0.0000   439.2649       27.1265       6.95076      -5.50377      -7.04069       10.3467       6.06867       7.68874       8.11253       8.06496       7.44106       6.62726
  14  25 4278.3735    1.0171 12.4205 11.9197  0.0000  0.0688   0.0052   0.1966    0.0216   0.0000   422.7069       19.7010       6.44987       14.2581      -7.31819      0.146342       7.56362       9.64646       10.2218       10.0983       9.37446       8.31618
  14  26 4420.0307    0.8483 15.1452 11.8316  0.0004  0.0900   0.0042   0.2515    0.0184   0.0000   435.6657       36.1679       2.46830      -17.1080       7.13415       3.69590       9.70121       12.6366       13.2079       13.0857       12.1465       10.7391
  14  27 4562.1469    0.6859 17.1878 11.7208 -0.0005  0.1128   0.0035   0.3028    0.0165   0.0000   434.0141       23.5771      -4.38235      -7.56668      -12.1961       6.84510       12.1069       15.6668       16.4444       16.3749       15.1327       13.3080
  15   3 1086.4013    0.0365  0.0062 11.9114  0.0000  0.0029   0.0073   0.0047    0.0135   0.0000   437.0986      0.305150       17.8208     -0.661751      -1.95025      0.292238      0.342757      0.391695      0.382252      0.523741      0.380204      0.324214
  15   5 1440.0353    0.1299  0.0648 11.6622  0.0000  0.0039   0.0058   0.0089    0.0144   0.0000   437.2909      0.137391       14.9702    -0.0885069      -1.79444     -0.527933      0.421522      0.527286      0.634843      0.596097      0.485448      0.421049
  15   6 1601.0174    0.2135  0.1207 11.6612  0.0000  0.0050   0.0065   0.0107    0.0159   0.0000   437.1665      -1.01278       15.2369      0.571196      -2.04301      0.121552      0.525447      0.703327      0.771224      0.731663      0.666702      0.599220
  15   7 1753.8078    0.3317  0.2245 11.6674  0.0000  0.0059   0.0073   0.0147    0.0189   0.0000   437.8883      0.856225       13.3937       1.29971      -1.22780      0.174616      0.614790      0.791576      0.802192      0.848665      0.762074      0.698106
  15   8 1902.3271    0.4668  0.4145 11.6612  0.0000  0.0082   0.0077   0.0202    0.0260   0.0000   437.9570     -0.214149       12.0632     0.0734499      -1.42099      -1.12296      0.842072       1.04243       1.07883       1.09623       1.03836      0.931489
  15   9 2049.6192    0.6450  0.5035 11.8610  0.0000  0.0083   0.0094   0.0222    0.0331   0.0000   437.1572       1.80759       15.3007       1.48962      -3.46730     -0.705315      0.906323       1.12162       1.14800       1.18380       1.08242      0.972970
  15  10 2195.8118    0.9171  0.6900 12.0387  0.0000  0.0097   0.0114   0.0248    0.0454   0.0000   436.5312      0.149584       12.5364     0.0558788      -3.53166     -0.762075       1.04570       1.29426       1.38177       1.38483       1.27967       1.15191
  15  11 2339.5044    1.2478  0.8541 12.4245  0.0000  0.0108   0.0140   0.0279    0.0553   0.0000   435.9187     -0.587574       17.5283     0.0939910      0.554587    -0.0797014       1.16573       1.43247       1.55802       1.55220       1.43873       1.33707
  15  12 2481.0424    1.6210  1.0169 12.7615  0.0000  0.0119   0.0170   0.0316    0.0679   0.0000   437.1218       6.64735       15.1171       1.39971      -6.74636     -0.126939       1.26407       1.60495       1.65506       1.68050       1.56455       1.41875
  15  13 2622.4214    2.1551  0.9260 13.3141  0.0000  0.0108   0.0234   0.0292    0.0669   0.0000   440.0626       5.62556       16.1126       2.27336      -3.62329     -0.255661       1.18730       1.45956       1.53799       1.58578       1.46541       1.32248
  15  14 2764.1872    2.7056  0.9065 13.8056  0.0000  0.0109   0.0294   0.0277    0.0695   0.0000   436.8813       9.63523       13.4026       1.33342      -2.33728      -3.57365       1.18786       1.47573       1.60062       1.58774       1.45456       1.31847
  15  15 2905.8554    3.3614  0.9249 14.0560  0.0000  0.0109   0.0366   0.0286    0.0905   0.0000   439.9169       6.37328       10.8897       1.63725      -2.57485      0.392952       1.16679       1.53448       1.54653       1.62622       1.44812       1.33049
  15  16 3047.1598    3.8799  0.9648 14.4671  0.0000  0.0112   0.0419   0.0296    0.0903   0.0000   438.5239       11.6046       12.4772       2.45585    -0.0143947     0.0582057       1.23494       1.54455       1.65859       1.69544       1.52433       1.38527
  15  17 3188.1236    3.8681  1.2138 14.6038  0.0000  0.0131   0.0395   0.0358    0.0872   0.0000   439.0704       11.9382       13.6761       1.33905      -2.37582      -4.12369       1.42429       1.75658       1.84642       1.87562       1.72003       1.56030
  15  18 3328.9586    3.4537  1.6457 14.3324  0.0000  0.0157   0.0305   0.0425    0.0634   0.0000   440.9833       16.6690       8.66323       1.56347      0.577238      -3.01302       1.63343       2.09714       2.19926       2.19885       2.02393       1.87696
  15  19 3470.0678    2.9254  2.4829 13.7629  0.0000  0.0198   0.0212   0.0515    0.0456   0.0000   439.2199       17.1968       12.8460       4.49648      -3.49234       2.09774       2.12839       2.68337       2.80492       2.84052       2.63339       2.36836
  15  20 3611.4027    2.4244  3.6744 13.1141  0.0000  0.0244   0.0147   0.0653    0.0376   0.0000   441.0033       18.7123       17.6134       6.75286       6.14195      -4.85950       2.57469       3.27146       3.39114       3.45779       3.21495       2.91412
  15  21 3752.7377    2.0355  5.2298 12.5721  0.0000  0.0299   0.0105   0.0824    0.0325   0.0000   440.3966       22.1403       12.5617       11.2697       1.05502      -2.19936       3.19496       4.05135       4.24761       4.28776       4.01270       3.58643
  15  22 3894.2504    1.6890  6.8558 12.3315  0.0000  0.0369   0.0081   0.1016    0.0277   0.0000   442.0080       17.1378       10.5062      -5.92105       6.29453      -10.9149       3.88485       4.93354       5.17669       5.23962       4.88037       4.36740
  15  23 4035.8474    1.3985  8.6585 12.1338  0.0000  0.0454   0.0066   0.1269    0.0252   0.0000   438.3592       11.7570      -1.08658       9.03136       15.2196       5.28003       4.74605       6.11218       6.38309       6.41137       6.02652       5.42631
  15  24 4177.6406    1.1797 10.8915 11.9478  0.0000  0.0560   0.0055   0.1598    0.0230   0.0000   435.4259       26.4787       21.5099       2.74004       3.67513      -6.62818       5.70046       7.36851       7.74365       7.78749       7.27531       6.51256
  15  25 4319.5627    0.9817 13.4317 11.8776  0.0001  0.0723   0.0047   0.2068    0.0206   0.0000   433.8209       27.7299       3.36349      -16.2693    -0.0943632      -10.9067       7.46074       9.57626       10.1072       10.1354       9.50088       8.53567
  15  26 4461.5106    0.7904 15.7739 11.8299  0.0000  0.0936   0.0038   0.2595    0.0171   0.0000   423.9842       24.4723       11.7775       11.3627      -22.6107       1.16350       9.46097       12.1485       12.9780       13.0411       12.0578       10.8470
  15  27 4603.6571    0.6555 18.3451 11.7036  0.0007  0.1180   0.0032   0.3147    0.0152   0.0000   447.9172       6.29043      -2.33882      -7.70754       24.3475      -20.0233       11.8805       15.4383       16.3055       16.4536       15.2936       13.6753
  16   4 1293.7509    0.0812  0.0338 11.7418  0.0000  0.0033   0.0056   0.0078    0.0134   0.0000   437.8648     -0.455677       16.9764      0.250452      -1.99464     0.0408096      0.348641      0.405408      0.424284      0.480891      0.431772      0.361406
  16   5 1467.2828    0.1426  0.0792 11.6739  0.0021  0.0042   0.0056   0.0098    0.0142   0.0000   437.9574      -1.30542       15.9816     -0.148215      -1.73362     -0.532355      0.412755      0.522740      0.626938      0.546598      0.575841      0.497669
  16   6 1629.5142    0.2497  0.1456 11.6428  0.0000  0.0048   0.0066   0.0111    0.0160   0.0000   436.8257       1.23075       14.9877      0.121241     -0.729045     -0.768620      0.484507      0.650407      0.667276      0.678618      0.662314      0.597618
  16   7 1783.2792    0.3598  0.2640 11.6187  0.0000  0.0062   0.0071   0.0151    0.0198   0.0000   437.1655     -0.693605       13.9419     -0.548402      -2.27773      0.606365      0.630691      0.775065      0.817505      0.829502      0.791859      0.678518
  16   8 1933.1391    0.5133  0.4179 11.6857  0.0000  0.0079   0.0081   0.0190    0.0261   0.0000   438.0635     -0.205603       12.3678      -1.86823     -0.650019     -0.637818      0.787037      0.980281       1.06605       1.07957       1.01944      0.908979
  16   9 2081.6223    0.7336  0.5455 11.7968  0.0000  0.0085   0.0100   0.0211    0.0376   0.0000   438.2464     0.0816935       14.7790     -0.363192      -1.29239       1.33173      0.835085       1.06029       1.12368       1.14322       1.07032      0.979143
  16  10 2228.3877    0.9859  0.7351 12.0922  0.0000  0.0100   0.0115   0.0246    0.0513   0.0000   436.7135       3.25514       9.31551      -1.78442     -0.436024      0.836231      0.992955       1.28422       1.36309       1.36446       1.27918       1.16377
  16  11 2372.6116    1.3428  0.9083 12.4980  0.0000  0.0109   0.0142   0.0276    0.0575   0.0000   437.5719       3.48274       13.3733       3.32754       1.68117       1.05559       1.08216       1.38375       1.45788       1.44877       1.36632       1.27291
  16  12 2514.8654    1.7725  0.9472 12.9582  0.0000  0.0110   0.0183   0.0283    0.0635   0.0000   438.1236       4.72739       13.5884       1.35863     -0.163612      0.257456       1.12712       1.41844       1.51599       1.53028       1.44118       1.29436
  16  13 2656.9889    2.3041  0.9193 13.5108  0.0000  0.0107   0.0242   0.0278    0.0637   0.0000   440.8744       5.01352       13.6668       2.21084      -1.52459      -1.13981       1.12747       1.40333       1.47382       1.47513       1.42844       1.31738
  16  14 2799.5705    2.8943  0.8763 13.8691  0.0000  0.0102   0.0305   0.0264    0.0644   0.0000   437.8539       7.27156       8.31491       1.44906      -2.13795      -1.85218       1.00353       1.26639       1.38337       1.34905       1.30539       1.16431
  16  15 2941.8689    3.4787  0.8512 14.4338  0.0000  0.0101   0.0379   0.0260    0.0648   0.0000   438.7843       11.0859       11.0987       4.32236      -1.08176      -3.00625       1.06212       1.30974       1.32864       1.41336       1.33288       1.21510
  16  16 3083.5681    3.8450  1.0044 14.6625  0.0000  0.0113   0.0402   0.0304    0.0778   0.0000   439.8436       11.8051       11.4101      0.829787     -0.829052     -0.668674       1.12521       1.44016       1.50683       1.54770       1.41503       1.33665
  16  17 3225.0871    3.8176  1.2448 14.6232  0.0000  0.0132   0.0377   0.0354    0.0837   0.0000   441.3299       12.6829       13.6918       5.14008      -2.11160       2.33526       1.30535       1.68639       1.67558       1.78509       1.69748       1.52336
  16  18 3366.5120    3.3464  1.8548 14.0390  0.0000  0.0161   0.0275   0.0437    0.0675   0.0000   439.4466       15.4822       15.1636       6.89999     -0.518496     -0.973332       1.63819       2.04641       2.19792       2.19674       2.10375       1.87935
  16  19 3508.0732    2.7900  2.8233 13.4826  0.0000  0.0203   0.0187   0.0555    0.0478   0.0000   439.8973       13.0470       13.0663       8.08772      -1.42991      -3.52463       2.08335       2.58044       2.72401       2.74825       2.59418       2.41957
  16  20 3649.8704    2.3157  3.9565 12.9918  0.0000  0.0250   0.0132   0.0674    0.0369   0.0000   441.2589       9.32520       8.37322       5.61823      -2.28240      -1.06232       2.50761       3.20268       3.35658       3.41090       3.19030       2.92845
  16  21 3791.7241    1.9451  5.6049 12.4470  0.0000  0.0310   0.0095   0.0832    0.0319   0.0000   437.1639       11.8448       16.6501       3.20893      0.824476      -2.04729       3.06425       3.91398       4.10588       4.22741       3.98835       3.58835
  16  22 3933.5922    1.6129  7.3671 12.1885  0.0000  0.0379   0.0074   0.1035    0.0273   0.0000   436.2235       22.3392       13.0412     -0.843188       10.6507      -1.19283       3.75252       4.82347       5.08966       5.17692       4.86864       4.44304
  16  23 4075.7373    1.3262  9.5374 12.0712  0.0000  0.0478   0.0059   0.1354    0.0229   0.0000   441.3068       20.0432       12.1785       7.24055      -4.26188     0.0388158       4.64673       6.02031       6.35966       6.42806       6.11256       5.53763
  16  24 4217.9431    1.1148 11.6248 11.9429  0.0000  0.0584   0.0051   0.1691    0.0212   0.0000   438.0223       14.2228       9.40633      -8.06633     -0.883025       6.28034       5.64701       7.28096       7.75172       7.86241       7.33945       6.70082
  16  25 4360.1971    0.9198 14.0567 11.8873 -0.0001  0.0761   0.0043   0.2151    0.0184   0.0000   428.4380       43.5372       4.80652      -11.9832       10.2909      -23.4799       7.31114       9.37677       10.0173       10.0705       9.62325       8.68994
  16  27 4645.1054    0.6214 19.7464 11.6747 -0.0009  0.1275   0.0029   0.3330    0.0137   0.0000   447.8690       1.19664      -16.2572      -5.27788      -7.05260      -5.81405       11.8391       15.5383       16.4929       16.7764       15.6944       14.2713
  17   4 1318.0328    0.0922  0.0420 11.7063  0.0000  0.0032   0.0052   0.0077    0.0131   0.0000   438.6547     -0.221613       17.1981     -0.463490      -2.32611     -0.345031      0.306477      0.381064      0.392446      0.447848      0.490869      0.441196
  17   5 1493.4893    0.1444  0.0895 11.6380  0.0000  0.0042   0.0052   0.0100    0.0139   0.0000   438.3824      0.105482       16.6442     -0.322963      -1.43625      0.409882      0.398680      0.487314      0.546264      0.594619      0.533649      0.482889
  17   6 1657.0527    0.2622  0.1578 11.6463  0.0000  0.0047   0.0065   0.0118    0.0157   0.0000   438.3927      -1.00430       14.5616      0.283004      -1.86873     -0.845807      0.466825      0.558431      0.647146      0.632102      0.619100      0.568114
  17   7 1811.9832    0.3870  0.2929 11.6611  0.0000  0.0065   0.0071   0.0156    0.0199   0.0000   438.3358      -1.55911       15.8976      -1.20217      -1.82409     0.0532908      0.606365      0.740129      0.795259      0.780456      0.770683      0.708673
  17   8 1963.3127    0.5392  0.4793 11.7517  0.0000  0.0082   0.0078   0.0204    0.0274   0.0000   437.9169      0.934122       14.0748    -0.0232763     -0.687869     -0.617423      0.784424      0.996767       1.06793       1.07773       1.06302      0.914040
  17   9 2112.9876    0.7706  0.6240 11.9012  0.0000  0.0088   0.0096   0.0222    0.0361   0.0000   438.5441      -1.54533       13.9277     -0.278473      -1.72679     0.0536635      0.839880       1.07265       1.10398       1.16301       1.07145       1.01152
  17  10 2260.3272    1.0759  0.8060 12.0939  0.0000  0.0101   0.0117   0.0257    0.0530   0.0000   438.7084       2.42271       16.2960      0.584922     -0.444022     -0.623596      0.935716       1.19791       1.28379       1.31655       1.25545       1.15151
  17  11 2405.0383    1.4399  0.8942 12.6594  0.0000  0.0105   0.0150   0.0266    0.0576   0.0000   439.5305       4.30662       12.8692       1.21583     -0.128388      -2.42459      0.985051       1.25581       1.32764       1.37457       1.28205       1.18502
  17  12 2548.1384    1.8768  0.9616 13.1539  0.0000  0.0108   0.0189   0.0283    0.0600   0.0000   440.9113       4.72821       13.2467       1.83596      -1.62745      -1.50557       1.04170       1.30906       1.43804       1.42933       1.39313       1.30659
  17  13 2691.0988    2.4245  0.9307 13.5085  0.0000  0.0103   0.0243   0.0271    0.0640   0.0000   439.0257       7.27838       14.6786       2.62333       1.52233      0.168212      0.986239       1.23834       1.29791       1.35609       1.26395       1.18860
  17  14 2834.3947    3.0646  0.8703 14.0457  0.0000  0.0097   0.0320   0.0260    0.0624   0.0000   438.7981       7.80551       14.3817       2.91902      -1.68813     -0.458284      0.951848       1.18297       1.28124       1.30785       1.17411       1.13491
  17  15 2977.3225    3.6224  0.9337 14.2789  0.0000  0.0103   0.0362   0.0261    0.0697   0.0000   438.8055       8.43688       12.0971       1.76537       1.15781       1.70603      0.996557       1.25461       1.28955       1.35467       1.26357       1.19387
  17  16 3119.4932    3.8830  1.0492 14.7061  0.0000  0.0111   0.0386   0.0306    0.0716   0.0000   438.0130       9.59321       12.8516       4.01599      -4.15882      -1.34490       1.07829       1.31699       1.42266       1.43955       1.34749       1.26005
  17  17 3261.5215    3.6517  1.4298 14.5215  0.0000  0.0138   0.0332   0.0374    0.0694   0.0000   437.9548       11.6997       14.9097       5.53792       1.19448      -2.00573       1.31133       1.68802       1.73561       1.78920       1.73176       1.57992
  17  18 3403.5360    3.2436  2.0667 13.9752 -0.0002  0.0168   0.0252   0.0452    0.0613   0.0000   439.3537       16.2047       11.9045       2.36832      -1.74391      -3.18557       1.59215       2.01530       2.09362       2.17999       2.02583       1.89142
  17  19 3545.6161    2.6900  3.0414 13.3705  0.0000  0.0209   0.0173   0.0563    0.0473   0.0000   437.7699       18.6267       13.7451       5.25234      -1.03437      -5.58066       1.99684       2.55703       2.71437       2.74347       2.57824       2.39224
  17  20 3687.9596    2.2505  4.4325 12.6942 -0.0000  0.0257   0.0118   0.0692    0.0385   0.0000   439.7369       19.2844       13.4557       3.71411      -9.48934       2.00719       2.40982       3.07322       3.26439       3.35362       3.19042       2.91608
  17  21 3830.2345    1.8669  6.0509 12.3834  0.0000  0.0317   0.0087   0.0872    0.0300   0.0000   438.3911       17.4453       13.8946       7.29505      -1.21456      -3.55324       2.94856       3.75213       3.97239       4.10332       3.90540       3.59472
  17  22 3972.5939    1.5460  8.0506 12.1235  0.0000  0.0395   0.0066   0.1092    0.0249   0.0000   442.3558       14.0104       13.1944       15.8891       1.89284      -5.51442       3.65544       4.73475       5.00840       5.14527       4.88016       4.47307
  17  23 4115.1720    1.2704 10.0997 11.9939  0.0001  0.0488   0.0054   0.1383    0.0219   0.0000   438.1692       16.9117    -0.0647516       4.09511      -9.64910      -11.6164       4.47407       5.77251       6.14096       6.22862       5.92153       5.44038
  17  24 4257.6261    1.0529 12.1545 11.9466  0.0000  0.0613   0.0047   0.1758    0.0196   0.0000   431.8218       16.9627       21.3013       4.71306       7.84328       1.07782       5.57423       7.21340       7.74441       7.82230       7.46599       6.88887
  17  25 4400.5084    0.8584 15.0651 11.9007  0.0004  0.0816   0.0038   0.2297    0.0166   0.0000   448.6541       17.0616       6.05525       2.53782      -4.68643      -7.03410       7.38221       9.54817       10.2359       10.4293       9.98910       9.08683
  17  26 4543.2075    0.7000 17.1878 11.7881 -0.0012  0.1033   0.0032   0.2761    0.0148   0.0000   430.5651       13.5971      -3.44804       8.91231      -8.21080      -2.95540       9.09878       12.0165       12.8472       13.0561       12.3501       11.3758
  18   5 1518.7336    0.1770  0.0790 11.6479  0.0000  0.0035   0.0062   0.0083    0.0136   0.0000   438.5872     -0.570080       16.7474      0.534241      -1.65336      0.305745      0.292070      0.427843      0.438020      0.478064      0.448220      0.396065
  18   6 1683.6689    0.2704  0.1780 11.6546  0.0000  0.0050   0.0062   0.0119    0.0157   0.0000   439.3350     -0.769856       15.8346       1.16954      -2.58708       1.07774      0.453936      0.563541      0.577388      0.621768      0.597924      0.543898
  18   7 1839.9851    0.4129  0.3526 11.6796  0.0000  0.0070   0.0068   0.0174    0.0214   0.0000   438.8875     -0.199800       13.5198       1.66349      -1.86573    -0.0392662      0.602962      0.811376      0.824998      0.858338      0.858886      0.736661
  18   8 1992.8556    0.5887  0.4895 11.7340  0.0000  0.0078   0.0081   0.0191    0.0284   0.0000   438.3814      -1.55678       13.5728      0.433263      -2.33005     -0.111575      0.707326      0.875546      0.976021      0.984128      0.892666      0.834144
  18   9 2143.7134    0.8293  0.6389 11.9724  0.0000  0.0088   0.0098   0.0216    0.0366   0.0000   437.5745      0.950196       15.0112       1.60994      -1.45671      -1.55661      0.778289      0.979531       1.05222       1.05555       1.01746      0.952848
  18  10 2291.6435    1.1520  0.7700 12.2970  0.0000  0.0094   0.0127   0.0241    0.0501   0.0000   439.2074       3.97007       12.8020     0.0450416     -0.776325      0.357969      0.826446       1.05251       1.12554       1.16531       1.10470       1.01062
  18  11 2436.8567    1.5200  0.9677 12.8117  0.0000  0.0109   0.0150   0.0275    0.0566   0.0000   439.3128       1.03077       14.6115     0.0909149      -1.63296       1.16486      0.982257       1.26825       1.33940       1.39121       1.34141       1.22381
  18  12 2580.8843    2.0218  0.9054 13.3384  0.0000  0.0101   0.0203   0.0259    0.0552   0.0000   436.1406       3.96888       15.2477      0.562978     -0.988332      -1.69922      0.912737       1.14882       1.19971       1.27367       1.17966       1.09526
  18  13 2724.7721    2.5484  0.9016 13.8019  0.0000  0.0100   0.0253   0.0261    0.0567   0.0000   437.7359       6.72167       14.9180       1.39804      -1.58000     -0.426852      0.881960       1.14425       1.21149       1.25137       1.19604       1.11815
  18  14 2868.7382    3.2527  0.9216 13.8394  0.0000  0.0099   0.0314   0.0250    0.0746   0.0000   436.0325       6.97594       11.9507       2.65482      -3.11328      -1.74672      0.898819       1.13758       1.15988       1.21296       1.16108       1.10433
  18  15 3012.2015    3.7570  0.9335 14.4641  0.0000  0.0099   0.0371   0.0269    0.0652   0.0000   439.0325       9.26074       13.1343      0.580702      -1.92721      -1.22001      0.920582       1.14403       1.23721       1.27363       1.20897       1.11544
  18  16 3154.9707    3.8655  1.1059 14.8051  0.0000  0.0114   0.0368   0.0309    0.0638   0.0000   438.8601       12.5668       15.1202       4.05432      0.353069      -1.09705       1.03313       1.32980       1.37906       1.43288       1.38764       1.29037
  18  17 3297.4878    3.5218  1.4810 14.4974  0.0000  0.0135   0.0300   0.0365    0.0578   0.0000   439.0476       10.5847       13.2047       9.38955      -1.87367     -0.685424       1.24783       1.59145       1.66408       1.74245       1.67147       1.56140
  18  18 3440.1348    3.0488  2.2212 13.8598  0.0012  0.0172   0.0219   0.0461    0.0523   0.0000   438.6148       14.9759       17.0419       4.94230      0.582944       1.16958       1.53801       1.97104       2.08787       2.12798       2.04244       1.90307
  18  19 3582.7734    2.5813  3.4076 13.1218  0.0000  0.0218   0.0152   0.0575    0.0458   0.0000   438.1532       16.7776       14.4806     -0.718594      -3.74652       1.97609       1.92380       2.49845       2.63960       2.71989       2.59585       2.43014
  18  20 3725.4309    2.1421  4.7786 12.6741  0.0000  0.0266   0.0107   0.0718    0.0345   0.0000   439.7777       20.1232       16.0965       9.79911       2.31024      -1.62683       2.39152       3.02392       3.24095       3.32289       3.18915       2.97036
  18  21 3868.2079    1.7572  6.6345 12.2885  0.0000  0.0330   0.0077   0.0922    0.0272   0.0000   437.8365       15.1034       4.71951       15.3195      -1.53067      -2.90515       2.93770       3.76346       4.02660       4.12950       3.96574       3.67061
  18  22 4011.0558    1.4783  8.7414 12.0185  0.0000  0.0410   0.0060   0.1140    0.0236   0.0000   442.6661       14.6001       6.12187       6.38708       6.12569       3.15405       3.56556       4.64641       4.91269       5.07609       4.90963       4.53589
  18  23 4154.0109    1.1987 10.3841 11.9882 -0.0001  0.0501   0.0050   0.1425    0.0203   0.0000   446.5260       23.8357       4.55562      -2.47713      -3.11682       1.09324       4.31973       5.63303       6.00536       6.18935       5.85337       5.47234
  18  24 4297.0099    1.0123 13.3300 11.9044  0.0003  0.0655   0.0042   0.1877    0.0183   0.0000   445.0475       30.6039      -4.89692      -3.59916       2.79028      0.227133       5.62742       7.28965       7.77156       7.99382       7.71070       7.09247
  18  25 4439.9615    0.8025 15.5892 11.8968 -0.0001  0.0860   0.0035   0.2398    0.0155   0.0000   439.1627       5.60293       1.29547       19.6579       6.67801      -2.43929       7.26657       9.46273       10.2239       10.4342       10.0175       9.27781
  18  26 4582.6582    0.6819 18.5104 11.7306  0.0014  0.1084   0.0030   0.2846    0.0138   0.0000   476.1229       29.1354      -2.27693       5.09760       14.9079      -9.91353       9.02709       11.9079       12.7985       13.1287       12.4045       11.5596
  19   4 1364.3273    0.1031  0.0477 11.6762  0.0008  0.0030   0.0051   0.0078    0.0126   0.0000   438.6692     -0.403777       18.6030     -0.883385      -1.70044     -0.106720      0.296030      0.337812      0.354042      0.386745      0.347779      0.405941
  19   5 1543.0571    0.1789  0.0932 11.6532  0.0000  0.0040   0.0056   0.0082    0.0135   0.0000   438.9955      0.118322       17.9566      -1.10241      -2.36015      0.336096      0.354582      0.450744      0.494992      0.522789      0.511183      0.477881
  19   6 1709.3659    0.2896  0.2196 11.6590  0.0000  0.0056   0.0058   0.0129    0.0163   0.0000   438.9193      0.316956       17.0347     -0.264043      -1.49873     -0.812941      0.489762      0.594479      0.662165      0.689249      0.637001      0.618419
  19   7 1867.2999    0.4547  0.3527 11.6865  0.0000  0.0067   0.0070   0.0154    0.0217   0.0000   438.5149     -0.192097       13.8326       1.04631      -2.13947      0.320959      0.565924      0.707626      0.763212      0.818074      0.769000      0.715835
  19   8 2021.7663    0.6327  0.5205 11.7778  0.0000  0.0077   0.0082   0.0196    0.0298   0.0000   437.3983     -0.808202       14.2408     -0.702781     -0.690759      0.891884      0.649502      0.823902      0.887511      0.929495      0.861112      0.835685
  19   9 2173.7485    0.8944  0.6882 11.9978  0.0000  0.0087   0.0099   0.0221    0.0390   0.0000   438.8476     -0.878733       12.3492      -1.20295     -0.767264      -2.34910      0.733158      0.967129       1.01225       1.08416       1.02911      0.948435
  19  10 2322.3399    1.2102  0.8451 12.4373  0.0000  0.0097   0.0123   0.0248    0.0470   0.0000   439.2251       2.41132       14.6441       2.05655     -0.494710     -0.417122      0.812139       1.04070       1.08623       1.14163       1.08893       1.04830
  19  11 2468.1645    1.6254  0.9497 12.8658  0.0000  0.0103   0.0156   0.0267    0.0573   0.0000   439.0158       4.02395       13.8340       1.40154      -1.10533       1.30255      0.888999       1.12354       1.21061       1.26174       1.17443       1.09273
  19  12 2613.1132    2.1886  0.9296 13.2930  0.0000  0.0098   0.0210   0.0255    0.0657   0.0000   437.5166       2.60755       13.6331      -1.57140     -0.362357      -2.23181      0.849100       1.07013       1.17032       1.18191       1.11905       1.07578
  19  13 2758.0152    2.7743  0.9437 13.7619  0.0000  0.0097   0.0263   0.0255    0.0614   0.0000   439.3607       2.95612       13.7690       2.95497     -0.625007      -1.21979      0.825475       1.06160       1.14755       1.18085       1.12552       1.05969
  19  14 2902.5934    3.4076  0.8630 14.2097  0.0000  0.0092   0.0330   0.0236    0.0598   0.0000   439.6694       6.81688       13.0861       3.21589      -1.71279      -1.38366      0.813293       1.02028       1.09108       1.14076       1.07782       1.02452
  19  15 3046.6213    3.8310  0.9539 14.5834  0.0000  0.0101   0.0363   0.0259    0.0618   0.0000   438.0146       7.82448       11.4865       4.21534      -1.36362      -2.21143      0.862726       1.10935       1.13667       1.23381       1.16852       1.11932
  19  16 3189.9675    3.8331  1.2539 14.5772  0.0000  0.0120   0.0330   0.0316    0.0625   0.0000   441.2235       9.12525       11.6048       5.88818       1.32622      -1.09532       1.02281       1.29940       1.34854       1.43169       1.36480       1.27824
  19  17 3333.0427    3.4378  1.6906 14.2732  0.0000  0.0139   0.0260   0.0381    0.0485   0.0000   439.6549       13.4039       13.2991       1.82494      0.974792      -2.29355       1.21070       1.52720       1.63911       1.68657       1.64187       1.52211
  19  18 3476.2495    2.9260  2.5215 13.6858  0.0000  0.0179   0.0188   0.0474    0.0439   0.0000   437.7918       12.7794       10.2082       5.22687    -0.0100223      -3.87394       1.53266       1.94634       2.07203       2.17705       2.07415       1.95444
  19  19 3619.4809    2.4525  3.6597 12.9967  0.0000  0.0219   0.0133   0.0592    0.0407   0.0000   436.5132       12.3204       15.5659      0.469544       1.99857       6.03327       1.84820       2.37301       2.55741       2.61719       2.56129       2.38213
  19  20 3762.6875    2.0386  5.3229 12.5431  0.0000  0.0278   0.0094   0.0759    0.0314   0.0000   436.7813       22.8083       6.96399      -2.30692      -3.06936    -0.0395532       2.34023       2.99874       3.22924       3.34362       3.23466       3.00554
  19  21 3905.8940    1.7127  7.1621 12.1411  0.0000  0.0337   0.0070   0.0937    0.0263   0.0000   441.8803       24.8721       19.5192       1.58819     -0.524893      -8.08595       2.81669       3.64661       3.88220       4.04757       3.92988       3.65141
  19  22 4049.2666    1.4032  9.1367 12.0234  0.0000  0.0419   0.0055   0.1174    0.0215   0.0000   440.9528       15.1592       11.0250      -1.17241     -0.221710       4.65128       3.47107       4.51070       4.83077       5.01949       4.83594       4.50390
  19  23 4192.5608    1.1633 11.5803 11.9708  0.0001  0.0540   0.0046   0.1511    0.0189   0.0000   434.8648       13.9208       11.1946       3.73577       6.93502      0.921820       4.44276       5.76704       6.20125       6.40909       6.19031       5.80371
  19  24 4335.7986    0.9544 13.7576 11.9055 -0.0002  0.0689   0.0039   0.1916    0.0169   0.0000   431.3013       17.4276       25.5836       8.55546       14.5137      -2.35952       5.54190       7.26589       7.86309       8.07412       7.79476       7.25673
  19  25 4479.1664    0.7868 16.2136 11.8609 -0.0000  0.0868   0.0033   0.2375    0.0146   0.0000   438.4004       1.94482       21.9084       7.38597      -4.78575      -1.77568       7.00881       9.10142       9.86064       10.1537       9.80553       9.11704
  19  26 4622.9033    0.6402 19.1199 11.7111 -0.0006  0.1129   0.0027   0.2943    0.0127   0.0000   437.6925       10.3435       40.0666      -21.4591      -11.0125      -13.6100       8.89277       11.7484       12.7535       13.1162       12.6360       11.7471
  20   3 1193.6555    0.0642  0.0217 11.8317  0.0000  0.0036   0.0053   0.0054    0.0119   0.0000   438.9688     -0.437754       19.8779    -0.0291575      -2.45106    -0.0730750      0.246393      0.390321      0.422279      0.337587      0.400433      0.349995
  20   4 1386.4860    0.1190  0.0585 11.6720  0.0000  0.0034   0.0050   0.0077    0.0124   0.0000   439.3974     -0.236657       18.5971      0.479325      -2.69105     -0.229564      0.333988      0.449392      0.587429      0.601574      0.621483      0.502933
  20   5 1566.5518    0.2028  0.1105 11.6401  0.0000  0.0038   0.0057   0.0093    0.0135   0.0000   439.4250     -0.992983       17.5005      0.847976      -1.26329    -0.0540833      0.316199      0.414289      0.438844      0.459780      0.438322      0.385278
  20   6 1734.1999    0.3201  0.2411 11.6586  0.0000  0.0055   0.0060   0.0134    0.0165   0.0000   439.4922      -1.70575       17.3638     -0.314827      -1.37998      -1.68313      0.435963      0.562194      0.610721      0.639965      0.611231      0.569237
  20   7 1893.9052    0.4840  0.3831 11.7178  0.0000  0.0066   0.0071   0.0163    0.0221   0.0000   438.7203      -1.56101       15.2336      0.358953      -2.71061     -0.894444      0.521211      0.670230      0.723319      0.774918      0.735612      0.700711
  20   8 2050.0524    0.6794  0.5610 11.8407  0.0000  0.0080   0.0082   0.0194    0.0310   0.0000   438.2975     -0.239894       14.7832      0.879835     -0.897107       1.12963      0.631490      0.822404      0.861263      0.927809      0.869452      0.830899
  20   9 2203.1481    0.9377  0.7406 12.1121 -0.0002  0.0089   0.0100   0.0230    0.0412   0.0000   438.5637    -0.0150374       14.9149       1.48430      -2.08500      0.718046      0.701868      0.903971      0.964427       1.01046      0.969555      0.934421
  20  10 2352.4170    1.3052  0.9206 12.4775  0.0000  0.0099   0.0124   0.0253    0.0503   0.0000   438.8865       1.93366       14.7315       1.92786     -0.572829      0.190238      0.787670       1.00091       1.05809       1.14198       1.07287       1.06230
  20  11 2498.9827    1.7737  0.9875 12.8369  0.0000  0.0101   0.0165   0.0264    0.0655   0.0000   438.3110       3.12699       15.4330       3.00528      -1.25282      -2.09163      0.819163       1.02866       1.09979       1.17087       1.13464       1.07765
  20  12 2644.8911    2.2859  0.9767 13.3669  0.0000  0.0099   0.0209   0.0259    0.0624   0.0000   437.9490       2.52668       12.2641       1.41723      -1.49972      0.150598      0.815077       1.05941       1.12889       1.17747       1.13709       1.08867
  20  13 2790.7614    2.9050  0.8941 13.8831  0.0000  0.0092   0.0273   0.0236    0.0570   0.0000   437.9956       5.35069       14.9264       1.95377      -2.99193     -0.429246      0.766971      0.989106       1.08073       1.10687       1.05952       1.02126
  20  14 2936.0399    3.5274  0.8325 14.5577  0.0000  0.0089   0.0348   0.0234    0.0492   0.0000   439.3492       5.41674       12.1224       2.38258      0.997478      -1.77678      0.720955      0.935425      0.961898       1.01192      0.972510      0.940244
  20  15 3080.5694    3.9204  0.9768 14.6060  0.0000  0.0097   0.0358   0.0261    0.0585   0.0000   437.9159       7.06742       14.7056       2.10932      -1.32944     -0.449266      0.785470      0.984471       1.05181       1.11157       1.05183       1.03033
  20  16 3224.5475    3.7793  1.2417 14.7387  0.0000  0.0117   0.0324   0.0314    0.0553   0.0000   440.6200       10.9846       12.1007       3.30584      -1.87769     -0.931358      0.958768       1.22199       1.28094       1.36562       1.29810       1.21858
  20  17 3368.2078    3.2596  1.8710 14.1895  0.0000  0.0145   0.0228   0.0391    0.0394   0.0000   439.4135       16.1834       10.7698       2.61869       1.70354      -1.51127       1.18189       1.49514       1.60124       1.67536       1.62196       1.53834
  20  18 3511.9613    2.7679  2.8022 13.6425  0.0008  0.0184   0.0165   0.0506    0.0348   0.0000   437.2105       15.5716       16.7745       3.96091      -2.44674      -2.63987       1.49324       1.92464       2.06173       2.16482       2.09363       1.95050
  20  19 3655.7466    2.2902  4.0924 12.9886  0.0000  0.0232   0.0116   0.0635    0.0327   0.0000   437.1073       15.7241       14.7559       5.50465     -0.365011      -2.22810       1.86869       2.39470       2.59947       2.68435       2.60520       2.46525
  20  20 3799.4415    1.9393  5.6820 12.4818 -0.0000  0.0285   0.0085   0.0779    0.0283   0.0000   439.3241       16.5672       12.5947       8.83499       1.99426      -7.60336       2.27313       2.95543       3.17285       3.28180       3.17864       2.99419
  20  21 3943.1443    1.6051  7.7070 12.1480 -0.0000  0.0351   0.0063   0.0985    0.0228   0.0000   438.5030       14.5611       11.5009       2.05756       2.84720      -3.92769       2.83058       3.63090       3.92753       4.07673       3.96290       3.72176
  20  22 4086.9024    1.3369  9.7763 11.9943  0.0000  0.0435   0.0050   0.1236    0.0199   0.0000   441.2987       10.4316       20.3288       2.52290      -3.38618      -4.63586       3.48660       4.49355       4.83738       5.00068       4.90009       4.60870
  20  23 4230.6872    1.1051 12.1738 11.9240 -0.0001  0.0563   0.0042   0.1586    0.0177   0.0000   443.6190       20.3548     0.0636117       9.40709       6.55458      -2.16242       4.37186       5.72539       6.15892       6.41195       6.22541       5.88100
  20  24 4374.6711    0.9113 14.8000 11.8760  0.0003  0.0725   0.0034   0.2013    0.0155   0.0000   431.1817       26.8942       4.14723       18.8434       15.8156      -1.43848       5.59232       7.29804       7.95425       8.21472       8.01940       7.51951
  20  25 4518.3203    0.7302 16.9901 11.8218 -0.0004  0.0927   0.0030   0.2502    0.0136   0.0000   441.0583       21.3076      -6.33201      -4.63288      -5.41621      -9.46927       7.04140       9.28802       10.1859       10.3955       10.0939       9.49191
  21   3 1213.5933    0.0754  0.0223 11.7846  0.0000  0.0027   0.0055   0.0055    0.0116   0.0000   439.2476     -0.240722       19.8965     -0.274685      -2.00663      0.245487      0.253750      0.283689      0.254621      0.272345      0.261081      0.263306
  21   4 1408.0672    0.1256  0.0647 11.6620  0.0000  0.0029   0.0050   0.0087    0.0122   0.0000   439.7305      -1.17699       19.2442      0.406125      -2.70243    -0.0672868      0.234340      0.274670      0.314246      0.316832      0.300158      0.290856
  21   5 1589.2876    0.2111  0.1331 11.6263  0.0000  0.0043   0.0053   0.0098    0.0136   0.0000   439.1074     -0.406969       18.6790    -0.0684768      -2.16946     -0.208742      0.318408      0.441679      0.468637      0.509280      0.500302      0.439855
  21   6 1758.2215    0.3454  0.2685 11.6666  0.0000  0.0059   0.0059   0.0132    0.0170   0.0000   439.6305     -0.683025       17.9134    -0.0550338      -1.57146       1.01995      0.471632      0.602022      0.662331      0.660135      0.643724      0.620695
  21   7 1919.8304    0.5164  0.4381 11.7648  0.0000  0.0070   0.0069   0.0172    0.0227   0.0000   440.1494      -1.53586       14.8855    -0.0519924      -1.44591      0.350782      0.523262      0.677289      0.755710      0.766916      0.722592      0.695634
  21   8 2077.7404    0.7315  0.5692 11.9099  0.0000  0.0077   0.0085   0.0190    0.0301   0.0000   439.0897    -0.0164210       14.9351       1.76197     -0.951427       1.20554      0.579487      0.736507      0.823083      0.821515      0.839369      0.780652
  21   9 2231.9165    1.0020  0.7394 12.2565  0.0000  0.0087   0.0104   0.0223    0.0403   0.0000   437.4118       2.18231       15.2230       1.93945     -0.836713    -0.0709130      0.668635      0.852824      0.898246      0.973057      0.927966      0.888038
  21  10 2381.9047    1.3767  0.9261 12.5681  0.0000  0.0095   0.0128   0.0253    0.0495   0.0000   438.0416       1.00324       15.8348       1.74961      0.104856    0.00151062      0.747828      0.949941       1.00539       1.06688       1.03483      0.984144
  21  11 2529.3257    1.8356  0.9964 13.0774  0.0000  0.0098   0.0165   0.0264    0.0543   0.0000   438.0705       2.53066       14.3716       1.86359      -2.41935      -1.64737      0.765515      0.963414       1.04049       1.10839       1.07613       1.01357
  21  12 2676.2316    2.4007  0.9735 13.5561  0.0000  0.0096   0.0218   0.0258    0.0577   0.0000   438.2027       2.93976       12.7718       2.63094     -0.885328       1.48691      0.782752       1.00874       1.09241       1.12165       1.09541       1.02739
  21  13 2823.0231    3.0868  0.8610 13.9488  0.0000  0.0088   0.0290   0.0227    0.0628   0.0000   438.2586       5.59042       13.4385       1.55892      -1.33355      -1.67941      0.698778      0.869288      0.933921      0.979399      0.955217      0.914849
  21  14 2968.9695    3.6002  0.9584 14.4744  0.0000  0.0095   0.0327   0.0246    0.0551   0.0000   439.1733       7.70715       13.8389       3.94094      -1.58303      -4.01333      0.763752      0.950879       1.01982       1.07036       1.02966       1.00872
  21  15 3114.0332    3.9226  1.0761 14.7059  0.0000  0.0101   0.0345   0.0281    0.0579   0.0000   438.1577       5.87193       16.4505       2.59093      0.534267      0.664527      0.804151       1.04110       1.09400       1.13925       1.11239       1.06499
  21  16 3258.6532    3.7079  1.3945 14.6588  0.0004  0.0122   0.0293   0.0325    0.0484   0.0000   437.3423       10.8954       14.7350       1.11779      -1.33363      -1.91032      0.950288       1.24915       1.32011       1.36179       1.31484       1.27355
  21  17 3402.9761    3.1664  1.9453 14.1834  0.0000  0.0150   0.0212   0.0381    0.0356   0.0000   438.8833       11.8968       17.2233       2.36088      0.117055       3.40217       1.14464       1.49079       1.55247       1.66867       1.60141       1.51031
  21  18 3547.2693    2.6187  3.0645 13.5568 -0.0000  0.0192   0.0145   0.0511    0.0294   0.0000   436.4206       14.9029       13.9722       2.38094      -3.20725      0.217957       1.46510       1.90899       2.04365       2.15655       2.10650       2.00260
  21  19 3691.6335    2.2190  4.4130 12.8902  0.0000  0.0237   0.0106   0.0638    0.0292   0.0000   440.9287       17.5983       19.0402       1.61963      -1.89568      -1.23925       1.82567       2.35484       2.55687       2.67342       2.60241       2.48328
  21  20 3835.7609    1.8410  6.1468 12.4283  0.0000  0.0295   0.0076   0.0801    0.0249   0.0000   437.6629       21.0974       17.5146      -1.08515       1.56074      -2.60621       2.26990       2.92036       3.16887       3.31467       3.25723       3.06290
  21  21 3979.9781    1.5446  8.4338 12.1011  0.0000  0.0370   0.0057   0.1033    0.0210   0.0000   436.2823       19.6337       8.90746       2.02832      -1.12046       1.53096       2.81627       3.63533       3.98131       4.11695       4.03029       3.83668
  21  22 4124.3202    1.2741 10.4457 11.9850 -0.0001  0.0461   0.0046   0.1285    0.0183   0.0000   435.6258       18.6674       22.7358       10.7663      -4.09480      -1.37592       3.44515       4.52935       4.87864       5.03387       4.93135       4.66950
  21  23 4268.4605    1.0528 12.9506 11.9317  0.0002  0.0593   0.0038   0.1672    0.0164   0.0000   438.4753       23.8218       6.31190      -6.43183      -7.66197       12.5059       4.41221       5.79693       6.25271       6.56938       6.37973       6.04655
  21  24 4412.7488    0.8561 15.3753 11.8939  0.0000  0.0765   0.0032   0.2092    0.0144   0.0000   449.3810       15.2752       6.72641       8.70507      -16.0947       3.81148       5.62120       7.33408       8.03737       8.33634       8.13772       7.73635
  21  25 4556.8149    0.7104 18.3120 11.7746  0.0006  0.0976   0.0027   0.2589    0.0127   0.0000   449.0408       20.9615      -9.17212       5.19123       9.71636       1.66978       7.03021       9.26509       10.1558       10.4988       10.2337       9.65332
  22   3 1233.1170    0.0823  0.0211 11.7645  0.0000  0.0024   0.0058   0.0050    0.0114   0.0000   439.4700    -0.0304229       19.6014     -0.352246      -2.24431     -0.203875      0.184304      0.233476      0.226246      0.257724      0.257387      0.217115
  22   4 1429.1291    0.1274  0.0753 11.6560  0.0000  0.0036   0.0046   0.0088    0.0121   0.0000   439.2684     -0.490207       19.7315     0.0509225      -1.77243     -0.112394      0.289602      0.352751      0.411760      0.395346      0.404305      0.406430
  22   5 1611.3459    0.2373  0.1214 11.6503  0.0000  0.0039   0.0058   0.0083    0.0134   0.0000   440.0018    -0.0517924       19.6014    -0.0794005      -2.32345      0.174054      0.298791      0.375534      0.411118      0.429482      0.429046      0.407932
  22   6 1781.5529    0.3787  0.2870 11.6404  0.0000  0.0057   0.0061   0.0135    0.0175   0.0000   439.1347     -0.699088       18.4421     0.0494740      -1.03428       1.06436      0.396585      0.507422      0.563442      0.577207      0.578932      0.564644
  22   7 1945.0642    0.5587  0.4503 11.7303  0.0000  0.0067   0.0072   0.0167    0.0239   0.0000   439.4437     -0.181095       16.8220     -0.943309      -1.92997     -0.816681      0.494998      0.643839      0.677340      0.704345      0.681473      0.675614
  22   8 2104.7417    0.7674  0.6416 11.9424  0.0000  0.0080   0.0083   0.0198    0.0315   0.0000   438.9630     -0.812742       15.6239     -0.848857      -3.32794      0.390523      0.581114      0.747971      0.816311      0.851009      0.840531      0.807564
  22   9 2259.9916    1.0856  0.8268 12.1939  0.0000  0.0088   0.0104   0.0233    0.0438   0.0000   438.7666       1.68336       17.3785      0.868371      -2.61719     -0.501963      0.636177      0.812822      0.866424      0.930339      0.900595      0.862045
  22  10 2410.8324    1.4677  0.9675 12.6426  0.0000  0.0095   0.0132   0.0255    0.0541   0.0000   437.6381       1.74002       12.9120       1.29287     -0.274145     -0.735387      0.691115      0.887520      0.967716      0.993938      0.971386      0.930101
  22  11 2559.2317    1.9629  0.9818 13.1128  0.0000  0.0094   0.0172   0.0248    0.0554   0.0000   437.5989       2.19332       13.5943       1.39972      0.217246     -0.113082      0.688219      0.897525      0.962616       1.00964      0.992548      0.922075
  22  12 2707.1701    2.5499  0.9196 13.6108  0.0000  0.0090   0.0231   0.0236    0.0590   0.0000   438.1094       3.85433       15.0581       2.13257      -1.62092      -2.75753      0.670531      0.843693      0.923366      0.944672      0.950886      0.911979
  22  13 2854.8270    3.2213  0.9019 14.1229  0.0000  0.0089   0.0289   0.0234    0.0563   0.0000   438.6508       4.64477       14.2537       2.43782      -2.38515     -0.349018      0.671736      0.873616      0.942839      0.985604      0.956888      0.927707
  22  14 3001.5007    3.7713  0.9021 14.6406  0.0000  0.0089   0.0345   0.0232    0.0511   0.0000   437.1064       4.56545       14.4667       2.91147     -0.878363      -2.89931      0.652147      0.844429      0.880483      0.936071      0.919343      0.883742
  22  15 3147.1298    3.9557  1.1162 14.6836  0.0000  0.0102   0.0332   0.0279    0.0599   0.0000   437.9120       8.08802       15.7518       2.52758     -0.707672     0.0844613      0.782125      0.984919       1.04562       1.10150       1.07408       1.02531
  22  16 3292.3340    3.5961  1.4866 14.4955  0.0000  0.0121   0.0268   0.0332    0.0453   0.0000   439.8163       9.43593       12.4055       3.28711       1.62063      -1.89051      0.876980       1.12960       1.21006       1.29542       1.25192       1.19798
  22  17 3437.3691    3.0416  2.1979 14.0155  0.0000  0.0154   0.0186   0.0406    0.0319   0.0000   441.4074       12.5461       9.53415      0.415300       1.96297     -0.789330       1.13319       1.47905       1.57781       1.65800       1.61468       1.54401
  22  18 3582.2444    2.5109  3.3704 13.3549  0.0000  0.0195   0.0128   0.0521    0.0267   0.0000   435.7207       15.6382       14.6892       4.61672      -4.50375      -2.61345       1.41980       1.82567       1.98652       2.08508       2.02124       1.95931
  22  19 3727.1450    2.1028  4.6930 12.9229  0.0000  0.0242   0.0096   0.0666    0.0248   0.0000   443.3583       13.7323       14.6660       7.05482      -5.00700      -1.47418       1.77712       2.28967       2.46964       2.60311       2.53304       2.43069
  22  20 3871.8562    1.7569  6.7381 12.3417  0.0001  0.0307   0.0069   0.0844    0.0229   0.0000   439.4736       9.76084       15.4208      -1.72919       1.90789      -4.92555       2.23792       2.88883       3.12172       3.30247       3.20839       3.06355
  22  21 4016.4497    1.4631  8.8534 12.1181  0.0000  0.0383   0.0053   0.1078    0.0193   0.0000   437.6433       17.0245       10.4372       2.72469       5.62368     -0.745207       2.77675       3.62195       3.97179       4.12050       4.06269       3.86277
  22  22 4161.2166    1.2100 11.1181 12.0224  0.0001  0.0489   0.0043   0.1368    0.0169   0.0000   438.8315       14.4665       22.2288       8.65738      -5.66064      -1.13931       3.47075       4.57545       4.92136       5.17528       5.05549       4.80739
  22  23 4305.9368    0.9963 13.5893 11.9654  0.0000  0.0627   0.0036   0.1757    0.0150   0.0000   435.8377       24.7601       10.9499      -9.34741     -0.842077    -0.0925973       4.41281       5.80899       6.31463       6.57827       6.46978       6.14791
  22  24 4450.4074    0.8115 15.7498 11.8783 -0.0002  0.0788   0.0030   0.2129    0.0136   0.0000   438.2541       16.2233       26.2477      0.391537      -8.21494      0.514644       5.45285       7.22056       7.86192       8.17822       8.01364       7.65288
  23   3 1252.2389    0.0766  0.0275 11.7536 -0.0005  0.0038   0.0053   0.0083    0.0112   0.0000   439.4147     -0.434097       20.1929     -0.199805      -2.76496      0.342505      0.210538      0.361795      0.534151      0.442162      0.513084      0.557160
  23   4 1449.6897    0.1471  0.0753 11.6258  0.0000  0.0029   0.0049   0.0081    0.0119   0.0000   439.9629      0.433521       20.2127    -0.0978542      -2.56545     -0.370454      0.213895      0.255118      0.297544      0.322035      0.305056      0.305855
  23   5 1632.7906    0.2346  0.1786 11.6341  0.0000  0.0047   0.0049   0.0114    0.0136   0.0000   439.9529      -1.06373       19.1070       1.47619      -2.91429     -0.563400      0.318057      0.412523      0.443630      0.480777      0.510001      0.456903
  23   6 1804.2080    0.3993  0.2967 11.6857  0.0000  0.0056   0.0062   0.0132    0.0176   0.0000   439.7163     -0.692658       17.8814      0.319645      -1.24303      -1.35523      0.398314      0.499828      0.538196      0.576704      0.563846      0.538018
  23   7 1969.6242    0.5694  0.5077 11.8093  0.0000  0.0073   0.0068   0.0178    0.0244   0.0000   440.2551      -1.62433       17.8013      0.102128      -3.29250     -0.327922      0.503249      0.643951      0.708053      0.761078      0.731123      0.688797
  23   8 2131.1030    0.8239  0.6734 11.9786  0.0000  0.0079   0.0086   0.0204    0.0326   0.0000   439.0100      0.142259       15.1329       1.19524      -2.59312     -0.939329      0.551449      0.711756      0.778302      0.830445      0.810136      0.771872
  23   9 2287.4851    1.1467  0.8716 12.3434  0.0000  0.0090   0.0105   0.0232    0.0426   0.0000   437.8526     -0.238639       16.9856      0.324347     -0.999262      -1.55623      0.634132      0.816677      0.880052      0.928590      0.893562      0.883092
  23  10 2439.1909    1.6063  0.9887 12.7225  0.0000  0.0096   0.0139   0.0248    0.0553   0.0000   439.3231      0.423266       15.3143      0.716212      -1.12253     -0.951857      0.653601      0.876663      0.922471      0.984988      0.948629      0.920533
  23  11 2588.6971    2.0795  0.9881 13.2662  0.0000  0.0094   0.0178   0.0245    0.0543   0.0000   438.7991       4.10406       17.2160       2.65728     -0.934936     -0.870226      0.669046      0.858767      0.935047      0.971658      0.962808      0.925724
  23  12 2737.6673    2.6641  0.9151 13.8449 -0.0001  0.0088   0.0236   0.0234    0.0507   0.0000   438.5158       3.86582       14.3838       2.04093      -1.39388    -0.0786450      0.618998      0.810998      0.869907      0.924014      0.896615      0.871348
  23  13 2886.1528    3.3226  0.9171 14.2844  0.0000  0.0088   0.0293   0.0233    0.0536   0.0000   439.8459       6.39019       13.9302      0.565088      -2.42676     -0.321048      0.635425      0.814994      0.870775      0.926404      0.902178      0.892304
  23  14 3033.5316    3.8346  0.9334 14.6698  0.0000  0.0089   0.0337   0.0241    0.0547   0.0000   439.2656       6.30964       13.8606       3.18583      -2.29964      -2.49709      0.659488      0.835596      0.893522      0.948057      0.942854      0.904558
  23  15 3179.8238    3.8771  1.1989 14.6894 -0.0013  0.0104   0.0313   0.0288    0.0573   0.0000   439.2604       6.86906       12.7797       4.89719      -1.36863     -0.540414      0.742275      0.964683       1.04648       1.09632       1.05821       1.01561
  23  16 3325.6531    3.4450  1.6419 14.4118  0.0000  0.0127   0.0237   0.0334    0.0383   0.0000   438.4888       8.56765       13.7830       4.97430      -1.33104      -1.73561      0.891021       1.18093       1.27128       1.32934       1.29145       1.24891
  23  17 3471.3596    2.9159  2.5474 13.7119  0.0000  0.0162   0.0160   0.0423    0.0297   0.0000   439.1971       10.0500       13.0587      0.877999      0.391856      -1.91656       1.14026       1.48102       1.59256       1.67916       1.63375       1.59351
  23  18 3616.8868    2.4194  3.6990 13.2274  0.0000  0.0202   0.0115   0.0538    0.0243   0.0000   440.4837       11.6909       16.8265       5.72280      -4.20904      -4.75644       1.41723       1.84707       1.99474       2.08774       2.06097       2.00557
  23  19 3762.1704    2.0123  5.2258 12.7453  0.0000  0.0252   0.0085   0.0688    0.0230   0.0000   441.5354       12.8185       11.6732       3.93365      0.183415     -0.466394       1.76370       2.29793       2.47608       2.62676       2.60100       2.48753
  23  20 3907.4536    1.6628  7.1673 12.3523  0.0000  0.0315   0.0062   0.0884    0.0201   0.0000   439.7034       22.3763       18.0682       6.40703      -1.55263      0.320172       2.18974       2.85312       3.08243       3.25160       3.20350       3.07755
  23  21 4052.6875    1.3856  9.4084 12.1100  0.0000  0.0402   0.0049   0.1117    0.0178   0.0000   434.7870       15.8550       12.1295       1.01171      -2.44752       2.22633       2.75725       3.59902       3.95676       4.12891       4.07025       3.89210
  23  22 4197.7826    1.1464 11.4813 12.0160 -0.0001  0.0506   0.0040   0.1410    0.0162   0.0000   439.9491       15.2368       11.7225       11.6441       1.86544      -4.99067       3.43955       4.52433       4.92145       5.14534       5.11608       4.89306
  23  23 4342.8373    0.9346 14.1880 11.9686 -0.0002  0.0657   0.0033   0.1847    0.0141   0.0000   447.1337       18.0680      -5.99654      -2.13895       2.68347      -16.8960       4.42916       5.79218       6.35198       6.63754       6.58439       6.31642
  23  24 4487.6139    0.7697 16.5829 11.8397  0.0001  0.0833   0.0028   0.2228    0.0129   0.0000   444.5559       21.9014       19.1354       2.80732       8.42364      0.366024       5.53797       7.25093       8.00072       8.34274       8.18789       7.84812
  24   3 1271.0035    0.0879  0.0324 11.7442  0.0000  0.0025   0.0047   0.0054    0.0110   0.0000   439.2787     -0.706439       19.8683     0.0382880      -2.20250     -0.518079      0.203461      0.273730      0.289452      0.325340      0.292390      0.293814
  24   4 1469.7944    0.1517  0.0800 11.6601  0.0000  0.0035   0.0048   0.0073    0.0117   0.0000   440.1089     -0.223428       20.2613     -0.211978      -2.65334     -0.224633      0.282718      0.343865      0.369239      0.355087      0.342229      0.333077
  24   5 1653.6876    0.2599  0.1777 11.6683  0.0000  0.0045   0.0052   0.0103    0.0135   0.0000   440.0931     -0.943207       20.5146      0.608130      -2.49550      0.634136      0.312610      0.365363      0.431638      0.442487      0.438912      0.426349
  24   6 1826.3071    0.4234  0.3353 11.6832  0.0000  0.0058   0.0061   0.0141    0.0181   0.0000   440.3027     -0.269130       18.6241    -0.0406572      -2.77673      0.779427      0.376210      0.500955      0.538086      0.563633      0.581464      0.541327
  24   7 1993.5774    0.6209  0.5243 11.7692 -0.0001  0.0071   0.0071   0.0176    0.0259   0.0000   440.7705     -0.377595       16.7832      0.730025     -0.259044     -0.439994      0.458664      0.598270      0.651397      0.693581      0.671885      0.647842
  24   8 2156.7551    0.8717  0.7036 12.0082  0.0000  0.0080   0.0086   0.0200    0.0347   0.0000   439.6289      0.200626       17.0230      0.182197      -2.30613      -1.13715      0.524112      0.694067      0.753055      0.784330      0.791638      0.754981
  24   9 2314.3195    1.2348  0.8745 12.5734  0.0000  0.0087   0.0112   0.0233    0.0389   0.0000   439.0350      0.131940       15.9353     -0.442443      -1.77954     -0.586754      0.593128      0.759546      0.819881      0.866828      0.845999      0.823819
  24  10 2467.0724    1.6631  1.0435 12.8013  0.0000  0.0097   0.0138   0.0251    0.0571   0.0000   439.5269       2.69545       15.3210       1.45870     -0.808152     -0.886309      0.654421      0.862905      0.948631       1.00489       1.00057      0.963949
  24  11 2617.6978    2.1664  1.0075 13.4156  0.0000  0.0094   0.0182   0.0245    0.0531   0.0000   439.4999       2.73988       14.1849      0.363179     -0.588310     -0.432327      0.639588      0.834166      0.891530      0.949843      0.930048      0.901490
  24  12 2767.7745    2.8178  0.9471 13.8465  0.0000  0.0087   0.0240   0.0230    0.0527   0.0000   438.8653       5.08448       15.1050       2.46700      -1.06043     -0.243952      0.596183      0.776958      0.831992      0.897913      0.869043      0.866079
  24  13 2917.0446    3.4384  0.8827 14.3889  0.0000  0.0084   0.0301   0.0220    0.0511   0.0000   438.7946       6.31464       16.7427       3.17494     -0.776631      -1.01561      0.589686      0.734314      0.798619      0.845563      0.833948      0.800709
  24  14 3065.1235    3.9259  0.9994 14.6620  0.0000  0.0093   0.0326   0.0239    0.0549   0.0000   438.8942       6.79563       13.5819       3.58368    -0.0974569      -1.21760      0.644412      0.820638      0.904510      0.952749      0.929622      0.900434
  24  15 3212.0996    3.7984  1.2653 14.7087  0.0000  0.0108   0.0295   0.0291    0.0533   0.0000   439.8137       9.04168       13.0450      0.364456     -0.364705     -0.968040      0.732021      0.952255       1.02292       1.08933       1.06411       1.04388
  24  16 3358.5863    3.3747  1.7947 14.3420  0.0000  0.0130   0.0220   0.0349    0.0347   0.0000   438.3544       10.3383       12.8455       1.87941      -1.75936      -1.15257      0.866391       1.13292       1.21580       1.29406       1.26482       1.24587
  24  17 3504.9933    2.7702  2.7208 13.7458  0.0000  0.0166   0.0148   0.0442    0.0263   0.0000   440.3288       10.8045       14.5347       1.33078       1.00691      -1.49325       1.10911       1.44978       1.55782       1.65241       1.62616       1.57496
  24  18 3651.1720    2.3134  3.9476 13.1671  0.0000  0.0207   0.0105   0.0553    0.0222   0.0000   440.2985       15.0835       13.8575       7.43897    -0.0200347     -0.811873       1.37992       1.81137       1.95620       2.08610       2.03867       1.97687
  24  19 3796.9625    1.9176  5.7365 12.6531 -0.0000  0.0266   0.0075   0.0716    0.0208   0.0000   441.1168       11.3785       14.8156       2.92575      -1.74588      -1.57669       1.74455       2.31599       2.50467       2.62964       2.58776       2.52041
  24  20 3942.7641    1.5887  7.6672 12.3279  0.0001  0.0330   0.0058   0.0915    0.0187   0.0000   439.5906       14.1450       14.6066       8.11993     -0.282881     -0.347071       2.18574       2.88200       3.14090       3.29900       3.27225       3.15168
  24  21 4088.4818    1.3106 10.1437 12.1075  0.0000  0.0426   0.0045   0.1192    0.0167   0.0000   442.0041       16.7568       13.9793       1.28247       4.71744      -8.08635       2.80258       3.64187       3.98295       4.18933       4.19511       4.01472
  24  22 4233.9414    1.1066 12.5783 12.0014  0.0003  0.0539   0.0036   0.1531    0.0151   0.0000   441.5450       19.4566       11.3975     -0.615326      -2.60735       5.56600       3.50910       4.65089       5.06120       5.32108       5.25783       5.10957
  24  23 4379.6208    0.8903 14.7754 11.9490 -0.0001  0.0694   0.0030   0.1894    0.0134   0.0000   445.3821       23.3295       7.43824       2.41278       8.11689       11.0120       4.48771       5.92223       6.50583       6.78894       6.72297       6.50147
  24  24 4524.7419    0.7457 17.8750 11.7945  0.0007  0.0870   0.0026   0.2354    0.0121   0.0000   449.4771       25.2644       16.0515       9.61458      -3.76994       6.66391       5.52878       7.33835       8.05994       8.50411       8.38206       8.05368
  25   2 1072.5208    0.0401  0.0108 11.8911  0.0000  0.0035   0.0057   0.0042    0.0105   0.0000   438.3194      0.639466       19.9781     -0.435430      -2.58113      0.339977      0.256240      0.348304      0.348978      0.332518      0.370986      0.317540
  25   3 1289.4112    0.0938  0.0378 11.7206  0.0000  0.0025   0.0045   0.0054    0.0108   0.0000   440.0159     -0.441847       20.4752     -0.474246      -2.25747    -0.0707250      0.162449      0.199351      0.236806      0.208419      0.223112      0.218922
  25   4 1489.4581    0.1650  0.0822 11.6538  0.0000  0.0032   0.0049   0.0075    0.0116   0.0000   440.0272      0.240528       20.8794     -0.296856      -2.14779      0.383235      0.220725      0.301337      0.303702      0.330852      0.338504      0.333617
  25   5 1674.1009    0.2838  0.1892 11.6606  0.0000  0.0045   0.0053   0.0101    0.0137   0.0000   439.8594     -0.275774       19.9127     -0.523882      -2.40674      0.555312      0.289266      0.380529      0.407716      0.444657      0.427690      0.424154
  25   6 1847.8902    0.4448  0.3818 11.6981  0.0000  0.0062   0.0059   0.0150    0.0189   0.0000   439.9298     -0.935375       19.4836      0.213396      -3.33746     -0.501418      0.400627      0.523003      0.568632      0.611722      0.608450      0.604259
  25   7 2016.9255    0.6565  0.5664 11.7981  0.0000  0.0072   0.0071   0.0180    0.0266   0.0000   440.3056     -0.624023       19.4186     -0.807602      -2.18707     -0.393689      0.455545      0.588734      0.651401      0.687144      0.692968      0.668801
  25   8 2181.7345    0.9198  0.7715 12.0477  0.0000  0.0083   0.0086   0.0209    0.0366   0.0000   440.7377      0.948230       17.9979     -0.252596      -2.66403     -0.103637      0.525714      0.684696      0.738744      0.787963      0.787689      0.755700
  25   9 2340.5302    1.3084  0.9234 12.5743  0.0000  0.0089   0.0113   0.0229    0.0425   0.0000   438.7376       1.11274       15.8613       2.20184      -1.03618     -0.717737      0.576566      0.738076      0.802873      0.858395      0.861770      0.822866
  25  10 2494.4038    1.7680  1.0070 13.0483  0.0000  0.0093   0.0146   0.0241    0.0485   0.0000   438.8524       2.33669       16.4031       2.22702      -2.30726     -0.698568      0.588966      0.760982      0.829399      0.873704      0.873179      0.863775
  25  11 2646.2691    2.3204  0.9956 13.4500  0.0000  0.0091   0.0190   0.0236    0.0565   0.0000   438.9412       2.37137       14.4998       2.00568      -1.20268      -2.17053      0.589422      0.752637      0.814702      0.880719      0.864401      0.851687
  25  12 2797.4047    2.9243  0.9635 13.8778  0.0000  0.0087   0.0239   0.0224    0.0545   0.0000   439.6314       4.26927       14.6174       1.51991      -1.12872      -1.05549      0.589516      0.750654      0.819589      0.895415      0.875468      0.864739
  25  13 2947.5057    3.6582  0.8862 14.3875  0.0000  0.0081   0.0312   0.0216    0.0524   0.0000   438.7254       5.03093       13.6950       1.09574      -1.32764      0.284899      0.534501      0.688188      0.734623      0.795651      0.770327      0.760003
  25  14 3096.2773    4.0116  1.0079 14.8750  0.0000  0.0090   0.0335   0.0244    0.0501   0.0000   440.6779       6.91394       15.8962       2.11460      -1.92321      0.262627      0.601484      0.772496      0.829906      0.901538      0.879891      0.847135
  25  15 3243.9964    3.7494  1.3137 14.7081  0.0000  0.0108   0.0282   0.0291    0.0488   0.0000   439.3980       8.84575       12.8757       4.14152      -2.35788      -1.36572      0.721729      0.922539       1.00174       1.07763       1.04427       1.03030
  25  16 3391.2072    3.2386  1.8819 14.3549  0.0000  0.0133   0.0205   0.0355    0.0327   0.0000   439.2280       9.47019       11.9538       2.49299      -2.42053      -1.91785      0.847808       1.11806       1.18250       1.28110       1.25725       1.22176
  25  17 3538.2245    2.6820  2.9936 13.6412  0.0000  0.0170   0.0133   0.0458    0.0241   0.0000   438.1265       10.1754       13.3209       5.00555      -4.14964     -0.491597       1.10187       1.42162       1.56268       1.64805       1.61662       1.57980
  25  18 3685.0038    2.2030  4.2990 13.1078  0.0000  0.0216   0.0094   0.0576    0.0202   0.0000   437.3202       14.1997       13.2061       5.88774      -2.22756       1.78343       1.37022       1.81339       1.97967       2.08638       2.05753       2.00025
  25  19 3831.3985    1.8424  6.1971 12.6045  0.0000  0.0273   0.0069   0.0745    0.0191   0.0000   434.9082       13.7475       13.1004       1.59465       4.02146      -1.62567       1.75102       2.27024       2.50941       2.62563       2.63798       2.55399
  25  20 3977.6614    1.5219  8.3788 12.2838 -0.0000  0.0348   0.0053   0.0971    0.0176   0.0000   437.4889       18.4653       10.1741       3.62349      -1.58491      -1.31847       2.19898       2.87336       3.16819       3.34134       3.30985       3.22057
  25  21 4123.9815    1.2727 10.5084 12.1160 -0.0000  0.0440   0.0043   0.1221    0.0161   0.0000   437.8204       14.4276       7.71965       6.00367      -4.15028      -4.31005       2.76448       3.67928       3.99299       4.23894       4.22108       4.07531
  25  22 4269.9095    1.0528 13.3742 12.0102 -0.0001  0.0580   0.0034   0.1604    0.0142   0.0000   441.2203       15.9267       13.6428       10.3927      0.752110       5.59022       3.59347       4.75717       5.22314       5.44714       5.45288       5.24731
  25  23 4415.8572    0.8630 15.8358 11.9195  0.0005  0.0724   0.0028   0.1983    0.0127   0.0000   433.3390       20.2418       31.4942       16.3186      -8.63120       2.10611       4.47935       5.92673       6.52147       6.84461       6.83685       6.61324
  26   2 1088.5972    0.0454  0.0081 11.8871  0.0000  0.0039   0.0063   0.0034    0.0103   0.0000   439.7083     0.0418392       20.2678      0.845844      -2.56668      0.609606      0.195708      0.249323      0.373118      0.318982      0.390302      0.331592
  26   3 1307.4809    0.0891  0.0465 11.7197  0.0000  0.0029   0.0041   0.0073    0.0107   0.0000   440.1008     -0.123799       20.3777     -0.423359      -2.31965     0.0621636      0.185612      0.233752      0.262133      0.300144      0.280186      0.294702
  26   4 1508.7051    0.1790  0.0858 11.6494  0.0000  0.0032   0.0050   0.0070    0.0115   0.0000   440.0491     -0.370204       19.9295    -0.0314898      -2.39223    -0.0641525      0.278860      0.354782      0.462134      0.462903      0.435898      0.411982
  26   5 1694.0442    0.2982  0.2227 11.6383  0.0000  0.0048   0.0051   0.0114    0.0141   0.0000   439.9449     -0.471235       19.4092     -0.168610      -2.81355      0.337760      0.294918      0.398649      0.448796      0.469706      0.470783      0.465268
  26   6 1869.0306    0.4686  0.4057 11.7044  0.0000  0.0061   0.0059   0.0152    0.0194   0.0000   440.5159      0.283051       18.7656       1.17707      -1.09576      0.131368      0.381940      0.490700      0.547380      0.575618      0.573426      0.543759
  26   7 2039.7227    0.6962  0.6029 11.8039  0.0000  0.0071   0.0071   0.0179    0.0275   0.0000   440.7692      0.244376       19.3676      0.490478      -1.67352     -0.371026      0.439142      0.567467      0.627682      0.665725      0.647829      0.637783
  26   8 2206.0544    0.9925  0.7850 12.1372  0.0000  0.0081   0.0090   0.0206    0.0369   0.0000   440.0786      0.968016       16.1956       1.93648      -1.37058     -0.131398      0.493884      0.649611      0.717191      0.757862      0.736543      0.729272
  26   9 2366.0873    1.3735  0.9507 12.6910  0.0000  0.0090   0.0115   0.0234    0.0427   0.0000   439.9880       1.69579       17.5070      0.580916     -0.891992     -0.968377      0.551286      0.728693      0.783191      0.846863      0.835824      0.809201
  26  10 2521.2430    1.8582  1.0237 13.1187  0.0000  0.0092   0.0150   0.0238    0.0496   0.0000   439.5118       4.01339       15.8214       1.42953      0.889215     -0.219496      0.575203      0.735686      0.782804      0.849462      0.862585      0.824562
  26  11 2674.4074    2.4175  1.0463 13.6398 -0.0001  0.0092   0.0195   0.0249    0.0548   0.0000   438.0580       2.86224       15.3227       1.64843      -1.07453      -2.11502      0.578420      0.746698      0.793412      0.853341      0.847121      0.839529
  26  12 2826.6340    3.1149  0.8953 14.1543  0.0000  0.0082   0.0261   0.0214    0.0481   0.0000   438.0715       4.00970       15.0881       3.10156      -2.37928      0.338080      0.529077      0.686791      0.743561      0.792848      0.787687      0.775237
  26  13 2977.5089    3.7640  0.9251 14.4988  0.0000  0.0083   0.0310   0.0217    0.0505   0.0000   439.1540       4.76317       14.2524       1.57444      -1.80057     -0.712669      0.532135      0.697038      0.753208      0.795676      0.781859      0.765201
  26  14 3127.0139    3.9274  1.1389 14.6765  0.0000  0.0096   0.0305   0.0258    0.0570   0.0000   439.1247       6.75643       15.7161       2.62566      -2.60811     -0.567936      0.603073      0.786351      0.849377      0.909297      0.901200      0.880019
  26  15 3275.5049    3.7179  1.4730 14.4809  0.0000  0.0112   0.0254   0.0297    0.0457   0.0000   440.5532       7.74378       15.3377       2.26235      -2.56813      -1.53337      0.722399      0.929540       1.01574       1.07916       1.08697       1.05023
  26  16 3423.4605    3.1104  2.1716 14.1568  0.0005  0.0142   0.0180   0.0381    0.0295   0.0000   440.7596       8.02012       12.9278       4.67210      -1.53413      -2.53067      0.870084       1.15015       1.24618       1.33417       1.31780       1.28231
  26  17 3571.1098    2.5639  3.2144 13.4998 -0.0000  0.0175   0.0122   0.0465    0.0235   0.0000   440.4075       14.3856       14.7537       4.70489      -2.27811      -3.51979       1.09832       1.42045       1.55786       1.64547       1.66450       1.61677
  26  18 3718.5068    2.1223  4.8205 12.9632  0.0000  0.0226   0.0084   0.0610    0.0192   0.0000   439.1929       9.17230       12.0703      0.443402      -3.67958      -6.26980       1.37278       1.80228       1.96201       2.09418       2.09029       2.04566
  26  19 3865.4448    1.7502  6.7198 12.5449  0.0000  0.0288   0.0062   0.0786    0.0179   0.0000   435.5355       15.5463       13.8099       2.59154       3.46500      -2.68226       1.75492       2.30179       2.52797       2.65488       2.67388       2.59925
  26  20 4012.3377    1.4477  8.9440 12.2586  0.0000  0.0365   0.0048   0.1022    0.0165   0.0000   432.9381       16.9568       12.9245       1.58443      -1.00828      -5.50903       2.20804       2.91902       3.16705       3.34273       3.36239       3.25020
  26  21 4159.0081    1.2033 11.2120 12.1012 -0.0003  0.0465   0.0039   0.1299    0.0151   0.0000   439.9153       12.5164       10.5537       3.76292       5.17311      -7.77519       2.81740       3.69754       4.07305       4.28252       4.31260       4.12981
  26  22 4305.5230    0.9909 13.7384 12.0257 -0.0001  0.0601   0.0031   0.1656    0.0133   0.0000   439.0974       22.2848       16.7589       2.41383      -1.93828       4.39026       3.57983       4.75147       5.27067       5.49557       5.48979       5.31621
  26  23 4451.5845    0.8084 16.3841 11.8987 -0.0008  0.0767   0.0026   0.2074    0.0121   0.0000   439.7575       36.1753       19.1074      -1.01844      0.628787       9.17810       4.51302       5.99772       6.57995       6.97672       6.90252       6.75919
  27   3 1325.2212    0.0995  0.0412 11.7124  0.0000  0.0032   0.0044   0.0055    0.0105   0.0000   440.4079     -0.485906       20.4145      0.331494      -2.64146     -0.295763      0.256644      0.382983      0.378329      0.412176      0.433021      0.381531
  27   4 1527.5553    0.1848  0.1055 11.6388  0.0000  0.0033   0.0046   0.0078    0.0115   0.0000   440.2796     -0.272869       20.5428     0.0151420      -2.51201      0.193344      0.208039      0.261658      0.291090      0.311033      0.313937      0.309900
  27   5 1713.5842    0.3254  0.2262 11.6549  0.0000  0.0045   0.0054   0.0109    0.0141   0.0000   440.1671     -0.313110       20.2858      0.335170      -2.47863      0.128909      0.264120      0.348758      0.387629      0.421534      0.413673      0.401870
  27   6 1889.7623    0.4929  0.4389 11.7241  0.0000  0.0063   0.0059   0.0153    0.0199   0.0000   439.8533     0.0261139       19.8961      0.248709      -2.99856      0.563308      0.371246      0.478724      0.530662      0.558059      0.567320      0.549120
  27   7 2062.0437    0.7436  0.6103 11.8848  0.0000  0.0071   0.0075   0.0179    0.0278   0.0000   440.7335     -0.515952       19.2152      0.549101      -2.42545     -0.985165      0.403708      0.525211      0.586333      0.621512      0.619131      0.615532
  27   8 2229.7350    1.0383  0.8440 12.1979  0.0000  0.0082   0.0090   0.0214    0.0387   0.0000   439.7067       1.01148       17.2506      0.908810      -1.14324      0.165547      0.491971      0.634975      0.701806      0.735234      0.739688      0.713621
  27   9 2391.0070    1.4727  0.9774 12.7070  0.0000  0.0088   0.0118   0.0231    0.0448   0.0000   440.4947       1.91816       16.9686      0.825733      -2.69188     -0.451808      0.528149      0.684986      0.734907      0.800772      0.790538      0.773382
  27  10 2547.5700    1.9458  1.0312 13.2991  0.0000  0.0090   0.0154   0.0241    0.0461   0.0000   439.3000       2.91891       16.4294     -0.203046      -1.38311    -0.0249849      0.544478      0.696086      0.771543      0.818242      0.826701      0.802692
  27  11 2702.1195    2.5211  1.0028 13.7855  0.0000  0.0088   0.0200   0.0231    0.0480   0.0000   438.8347       3.60010       16.3646       2.95907      -1.15246      -1.21943      0.533266      0.710572      0.760346      0.813301      0.810585      0.795921
  27  12 2855.4142    3.2184  0.9247 14.1775  0.0000  0.0083   0.0260   0.0215    0.0535   0.0000   438.3187       5.42373       14.3419       1.12529      -1.53683      -1.03717      0.507638      0.652806      0.716336      0.765571      0.770241      0.742325
  27  13 3007.1255    3.8263  0.9616 14.5548  0.0000  0.0083   0.0304   0.0220    0.0500   0.0000   440.0111       6.52343       14.1738       1.81809      -1.33544     -0.794622      0.509056      0.657897      0.709487      0.754555      0.749089      0.745980
  27  14 3157.3652    3.9124  1.1795 14.8153  0.0000  0.0098   0.0297   0.0263    0.0509   0.0000   439.1682       7.07548       15.3229       4.00800      -1.57089      0.152656      0.591656      0.766335      0.843610      0.885427      0.890679      0.870672
  27  15 3306.6192    3.5700  1.6178 14.5355  0.0000  0.0117   0.0233   0.0317    0.0378   0.0000   439.4064       8.08545       15.7812       2.23462     -0.214905      -1.74617      0.695004      0.902956      0.986810       1.06319       1.03403       1.03108
  27  16 3455.3624    2.9637  2.3252 14.0576  0.0000  0.0147   0.0164   0.0385    0.0287   0.0000   437.7548       9.18044       14.1539       3.78402      -2.09696      -2.81635      0.883943       1.15393       1.27253       1.35148       1.36855       1.32660
  27  17 3603.6543    2.4584  3.5907 13.3819  0.0000  0.0184   0.0110   0.0499    0.0221   0.0000   438.4946       8.47385       17.0226       6.36607       2.39482      -2.30581       1.09518       1.43349       1.56909       1.67854       1.69329       1.63981
  27  18 3751.6479    2.0350  5.1980 12.8357  0.0000  0.0230   0.0077   0.0635    0.0187   0.0000   440.8737       9.54423       11.9087       5.65781      -3.29658       2.54400       1.37195       1.78686       1.95912       2.08998       2.07577       2.03132
  27  19 3899.2769    1.6752  7.2241 12.4916 -0.0000  0.0298   0.0057   0.0823    0.0167   0.0000   434.8700       12.4184       12.0570       4.64372      0.981843      -3.26994       1.75047       2.29790       2.53209       2.69482       2.70118       2.63825
  27  20 4046.5542    1.3780  9.4329 12.2792  0.0000  0.0382   0.0045   0.1068    0.0154   0.0000   435.9985       13.8056       14.1132      -1.09157      -5.38792      -6.29826       2.22946       2.94228       3.23029       3.43919       3.46440       3.34154
  27  21 4193.9320    1.1594 11.9815 12.1024  0.0000  0.0495   0.0036   0.1377    0.0143   0.0000   436.1750       6.87603       21.1121       9.25968      -2.76484       2.29115       2.85703       3.79520       4.17955       4.46550       4.41949       4.31198
  27  22 4340.7846    0.9447 14.3481 12.0253  0.0000  0.0630   0.0029   0.1724    0.0125   0.0000   440.1667       26.0336       10.8050      0.712549       3.38779      -8.19347       3.60447       4.78705       5.26567       5.58755       5.58433       5.42221
  28   3 1342.6550    0.1056  0.0392 11.7232  0.0000  0.0021   0.0045   0.0052    0.0103   0.0000   440.5236     -0.355569       20.6110     0.0886495      -2.49944      0.203253      0.124468      0.166474      0.187731      0.208549      0.217847      0.206763
  28   4 1546.0329    0.1951  0.1250 11.6412  0.0000  0.0037   0.0045   0.0087    0.0115   0.0000   440.4593     -0.338631       21.0522      0.419650      -2.94900     -0.462291      0.229345      0.310037      0.331111      0.372418      0.373663      0.351556
  28   5 1732.7494    0.3271  0.2657 11.6574  0.0000  0.0050   0.0050   0.0121    0.0143   0.0000   439.2260     -0.243886       20.7612      0.921697      -1.86897    -0.0559168      0.276879      0.350977      0.404241      0.424736      0.428851      0.431417
  28   6 1910.1577    0.5241  0.4334 11.7564  0.0000  0.0060   0.0061   0.0148    0.0202   0.0000   440.7142     -0.345302       20.4695      0.762746      -2.51513      0.658733      0.346442      0.440672      0.491516      0.519790      0.533167      0.524424
  28   7 2083.8952    0.7685  0.6653 11.9291  0.0000  0.0073   0.0073   0.0185    0.0291   0.0000   440.3821      0.353499       18.7753    -0.0111733     -0.849887     -0.798945      0.409635      0.526238      0.566134      0.621737      0.619055      0.605267
  28   8 2252.8091    1.0971  0.8816 12.2727  0.0000  0.0084   0.0091   0.0216    0.0385   0.0000   440.0986       1.38854       19.4136       1.03924      -1.65447     -0.311333      0.466689      0.609014      0.676135      0.719489      0.729968      0.710167
  28   9 2415.3309    1.5439  1.0344 12.7877  0.0000  0.0088   0.0120   0.0242    0.0450   0.0000   439.9992      0.501462       16.9211     -0.136534      -2.97125     -0.445852      0.505630      0.666800      0.736106      0.799230      0.789878      0.779271
  28  10 2573.4021    2.0617  1.0529 13.4403  0.0000  0.0091   0.0158   0.0237    0.0454   0.0000   439.3180       2.12691       17.0835      0.325445      -1.56410      0.213706      0.530588      0.688578      0.744506      0.810975      0.799107      0.788974
  28  11 2729.3937    2.6470  0.9817 13.9528  0.0000  0.0085   0.0209   0.0226    0.0455   0.0000   439.8025       3.74583       16.7722      0.806924      -1.64411      0.366953      0.494972      0.650299      0.710544      0.774260      0.763625      0.768592
  28  12 2883.7859    3.3934  0.9355 14.2511  0.0001  0.0080   0.0268   0.0214    0.0509   0.0000   438.5120       4.82557       16.0140       1.90937      -1.41044     -0.738661      0.485680      0.617986      0.668450      0.718769      0.711319      0.705639
  28  13 3036.3066    3.8981  0.9741 14.7479  0.0000  0.0084   0.0306   0.0222    0.0472   0.0000   440.0754       6.57500       15.5868       1.80548      -2.71093     -0.666716      0.494029      0.639903      0.694349      0.754494      0.757001      0.745381
  28  14 3187.3020    3.9223  1.2305 14.7111  0.0000  0.0099   0.0284   0.0257    0.0518   0.0000   439.3742       6.58536       14.3666       2.74518     -0.112207      -1.08381      0.583061      0.759938      0.807316      0.884640      0.887610      0.887333
  28  15 3337.4008    3.4481  1.7441 14.4430  0.0000  0.0120   0.0213   0.0323    0.0342   0.0000   440.2420       8.66371       14.4156      0.934200     -0.763853      -1.27736      0.699072      0.921280      0.986001       1.06976       1.05707       1.05910
  28  16 3486.8894    2.8933  2.6605 13.8248  0.0000  0.0152   0.0146   0.0409    0.0269   0.0000   439.8378       10.2828       13.5720       1.91976      0.228179       1.01391      0.871453       1.14637       1.24738       1.34632       1.33757       1.32452
  28  17 3635.8862    2.3612  3.8715 13.2506 -0.0000  0.0192   0.0100   0.0512    0.0216   0.0000   440.1786       8.64705       11.5452       2.05102      -1.53457      -2.00906       1.07216       1.42744       1.54526       1.64644       1.67559       1.65132
  28  18 3784.4396    1.9417  5.5702 12.7753  0.0000  0.0242   0.0070   0.0656    0.0178   0.0000   441.8762       12.5521       11.2008       5.32698       1.78568      -2.55360       1.37465       1.79792       1.97198       2.08813       2.12384       2.07133
  28  19 3932.7314    1.6075  7.6696 12.4581  0.0000  0.0310   0.0053   0.0854    0.0159   0.0000   439.6186       10.4882       14.4054       6.21332      -2.85309      -1.97370       1.75634       2.31064       2.54249       2.69644       2.73292       2.69344
  28  20 4080.4811    1.3326 10.0977 12.2771 -0.0000  0.0403   0.0042   0.1131    0.0146   0.0000   438.7190       9.31323       14.1856       6.16854      -3.12165      -3.42436       2.26678       3.00001       3.28992       3.49466       3.54908       3.43617
  28  21 4228.3472    1.1003 12.7750 12.1175 -0.0000  0.0530   0.0033   0.1459    0.0134   0.0000   441.3270       9.26533       16.5533       2.40715      -8.01426      -5.77431       2.95669       3.91748       4.33623       4.57895       4.57894       4.51572
  28  22 4375.8754    0.9038 15.0734 12.0146  0.0000  0.0655   0.0027   0.1801    0.0119   0.0000   436.1692       22.1525       11.3444       4.52116      -3.80733      -2.25699       3.61485       4.80516       5.33228       5.59879       5.65358       5.51317
  29   2 1135.1702    0.0661  0.0264 11.8555  0.0005  0.0032   0.0044   0.0060    0.0099   0.0000   440.1622     -0.170185       21.1268     -0.134862      -2.80611     -0.133913      0.154208      0.216730      0.236623      0.245968      0.246041      0.241608
  29   3 1359.7815    0.1127  0.0527 11.7023  0.0000  0.0025   0.0042   0.0061    0.0102   0.0000   440.6963     -0.579861       20.7006    -0.0430431      -2.36552      0.490621      0.143925      0.178832      0.188576      0.206334      0.216779      0.222764
  29   4 1564.1396    0.2034  0.1351 11.6267  0.0000  0.0038   0.0044   0.0084    0.0115   0.0000   440.8628     -0.291658       19.9632     0.0782358      -2.30872     -0.388699      0.222543      0.275975      0.314344      0.329873      0.338336      0.332268
  29   5 1751.5525    0.3590  0.3010 11.6473  0.0000  0.0052   0.0050   0.0126    0.0151   0.0000   440.6776    -0.0198956       20.1446      0.600508      -2.73834     -0.719205      0.278966      0.373433      0.403399      0.451112      0.446456      0.458943
  29   6 1930.2049    0.5515  0.4933 11.7455  0.0000  0.0064   0.0060   0.0158    0.0213   0.0000   441.2280     -0.754300       20.8344     -0.653605      -1.45984      -1.20511      0.348918      0.462278      0.506342      0.545068      0.553295      0.548405
  29   7 2105.3433    0.8213  0.6813 11.8964  0.0000  0.0073   0.0075   0.0178    0.0306   0.0000   440.7528      0.494928       20.3409      0.189644      -2.55686       2.06579      0.388397      0.515623      0.564013      0.603301      0.616869      0.608069
  29   8 2275.3637    1.1723  0.9180 12.3184  0.0000  0.0082   0.0094   0.0217    0.0405   0.0000   440.4982      0.406346       18.9877       1.33396      -2.56749     -0.121279      0.454779      0.591957      0.668580      0.712463      0.713018      0.695451
  29   9 2439.0909    1.6251  1.0513 12.9502  0.0000  0.0089   0.0124   0.0235    0.0445   0.0000   439.0553       1.98207       17.1302      0.984837      -1.64236      -1.73427      0.508105      0.650488      0.716399      0.778433      0.770678      0.767148
  29  10 2598.7275    2.1488  1.0602 13.4795  0.0000  0.0089   0.0162   0.0235    0.0462   0.0000   439.6633       3.04013       14.7699       2.36063      -1.36403      0.408251      0.495789      0.657644      0.713196      0.763400      0.761532      0.753700
  29  11 2756.2127    2.7840  0.9962 13.9649  0.0000  0.0084   0.0213   0.0221    0.0471   0.0000   439.9025       3.71734       15.4748       1.80335      -1.84095      -1.47426      0.465405      0.612459      0.660945      0.726451      0.714365      0.711695
  29  12 2911.7160    3.4746  0.9655 14.3382  0.0000  0.0081   0.0269   0.0214    0.0522   0.0000   439.7407       5.41392       16.6922       3.31178      -1.25139    -0.0977387      0.468170      0.615051      0.665035      0.722685      0.709475      0.702220
  29  13 3065.0682    3.9795  1.0521 14.7381  0.0000  0.0086   0.0301   0.0235    0.0515   0.0000   438.7762       7.30750       15.3907       2.16904      -2.14407      0.242440      0.483520      0.639022      0.693719      0.751425      0.748056      0.741158
  29  14 3216.8985    3.8941  1.2898 14.6370  0.0000  0.0098   0.0269   0.0265    0.0475   0.0000   438.7521       6.48067       15.2616       2.05476      -2.87255      -3.13767      0.551172      0.726903      0.773048      0.841163      0.856662      0.836799
  29  15 3367.7159    3.3304  1.8887 14.3770 -0.0003  0.0124   0.0194   0.0328    0.0294   0.0000   439.3447       9.93003       13.8136       2.76319     -0.724116     -0.852965      0.685154      0.905250      0.991764       1.05915       1.06642       1.05318
  29  16 3518.0538    2.7624  2.8784 13.7566  0.0000  0.0158   0.0132   0.0423    0.0240   0.0000   438.9817       8.88707       13.2538       3.25780      -2.53545      -2.68446      0.875449       1.16867       1.27219       1.37993       1.39381       1.36052
  29  17 3667.7451    2.2739  4.2966 13.1257  0.0000  0.0200   0.0091   0.0541    0.0203   0.0000   440.7834       7.53505       13.6235       2.31097      -3.96921      0.413361       1.09071       1.45336       1.58796       1.69061       1.70415       1.66590
  29  18 3816.9577    1.8800  6.0774 12.6586  0.0000  0.0253   0.0064   0.0683    0.0171   0.0000   442.3179       9.89123       16.3456       5.41740      0.123025      -5.53845       1.38673       1.82588       2.00408       2.14309       2.13655       2.12440
  29  19 3965.8185    1.5612  8.4560 12.3447  0.0000  0.0326   0.0048   0.0904    0.0155   0.0000   436.3457       11.9165       16.5555       3.80873      -1.35907      -3.21763       1.80106       2.36628       2.60262       2.78142       2.82397       2.77060
  29  20 4114.2665    1.2833 10.6756 12.2331  0.0000  0.0422   0.0039   0.1178    0.0143   0.0000   436.0827       6.71417       18.1624       7.54481     -0.572821      -5.86742       2.29359       3.03672       3.34222       3.54964       3.61385       3.54457
  29  21 4262.6449    1.0489 13.2844 12.1077 -0.0002  0.0548   0.0031   0.1512    0.0127   0.0000   440.3455       14.3268       11.8458       7.74866       10.8233       2.17433       2.97474       3.90740       4.33041       4.60935       4.65444       4.55092
  29  22 4410.4194    0.8596 15.6517 11.9695 -0.0003  0.0690   0.0025   0.1859    0.0115   0.0000   439.9221       10.4283       12.2440       2.49949       6.02109      0.515866       3.66831       4.87240       5.44578       5.78264       5.78209       5.69336
  30   3 1376.6108    0.1156  0.0564 11.6675 -0.0000  0.0025   0.0041   0.0063    0.0101   0.0000   440.7808     -0.367943       20.9986      0.458251      -2.67044     -0.217288      0.142024      0.183973      0.215513      0.221161      0.217893      0.220601
  30   4 1581.9081    0.2218  0.1497 11.6389  0.0000  0.0037   0.0044   0.0089    0.0115   0.0000   440.4648     -0.503446       20.9184      0.247513      -2.94653    -0.0902822      0.203102      0.255364      0.295101      0.312002      0.325999      0.328273
  30   5 1770.0483    0.3776  0.3075 11.6589  0.0000  0.0051   0.0051   0.0123    0.0152   0.0000   440.2706     -0.124131       20.6070     0.0367231      -2.36808     -0.151776      0.269243      0.349315      0.388381      0.416071      0.412343      0.417600
  30   6 1949.9524    0.5709  0.5222 11.7526  0.0000  0.0063   0.0060   0.0164    0.0219   0.0000   440.4747      0.175744       21.2293     -0.249424      -2.42476      0.663643      0.340400      0.435441      0.481719      0.515285      0.522927      0.515556
  30   7 2126.3734    0.8481  0.7230 11.9960  0.0000  0.0073   0.0074   0.0183    0.0306   0.0000   440.2394       1.40630       19.8795    0.00328534      -3.85356      0.478155      0.393520      0.506137      0.565994      0.601180      0.612936      0.610479
  30   8 2297.3673    1.2018  0.9412 12.5039  0.0000  0.0085   0.0095   0.0217    0.0378   0.0000   440.2233       1.06926       18.4388       1.35229      -2.27567     -0.409314      0.448585      0.587256      0.649079      0.706732      0.690569      0.688321
  30   9 2462.3071    1.6808  1.0815 13.0340  0.0000  0.0090   0.0125   0.0239    0.0439   0.0000   439.6687       1.58876       17.5434       1.19979      -2.17544     -0.670255      0.479266      0.624408      0.686464      0.745702      0.746154      0.734127
  30  10 2623.5442    2.2497  1.0328 13.5739  0.0000  0.0086   0.0168   0.0226    0.0451   0.0000   441.0451       3.03019       17.3748      0.786042      -1.28367    -0.0154731      0.460532      0.613324      0.660823      0.706323      0.726061      0.708701
  30  11 2782.5463    2.9421  0.9566 14.0989  0.0000  0.0080   0.0224   0.0211    0.0440   0.0000   439.7716       4.14018       15.7576      0.858719      -1.97814     -0.131081      0.442582      0.581826      0.636057      0.693517      0.679639      0.684060
  30  12 2939.1818    3.5960  0.9044 14.5807  0.0000  0.0077   0.0280   0.0202    0.0438   0.0000   439.6157       5.17070       16.2428       3.05068      -2.34128      -1.60535      0.436539      0.566225      0.607355      0.656529      0.658983      0.670145
  30  13 3093.4591    4.0014  1.0399 14.7374  0.0000  0.0085   0.0296   0.0224    0.0507   0.0000   438.9608       6.38809       16.0367      0.785097      -1.57548      0.830701      0.461572      0.606255      0.666807      0.722193      0.716186      0.713914
  30  14 3246.0809    3.7764  1.4625 14.6063  0.0000  0.0106   0.0241   0.0276    0.0393   0.0000   440.0385       7.90938       14.3780       1.30920      -1.08050      -3.09747      0.566442      0.749965      0.811049      0.873917      0.868779      0.860618
  30  15 3397.8007    3.2278  2.0113 14.1870  0.0000  0.0125   0.0176   0.0328    0.0285   0.0000   439.5279       7.12455       15.0634       2.50913     -0.944666      -2.44206      0.673252      0.878697      0.971753       1.05356       1.04163       1.03793
  30  16 3548.8851    2.6549  3.1833 13.6038  0.0000  0.0163   0.0118   0.0442    0.0219   0.0000   439.8018       9.11772       15.9203       1.72248     -0.553674      -1.55327      0.871911       1.14341       1.25149       1.34389       1.34342       1.32909
  30  17 3699.2705    2.1870  4.7314 12.9439 -0.0000  0.0208   0.0082   0.0562    0.0195   0.0000   438.8409       11.2777       13.8260       3.56511     -0.435823      -1.58447       1.09491       1.43944       1.58760       1.70334       1.73482       1.71497
  30  18 3849.0654    1.7957  6.5307 12.6280 -0.0000  0.0264   0.0060   0.0722    0.0161   0.0000   442.4227       11.3761       16.4814       8.14243      -2.03275      -3.69649       1.39236       1.83748       2.02644       2.18228       2.19161       2.15434
  30  19 3998.5998    1.4757  8.9071 12.3362 -0.0000  0.0345   0.0045   0.0954    0.0147   0.0000   441.3936       8.13406       12.2636       5.86842     -0.325906      -2.08384       1.80406       2.40045       2.63127       2.81607       2.84941       2.79177
  30  20 4147.6692    1.2343 11.5946 12.1921 -0.0000  0.0456   0.0035   0.1255    0.0137   0.0000   438.1885       14.0503       10.1061       10.5391      -2.78529      -5.26202       2.39478       3.18941       3.50017       3.75994       3.80582       3.74910
  30  21 4296.2520    1.0101 14.0448 12.0719  0.0000  0.0581   0.0028   0.1567    0.0123   0.0000   438.5110       14.7684       22.3831       3.32695      -7.12339       1.38883       3.01054       4.01166       4.46487       4.73698       4.82538       4.73304
  31   2 1164.9726    0.0607  0.0357 11.7989  0.0000  0.0032   0.0038   0.0071    0.0096   0.0000   440.4615     -0.259157       21.3620      0.160312      -2.16427    -0.0207458      0.158266      0.202068      0.249479      0.274915      0.286098      0.250348
  31   3 1393.1617    0.1220  0.0602 11.6756  0.0000  0.0027   0.0040   0.0059    0.0100   0.0000   441.1390     -0.585619       20.9241     -0.162885      -2.60259      0.124932      0.134994      0.176886      0.199908      0.211518      0.209003      0.209172
  31   4 1599.3322    0.2334  0.1593 11.6292  0.0000  0.0039   0.0044   0.0090    0.0116   0.0000   440.9438    -0.0246876       20.8160     -0.163277      -2.47203     -0.186612      0.204938      0.276847      0.307272      0.335879      0.331465      0.326910
  31   5 1788.2469    0.4013  0.3273 11.6809  0.0000  0.0050   0.0052   0.0127    0.0155   0.0000   440.4998    -0.0489491       21.3554     -0.291507      -2.63296      0.181716      0.264718      0.341870      0.372876      0.406320      0.407656      0.402397
  31   6 1969.4275    0.6076  0.5637 11.7643  0.0000  0.0067   0.0060   0.0164    0.0232   0.0000   440.6374     -0.393534       20.2962     -0.193708      -2.78946      0.271636      0.342949      0.457504      0.478241      0.534272      0.538767      0.540916
  31   7 2147.0279    0.8828  0.7829 11.9849  0.0000  0.0075   0.0074   0.0193    0.0325   0.0000   441.2615      0.904423       19.3958      0.257663      -2.19265      0.401501      0.376394      0.496831      0.551565      0.588155      0.595903      0.585884
  31   8 2318.9451    1.2742  0.9936 12.5420  0.0000  0.0085   0.0097   0.0221    0.0394   0.0000   440.5766      0.763644       18.9469       1.23854      -2.56868      0.432987      0.447704      0.579330      0.633733      0.693736      0.674264      0.690195
  31   9 2485.0278    1.7848  1.0559 13.1669  0.0000  0.0087   0.0132   0.0227    0.0431   0.0000   439.7854       2.33555       17.7912      0.511971      -2.55228     -0.531214      0.461327      0.604945      0.660079      0.714552      0.710721      0.711385
  31  10 2647.8532    2.3526  1.0687 13.6472  0.0000  0.0086   0.0172   0.0227    0.0463   0.0000   440.6197       3.33247       16.3662   -0.00966019      -2.17527      0.848578      0.465898      0.610724      0.660076      0.728122      0.726336      0.711144
  31  11 2808.3993    3.0851  0.9784 14.1247  0.0000  0.0080   0.0228   0.0208    0.0451   0.0000   440.0616       3.70799       16.7440     0.0929279      -3.17466      0.183458      0.422111      0.557853      0.601347      0.658493      0.658084      0.657793
  31  12 2966.2098    3.7148  0.9724 14.5233  0.0000  0.0080   0.0275   0.0205    0.0473   0.0000   440.5654       5.71500       15.8367       2.57004      -1.31162     -0.354507      0.434805      0.557848      0.601325      0.663176      0.648942      0.655957
  31  13 3121.4217    4.0304  1.1893 14.5406  0.0003  0.0091   0.0278   0.0238    0.0585   0.0000   439.9198       4.87548       16.3164       2.77710      -1.01472     -0.537237      0.482763      0.644968      0.686458      0.739193      0.743538      0.745188
  31  14 3274.9216    3.7181  1.4811 14.6750 -0.0000  0.0106   0.0237   0.0280    0.0380   0.0000   438.5335       7.98292       15.7175       2.53311      -3.26537      -1.34406      0.535996      0.717351      0.773787      0.843035      0.841921      0.844356
  31  15 3427.4820    3.1187  2.2627 14.1229 -0.0004  0.0133   0.0158   0.0351    0.0247   0.0000   439.0498       8.65697       15.3715       2.68298      -1.35347      0.456850      0.686526      0.915614       1.00236       1.08046       1.10940       1.07048
  31  16 3579.3473    2.5544  3.3951 13.5513 -0.0000  0.0169   0.0109   0.0452    0.0205   0.0000   439.8996       9.81346       15.8543       3.69186      -3.47600       1.18270      0.872562       1.14777       1.26378       1.36261       1.36955       1.35627
  31  17 3730.5210    2.0933  5.0782 12.9018  0.0001  0.0217   0.0075   0.0584    0.0181   0.0000   438.4364       6.61684       14.5526       5.82404     -0.913490    -0.0511013       1.11603       1.48396       1.62775       1.75635       1.76315       1.76722
  31  18 3880.9155    1.7215  7.3234 12.4553 -0.0000  0.0279   0.0053   0.0774    0.0157   0.0000   439.4549       11.4954       19.0976      0.910624      -3.01086      -3.90012       1.44608       1.89666       2.09886       2.25604       2.28893       2.27262
  31  19 4030.9814    1.4320  9.4303 12.3285  0.0000  0.0361   0.0042   0.0994    0.0140   0.0000   442.4372       10.2146       13.7023       2.61435      -2.66263       5.86933       1.82825       2.42931       2.66329       2.86949       2.90842       2.87808
  31  20 4180.6951    1.1883 12.1677 12.1707 -0.0000  0.0475   0.0033   0.1312    0.0132   0.0000   436.8521       14.2128       17.9446       2.99381       3.50116      -6.25526       2.43117       3.20184       3.54244       3.79369       3.85940       3.81217
  31  21 4329.8302    0.9612 14.9851 12.0560  0.0000  0.0620   0.0026   0.1670    0.0116   0.0000   443.6309       13.0522       13.0950      -1.69703      -4.53573      -4.03606       3.08685       4.11891       4.59770       4.92038       5.00068       4.91686
  32   2 1179.5365    0.0701  0.0292 11.8024  0.0000  0.0021   0.0040   0.0068    0.0095   0.0000   440.7223     -0.446151       20.9047      0.328456      -3.13711    -0.0572470      0.123088      0.161869      0.184919      0.213896      0.216814      0.277088
  32   3 1409.4246    0.1315  0.0709 11.6605  0.0000  0.0026   0.0040   0.0069    0.0100   0.0000   441.1319     -0.262667       21.1894    -0.0766331      -2.53467     0.0234601      0.132051      0.164618      0.193231      0.200791      0.199041      0.183945
  32   4 1616.4331    0.2502  0.1650 11.6249 -0.0000  0.0036   0.0046   0.0091    0.0116   0.0000   441.2463     -0.366854       20.8316      0.239095      -2.43784      0.242196      0.193695      0.253636      0.265464      0.280875      0.291081      0.287204
  32   5 1806.1728    0.4213  0.3609 11.6480  0.0000  0.0054   0.0051   0.0128    0.0162   0.0000   440.5101      -1.05317       20.5727     -0.329366      -3.03653     -0.461344      0.280763      0.368650      0.408791      0.432071      0.448649      0.446481
  32   6 1988.6466    0.6284  0.5834 11.7904 -0.0003  0.0065   0.0060   0.0164    0.0232   0.0000   441.4495     -0.917425       19.7105     0.0523480      -3.08731     -0.562234      0.321331      0.419425      0.465066      0.511766      0.507145      0.523649
  32   7 2167.3438    0.9295  0.8004 12.1111  0.0000  0.0074   0.0076   0.0196    0.0318   0.0000   440.9290       1.57462       20.1170      0.554336      -1.74360    -0.0525825      0.371956      0.477810      0.526981      0.563694      0.574629      0.572395
  32   8 2340.0748    1.3575  1.0316 12.5171 -0.0000  0.0085   0.0099   0.0220    0.0431   0.0000   440.1937      0.645856       19.1629      0.416695      -2.20398      -1.52280      0.427240      0.564827      0.613397      0.666242      0.666092      0.660754
  32   9 2507.2930    1.8825  1.1236 13.0915  0.0000  0.0087   0.0132   0.0233    0.0475   0.0000   440.3329       2.56664       18.5741      0.441515      -2.24038     -0.817725      0.447331      0.578276      0.641965      0.686515      0.692853      0.685511
  32  10 2671.6911    2.4805  0.9958 13.8621  0.0000  0.0082   0.0183   0.0212    0.0414   0.0000   440.3481       2.41164       17.6728      0.687427      -2.73180     0.0106748      0.417222      0.557095      0.611690      0.657434      0.673101      0.677185
  32  11 2833.7623    3.1728  1.0034 14.1700  0.0000  0.0080   0.0229   0.0210    0.0458   0.0000   440.6454       4.05007       17.0015       2.18109      -1.78936      -1.41297      0.413329      0.542359      0.604185      0.645894      0.652608      0.654043
  32  12 2992.7870    3.8199  0.9728 14.7057  0.0000  0.0077   0.0283   0.0212    0.0425   0.0000   438.8306       5.33956       16.0112       1.98445      -1.39829      -1.36932      0.405768      0.529547      0.574196      0.626033      0.627597      0.638820
  32  13 3148.9900    4.0560  1.2159 14.7077  0.0000  0.0090   0.0276   0.0244    0.0493   0.0000   439.7915       6.80202       15.8392       2.15576      -1.86638     -0.659324      0.461125      0.609716      0.669318      0.711260      0.731885      0.738512
  32  14 3303.4060    3.6008  1.6475 14.5298  0.0000  0.0110   0.0213   0.0290    0.0346   0.0000   439.0016       7.22348       15.3479       3.15055      -1.56605      -1.35073      0.552400      0.738887      0.796127      0.862408      0.865781      0.864254
  32  15 3456.8767    3.0124  2.4356 13.9780  0.0000  0.0136   0.0146   0.0360    0.0239   0.0000   439.6150       9.05704       14.1908       4.32258      -1.38044      -2.80008      0.682823      0.904014       1.00056       1.07658       1.08259       1.07735
  32  16 3609.5345    2.4509  3.8061 13.3363 -0.0000  0.0176   0.0096   0.0474    0.0191   0.0000   438.5653       10.6036       16.0869       4.59361      -2.65719      -2.83806      0.887639       1.15499       1.27638       1.36913       1.38561       1.37769
  32  17 3761.3441    2.0201  5.4898 12.8164 -0.0000  0.0225   0.0068   0.0611    0.0169   0.0000   438.9926       9.52926       13.0776       3.55199      0.145779      -4.72768       1.11551       1.47508       1.64455       1.75475       1.78550       1.76026
  32  18 3912.5981    1.6606  7.6172 12.4703  0.0000  0.0290   0.0050   0.0800    0.0150   0.0000   438.2451       10.1707       16.5788       4.97708      -1.33027       1.45535       1.44371       1.92142       2.09561       2.28294       2.32439       2.29997
  32  19 4063.1712    1.3802 10.1305 12.2676  0.0001  0.0379   0.0039   0.1058    0.0137   0.0000   438.8608       12.5901       17.2668       3.19816       1.37361     -0.810906       1.88208       2.48255       2.76344       2.95334       3.01511       2.96111
  32  20 4213.3906    1.1214 12.6603 12.1764  0.0000  0.0497   0.0030   0.1377    0.0124   0.0000   439.4298       8.03750       16.6976       12.2552      0.472775      -3.64721       2.45894       3.23635       3.61726       3.85568       3.89995       3.88625
  32  21 4363.1123    0.9110 15.2396 12.0253 -0.0003  0.0640   0.0025   0.1714    0.0113   0.0000   443.3184       13.8063       6.17737       1.11755      -2.85289       2.27233       3.06712       4.10773       4.59795       4.89333       4.98083       4.91017
  33   2 1193.8785    0.0660  0.0365 11.8148  0.0000  0.0028   0.0038   0.0076    0.0094   0.0000   440.7750     -0.281151       20.9407      0.400203      -3.12114     0.0506649      0.141131      0.220650      0.246739      0.269044      0.300807      0.295619
  33   3 1425.4197    0.1431  0.0700 11.6837  0.0000  0.0026   0.0041   0.0058    0.0099   0.0000   440.8702     -0.450070       21.2499      0.224002      -2.67671      0.175325      0.136551      0.177721      0.205702      0.230909      0.234294      0.247654
  33   4 1633.2326    0.2620  0.1856 11.6435  0.0000  0.0038   0.0044   0.0094    0.0117   0.0000   440.9399     -0.486249       21.1319     -0.251783      -2.69799    -0.0250221      0.190509      0.244513      0.275367      0.301460      0.294077      0.291469
  33   5 1823.8441    0.4330  0.4009 11.6619  0.0000  0.0055   0.0050   0.0139    0.0171   0.0000   440.4355      -1.15982       21.7427      0.427484      -2.89738      0.269579      0.275328      0.359345      0.404839      0.429139      0.440305      0.442596
  33   6 2007.6055    0.6512  0.6159 11.8424  0.0000  0.0066   0.0060   0.0168    0.0236   0.0000   440.7856     0.0115031       21.1857   -0.00173050      -3.01635      -1.10083      0.324906      0.432119      0.472004      0.515341      0.520623      0.518663
  33   7 2187.3495    0.9854  0.8448 12.1130  0.0000  0.0076   0.0078   0.0197    0.0348   0.0000   440.3702      0.869548       21.7940      0.253824      -2.37528       1.08741      0.362080      0.473926      0.521760      0.562650      0.575653      0.575893
  33   8 2360.8534    1.4246  1.0336 12.7257  0.0000  0.0083   0.0103   0.0222    0.0398   0.0000   440.3555       1.97067       20.3284     -0.323809      -2.25267      0.501992      0.406617      0.534646      0.587119      0.640363      0.638148      0.645684
  33   9 2529.1911    1.9447  1.1031 13.2574  0.0000  0.0085   0.0136   0.0232    0.0450   0.0000   441.2113       2.81679       19.0416      0.486543      -1.29421      -1.36387      0.426774      0.560758      0.620782      0.659468      0.669234      0.674762
  33  10 2695.0851    2.5687  1.1097 13.7422  0.0000  0.0086   0.0177   0.0223    0.0489   0.0000   441.1811       2.93118       18.4554      0.900024      -2.62772     0.0487511      0.425247      0.566532      0.611553      0.676481      0.683027      0.682997
  33  11 2858.6468    3.3705  0.9819 14.2613  0.0000  0.0077   0.0241   0.0203    0.0472   0.0000   441.1467       4.06523       18.5593       2.33921      -1.57849      -1.20465      0.395224      0.512958      0.560673      0.609263      0.612508      0.609000
  33  12 3018.8952    3.9058  1.0349 14.6895  0.0000  0.0080   0.0275   0.0213    0.0450   0.0000   439.2948       4.69484       17.3100       2.17455      -2.38173     -0.747483      0.400804      0.519020      0.565053      0.612609      0.622237      0.615438
  33  13 3176.1730    4.0390  1.2128 14.8272  0.0000  0.0089   0.0271   0.0240    0.0450   0.0000   439.3954       6.51135       15.4905       1.88725      -1.61999      -1.83234      0.442324      0.588429      0.631284      0.696346      0.696648      0.691673
  33  14 3331.5344    3.5413  1.8303 14.4017  0.0000  0.0113   0.0193   0.0300    0.0304   0.0000   438.9627       6.10805       17.4995       2.65286      -1.24890     -0.556661      0.552143      0.725453      0.798468      0.868972      0.871693      0.873815
  33  15 3485.8795    2.9214  2.7580 13.7954  0.0000  0.0142   0.0131   0.0381    0.0231   0.0000   438.6576       9.02378       13.8307       1.28104      -1.19943      -1.90889      0.686483      0.920529      0.995517       1.08044       1.10305       1.09001
  33  16 3639.3271    2.3644  4.0339 13.2816  0.0000  0.0181   0.0089   0.0481    0.0178   0.0000   442.5224       9.98134       15.1691       1.88302      -1.78332      -4.07902      0.873549       1.15027       1.29980       1.39486       1.40505       1.40635
  33  17 3791.9425    1.9499  6.0432 12.7307  0.0000  0.0235   0.0062   0.0644    0.0160   0.0000   439.4986       12.6402       15.7597       2.69555      -3.67931      -2.43041       1.13868       1.48768       1.65909       1.77218       1.81262       1.79518
  33  18 3943.7267    1.6089  8.2469 12.4020 -0.0000  0.0305   0.0046   0.0831    0.0146   0.0000   440.7805       10.8233       15.2430       3.85481      -2.09370      -3.73307       1.47946       1.95031       2.16013       2.32968       2.37529       2.35992
  33  19 4094.9404    1.3185 10.5511 12.2704 -0.0002  0.0396   0.0036   0.1106    0.0133   0.0000   439.1218       17.5388       13.5520       1.78303      -4.20669      0.667998       1.90508       2.53599       2.79547       3.00521       3.08298       3.04251
  33  20 4245.8495    1.0788 13.7014 12.1607 -0.0007  0.0533   0.0028   0.1468    0.0120   0.0000   442.6243       8.21749       10.0350       4.20553      -5.48701      -1.18850       2.52965       3.37394       3.76536       4.02010       4.10437       4.05871
  34   2 1208.0025    0.0795  0.0283 11.7513 -0.0004  0.0018   0.0040   0.0051    0.0092   0.0000   441.2177     -0.497256       20.8502      0.195598      -2.60112     -0.298434     0.0858959      0.111020      0.131854      0.152146      0.143518      0.129514
  34   3 1441.1529    0.1447  0.0936 11.6418  0.0000  0.0032   0.0037   0.0072    0.0099   0.0000   441.5749    -0.0865287       21.2902     -0.252689      -3.17011      0.202874      0.151863      0.200478      0.211768      0.231763      0.249153      0.240710
  34   4 1649.7344    0.2705  0.2172 11.6196  0.0000  0.0044   0.0042   0.0099    0.0120   0.0000   440.8911     -0.438779       21.1852     0.0293564      -3.19449    0.00559160      0.217796      0.286843      0.316985      0.344898      0.350283      0.335905
  34   5 1841.2641    0.4599  0.4013 11.6822  0.0000  0.0054   0.0051   0.0131    0.0169   0.0000   440.4008     -0.208842       20.4928      0.412032      -2.95754     -0.809014      0.254737      0.332869      0.370580      0.395409      0.411672      0.395777
  34   6 2026.3448    0.7011  0.6180 11.8053  0.0000  0.0063   0.0062   0.0164    0.0252   0.0000   440.7059      0.134420       20.4077      0.759498      -2.88379      0.249102      0.301828      0.388145      0.435561      0.473985      0.483452      0.486049
  34   7 2207.0259    1.0297  0.8548 12.1689  0.0000  0.0075   0.0079   0.0190    0.0338   0.0000   440.2597     -0.562896       20.7420      0.728579      -2.37027    -0.0696778      0.343415      0.465631      0.509878      0.556059      0.558968      0.560231
  34   8 2381.2582    1.4677  1.0633 12.8414  0.0000  0.0085   0.0105   0.0227    0.0393   0.0000   440.4390      0.835014       21.4842      0.819865      -3.11525     -0.373305      0.405369      0.535451      0.585589      0.632865      0.643554      0.647165
  34   9 2550.6953    2.0222  1.1587 13.3499  0.0000  0.0088   0.0138   0.0232    0.0447   0.0000   441.1351       2.84988       19.6167       1.35025      -2.28795      -1.48193      0.423794      0.550245      0.618289      0.668694      0.672336      0.681724
  34  10 2718.0381    2.6796  1.0660 13.8714  0.0000  0.0080   0.0186   0.0218    0.0446   0.0000   440.1905       3.58213       18.6234       1.43897      -2.25533     -0.688992      0.395381      0.511082      0.567220      0.614559      0.623453      0.630634
  34  11 2883.0076    3.5012  0.9856 14.3847  0.0000  0.0076   0.0247   0.0201    0.0448   0.0000   440.4824       3.94112       17.5513       1.50354      -1.87779      -1.47095      0.373791      0.486081      0.529489      0.576197      0.582648      0.584669
  34  12 3044.5207    4.0011  1.0418 14.8199  0.0000  0.0080   0.0279   0.0211    0.0429   0.0000   440.2674       5.77375       18.1019       1.56079      -1.09697    -0.0622744      0.392418      0.516834      0.555201      0.606861      0.617790      0.624268
  34  13 3202.9192    3.9564  1.3006 14.7533  0.0000  0.0092   0.0253   0.0246    0.0417   0.0000   440.7126       6.69457       16.9336       1.46617      -1.33610     -0.403862      0.448793      0.591128      0.643667      0.696113      0.705996      0.699329
  34  14 3359.3099    3.4334  1.9411 14.2855  0.0000  0.0114   0.0180   0.0308    0.0293   0.0000   440.6487       7.46410       14.9358       2.37909      -1.54326     -0.990682      0.544320      0.720097      0.784186      0.852163      0.859268      0.864929
  34  15 3514.5282    2.8106  2.9691 13.7178 -0.0000  0.0149   0.0120   0.0390    0.0220   0.0000   440.1471       7.21024       13.7865       2.13791      0.130028     -0.906159      0.706880      0.937746       1.03480       1.12355       1.14141       1.13881
  34  16 3668.8044    2.2762  4.4807 13.1267 -0.0000  0.0188   0.0080   0.0511    0.0170   0.0000   439.3694       8.68481       17.0254       4.06731      -5.19523    -0.0944503      0.889184       1.18203       1.30252       1.41723       1.43271       1.43246
  34  17 3822.1183    1.8675  6.4889 12.6829  0.0000  0.0244   0.0057   0.0678    0.0148   0.0000   438.8711       11.6174       15.4524       8.34033      -6.44272      -4.17908       1.14590       1.51132       1.67869       1.81692       1.85512       1.84364
  34  18 3974.7290    1.5399  8.7041 12.3745 -0.0003  0.0320   0.0043   0.0878    0.0140   0.0000   443.4046       9.74935       11.5795       6.55913      -2.56060      -1.17267       1.48140       1.97891       2.19204       2.36974       2.40434       2.39065
  34  19 4126.5585    1.2849 11.3773 12.2197  0.0000  0.0427   0.0033   0.1158    0.0127   0.0000   437.5741       11.4754       19.1347       3.47762      -5.60272      -2.24513       1.94998       2.62940       2.89843       3.12687       3.17104       3.18458
  34  20 4277.9835    1.0427 14.2361 12.1051  0.0011  0.0555   0.0026   0.1505    0.0115   0.0000   442.5414       10.2802       16.7175       3.48849       1.75597      -1.06938       2.55775       3.39024       3.77581       4.06148       4.16821       4.14548
  35   2 1221.9274    0.0679  0.0361 11.7714 -0.0000  0.0024   0.0035   0.0068    0.0091   0.0000   440.9377    -0.0508333       21.4223     -0.382983      -3.00973     -0.183724      0.112607      0.137139      0.169364      0.180804      0.175501      0.175482
  35   3 1456.6194    0.1518  0.0901 11.6618  0.0000  0.0029   0.0038   0.0070    0.0098   0.0000   441.4894     -0.118199       21.2034      0.327357      -2.76125     -0.311994      0.124784      0.166845      0.194532      0.199082      0.201615      0.203761
  35   4 1665.9502    0.2886  0.2293 11.6435  0.0000  0.0043   0.0043   0.0100    0.0121   0.0000   441.5476     -0.720298       21.9113      0.148000      -2.48629    -0.0176448      0.195038      0.248476      0.285093      0.303579      0.317187      0.321506
  35   5 1858.4524    0.4839  0.4121 11.6946  0.0000  0.0053   0.0052   0.0129    0.0172   0.0000   441.1984     -0.556247       21.3137      0.241110      -2.45679     -0.143644      0.249554      0.314489      0.359685      0.390375      0.385628      0.391657
  35   6 2044.8386    0.7143  0.6753 11.8965  0.0000  0.0068   0.0061   0.0170    0.0249   0.0000   441.8270     -0.135919       21.6047      0.600261      -2.06698     0.0843880      0.306217      0.410325      0.443234      0.489019      0.495622      0.505147
  35   7 2226.4223    1.0663  0.8934 12.2745  0.0000  0.0075   0.0080   0.0197    0.0339   0.0000   441.3428       1.08523       21.5176      0.693428      -2.08491     -0.339899      0.349354      0.460662      0.509635      0.545139      0.559955      0.559652
  35   8 2401.3438    1.5243  1.0805 12.8842  0.0000  0.0084   0.0106   0.0223    0.0398   0.0000   441.3653       2.56739       20.2914      0.713847      -1.74632      0.238644      0.384534      0.509181      0.563679      0.614102      0.627845      0.627673
  35   9 2571.8808    2.1391  1.1389 13.4062  0.0000  0.0085   0.0144   0.0226    0.0447   0.0000   440.5988       2.65484       19.8221     -0.832448      -1.82794     -0.736794      0.393909      0.529639      0.568565      0.630585      0.634269      0.638873
  35  10 2740.6066    2.8072  1.0754 13.9417  0.0000  0.0080   0.0190   0.0214    0.0451   0.0000   440.6612       3.10621       19.1658      0.846414      -1.82618      0.324163      0.381166      0.492147      0.551210      0.594714      0.611002      0.606527
  35  11 2906.9085    3.5994  0.9648 14.6130  0.0000  0.0075   0.0254   0.0197    0.0404   0.0000   440.6876       3.26017       17.4446       2.02042      -2.13964      -1.96992      0.352071      0.453763      0.495570      0.549797      0.544269      0.556011
  35  12 3069.7036    4.0016  1.1086 14.7939  0.0000  0.0082   0.0271   0.0223    0.0452   0.0000   440.5455       5.59486       17.2955       1.17007     -0.552185     -0.854449      0.383641      0.500738      0.557038      0.596070      0.608068      0.612390
  35  13 3229.2653    3.8789  1.4034 14.8629  0.0000  0.0096   0.0239   0.0260    0.0345   0.0000   440.6866       5.59438       16.8354       2.66597      -2.27214      -1.96712      0.445267      0.585164      0.634925      0.710270      0.705257      0.709739
  35  14 3386.7757    3.2967  2.0380 14.3640  0.0000  0.0119   0.0169   0.0314    0.0252   0.0000   440.2269       8.05323       15.8931       3.02081      -2.01844      0.572592      0.547068      0.726104      0.798634      0.865149      0.894850      0.877718
  35  15 3542.8820    2.6928  3.2907 13.6558  0.0000  0.0155   0.0108   0.0418    0.0195   0.0000   439.7266       9.02307       16.3573       2.86967     -0.856364      -1.75385      0.704576      0.939753       1.03352       1.12534       1.12616       1.13905
  35  16 3697.9646    2.2121  4.8303 12.9913  0.0000  0.0195   0.0074   0.0524    0.0169   0.0000   438.9367       8.99475       15.7330       1.68277      0.226011       1.08934      0.893131       1.18085       1.30598       1.40861       1.44144       1.44515
  35  17 3852.0252    1.7866  6.7817 12.6712  0.0000  0.0254   0.0053   0.0696    0.0144   0.0000   440.6532       13.0315       15.5169       4.84450      -3.11970      -1.36271       1.15579       1.53216       1.70816       1.83481       1.88240       1.87215
  35  18 4005.3278    1.4907  9.3287 12.3660  0.0000  0.0337   0.0040   0.0933    0.0135   0.0000   442.1909       13.7880       12.4981       4.40763      -1.77963       2.58091       1.52524       2.02670       2.24471       2.42471       2.47545       2.46319
  35  19 4157.8932    1.2123 12.1760 12.2470 -0.0001  0.0456   0.0030   0.1253    0.0120   0.0000   436.1399       5.44328       15.9253       6.56628      -3.48865      -3.58517       2.02492       2.71305       2.98530       3.24259       3.32780       3.31065
  35  20 4309.7526    0.9796 14.4196 12.1109 -0.0007  0.0573   0.0025   0.1554    0.0111   0.0000   439.3787       10.6380       16.0421       3.46674      -12.4817      -2.33778       2.54019       3.39912       3.79171       4.05993       4.17121       4.15167
  36   2 1235.6606    0.0805  0.0348 11.7659  0.0000  0.0022   0.0037   0.0051    0.0090   0.0000   441.2479    -0.0954040       21.3717      0.214768      -3.16140     -0.100294      0.119936      0.166139      0.193795      0.194167      0.189037      0.185542
  36   3 1471.8458    0.1616  0.0970 11.6438  0.0000  0.0030   0.0038   0.0068    0.0098   0.0000   441.4897     -0.250627       21.5430    -0.0799537      -3.07187     -0.183722      0.127919      0.181500      0.196301      0.213387      0.207782      0.215483
  36   4 1681.9134    0.3018  0.2586 11.6333  0.0000  0.0045   0.0042   0.0106    0.0124   0.0000   441.2103     -0.704809       21.4676      0.284400      -2.41734     -0.201619      0.195273      0.259543      0.288242      0.313609      0.314346      0.327516
  36   5 1875.4375    0.5042  0.4529 11.7219  0.0000  0.0055   0.0051   0.0136    0.0177   0.0000   441.2926     -0.968636       20.5820      0.300773      -3.07901     -0.249732      0.245143      0.330243      0.359111      0.395298      0.400336      0.399951
  36   6 2063.1096    0.7539  0.6849 11.8844  0.0000  0.0066   0.0063   0.0168    0.0259   0.0000   441.3736     -0.248063       21.8221      0.949091      -2.64064      0.108133      0.289514      0.378777      0.413323      0.452917      0.466074      0.471608
  36   7 2245.5215    1.1215  0.9169 12.3166  0.0000  0.0074   0.0081   0.0196    0.0343   0.0000   440.8808    -0.0247586       21.4153     -0.577515      -1.91723     -0.384519      0.329467      0.434148      0.482090      0.529176      0.522798      0.529688
  36   8 2421.1719    1.6105  1.0921 12.9266  0.0000  0.0082   0.0110   0.0222    0.0415   0.0000   441.3839       1.82709       21.3810       1.03080      -2.22181      0.881958      0.372855      0.486980      0.541410      0.596048      0.602357      0.601908
  36   9 2592.8008    2.1975  1.1445 13.4691  0.0000  0.0085   0.0146   0.0224    0.0455   0.0000   441.6167       1.81006       19.9340      0.579824      -2.35972     -0.540532      0.378337      0.508593      0.552955      0.617051      0.622531      0.627555
  36  10 2762.7859    2.9203  1.0917 14.0310  0.0000  0.0080   0.0195   0.0215    0.0450   0.0000   440.6895       2.66356       20.4971       2.14922      -3.06450     -0.771290      0.368684      0.486667      0.531323      0.588900      0.595176      0.600657
  36  11 2930.3654    3.6502  1.0002 14.6696  0.0000  0.0075   0.0252   0.0202    0.0400   0.0000   441.3659       4.17288       18.0769       1.23459      -2.52415      -1.05500      0.348611      0.456359      0.503404      0.551915      0.557142      0.562238
  36  12 3094.4030    4.0777  1.1532 14.8683  0.0000  0.0083   0.0270   0.0224    0.0449   0.0000   440.8126       4.76048       16.7177       2.27046      -1.72450     -0.937802      0.389512      0.507380      0.552872      0.614013      0.628755      0.633302
  36  13 3255.1990    3.8173  1.4717 14.8226 -0.0000  0.0098   0.0226   0.0256    0.0320   0.0000   439.9224       6.44316       14.4817       1.64762      -2.66751     0.0107729      0.438489      0.582933      0.628127      0.691665      0.712153      0.715057
  36  14 3413.8213    3.2459  2.2422 14.1894 -0.0000  0.0122   0.0154   0.0322    0.0233   0.0000   439.9330       8.17999       14.0633       3.64110      -1.76518      -1.36651      0.543188      0.723241      0.800195      0.870639      0.900347      0.900162
  36  15 3570.9037    2.6171  3.5192 13.4908  0.0000  0.0158   0.0100   0.0422    0.0191   0.0000   439.4938       8.51442       15.8702       2.85087     -0.703647      -3.77824      0.698838      0.929285       1.03389       1.10684       1.15002       1.13354
  36  16 3726.7619    2.1339  5.2569 12.9173  0.0000  0.0204   0.0068   0.0549    0.0159   0.0000   440.0494       8.67183       15.7141       2.47357     -0.174114     -0.947517      0.907944       1.19641       1.33954       1.44217       1.49686       1.49078
  36  17 3881.6079    1.7352  7.4285 12.6209 -0.0000  0.0268   0.0049   0.0741    0.0138   0.0000   439.7549       11.7533       14.6327       1.35567      -2.95652      -2.03431       1.18632       1.57270       1.74759       1.88545       1.94715       1.93797
  36  18 4035.6787    1.4321  9.7274 12.3718  0.0000  0.0350   0.0038   0.0972    0.0131   0.0000   440.7901       6.64267       18.3753       8.81961      -9.29549      -4.29415       1.55729       2.04541       2.29091       2.47764       2.53326       2.55565
  36  19 4188.8314    1.1561 12.3477 12.2698 -0.0002  0.0470   0.0029   0.1278    0.0116   0.0000   439.4138       12.9746       18.0511      -1.40343     -0.496071      -5.29083       2.04211       2.72346       3.03500       3.27065       3.34868       3.36808
  37   2 1249.2009    0.0838  0.0374 11.7637  0.0000  0.0021   0.0036   0.0052    0.0089   0.0000   441.4971     -0.222998       21.3551     0.0790736      -2.71548     -0.150184     0.0943259      0.125195      0.141407      0.159822      0.163858      0.174848
  37   3 1486.8149    0.1684  0.0944 11.6382  0.0000  0.0026   0.0039   0.0068    0.0097   0.0000   441.6865     -0.408541       21.5014    -0.0563900      -2.86774    -0.0762889      0.117471      0.150341      0.177538      0.189129      0.195384      0.190771
  37   4 1697.5930    0.3213  0.2588 11.6548  0.0000  0.0043   0.0043   0.0102    0.0123   0.0000   441.2692    -0.0291199       21.6307      0.233906      -2.46441     -0.136815      0.186647      0.246530      0.273492      0.303118      0.305162      0.307357
  37   5 1892.2208    0.5333  0.4870 11.6716  0.0000  0.0056   0.0052   0.0140    0.0190   0.0000   440.9895     -0.478545       21.8937     0.0732056      -2.67185      0.157258      0.242182      0.319348      0.354931      0.382172      0.386314      0.396141
  37   6 2081.1465    0.8034  0.7015 11.8998  0.0000  0.0065   0.0065   0.0165    0.0272   0.0000   440.5799      0.813025       21.9184     -0.196226      -2.36193      0.203576      0.281349      0.373060      0.410751      0.439222      0.456489      0.464553
  37   7 2264.3596    1.1677  0.9800 12.4265  0.0000  0.0078   0.0082   0.0204    0.0350   0.0000   441.5119      0.566404       20.9880       1.26097      -2.84958      0.565217      0.341923      0.444126      0.498364      0.545434      0.558597      0.573077
  37   8 2440.7112    1.6767  1.1768 12.9412  0.0000  0.0084   0.0109   0.0232    0.0421   0.0000   441.4887       1.56310       20.4092     -0.156658      -2.40585     -0.108155      0.376775      0.488589      0.545952      0.587862      0.601693      0.604420
  37   9 2613.4053    2.2783  1.1531 13.6464  0.0000  0.0083   0.0150   0.0225    0.0419   0.0000   441.2303       2.37181       20.7994       2.20073      -2.31655      -1.46570      0.365391      0.482983      0.535043      0.574102      0.597755      0.601861
  37  10 2784.6122    3.0211  1.0928 14.0612  0.0000  0.0079   0.0197   0.0210    0.0453   0.0000   440.7355       3.35310       19.3600      0.717692      -2.48045     -0.773485      0.349849      0.453119      0.505072      0.548740      0.557911      0.567798
  37  11 2953.3832    3.7884  1.0833 14.5437  0.0000  0.0078   0.0249   0.0208    0.0456   0.0000   441.1242       4.40706       19.2400       1.01950      -2.89757     -0.687836      0.347781      0.456953      0.499055      0.556901      0.550828      0.562389
  37  12 3118.6480    4.0588  1.1883 14.9027  0.0000  0.0085   0.0263   0.0227    0.0430   0.0000   440.5191       6.65650       18.2274       2.61006      -2.24884     -0.276411      0.372119      0.482751      0.538277      0.588629      0.598221      0.602995
  37  13 3280.7401    3.7415  1.6554 14.6468  0.0000  0.0102   0.0204   0.0272    0.0290   0.0000   440.8017       7.60459       15.4314       3.18004      -2.44945      -1.14296      0.449364      0.596468      0.657666      0.711208      0.738639      0.744258
  37  14 3440.5221    3.1108  2.4574 14.0985  0.0002  0.0127   0.0138   0.0337    0.0208   0.0000   440.2645       10.2415       15.5355       4.08088      -1.23449     0.0417391      0.549909      0.728269      0.814565      0.877081      0.900821      0.910953
  37  15 3598.5801    2.5285  3.8110 13.3594  0.0000  0.0162   0.0091   0.0437    0.0183   0.0000   439.3630       9.19270       15.6582       3.73479      -1.46004      -2.00216      0.710609      0.941870       1.04192       1.12980       1.16805       1.17130
  37  16 3755.2972    2.0413  5.5846 12.8843  0.0000  0.0213   0.0063   0.0573    0.0151   0.0000   439.0100       8.89365       17.5144       4.11638      0.989156     -0.209035      0.926584       1.23296       1.37655       1.48731       1.53860       1.53911
  37  17 3910.9208    1.6734  7.9655 12.5684  0.0000  0.0282   0.0046   0.0787    0.0135   0.0000   438.3866       8.02097       15.9274       5.95243      -2.71247     -0.960383       1.20810       1.59666       1.78441       1.91366       1.97929       1.98023
  37  18 4065.5432    1.3776 10.4992 12.3632  0.0000  0.0378   0.0035   0.1047    0.0126   0.0000   438.1184       11.3603       12.5624       6.08178      -7.64045      -5.28586       1.61577       2.14569       2.40908       2.58672       2.67060       2.66450
  37  19 4219.4874    1.1285 13.1884 12.2208  0.0000  0.0494   0.0027   0.1330    0.0113   0.0000   441.6913       13.3101       10.8377       11.1548       4.48555       1.19443       2.08486       2.79325       3.13009       3.35656       3.44379       3.45872
  38   2 1262.5573    0.0886  0.0461 11.7521  0.0000  0.0025   0.0035   0.0061    0.0089   0.0000   441.5498     -0.381594       21.5140      0.149924      -2.88122      0.241869      0.108111      0.165718      0.183733      0.236089      0.228236      0.242394
  38   3 1501.5589    0.1737  0.1143 11.6419  0.0000  0.0032   0.0036   0.0069    0.0097   0.0000   441.5675     -0.225789       21.5848     0.0894153      -2.66063      0.185148      0.139266      0.173413      0.201163      0.216547      0.222934      0.216613
  38   4 1713.0472    0.3363  0.2620 11.6517  0.0000  0.0042   0.0044   0.0100    0.0124   0.0000   441.6302     -0.589224       21.2000     -0.114649      -3.05765      0.329684      0.181350      0.230026      0.256618      0.286955      0.292915      0.289775
  38   5 1908.7972    0.5425  0.5275 11.7096  0.0000  0.0059   0.0050   0.0144    0.0193   0.0000   441.3862      0.172681       21.7568      0.567835      -2.12221     -0.256251      0.248250      0.318938      0.358947      0.390394      0.398969      0.403598
  38   6 2098.9597    0.8205  0.7419 12.0519  0.0000  0.0067   0.0065   0.0173    0.0263   0.0000   441.2740     -0.215451       22.1139     -0.117947      -3.34189      0.256845      0.282396      0.370466      0.403451      0.452006      0.463315      0.467149
  38   7 2282.9436    1.2168  0.9504 12.5294  0.0000  0.0076   0.0086   0.0194    0.0346   0.0000   441.1679     0.0862701       20.5983     0.0345393      -2.15899      0.423054      0.329374      0.438385      0.476333      0.534523      0.543786      0.557481
  38   8 2460.0056    1.7200  1.1977 13.0578  0.0000  0.0086   0.0110   0.0226    0.0395   0.0000   441.1158       1.88570       20.8031      0.688460      -2.33238     -0.501241      0.359158      0.481995      0.528079      0.581799      0.585953      0.590624
  38   9 2633.7667    2.3888  1.1423 13.5912  0.0000  0.0082   0.0152   0.0212    0.0446   0.0000   441.6968       2.03843       20.2723       1.96104      -2.25022     -0.202210      0.348825      0.456115      0.502521      0.555068      0.559965      0.569141
  38  10 2806.1515    3.1187  1.0806 14.2236  0.0000  0.0078   0.0203   0.0208    0.0423   0.0000   440.7480       3.41259       19.9608       1.83956      -2.66982     -0.392440      0.336990      0.438148      0.472363      0.526887      0.527960      0.542215
  38  11 2975.9900    3.8399  1.0723 14.5714  0.0000  0.0076   0.0249   0.0204    0.0451   0.0000   441.3617       4.91646       19.2007       1.45502      -1.60241     -0.932695      0.333675      0.435483      0.473214      0.521111      0.535211      0.536970
  38  12 3142.4392    4.1711  1.2050 14.9045  0.0000  0.0084   0.0262   0.0225    0.0421   0.0000   440.8744       6.79843       18.1977       1.38694      -2.77631     -0.337666      0.354189      0.476945      0.519987      0.569439      0.570887      0.582465
  38  13 3305.8318    3.6823  1.7801 14.5673  0.0000  0.0105   0.0191   0.0277    0.0274   0.0000   440.3866       6.02619       17.8811       1.07419      -2.36602      -1.14577      0.448518      0.597303      0.656568      0.713897      0.741127      0.738332
  38  14 3466.8403    3.0183  2.6311 14.0712  0.0000  0.0131   0.0129   0.0351    0.0193   0.0000   440.4680       7.95993       16.4397       4.41329      -2.40076      -1.26201      0.554109      0.729963      0.810972      0.887213      0.903282      0.909489
  38  15 3625.8898    2.4401  4.1056 13.2775  0.0000  0.0168   0.0084   0.0453    0.0170   0.0000   440.4635       8.61853       17.1796       4.02229      -2.04042      -1.13757      0.712184      0.939407       1.05100       1.13002       1.16722       1.17294
  38  16 3783.4773    1.9949  6.0166 12.7798  0.0000  0.0220   0.0058   0.0598    0.0147   0.0000   439.6723       8.16529       18.0449       1.62505      -2.74861       1.09475      0.921911       1.23508       1.36400       1.47615       1.52738       1.53610
  38  17 3939.8759    1.6260  8.4733 12.5042  0.0001  0.0297   0.0042   0.0817    0.0134   0.0000   437.7564       10.5899       14.3395       3.32562      -2.64630      -1.49677       1.24404       1.65271       1.83613       1.98482       2.04661       2.04825
  38  18 4095.3381    1.3331 11.1147 12.3604  0.0001  0.0398   0.0032   0.1092    0.0121   0.0000   440.7197       12.0121       14.1815       1.51191      -7.48734       1.96175       1.65729       2.21274       2.46481       2.65571       2.74165       2.76482
  38  19 4249.7707    1.0782 13.9851 12.1762 -0.0003  0.0523   0.0025   0.1417    0.0109   0.0000   442.6452       12.4211       9.18976       3.59373       1.05110      -6.44441       2.15405       2.88737       3.22819       3.48145       3.58711       3.59291
  39   2 1275.7353    0.0914  0.0504 11.7101  0.0000  0.0023   0.0034   0.0062    0.0088   0.0000   441.5177     -0.315195       21.2643     0.0878202      -3.12082     0.0486941      0.100272      0.132042      0.151228      0.160209      0.182184      0.189551
  39   3 1516.0549    0.1874  0.1308 11.6583  0.0000  0.0032   0.0037   0.0080    0.0098   0.0000   441.8199     -0.372466       21.1500      0.172151      -2.95603      0.248878      0.139727      0.175520      0.195126      0.212157      0.225092      0.229524
  39   4 1728.2566    0.3527  0.2884 11.6697  0.0000  0.0043   0.0044   0.0108    0.0128   0.0000   441.4376     -0.135461       21.3890     -0.124688      -3.35020      0.619996      0.183903      0.239817      0.275270      0.292734      0.303920      0.299579
  39   5 1925.1836    0.5635  0.5431 11.7455  0.0000  0.0058   0.0051   0.0146    0.0197   0.0000   441.4559     -0.198895       20.9958      0.955444      -3.16060      0.389998      0.241677      0.311017      0.352683      0.381816      0.391655      0.390216
  39   6 2116.5613    0.8546  0.7614 12.0111  0.0000  0.0067   0.0065   0.0168    0.0279   0.0000   441.1750       1.02764       20.5568      0.632975      -3.11742      -1.02042      0.269744      0.360627      0.392075      0.443707      0.434307      0.444600
  39   7 2301.2431    1.2661  1.0574 12.4518  0.0000  0.0079   0.0084   0.0205    0.0382   0.0000   441.0576       1.08381       20.1751     -0.367889      -2.05338     -0.530878      0.325611      0.429544      0.472359      0.519017      0.529356      0.533959
  39   8 2479.0744    1.7911  1.1639 13.2090  0.0000  0.0083   0.0115   0.0225    0.0398   0.0000   440.6303       1.79824       21.0546       1.20424      -3.50712     -0.734753      0.350646      0.455805      0.501782      0.550153      0.571407      0.574904
  39   9 2653.9248    2.5058  1.1630 13.6152  0.0000  0.0079   0.0157   0.0218    0.0460   0.0000   440.5098       1.58715       20.8208    -0.0918831      -1.40162      -1.10045      0.338675      0.442813      0.499049      0.541921      0.553419      0.566930
  39  10 2827.3636    3.2619  1.0928 14.3074 -0.0000  0.0078   0.0209   0.0205    0.0439   0.0000   440.8885       4.38558       21.3259       1.38082      -2.45539      -1.38445      0.332313      0.436072      0.486399      0.528203      0.538798      0.544823
  39  11 2998.2432    3.9577  1.0582 14.7778  0.0000  0.0075   0.0257   0.0203    0.0406   0.0000   441.1576       4.56851       19.5148       1.22793      -1.95150     -0.883364      0.317857      0.416875      0.464684      0.508711      0.514940      0.516756
  39  12 3165.8139    4.1187  1.2993 14.8551  0.0000  0.0086   0.0245   0.0228    0.0375   0.0000   441.3351       5.43178       17.7027       2.31205      -3.02794     -0.949759      0.363966      0.478984      0.528371      0.575832      0.596993      0.602966
  39  13 3330.5046    3.5783  1.8470 14.5341 -0.0000  0.0106   0.0180   0.0281    0.0258   0.0000   440.1770       5.30636       17.2980       2.24665      -2.31570      -1.61513      0.441701      0.588946      0.649757      0.712495      0.727208      0.737266
  39  14 3492.7633    2.9350  2.9741 13.8267  0.0000  0.0136   0.0115   0.0368    0.0185   0.0000   441.4521       7.64198       16.8676       2.42938      -1.86224     -0.352898      0.560728      0.740165      0.822946      0.885620      0.924033      0.926693
  39  15 3652.9362    2.3759  4.6200 13.1970  0.0000  0.0180   0.0076   0.0481    0.0154   0.0000   441.1181       9.77488       16.9142       3.20398      -3.70264      -2.20631      0.737569      0.980106       1.10001       1.18115       1.21718       1.21370
  39  16 3811.3234    1.9204  6.6146 12.7284  0.0000  0.0233   0.0053   0.0639    0.0139   0.0000   439.5591       9.90147       17.2834       2.99917      -1.92570      -3.05720      0.944722       1.25945       1.41461       1.53532       1.57073       1.58166
  39  17 3968.5359    1.5686  9.0780 12.4931  0.0000  0.0317   0.0039   0.0866    0.0129   0.0000   440.4384       12.1116       12.3599       1.15793      -2.43024      -1.04478       1.29599       1.70802       1.91882       2.07634       2.12661       2.15952
  39  18 4124.6547    1.2732 11.8010 12.3739 -0.0000  0.0425   0.0030   0.1163    0.0115   0.0000   442.1642       12.2774       15.9755       9.38087      -3.29644     -0.274207       1.71388       2.30355       2.55660       2.75901       2.84861       2.87704
  40   2 1288.7334    0.0985  0.0402 11.7121  0.0000  0.0019   0.0036   0.0049    0.0086   0.0000   441.7022    -0.0309842       21.5303    0.00152544      -2.81819    -0.0766270     0.0765396     0.0988762      0.105775      0.123910      0.129902      0.126593
  40   3 1530.3220    0.1971  0.1196 11.6441  0.0000  0.0029   0.0038   0.0067    0.0096   0.0000   441.8228     -0.354199       21.2175    -0.0283520      -3.31147     -0.527658      0.123391      0.161625      0.184020      0.195435      0.204153      0.214650
  40   4 1743.2540    0.3633  0.3140 11.6611  0.0000  0.0044   0.0043   0.0112    0.0130   0.0000   441.4707     -0.134879       21.6158      0.210567      -3.38487     0.0353383      0.184003      0.240321      0.271340      0.291907      0.293463      0.301108
  40   5 1941.4171    0.5840  0.5621 11.7293  0.0000  0.0058   0.0051   0.0146    0.0200   0.0000   441.6460      0.514258       21.7803      0.357485      -2.84129     -0.121226      0.232173      0.307990      0.338040      0.365928      0.380075      0.384110
  40   6 2133.9556    0.8981  0.8005 12.0534  0.0000  0.0067   0.0066   0.0175    0.0284   0.0000   441.3341     -0.148227       21.2493      0.632197      -2.37799     -0.147302      0.266193      0.355288      0.387783      0.431101      0.432728      0.451761
  40   7 2319.3417    1.3237  1.0275 12.5549  0.0000  0.0076   0.0087   0.0198    0.0362   0.0000   441.2557       1.23430       21.5794      0.736548      -2.57401     -0.380253      0.306393      0.400761      0.449357      0.500462      0.502070      0.511615
  40   8 2497.9408    1.8838  1.2114 13.1483  0.0000  0.0083   0.0116   0.0222    0.0397   0.0000   441.0608       2.18063       20.9520       1.50460      -2.30533      -1.46972      0.340110      0.447553      0.493285      0.537335      0.549805      0.551343
  40   9 2673.8379    2.5529  1.1728 13.8590  0.0000  0.0082   0.0159   0.0216    0.0412   0.0000   440.6223       3.59817       21.0503      0.490185      -1.82095      -1.96185      0.338222      0.444821      0.489766      0.540495      0.550105      0.551590
  40  10 2848.3331    3.3438  1.0598 14.4060  0.0000  0.0075   0.0214   0.0199    0.0397   0.0000   441.3717       3.33549       20.7892      0.613911      -1.79164     -0.599963      0.305491      0.401241      0.448504      0.479426      0.488747      0.502753
  40  11 3020.1549    4.0525  1.1192 14.8254  0.0000  0.0077   0.0255   0.0207    0.0414   0.0000   441.3425       4.23748       20.1721       1.24658      -1.94821     -0.327339      0.324733      0.420194      0.466753      0.501957      0.516725      0.533482
  40  12 3188.8334    4.0859  1.3771 14.8550  0.0000  0.0088   0.0234   0.0234    0.0338   0.0000   441.2280       6.06697       18.8097       2.85436      -2.94862      -2.52170      0.362566      0.481678      0.532660      0.578833      0.607363      0.602587
  40  13 3354.7669    3.5434  2.0231 14.2659  0.0000  0.0108   0.0165   0.0285    0.0254   0.0000   440.4715       6.56180       17.7503       1.97342      -2.26011      -1.16253      0.432217      0.583763      0.637328      0.714905      0.724545      0.734186
  40  14 3518.3047    2.8346  3.1287 13.8411  0.0000  0.0142   0.0108   0.0377    0.0173   0.0000   440.7673       6.90657       17.0154       2.63091      -2.32970     -0.844777      0.560237      0.753806      0.829290      0.904070      0.939211      0.942093
  40  15 3679.5689    2.2746  4.8383 13.1868  0.0000  0.0185   0.0071   0.0499    0.0143   0.0000   439.5951       8.81917       15.0480       2.93683     -0.237247    -0.0825683      0.744364      0.976908       1.09464       1.18953       1.23310       1.22849
  40  16 3838.9386    1.8496  7.0236 12.7328 -0.0001  0.0245   0.0050   0.0671    0.0133   0.0000   440.3796       7.96954       15.9792       4.01157      -1.73749      -2.41740      0.981151       1.30910       1.46140       1.58402       1.62898       1.64608
  40  17 3996.8792    1.5165  9.6698 12.4851  0.0001  0.0337   0.0036   0.0920    0.0125   0.0000   439.0855       9.71909       12.3023       4.55929      0.645587       1.41013       1.33444       1.76493       1.96886       2.14396       2.20695       2.22213
  40  18 4153.7880    1.2321 12.1832 12.3543  0.0002  0.0442   0.0028   0.1189    0.0112   0.0000   441.1605       12.8519       12.9678       3.13425       3.06545      -2.87413       1.73029       2.32729       2.61364       2.83107       2.92542       2.93103
  41   2 1301.5683    0.0977  0.0544 11.7022  0.0000  0.0024   0.0033   0.0060    0.0086   0.0000   441.7559      0.103928       21.4660     -0.105998      -2.96095     0.0644789     0.0972047      0.117849      0.144196      0.157253      0.154311      0.140165
  41   3 1544.3664    0.2071  0.1410 11.6334  0.0000  0.0032   0.0037   0.0074    0.0098   0.0000   441.7418     -0.349984       21.3639      0.382063      -3.19609     -0.155510      0.126043      0.162860      0.183211      0.195962      0.207992      0.211918
  41   4 1758.0481    0.3802  0.3440 11.6765  0.0000  0.0047   0.0042   0.0114    0.0135   0.0000   441.2512     -0.417306       21.1392     0.0218146      -2.98341     0.0667695      0.190028      0.244463      0.281577      0.304786      0.315792      0.312074
  41   5 1957.4743    0.6192  0.5782 11.7701  0.0000  0.0058   0.0052   0.0146    0.0209   0.0000   441.2280      0.339807       21.7207      0.199521      -2.94352     -0.574101      0.222160      0.293234      0.328165      0.353884      0.367377      0.371865
  41   6 2151.1450    0.9244  0.8201 12.1043 -0.0000  0.0066   0.0066   0.0175    0.0284   0.0000   441.4534     -0.543568       21.2704       1.28332      -2.69260     -0.206668      0.263566      0.347968      0.389183      0.427100      0.434802      0.443263
  41   7 2337.1921    1.3636  1.1017 12.6791  0.0000  0.0079   0.0088   0.0212    0.0367   0.0000   441.7437       1.90886       21.7610      0.273563      -2.79950      0.597267      0.314567      0.418366      0.457340      0.500425      0.516732      0.528394
  41   8 2516.6086    1.9345  1.1873 13.3787  0.0000  0.0082   0.0120   0.0222    0.0372   0.0000   441.1637       1.64606       20.6130       1.49203      -2.88192     -0.808970      0.332328      0.440235      0.483922      0.532422      0.546065      0.555810
  41   9 2693.5731    2.6517  1.1438 13.8929  0.0000  0.0078   0.0164   0.0212    0.0418   0.0000   442.2459       3.52590       20.5028       1.86525      -2.33475     -0.658642      0.316141      0.420623      0.467975      0.512922      0.516640      0.522754
  41  10 2869.0195    3.4700  1.0394 14.4495  0.0000  0.0073   0.0220   0.0192    0.0399   0.0000   441.2087       3.45294       20.7642       1.36200      -3.26746      -1.36602      0.290993      0.384320      0.420673      0.460574      0.474532      0.479577
  41  11 3041.7576    4.0754  1.1300 14.8140 -0.0001  0.0077   0.0253   0.0207    0.0420   0.0000   441.0927       4.54634       21.1053       2.83296      -2.95852      -1.20947      0.313023      0.410357      0.451106      0.497144      0.513934      0.522336
  41  12 3211.4736    4.0544  1.4551 14.7735  0.0005  0.0089   0.0223   0.0239    0.0328   0.0000   441.4341       5.67486       19.0409       2.22392      -3.13716      -1.66026      0.358241      0.479258      0.521313      0.574639      0.586158      0.590639
  41  13 3378.6652    3.3925  2.1606 14.3688  0.0000  0.0113   0.0153   0.0304    0.0216   0.0000   441.3778       7.35882       17.7394       2.21340      -1.89890      -1.85250      0.435140      0.583654      0.646057      0.698615      0.722592      0.734348
  41  14 3543.4359    2.7543  3.4116 13.7111  0.0000  0.0146   0.0099   0.0393    0.0164   0.0000   440.5676       6.89120       16.4634       1.76588      -1.61682      -2.62564      0.566762      0.758077      0.841373      0.931103      0.949420      0.956614
  41  15 3705.8220    2.2239  5.1132 13.0967  0.0000  0.0189   0.0066   0.0512    0.0141   0.0000   441.4177       8.96972       16.5106       3.31027      -2.30559     -0.839771      0.739563      0.984563       1.09355       1.19041       1.24185       1.24620
  41  16 3866.1624    1.7988  7.5721 12.7084  0.0000  0.0260   0.0046   0.0711    0.0129   0.0000   440.1564       8.38306       16.0984       4.88144      -3.50245      -2.96538       1.01293       1.34663       1.50492       1.62578       1.69527       1.70283
  41  17 4025.0005    1.4653 10.1464 12.4925  0.0000  0.0352   0.0034   0.0967    0.0120   0.0000   438.9994       9.86332       19.8083      -1.04824      -3.89928     -0.471182       1.36463       1.81968       2.03572       2.20221       2.27513       2.30238
  41  18 4182.5960    1.1804 12.9262 12.3381 -0.0003  0.0468   0.0026   0.1263    0.0107   0.0000   441.1094       11.2895       16.7966      -1.10274      0.871157     -0.524691       1.79182       2.40459       2.68863       2.91674       3.00002       3.02999
  42   1 1031.3581    0.0507  0.0188 11.9355  0.0000  0.0024   0.0038   0.0048    0.0082   0.0000   440.3146     -0.164594       21.6761     -0.178054      -3.20613      0.279855     0.0879167      0.118733      0.132784      0.133763      0.160063      0.156662
  42   2 1314.2399    0.1022  0.0626 11.7150  0.0000  0.0027   0.0032   0.0065    0.0086   0.0000   441.8369     -0.257153       21.5468    -0.0517161      -3.35260    -0.0507776      0.100468      0.146686      0.158574      0.168773      0.190819      0.190605
  42   3 1558.1977    0.2173  0.1565 11.6375  0.0000  0.0034   0.0036   0.0076    0.0098   0.0000   442.0006     -0.126914       21.4314  -0.000780565      -2.77165      0.349101      0.134594      0.165796      0.186918      0.208011      0.207728      0.213362
  42   4 1772.6370    0.4041  0.3566 11.6708  0.0000  0.0046   0.0044   0.0115    0.0139   0.0000   441.1277     -0.198398       21.5313      0.331701      -3.31467    -0.0414008      0.178497      0.231287      0.264238      0.289187      0.294893      0.301981
  42   5 1973.3321    0.6347  0.6027 11.8192  0.0000  0.0059   0.0052   0.0146    0.0208   0.0000   441.2917      0.524352       21.5039      0.367172      -2.77067     -0.914099      0.225611      0.300834      0.331638      0.370529      0.379533      0.386880
  42   6 2168.1214    0.9731  0.8543 12.1192  0.0000  0.0067   0.0068   0.0176    0.0299   0.0000   441.7582      0.999012       20.8746       1.03173      -2.76852     -0.189066      0.252892      0.339551      0.373502      0.410637      0.424803      0.428820
  42   7 2354.8337    1.4305  1.1116 12.6976  0.0000  0.0078   0.0090   0.0210    0.0374   0.0000   441.2380      0.988522       21.3993     -0.368848      -3.28568     -0.225228      0.300781      0.401703      0.445685      0.495651      0.503611      0.510996
  42   8 2535.0922    2.0511  1.1926 13.3217  0.0000  0.0080   0.0124   0.0214    0.0400   0.0000   441.5077       1.52132       21.4936      0.477807      -2.20845   -0.00859968      0.308291      0.402896      0.445691      0.491260      0.499133      0.513475
  42   9 2713.1129    2.7524  1.1692 13.8825  0.0000  0.0078   0.0166   0.0209    0.0436   0.0000   442.0498       3.26297       21.0500       1.11274      -2.63793     -0.688499      0.309596      0.409133      0.450666      0.495968      0.508690      0.522582
  42  10 2889.4962    3.5341  1.0528 14.6356  0.0000  0.0073   0.0224   0.0198    0.0369   0.0000   441.8154       4.74283       21.5259       1.07208      -2.72715     -0.319444      0.292208      0.381960      0.421763      0.465069      0.479402      0.491781
  42  11 3063.0430    4.1837  1.1499 14.8497  0.0000  0.0077   0.0254   0.0205    0.0431   0.0000   440.7065       4.93628       20.8707      0.856222      -2.87731     -0.923237      0.304380      0.401002      0.443006      0.482605      0.490915      0.503694
  42  12 3233.7792    3.9602  1.5189 14.8158  0.0000  0.0091   0.0212   0.0244    0.0292   0.0000   441.5617       6.44666       19.3331       2.03833      -1.59916     -0.758373      0.355971      0.467857      0.521901      0.565788      0.582839      0.592264
  42  13 3402.1538    3.3414  2.3486 14.2764  0.0000  0.0117   0.0143   0.0310    0.0206   0.0000   441.9360       5.44775       18.7094       2.22186     -0.971766     -0.162610      0.451886      0.603711      0.664139      0.731129      0.751745      0.759672
  42  14 3568.2156    2.6731  3.6738 13.6153  0.0000  0.0152   0.0092   0.0407    0.0158   0.0000   439.9211       9.33812       17.3494       3.83327      -2.61603      -1.51409      0.578055      0.774897      0.859938      0.941669      0.969298      0.973833
  42  15 3731.7012    2.1419  5.7846 12.9696  0.0000  0.0202   0.0059   0.0558    0.0133   0.0000   442.4754       7.80541       16.7013       1.93105     -0.524650     -0.675569      0.771141       1.02072       1.14393       1.24178       1.28647       1.30665
  42  16 3893.1020    1.7306  8.0906 12.6972 -0.0001  0.0276   0.0043   0.0757    0.0125   0.0000   441.3113       9.82106       13.9464       6.50166       2.91354      -1.85383       1.04498       1.39007       1.55026       1.68639       1.75031       1.76921
  42  17 4052.7050    1.4056 10.7805 12.4741  0.0000  0.0375   0.0031   0.1017    0.0116   0.0000   441.0142       9.24962       17.8881       4.21651      -3.49750      -3.91279       1.40082       1.87768       2.10996       2.28506       2.38482       2.39418
  42  18 4211.1299    1.1412 13.5967 12.3080  0.0003  0.0490   0.0025   0.1320    0.0104   0.0000   442.8545       10.8220       20.1235       9.62705      -2.33398      -3.04659       1.82163       2.43869       2.74608       2.97894       3.07465       3.10898
  43   1 1041.7110    0.0451  0.0147 11.9042  0.0000  0.0033   0.0037   0.0037    0.0081   0.0000   440.4667     -0.882249       21.0834     -0.692251      -3.64139     -0.618134      0.106315      0.146774      0.180169      0.230351      0.245141      0.215157
  43   2 1326.7365    0.1039  0.0645 11.7039  0.0000  0.0026   0.0032   0.0061    0.0085   0.0000   441.8694     -0.461625       21.5749    -0.0841195      -3.21591      0.105440      0.107775      0.134222      0.151949      0.164896      0.178461      0.187055
  43   3 1571.8083    0.2234  0.1653 11.6359  0.0000  0.0033   0.0036   0.0081    0.0098   0.0000   442.1038     -0.167330       21.4931     -0.248997      -2.76853      0.289209      0.124671      0.158996      0.185645      0.199030      0.204038      0.221014
  43   4 1787.0312    0.4131  0.3601 11.6831  0.0000  0.0047   0.0043   0.0111    0.0139   0.0000   441.7903      0.400546       21.7466    -0.0767178      -2.93949     -0.173827      0.179582      0.239792      0.268890      0.292854      0.304005      0.317787
  43   5 1989.0649    0.6648  0.6168 11.8104  0.0000  0.0057   0.0053   0.0146    0.0213   0.0000   441.6443     -0.287014       21.8127      0.673354      -2.77720     -0.142004      0.212308      0.279221      0.308723      0.343066      0.355600      0.365414
  43   6 2184.8792    1.0024  0.8966 12.1951  0.0000  0.0068   0.0068   0.0182    0.0295   0.0000   441.6630      0.843609       20.4887      0.484059      -2.76225      0.258212      0.257192      0.333527      0.375666      0.412646      0.426789      0.433380
  43   7 2372.2428    1.4768  1.1419 12.8100  0.0000  0.0078   0.0092   0.0213    0.0371   0.0000   440.7911       1.82410       21.4717    -0.0965177      -3.03752      -1.25633      0.300127      0.393099      0.443216      0.493044      0.505680      0.511772
  43   8 2553.3663    2.0888  1.2102 13.3812  0.0000  0.0080   0.0123   0.0217    0.0382   0.0000   442.0986       2.42408       21.4236       1.62980      -2.17270     -0.117831      0.300426      0.405422      0.442926      0.490161      0.506870      0.517457
  43   9 2732.4663    2.8340  1.1472 14.0849  0.0000  0.0077   0.0172   0.0208    0.0396   0.0000   440.9120       3.48377       21.0567       1.01391      -2.82107     -0.258618      0.295082      0.390320      0.423592      0.473252      0.486584      0.493619
  43  10 2909.7260    3.6431  1.0805 14.6194 -0.0002  0.0073   0.0225   0.0196    0.0392   0.0000   441.2582       4.04435       20.7995       1.90846      -2.98055     -0.833236      0.280491      0.367380      0.406768      0.452771      0.462071      0.470904
  43  11 3084.0761    4.1735  1.2212 14.8619  0.0005  0.0079   0.0245   0.0213    0.0388   0.0000   441.0647       4.67167       19.0986       2.09317      -2.10690      -1.45519      0.302907      0.398791      0.440344      0.488462      0.504504      0.504621
  43  12 3255.7843    3.9381  1.6096 14.7831  0.0000  0.0093   0.0203   0.0251    0.0273   0.0000   441.4701       6.14119       19.6693       1.69780      -2.75644      -1.23046      0.350221      0.469475      0.514944      0.561188      0.576295      0.593975
  43  13 3425.2993    3.2490  2.5388 14.1498  0.0000  0.0120   0.0131   0.0322    0.0191   0.0000   441.1396       6.56184       19.5052      0.875085      -2.98235      -2.30753      0.446427      0.596200      0.657021      0.719186      0.740462      0.752677
  43  14 3592.5704    2.5843  3.9086 13.5827 -0.0000  0.0157   0.0086   0.0425    0.0151   0.0000   442.0289       8.12494       19.1654      0.757521      -1.24958    -0.0825650      0.587492      0.777011      0.875282      0.951468      0.981455      0.997993
  43  15 3757.2933    2.0781  5.9206 13.0059 -0.0000  0.0209   0.0057   0.0572    0.0131   0.0000   440.1365       7.14711       17.3318       2.39635      -2.38445      -2.03887      0.773628       1.03647       1.15425       1.24858       1.30621       1.32550
  43  16 3919.6947    1.6910  8.6019 12.6414  0.0001  0.0289   0.0040   0.0794    0.0124   0.0000   440.0368       8.29870       16.8086       6.86105     -0.838930    -0.0600215       1.07576       1.42867       1.60756       1.73856       1.81081       1.82475
  43  17 4080.2490    1.3593 11.3265 12.4589 -0.0001  0.0396   0.0029   0.1058    0.0113   0.0000   441.8102       11.2395       19.8448      0.917141      -3.13209      -1.38753       1.44683       1.94052       2.17484       2.36599       2.46317       2.49510
  44   1 1051.9281    0.0464  0.0206 11.9062  0.0000  0.0029   0.0036   0.0053    0.0080   0.0000   440.3166      0.151069       22.0655     -0.419096      -3.22467     -0.151647      0.128634      0.132942      0.134258      0.160196      0.160832      0.191190
  44   2 1339.0779    0.1145  0.0637 11.6896  0.0000  0.0024   0.0033   0.0055    0.0084   0.0000   441.9935     -0.334170       21.8688      0.221733      -3.06105    -0.0625386     0.0872165      0.114837      0.131857      0.137903      0.144706      0.146738
  44   3 1585.2150    0.2311  0.1828 11.6285  0.0000  0.0035   0.0035   0.0086    0.0099   0.0000   441.9298     -0.479526       22.0747      0.186746      -2.80467      0.118815      0.129564      0.170939      0.192866      0.203379      0.216214      0.219352
  44   4 1801.2463    0.4291  0.4130 11.6784  0.0000  0.0049   0.0042   0.0123    0.0145   0.0000   442.0514     -0.293513       21.5946      0.144364      -2.50178   -0.00668057      0.179353      0.237661      0.266761      0.296539      0.300925      0.308457
  44   5 2004.6020    0.6848  0.6578 11.8667  0.0000  0.0059   0.0053   0.0153    0.0217   0.0000   441.4659      0.416674       21.0610      0.103862      -2.38146    -0.0848208      0.216570      0.287780      0.323469      0.349135      0.365627      0.365056
  44   6 2201.4441    1.0522  0.9421 12.1443  0.0000  0.0071   0.0068   0.0180    0.0326   0.0000   441.8096      0.708560       21.2924    0.00176875      -3.07149     -0.119958      0.252864      0.346934      0.375738      0.417357      0.431601      0.438211
  44   7 2389.4673    1.5316  1.1534 12.9400  0.0000  0.0078   0.0094   0.0214    0.0354   0.0000   441.4515      0.983947       20.9173    -0.0211461      -2.69836      0.582285      0.292771      0.389586      0.431744      0.467457      0.485850      0.496649
  44   8 2571.5073    2.1583  1.1991 13.5755  0.0000  0.0080   0.0129   0.0211    0.0366   0.0000   442.1096       2.49827       21.5770      0.602209      -3.03022     -0.401104      0.296894      0.397144      0.437088      0.483374      0.488433      0.503313
  44   9 2751.6351    2.9320  1.1346 14.0376  0.0000  0.0075   0.0175   0.0200    0.0415   0.0000   441.3248       3.46737       20.7918       1.14359      -2.90856      -2.07322      0.275498      0.364527      0.401196      0.446599      0.455323      0.470373
  44  10 2929.7339    3.7602  1.0890 14.6615  0.0000  0.0073   0.0228   0.0195    0.0389   0.0000   441.0274       4.41075       20.9447      0.997239      -2.03922      -1.31599      0.271663      0.358162      0.391965      0.436633      0.446437      0.460122
  44  11 3104.9144    4.1893  1.2098 15.0162  0.0000  0.0079   0.0247   0.0213    0.0365   0.0000   441.9147       4.64419       20.5004       2.64488      -2.30155      -1.02365      0.292270      0.391971      0.423461      0.472523      0.487754      0.499667
  44  12 3277.5116    3.8898  1.7408 14.5995 -0.0000  0.0096   0.0188   0.0254    0.0267   0.0000   441.0795       6.43123       19.5748       1.74905      -2.85003      -1.68461      0.352123      0.470677      0.520061      0.569963      0.588363      0.603295
  44  13 3448.1128    3.1514  2.7460 14.1128  0.0000  0.0124   0.0122   0.0336    0.0178   0.0000   441.0599       7.07867       18.3312       3.29209      -1.89423      -1.23815      0.457524      0.608759      0.677313      0.744108      0.766843      0.780986
  44  14 3616.5444    2.4997  4.3537 13.4288  0.0000  0.0166   0.0077   0.0446    0.0144   0.0000   440.8014       6.70310       18.7977       1.47657      -2.80676      -1.39818      0.604550      0.803815      0.902791      0.979962       1.02110       1.03094
  44  15 3782.4542    2.0224  6.4345 12.9615  0.0001  0.0223   0.0053   0.0603    0.0128   0.0000   440.3539       8.81102       18.9594       2.98838    0.00427299     -0.699986      0.808178       1.07260       1.20485       1.31422       1.36588       1.38797
  44  16 3945.8826    1.6432  9.0655 12.6240  0.0000  0.0305   0.0037   0.0832    0.0122   0.0000   441.7022       8.23902       18.0331       4.07295      -6.17747      -2.51982       1.09632       1.47180       1.65284       1.79157       1.86605       1.88851
  44  17 4107.4336    1.3111 11.9529 12.4639  0.0004  0.0414   0.0028   0.1126    0.0108   0.0000   441.1843       8.12334       17.1884       5.14290      0.812736      -4.15743       1.47560       1.98074       2.21964       2.40783       2.51716       2.55561
  45   1 1062.0334    0.0519  0.0287 11.9123  0.0000  0.0055   0.0036   0.0066    0.0080   0.0000   440.5326     -0.497813       21.3284     0.0471244      -3.41413     -0.274926      0.313899      0.495126      0.483665      0.595251      0.542078      0.542898
  45   2 1351.2730    0.1173  0.0713 11.6907 -0.0000  0.0025   0.0032   0.0060    0.0084   0.0000   441.8845     -0.195002       21.5458     0.0938649      -2.94774     -0.140724     0.0927381      0.124537      0.133315      0.142958      0.147374      0.146943
  45   3 1598.4200    0.2482  0.1750 11.6383  0.0000  0.0033   0.0037   0.0077    0.0099   0.0000   442.0202     0.0398030       21.7811      0.252319      -3.01536    -0.0269554      0.125262      0.154463      0.178066      0.187987      0.200794      0.189590
  45   4 1815.3047    0.4503  0.4052 11.6722  0.0000  0.0047   0.0044   0.0118    0.0146   0.0000   441.9778      0.137100       21.3623     -0.230990      -2.91619    -0.0616820      0.167315      0.223052      0.251969      0.275440      0.284031      0.284753
  45   5 2020.0110    0.7122  0.6850 11.8582  0.0000  0.0060   0.0054   0.0153    0.0226   0.0000   442.2722     -0.277958       21.3242      0.356633      -3.19630     -0.176351      0.214392      0.286829      0.316544      0.354960      0.364881      0.367729
  45   6 2217.7970    1.0772  0.9500 12.3210  0.0000  0.0070   0.0070   0.0180    0.0309   0.0000   441.4302      0.682964       20.9107      0.184373      -3.21744      0.413627      0.253898      0.336186      0.369574      0.410698      0.425752      0.427097
  45   7 2406.4981    1.5970  1.2159 12.8449  0.0000  0.0079   0.0093   0.0213    0.0370   0.0000   441.9752       1.40952       21.1739      0.177685      -2.80082     -0.272848      0.286332      0.385102      0.423825      0.467097      0.482375      0.493976
  45   8 2589.4732    2.2538  1.2533 13.4687  0.0000  0.0080   0.0128   0.0212    0.0378   0.0000   441.3502       2.21712       20.4278       1.75732      -2.80946      -1.26155      0.286911      0.383007      0.421346      0.470644      0.484669      0.497500
  45   9 2770.6119    3.0308  1.1227 14.2063  0.0000  0.0074   0.0180   0.0197    0.0387   0.0000   441.1685       3.34142       21.9377      0.762883      -3.00923     -0.246059      0.270441      0.360758      0.390261      0.442142      0.451142      0.471320
  45  10 2949.5383    3.8519  1.0982 14.6680 -0.0000  0.0072   0.0229   0.0191    0.0395   0.0000   441.4527       4.24554       21.6076       1.43162      -3.46755      -1.59106      0.265837      0.352176      0.391613      0.426649      0.445496      0.447770
  45  11 3125.4734    4.2245  1.2837 14.8416  0.0000  0.0079   0.0235   0.0216    0.0370   0.0000   441.4138       4.95399       20.6001       1.68746      -2.57978     -0.979298      0.287861      0.383476      0.417435      0.467168      0.475945      0.487095
  45  12 3298.9801    3.7827  1.8506 14.5482 -0.0000  0.0098   0.0176   0.0263    0.0251   0.0000   441.3206       6.02685       20.6938       2.17900      -3.73346     -0.989877      0.351752      0.471077      0.516159      0.568780      0.591371      0.601711
  45  13 3470.5770    3.0571  2.9652 14.0439  0.0000  0.0129   0.0113   0.0351    0.0168   0.0000   441.6045       5.78174       19.9167       3.37691      -1.96996      -1.47194      0.462319      0.611436      0.687715      0.745207      0.772911      0.780158
  45  14 3640.1460    2.4499  4.6604 13.3621 -0.0000  0.0171   0.0072   0.0465    0.0140   0.0000   440.1243       7.76449       17.9294       5.24535      -1.20164      -2.61602      0.613278      0.810485      0.910248      0.989916       1.02945       1.05295
  45  15 3807.2000    1.9527  7.0020 12.9521 -0.0001  0.0238   0.0049   0.0655    0.0124   0.0000   441.8356       6.02342       18.6082       2.44334      -3.36309     -0.895480      0.844124       1.12544       1.26676       1.38518       1.43994       1.46564
  45  16 3971.8547    1.5889  9.5127 12.6387  0.0004  0.0320   0.0035   0.0881    0.0118   0.0000   439.3707       6.90306       16.6424       4.96188      0.115573      -1.77342       1.12836       1.51189       1.69609       1.84982       1.92474       1.95887
  45  17 4134.3461    1.2747 12.6603 12.4551 -0.0004  0.0441   0.0026   0.1183    0.0104   0.0000   440.2069       10.1044       14.6922       2.68754      -1.99750      -1.24825       1.52864       2.05156       2.32467       2.52460       2.61913       2.66769
  46   1 1072.0035    0.0474  0.0165 11.8869 -0.0005  0.0025   0.0036   0.0038    0.0078   0.0000   440.5747     -0.199839       21.5680      0.316780      -3.26868    -0.0791949     0.0928152      0.130008      0.133127      0.151449      0.148973      0.171563
  46   2 1363.3031    0.1254  0.0682 11.6779  0.0000  0.0022   0.0033   0.0058    0.0083   0.0000   442.1298     -0.352272       21.8336    0.00886470      -3.28404    -0.0789599     0.0846390      0.109299      0.127425      0.136884      0.137451      0.141300
  46   3 1611.4272    0.2488  0.2138 11.6327  0.0000  0.0038   0.0034   0.0088    0.0101   0.0000   442.1668     -0.230640       21.9318      0.526164      -3.24485     0.0550428      0.136756      0.176739      0.208088      0.220963      0.235646      0.227787
  46   4 1829.1948    0.4659  0.4494 11.6629  0.0000  0.0050   0.0043   0.0124    0.0154   0.0000   441.8273    -0.0632920       21.6074      0.305264      -2.67190     0.0400355      0.173862      0.232291      0.261031      0.285102      0.299637      0.302441
  46   5 2035.2430    0.7359  0.7234 11.8656  0.0000  0.0061   0.0053   0.0155    0.0233   0.0000   441.9916     -0.314823       21.6456      0.435049      -2.85592    -0.0551691      0.210718      0.279161      0.314375      0.346582      0.360147      0.373265
  46   6 2233.9628    1.1174  1.0297 12.2872  0.0000  0.0072   0.0069   0.0191    0.0329   0.0000   441.3949      0.666440       21.5674      0.260138      -3.15764      0.799220      0.252418      0.334490      0.372119      0.407647      0.429004      0.437602
  46   7 2423.3618    1.6496  1.2016 12.9907 -0.0000  0.0079   0.0096   0.0210    0.0354   0.0000   441.0898       1.44244       20.5407      0.236842      -2.20985      -1.54952      0.269770      0.365068      0.402685      0.447310      0.452430      0.466774
  46   8 2607.2975    2.3303  1.2501 13.5767  0.0000  0.0079   0.0131   0.0210    0.0361   0.0000   441.7042       2.49621       21.2257       1.19066      -3.15156     -0.654041      0.281128      0.371024      0.413217      0.455333      0.470415      0.478003
  46   9 2789.4279    3.1216  1.1229 14.2402  0.0000  0.0073   0.0184   0.0198    0.0392   0.0000   441.9086       3.41518       21.9412       1.73925      -1.35012      0.229011      0.259477      0.348633      0.380951      0.427010      0.435137      0.449868
  46  10 2969.1589    3.9513  1.1127 14.7060  0.0000  0.0071   0.0232   0.0193    0.0400   0.0000   441.6366       4.11575       20.6492      0.987962      -2.70126      -1.34589      0.260402      0.339202      0.375296      0.416207      0.426218      0.440928
  46  11 3145.8438    4.1843  1.3415 14.9401  0.0000  0.0082   0.0228   0.0218    0.0322   0.0000   441.3659       5.04931       20.9565       1.17407      -1.88502     -0.174449      0.287023      0.386402      0.424653      0.467828      0.481281      0.494297
  46  12 3320.1909    3.7586  1.9413 14.4685  0.0000  0.0099   0.0167   0.0263    0.0238   0.0000   441.3936       6.20448       19.0252       2.45694      -2.19796     -0.671526      0.350741      0.461942      0.513067      0.565440      0.589965      0.597311
  46  13 3492.8218    2.9992  3.1780 13.8648  0.0000  0.0134   0.0105   0.0356    0.0168   0.0000   441.0750       5.16090       19.4223       2.62596      -3.10833      -1.39791      0.459372      0.620342      0.682956      0.756511      0.778235      0.797335
  46  14 3663.4408    2.3783  4.9681 13.2655  0.0000  0.0178   0.0067   0.0483    0.0137   0.0000   441.2772       6.17299       18.3888       3.13538      -2.65893     -0.818397      0.618737      0.827473      0.925799       1.01369       1.05653       1.06961
  46  15 3831.6407    1.9224  7.4714 12.8607 -0.0000  0.0251   0.0046   0.0683    0.0126   0.0000   440.1966       10.8163       18.2209       4.09059      -4.50799     -0.965473      0.873086       1.16187       1.30684       1.41606       1.48384       1.51167
  46  16 3997.3453    1.5333 10.1035 12.6551  0.0000  0.0340   0.0033   0.0936    0.0114   0.0000   440.7081       10.3996       16.5464       5.83876      -1.51981      0.886443       1.16936       1.57116       1.76382       1.92179       2.00970       2.04289
  46  17 4160.8263    1.2310 12.8715 12.4315  0.0005  0.0450   0.0025   0.1208    0.0101   0.0000   440.4509       7.40842       15.5751       7.49243      -1.71002      -4.43213       1.53342       2.05593       2.32641       2.53236       2.63625       2.68236
  47   1 1081.8568    0.0598  0.0243 11.8779  0.0000  0.0024   0.0034   0.0053    0.0078   0.0000   440.8525      0.138622       21.5127     -0.169748      -3.09291      0.187348     0.0700221      0.100381      0.113560      0.123593      0.135300      0.117264
  47   2 1375.1895    0.1211  0.0761 11.6804  0.0000  0.0026   0.0031   0.0058    0.0083   0.0000   442.0060     -0.230311       21.9472      0.157425      -3.36980    -0.0876692     0.0894130      0.119956      0.133858      0.146913      0.155717      0.157819
  47   3 1624.2437    0.2640  0.2223 11.6217  0.0000  0.0037   0.0035   0.0089    0.0101   0.0000   441.8025     -0.139579       21.7751    -0.0785022      -3.13548     -0.107325      0.124994      0.163120      0.186127      0.200668      0.208524      0.208136
  47   4 1842.9407    0.4810  0.4427 11.7063  0.0000  0.0048   0.0044   0.0120    0.0152   0.0000   442.0478    -0.0719884       21.5109     -0.468898      -2.77726      0.106187      0.163287      0.215081      0.244602      0.269114      0.287881      0.295398
  47   5 2050.3428    0.7602  0.7422 11.9206  0.0000  0.0062   0.0054   0.0156    0.0239   0.0000   441.6315      0.175036       21.8590       1.10364      -2.77943     -0.561443      0.205825      0.273036      0.301107      0.335998      0.348914      0.355250
  47   6 2249.9497    1.1512  1.0053 12.4378  0.0000  0.0071   0.0072   0.0185    0.0312   0.0000   441.8916       1.06827       21.2259       1.06583      -2.56079      0.280197      0.242706      0.321547      0.362660      0.396305      0.410399      0.424376
  47   7 2440.0020    1.7220  1.2579 12.9736 -0.0000  0.0078   0.0096   0.0212    0.0349   0.0000   442.0504       1.53948       21.3283       1.07851      -3.01062     -0.106199      0.271435      0.362206      0.402061      0.446341      0.456815      0.473971
  47   8 2624.9781    2.3998  1.2505 13.5678  0.0000  0.0077   0.0133   0.0207    0.0373   0.0000   441.6723       2.28260       21.1664       1.28407      -2.49967      0.293918      0.270194      0.364109      0.398309      0.444245      0.462596      0.479566
  47   9 2808.0695    3.2448  1.1566 14.2441  0.0000  0.0073   0.0186   0.0197    0.0415   0.0000   441.6276       3.56343       20.5687       1.70718      -2.92879     -0.203986      0.257431      0.342322      0.380020      0.420164      0.435041      0.446640
  47  10 2988.5658    4.0040  1.1335 14.8456 -0.0000  0.0073   0.0233   0.0197    0.0383   0.0000   441.2823       4.63222       21.0782       1.45394      -1.81079     -0.443378      0.254598      0.335712      0.369811      0.411406      0.422934      0.436673
  47  11 3165.9731    4.1802  1.3779 14.9751  0.0000  0.0081   0.0223   0.0221    0.0299   0.0000   441.1766       4.87892       20.6750       2.13451      -2.54908     -0.658103      0.284485      0.379606      0.418487      0.460030      0.475773      0.486078
  47  12 3341.1946    3.6350  2.0940 14.4983  0.0001  0.0103   0.0156   0.0279    0.0214   0.0000   441.5852       5.97660       20.4190       1.43169      -2.56497      -1.28055      0.357394      0.475029      0.526561      0.581337      0.605351      0.622572
  47  13 3514.7740    2.9443  3.3391 13.8084  0.0000  0.0136   0.0099   0.0363    0.0164   0.0000   440.7721       7.22614       20.1131       3.12774      -1.67951      -1.76070      0.462521      0.623145      0.694063      0.762160      0.790807      0.807492
  47  14 3686.3857    2.3369  5.3173 13.2522  0.0000  0.0186   0.0064   0.0505    0.0133   0.0000   441.3846       8.86688       19.3866       3.62816      -1.96416      0.140673      0.640045      0.852867      0.954848       1.04759       1.09962       1.11814
  47  15 3855.7066    1.8704  8.0448 12.8671  0.0004  0.0269   0.0042   0.0732    0.0123   0.0000   443.8691       7.83491       16.7100      0.878771      -2.81547      0.944987      0.910350       1.21594       1.37030       1.48669       1.55588       1.58403
  47  16 4022.5616    1.4784 10.5739 12.6745  0.0004  0.0360   0.0031   0.0982    0.0110   0.0000   442.5954       8.12971       15.7508      0.254452      -2.42642     -0.922560       1.21620       1.62222       1.84602       1.99911       2.09120       2.13879
  48   1 1091.6071    0.0529  0.0284 11.8614  0.0000  0.0029   0.0033   0.0053    0.0077   0.0000   440.8239    0.00812965       21.8153     -0.311365      -3.14293     0.0954589     0.0909921      0.123045      0.129516      0.147299      0.153523      0.155115
  48   2 1386.9267    0.1338  0.0833 11.6611  0.0000  0.0026   0.0031   0.0060    0.0083   0.0000   442.1491     -0.401181       22.1129      0.264252      -2.88677    -0.0240663     0.0854423      0.115218      0.119089      0.137984      0.143032      0.151266
  48   3 1636.8796    0.2813  0.2353 11.6183  0.0000  0.0037   0.0036   0.0089    0.0103   0.0000   442.1600     -0.145466       22.0509     0.0203389      -2.71587      0.158818      0.124059      0.163921      0.185608      0.205769      0.221241      0.222001
  48   4 1856.5290    0.4973  0.4860 11.7124  0.0000  0.0051   0.0043   0.0124    0.0158   0.0000   441.7601     -0.158415       21.9029      0.342929      -3.26608     -0.100473      0.168579      0.222792      0.250731      0.275880      0.289119      0.291350
  48   5 2065.2617    0.7835  0.7898 11.8832  0.0000  0.0061   0.0053   0.0162    0.0251   0.0000   442.1896      0.425252       21.2106      0.663294      -3.06834    -0.0722859      0.206291      0.273431      0.303834      0.330231      0.345012      0.355580
  48   6 2265.7400    1.1949  1.0517 12.4840  0.0000  0.0073   0.0072   0.0191    0.0322   0.0000   441.8874       1.53139       21.2554      0.751543      -2.61897      0.740514      0.240655      0.326168      0.359374      0.400138      0.408563      0.419371
  48   7 2456.5190    1.7683  1.2076 13.2005  0.0005  0.0078   0.0101   0.0208    0.0333   0.0000   441.6514       1.77578       21.5559      0.324801      -2.02859     -0.140814      0.263418      0.357869      0.398174      0.430405      0.451333      0.462230
  48   8 2642.4708    2.4652  1.2233 13.8212  0.0000  0.0077   0.0138   0.0205    0.0345   0.0000   441.8003       2.53607       21.0909      0.898231      -2.72201     -0.781117      0.261493      0.347272      0.384828      0.428416      0.446607      0.460820
  48   9 2826.5554    3.3816  1.1401 14.2993  0.0000  0.0071   0.0192   0.0192    0.0406   0.0000   441.5958       3.28485       21.0650      0.669398      -1.99102     -0.137839      0.246315      0.327060      0.357215      0.399283      0.411565      0.423178
  48  10 3007.8152    4.1000  1.1390 14.8451  0.0000  0.0072   0.0236   0.0194    0.0391   0.0000   441.1335       4.00608       21.4992       2.12309      -2.50264      -1.42772      0.243781      0.326325      0.352105      0.391492      0.407460      0.418423
  48  11 3185.9633    4.2028  1.4435 14.7790  0.0000  0.0082   0.0212   0.0219    0.0313   0.0000   442.0359       5.52494       20.6025       1.40445      -3.11532     -0.749735      0.281279      0.376799      0.414800      0.457893      0.468276      0.488091
  48  12 3361.9926    3.5756  2.2259 14.3641 -0.0000  0.0105   0.0146   0.0281    0.0206   0.0000   442.3076       7.14406       19.7881       1.67169      -1.96531     -0.736761      0.356044      0.477226      0.531480      0.584836      0.603466      0.620703
  48  13 3536.4954    2.8652  3.6461 13.6867  0.0000  0.0140   0.0091   0.0379    0.0154   0.0000   441.9421       6.96589       20.6210       2.02851      -2.82597      -3.88018      0.468209      0.628419      0.695893      0.771141      0.803111      0.816676
  48  14 3709.0743    2.2520  5.7553 13.1693 -0.0000  0.0198   0.0059   0.0537    0.0133   0.0000   440.1590       7.68531       19.8738       3.80073      -3.12212      -1.31970      0.656996      0.885307      0.981578       1.06811       1.12069       1.14569
  48  15 3879.4729    1.7908  8.2675 12.9200 -0.0006  0.0281   0.0040   0.0764    0.0120   0.0000   440.6763       8.67442       19.1472       2.31606      -3.29671     -0.941518      0.934143       1.24601       1.39695       1.53312       1.59642       1.62615
  48  16 4047.3631    1.4315 11.3702 12.6546 -0.0006  0.0390   0.0029   0.1049    0.0106   0.0000   441.2267       7.52628       18.1034       1.01303      -3.43502      0.960227       1.27927       1.71796       1.93996       2.10233       2.21220       2.26228
  49   1 1101.2513    0.0606  0.0282 11.8605  0.0000  0.0020   0.0033   0.0055    0.0077   0.0000   440.8583     -0.207042       21.7171     0.0938217      -3.09177     -0.280670     0.0694665     0.0916902      0.110662      0.123318      0.132077      0.123294
  49   2 1398.5163    0.1331  0.0886 11.6450  0.0000  0.0029   0.0030   0.0062    0.0082   0.0000   442.1472    -0.0690131       22.0345    -0.0657442      -3.48187    -0.0267213      0.115063      0.164775      0.186087      0.202442      0.206627      0.209524
  49   3 1649.3342    0.2893  0.2477 11.6437  0.0000  0.0038   0.0035   0.0092    0.0104   0.0000   442.1109     -0.325362       21.9623     0.0567988      -2.97884      0.304025      0.120989      0.166515      0.179849      0.205085      0.210081      0.215420
  49   4 1869.9731    0.5116  0.5197 11.7139  0.0000  0.0052   0.0043   0.0130    0.0165   0.0000   442.3732     -0.680382       21.6666      0.491002      -3.14682     -0.280524      0.171694      0.229807      0.253104      0.281073      0.298148      0.302353
  49   5 2080.0540    0.8262  0.7919 11.9524  0.0000  0.0061   0.0056   0.0161    0.0249   0.0000   441.9890      0.424351       21.8119      0.191407      -3.00420      0.310251      0.197862      0.267749      0.294113      0.323907      0.334285      0.344573
  49   6 2281.3457    1.2589  1.1023 12.4449  0.0000  0.0072   0.0074   0.0194    0.0345   0.0000   441.7993       1.62479       21.6962      0.531017      -2.12204     -0.391651      0.243919      0.323921      0.360784      0.399606      0.413810      0.426471
  49   7 2472.8750    1.8312  1.2206 13.2307  0.0000  0.0077   0.0103   0.0207    0.0339   0.0000   441.4916       1.70549       21.7122      0.960083      -2.46646     -0.351463      0.250442      0.333662      0.372353      0.413367      0.422713      0.438004
  49   8 2659.8636    2.5396  1.2242 13.8421  0.0000  0.0075   0.0141   0.0206    0.0349   0.0000   441.5772       3.13764       21.1996       1.34518      -3.05374     -0.363397      0.253511      0.338683      0.373806      0.411231      0.426613      0.442606
  49   9 2844.8855    3.3735  1.1466 14.5374  0.0000  0.0073   0.0193   0.0197    0.0367   0.0000   441.6485       2.98454       21.5053       1.10847      -2.11963     -0.587228      0.248552      0.332933      0.360328      0.406709      0.415758      0.430619
  49  10 3026.8713    4.1144  1.2082 14.8468  0.0000  0.0073   0.0228   0.0200    0.0370   0.0000   441.2479       4.14644       21.5519       2.46760      -2.74800     -0.523591      0.248919      0.327266      0.362629      0.401565      0.416921      0.426470
  49  11 3205.7716    4.1416  1.5285 14.8003  0.0000  0.0085   0.0203   0.0224    0.0287   0.0000   441.9877       5.72043       21.9414       1.39610      -2.83919     -0.932220      0.282860      0.381680      0.421585      0.470957      0.489487      0.494475
  49  12 3382.6347    3.4746  2.3728 14.2820  0.0000  0.0108   0.0136   0.0290    0.0198   0.0000   441.9495       6.58886       20.9590       1.61389      -2.39127     -0.930240      0.359716      0.479957      0.534056      0.589662      0.612044      0.620476
  49  13 3557.9848    2.7676  3.7876 13.6936  0.0000  0.0145   0.0086   0.0391    0.0147   0.0000   442.9992       7.72069       20.0173       2.57436      -2.03873      -1.05189      0.471078      0.629532      0.710582      0.772083      0.802332      0.823799
  49  14 3731.4757    2.2081  6.0760 13.1564  0.0000  0.0204   0.0056   0.0563    0.0129   0.0000   441.2531       7.94504       21.2160       4.51289      -3.29426      -1.93944      0.668038      0.886261       1.00530       1.08723       1.15178       1.17219
  49  15 3902.8149    1.7624  8.9437 12.8910  0.0004  0.0297   0.0037   0.0820    0.0117   0.0000   444.0444       8.32215       19.9802       3.83035      -1.49911      -2.29775      0.974127       1.30550       1.47274       1.60573       1.69022       1.72539
  49  16 4071.8740    1.4002 11.9924 12.6309  0.0006  0.0411   0.0027   0.1100    0.0102   0.0000   441.7816       6.52664       16.3229       3.58078      -2.41505       2.48211       1.32057       1.76755       1.99302       2.18007       2.27080       2.30775
  50   1 1110.7838    0.0659  0.0263 11.8451  0.0000  0.0021   0.0033   0.0044    0.0076   0.0000   440.9390     -0.342842       21.8019     0.0808451      -3.07429     -0.188168     0.0923196      0.130917      0.138903      0.144442      0.145630      0.176114
  50   2 1409.9695    0.1429  0.0927 11.6618  0.0004  0.0025   0.0031   0.0062    0.0082   0.0000   442.0244    -0.0363380       22.0398      0.259602      -3.31523    -0.0651384     0.0817358      0.109053      0.120701      0.138923      0.138696      0.143113
  50   3 1661.6202    0.3075  0.2500 11.6291  0.0000  0.0036   0.0036   0.0088    0.0105   0.0000   442.0749     -0.418673       21.5563      0.293184      -2.98628     0.0629759      0.120141      0.159912      0.177201      0.196500      0.203429      0.208790
  50   4 1883.3029    0.5363  0.5120 11.7376  0.0000  0.0050   0.0044   0.0127    0.0165   0.0000   442.1642    -0.0853107       21.7214      0.763801      -2.42727     -0.378091      0.165247      0.219774      0.246671      0.268353      0.283137      0.283870
  50   5 2094.6848    0.8427  0.8186 12.0416  0.0000  0.0062   0.0056   0.0162    0.0251   0.0000   442.1732      0.257358       22.0351     -0.158255      -2.93230     -0.317266      0.199873      0.265267      0.296624      0.328152      0.341397      0.350537
  50   6 2296.7853    1.2776  1.1189 12.5822  0.0000  0.0073   0.0074   0.0197    0.0334   0.0000   441.9916       1.34593       21.7636      0.287266      -2.95349     -0.153612      0.236614      0.317124      0.355422      0.390414      0.402966      0.412687
  50   7 2489.0644    1.8944  1.2538 13.2908  0.0000  0.0077   0.0104   0.0205    0.0327   0.0000   441.7090       2.23226       21.1087      0.777716      -2.98338      0.530314      0.253089      0.338210      0.379608      0.422439      0.438253      0.450063
  50   8 2677.0893    2.6287  1.2216 13.8660 -0.0004  0.0075   0.0144   0.0198    0.0359   0.0000   442.0684       2.64501       20.5785      0.424395      -2.22301    -0.0640927      0.242360      0.325601      0.360364      0.403476      0.414969      0.426960
  50   9 2863.0545    3.5332  1.1162 14.4781 -0.0000  0.0069   0.0199   0.0188    0.0375   0.0000   441.6842       3.65475       21.3463       1.39973      -2.37978     -0.499447      0.228947      0.304244      0.338685      0.371579      0.378072      0.395385
  50  10 3045.7670    4.1710  1.1928 14.8577  0.0000  0.0072   0.0229   0.0196    0.0376   0.0000   441.2624       4.43454       22.0928      0.946251      -3.25507     -0.882584      0.238802      0.314273      0.347860      0.384286      0.396245      0.412921
  50  11 3225.3749    4.1296  1.5752 14.7731  0.0000  0.0085   0.0197   0.0227    0.0276   0.0000   441.6016       4.52456       21.8042       2.11459      -2.17385     -0.576307      0.278122      0.373051      0.411573      0.458713      0.472066      0.485233
  50  12 3403.0520    3.4039  2.5220 14.2929  0.0000  0.0112   0.0129   0.0302    0.0183   0.0000   440.9898       5.82928       20.2726       2.31157      -2.17488      -1.08377      0.361081      0.481575      0.536256      0.588237      0.613471      0.632678
  50  13 3579.2062    2.7009  4.1739 13.5752 -0.0000  0.0153   0.0079   0.0411    0.0145   0.0000   441.9668       6.77739       19.9242       2.78461      -2.16514      -1.72085      0.491630      0.657900      0.735508      0.807914      0.843960      0.861663
  50  14 3753.6145    2.1363  6.4576 13.1538 -0.0000  0.0216   0.0052   0.0592    0.0126   0.0000   441.4158       7.47277       17.8911       3.92098      -4.19005      -3.43422      0.689038      0.923101       1.04318       1.13981       1.19949       1.22343
  50  15 3925.9948    1.6980  9.2101 12.8976 -0.0003  0.0311   0.0035   0.0848    0.0115   0.0000   443.1139       7.38299       16.9342       6.47275     -0.719163      -2.05184      0.987038       1.33347       1.49916       1.63750       1.71895       1.75307
  51   1 1120.2126    0.0598  0.0385 11.8340  0.0000  0.0026   0.0031   0.0067    0.0076   0.0000   440.7200     -0.115169       21.9184     -0.331470      -3.04284      0.351461     0.0762691      0.105758      0.123516      0.131568      0.140912      0.135415
  51   2 1421.2832    0.1494  0.0905 11.6734  0.0000  0.0025   0.0031   0.0056    0.0081   0.0000   442.2909     -0.245415       22.0249      0.182503      -3.24979     -0.285881     0.0786054     0.0982697      0.109504      0.128965      0.127936      0.130945
  51   3 1673.7337    0.3217  0.2599 11.6429  0.0000  0.0037   0.0037   0.0089    0.0106   0.0000   442.0192     0.0626871       22.1192      0.155021      -3.10380     -0.180352      0.118600      0.155587      0.172243      0.189422      0.202903      0.212275
  51   4 1896.4845    0.5593  0.5527 11.7470  0.0000  0.0052   0.0044   0.0130    0.0170   0.0000   442.2552     -0.152886       21.6009    -0.0580069      -3.36406     -0.289468      0.160372      0.213086      0.242997      0.267932      0.281780      0.292126
  51   5 2109.1796    0.8733  0.8926 11.9323  0.0000  0.0065   0.0055   0.0165    0.0279   0.0000   442.2221      0.657806       21.8745      0.356194      -2.70486     -0.678142      0.203415      0.268741      0.301097      0.332067      0.341721      0.353597
  51   6 2312.0182    1.3335  1.1664 12.6627  0.0000  0.0075   0.0076   0.0201    0.0336   0.0000   441.9263      0.551732       20.7599     0.0321401      -2.99739      -1.02955      0.238664      0.319287      0.361271      0.391426      0.409628      0.418058
  51   7 2505.1088    1.9642  1.2848 13.2337  0.0000  0.0077   0.0104   0.0204    0.0333   0.0000   441.7958       1.59110       21.2328      0.627599      -2.01560      0.147491      0.244552      0.325878      0.362333      0.406716      0.421807      0.431364
  51   8 2694.1887    2.7091  1.2362 13.9733  0.0000  0.0074   0.0146   0.0200    0.0340   0.0000   441.7733       3.57802       21.9202      0.826557      -3.14681     -0.431326      0.237555      0.315405      0.353171      0.392164      0.409398      0.418231
  51   9 2881.0686    3.5806  1.1160 14.5314  0.0000  0.0069   0.0201   0.0186    0.0383   0.0000   441.8524       4.07591       22.5729       1.49231      -3.04281     -0.384159      0.229239      0.304046      0.335947      0.375498      0.384493      0.399883
  51  10 3064.4639    4.2127  1.2655 14.8595  0.0000  0.0075   0.0222   0.0198    0.0348   0.0000   441.8691       4.57308       21.5090       1.94579      -1.84834     -0.998302      0.239624      0.321383      0.349238      0.389847      0.398350      0.415320
  51  11 3244.8557    4.0506  1.7321 14.6725  0.0000  0.0089   0.0182   0.0238    0.0248   0.0000   441.7816       4.61921       21.3751       1.69363      -2.40859     -0.512207      0.278482      0.378840      0.412246      0.459295      0.469285      0.488112
  51  12 3423.3393    3.3378  2.6785 14.2112  0.0000  0.0115   0.0121   0.0305    0.0175   0.0000   441.1753       6.10204       20.7472       2.15069      -2.26614      -1.18914      0.364025      0.485043      0.542959      0.594397      0.628412      0.642750
  51  13 3600.2490    2.6393  4.5116 13.4621  0.0000  0.0159   0.0073   0.0429    0.0142   0.0000   442.2893       7.31722       20.6359       2.26367     -0.178720     -0.788739      0.499973      0.669522      0.750922      0.828180      0.865463      0.891491
  51  14 3775.5002    2.0897  6.7973 13.1349  0.0001  0.0229   0.0049   0.0620    0.0126   0.0000   440.8335       8.40472       19.4253      0.185405      -4.52315      -1.77742      0.714376      0.960599       1.07438       1.17369       1.21995       1.24922
  51  15 3948.7527    1.6433  9.7780 12.9009  0.0000  0.0331   0.0033   0.0897    0.0112   0.0000   441.4669       7.16058       20.1325       4.31999      -2.11258      -5.04521       1.02404       1.36983       1.55145       1.69277       1.76935       1.81966
  52   1 1129.5381    0.0692  0.0305 11.8338  0.0000  0.0018   0.0031   0.0052    0.0075   0.0000   440.8830     -0.211265       21.7695      0.200673      -3.43166    -0.0263840     0.0556250     0.0801324     0.0827415     0.0893545      0.100013      0.106509
  52   2 1432.4526    0.1547  0.0959 11.6568  0.0000  0.0023   0.0031   0.0062    0.0081   0.0000   442.2292     -0.235525       22.1308     0.0581608      -3.21338      0.249615     0.0771545     0.0966500      0.112569      0.127837      0.130462      0.141519
  52   3 1685.6850    0.3256  0.3018 11.6229  0.0000  0.0040   0.0035   0.0098    0.0109   0.0000   442.1629     -0.164835       22.2452      0.197569      -3.23766      0.408047      0.125278      0.160317      0.183281      0.201594      0.209111      0.211323
  52   4 1909.5560    0.5727  0.5810 11.7469  0.0000  0.0052   0.0044   0.0135    0.0175   0.0000   441.8713     -0.212532       21.5667      0.354419      -2.79465     -0.273955      0.157528      0.214384      0.236091      0.265252      0.270546      0.282888
  52   5 2123.5210    0.9005  0.8579 12.0866  0.0000  0.0061   0.0057   0.0163    0.0260   0.0000   442.2269      0.257364       21.8413      0.186769      -3.03520  -0.000898177      0.192701      0.252192      0.285396      0.315585      0.330104      0.337288
  52   6 2327.1062    1.3872  1.1981 12.6274  0.0000  0.0074   0.0076   0.0199    0.0342   0.0000   442.0732      0.730635       21.6248      0.902551      -2.92278     -0.187699      0.235511      0.310111      0.352089      0.387781      0.403934      0.417770
  52   7 2521.0119    2.0092  1.2972 13.3161  0.0000  0.0077   0.0105   0.0202    0.0325   0.0000   441.9225       1.56821       21.7446     -0.222386      -2.33337     -0.657146      0.241587      0.323173      0.351911      0.394395      0.412271      0.421401
  52   8 2711.1625    2.7801  1.2445 14.0371  0.0000  0.0075   0.0149   0.0197    0.0345   0.0000   441.7016       2.08767       20.4982      0.933218      -3.04817     0.0420910      0.237551      0.315947      0.348362      0.388953      0.404684      0.420584
  52   9 2898.8853    3.6711  1.1628 14.5701  0.0000  0.0070   0.0200   0.0191    0.0378   0.0000   442.0501       3.47920       21.6841       1.14442      -3.01627     -0.639872      0.222494      0.293011      0.322338      0.356759      0.374916      0.386129
  52  10 3083.0336    4.2645  1.2628 14.9838 -0.0000  0.0075   0.0224   0.0196    0.0325   0.0000   441.8266       3.80173       21.6797       1.69441      -2.82475      -1.19518      0.233141      0.315579      0.343098      0.383119      0.398579      0.413995
  52  11 3264.1833    3.9998  1.7622 14.6849 -0.0000  0.0089   0.0176   0.0237    0.0243   0.0000   442.3079       5.60952       21.0927       1.86373      -2.78382     -0.101216      0.280472      0.378986      0.419262      0.465248      0.487072      0.495267
  52  12 3443.4284    3.2386  2.8384 14.1435 -0.0000  0.0117   0.0113   0.0318    0.0168   0.0000   442.0498       5.58360       20.6520       1.43810      -3.30029      -1.26402      0.364257      0.486719      0.545859      0.603865      0.630285      0.643672
  52  13 3621.1354    2.5478  4.7207 13.4662  0.0000  0.0165   0.0069   0.0445    0.0137   0.0000   440.8088       6.78267       21.5803       4.69406      -1.26903      -1.20688      0.506031      0.679344      0.758131      0.832852      0.876352      0.896374
  52  14 3797.1873    2.0231  7.2104 13.1504 -0.0000  0.0240   0.0046   0.0656    0.0124   0.0000   441.5768       8.75090       22.1153       3.21782      -3.67496     -0.883559      0.734032      0.989626       1.10680       1.21941       1.27614       1.30328
  52  15 3971.3674    1.6072 10.2871 12.8907 -0.0000  0.0348   0.0032   0.0940    0.0109   0.0000   440.0018       7.23386       20.0689       1.26907      -1.83680      -2.50677       1.05608       1.41791       1.60292       1.74780       1.83797       1.88206
  53   1 1138.7619    0.0647  0.0340 11.8170 -0.0016  0.0021   0.0030   0.0056    0.0074   0.0000   440.9325     -0.102740       21.9605      0.284620      -3.63331      0.657855     0.0667599     0.0933108     0.0981998      0.110460      0.121430      0.129367
  53   2 1443.4851    0.1606  0.1185 11.6353  0.0000  0.0028   0.0030   0.0067    0.0082   0.0000   442.2539     -0.283160       22.1220     0.0963141      -3.18606     0.0624594     0.0870417      0.112281      0.125342      0.134255      0.149931      0.144713
  53   3 1697.4832    0.3324  0.3021 11.6573 -0.0000  0.0039   0.0035   0.0098    0.0109   0.0000   442.2401     -0.280285       22.4872    -0.0446510      -3.39098     -0.413979      0.119407      0.159023      0.177466      0.197659      0.204122      0.214024
  53   4 1922.5058    0.5901  0.6033 11.7417  0.0000  0.0054   0.0044   0.0134    0.0183   0.0000   442.1430    -0.0289823       21.4598      0.123147      -3.38485     -0.146576      0.157906      0.211427      0.242011      0.266725      0.278530      0.285481
  53   5 2137.7081    0.9288  0.9311 12.0652  0.0000  0.0065   0.0056   0.0169    0.0274   0.0000   441.8196      0.464047       21.6055    -0.0300171      -2.58694     -0.307666      0.191005      0.256707      0.285525      0.316824      0.331344      0.341856
  53   6 2342.0323    1.4235  1.1712 12.7911 -0.0000  0.0073   0.0079   0.0198    0.0325   0.0000   441.4093       1.90284       21.8587       1.12516      -3.05011     -0.116541      0.222957      0.301307      0.332228      0.374490      0.388879      0.396867
  53   7 2536.7642    2.0961  1.3466 13.2639  0.0000  0.0076   0.0105   0.0203    0.0319   0.0000   441.8096       2.35452       21.6815       1.42256      -3.02488      0.252661      0.235625      0.313802      0.349841      0.388391      0.406497      0.415749
  53   8 2727.9889    2.8912  1.2306 14.0136  0.0000  0.0072   0.0153   0.0195    0.0362   0.0000   441.8652       2.94240       20.9631       1.36446      -2.89651      -1.29519      0.224686      0.297972      0.327672      0.368656      0.383089      0.396829
  53   9 2916.5787    3.7845  1.1340 14.6329  0.0000  0.0068   0.0206   0.0184    0.0371   0.0000   442.0237       3.49359       21.9756       1.13424      -2.25583     -0.546204      0.209580      0.279169      0.307756      0.345151      0.356472      0.367268
  53  10 3101.4532    4.2299  1.2841 15.0415  0.0000  0.0074   0.0221   0.0201    0.0310   0.0000   441.5614       4.06481       21.0549       2.55548      -1.72968     -0.234256      0.229715      0.303442      0.340135      0.376913      0.389629      0.405379
  53  11 3283.3348    3.8986  1.8644 14.6855  0.0000  0.0092   0.0167   0.0245    0.0222   0.0000   441.3084       4.87193       21.5287       1.11177      -1.76371      -1.02965      0.280395      0.376673      0.417418      0.462288      0.477040      0.494483
  53  12 3463.3630    3.1665  3.0630 13.9756  0.0000  0.0122   0.0104   0.0323    0.0166   0.0000   441.8292       6.07638       20.3068       2.79229      -1.83433      -1.04585      0.372986      0.496263      0.556336      0.609636      0.639397      0.653925
  53  13 3641.8776    2.4997  5.0555 13.3847  0.0000  0.0171   0.0065   0.0468    0.0136   0.0000   440.7747       7.25417       20.1890       1.24311      -3.45151      -2.58211      0.516415      0.690578      0.772811      0.847964      0.893415      0.914527
  53  14 3818.6340    1.9853  7.8148 13.0781 -0.0003  0.0260   0.0043   0.0701    0.0125   0.0000   441.5977       8.66213       21.3699       3.08348      -2.32304     -0.931215      0.783126       1.06150       1.19071       1.31089       1.38100       1.40673
  53  15 3993.5872    1.5603 10.6565 12.8698  0.0000  0.0362   0.0031   0.0974    0.0106   0.0000   439.7157       5.92802       18.7863       5.39011      -1.62026      -4.61915       1.07961       1.44392       1.63812       1.78729       1.87592       1.92522
  54   1 1147.9048    0.0685  0.0342 11.8099 -0.0002  0.0019   0.0030   0.0049    0.0073   0.0000   441.0081     -0.202107       21.6811     0.0712842      -3.15224     -0.295230     0.0581019     0.0791875     0.0896716     0.0952854      0.107685      0.108949
  54   2 1454.3962    0.1671  0.1174 11.6661  0.0000  0.0027   0.0030   0.0065    0.0082   0.0000   442.2665     -0.296058       22.0079    -0.0252007      -3.28745     -0.215155     0.0833877      0.103528      0.116696      0.129719      0.140068      0.147759
  54   3 1709.1229    0.3526  0.3332 11.6371  0.0000  0.0040   0.0035   0.0103    0.0113   0.0000   442.2526     -0.191806       21.9491     -0.207339      -3.35831      0.340813      0.122207      0.162449      0.184633      0.201948      0.207452      0.213948
  54   4 1935.3173    0.6089  0.6447 11.7597  0.0000  0.0055   0.0044   0.0141    0.0187   0.0000   442.0858     -0.192299       21.9751     0.0358140      -3.33604    -0.0398092      0.161815      0.214542      0.241281      0.267280      0.276519      0.286481
  54   5 2151.7690    0.9675  0.9326 12.1100  0.0000  0.0063   0.0058   0.0167    0.0278   0.0000   442.1797      0.676325       22.0311      0.685866      -3.52666     0.0619772      0.191905      0.253276      0.286402      0.317221      0.334812      0.343919
  54   6 2356.7788    1.4676  1.2363 12.7679  0.0000  0.0074   0.0078   0.0199    0.0313   0.0000   442.1449       1.64251       21.2845      0.718770      -3.13122     -0.381818      0.219966      0.297759      0.330549      0.368148      0.382335      0.400043
  54   7 2552.4195    2.1171  1.2981 13.5253 -0.0004  0.0076   0.0110   0.0203    0.0303   0.0000   441.9350       1.98148       21.3347       1.03831      -3.31351     -0.522652      0.230206      0.303859      0.337318      0.372673      0.390058      0.397983
  54   8 2744.7087    2.9629  1.2118 14.1644  0.0000  0.0071   0.0157   0.0192    0.0344   0.0000   442.1768       1.98255       21.6182       1.39990      -2.87231     -0.582267      0.218281      0.291644      0.323349      0.356772      0.371986      0.384350
  54   9 2934.1247    3.8920  1.1642 14.6723  0.0000  0.0069   0.0208   0.0185    0.0380   0.0000   441.5781       3.72212       21.3334       1.42314      -2.77664     -0.378055      0.209487      0.279291      0.307320      0.346473      0.357190      0.368645
  54  10 3119.7020    4.3096  1.4009 14.8136  0.0003  0.0076   0.0208   0.0205    0.0309   0.0000   441.8781       4.56391       21.0805       1.41001      -2.66352     -0.421545      0.231507      0.311110      0.343897      0.381706      0.393130      0.409403
  54  11 3302.3378    3.8474  1.9332 14.6633  0.0000  0.0093   0.0160   0.0249    0.0210   0.0000   441.7334       5.56455       21.5517       1.52869      -2.65536      -2.01383      0.278004      0.372897      0.413194      0.455353      0.473504      0.490261
  54  12 3483.1786    3.1070  3.2661 13.9164  0.0000  0.0124   0.0098   0.0338    0.0159   0.0000   441.7392       6.85244       21.5459       2.05275      -3.23496      -1.96752      0.376414      0.500438      0.562945      0.615920      0.655260      0.672348
  54  13 3662.3756    2.4396  5.4251 13.3253  0.0000  0.0179   0.0060   0.0489    0.0134   0.0000   441.2338       6.97826       23.3205       1.77474      -1.95263      -2.18111      0.537864      0.720580      0.812499      0.885594      0.935332      0.957937
  54  14 3839.9061    1.9260  8.1384 13.0567  0.0005  0.0267   0.0040   0.0734    0.0123   0.0000   440.9708       7.07308       21.0689       3.81427      -3.69161      -2.93391      0.788267       1.05645       1.19558       1.30487       1.38257       1.40935
  55   1 1156.9466    0.0619  0.0346 11.8017  0.0000  0.0022   0.0029   0.0051    0.0073   0.0000   440.9483     -0.182779       21.8326     0.0314320      -3.35734    -0.0830113     0.0667855     0.0900747     0.0984108      0.116273      0.117808      0.116235
  55   2 1465.1595    0.1712  0.1206 11.6396  0.0000  0.0026   0.0030   0.0066    0.0081   0.0000   442.2700    -0.0310173       22.1951      0.303352      -3.02416    -0.0502747     0.0769711     0.0951020      0.111937      0.123507      0.132329      0.132207
  55   3 1720.6247    0.3574  0.3546 11.6247  0.0000  0.0043   0.0034   0.0104    0.0116   0.0000   442.1231     -0.225899       22.1415     0.0592612      -3.36334     -0.157276      0.122681      0.165559      0.182310      0.200091      0.212241      0.217346
  55   4 1948.0396    0.6354  0.6653 11.7813  0.0000  0.0055   0.0044   0.0137    0.0192   0.0000   442.1739      0.336496       22.0849      0.305871      -3.62320      0.141243      0.161794      0.216862      0.244047      0.269944      0.277299      0.287089
  55   5 2165.6624    0.9940  0.9755 12.1909  0.0000  0.0065   0.0058   0.0173    0.0277   0.0000   442.3121      0.520281       21.6118      0.205684      -3.11389     -0.631577      0.189287      0.256600      0.282639      0.319176      0.328433      0.340735
  55   6 2371.3871    1.5376  1.2395 12.7545  0.0000  0.0074   0.0080   0.0194    0.0325   0.0000   441.5887       1.31408       20.8656      0.687303      -1.58452     -0.371749      0.211115      0.286176      0.312305      0.352698      0.364171      0.379376
  55   7 2567.9620    2.2123  1.3314 13.4384  0.0000  0.0075   0.0110   0.0199    0.0313   0.0000   442.1440       1.76585       21.6913     -0.129748      -3.31526      -1.32245      0.224140      0.295974      0.328569      0.368617      0.383696      0.400506
  55   8 2761.2706    3.0119  1.2098 14.2683  0.0000  0.0072   0.0159   0.0190    0.0330   0.0000   441.5421       2.82869       21.2772       1.08076      -2.65958     -0.303803      0.212208      0.287910      0.317547      0.356356      0.371513      0.384387
  55   9 2951.5290    3.9192  1.2055 14.7966  0.0000  0.0070   0.0205   0.0189    0.0334   0.0000   441.6720       4.17304       21.7940       1.39784      -2.56320     -0.950744      0.209719      0.277716      0.310964      0.346287      0.358393      0.374667
  55  10 3137.8244    4.2960  1.3836 14.8867  0.0000  0.0075   0.0209   0.0201    0.0301   0.0000   441.8003       4.82384       21.2777       1.37127      -2.56290      -1.51622      0.226873      0.305880      0.337603      0.380753      0.392444      0.399782
  55  11 3321.2307    3.7908  2.1050 14.4575  0.0000  0.0096   0.0148   0.0254    0.0209   0.0000   441.7508       5.95032       21.1913       1.97904      -2.00238    -0.0987581      0.279956      0.381913      0.419423      0.469067      0.487462      0.504861
  55  12 3502.7975    3.0218  3.4634 13.8450 -0.0000  0.0129   0.0091   0.0346    0.0152   0.0000   442.0122       6.34637       21.9650       1.94908      -2.15817    -0.0986692      0.379107      0.505903      0.566988      0.620970      0.653723      0.666586
  55  13 3682.7637    2.3793  5.5619 13.3342 -0.0001  0.0184   0.0058   0.0501    0.0133   0.0000   441.2862       6.64335       22.3002       4.10899      -4.55023      -1.35803      0.542941      0.720471      0.812157      0.890633      0.944834      0.964148
  55  14 3861.0057    1.8686  8.5054 13.0689 -0.0004  0.0281   0.0038   0.0764    0.0118   0.0000   443.2001       6.61020       20.0778       4.12782      -2.22452      -1.51204      0.807725       1.08745       1.22683       1.33979       1.41074       1.44224
  56   1 1165.8974    0.0730  0.0398 11.8035  0.0000  0.0021   0.0029   0.0054    0.0072   0.0000   440.8760    -0.0884053       22.0537    -0.0414802      -3.54580     0.0384237     0.0600779     0.0725743     0.0914145      0.101718      0.110173      0.116962
  56   2 1475.7968    0.1746  0.1390 11.6346  0.0000  0.0029   0.0029   0.0071    0.0081   0.0000   442.3166     -0.269215       22.1325    -0.0697492      -3.42232      0.543395     0.0859459      0.111712      0.123477      0.138906      0.141799      0.146669
  56   3 1731.9853    0.3803  0.3590 11.6615  0.0000  0.0041   0.0036   0.0102    0.0117   0.0000   442.1173     -0.246237       22.0716      0.222176      -3.24593    -0.0748596      0.118092      0.155334      0.177935      0.192895      0.206608      0.215385
  56   4 1960.6559    0.6531  0.6680 11.8440  0.0000  0.0055   0.0045   0.0138    0.0192   0.0000   442.3478      0.210286       21.9080     -0.249124      -3.14616     -0.123221      0.154274      0.207143      0.231854      0.259417      0.272307      0.276406
  56   5 2179.4358    1.0280  0.9770 12.2640  0.0000  0.0065   0.0060   0.0171    0.0278   0.0000   442.3465      0.178830       21.7628      0.413326      -3.07450      0.384463      0.184941      0.247862      0.271993      0.303436      0.314199      0.330916
  56   6 2385.8500    1.5873  1.2526 12.9028  0.0000  0.0073   0.0082   0.0197    0.0306   0.0000   442.0276       1.29231       22.0609      0.869000      -3.09253     -0.699627      0.210451      0.282872      0.314015      0.352538      0.364631      0.380742
  56   7 2583.3561    2.2817  1.3221 13.5754  0.0000  0.0075   0.0114   0.0196    0.0308   0.0000   442.1694       1.95591       21.4540      0.494420      -3.25458      0.213424      0.217646      0.290735      0.326248      0.360350      0.373875      0.389869
  56   8 2777.7313    3.1019  1.2264 14.2822  0.0000  0.0070   0.0160   0.0191    0.0322   0.0000   441.8070       2.95911       21.6136      0.781977      -3.05949     -0.605326      0.203204      0.271939      0.302236      0.335522      0.347652      0.364063
  56   9 2968.7675    4.0042  1.2245 14.6885 -0.0001  0.0069   0.0204   0.0186    0.0360   0.0000   441.8517       3.32552       21.5167       1.96631      -3.35410     -0.748507      0.208238      0.273790      0.309671      0.340095      0.355551      0.362218
  56  10 3155.8058    4.2562  1.4563 14.8984  0.0000  0.0077   0.0199   0.0207    0.0275   0.0000   441.7443       4.71393       21.7067       2.16255      -2.91950     -0.213561      0.224630      0.301536      0.335368      0.370050      0.382521      0.399558
  56  11 3339.9588    3.7233  2.2110 14.4476  0.0000  0.0098   0.0141   0.0260    0.0199   0.0000   441.4746       5.37457       21.2952       2.46028      -2.94072     -0.736413      0.283445      0.379068      0.423224      0.467032      0.487229      0.501482
  56  12 3522.2826    2.9326  3.8041 13.7695  0.0000  0.0135   0.0084   0.0370    0.0146   0.0000   441.6733       6.55218       20.7192      0.875509      -1.18439     0.0488609      0.389235      0.520865      0.579933      0.641365      0.673163      0.690293
  56  13 3702.9574    2.3179  5.9487 13.3206  0.0000  0.0195   0.0055   0.0530    0.0131   0.0000   441.4177       8.18863       21.8401      0.480653      -2.68803      -1.37207      0.556360      0.750555      0.842420      0.921427      0.971143       1.00369
  56  14 3881.9288    1.8230  9.0277 13.0689  0.0001  0.0296   0.0035   0.0808    0.0114   0.0000   441.2418       7.27974       23.1023       1.76768      -3.01618      -6.23248      0.842373       1.12753       1.26908       1.39131       1.46796       1.51019
  57   1 1174.7632    0.0752  0.0403 11.7791  0.0000  0.0020   0.0028   0.0054    0.0072   0.0000   440.9396    -0.0940860       21.5781     0.0334118      -3.43102    -0.0125079     0.0606699     0.0845838      0.100252      0.107147      0.109679      0.116917
  57   2 1486.3181    0.1800  0.1489 11.6633  0.0000  0.0031   0.0029   0.0072    0.0081   0.0000   442.3742     -0.332027       21.9830     0.0859871      -3.23413    -0.0616794     0.0876590      0.114129      0.131216      0.140084      0.150398      0.160186
  57   3 1743.1976    0.3890  0.3945 11.6510  0.0000  0.0044   0.0035   0.0108    0.0121   0.0000   442.2687     -0.226659       22.2964    -0.0113014      -3.17931      0.209418      0.120668      0.165049      0.181736      0.200709      0.211264      0.218636
  57   4 1973.1632    0.6733  0.6797 11.8286  0.0000  0.0054   0.0045   0.0137    0.0196   0.0000   442.5182     0.0865350       22.1967      0.258593      -2.95627     -0.433352      0.151713      0.202135      0.226289      0.251387      0.261811      0.272643
  57   5 2193.0456    1.0659  1.0381 12.2639  0.0000  0.0066   0.0060   0.0177    0.0290   0.0000   442.1115      0.679021       21.6304      0.437698      -3.29608     -0.643231      0.186776      0.250585      0.281494      0.311152      0.322070      0.338647
  57   6 2400.1701    1.6058  1.3002 12.9862  0.0000  0.0075   0.0081   0.0201    0.0283   0.0000   442.2761       1.21272       22.0790      0.482592      -2.18839     -0.530960      0.212516      0.285766      0.316780      0.353725      0.369457      0.385956
  57   7 2598.6396    2.3260  1.3188 13.6880  0.0000  0.0074   0.0116   0.0200    0.0292   0.0000   442.3533       1.71747       21.7627      0.953989      -2.80121      0.205833      0.209705      0.280768      0.312527      0.347522      0.359985      0.375671
  57   8 2794.0508    3.1977  1.2523 14.2519  0.0000  0.0070   0.0161   0.0191    0.0332   0.0000   442.0552       3.04521       22.2314      0.828136      -2.42312     -0.350944      0.203145      0.267233      0.296474      0.328295      0.344226      0.356239
  57   9 2985.8903    4.0689  1.1812 14.8567  0.0000  0.0068   0.0212   0.0184    0.0355   0.0000   441.7791       3.58350       21.1536       1.80976      -2.80063     -0.902854      0.201146      0.269123      0.296934      0.330921      0.345358      0.356168
  57  10 3173.6314    4.2276  1.4715 14.9100  0.0000  0.0077   0.0197   0.0208    0.0273   0.0000   441.9472       4.46973       21.6149       1.98727      -1.80290     -0.721596      0.220680      0.295521      0.328248      0.364649      0.384696      0.394211
  57  11 3358.5796    3.6507  2.3429 14.3395  0.0000  0.0100   0.0132   0.0264    0.0190   0.0000   442.2189       5.71920       21.2594       2.98849      -1.53429     -0.509188      0.285030      0.380471      0.427369      0.469859      0.496509      0.510490
  57  12 3541.6557    2.8643  3.9315 13.7538 -0.0000  0.0139   0.0080   0.0375    0.0142   0.0000   442.1919       6.57880       21.5389       2.49543      -2.90621     -0.597793      0.389325      0.525744      0.589783      0.653590      0.687830      0.708570
  57  13 3723.0294    2.2685  6.3551 13.2719  0.0001  0.0206   0.0051   0.0562    0.0131   0.0000   441.1399       8.40705       22.3817       4.00293      -3.48214      -1.70151      0.580636      0.777009      0.874435      0.964792       1.01703       1.04373
  57  14 3902.6521    1.7804  9.3241 13.0617  0.0001  0.0307   0.0034   0.0831    0.0112   0.0000   442.8686       5.27294       23.1792       4.70295      -2.64294      -2.37747      0.856805       1.15494       1.30038       1.42344       1.50920       1.53975
  58   1 1183.5431    0.0820  0.0477 11.7819  0.0000  0.0022   0.0028   0.0057    0.0072   0.0000   441.0460     -0.159590       21.8709     0.0167737      -3.41469      0.111356     0.0535209     0.0740756     0.0880856     0.0919377      0.101522     0.0978952
  58   2 1496.7017    0.1926  0.1324 11.6363  0.0000  0.0026   0.0030   0.0063    0.0081   0.0000   442.2867     -0.195609       21.8799      0.294768      -3.19970     0.0490638     0.0749809     0.0962982      0.112368      0.125589      0.137111      0.138534
  58   3 1754.2987    0.4035  0.4055 11.6591  0.0000  0.0044   0.0035   0.0107    0.0123   0.0000   442.0099     0.0736957       21.8615     -0.173727      -3.30600     -0.118884      0.119869      0.158643      0.180950      0.200468      0.212091      0.216372
  58   4 1985.5515    0.6906  0.7201 11.8331  0.0000  0.0055   0.0045   0.0142    0.0204   0.0000   442.5751     0.0586356       21.8542      0.363285      -2.73349     0.0254348      0.151071      0.204194      0.226572      0.253420      0.271351      0.278848
  58   5 2206.5284    1.0940  1.0603 12.2933  0.0000  0.0066   0.0060   0.0177    0.0294   0.0000   442.2102      0.651997       22.2484      0.713476      -2.89900      0.235691      0.185026      0.246063      0.273261      0.307317      0.319981      0.331189
  58   6 2414.3452    1.6665  1.3400 12.9334  0.0000  0.0074   0.0082   0.0200    0.0294   0.0000   442.2546       1.15195       22.2044      0.496242      -3.44480     -0.483126      0.209288      0.279989      0.310425      0.346471      0.360768      0.376476
  58   7 2613.8134    2.3966  1.3328 13.7289 -0.0000  0.0073   0.0118   0.0197    0.0293   0.0000   441.9867       2.38184       21.1640      0.620496      -2.73988      0.173153      0.210178      0.278834      0.309351      0.343924      0.360931      0.372469
  58   8 2810.2494    3.2586  1.2596 14.2225  0.0000  0.0069   0.0162   0.0187    0.0344   0.0000   442.2420       3.13409       21.8526       1.27465      -2.76702     0.0602215      0.200797      0.264347      0.294544      0.328956      0.343602      0.359869
  58   9 3002.8581    4.1285  1.2426 14.8399  0.0000  0.0069   0.0207   0.0187    0.0332   0.0000   442.0494       3.56891       21.3193       1.29494      -2.64595     -0.290687      0.195896      0.262484      0.290753      0.326873      0.338419      0.350234
  58  10 3191.3075    4.2145  1.5783 14.8317  0.0000  0.0080   0.0187   0.0212    0.0258   0.0000   442.3664       4.55561       21.6062       1.98677      -3.08203      -1.30548      0.223719      0.301190      0.330726      0.368839      0.384708      0.395296
  58  11 3377.0275    3.5809  2.4771 14.3036  0.0000  0.0102   0.0124   0.0273    0.0180   0.0000   442.0880       5.91811       21.9301       1.90864      -2.08471     -0.549959      0.284136      0.387258      0.428956      0.476712      0.499567      0.516180
  58  12 3560.8995    2.8044  4.2713 13.6313  0.0000  0.0145   0.0074   0.0391    0.0141   0.0000   441.3753       6.34127       20.7273       2.23403      -2.54829      -2.39725      0.404674      0.545073      0.614896      0.671800      0.710519      0.730446
  58  13 3743.0110    2.2156  6.7445 13.2543 -0.0003  0.0218   0.0048   0.0590    0.0130   0.0000   442.8979       8.41597       20.5050       2.91571      -3.89332      -1.05150      0.605749      0.809118      0.909921       1.00503       1.05689       1.08867
  58  14 3923.2491    1.7182  9.7224 13.0749 -0.0002  0.0325   0.0033   0.0873    0.0109   0.0000   442.0925       7.60127       21.3412      0.916484      -3.60127      -2.29167      0.888125       1.19839       1.35503       1.48849       1.57118       1.61352
  59   1 1192.2425    0.0826  0.0504 11.7801  0.0000  0.0025   0.0028   0.0058    0.0071   0.0000   441.0149     -0.282894       21.8489     -0.175685      -3.45507      0.254563     0.0898320      0.118031      0.139320      0.142685      0.153211      0.160586
  59   2 1506.9587    0.2016  0.1551 11.6344  0.0000  0.0029   0.0029   0.0069    0.0082   0.0000   442.2819     -0.195131       22.1943      0.167264      -3.08155     -0.199595     0.0834885      0.104418      0.116385      0.129497      0.137618      0.143736
  59   3 1765.2827    0.4163  0.4198 11.6634  0.0000  0.0044   0.0036   0.0108    0.0127   0.0000   442.3253     -0.318618       21.9160      0.371988      -2.85663     -0.111079      0.121225      0.157046      0.183981      0.196929      0.208536      0.217882
  59   4 1997.8664    0.7165  0.7261 11.8439  0.0000  0.0054   0.0046   0.0139    0.0207   0.0000   442.2221      0.254715       22.0750      0.801890      -3.31665     -0.146327      0.147298      0.196683      0.221046      0.247055      0.257152      0.269160
  59   5 2219.8767    1.1189  1.0796 12.3747  0.0000  0.0067   0.0061   0.0178    0.0292   0.0000   442.5037      0.251215       22.0169    -0.0487563      -2.97864     -0.252081      0.180867      0.246144      0.272958      0.302361      0.316049      0.329761
  59   6 2428.3834    1.7301  1.3636 12.9406  0.0000  0.0074   0.0083   0.0198    0.0294   0.0000   442.2179      0.977011       22.2119      0.779973      -2.91001    -0.0629972      0.205257      0.271604      0.306552      0.339014      0.354514      0.361750
  59   7 2628.8788    2.4697  1.3624 13.7078 -0.0003  0.0073   0.0118   0.0197    0.0291   0.0000   442.0311       1.95913       21.5258       1.16760      -2.94453     -0.691240      0.205661      0.273182      0.308186      0.338225      0.354546      0.368861
  59   8 2826.3019    3.3875  1.2330 14.3536  0.0000  0.0069   0.0169   0.0183    0.0343   0.0000   441.9044       2.75016       21.4910      0.911938      -3.50738    -0.0203581      0.190562      0.253696      0.278959      0.315281      0.327719      0.341839
  59   9 3019.6962    4.1708  1.2548 14.8935  0.0000  0.0069   0.0206   0.0186    0.0318   0.0000   442.2510       3.84130       22.0758       1.58480      -2.54849      -1.05228      0.193435      0.259234      0.288193      0.322075      0.332126      0.349385
  59  10 3208.9037    4.1951  1.6377 14.8415  0.0000  0.0081   0.0181   0.0215    0.0242   0.0000   441.9713       4.52273       21.8753       1.21299      -2.55640     -0.876677      0.222942      0.300689      0.331904      0.376489      0.387174      0.399337
  59  11 3395.3992    3.4947  2.5820 14.2583  0.0000  0.0104   0.0118   0.0281    0.0176   0.0000   442.2690       5.61948       20.8864       1.41489      -2.01782      -1.04899      0.285006      0.382713      0.425798      0.472349      0.498107      0.516639
  59  12 3579.9875    2.7520  4.4957 13.5853 -0.0000  0.0150   0.0071   0.0407    0.0141   0.0000   441.9639       5.38908       22.0668       1.79868      -1.78650      0.202402      0.406566      0.546088      0.614615      0.675413      0.715113      0.731500
  59  13 3762.7485    2.1618  7.2399 13.2394  0.0005  0.0230   0.0045   0.0631    0.0128   0.0000   442.8969       7.65531       22.4371       3.32772      -2.37207      -1.80404      0.624102      0.834986      0.941781       1.03697       1.10272       1.13036
  60   1 1200.8526    0.0793  0.0419 11.7753 -0.0001  0.0021   0.0028   0.0048    0.0070   0.0000   440.9280     -0.174478       21.9678    0.00435796      -3.50645  -0.000774781     0.0553605     0.0843541     0.0868544      0.100901      0.101353      0.103676
  60   2 1517.1041    0.2044  0.1678 11.6292  0.0000  0.0030   0.0029   0.0073    0.0082   0.0000   442.2243     -0.334881       22.0372     0.0568409      -3.43819     0.0893922     0.0906576      0.116942      0.133270      0.145947      0.155324      0.158947
  60   3 1776.1341    0.4329  0.4322 11.6712  0.0000  0.0044   0.0036   0.0109    0.0128   0.0000   442.2722    -0.0765190       21.8257      0.441697      -3.57622     -0.195683      0.115085      0.154669      0.177330      0.189373      0.199084      0.209689
  60   4 2010.0608    0.7384  0.7835 11.8532  0.0000  0.0056   0.0045   0.0145    0.0218   0.0000   442.4217      0.305062       21.8958      0.511201      -2.51010    -0.0809779      0.153778      0.200774      0.227337      0.251441      0.264586      0.272456
  60   5 2233.0807    1.1597  1.1367 12.4360  0.0000  0.0068   0.0062   0.0185    0.0298   0.0000   442.2739      0.657486       21.4570      0.555883      -3.24229     -0.620497      0.182440      0.244290      0.272287      0.306345      0.316938      0.327512
  60   6 2442.3142    1.7725  1.3775 13.0653  0.0000  0.0075   0.0084   0.0198    0.0276   0.0000   442.1208       1.24634       21.7181      0.919703      -3.07977     0.0165722      0.201788      0.268837      0.300239      0.334995      0.348110      0.368214
  60   7 2643.8388    2.5339  1.3703 13.8158  0.0000  0.0073   0.0119   0.0195    0.0276   0.0000   442.2539       1.73545       21.8379       1.19491      -2.72903     -0.365243      0.202041      0.266073      0.298276      0.334732      0.347636      0.362774
  60   8 2842.2530    3.4398  1.2566 14.4718  0.0000  0.0069   0.0170   0.0185    0.0317   0.0000   442.0572       2.57693       21.6402       1.38178      -2.52685     -0.540568      0.187736      0.251196      0.282204      0.314015      0.326655      0.342498
  60   9 3036.3950    4.2460  1.2873 14.8257  0.0000  0.0069   0.0204   0.0185    0.0323   0.0000   442.0655       3.67393       21.7436       1.42410      -2.98746     -0.322949      0.186050      0.253194      0.279239      0.313640      0.321975      0.336579
  60  10 3226.3337    4.1659  1.7335 14.7120 -0.0000  0.0082   0.0171   0.0218    0.0237   0.0000   441.8353       4.97432       21.6804       1.93321      -2.39696     -0.192401      0.220644      0.299174      0.331903      0.371468      0.391790      0.404393
  60  11 3413.6224    3.4194  2.8249 14.1487  0.0000  0.0109   0.0109   0.0292    0.0166   0.0000   442.2851       5.32312       21.0746       1.84322      -1.89540     -0.994096      0.290378      0.394183      0.437131      0.487310      0.514879      0.529249
  60  12 3598.9934    2.6796  4.7859 13.5424  0.0000  0.0156   0.0066   0.0425    0.0137   0.0000   441.7353       6.77707       21.6023       1.79157      -3.20872     -0.892775      0.417363      0.557991      0.633464      0.697497      0.734922      0.758286
  60  13 3782.4206    2.0834  7.3570 13.2595 -0.0006  0.0239   0.0043   0.0647    0.0124   0.0000   442.9050       4.58719       21.3662       4.16481      -1.37534      -2.19537      0.632722      0.855297      0.962407       1.06271       1.11680       1.15509
  61   1 1209.3935    0.0878  0.0510 11.7576  0.0000  0.0019   0.0027   0.0056    0.0070   0.0000   440.9499     -0.104239       21.9598      0.223097      -3.51629      0.136373     0.0533795     0.0695524     0.0776050     0.0826158     0.0882127     0.0888522
  61   2 1527.1216    0.2097  0.1705 11.6432  0.0000  0.0029   0.0029   0.0072    0.0082   0.0000   442.1591     -0.446091       22.1634      0.112611      -3.28434      0.106067     0.0778994      0.102466      0.116088      0.128987      0.137830      0.141373
  61   3 1786.8660    0.4456  0.4411 11.6820  0.0000  0.0043   0.0036   0.0108    0.0130   0.0000   442.4603    -0.0121794       22.1380      0.172389      -3.24297      0.127207      0.115199      0.153063      0.171987      0.192218      0.205867      0.212396
  61   4 2022.1566    0.7584  0.7730 11.9307  0.0000  0.0055   0.0047   0.0145    0.0213   0.0000   442.3848      0.607084       22.0709      0.539609      -3.66685      0.239238      0.145295      0.196513      0.217145      0.244424      0.255208      0.264570
  61   5 2246.1547    1.1964  1.1640 12.4151  0.0000  0.0068   0.0062   0.0187    0.0312   0.0000   442.1379      0.578911       21.2112      0.180117      -3.06110     -0.149024      0.180744      0.240004      0.271005      0.302633      0.316574      0.333217
  61   6 2456.1189    1.8150  1.3487 13.1812  0.0000  0.0073   0.0087   0.0199    0.0273   0.0000   442.2790       1.24523       21.8949       1.26380      -2.62498     -0.265819      0.194612      0.259713      0.288367      0.320189      0.336251      0.348948
  61   7 2658.6997    2.6152  1.3403 13.8483  0.0000  0.0071   0.0124   0.0193    0.0287   0.0000   442.1954       2.06491       22.3547       1.05906      -3.33123     -0.525988      0.191216      0.254743      0.284079      0.317414      0.328304      0.340908
  61   8 2858.0655    3.5717  1.2630 14.3983 -0.0000  0.0068   0.0172   0.0181    0.0339   0.0000   442.2089       2.68938       22.0383      0.672730      -2.84606     -0.671428      0.184915      0.245262      0.274949      0.306308      0.316965      0.332636
  61   9 3052.9694    4.2449  1.3085 14.8955  0.0000  0.0070   0.0202   0.0187    0.0306   0.0000   441.9485       4.17929       22.0663      0.578946      -2.74059     -0.667643      0.190732      0.254190      0.280541      0.311291      0.328467      0.338896
  61  10 3243.6592    4.1426  1.8035 14.7265  0.0000  0.0083   0.0167   0.0223    0.0225   0.0000   442.0250       4.00412       21.0255       2.65540      -2.67963     -0.837701      0.221850      0.298475      0.328151      0.372936      0.382842      0.397544
  61  11 3431.7257    3.3510  2.9805 14.1306  0.0000  0.0113   0.0104   0.0298    0.0161   0.0000   442.7397       4.89860       21.4613       2.57855      -2.72015      -1.43091      0.297619      0.404084      0.447980      0.498164      0.521952      0.542443
  61  12 3617.8417    2.5963  5.0003 13.5689 -0.0000  0.0163   0.0063   0.0446    0.0133   0.0000   441.0531       6.70614       21.7410       1.69794      -2.43745      -3.04563      0.429733      0.578604      0.647371      0.720893      0.759869      0.783145
  61  13 3801.8980    2.0475  7.7944 13.2580  0.0003  0.0250   0.0041   0.0682    0.0121   0.0000   443.1609       6.65094       20.9900       1.57935      -3.67709      -1.32698      0.648986      0.872626      0.982112       1.09146       1.13888       1.18365
  62   1 1217.8524    0.0886  0.0528 11.7670  0.0000  0.0020   0.0027   0.0054    0.0070   0.0000   440.9422    -0.0396490       22.2128      0.120052      -3.39031     -0.198090     0.0545759     0.0701517     0.0844011     0.0878442     0.0977595     0.0930786
  62   2 1537.0204    0.2211  0.1893 11.6231  0.0000  0.0031   0.0029   0.0076    0.0083   0.0000   442.1211     -0.298656       22.3080      0.152759      -3.53830     -0.238076     0.0790987      0.107677      0.122516      0.131580      0.137413      0.143826
  62   3 1797.5094    0.4549  0.4642 11.6846  0.0000  0.0044   0.0036   0.0112    0.0133   0.0000   442.1735     -0.119468       22.2385      0.172758      -3.28337    -0.0935867      0.114313      0.152733      0.169176      0.189793      0.201218      0.206666
  62   4 2034.1538    0.7663  0.8393 11.9301  0.0000  0.0058   0.0046   0.0151    0.0223   0.0000   442.6301      0.291220       21.3509      0.367827      -2.87606     -0.704841      0.149023      0.200633      0.224817      0.246933      0.257833      0.266755
  62   5 2259.0990    1.2309  1.1800 12.5480  0.0000  0.0069   0.0064   0.0186    0.0301   0.0000   442.4809      0.601965       21.6300      0.621258      -2.99538     -0.365996      0.179344      0.244360      0.269428      0.305135      0.316096      0.328908
  62   6 2469.7877    1.8787  1.4173 13.1276 -0.0000  0.0074   0.0086   0.0197    0.0271   0.0000   441.9996       1.50194       22.4449      0.203473      -2.74368     -0.517321      0.193340      0.259357      0.287598      0.321492      0.334593      0.345842
  62   7 2673.4558    2.6632  1.3489 13.9294  0.0000  0.0071   0.0125   0.0193    0.0283   0.0000   442.3909       2.17180       21.9815       1.21081      -3.33493   -0.00659067      0.188393      0.252966      0.280164      0.317339      0.327485      0.340478
  62   8 2873.7911    3.6267  1.2263 14.5811  0.0000  0.0067   0.0178   0.0179    0.0328   0.0000   442.0732       3.18799       21.5164       1.32062      -3.62150     -0.631188      0.177703      0.238233      0.265272      0.297218      0.308846      0.322034
  62   9 3069.4085    4.2693  1.3516 14.9655  0.0000  0.0070   0.0199   0.0193    0.0275   0.0000   442.1597       4.00522       21.8604      0.923918      -2.81083     -0.202741      0.185377      0.245195      0.274741      0.307074      0.323862      0.335110
  62  10 3260.8695    4.0795  1.8755 14.7552  0.0000  0.0086   0.0160   0.0225    0.0211   0.0000   441.8720       5.15700       22.0861       1.60109      -3.69939    -0.0832511      0.226600      0.306041      0.335463      0.372770      0.391262      0.407071
  62  11 3449.6969    3.2844  3.1901 14.0445  0.0000  0.0115   0.0097   0.0312    0.0155   0.0000   442.2771       5.82964       22.2231       2.07905      -2.74720     -0.555888      0.301487      0.401061      0.452844      0.501116      0.531108      0.548085
  62  12 3636.5586    2.5541  5.2740 13.5467  0.0000  0.0169   0.0060   0.0460    0.0132   0.0000   442.3857       5.56660       21.2466       3.13973      -1.60638      -2.11796      0.440722      0.589329      0.665570      0.732795      0.779373      0.804873
  62  13 3821.2666    1.9910  8.1633 13.2744  0.0000  0.0262   0.0039   0.0715    0.0117   0.0000   442.3526       7.00387       20.3794       2.40946       1.81781      -1.34685      0.671437      0.904559       1.02585       1.12925       1.19889       1.23130
  63   1 1226.2351    0.0871  0.0569 11.7657  0.0000  0.0022   0.0026   0.0056    0.0069   0.0000   441.0563     -0.143701       21.9746      0.239789      -3.34592     0.0427790     0.0574952     0.0737224     0.0878311     0.0978764      0.101906     0.0978720
  63   2 1546.8014    0.2261  0.1896 11.6429  0.0000  0.0031   0.0029   0.0073    0.0083   0.0000   442.2928     -0.212468       21.9038      0.196159      -3.40975     0.0890732     0.0777772      0.107032      0.118965      0.132931      0.138887      0.143862
  63   3 1808.0408    0.4772  0.4785 11.6788  0.0000  0.0044   0.0037   0.0110    0.0137   0.0000   442.3854      0.161728       21.9745      0.106192      -3.66231     -0.250238      0.114249      0.152546      0.173929      0.192424      0.205801      0.206259
  63   4 2046.0537    0.7879  0.8539 11.9566 -0.0000  0.0058   0.0046   0.0151    0.0224   0.0000   442.4803      0.447880       22.0145    -0.0999577      -3.13071     -0.145691      0.147337      0.197595      0.219808      0.248063      0.257977      0.271182
  63   5 2271.9166    1.2646  1.1936 12.6155 -0.0000  0.0070   0.0065   0.0186    0.0294   0.0000   442.5008      0.444677       21.5719      0.157991      -2.60599     -0.545946      0.177071      0.240788      0.264701      0.298898      0.315281      0.328944
  63   6 2483.3617    1.9363  1.4109 13.1833  0.0000  0.0073   0.0088   0.0194    0.0277   0.0000   442.5838       1.47400       21.8696      0.673871      -3.18833    -0.0509711      0.191775      0.254651      0.284633      0.322215      0.334515      0.346293
  63   7 2688.0982    2.7378  1.3882 13.9168 -0.0000  0.0072   0.0125   0.0193    0.0282   0.0000   442.4520       2.62495       22.2461      0.230431      -3.00996     -0.109545      0.182215      0.246805      0.272129      0.306611      0.320194      0.333383
  63   8 2889.3837    3.7062  1.2550 14.5849  0.0000  0.0067   0.0177   0.0182    0.0314   0.0000   442.5278       3.21868       21.7212       1.39996      -3.11254     -0.233897      0.172689      0.234962      0.258170      0.291148      0.301222      0.317424
  63   9 3085.7345    4.3277  1.3874 14.9041  0.0000  0.0071   0.0197   0.0189    0.0288   0.0000   442.0289       4.17607       21.9535       1.76001      -3.01364      -1.35274      0.184875      0.247375      0.278623      0.312121      0.327172      0.341260
  63  10 3277.9515    4.0013  1.9714 14.6938  0.0000  0.0087   0.0152   0.0233    0.0200   0.0000   441.9131       4.77226       21.4672       1.91891      -2.33618     -0.956533      0.223888      0.301681      0.339043      0.377320      0.397915      0.411585
  63  11 3467.5802    3.2171  3.2905 14.0089  0.0000  0.0118   0.0093   0.0316    0.0153   0.0000   442.1822       5.95575       21.3429       1.25523      -2.95327     -0.553685      0.302603      0.407257      0.453716      0.506539      0.527277      0.550687
  63  12 3655.1467    2.4812  5.4288 13.5566  0.0000  0.0176   0.0058   0.0475    0.0131   0.0000   441.3100       5.69318       21.8192       2.94005      -2.88813      -1.57627      0.445390      0.599472      0.675800      0.745541      0.789931      0.817816
  63  13 3840.5401    1.9284  8.6163 13.2874 -0.0003  0.0279   0.0037   0.0756    0.0113   0.0000   442.8275       4.91169       21.6836       2.71684      -4.56900      -1.38044      0.701010      0.942268       1.06904       1.18759       1.24951       1.29441
  64   1 1234.5431    0.0922  0.0545 11.7330 -0.0000  0.0020   0.0026   0.0051    0.0069   0.0000   441.0062     -0.113755       21.9351      0.219147      -3.27784     -0.243607     0.0520452     0.0669669     0.0733325     0.0790166     0.0839107     0.0912375
  64   2 1556.4747    0.2343  0.2114 11.6324  0.0000  0.0032   0.0028   0.0079    0.0084   0.0000   442.0668     -0.264486       22.0605    -0.0276174      -3.23759    -0.0436894     0.0825362      0.107070      0.122710      0.139574      0.144715      0.148415
  64   3 1818.4587    0.4789  0.5004 11.7332  0.0000  0.0045   0.0036   0.0115    0.0135   0.0000   442.5503     -0.344428       22.1466      0.186194      -3.31837     0.0784932      0.112779      0.149803      0.172132      0.186492      0.200355      0.206112
  64   4 2057.8561    0.8145  0.8752 12.0024  0.0000  0.0058   0.0047   0.0153    0.0226   0.0000   442.5478      0.172335       21.8407      0.484736      -3.45721     0.0679064      0.145959      0.193350      0.216719      0.241798      0.255136      0.265275
  64   5 2284.5951    1.3145  1.2369 12.4986  0.0000  0.0068   0.0064   0.0183    0.0298   0.0000   442.5883       1.08585       21.9223      0.336098      -3.10684     -0.119417      0.175009      0.232620      0.259359      0.291937      0.307386      0.320043
  64   6 2496.8116    1.9754  1.4430 13.2473  0.0000  0.0074   0.0088   0.0196    0.0263   0.0000   442.2755       1.80819       21.9488      0.613037      -2.97358     -0.459437      0.188789      0.254705      0.283936      0.315171      0.327781      0.343082
  64   7 2702.6791    2.8099  1.3497 14.0003  0.0000  0.0069   0.0129   0.0191    0.0284   0.0000   442.6317       2.35824       21.8720       1.29671      -3.36610     -0.630096      0.178417      0.239569      0.267683      0.298458      0.307728      0.323192
  64   8 2904.8291    3.7669  1.2773 14.5934  0.0000  0.0067   0.0178   0.0180    0.0316   0.0000   442.4806       2.93365       22.0214       1.21348      -2.64224     -0.337496      0.172092      0.230670      0.256562      0.289340      0.301141      0.312785
  64   9 3101.9570    4.3189  1.3735 15.0377 -0.0000  0.0071   0.0198   0.0190    0.0268   0.0000   442.2420       3.63146       21.7739       1.21668      -3.38157     -0.769720      0.181990      0.242405      0.267872      0.301911      0.312740      0.329897
  64  10 3294.9380    3.9396  2.0217 14.7106  0.0000  0.0088   0.0147   0.0237    0.0192   0.0000   441.9459       4.92677       21.5899       2.69984      -3.00636     -0.625648      0.223392      0.299600      0.331389      0.370558      0.389180      0.406057
  64  11 3485.3226    3.1455  3.5151 13.9545 -0.0000  0.0121   0.0087   0.0329    0.0146   0.0000   441.8363       6.43588       20.7945       2.30828      -2.35845     -0.744446      0.307884      0.410577      0.463811      0.512886      0.538342      0.557882
  64  12 3673.6015    2.4225  5.8595 13.5281 -0.0002  0.0186   0.0054   0.0512    0.0129   0.0000   441.2332       6.71108       22.5029       2.45002      -3.28798     -0.991791      0.468458      0.627420      0.709561      0.784510      0.818972      0.850369
  64  13 3859.6536    1.8826  8.8862 13.2824  0.0001  0.0289   0.0036   0.0778    0.0110   0.0000   443.4383       7.19866       20.4892       3.38815      -2.21003      -2.10847      0.708356      0.959207       1.08559       1.19581       1.26164       1.29979
  65   1 1242.7759    0.0957  0.0591 11.7395  0.0000  0.0021   0.0026   0.0053    0.0069   0.0000   440.9946    -0.0354484       22.0632      0.204189      -3.45598      0.170021     0.0486742     0.0703623     0.0706240     0.0868890     0.0867660     0.0950684
  65   2 1566.0257    0.2341  0.2208 11.6294  0.0000  0.0033   0.0028   0.0082    0.0084   0.0000   442.1356    -0.0874122       22.0517      0.306169      -3.42959      0.315907     0.0842110      0.109770      0.129969      0.140012      0.145036      0.154256
  65   3 1828.7832    0.4927  0.5483 11.7157  0.0000  0.0047   0.0035   0.0123    0.0143   0.0000   442.2041     0.0721833       22.2719      0.242263      -3.08228    -0.0363765      0.117681      0.154740      0.174927      0.192997      0.205287      0.213426
  65   4 2069.5607    0.8345  0.9092 11.9935  0.0000  0.0058   0.0047   0.0156    0.0236   0.0000   442.7278      0.109032       21.8458      0.229792      -3.15441     -0.380002      0.147223      0.192559      0.219440      0.246321      0.259448      0.272116
  65   5 2297.1462    1.3413  1.3028 12.6058  0.0000  0.0071   0.0064   0.0190    0.0268   0.0000   442.4661      0.899704       21.8091      0.442336      -3.18045     -0.244473      0.175393      0.232709      0.260831      0.290060      0.312499      0.323464
  65   6 2510.1918    2.0273  1.4628 13.2657  0.0000  0.0074   0.0089   0.0195    0.0262   0.0000   441.9630       1.55884       22.0234      0.516253      -3.01947     -0.526887      0.185397      0.250366      0.279531      0.310728      0.324279      0.341240
  65   7 2717.1171    2.9038  1.3584 14.0132  0.0000  0.0069   0.0132   0.0186    0.0290   0.0000   442.6278       2.62586       21.6256      0.738648      -2.89997     -0.319778      0.176292      0.235672      0.262314      0.293505      0.307868      0.319476
  65   8 2920.1861    3.8604  1.2746 14.7063 -0.0000  0.0067   0.0180   0.0180    0.0298   0.0000   442.4626       3.26801       22.3201       1.46672      -3.14423     -0.358113      0.169330      0.227575      0.253379      0.282648      0.297169      0.306628
  65   9 3118.0319    4.3966  1.4214 14.9283  0.0001  0.0071   0.0194   0.0189    0.0276   0.0000   442.4668       4.54674       22.3946       1.29875      -2.64692     -0.226007      0.179825      0.238049      0.267835      0.298598      0.310175      0.326666
  65  10 3311.8002    3.8846  2.1649 14.5595  0.0000  0.0090   0.0138   0.0241    0.0189   0.0000   442.5253       5.22620       21.3837       1.62066      -2.80290      -1.42408      0.226022      0.301682      0.337511      0.378146      0.400120      0.412318
  65  11 3502.9907    3.0623  3.6654 13.9532  0.0000  0.0126   0.0083   0.0340    0.0141   0.0000   442.3375       5.56272       20.6500       2.07640      -1.86732      -1.09499      0.309169      0.419376      0.470997      0.525122      0.547082      0.569393
  65  12 3691.9724    2.3740  6.2338 13.5193  0.0004  0.0197   0.0051   0.0540    0.0127   0.0000   441.3232       6.90267       21.6641       1.70992      -2.46865      -1.02293      0.486680      0.650224      0.742231      0.809402      0.865956      0.896677
  65  13 3878.7696    1.8344  9.3104 13.2689 -0.0002  0.0304   0.0034   0.0812    0.0107   0.0000   442.1954       6.39368       19.6666       1.71652      -1.39718      -1.69588      0.739702      0.996670       1.13369       1.24635       1.32460       1.36825
  66   1 1250.9323    0.0980  0.0653 11.7428  0.0000  0.0023   0.0026   0.0052    0.0068   0.0000   441.0724     -0.245377       21.9512    -0.0970478      -3.56704     0.0289528     0.0628865     0.0844890     0.0934269      0.100230      0.107647      0.113424
  66   2 1575.4731    0.2428  0.2291 11.6435  0.0000  0.0033   0.0028   0.0081    0.0085   0.0000   442.1469     -0.255208       22.1437    -0.0611074      -3.45855    -0.0165685     0.0810991      0.108991      0.122789      0.137013      0.144262      0.149419
  66   3 1839.0224    0.5092  0.5508 11.7440  0.0000  0.0047   0.0036   0.0119    0.0143   0.0000   442.2411     -0.218603       21.9387      0.417789      -3.62365      0.241176      0.111521      0.147662      0.169996      0.187174      0.201165      0.208135
  66   4 2081.1853    0.8642  0.9502 12.0287  0.0000  0.0060   0.0047   0.0157    0.0243   0.0000   442.3009      0.277951       22.2377      0.428078      -3.25408     -0.168021      0.145833      0.194621      0.219243      0.244733      0.258512      0.270452
  66   5 2309.5934    1.3689  1.2825 12.7205  0.0000  0.0070   0.0066   0.0187    0.0270   0.0000   442.7314      0.599006       22.4326      0.197338      -3.15457     -0.291002      0.171257      0.229270      0.260276      0.287449      0.302096      0.316411
  66   6 2523.4420    2.0761  1.4857 13.3818  0.0000  0.0074   0.0090   0.0198    0.0248   0.0000   442.5053       1.88880       21.9463      0.363629      -2.57458     -0.123923      0.182198      0.246451      0.274631      0.305579      0.318531      0.336809
  66   7 2731.4807    2.9419  1.3601 14.1140  0.0000  0.0070   0.0133   0.0184    0.0280   0.0000   442.3214       1.97186       22.0316      0.580712      -3.08899     -0.231885      0.173673      0.230980      0.259729      0.293091      0.302516      0.317576
  66   8 2935.4172    3.9163  1.2844 14.7449  0.0000  0.0066   0.0182   0.0179    0.0292   0.0000   442.2964       3.00606       21.8342       1.41168      -2.92567     -0.847407      0.167907      0.223165      0.245530      0.276063      0.290007      0.300708
  66   9 3134.0061    4.3365  1.4742 14.9691 -0.0000  0.0072   0.0188   0.0195    0.0253   0.0000   442.5796       4.41014       21.8289       2.07170      -3.25082      -1.35824      0.177956      0.239489      0.267047      0.297968      0.312499      0.330501
  66  10 3328.5558    3.7963  2.2257 14.6325 -0.0000  0.0092   0.0133   0.0247    0.0175   0.0000   442.3664       5.18662       22.1050       1.75725      -2.36903     -0.517162      0.225148      0.303394      0.338397      0.378319      0.397408      0.411819
  66  11 3520.5103    2.9885  3.9143 13.9318  0.0000  0.0131   0.0079   0.0355    0.0137   0.0000   442.0546       5.72017       20.5568       1.80357      -2.88485     -0.891951      0.319728      0.427428      0.483006      0.533207      0.566075      0.584805
  66  12 3710.2201    2.3195  6.4499 13.5186 -0.0002  0.0204   0.0049   0.0562    0.0127   0.0000   442.8735       6.02341       21.6815       4.00265      -3.00787     -0.828825      0.492319      0.664963      0.749581      0.826635      0.881054      0.912783
  67   1 1259.0321    0.0957  0.0732 11.7166  0.0000  0.0025   0.0025   0.0061    0.0068   0.0000   441.0300    -0.0685716       22.1286    0.00263724      -3.09973     -0.199605     0.0603324     0.0725806     0.0847829     0.0987455      0.102654      0.109743
  67   2 1584.8087    0.2538  0.2407 11.6308  0.0000  0.0033   0.0028   0.0083    0.0086   0.0000   442.2510      0.115868       22.1877     0.0818221      -3.40058     -0.190416     0.0797253      0.105423      0.120488      0.131005      0.143200      0.146808
  67   3 1849.1555    0.5245  0.5603 11.7530  0.0000  0.0047   0.0036   0.0117    0.0145   0.0000   442.4008     0.0692824       22.0914      0.244811      -3.23745     -0.288776      0.113661      0.151663      0.170433      0.190355      0.199894      0.206989
  67   4 2092.6919    0.8786  0.9683 12.0889  0.0000  0.0060   0.0048   0.0162    0.0240   0.0000   442.3735      0.193238       22.0182    -0.0522647      -3.73256     -0.565369      0.143808      0.193381      0.215303      0.242375      0.256536      0.268657
  67   5 2321.9004    1.4196  1.3057 12.7218  0.0000  0.0070   0.0067   0.0187    0.0268   0.0000   442.6204       1.06305       22.4009     0.0624327      -3.27446   -0.00219492      0.168036      0.225823      0.253181      0.285920      0.297981      0.307943
  67   6 2536.6205    2.1423  1.4701 13.3802 -0.0001  0.0073   0.0092   0.0193    0.0254   0.0000   442.4716       1.71202       21.5476      0.799805      -3.24934     -0.528331      0.175958      0.236436      0.265137      0.293385      0.311863      0.327459
  67   7 2745.7320    3.0141  1.3583 14.2026  0.0000  0.0069   0.0136   0.0185    0.0271   0.0000   442.2980       2.77806       22.2967      0.965622      -3.55764     -0.474069      0.169034      0.227375      0.254560      0.284845      0.296366      0.313340
  67   8 2950.5362    3.9946  1.3020 14.7969 -0.0000  0.0067   0.0183   0.0179    0.0287   0.0000   442.4163       3.12253       21.8437       1.18172      -2.74213     -0.200486      0.164662      0.220908      0.247689      0.272468      0.286937      0.298913
  67   9 3149.8607    4.3262  1.5209 14.9558  0.0002  0.0073   0.0183   0.0195    0.0243   0.0000   442.2665       3.63167       21.6081       1.05130      -2.64306     -0.953761      0.177472      0.238755      0.262689      0.297286      0.313286      0.323000
  67  10 3345.1897    3.7512  2.4054 14.4469  0.0000  0.0094   0.0124   0.0252    0.0174   0.0000   442.2922       4.97700       20.9670       2.24019      -2.58165      -1.11174      0.228500      0.307283      0.344743      0.382770      0.404922      0.423155
  67  11 3537.9599    2.9379  4.1221 13.8697 -0.0001  0.0136   0.0075   0.0367    0.0137   0.0000   442.5999       5.48101       21.0810       2.09077      -2.78088      0.204789      0.326731      0.440246      0.494518      0.551497      0.582980      0.602123
  67  12 3728.3114    2.2827  6.8308 13.4634  0.0011  0.0214   0.0046   0.0587    0.0127   0.0000   442.4947       5.60949       21.7906       2.75918      -3.68573      -1.61034      0.511177      0.692650      0.777298      0.863706      0.914312      0.945671
  68   1 1267.0515    0.0991  0.0763 11.7191  0.0000  0.0023   0.0024   0.0066    0.0068   0.0000   440.8663    -0.0227811       22.1155    -0.0140555      -3.49171      0.100874     0.0566867     0.0730401     0.0889757     0.0977885      0.109893      0.115065
  68   2 1594.0303    0.2653  0.2456 11.6290  0.0000  0.0033   0.0028   0.0079    0.0086   0.0000   441.8971     -0.256795       22.2900     0.0408565      -3.24845    -0.0488168     0.0796664      0.103552      0.117988      0.129657      0.139097      0.143845
  68   3 1859.2194    0.5423  0.5866 11.7252  0.0000  0.0047   0.0036   0.0119    0.0153   0.0000   442.2022    -0.0720003       22.3962     0.0836366      -3.35218     -0.279500      0.111071      0.147913      0.167473      0.182692      0.193981      0.205206
  68   4 2104.1313    0.9057  0.9592 12.1263  0.0000  0.0059   0.0049   0.0158    0.0240   0.0000   442.7571   -0.00694835       22.3292      0.125367      -3.41375      0.112742      0.139425      0.188823      0.213117      0.237040      0.251379      0.261388
  68   5 2334.1057    1.4445  1.3595 12.7456  0.0000  0.0071   0.0066   0.0190    0.0257   0.0000   442.4359      0.946605       22.3532      0.146917      -2.71075     -0.294651      0.168983      0.229505      0.254773      0.286302      0.295497      0.307657
  68   6 2549.7097    2.1783  1.4931 13.4365  0.0000  0.0073   0.0092   0.0195    0.0248   0.0000   442.8577       1.96271       22.0693      0.689542      -2.67364      0.100242      0.174038      0.235712      0.262317      0.293500      0.310186      0.324084
  68   7 2759.8936    3.1032  1.3535 14.2364  0.0000  0.0067   0.0139   0.0185    0.0269   0.0000   442.4111       2.44601       21.9659       1.26504      -2.86951     -0.545627      0.162640      0.217488      0.242875      0.273523      0.286968      0.300411
  68   8 2965.5427    4.0504  1.2902 14.8052  0.0000  0.0066   0.0184   0.0177    0.0293   0.0000   442.3742       3.37341       21.8928      0.967868      -3.17190     -0.398268      0.157637      0.214691      0.235196      0.265327      0.275651      0.288781
  68   9 3165.6278    4.3552  1.6073 14.8910  0.0000  0.0074   0.0176   0.0201    0.0234   0.0000   442.3648       3.72469       21.8014      0.781510      -2.25362     -0.653488      0.176447      0.240681      0.266737      0.300078      0.310664      0.327475
  68  10 3361.7405    3.6993  2.5794 14.3250  0.0000  0.0097   0.0116   0.0262    0.0173   0.0000   442.2112       4.84008       21.1016       2.41128      -1.97145      -1.02504      0.229918      0.310163      0.344946      0.384304      0.407383      0.422104
  68  11 3555.2521    2.8599  4.4084 13.8258  0.0000  0.0142   0.0070   0.0386    0.0134   0.0000   442.0903       6.20526       20.8836       1.25573      -3.39562      -1.12098      0.335521      0.452603      0.510111      0.563846      0.601330      0.622304
  68  12 3746.2937    2.2025  7.1512 13.4749 -0.0011  0.0227   0.0043   0.0615    0.0123   0.0000   441.8893       5.57905       20.6950       3.92471      -1.33927      0.164208      0.532219      0.717546      0.810829      0.895072      0.953196      0.989672
  69   1 1275.0201    0.1019  0.0738 11.7129  0.0000  0.0023   0.0025   0.0057    0.0068   0.0000   440.9342     -0.270017       22.1505      0.168817      -3.29946      0.195511     0.0538846     0.0715461     0.0830103     0.0934797      0.103917      0.101199
  69   2 1603.1510    0.2726  0.2548 11.6351  0.0000  0.0033   0.0028   0.0080    0.0087   0.0000   441.9376     -0.136207       22.0020    -0.0847860      -3.05823      0.106834     0.0793892      0.102082      0.119568      0.134058      0.136690      0.142454
  69   3 1869.1887    0.5501  0.6360 11.7152  0.0000  0.0049   0.0036   0.0126    0.0159   0.0000   442.2022     -0.119253       22.1966      0.457308      -3.35742     -0.198311      0.114961      0.150607      0.172285      0.189781      0.201659      0.207270
  69   4 2115.4506    0.9320  1.0260 12.0862  0.0000  0.0060   0.0048   0.0164    0.0253   0.0000   442.5015      0.404525       22.1331     -0.358033      -3.36496     -0.101467      0.141226      0.188062      0.209793      0.235765      0.245500      0.256193
  69   5 2346.1984    1.4929  1.3405 12.8009  0.0000  0.0070   0.0068   0.0189    0.0259   0.0000   442.6253       1.21683       21.7998      0.747668      -2.96612     -0.147464      0.161255      0.217675      0.245436      0.275238      0.290601      0.302745
  69   6 2562.6713    2.2541  1.4614 13.5378  0.0000  0.0072   0.0096   0.0189    0.0249   0.0000   442.5590       1.59721       21.8111      0.934785      -3.32302     -0.700982      0.171376      0.230770      0.258808      0.290873      0.305334      0.315494
  69   7 2773.9642    3.1807  1.3602 14.2791  0.0000  0.0068   0.0140   0.0183    0.0269   0.0000   442.5745       2.17499       22.0339      0.818716      -2.89663      -1.25865      0.159842      0.215194      0.238187      0.268686      0.280205      0.293337
  69   8 2980.4528    4.0852  1.3175 14.8956  0.0000  0.0067   0.0184   0.0180    0.0274   0.0000   442.5214       3.03470       21.8727       1.09839      -3.20356     -0.819389      0.158780      0.212942      0.235613      0.265716      0.278477      0.291600
  69   9 3181.2618    4.3088  1.6387 14.8971  0.0000  0.0075   0.0172   0.0200    0.0224   0.0000   442.5417       4.13318       21.8040       1.67159      -2.34401      -1.40856      0.177327      0.237428      0.263194      0.293841      0.312686      0.324000
  69  10 3378.1840    3.6307  2.6741 14.3582  0.0000  0.0099   0.0112   0.0267    0.0162   0.0000   442.8336       4.73246       21.1278       1.45483      -2.08334      -1.16680      0.233883      0.314002      0.353821      0.388908      0.417217      0.431076
  69  11 3572.4891    2.8188  4.6958 13.7584  0.0000  0.0148   0.0067   0.0404    0.0135   0.0000   441.9517       4.84585       20.8551       3.92143      -2.35984     -0.272078      0.345664      0.466091      0.525043      0.580197      0.619686      0.643594
  69  12 3764.2785    2.1613  7.5286 13.4758  0.0008  0.0237   0.0041   0.0645    0.0118   0.0000   442.0797       5.54393       21.8773       3.99302      -1.23487     -0.152214      0.543468      0.737842      0.834600      0.923234      0.981450       1.01724
  70   1 1282.9136    0.1041  0.0783 11.7064  0.0000  0.0023   0.0024   0.0063    0.0067   0.0000   441.0377     -0.121099       22.0543    -0.0687288      -3.35305      0.192313     0.0526560     0.0729622     0.0836411     0.0877910     0.0966527      0.102329
  70   2 1612.1669    0.2825  0.2700 11.6288  0.0000  0.0034   0.0028   0.0084    0.0089   0.0000   442.0890     -0.166862       21.9780      0.108299      -3.57383     -0.151783     0.0806987      0.105536      0.123124      0.135445      0.143892      0.153268
  70   3 1879.0886    0.5653  0.6436 11.7448 -0.0000  0.0049   0.0036   0.0126    0.0159   0.0000   442.3992    -0.0151221       22.1951     0.0781131      -3.30599     -0.124976      0.112637      0.152924      0.171719      0.192050      0.202015      0.211713
  70   4 2126.6975    0.9543  1.0507 12.0975 -0.0000  0.0062   0.0049   0.0163    0.0262   0.0000   442.5201      0.349356       22.2140      0.383055      -3.79258     -0.118840      0.141803      0.188502      0.213758      0.237050      0.251995      0.260542
  70   5 2358.1556    1.5310  1.4445 12.7046  0.0000  0.0072   0.0066   0.0191    0.0256   0.0000   442.6799       1.10239       21.9546      0.771551      -3.17645     -0.762200      0.166027      0.224721      0.249436      0.282271      0.293319      0.307882
  70   6 2575.5782    2.2886  1.4777 13.5923 -0.0003  0.0072   0.0096   0.0191    0.0237   0.0000   442.4809       2.02258       22.0882      0.771011      -3.00989     -0.495590      0.167371      0.224979      0.251326      0.281660      0.293091      0.309676
  70   7 2787.9319    3.2367  1.3585 14.3005  0.0000  0.0067   0.0141   0.0182    0.0269   0.0000   442.1928       2.18110       22.4370      0.753375      -2.56039     -0.342538      0.156548      0.210437      0.233389      0.262879      0.272574      0.287230
  70   8 2995.2412    4.1612  1.3317 14.8874  0.0000  0.0066   0.0184   0.0178    0.0272   0.0000   442.5414       3.69631       22.3120       1.59752      -2.64189     -0.616134      0.156426      0.208509      0.230581      0.259084      0.273533      0.284284
  70   9 3196.8102    4.3025  1.7295 14.8251  0.0000  0.0077   0.0165   0.0204    0.0217   0.0000   442.1125       4.55935       21.7768       1.21455      -3.44832     -0.864295      0.177991      0.239938      0.267255      0.296803      0.314478      0.327096
  70  10 3394.5234    3.5388  2.8035 14.3218  0.0000  0.0102   0.0106   0.0274    0.0155   0.0000   442.3099       4.68099       21.8842       2.04322      -2.35793     -0.719645      0.235879      0.315776      0.358569      0.393860      0.420915      0.437731
  70  11 3589.6308    2.7247  4.8646 13.7898  0.0001  0.0154   0.0064   0.0422    0.0131   0.0000   442.2555       4.86014       21.1118       1.61640      -3.69319     -0.590804      0.353771      0.477921      0.539271      0.601440      0.632575      0.658874
  70  12 3782.1172    2.0804  7.6989 13.5088 -0.0002  0.0246   0.0040   0.0668    0.0115   0.0000   441.2801       4.25703       23.1653       3.30273      -1.52780      -2.29240      0.558570      0.749799      0.851412      0.939706      0.996506       1.03565
  71   1 1290.7381    0.1143  0.0848 11.7061 -0.0000  0.0022   0.0024   0.0060    0.0067   0.0000   440.8576     -0.165426       21.9935     0.0969072      -3.66409     -0.376652     0.0531029     0.0673471     0.0787364     0.0947851     0.0988404      0.106093
  71   2 1621.0819    0.2846  0.2866 11.6429  0.0000  0.0035   0.0028   0.0085    0.0089   0.0000   441.8238    -0.0945933       22.4202     -0.168664      -3.57295     -0.153415     0.0833537      0.107080      0.123467      0.134393      0.144634      0.149071
  71   3 1888.9056    0.5736  0.6471 11.8188  0.0000  0.0049   0.0037   0.0127    0.0156   0.0000   442.1559     -0.335698       22.3725     0.0893217      -3.47713    -0.0569906      0.111186      0.148323      0.164388      0.186648      0.196861      0.203551
  71   4 2137.8204    0.9809  1.0468 12.2073  0.0000  0.0061   0.0050   0.0163    0.0257   0.0000   442.6352      0.348665       22.5896      0.284151      -3.68090     -0.516905      0.139494      0.187752      0.209512      0.237266      0.249185      0.260852
  71   5 2370.0436    1.5821  1.3980 12.8735  0.0000  0.0071   0.0069   0.0188    0.0254   0.0000   442.6362       1.07071       22.3657      0.242061      -2.98223      0.222261      0.159938      0.218626      0.242425      0.271260      0.284968      0.299637
  71   6 2588.3961    2.3618  1.5609 13.5002 -0.0000  0.0073   0.0095   0.0193    0.0245   0.0000   442.5777       1.53484       22.0727      0.292830      -3.04282     -0.146057      0.164561      0.221951      0.249422      0.278776      0.294232      0.305415
  71   7 2801.8231    3.3402  1.3427 14.3700 -0.0001  0.0066   0.0146   0.0178    0.0275   0.0000   442.5291       2.60266       22.1037       1.00733      -3.22196     0.0266048      0.154331      0.207448      0.231727      0.260712      0.273266      0.285892
  71   8 3009.9359    4.2231  1.3603 14.8948  0.0000  0.0066   0.0185   0.0180    0.0273   0.0000   442.2616       3.07522       21.3144       1.25082      -2.90293     -0.164257      0.152429      0.205944      0.230210      0.259893      0.268547      0.279341
  71   9 3212.2646    4.2295  1.7767 14.8992  0.0000  0.0078   0.0160   0.0209    0.0201   0.0000   442.5458       3.88598       22.1538       1.12449      -3.08429     -0.592898      0.178617      0.241091      0.268414      0.300752      0.313934      0.333906
  71  10 3410.7657    3.4986  2.9786 14.2527 -0.0000  0.0105   0.0101   0.0282    0.0154   0.0000   442.4896       4.51052       21.9167       1.98008      -3.20304     -0.474069      0.240699      0.326744      0.364568      0.406462      0.429979      0.446648
  71  11 3606.6019    2.6732  5.1509 13.7813 -0.0001  0.0162   0.0061   0.0443    0.0132   0.0000   442.4561       4.63846       21.3303       3.32998      -3.21868      -1.46069      0.368546      0.494293      0.561323      0.621058      0.658527      0.685177
  71  12 3799.7227    2.0388  8.0556 13.5122 -0.0001  0.0259   0.0039   0.0701    0.0112   0.0000   442.0646       7.19997       20.1247       1.91898      -3.47335      -2.88907      0.576376      0.783315      0.890760      0.976093       1.03854       1.08609
  72   1 1298.5050    0.1106  0.0884 11.6948  0.0000  0.0025   0.0024   0.0060    0.0067   0.0000   440.9416     -0.103297       22.1749     0.0618939      -3.50174      0.259789     0.0557361     0.0772843     0.0846563     0.0919575      0.102825      0.105448
  72   2 1629.8984    0.2969  0.3005 11.6270  0.0000  0.0035   0.0028   0.0087    0.0091   0.0000   442.0449     -0.343652       22.1281      0.101104      -3.60549     0.0573416     0.0806226      0.107526      0.121488      0.134513      0.142065      0.148467
  72   3 1898.6409    0.5970  0.6536 11.7847  0.0000  0.0048   0.0037   0.0124    0.0164   0.0000   442.3523      0.248628       22.2720      0.240367      -2.93400      0.251527      0.107447      0.145400      0.162418      0.179990      0.191552      0.201353
  72   4 2148.8802    1.0062  1.0940 12.2180  0.0001  0.0062   0.0050   0.0169    0.0260   0.0000   442.6793      0.333042       22.3411      0.266551      -2.50021     -0.245231      0.137074      0.185849      0.208782      0.232197      0.243553      0.255183
  72   5 2381.7975    1.6193  1.4696 12.8620  0.0000  0.0072   0.0068   0.0191    0.0242   0.0000   442.5002       1.09727       22.4987      0.507353      -3.14953    -0.0567992      0.158831      0.216146      0.243732      0.272219      0.285314      0.300391
  72   6 2601.1280    2.4037  1.5317 13.6522 -0.0000  0.0072   0.0097   0.0191    0.0232   0.0000   442.5352       1.57714       22.0660      0.332343      -3.43514     -0.560490      0.163860      0.220707      0.249214      0.277954      0.288849      0.303906
  72   7 2815.5962    3.3866  1.3885 14.3531  0.0000  0.0067   0.0143   0.0179    0.0267   0.0000   442.6063       2.55385       22.1978       1.05977      -3.21805     -0.897497      0.152881      0.203273      0.229396      0.255087      0.271996      0.282595
  72   8 3024.5071    4.2414  1.3832 14.9078 -0.0000  0.0066   0.0181   0.0181    0.0260   0.0000   442.7494       3.71671       22.4165       1.70541      -2.88817     -0.110265      0.153404      0.204878      0.229972      0.257517      0.273056      0.282885
  72   9 3227.5937    4.2559  1.8298 14.8304 -0.0000  0.0078   0.0157   0.0209    0.0202   0.0000   442.1639       4.57401       22.0545       1.65448      -2.88304      -1.08977      0.176980      0.238143      0.268117      0.299226      0.314015      0.327745
  72  10 3426.9440    3.4291  3.0985 14.2657  0.0000  0.0108   0.0097   0.0292    0.0149   0.0000   442.8301       4.68244       20.8814       2.34309      -2.76834     -0.420486      0.241697      0.327691      0.367352      0.408945      0.436895      0.453701
  72  11 3623.4746    2.6272  5.3878 13.7393  0.0000  0.0168   0.0058   0.0461    0.0133   0.0000   442.7410       5.88078       21.9493       1.84334      -2.55344     -0.588691      0.374018      0.503943      0.570437      0.635336      0.674190      0.701146
  72  12 3817.3197    2.0104  8.5008 13.4667  0.0002  0.0272   0.0037   0.0732    0.0111   0.0000   442.8291       5.31021       21.4603       3.02487      -1.85610     -0.130252      0.598880      0.807705      0.925876       1.01064       1.08605       1.12141
  73   1 1306.2130    0.1159  0.0739 11.6868  0.0000  0.0020   0.0025   0.0050    0.0066   0.0000   440.9290     -0.128411       22.0960     0.0962653      -3.38158     -0.105733     0.0439213     0.0595726     0.0685663     0.0770230     0.0790645     0.0823060
  73   2 1638.6082    0.3068  0.3063 11.6386  0.0000  0.0035   0.0028   0.0087    0.0092   0.0000   441.8855   -0.00634967       22.0658     0.0849022      -3.27328     0.0660183     0.0798405      0.103755      0.118227      0.131094      0.140002      0.142117
  73   3 1908.3176    0.6102  0.7176 11.7577  0.0000  0.0051   0.0037   0.0131    0.0172   0.0000   442.2658     0.0873157       22.0352     0.0387553      -3.32478      0.171006      0.111910      0.151704      0.171552      0.192035      0.200137      0.209821
  73   4 2159.8347    1.0327  1.1118 12.2286  0.0000  0.0062   0.0051   0.0167    0.0267   0.0000   442.4192      0.454351       22.3160      0.215683      -3.52619     -0.556656      0.138368      0.187767      0.209331      0.233517      0.248369      0.262543
  73   5 2393.4657    1.6673  1.5021 12.8945  0.0000  0.0072   0.0069   0.0192    0.0241   0.0000   442.5899       1.15617       22.0933      0.497229      -2.71794     -0.299663      0.159456      0.213197      0.235886      0.266929      0.284096      0.294372
  73   6 2613.7836    2.4712  1.5425 13.5908  0.0000  0.0071   0.0099   0.0190    0.0246   0.0000   442.6905       1.56274       22.4048       1.32657      -3.16262     -0.315343      0.159118      0.213460      0.241137      0.269775      0.283534      0.296392
  73   7 2829.2771    3.4906  1.3763 14.4180  0.0000  0.0066   0.0148   0.0178    0.0268   0.0000   442.1851       2.60163       21.6188      0.615938      -3.15270     -0.553968      0.148631      0.200332      0.223685      0.253053      0.263572      0.275698
  73   8 3038.9879    4.3395  1.4321 14.8677  0.0000  0.0068   0.0180   0.0178    0.0258   0.0000   442.9628       3.35484       21.9826       1.47650      -2.68706     -0.992831      0.151357      0.202928      0.225197      0.250201      0.263575      0.278314
  73   9 3242.8403    4.1910  1.8987 14.7950  0.0000  0.0079   0.0150   0.0214    0.0194   0.0000   442.4362       4.29554       21.8054       1.18513      -3.26813     -0.804486      0.176232      0.238612      0.266294      0.296568      0.312800      0.328053
  73  10 3443.0067    3.3415  3.3029 14.1804  0.0000  0.0112   0.0091   0.0305    0.0144   0.0000   442.0266       5.04653       21.3691       1.42408      -2.32961      -1.36310      0.246082      0.335469      0.373741      0.417159      0.443897      0.461204
  73  11 3640.3153    2.6008  5.7688 13.6957  0.0002  0.0179   0.0055   0.0489    0.0131   0.0000   443.1995       5.75835       22.0181       1.85515      -1.98824     -0.457229      0.389329      0.527393      0.593943      0.661869      0.698561      0.725890
  74   1 1313.8542    0.1158  0.0828 11.6952  0.0000  0.0023   0.0024   0.0052    0.0066   0.0000   441.0171     -0.261916       22.1209      0.345366      -3.38656    -0.0783316     0.0503474     0.0683821     0.0750974     0.0877441     0.0881250     0.0961459
  74   2 1647.2340    0.3130  0.3325 11.6347  0.0000  0.0037   0.0028   0.0092    0.0093   0.0000   441.9900    -0.0102163       22.1531   -0.00692616      -3.37023     0.0392019     0.0793031      0.104762      0.122173      0.131464      0.142975      0.150761
  74   3 1917.9200    0.6159  0.7143 11.8545  0.0000  0.0050   0.0037   0.0132    0.0165   0.0000   442.2417     -0.131014       22.4046      0.328916      -3.56715     0.0656586      0.110801      0.145293      0.167595      0.185857      0.199553      0.204713
  74   4 2170.6927    1.0458  1.1491 12.3350  0.0000  0.0064   0.0051   0.0172    0.0265   0.0000   442.6651      0.249472       22.0968      0.671617      -3.53995     -0.787014      0.139721      0.187267      0.212671      0.236890      0.252630      0.264012
  74   5 2405.0398    1.6822  1.4979 13.0014  0.0000  0.0072   0.0069   0.0194    0.0233   0.0000   442.4629      0.901620       21.9466       1.18627      -3.32769    -0.0524362      0.157579      0.213071      0.235983      0.265200      0.279077      0.292953
  74   6 2626.3593    2.5156  1.5177 13.7860 -0.0000  0.0071   0.0102   0.0190    0.0230   0.0000   442.3491       2.01179       21.9116      0.232823      -3.22711     -0.453355      0.155633      0.211134      0.234303      0.264161      0.277025      0.288695
  74   7 2842.8935    3.5461  1.3848 14.4821  0.0000  0.0067   0.0150   0.0175    0.0266   0.0000   442.7770       2.59301       21.8647       1.02271      -2.84914     -0.962277      0.149864      0.201464      0.224366      0.251047      0.264486      0.279966
  74   8 3053.3710    4.3133  1.4536 14.9216 -0.0000  0.0068   0.0177   0.0181    0.0244   0.0000   442.8693       3.49083       21.3778       1.14445      -3.82300     -0.524698      0.149700      0.199910      0.224010      0.252373      0.264694      0.278281
  74   9 3257.9951    4.1516  1.9835 14.7900 -0.0000  0.0081   0.0145   0.0218    0.0185   0.0000   442.4989       4.24025       21.5610       2.10760      -1.61471     -0.972044      0.178514      0.240960      0.271949      0.303187      0.317433      0.330588
  74  10 3458.9514    3.2961  3.4755 14.1045  0.0000  0.0115   0.0086   0.0310    0.0145   0.0000   442.7330       5.01909       22.0595       1.75795      -2.15973     -0.489533      0.250021      0.338956      0.382041      0.428035      0.451264      0.467177
  74  11 3657.0068    2.4953  5.8814 13.7481 -0.0002  0.0184   0.0052   0.0503    0.0127   0.0000   442.5034       5.34510       20.5674       3.41016      -3.13355      -2.76283      0.396378      0.532330      0.604779      0.670106      0.708760      0.740928
  75   1 1321.4360    0.1242  0.0930 11.6950  0.0000  0.0023   0.0024   0.0058    0.0066   0.0000   440.8502    -0.0596304       22.1086    -0.0507949      -3.45454     0.0714045     0.0496242     0.0642692     0.0710897     0.0831015     0.0848594     0.0859261
  75   2 1655.7572    0.3188  0.3326 11.6406  0.0000  0.0037   0.0028   0.0088    0.0093   0.0000   441.9160    -0.0380031       22.2802      0.178299      -3.46743   -0.00332240     0.0782752      0.107584      0.119746      0.136323      0.143390      0.152546
  75   3 1927.4403    0.6405  0.7616 11.8079  0.0000  0.0052   0.0037   0.0134    0.0180   0.0000   442.2523    -0.0474568       22.2133      0.457174      -3.46332     -0.235224      0.110737      0.146602      0.169448      0.186045      0.198846      0.208109
  75   4 2181.4793    1.0787  1.2059 12.3008  0.0000  0.0065   0.0051   0.0176    0.0269   0.0000   442.5147      0.510600       22.4229      0.325374      -3.18833     -0.355059      0.140059      0.186955      0.211469      0.235636      0.247099      0.257631
  75   5 2416.5157    1.7395  1.5172 12.9953  0.0000  0.0072   0.0071   0.0191    0.0236   0.0000   442.5262      0.862965       22.1867      0.528100      -3.00247      0.139844      0.155746      0.209111      0.234562      0.262746      0.277304      0.288905
  75   6 2638.8653    2.5744  1.5540 13.7407 -0.0005  0.0071   0.0101   0.0189    0.0231   0.0000   443.0008       1.62488       22.0459      0.736917      -2.76264     -0.489082      0.155623      0.206983      0.234161      0.261232      0.279451      0.288428
  75   7 2856.4013    3.6227  1.3638 14.5542 -0.0000  0.0065   0.0153   0.0175    0.0260   0.0000   442.7207       2.70857       22.4104      0.974066      -2.97500     -0.689431      0.144693      0.192496      0.216242      0.241767      0.254575      0.265054
  75   8 3067.6498    4.3796  1.4349 15.0142  0.0000  0.0067   0.0180   0.0179    0.0239   0.0000   442.6066       3.63854       22.3623       1.40872      -2.78524     -0.881213      0.147891      0.200874      0.223499      0.251049      0.264352      0.279994
  75   9 3273.0672    4.0985  2.1182 14.7459 -0.0000  0.0083   0.0137   0.0227    0.0172   0.0000   442.8667       3.88729       21.8750       1.64384      -2.65035     -0.812397      0.180568      0.242997      0.271517      0.303918      0.323308      0.336039
  75  10 3474.8125    3.2082  3.6197 14.1312  0.0000  0.0119   0.0083   0.0323    0.0138   0.0000   442.7304       5.04650       21.2205       1.85267      -1.93957      -1.95324      0.255015      0.346736      0.385674      0.431875      0.455554      0.475897
  75  11 3673.5992    2.4919  6.2957 13.6832  0.0004  0.0194   0.0049   0.0530    0.0127   0.0000   442.7609       5.42046       21.6407       2.85440      -1.88129     -0.967861      0.413664      0.559077      0.631688      0.701798      0.747549      0.777773
  76   1 1328.9562    0.1247  0.1006 11.6912  0.0000  0.0024   0.0024   0.0061    0.0066   0.0000   440.8277     -0.112378       22.0752      0.100218      -3.62488     0.0411549     0.0537196     0.0687431     0.0793774     0.0862407     0.0945754      0.100635
  76   2 1664.1957    0.3289  0.3431 11.6461  0.0000  0.0037   0.0028   0.0089    0.0095   0.0000   441.7980     -0.222011       22.5481      0.159196      -3.71153    -0.0357718     0.0781556      0.102657      0.119547      0.129846      0.139956      0.145359
  76   3 1936.9176    0.6556  0.7443 11.8535  0.0000  0.0050   0.0038   0.0131    0.0176   0.0000   442.3176     0.0529200       22.2904      0.379037      -3.40591     -0.370063      0.108575      0.145513      0.164476      0.183760      0.196936      0.203108
  76   4 2192.1432    1.0940  1.2184 12.3987  0.0000  0.0066   0.0052   0.0175    0.0256   0.0000   442.9657      0.509455       21.7374      0.461027      -3.85912     -0.126215      0.138450      0.188308      0.212531      0.239011      0.249415      0.261388
  76   5 2427.8800    1.7676  1.5255 13.1860  0.0000  0.0072   0.0072   0.0196    0.0217   0.0000   442.4729      0.972158       22.0999      0.824576      -3.12049     -0.368097      0.153991      0.208517      0.231266      0.260540      0.277182      0.290829
  76   6 2651.2895    2.6186  1.5023 13.9070 -0.0001  0.0070   0.0105   0.0188    0.0227   0.0000   442.7757       2.01134       22.1298       1.00427      -3.16940      0.108101      0.149727      0.200734      0.226829      0.253179      0.270419      0.283367
  76   7 2869.8147    3.6964  1.3754 14.5562  0.0000  0.0065   0.0154   0.0175    0.0264   0.0000   442.9985       2.70798       22.0149      0.899642      -2.74042     -0.808643      0.140197      0.187190      0.209148      0.234549      0.248281      0.262241
  76   8 3081.8180    4.4057  1.4735 14.9438  0.0000  0.0067   0.0177   0.0182    0.0244   0.0000   442.7600       3.50799       21.7173       1.23776      -3.16800     -0.826449      0.144076      0.194177      0.218584      0.243558      0.255845      0.269413
  76   9 3288.0425    4.0365  2.1618 14.7151  0.0000  0.0084   0.0133   0.0227    0.0174   0.0000   442.3484       4.49513       22.5101       1.49212      -2.54556     -0.939046      0.179319      0.241538      0.268244      0.300457      0.319149      0.330332
  76  10 3490.5910    3.1568  3.9416 14.0447  0.0000  0.0126   0.0078   0.0340    0.0138   0.0000   442.3285       4.72436       22.7653       1.75768      -3.13105      -1.25612      0.264723      0.359003      0.404642      0.445317      0.473921      0.493336
  76  11 3690.1350    2.4052  6.4750 13.6893  0.0000  0.0201   0.0047   0.0551    0.0125   0.0000   442.3391       5.22883       21.5705       1.78870     -0.608011      0.316059      0.422976      0.575234      0.646906      0.718259      0.767780      0.797649
  77   1 1336.4209    0.1265  0.1023 11.6701  0.0000  0.0025   0.0023   0.0060    0.0066   0.0000   440.8293     -0.168850       22.2552      0.216905      -3.48327     0.0162427     0.0500922     0.0671311     0.0784650     0.0845897     0.0915021     0.0949244
  77   2 1672.5433    0.3390  0.3552 11.6199  0.0000  0.0037   0.0028   0.0090    0.0096   0.0000   441.7913     -0.197157       22.2029      0.188619      -3.83230      0.143709     0.0795467      0.106041      0.119843      0.130488      0.142022      0.149056
  77   3 1946.3206    0.6728  0.7968 11.8234  0.0000  0.0052   0.0037   0.0135    0.0185   0.0000   442.2015     -0.130220       22.2640      0.305500      -3.34417     0.0216870      0.108971      0.147267      0.165962      0.185250      0.193819      0.201697
  77   4 2202.7369    1.1253  1.2178 12.4296  0.0000  0.0064   0.0052   0.0175    0.0253   0.0000   442.6995      0.607587       22.1704      0.402604      -3.28306      0.585013      0.134194      0.181591      0.203043      0.229267      0.241830      0.251687
  77   5 2439.1818    1.8063  1.5711 13.1634 -0.0000  0.0073   0.0072   0.0195    0.0214   0.0000   442.5523       1.65639       22.1852      0.697313      -3.06127     -0.164073      0.153691      0.209769      0.233332      0.262087      0.275505      0.287905
  77   6 2663.6465    2.6915  1.5183 13.8750  0.0000  0.0070   0.0106   0.0185    0.0233   0.0000   442.7198       2.43738       22.0679      0.293333      -3.78717     -0.272632      0.145798      0.198836      0.221859      0.250438      0.263260      0.275986
  77   7 2883.1601    3.7653  1.3996 14.5925  0.0000  0.0065   0.0154   0.0175    0.0251   0.0000   443.0937       2.55153       21.9913       1.00076      -3.03242      -1.24125      0.136703      0.182989      0.204926      0.228484      0.241130      0.252893
  77   8 3095.9048    4.4016  1.5207 14.9851 -0.0000  0.0069   0.0174   0.0183    0.0230   0.0000   442.6140       3.31563       22.0451      0.902866      -3.26555    -0.0598471      0.146989      0.197459      0.221312      0.248408      0.260425      0.270629
  77   9 3302.9105    4.0049  2.3249 14.5762  0.0000  0.0087   0.0125   0.0234    0.0172   0.0000   442.7195       4.14990       21.6168       1.60288      -2.66979     -0.983827      0.183051      0.245967      0.276784      0.308275      0.327681      0.343286
  77  10 3506.2967    3.0768  3.9743 14.0676 -0.0001  0.0127   0.0075   0.0345    0.0135   0.0000   442.3221       4.91749       22.1953       1.56401      -2.67840   -0.00337109      0.265161      0.357040      0.404066      0.448499      0.473930      0.499301
  77  11 3706.4995    2.3674  6.8830 13.6750  0.0005  0.0212   0.0045   0.0581    0.0122   0.0000   442.6561       4.85945       22.5621       1.66763      -2.52889      -1.37504      0.439758      0.595191      0.677048      0.750049      0.795440      0.833813
  78   1 1343.8250    0.1293  0.1116 11.6801  0.0000  0.0026   0.0023   0.0063    0.0066   0.0000   440.8480     -0.106492       22.0359      0.166245      -3.54320    -0.0547669     0.0543520     0.0746774     0.0850777     0.0941139     0.0988956      0.101042
  78   2 1680.7958    0.3446  0.3767 11.6442  0.0000  0.0038   0.0028   0.0094    0.0098   0.0000   441.9183     -0.217135       22.1429      0.123597      -3.42790     0.0758182     0.0790784      0.103552      0.119217      0.133049      0.143498      0.149716
  78   3 1955.6596    0.6811  0.7913 11.9215  0.0000  0.0052   0.0038   0.0136    0.0178   0.0000   442.1044    -0.0606505       22.1865      0.233372      -3.15358    -0.0979098      0.106331      0.141725      0.161654      0.179765      0.191814      0.201108
  78   4 2213.2337    1.1659  1.2608 12.3879  0.0000  0.0065   0.0052   0.0174    0.0255   0.0000   442.5790      0.625494       22.1879      0.274926      -3.29425     -0.129458      0.132903      0.180012      0.201355      0.226407      0.239845      0.248733
  78   5 2450.3921    1.8598  1.5776 13.1546  0.0000  0.0072   0.0073   0.0194    0.0224   0.0000   442.3153       1.42902       22.3688      0.120023      -3.52044     -0.530951      0.149758      0.199743      0.225026      0.252579      0.265074      0.279707
  78   6 2675.9264    2.7895  1.5479 13.8148  0.0000  0.0068   0.0107   0.0185    0.0242   0.0000   442.7760       2.20335       22.3231      0.335899      -3.75947     -0.883791      0.144307      0.193557      0.216808      0.244221      0.258268      0.269466
  78   7 2896.3949    3.8170  1.3766 14.6640 -0.0000  0.0064   0.0157   0.0172    0.0252   0.0000   443.0127       2.98241       22.3429       1.13591      -3.30063     -0.649758      0.135318      0.182556      0.203702      0.229046      0.244644      0.254179
  78   8 3109.9062    4.4415  1.5591 14.9361  0.0000  0.0068   0.0171   0.0185    0.0229   0.0000   442.8240       3.72646       21.8276       1.21699      -2.79517     -0.695006      0.143896      0.194108      0.216401      0.242578      0.255515      0.267698
  78   9 3317.6973    3.9202  2.3799 14.6234 -0.0000  0.0088   0.0121   0.0240    0.0162   0.0000   443.0075       4.41102       21.5817       1.50339      -2.90219     -0.440199      0.183987      0.246672      0.275899      0.309094      0.327499      0.340956
  78  10 3521.8892    3.0503  4.3052 14.0040  0.0004  0.0134   0.0072   0.0367    0.0137   0.0000   443.2339       4.55605       22.0195       2.34464      -3.06126     -0.519490      0.275124      0.372652      0.422267      0.467809      0.499432      0.518879
  78  11 3722.8637    2.3060  6.9994 13.7043  0.0000  0.0218   0.0044   0.0594    0.0119   0.0000   442.6725       5.54227       20.6055       2.51327      -3.19884      -2.05641      0.445433      0.603303      0.681080      0.757466      0.806801      0.843275
  79   1 1351.1755    0.1326  0.1095 11.6821  0.0000  0.0024   0.0023   0.0063    0.0065   0.0000   440.6734     -0.108438       22.1864      0.100132      -3.61156     -0.212948     0.0509671     0.0693144     0.0810872     0.0878395     0.0943852     0.0966221
  79   2 1688.9535    0.3551  0.3979 11.6497  0.0000  0.0039   0.0028   0.0096    0.0100   0.0000   441.7935    -0.0740952       22.4278     0.0978610      -3.50910      0.302997     0.0790540      0.104807      0.119605      0.134428      0.142248      0.150290
  79   3 1964.9382    0.7024  0.8449 11.8851  0.0000  0.0053   0.0038   0.0138    0.0190   0.0000   442.2189    -0.0265124       21.9005      0.161136      -3.54935     0.0326931      0.108361      0.145407      0.165473      0.184454      0.193348      0.202555
  79   4 2223.6421    1.1838  1.2778 12.5345  0.0002  0.0066   0.0053   0.0177    0.0241   0.0000   442.7683      0.721073       21.9861      0.228064      -3.31653    -0.0332108      0.133512      0.181907      0.203182      0.229089      0.242410      0.252848
  79   5 2461.5109    1.8969  1.6195 13.1929  0.0000  0.0072   0.0072   0.0196    0.0214   0.0000   442.5002       1.23673       22.7416      0.793796      -3.17437      0.150044      0.148286      0.198494      0.224059      0.253669      0.266831      0.280075
  79   6 2688.1399    2.8234  1.5402 13.9656  0.0000  0.0069   0.0109   0.0185    0.0230   0.0000   442.7809       1.79084       22.0997      0.892085      -3.78102      0.303440      0.142994      0.194470      0.215956      0.244125      0.257519      0.271959
  79   7 2909.5426    3.8982  1.4303 14.6062  0.0000  0.0065   0.0155   0.0174    0.0255   0.0000   442.8587       2.80963       22.4927       1.01107      -2.94006     -0.552231      0.136004      0.181327      0.203149      0.227649      0.243257      0.255367
  79   8 3123.8355    4.3891  1.6444 14.9604  0.0000  0.0070   0.0164   0.0191    0.0209   0.0000   442.8484       3.21855       22.2007       1.75243      -2.76955     -0.347703      0.145772      0.195237      0.218068      0.247275      0.258409      0.272431
  79   9 3332.4057    3.8904  2.5217 14.4996  0.0000  0.0091   0.0115   0.0241    0.0163   0.0000   442.7931       4.54239       21.7242      0.896554      -2.53120     -0.637676      0.185598      0.249819      0.280158      0.312064      0.333554      0.348314
  79  10 3537.4103    2.9906  4.4530 14.0253 -0.0005  0.0139   0.0069   0.0379    0.0135   0.0000   443.3560       4.82718       22.0656       1.93300      -2.56597      -1.12688      0.281750      0.382257      0.431988      0.481471      0.511225      0.533295
  79  11 3739.1080    2.2554  7.3470 13.7001 -0.0000  0.0229   0.0042   0.0623    0.0116   0.0000   443.2130       4.17800       21.8168       2.10464      -2.89198     -0.183150      0.462216      0.623310      0.711386      0.786504      0.842180      0.873675
  80   1 1358.4726    0.1372  0.1100 11.6889  0.0000  0.0024   0.0023   0.0059    0.0065   0.0000   440.8319     -0.156841       22.2645     0.0185115      -3.54421     -0.147230     0.0488935     0.0620284     0.0717803     0.0819954     0.0880105     0.0896567
  80   2 1697.0365    0.3649  0.4227 11.6617  0.0000  0.0040   0.0028   0.0099    0.0102   0.0000   441.8154    -0.0224935       22.3539     0.0652632      -3.40129      0.165112     0.0799530      0.106316      0.122328      0.134858      0.144619      0.150601
  80   3 1974.1418    0.7084  0.8654 11.9244  0.0000  0.0054   0.0038   0.0141    0.0191   0.0000   442.2369      0.219448       22.0206      0.189213      -3.13306    -0.0411792      0.108676      0.147019      0.165554      0.184502      0.195551      0.206864
  80   4 2233.9547    1.2077  1.3265 12.4997  0.0000  0.0066   0.0052   0.0178    0.0234   0.0000   442.5118      0.519895       22.4235      0.564939      -3.28549     -0.532817      0.133685      0.179878      0.202059      0.224556      0.239272      0.254914
  80   5 2472.5650    1.9570  1.6060 13.2719  0.0000  0.0072   0.0075   0.0193    0.0216   0.0000   442.4590       1.61570       22.4345      0.709232      -3.84277     -0.265514      0.146866      0.200641      0.225453      0.251745      0.267197      0.277795
  80   6 2700.2759    2.8680  1.5496 14.0886  0.0000  0.0069   0.0110   0.0184    0.0215   0.0000   442.8886       1.95047       21.9832      0.830713      -2.76719      0.166698      0.141673      0.189103      0.212682      0.238715      0.255284      0.269387
  80   7 2922.6194    3.9401  1.4304 14.6651  0.0000  0.0065   0.0156   0.0172    0.0248   0.0000   443.1284       3.28918       22.0517       1.20563      -3.00788     -0.726220      0.133357      0.177408      0.199034      0.224666      0.238783      0.248876
  80   8 3137.6562    4.4077  1.6604 14.9724 -0.0000  0.0071   0.0162   0.0189    0.0205   0.0000   442.8603       3.55929       22.7171       1.26863      -3.33884      -1.03679      0.144588      0.194943      0.217535      0.245479      0.258685      0.271691
  80   9 3347.0257    3.8388  2.6302 14.4699  0.0000  0.0092   0.0110   0.0249    0.0159   0.0000   442.7323       4.26736       21.5716       1.81211      -2.75672     -0.790767      0.186327      0.252062      0.282426      0.314554      0.334126      0.348701
  80  10 3552.8406    2.9143  4.6779 14.0679  0.0008  0.0146   0.0066   0.0400    0.0131   0.0000   442.3279       4.89644       22.3647       2.34423      -2.36347      -1.35338      0.291616      0.391530      0.447714      0.497513      0.531764      0.553722
  80  11 3755.2284    2.2058  7.6375 13.6952  0.0000  0.0239   0.0040   0.0644    0.0112   0.0000   442.5519       4.60153       21.7094       3.28001      -1.36398     -0.243393      0.473992      0.643742      0.728790      0.810100      0.859521      0.891914
  81   0  916.6782    0.0282  0.0101 12.0333 -0.0097  0.0030   0.0033   0.0037    0.0059   0.0000   437.2253     -0.390563       21.4912      0.246416      -3.52445     -0.440647     0.0768365     0.0911955     0.0935812      0.110772      0.129784      0.116825
  81   1 1365.7103    0.1399  0.1150 11.6715  0.0000  0.0024   0.0023   0.0059    0.0065   0.0000   440.8155    -0.0490777       22.1893    -0.0651919      -3.46301     -0.132968     0.0512374     0.0680479     0.0766800     0.0833118     0.0888339     0.0933836
  81   2 1705.0497    0.3774  0.4211 11.6548  0.0001  0.0039   0.0028   0.0098    0.0103   0.0000   441.6013     0.0497633       22.4341     0.0678169      -3.68067    -0.0343894     0.0776286      0.102096      0.116292      0.129871      0.138305      0.144158
  81   3 1983.3041    0.7197  0.9216 11.8979  0.0000  0.0056   0.0037   0.0147    0.0201   0.0000   442.3079      0.281170       22.3847     -0.106705      -3.60172      0.176328      0.109739      0.148225      0.167306      0.187235      0.199373      0.208906
  81   4 2244.1971    1.2371  1.3333 12.5739  0.0000  0.0067   0.0053   0.0179    0.0230   0.0000   442.4333      0.718950       22.1279      0.508532      -3.89168     -0.305945      0.131954      0.179103      0.200967      0.226350      0.238266      0.252773
  81   5 2483.5310    1.9896  1.6352 13.2882  0.0000  0.0072   0.0075   0.0195    0.0211   0.0000   442.6603       1.16138       22.1921      0.504021      -3.17633     -0.460702      0.143998      0.193871      0.218476      0.247090      0.257526      0.269930
  81   6 2712.3448    2.9196  1.5277 14.1031  0.0000  0.0068   0.0113   0.0183    0.0223   0.0000   442.8574       2.05600       21.7061       1.07922      -3.26025    -0.0719549      0.136748      0.183890      0.207617      0.232571      0.245273      0.259017
  81   7 2935.5752    3.9921  1.4543 14.7702  0.0000  0.0065   0.0157   0.0175    0.0229   0.0000   442.8960       2.72946       22.3120      0.743530      -3.61498     -0.381255      0.132203      0.178424      0.197883      0.224270      0.234900      0.244941
  81   8 3151.3749    4.4454  1.6811 14.9297  0.0000  0.0071   0.0161   0.0189    0.0208   0.0000   442.7285       3.25303       22.7410       1.08018      -2.87944     -0.988253      0.143488      0.191854      0.215459      0.242267      0.256227      0.266414
  81   9 3361.6050    3.7473  2.7711 14.4863 -0.0000  0.0095   0.0105   0.0259    0.0150   0.0000   442.7320       4.35228       21.5709       1.33145      -2.96754      -1.11558      0.190379      0.258498      0.289735      0.323334      0.343335      0.358803
  81  10 3568.1524    2.8582  4.9379 14.0288 -0.0010  0.0153   0.0063   0.0418    0.0131   0.0000   442.6458       5.32591       21.5637       1.99681      -2.28282      -1.60553      0.303871      0.407313      0.465035      0.512973      0.547200      0.573733
  82   1 1372.8985    0.1432  0.1161 11.6709  0.0000  0.0024   0.0023   0.0060    0.0065   0.0000   440.8448     -0.104407       22.2601     0.0642339      -3.57541     -0.117724     0.0453379     0.0603325     0.0684901     0.0773286     0.0810341     0.0875647
  82   2 1712.9693    0.3783  0.4521 11.6757  0.0000  0.0041   0.0028   0.0101    0.0105   0.0000   441.5585    -0.0222501       22.2688     0.0580633      -3.59758     -0.312316     0.0811788      0.109482      0.122625      0.134163      0.146726      0.154548
  82   3 1992.4044    0.7435  0.9408 11.9286 -0.0000  0.0055   0.0038   0.0149    0.0201   0.0000   442.2829      0.244168       22.3044     -0.361389      -3.48185      0.375226      0.107680      0.146230      0.164381      0.181675      0.192819      0.203790
  82   4 2254.3252    1.2626  1.3824 12.5661  0.0000  0.0067   0.0053   0.0181    0.0227   0.0000   442.4860      0.727030       22.3981      0.486545      -3.57501    -0.0223561      0.132312      0.177923      0.201303      0.225547      0.239186      0.250573
  82   5 2494.4264    2.0321  1.6477 13.3447  0.0000  0.0072   0.0075   0.0192    0.0208   0.0000   442.6564       1.32554       22.7598      0.551432      -2.76628     -0.325984      0.144078      0.193040      0.217991      0.245648      0.260907      0.270820
  82   6 2724.3314    2.9948  1.5551 14.0840  0.0000  0.0068   0.0113   0.0182    0.0227   0.0000   442.8612       2.36637       22.0542      0.746240      -4.00932     0.0192695      0.136173      0.183281      0.206428      0.232511      0.244058      0.257045
  82   7 2948.4916    4.0321  1.4311 14.8600  0.0000  0.0065   0.0160   0.0174    0.0234   0.0000   442.7416       2.62716       22.1749      0.871320      -2.95864     -0.542596      0.130862      0.173637      0.194710      0.219309      0.229743      0.240492
  82   8 3165.0433    4.4180  1.7167 14.9532 -0.0000  0.0071   0.0158   0.0193    0.0205   0.0000   443.1728       3.71323       22.1541       1.14086      -2.46068     -0.672133      0.142058      0.192908      0.215471      0.242236      0.252688      0.266430
  82   9 3376.0722    3.7015  2.9246 14.4383  0.0000  0.0098   0.0101   0.0265    0.0149   0.0000   442.9448       4.75891       21.7651       1.19039      -2.29184      -1.03980      0.195143      0.260999      0.296125      0.329785      0.349449      0.365398
  82  10 3583.4289    2.8371  5.1773 13.9820  0.0008  0.0158   0.0061   0.0435    0.0135   0.0000   443.4351       5.02344       21.5728       1.64319      -2.31691      -1.87409      0.312028      0.418416      0.475073      0.527546      0.566360      0.591478
  83   1 1380.0304    0.1412  0.1228 11.6700  0.0000  0.0025   0.0022   0.0063    0.0065   0.0000   440.6262     -0.166949       22.2745     0.0691538      -3.83886    0.00574866     0.0485144     0.0635185     0.0724557     0.0810478     0.0867049     0.0943401
  83   2 1720.8130    0.3960  0.4633 11.6598  0.0000  0.0041   0.0028   0.0101    0.0108   0.0000   441.5058    -0.0282281       22.3933      0.186523      -3.75485     -0.264675     0.0792552      0.104748      0.121126      0.134487      0.145062      0.149982
  83   3 2001.4386    0.7652  0.9600 11.9132  0.0000  0.0055   0.0038   0.0149    0.0211   0.0000   442.3732      0.110943       22.3309      0.338220      -3.30311     -0.174437      0.106261      0.143309      0.161488      0.180613      0.191477      0.201202
  83   4 2264.4038    1.3021  1.4191 12.5592  0.0000  0.0067   0.0053   0.0181    0.0228   0.0000   442.6577       1.21368       22.1404      0.403236      -3.49484    -0.0153350      0.132362      0.176712      0.199554      0.222450      0.236649      0.247996
  83   5 2505.2398    2.0637  1.6905 13.3837  0.0000  0.0073   0.0075   0.0194    0.0199   0.0000   442.3349       1.51264       22.2463      0.413837      -3.43900     -0.430903      0.144229      0.192658      0.215841      0.243772      0.256939      0.271100
  83   6 2736.2629    3.0582  1.5721 14.0814  0.0000  0.0068   0.0113   0.0181    0.0227   0.0000   442.8706       2.32662       22.1848       1.44751      -2.86617     -0.402618      0.133691      0.181791      0.203853      0.228120      0.242592      0.256181
  83   7 2961.3002    4.1197  1.4644 14.8230 -0.0001  0.0065   0.0160   0.0173    0.0233   0.0000   442.9834       3.01708       21.9738      0.784101      -3.13477     -0.601503      0.128115      0.173033      0.193973      0.218011      0.230425      0.240248
  83   8 3178.6016    4.4060  1.7859 14.9045  0.0000  0.0072   0.0153   0.0194    0.0197   0.0000   442.8712       3.72199       22.0312       1.26032      -3.04988     -0.453446      0.142459      0.192177      0.217342      0.241248      0.255788      0.269413
  83   9 3390.4655    3.6204  3.0008 14.4562 -0.0000  0.0101   0.0098   0.0274    0.0145   0.0000   443.2236       4.28216       21.8630       1.57391      -2.87018     -0.927739      0.194306      0.264169      0.295143      0.330281      0.349541      0.365584
  83  10 3598.6116    2.7605  5.3565 13.9753 -0.0013  0.0164   0.0057   0.0454    0.0131   0.0000   443.1165       4.41831       21.8280       2.03925      -2.78008     -0.500058      0.316813      0.427504      0.486511      0.537965      0.573042      0.601541
  84   0  932.9997    0.0311  0.0154 12.0246  0.0000  0.0033   0.0032   0.0049    0.0058   0.0000   436.7019      0.228257       21.5191      0.842396      -3.98946      0.311862     0.0561748     0.0871788     0.0973811      0.107390      0.111019      0.119458
  84   1 1387.1097    0.1460  0.1294 11.6543  0.0000  0.0026   0.0022   0.0062    0.0065   0.0000   440.6033     -0.170954       22.2259     0.0743256      -3.70149     -0.129325     0.0492540     0.0680463     0.0786297     0.0849737     0.0910254     0.0979877
  84   2 1728.5823    0.3988  0.4641 11.6725  0.0000  0.0040   0.0028   0.0103    0.0108   0.0000   441.6874    -0.0834103       22.4449      0.196600      -3.45508    0.00937356     0.0773760      0.103443      0.119250      0.131901      0.144021      0.151596
  84   3 2010.4318    0.7704  0.9670 11.9916 -0.0000  0.0056   0.0038   0.0149    0.0205   0.0000   442.2260      0.488417       22.3296      0.286800      -3.30153      0.199284      0.105638      0.142968      0.161803      0.179659      0.191973      0.201035
  84   4 2274.3738    1.3196  1.4483 12.6172  0.0000  0.0069   0.0053   0.0182    0.0222   0.0000   442.7008      0.786884       22.2809    -0.0628475      -3.35851     -0.368264      0.131599      0.178948      0.202045      0.226623      0.240463      0.252875
  84   5 2515.9870    2.1019  1.6786 13.4587 -0.0000  0.0073   0.0077   0.0194    0.0200   0.0000   442.5790       1.14810       22.6096      0.430416      -3.22966    -0.0571902      0.141328      0.190413      0.214722      0.242741      0.254982      0.270996
  84   6 2748.1287    3.1234  1.5516 14.2065 -0.0000  0.0067   0.0117   0.0181    0.0218   0.0000   442.8143       2.33136       22.2441      0.666351      -3.39542     -0.285338      0.129889      0.175281      0.196274      0.220082      0.234770      0.244632
  84   7 2974.0309    4.1629  1.4831 14.8692  0.0000  0.0065   0.0159   0.0173    0.0224   0.0000   442.9481       2.87393       22.3960      0.810575      -3.17673    -0.0171922      0.129487      0.172076      0.194143      0.216893      0.229871      0.241187
  84   8 3192.1027    4.3611  1.9094 14.8905 -0.0000  0.0075   0.0146   0.0203    0.0184   0.0000   443.0435       3.73712       22.0127       1.36278      -3.03553      -1.06007      0.145031      0.193713      0.218491      0.243908      0.258665      0.271870
  84   9 3404.7984    3.5641  3.1820 14.4096 -0.0000  0.0104   0.0093   0.0283    0.0140   0.0000   442.3751       4.58365       21.9120       2.29663      -2.03852     -0.383502      0.200025      0.270003      0.304233      0.340452      0.361442      0.377534
  84  10 3613.6955    2.7227  5.8214 13.9437  0.0015  0.0177   0.0053   0.0484    0.0129   0.0000   442.7281       3.84782       22.2235       1.96316      -2.01393      -1.67828      0.336578      0.454285      0.516578      0.573049      0.614101      0.643583
  85   0  938.3754    0.0188  0.0015 12.0150 -0.0599  0.0020   0.0030   0.0013    0.0057   0.0000   436.7640     -0.331145       21.4224      0.202487      -4.25496     -0.235655     0.0441855     0.0672781     0.0682890     0.0546531     0.0643165     0.0734737
  85   1 1394.1327    0.1535  0.1341 11.6459  0.0000  0.0025   0.0022   0.0062    0.0065   0.0000   440.6995     -0.182669       22.1930    -0.0416705      -3.61334    -0.0669906     0.0485710     0.0656117     0.0736685     0.0804917     0.0864439     0.0930636
  85   2 1736.2784    0.4126  0.4735 11.6618  0.0000  0.0040   0.0028   0.0100    0.0110   0.0000   441.6206     0.0122593       22.0775      0.237605      -3.33360     -0.296350     0.0761360      0.101109      0.114441      0.129117      0.135574      0.141989
  85   3 2019.3615    0.7947  0.9914 11.9694  0.0000  0.0056   0.0039   0.0150    0.0213   0.0000   442.1459      0.397972       22.4084     -0.254936      -3.45483     -0.127032      0.104663      0.141223      0.159424      0.178227      0.187081      0.196755
  85   4 2284.2634    1.3460  1.4633 12.7007 -0.0001  0.0069   0.0054   0.0184    0.0216   0.0000   442.5986       1.01197       22.5836      0.438162      -3.32516     -0.292649      0.130639      0.177344      0.197655      0.223635      0.236440      0.248016
  85   5 2526.6701    2.1536  1.7459 13.4322  0.0000  0.0073   0.0076   0.0198    0.0200   0.0000   442.9654       1.34301       22.2425      0.572022      -3.02738     -0.113038      0.140344      0.187802      0.211219      0.239065      0.250552      0.262354
  85   6 2759.9354    3.1612  1.5633 14.2754  0.0000  0.0068   0.0118   0.0181    0.0213   0.0000   442.8484       1.97593       22.4880       1.21781      -3.39206     -0.114376      0.130843      0.177518      0.196831      0.222854      0.236440      0.248563
  85   7 2986.6845    4.2347  1.4846 14.8234 -0.0000  0.0064   0.0159   0.0173    0.0230   0.0000   442.8673       3.14326       22.1070      0.896531      -2.82410     -0.193866      0.123438      0.166145      0.185677      0.208866      0.218684      0.231757
  85   8 3205.5204    4.3208  1.9231 14.9456  0.0000  0.0075   0.0144   0.0205    0.0178   0.0000   443.4351       3.77558       22.4259      0.932643      -3.37071     -0.564709      0.145401      0.196629      0.220725      0.246717      0.261996      0.273688
  85   9 3419.0216    3.5400  3.2902 14.3631  0.0000  0.0106   0.0090   0.0289    0.0143   0.0000   443.0303       4.23356       21.6010       1.46478      -3.15217     -0.566056      0.201992      0.273334      0.308395      0.344419      0.369046      0.384857
  85  10 3628.7071    2.6434  5.8818 13.9821 -0.0009  0.0182   0.0052   0.0498    0.0127   0.0000   443.2551       4.65223       22.4136       1.88539      -2.88276      -1.17189      0.339684      0.460804      0.521689      0.580762      0.619067      0.644793
  86   1 1401.1107    0.1530  0.1575 11.6624  0.0000  0.0028   0.0022   0.0072    0.0066   0.0000   440.6361    -0.0377024       22.2452    -0.0775341      -3.68359     -0.172429     0.0529495     0.0700319     0.0806366     0.0857297     0.0962495     0.0982277
  86   2 1743.9003    0.4240  0.4944 11.6875 -0.0001  0.0041   0.0029   0.0102    0.0113   0.0000   441.4283     0.0606294       22.2749      0.243064      -3.73201      0.182162     0.0759933      0.102483      0.117480      0.130413      0.137911      0.145323
  86   3 2028.2314    0.8068  1.0152 12.0316  0.0000  0.0057   0.0039   0.0153    0.0211   0.0000   442.3150      0.114831       22.3591      0.500685      -3.23298     -0.160444      0.105900      0.142217      0.161047      0.178593      0.193581      0.202942
  86   4 2294.0667    1.3931  1.5393 12.6072 -0.0000  0.0069   0.0053   0.0184    0.0220   0.0000   442.8191      0.677714       22.0209      0.515894      -3.13121     -0.298079      0.130598      0.175856      0.197551      0.223591      0.238257      0.249618
  86   5 2537.2967    2.2040  1.7238 13.4763  0.0000  0.0072   0.0078   0.0194    0.0200   0.0000   442.7474       1.49913       22.5078      0.384080      -3.34324     -0.524328      0.137639      0.187004      0.211216      0.235108      0.250907      0.259840
  86   6 2771.6486    3.2530  1.5561 14.2486 -0.0000  0.0066   0.0119   0.0177    0.0218   0.0000   442.9625       2.26666       22.0489      0.547244      -2.92471     -0.838904      0.126208      0.170663      0.190470      0.217215      0.227653      0.238644
  86   7 2999.2494    4.2604  1.5090 14.8729  0.0000  0.0065   0.0159   0.0172    0.0225   0.0000   442.8693       2.92164       22.1496       1.36665      -3.49697     -0.846234      0.124115      0.166908      0.187563      0.212731      0.223963      0.235393
  86   8 3218.8620    4.3434  2.0184 14.8005  0.0000  0.0076   0.0139   0.0206    0.0184   0.0000   443.0529       4.20968       21.8377       1.64788      -3.78183     -0.991977      0.145077      0.194009      0.219704      0.244897      0.261216      0.272987
  86   9 3433.2061    3.4744  3.5409 14.3131  0.0000  0.0111   0.0085   0.0305    0.0141   0.0000   442.9696       4.15580       21.8459       1.45163      -2.34858     -0.945337      0.210043      0.281676      0.319129      0.355720      0.382546      0.398944
  86  10 3643.6289    2.6104  6.1540 13.9483  0.0005  0.0187   0.0050   0.0515    0.0125   0.0000   442.6079       4.43910       22.2909       2.87394      -2.00456      -2.40655      0.346242      0.469392      0.534807      0.594070      0.632299      0.661787
  87   1 1408.0326    0.1599  0.1522 11.6426  0.0000  0.0026   0.0022   0.0067    0.0065   0.0000   440.6374    -0.0799380       22.0967    -0.0169509      -3.59158    -0.0181979     0.0503334     0.0696816     0.0758213     0.0871790     0.0928770     0.0977147
  87   2 1751.4584    0.4315  0.5186 11.6809  0.0000  0.0042   0.0028   0.0106    0.0116   0.0000   441.5682   -0.00413509       22.3161      0.257744      -3.53151     0.0848868     0.0753102      0.101083      0.116174      0.130914      0.138188      0.145308
  87   3 2037.0624    0.8224  1.0195 12.0615  0.0000  0.0057   0.0040   0.0151    0.0214   0.0000   442.3819     0.0230047       22.3880      0.293533      -3.21056      0.404307      0.105066      0.140943      0.159857      0.178834      0.192611      0.198917
  87   4 2303.8028    1.4125  1.5263 12.7205  0.0000  0.0069   0.0054   0.0187    0.0210   0.0000   442.5667       1.07468       22.4015      0.215707      -2.93675     -0.601381      0.128860      0.174333      0.195388      0.220696      0.232155      0.242858
  87   5 2547.8518    2.2409  1.7097 13.5253  0.0000  0.0071   0.0079   0.0194    0.0200   0.0000   442.5847       1.68562       22.2644      0.144854      -2.97452    -0.0758521      0.133545      0.179649      0.203551      0.229868      0.244471      0.256229
  87   6 2783.2945    3.3130  1.5686 14.2398 -0.0003  0.0066   0.0120   0.0177    0.0223   0.0000   442.8040       2.28869       21.9088      0.475875      -3.39789     -0.155983      0.124986      0.170522      0.189483      0.214278      0.227545      0.240001
  87   7 3011.7487    4.2813  1.5451 14.8674  0.0000  0.0065   0.0157   0.0175    0.0218   0.0000   442.5246       2.95127       22.1001      0.877775      -3.52867     -0.646920      0.124832      0.169014      0.188864      0.212536      0.224968      0.234817
  87   8 3232.1186    4.2919  2.0913 14.8250 -0.0000  0.0078   0.0134   0.0208    0.0173   0.0000   442.9895       3.77693       21.8634       1.81452      -3.19355     -0.426160      0.147336      0.198470      0.222243      0.250225      0.263216      0.274868
  87   9 3447.2815    3.4018  3.6365 14.3363 -0.0000  0.0115   0.0082   0.0310    0.0138   0.0000   443.2104       4.34967       22.1139       2.36799      -2.00702     -0.934428      0.212683      0.287567      0.325943      0.361951      0.389139      0.406166
  87  10 3658.4483    2.5579  6.4023 13.9002 -0.0008  0.0197   0.0047   0.0533    0.0124   0.0000   443.0561       4.95848       21.7755       2.17048      -2.23030     -0.717531      0.359749      0.486156      0.554828      0.617162      0.656233      0.687469
  88   0  954.2953    0.0264  0.0073 11.9687  0.0000  0.0030   0.0031   0.0030    0.0057   0.0000   436.9260     -0.213871       21.5620     -0.356917      -4.48124     -0.512950     0.0785305      0.110606      0.114202      0.129990      0.118541      0.127608
  88   1 1414.9199    0.1612  0.1550 11.6426  0.0000  0.0027   0.0022   0.0066    0.0065   0.0000   440.7101     -0.192150       22.0984    -0.0650021      -3.67705     0.0764463     0.0498991     0.0654844     0.0753334     0.0840288     0.0873785     0.0939437
  88   2 1758.9233    0.4424  0.5375 11.6801  0.0000  0.0042   0.0028   0.0107    0.0117   0.0000   441.5113     0.0586714       22.2403     0.0533218      -3.61752    -0.0232274     0.0772156      0.103004      0.118186      0.132083      0.139924      0.146276
  88   3 2045.8398    0.8324  1.0321 12.1176  0.0000  0.0057   0.0040   0.0153    0.0210   0.0000   442.0961      0.224786       22.6016      0.337494      -3.44849     -0.169528      0.104494      0.139541      0.159184      0.177281      0.190846      0.199657
  88   4 2313.4446    1.4505  1.5684 12.7102  0.0000  0.0070   0.0055   0.0187    0.0214   0.0000   442.3578      0.659305       22.8064      0.306167      -3.47053     -0.464694      0.127849      0.173690      0.195366      0.218421      0.234703      0.243949
  88   5 2558.3425    2.2745  1.7811 13.5342  0.0000  0.0074   0.0078   0.0196    0.0195   0.0000   442.6616       1.53305       22.0809      0.602255      -3.41851     -0.578893      0.135506      0.184817      0.206338      0.233344      0.247089      0.258713
  88   6 2794.8872    3.3435  1.5877 14.2746  0.0000  0.0066   0.0120   0.0178    0.0221   0.0000   442.9741       2.48955       22.0612      0.251311      -3.27103     -0.604129      0.124206      0.165561      0.186685      0.208955      0.224274      0.233440
  88   7 3024.1332    4.3590  1.5861 14.8656  0.0000  0.0066   0.0156   0.0176    0.0212   0.0000   443.0127       2.79601       22.6113       1.11517      -3.29393     -0.991462      0.124159      0.167405      0.187513      0.210019      0.222876      0.233635
  88   8 3245.3007    4.2552  2.1648 14.7894  0.0000  0.0079   0.0129   0.0214    0.0168   0.0000   443.0207       3.67924       22.3719       1.26728      -2.70667     -0.798447      0.145547      0.196318      0.219954      0.248660      0.261725      0.274305
  88   9 3461.2961    3.3519  3.7928 14.2774  0.0000  0.0118   0.0079   0.0322    0.0139   0.0000   442.7850       4.64637       21.9824       2.01457      -2.69216      -1.12345      0.215571      0.293393      0.329808      0.368856      0.392493      0.412750
  88  10 3673.2925    2.5295  6.6783 13.8943  0.0008  0.0204   0.0046   0.0552    0.0121   0.0000   442.8690       3.90029       21.0217       1.44046      -2.34474      -2.28568      0.367062      0.498973      0.567074      0.627877      0.671499      0.699587
  89   1 1421.7397    0.1655  0.1520 11.6470  0.0000  0.0026   0.0022   0.0064    0.0065   0.0000   440.5120    -0.0403155       22.1774      0.120388      -3.65976     -0.135202     0.0460003     0.0619459     0.0718912     0.0786807     0.0858963     0.0894960
  89   2 1766.3401    0.4513  0.5454 11.6986  0.0000  0.0042   0.0029   0.0107    0.0119   0.0000   441.2438    -0.0777904       22.1811      0.292033      -3.65547     -0.165146     0.0765639      0.102932      0.115183      0.130825      0.139154      0.144700
  89   3 2054.5483    0.8542  1.0697 12.1146  0.0000  0.0058   0.0040   0.0155    0.0219   0.0000   442.1588      0.320320       22.3880      0.182518      -4.08509    -0.0511457      0.104643      0.141430      0.159026      0.179065      0.190516      0.199337
  89   4 2323.0180    1.4772  1.5855 12.7726 -0.0000  0.0070   0.0055   0.0186    0.0209   0.0000   442.3803      0.984586       22.3024      0.121302      -3.59774    -0.0486280      0.127481      0.170822      0.194486      0.217418      0.233866      0.244382
  89   5 2568.7747    2.3295  1.7720 13.5427  0.0000  0.0072   0.0079   0.0193    0.0200   0.0000   442.7384       1.58967       22.4189      0.323070      -3.19517     -0.239871      0.131901      0.178290      0.199670      0.223533      0.237674      0.250669
  89   6 2806.4469    3.4106  1.5804 14.3521  0.0000  0.0066   0.0122   0.0176    0.0216   0.0000   443.2162       2.27254       22.4607      0.694101      -3.25203     -0.814212      0.121115      0.165123      0.184785      0.206921      0.219454      0.230294
  89   7 3036.4771    4.3666  1.5897 14.9203  0.0000  0.0066   0.0156   0.0178    0.0212   0.0000   442.9635       3.07015       22.3371       1.19056      -3.18699     -0.408773      0.121095      0.164106      0.182608      0.206911      0.219705      0.230773
  89   8 3258.4167    4.2299  2.2584 14.7638 -0.0000  0.0080   0.0125   0.0219    0.0165   0.0000   442.8696       3.98932       22.5050       1.16645      -3.50913     -0.545940      0.146564      0.199103      0.222568      0.252294      0.266526      0.278616
  89   9 3475.2599    3.2952  4.0700 14.2730 -0.0001  0.0125   0.0076   0.0345    0.0139   0.0000   443.2117       4.15519       22.0813       1.91168      -2.91796      -2.26890      0.225504      0.304647      0.344835      0.384430      0.409440      0.430447
  89  10 3687.9961    2.4439  6.8985 13.9494 -0.0004  0.0214   0.0045   0.0578    0.0115   0.0000   443.2184       4.84876       21.3629       1.27774     -0.868179      -1.19303      0.381540      0.519504      0.592497      0.656295      0.701055      0.731034
  90   1 1428.5170    0.1694  0.1679 11.6416  0.0015  0.0027   0.0022   0.0067    0.0065   0.0000   440.5413     -0.158860       22.0795     0.0541742      -3.51110   -0.00511963     0.0480818     0.0635274     0.0729337     0.0807879     0.0852410     0.0912709
  90   2 1773.6938    0.4558  0.5597 11.7423  0.0000  0.0043   0.0029   0.0109    0.0119   0.0000   441.4241    -0.0265794       22.1431     0.0317628      -3.64998     0.0936293     0.0752114      0.101883      0.116295      0.129926      0.137208      0.143926
  90   3 2063.2016    0.8642  1.1020 12.1436  0.0000  0.0059   0.0040   0.0158    0.0223   0.0000   442.3404      0.397407       22.1648      0.155074      -3.28069    -0.0226719      0.105056      0.141208      0.159274      0.179326      0.190807      0.201304
  90   4 2332.5094    1.5042  1.6007 12.8518  0.0000  0.0070   0.0056   0.0189    0.0204   0.0000   442.4044      0.943458       22.5956      0.481018      -3.11317     -0.369539      0.125883      0.169442      0.190048      0.213216      0.228521      0.237799
  90   5 2579.1563    2.3729  1.7576 13.6936  0.0000  0.0073   0.0081   0.0194    0.0191   0.0000   442.6863       1.47724       22.5355      0.477242      -3.35629     -0.385271      0.129738      0.176213      0.197699      0.222121      0.237081      0.247547
  90   6 2817.8738    3.4774  1.5809 14.4200 -0.0004  0.0066   0.0125   0.0178    0.0214   0.0000   443.0230       2.25172       22.3421      0.868680      -3.20805     -0.420734      0.120189      0.162199      0.181762      0.205655      0.217525      0.229814
  90   7 3048.7489    4.4047  1.6027 14.9432  0.0000  0.0066   0.0155   0.0177    0.0207   0.0000   443.2586       2.72843       22.3270       1.26187      -2.99225     -0.615422      0.119468      0.159919      0.179494      0.202788      0.213838      0.224855
  90   8 3271.4734    4.1703  2.2984 14.7994  0.0000  0.0082   0.0123   0.0222    0.0161   0.0000   443.1387       4.06417       22.0048       1.20921      -2.45312      -1.41000      0.148648      0.199138      0.224300      0.251361      0.269190      0.281641
  90   9 3489.1000    3.2174  4.1543 14.2983  0.0005  0.0128   0.0073   0.0351    0.0136   0.0000   443.0467       4.44955       21.9887       2.18295      -3.33179      -1.74419      0.228289      0.306408      0.348286      0.389255      0.415391      0.436252
  90  10 3702.6154    2.3895  7.1715 13.9697  0.0003  0.0225   0.0044   0.0601    0.0111   0.0000   444.0039       4.67243       21.5439       3.39607      -1.56018     -0.157326      0.397593      0.542644      0.614702      0.687250      0.734287      0.767915
  91   1 1435.2542    0.1695  0.1784 11.6381  0.0001  0.0028   0.0021   0.0071    0.0066   0.0000   440.4497     -0.118293       22.2635    -0.0205657      -3.63326     -0.300565     0.0505597     0.0675079     0.0775162     0.0847236     0.0904418     0.0938964
  91   2 1780.9776    0.4607  0.5909 11.7134 -0.0000  0.0044   0.0028   0.0112    0.0124   0.0000   441.2586     0.0424759       22.2149      0.214518      -3.49514     0.0437170     0.0760917      0.103602      0.116049      0.133054      0.137506      0.145262
  91   3 2071.7973    0.8776  1.1310 12.1673  0.0000  0.0059   0.0040   0.0163    0.0224   0.0000   442.2742      0.363131       22.3894    -0.0387289      -3.59740    -0.0322726      0.104710      0.141786      0.159281      0.179178      0.189791      0.202139
  91   4 2341.9248    1.5384  1.6230 12.8809 -0.0000  0.0071   0.0056   0.0189    0.0202   0.0000   442.6407       1.20696       22.2613      0.363845      -3.55624    -0.0166929      0.125939      0.169559      0.190796      0.214036      0.228452      0.240188
  91   5 2589.4745    2.4215  1.7763 13.6951  0.0000  0.0072   0.0082   0.0193    0.0192   0.0000   442.5629       1.74176       22.2024      0.903707      -3.00410     0.0479250      0.129342      0.175238      0.195873      0.221375      0.233033      0.244598
  91   6 2829.2809    3.5282  1.5858 14.4487  0.0000  0.0065   0.0125   0.0177    0.0208   0.0000   442.8481       2.14611       22.5140      0.860536      -3.07227     -0.220350      0.117421      0.157298      0.176815      0.200222      0.210817      0.222135
  91   7 3060.9244    4.4279  1.5932 15.0041 -0.0000  0.0066   0.0157   0.0176    0.0206   0.0000   443.0696       3.05164       22.3121       1.05921      -2.63620     -0.985918      0.118497      0.160559      0.179743      0.202134      0.213177      0.224468
  91   8 3284.4444    4.1154  2.4717 14.6974  0.0000  0.0085   0.0115   0.0229    0.0157   0.0000   443.2933       3.53671       21.8721       1.74266      -3.26107      -1.08168      0.150566      0.202903      0.230587      0.256597      0.274106      0.287980
  91   9 3502.9148    3.1911  4.4025 14.2627 -0.0014  0.0135   0.0070   0.0370    0.0137   0.0000   443.3033       5.07238       22.4353       1.99398      -2.54868    -0.0216677      0.236868      0.322352      0.363838      0.406656      0.434287      0.458026
  92   0  975.1390    0.0305  0.0158 11.9804  0.0000  0.0031   0.0030   0.0045    0.0056   0.0000   436.6823     -0.847361       20.8916     -0.782734      -4.50393     -0.670765     0.0686836      0.115129      0.135460      0.166672      0.225924      0.216342
  92   1 1441.9366    0.1767  0.1798 11.6436  0.0000  0.0028   0.0021   0.0069    0.0066   0.0000   440.4767    -0.0942599       21.9562     0.0203799      -3.39941     0.0598401     0.0472540     0.0637644     0.0750768     0.0796822     0.0863348     0.0896329
  92   2 1788.1996    0.4762  0.6182 11.7206  0.0000  0.0045   0.0028   0.0114    0.0127   0.0000   441.3990     -0.124206       22.1720      0.168910      -3.71514    -0.0290922     0.0772289      0.104264      0.118607      0.134266      0.143413      0.150386
  92   3 2080.3524    0.9051  1.1648 12.1821 -0.0000  0.0060   0.0041   0.0165    0.0230   0.0000   442.4635      0.574546       22.2793      0.501826      -3.30454     -0.202848      0.104780      0.144071      0.162045      0.181487      0.193338      0.202953
  92   4 2351.2477    1.5673  1.6884 12.8538  0.0000  0.0071   0.0055   0.0192    0.0199   0.0000   442.3687      0.906850       22.4554      0.316209      -3.76381      0.208169      0.125875      0.170319      0.192077      0.215251      0.228322      0.241202
  92   5 2599.7306    2.4789  1.7986 13.6436  0.0000  0.0072   0.0082   0.0192    0.0200   0.0000   442.8738       1.87349       22.6426      0.754007      -3.02092     -0.340383      0.127452      0.171669      0.191687      0.215616      0.230910      0.241785
  92   6 2840.6068    3.5907  1.5757 14.4929  0.0001  0.0065   0.0127   0.0173    0.0213   0.0000   443.0873       2.25977       22.4598      0.800298      -3.32504     -0.214226      0.116104      0.156677      0.175425      0.197153      0.206777      0.219564
  92   7 3073.0462    4.4732  1.6545 14.9503  0.0000  0.0066   0.0153   0.0179    0.0202   0.0000   442.9959       3.27315       22.2343      0.977881      -3.56608     -0.658170      0.117507      0.158884      0.177402      0.198997      0.209549      0.220491
  92   8 3297.3600    4.1052  2.5230 14.6846  0.0000  0.0086   0.0113   0.0231    0.0157   0.0000   443.0940       4.10040       21.9748       1.59928      -2.74905     -0.707503      0.151333      0.204755      0.229966      0.258867      0.275945      0.288190
  92   9 3516.6663    3.1129  4.5469 14.2693  0.0009  0.0139   0.0067   0.0382    0.0136   0.0000   443.5055       4.88232       22.4832       1.74676      -2.68223     0.0369513      0.241009      0.326795      0.371529      0.415512      0.443289      0.465843
  93   1 1448.5696    0.1834  0.1838 11.6427  0.0000  0.0027   0.0022   0.0068    0.0066   0.0000   440.4908     -0.121732       22.1018    -0.0319284      -3.79997   -0.00814696     0.0482800     0.0618176     0.0740475     0.0807451     0.0848090     0.0893174
  93   2 1795.3664    0.4866  0.6244 11.7446  0.0000  0.0044   0.0029   0.0115    0.0129   0.0000   441.2836     -0.284660       22.2292      0.185356      -3.60708    -0.0205883     0.0757806      0.101676      0.115673      0.129721      0.137622      0.145723
  93   3 2088.8579    0.9211  1.1801 12.2148  0.0000  0.0060   0.0041   0.0165    0.0228   0.0000   442.1305    -0.0381129       22.2672      0.701125      -3.37163     -0.515032      0.103070      0.139695      0.156345      0.176448      0.188308      0.198723
  93   4 2360.5589    1.5818  1.7035 12.9631  0.0000  0.0072   0.0055   0.0195    0.0191   0.0000   442.3954      0.867429       22.0717      0.446666      -3.38960    -0.0279551      0.124450      0.169040      0.191515      0.212819      0.226620      0.237731
  93   5 2609.9427    2.5068  1.7754 13.7694  0.0000  0.0071   0.0084   0.0192    0.0194   0.0000   442.8268       1.63334       22.2044      0.511218      -3.32297     -0.395665      0.125632      0.170015      0.190214      0.214163      0.227656      0.238333
  93   6 2851.8525    3.6484  1.6219 14.4868  0.0000  0.0065   0.0126   0.0176    0.0209   0.0000   443.1725       2.51293       22.0590      0.917243      -3.31804     -0.273343      0.115664      0.155448      0.175847      0.196466      0.208756      0.219526
  93   7 3085.0692    4.4559  1.7371 14.9649  0.0000  0.0068   0.0148   0.0184    0.0187   0.0000   443.0387       3.06560       22.2815       1.59984      -2.48172     -0.639051      0.118500      0.160947      0.180509      0.201815      0.213930      0.225757
  93   8 3310.2079    4.0223  2.5782 14.7084 -0.0000  0.0087   0.0110   0.0237    0.0153   0.0000   443.1580       3.73020       22.4621       1.37043      -3.20184     -0.688463      0.151323      0.204506      0.230748      0.259014      0.274486      0.289576
  93   9 3530.3332    3.0807  4.7614 14.2401 -0.0004  0.0145   0.0064   0.0400    0.0137   0.0000   443.3245       4.46591       22.1635       1.68803      -2.83923      -1.52733      0.249873      0.339767      0.386130      0.430543      0.458391      0.479304
  94   0  985.4323    0.0392  0.0290 11.9629  0.0000  0.0032   0.0029   0.0061    0.0055   0.0000   437.4217     -0.524516       21.5817      0.291228      -3.13519     -0.177884     0.0488789     0.0797526     0.0810158     0.0947670      0.104819      0.114093
  94   1 1455.1616    0.1847  0.1946 11.6527  0.0000  0.0029   0.0021   0.0071    0.0066   0.0000   440.4847    -0.0190307       22.1686      0.310221      -3.56190     0.0293727     0.0512592     0.0692146     0.0796209     0.0872062     0.0951730     0.0975416
  94   2 1802.4749    0.4956  0.6429 11.7429  0.0000  0.0045   0.0029   0.0116    0.0131   0.0000   441.2319    -0.0237348       22.2650    -0.0970911      -3.57403      0.190859     0.0756334      0.103374      0.118472      0.130718      0.140578      0.147071
  94   3 2097.3019    0.9276  1.1873 12.3076  0.0000  0.0061   0.0041   0.0164    0.0216   0.0000   442.2546      0.576456       22.3002     0.0635807      -3.22900      0.267787      0.103008      0.140942      0.157292      0.178977      0.190313      0.199713
  94   4 2369.7482    1.6404  1.7778 12.9064  0.0000  0.0073   0.0055   0.0196    0.0197   0.0000   442.3250      0.754514       22.4375      0.441052      -3.28027     -0.730936      0.123429      0.168433      0.188977      0.212816      0.226035      0.238068
  94   5 2620.0843    2.5564  1.8034 13.8239 -0.0000  0.0072   0.0084   0.0193    0.0189   0.0000   442.8908       1.82993       22.2992      0.615178      -3.21499     -0.435720      0.124117      0.169682      0.189954      0.211903      0.225293      0.237888
  94   6 2863.0699    3.6932  1.5942 14.6208  0.0000  0.0065   0.0129   0.0175    0.0204   0.0000   443.1908       2.60372       22.1800       1.09228      -3.55152     -0.764406      0.113702      0.152607      0.170975      0.193490      0.205372      0.215977
[truncated: 184,627 more chars]
