# Supplementary material for: Global-Mode Analysis of Full-Disk Data from the Michelson Doppler Imager and the Helioseismic and Magnetic Imager
Source: Sol Phys. 2018 Jan 31;293(2):29. doi: 10.1007/s11207-017-1201-5 (PMC6566312; doi:10.1007/s11207-017-1201-5)
Supplement: Supplementary file 2 — (TAR 362.4 MB) [file 11207_2017_1201_MOESM2_ESM.tar › HMI/hmiv360d.6688]

   0  12 1822.2082    0.3911  0.2040 11.9355  0.0000  0.0299   0.0545   0.1017    0.1068   0.0000     0.0000       0.00000       0.00000       0.00000       0.00000       0.00000       0.00000       0.00000       0.00000       0.00000       0.00000       0.00000
   0  13 1957.3911    0.5841  0.4428 11.7405  0.0000  0.0452   0.0511   0.1231    0.1931   0.0000     0.0000       0.00000       0.00000       0.00000       0.00000       0.00000       0.00000       0.00000       0.00000       0.00000       0.00000       0.00000
   0  14 2093.5066    0.7114  0.4866 11.7951  0.0000  0.0430   0.0574   0.1154    0.2231   0.0000     0.0000       0.00000       0.00000       0.00000       0.00000       0.00000       0.00000       0.00000       0.00000       0.00000       0.00000       0.00000
   0  15 2228.7381    0.9168  0.6281 12.4777  0.0000  0.0494   0.0713   0.1802    0.2618   0.0000     0.0000       0.00000       0.00000       0.00000       0.00000       0.00000       0.00000       0.00000       0.00000       0.00000       0.00000       0.00000
   0  16 2362.9454    1.3462  0.7961 11.7459  0.0000  0.0523   0.0861   0.1745    0.9314   0.0000     0.0000       0.00000       0.00000       0.00000       0.00000       0.00000       0.00000       0.00000       0.00000       0.00000       0.00000       0.00000
   0  17 2496.1136    1.6045  1.0029  4.0893  0.0000  0.0573   0.0946   0.1948 1000.0000   0.0000     0.0000       0.00000       0.00000       0.00000       0.00000       0.00000       0.00000       0.00000       0.00000       0.00000       0.00000       0.00000
   0  18 2629.6248    2.0633  1.1155  6.7428  0.0000  0.0579   0.1203   0.2668  481.2700   0.0000     0.0000       0.00000       0.00000       0.00000       0.00000       0.00000       0.00000       0.00000       0.00000       0.00000       0.00000       0.00000
   0  19 2764.1860    2.8583  0.6439 13.5423  0.0000  0.0448   0.2041   0.1595    0.6945   0.0000     0.0000       0.00000       0.00000       0.00000       0.00000       0.00000       0.00000       0.00000       0.00000       0.00000       0.00000       0.00000
   0  20 2899.0224    3.5175  0.8374  6.3835  0.0000  0.0454   0.2272   0.2117 1000.0000   0.0000     0.0000       0.00000       0.00000       0.00000       0.00000       0.00000       0.00000       0.00000       0.00000       0.00000       0.00000       0.00000
   0  22 3168.8607    3.6935  1.1887 12.2003  0.0069  0.0692   0.2469   0.2607    2.2657   0.0000     0.0000       0.00000       0.00000       0.00000       0.00000       0.00000       0.00000       0.00000       0.00000       0.00000       0.00000       0.00000
   0  23 3303.5758    3.6574  1.1304 14.5414  0.0000  0.0721   0.2506   0.2247    0.9718   0.0000     0.0000       0.00000       0.00000       0.00000       0.00000       0.00000       0.00000       0.00000       0.00000       0.00000       0.00000       0.00000
   0  24 3439.0844    2.9600  2.5763  8.3527 -0.0023  0.1101   0.1183   0.3529   63.5568   0.0000     0.0000       0.00000       0.00000       0.00000       0.00000       0.00000       0.00000       0.00000       0.00000       0.00000       0.00000       0.00000
   0  25 3574.8715    2.4931  2.8994 12.8181  0.0000  0.1298   0.1030   0.4529    1.0262   0.0000     0.0000       0.00000       0.00000       0.00000       0.00000       0.00000       0.00000       0.00000       0.00000       0.00000       0.00000       0.00000
   1  10 1612.7126    0.2280  0.0686 11.8157  0.0000  0.0105   0.0306   0.0274    0.0483   0.0000   435.8499      -11.0449       0.00000       0.00000       0.00000       0.00000       14.3168       7.02424       0.00000       0.00000       0.00000       0.00000
   1  11 1749.2806    0.3507  0.1821 11.7041  0.0000  0.0181   0.0267   0.0376    0.0591   0.0000   415.7641      -8.17073       0.00000       0.00000       0.00000       0.00000       21.0813       13.4612       0.00000       0.00000       0.00000       0.00000
   1  12 1885.0837    0.4659  0.2667 11.7470  0.0000  0.0215   0.0297   0.0496    0.0720   0.0000   496.3296      -18.5389       0.00000       0.00000       0.00000       0.00000       28.9265       13.1828       0.00000       0.00000       0.00000       0.00000
   1  13 2020.7308    0.6343  0.5152 11.6528  0.0000  0.0298   0.0301   0.0788    0.1261   0.0000   418.0265      -11.5954       0.00000       0.00000       0.00000       0.00000       40.6281       17.9423       0.00000       0.00000       0.00000       0.00000
   1  14 2156.7953    0.8849  0.5408 11.7589  0.0000  0.0295   0.0383   0.0635    0.1860   0.0000   428.2975       27.1466       0.00000       0.00000       0.00000       0.00000       37.1120       19.6134       0.00000       0.00000       0.00000       0.00000
   1  15 2291.9145    1.1445  0.7043 12.2078  0.0000  0.0329   0.0453   0.0798    0.2408   0.0000   432.5915      -6.11325       0.00000       0.00000       0.00000       0.00000       37.9354       23.7025       0.00000       0.00000       0.00000       0.00000
   1  16 2425.5069    1.4113  1.2747  9.8309  0.0000  0.0405   0.0491   0.1343    4.5924   0.0000   427.7706      -8.24522       0.00000       0.00000       0.00000       0.00000       50.4413       27.2324       0.00000       0.00000       0.00000       0.00000
   1  17 2559.0948    1.8787  1.0646 11.8625  0.0000  0.0375   0.0677   0.1139    1.2033   0.0000   368.5277       6.32386       0.00000       0.00000       0.00000       0.00000       45.6091       26.4356       0.00000       0.00000       0.00000       0.00000
   1  18 2693.3895    2.3640  1.0141 12.3191  0.0000  0.0357   0.0866   0.1197    1.2882   0.0000   481.9015       20.2173       0.00000       0.00000       0.00000       0.00000       44.1566       24.2241       0.00000       0.00000       0.00000       0.00000
   1  19 2828.2129    2.9206  1.0495  4.5889  0.0000  0.0361   0.1085   0.1246 1000.0000   0.0000   488.3499      -42.8586       0.00000       0.00000       0.00000       0.00000       46.7849       23.5377       0.00000       0.00000       0.00000       0.00000
   1  20 2963.3718    3.7267  0.8335 13.1512  0.0000  0.0313   0.1331   0.1051    1.1766   0.0000   392.7590       34.3417       0.00000       0.00000       0.00000       0.00000       37.7507       21.5884       0.00000       0.00000       0.00000       0.00000
   1  21 3098.2289    3.8875  1.0851  5.0437  0.0000  0.0370   0.1401   0.1294 1000.0000   0.0000   503.6046       52.8285       0.00000       0.00000       0.00000       0.00000       47.9958       25.3438       0.00000       0.00000       0.00000       0.00000
   1  22 3233.2206    3.8083  1.4086 12.5369 -0.0045  0.0438   0.1224   0.1476    6.0012   0.0000   460.8200       31.8829       0.00000       0.00000       0.00000       0.00000       55.5923       30.1234       0.00000       0.00000       0.00000       0.00000
   1  23 3368.5821    3.3700  1.9112 13.3945  0.0084  0.0555   0.1078   0.1933    0.6540   0.0000   412.9117       158.148       0.00000       0.00000       0.00000       0.00000       65.5676       39.5817       0.00000       0.00000       0.00000       0.00000
   1  24 3504.3028    2.9119  3.0705 11.4649  0.0000  0.0698   0.0729   0.2323    2.2144   0.0000   461.4081       79.2733       0.00000       0.00000       0.00000       0.00000       85.3017       49.4114       0.00000       0.00000       0.00000       0.00000
   1  25 3640.4973    2.4800  4.4614  0.3019  0.0000  0.0871   0.0511   0.2922 1000.0000   0.0000   364.5514       20.3508       0.00000       0.00000       0.00000       0.00000       106.445       63.4216       0.00000       0.00000       0.00000       0.00000
   1  26 3776.5409    2.0589  5.9971 -1.2177  0.0000  0.1106   0.0317   0.3695 1000.0000   0.0000   606.6074       83.3581       0.00000       0.00000       0.00000       0.00000       128.702       79.7749       0.00000       0.00000       0.00000       0.00000
   2  10 1674.5240    0.2523  0.1949 11.6115  0.0000  0.0184   0.0156   0.0342    0.0430   0.0000   431.6910       3.90084       7.92582      0.513772       0.00000       0.00000       11.8916       9.71573       7.28153       2.45730       0.00000       0.00000
   2  11 1810.2624    0.3651  0.2773 11.6986  0.0000  0.0183   0.0189   0.0453    0.0508   0.0000   403.7981      -12.4571       17.3068      -4.77238       0.00000       0.00000       12.2405       10.0094       6.80186       2.43823       0.00000       0.00000
   2  12 1945.7901    0.5637  0.3729 11.5890  0.0000  0.0174   0.0232   0.0455    0.0734   0.0000   428.5747      -1.46524       3.70995       1.44427       0.00000       0.00000       11.2011       9.68555       6.72529       2.45101       0.00000       0.00000
   2  13 2082.0742    0.6913  0.5602 11.8262  0.0000  0.0237   0.0245   0.0590    0.1045   0.0000   412.1408       5.20927       11.3071     -0.408350       0.00000       0.00000       14.9707       13.3248       8.12735       3.22219       0.00000       0.00000
   2  14 2217.5895    0.9315  0.7153 11.9486  0.0000  0.0248   0.0289   0.0670    0.1557   0.0000   427.6076       5.06101      -8.46824      -1.18552       0.00000       0.00000       17.0765       14.6765       8.72463       3.37164       0.00000       0.00000
   2  15 2352.1849    1.2368  0.8694 12.4361  0.0000  0.0290   0.0365   0.0782    0.2062   0.0000   422.5767       4.33023     -0.867300      0.915627       0.00000       0.00000       18.5828       16.8441       10.3968       4.17412       0.00000       0.00000
   2  16 2485.8767    1.7502  0.9268 12.0957  0.0000  0.0262   0.0471   0.0785    0.4555   0.0000   420.7242      -7.02285       8.21579      -2.02207       0.00000       0.00000       18.4280       15.1246       9.46252       3.41668       0.00000       0.00000
   2  17 2619.6497    2.2101  1.0835  5.2955  0.0000  0.0296   0.0563   0.0798  596.3556   0.0000   442.1186      -30.3698       1.50570      -1.13066       0.00000       0.00000       23.2732       18.0873       10.5743       3.43326       0.00000       0.00000
   2  18 2754.5467    2.6893  1.0168 12.9188  0.0000  0.0279   0.0719   0.0846    0.5799   0.0000   447.9831       39.6797       7.36354       1.74110       0.00000       0.00000       21.1153       17.1809       9.31509       3.40660       0.00000       0.00000
   2  19 2889.6431    3.4704  0.9006  3.0312  0.0000  0.0237   0.0914   0.0714 1000.0000   0.0000   414.1743       32.0071       11.3894      -1.59797       0.00000       0.00000       17.0093       14.3396       8.22692       3.12877       0.00000       0.00000
   2  20 3024.8129    3.8405  0.8377 14.1448  0.0000  0.0255   0.1080   0.0692    0.3384   0.0000   429.0174       18.1572       4.65428       1.68584       0.00000       0.00000       19.4526       15.8826       8.43760       3.14555       0.00000       0.00000
   2  21 3159.9774    3.9850  1.0932 13.3682  0.0000  0.0280   0.1032   0.0903    0.9188   0.0000   451.6051       50.7396       11.4404      0.758716       0.00000       0.00000       20.1099       17.5651       9.15574       3.85215       0.00000       0.00000
   2  22 3295.1302    3.5320  1.2550 14.5258  0.0090  0.0328   0.0978   0.1101    0.2916   0.0000   462.0925       24.4774      -17.0696    -0.0345983       0.00000       0.00000       23.3769       19.6014       11.8868       4.36662       0.00000       0.00000
   2  23 3430.7650    3.0608  2.4794  4.4064 -0.0010  0.0426   0.0519   0.1326   62.0718   0.0000   435.6490       83.4846       17.1325      -8.34728       0.00000       0.00000       31.4468       26.5736       14.2035       5.59564       0.00000       0.00000
   2  24 3566.8942    2.6257  3.3106 12.0063  0.0000  0.0532   0.0428   0.1668    0.5223   0.0000   442.7011       72.9482      -15.1311       9.61798       0.00000       0.00000       37.8996       32.3716       18.5845       7.16343       0.00000       0.00000
   3  10 1729.0618    0.3262  0.1498 11.6003  0.0000  0.0114   0.0198   0.0253    0.0398   0.0000   423.1066      -1.91796      -3.28148      -3.44404     -0.857114      0.168955       5.61177       5.66914       3.92192       2.25962       1.01967      0.351515
   3  11 1865.2521    0.3986  0.3278 11.6945  0.0000  0.0181   0.0158   0.0377    0.0533   0.0000   424.3585      -2.57382       9.86449      -4.55303      -1.50873     0.0612152       8.82738       7.57721       6.52507       4.03175       1.78262      0.463991
   3  12 2001.1913    0.5843  0.3905 11.8897  0.0000  0.0174   0.0197   0.0380    0.0648   0.0000   428.5316      -5.94931       5.53233       4.19943       1.44040     -0.691726       7.50250       7.70762       5.59327       3.72132       1.53691      0.535170
   3  13 2137.7066    0.7645  0.6305 11.7807  0.0000  0.0195   0.0216   0.0529    0.1050   0.0000   432.4594      -14.4157       14.2858      -9.88597       1.16255     -0.290887       9.84526       9.52773       6.91234       3.92412       1.80881      0.539618
   3  14 2273.4164    1.0869  0.7373 12.2537  0.0000  0.0218   0.0285   0.0574    0.1264   0.0000   435.7695      -13.3259       9.29602      -4.45827      -1.56445     -0.351643       10.5659       10.6788       7.36385       4.37885       1.91087      0.642203
   3  15 2407.5993    1.4732  0.9358 11.8952  0.0000  0.0232   0.0338   0.0607    0.3200   0.0000   438.8347      -14.2639       5.49277       4.03261      0.933683    -0.0737220       11.8455       11.3318       8.40627       4.95118       2.20882      0.658428
   3  16 2541.6526    1.9108  0.9165 12.6663  0.0000  0.0222   0.0447   0.0644    0.2450   0.0000   444.4305       9.10126       9.23140       1.71523      -1.06290     -0.729103       10.7311       10.0755       7.83366       4.88037       2.11518      0.631672
   3  17 2676.1630    2.4538  0.9762 12.6562  0.0000  0.0226   0.0549   0.0652    0.4286   0.0000   420.6635       2.40317       12.5609      -3.56528      -2.03176      -1.48453       11.8549       11.4827       8.03940       4.98875       1.99738      0.650389
   3  18 2811.4056    3.0784  0.8684 12.8210  0.0000  0.0207   0.0707   0.0578    0.5337   0.0000   445.3982       24.3161       13.1659      -3.47240       1.84743     -0.606735       10.2905       9.88137       7.46717       4.37890       2.00738      0.602615
   3  19 2946.9943    3.6684  0.8745 12.6971  0.0000  0.0205   0.0812   0.0555    0.7442   0.0000   456.5537       31.6312       7.22672      -5.54638      0.332713      -1.74907       10.6261       10.3064       7.55611       4.09924       1.99074      0.584997
   3  20 3082.3562    4.1810  0.9956 12.8319  0.0000  0.0230   0.0905   0.0607    1.0747   0.0000   444.7137       46.6775       6.35159      -1.40444      -1.98003     -0.985725       12.3412       11.9182       8.37383       4.71294       2.08479      0.636306
   3  21 3217.8108    3.7726  1.1463 14.4868  0.0000  0.0267   0.0869   0.0778    0.2653   0.0000   432.0974       41.0277      -8.05977      -3.40082      -2.22290     -0.858812       13.2447       13.1587       9.33308       6.03215       2.39200      0.816558
   3  22 3353.4522    3.4609  1.8355 13.2297 -0.0007  0.0316   0.0585   0.0939    0.3249   0.0000   452.0607       37.6087      -1.37651       5.29979       2.24668      -1.34632       15.9814       14.9362       11.4496       7.01639       3.03292      0.892653
   3  23 3489.5313    2.9664  2.8122 12.4683  0.0070  0.0407   0.0415   0.1127    0.2599   0.0000   406.2065       46.1431       14.6273      -1.67006       5.68210      -1.53854       20.4218       19.2451       14.6519       8.88772       3.90443       1.15720
   3  24 3626.0069    2.4206  4.1083 12.0459  0.0019  0.0502   0.0282   0.1459    0.1930   0.0000   437.5622       42.0369       4.49636      -2.17473       2.55134      -3.03218       25.0778       24.3736       17.9090       10.7433       4.75716       1.47277
   3  25 3762.7932    2.0425  5.4830 11.9318  0.0000  0.0631   0.0218   0.1773    0.1463   0.0000   465.5995       57.8846       20.2018       3.98615       7.31104      -4.71173       30.5415       30.1288       22.2128       13.6744       6.00644       1.90266
   4   7 1356.3723    0.1059  0.0283 11.6952  0.0000  0.0053   0.0156   0.0133    0.0256   0.0000   432.2481      -2.47467       11.5074      -1.88836      0.634010     -0.155072       2.04827       2.49137       1.87066       1.88279      0.693176      0.639632
   4   9 1640.8975    0.2381  0.1047 11.6285  0.0000  0.0100   0.0135   0.0160    0.0292   0.0000   436.4685      0.687250       5.26770       1.52799    -0.0296044      -1.35189       3.05619       3.48576       3.44468       1.84000       1.33742      0.678778
   4  10 1778.0058    0.3374  0.2660 11.6471  0.0000  0.0138   0.0130   0.0305    0.0366   0.0000   434.4064       1.41557       9.28893      -1.75597    -0.0622289     -0.426164       4.72138       5.51802       4.42427       3.10912       1.65882      0.982207
   4  11 1914.7179    0.4811  0.3174 11.7226  0.0000  0.0126   0.0160   0.0297    0.0452   0.0000   434.0672     -0.980478       8.30436     -0.726000       3.52998    -0.0466141       5.01343       5.07305       4.31903       3.01254       1.77512      0.865039
   4  12 2051.6538    0.6351  0.5024 11.8366  0.0000  0.0166   0.0177   0.0403    0.0647   0.0000   421.3483       2.68373       8.10425     -0.453743      -1.57012     -0.208449       6.48139       6.91442       5.50554       3.69287       2.27567      0.994918
   4  13 2188.3339    0.9060  0.6786 11.7276  0.0000  0.0181   0.0213   0.0462    0.1361   0.0000   442.4163      -11.9151     -0.840309       7.28116       4.83470      -1.01549       7.15025       7.42462       6.17859       4.13489       2.40055       1.18667
   4  14 2324.1084    1.2566  0.8655 11.5096  0.0000  0.0213   0.0276   0.0560    0.3443   0.0000   437.9516       5.54013       14.6340     -0.377745       3.16253      0.268908       7.92196       8.42206       6.89064       4.83480       2.87281       1.38125
   4  15 2458.5566    1.6388  1.0787  6.6380  0.0000  0.0226   0.0344   0.0644  100.2398   0.0000   446.0882       18.4986      -11.7336       3.85615       2.18230      -1.29544       8.31724       9.12879       7.44921       5.31876       3.03450       1.57146
   4  16 2593.0813    2.0675  0.9077 13.0094  0.0000  0.0214   0.0443   0.0577    0.2724   0.0000   437.7834      0.738428      -4.65883      -8.31291      -1.43606      -2.02855       7.72580       8.10988       6.76319       5.00546       3.02238       1.43732
   4  17 2728.4555    2.6166  0.7795 13.5014  0.0000  0.0191   0.0551   0.0469    0.2051   0.0000   432.1581       4.48737       8.78785      -5.98911      0.134481     -0.742990       7.02972       7.80542       6.23331       4.29374       2.66740       1.19693
   4  18 2864.2153    3.2076  0.8125 13.7070  0.0000  0.0180   0.0669   0.0495    0.2459   0.0000   446.7472       27.2801       1.80403       1.58573     -0.158262     -0.119971       6.95473       7.23621       5.76543       4.30854       2.55045       1.17948
   4  19 3000.1625    3.8065  0.8937 14.0255  0.0000  0.0190   0.0801   0.0535    0.2586   0.0000   430.7097       20.3720       8.39405       1.51208      -1.04428      -3.41637       7.65688       7.70967       6.48128       4.47061       2.60704       1.27599
   4  20 3135.9745    3.9889  1.0277 14.0465  0.0000  0.0209   0.0791   0.0597    0.2961   0.0000   439.6870       33.2359       2.63062      -2.03402       2.33462      -2.70696       8.25915       8.45657       7.38280       4.71383       2.77039       1.41276
   4  21 3271.7979    3.8688  1.4815 13.0363  0.0008  0.0242   0.0649   0.0742    0.5428   0.0000   430.8891       26.0940       18.7935    -0.0292272     -0.918858      -4.16311       9.45651       9.83018       8.08299       5.76945       3.32013       1.66537
   4  22 3408.1232    3.1648  2.0433 13.4762  0.0000  0.0307   0.0472   0.0902    0.1871   0.0000   446.3167       36.6891       17.9972      -10.4141       1.73128      -2.41151       11.9393       12.5715       10.1783       7.19803       4.34634       1.98139
   4  23 3544.7513    2.7028  2.8197 12.9965  0.0000  0.0375   0.0346   0.1028    0.1494   0.0000   442.8635       18.0420       6.57929       19.5892      -1.94727      -4.65303       14.0786       14.6473       12.2790       8.91681       5.24181       2.60724
   4  24 3681.5582    2.2519  4.2747 12.3174  0.0000  0.0480   0.0245   0.1301    0.1419   0.0000   444.6751       28.5827       30.7225       15.4386       2.11976      -6.03102       18.2428       19.4897       15.9277       11.1137       6.65427       3.14044
   4  25 3818.7730    1.8925  5.8502 12.0520  0.0000  0.0593   0.0184   0.1646    0.1089   0.0000   500.9120       61.8285      0.901702       2.59678       9.48311    -0.0138830       22.0847       23.3784       19.3963       13.9222       8.32503       4.02316
   4  26 3955.9910    1.5756  7.6984 11.6693 -0.0017  0.0718   0.0145   0.2072    0.1068   0.0000   428.3580       23.4257      -17.2794      -7.15133       9.69568      -9.74888       26.6367       28.4745       23.4414       17.0237       10.1378       4.89286
   4  27 4094.0410    1.3072  9.6421 11.6683  0.0000  0.0886   0.0123   0.2658    0.0818   0.0000   494.1309       19.9096       2.32743      -1.76032       12.7929      -1.44707       32.1842       35.5148       29.3809       20.8503       12.2956       6.16457
   5   8 1545.2832    0.1664  0.0642 11.6517  0.0000  0.0065   0.0116   0.0127    0.0246   0.0000   436.0309      -1.00567       7.50075      0.151634      -1.69442      0.984683       2.47045       2.23944       2.00000       1.70509       1.23137      0.836478
   5   9 1685.8415    0.2480  0.1713 11.6357  0.0000  0.0121   0.0108   0.0217    0.0285   0.0000   431.7694       1.07055       2.60568       4.02834      -3.34136     -0.368043       4.66242       5.20156       4.13630       2.95410       1.85376      0.965158
   5  10 1823.3536    0.3738  0.3021 11.6668  0.0000  0.0130   0.0121   0.0284    0.0362   0.0000   441.6550       1.06849       6.07333      -5.38192       1.42741     -0.695422       4.04182       4.66668       3.95794       3.01390       1.98014       1.14956
   5  11 1960.5582    0.5319  0.3715 11.7267  0.0000  0.0126   0.0151   0.0299    0.0446   0.0000   429.8137       3.74478       10.7840       4.15547      -1.55395       1.32547       4.00126       4.53593       3.82910       2.92086       1.94497       1.12972
   5  12 2098.4673    0.7431  0.6126 11.6266  0.0000  0.0176   0.0165   0.0368    0.0755   0.0000   435.1002      -14.8880       13.9820       7.10861      -2.82025      0.478420       4.83046       5.51839       4.60838       3.92343       2.66717       1.63042
   5  13 2235.3787    1.0038  0.6918 11.9712  0.0000  0.0161   0.0209   0.0415    0.0962   0.0000   436.5849      -3.72542       13.7130      -6.00712      -3.32185     -0.885614       4.83883       5.35290       4.63668       3.70556       2.57749       1.49296
   5  14 2371.1020    1.3264  0.8048 12.3340  0.0000  0.0179   0.0261   0.0433    0.1169   0.0000   440.0622      0.476902       19.6436      -3.99942     -0.122821     -0.584828       5.44455       5.92671       5.49968       4.07495       2.76176       1.65415
   5  15 2506.0475    1.7794  0.9425 12.3756  0.0000  0.0181   0.0324   0.0494    0.1937   0.0000   440.3815       10.2563       24.4365       2.08441      -6.91703      0.308908       5.86499       6.12264       5.24673       4.35807       3.00784       1.80446
   5  16 2641.2175    2.2653  0.9236 12.4451  0.0000  0.0176   0.0410   0.0484    0.3123   0.0000   429.4086       2.50761      0.600270      -3.38795      -4.09780       3.02823       5.60093       6.00405       5.26461       4.16790       2.78574       1.67029
   5  17 2777.3615    3.0358  0.8844  4.6447  0.0000  0.0171   0.0553   0.0456 1000.0000   0.0000   428.9582      -7.46586       13.7056      0.432899      -5.36619      -2.36119       5.55279       5.92462       5.33177       3.99292       2.78194       1.57424
   5  18 2913.7814    3.4443  0.8124 13.7620  0.0000  0.0174   0.0651   0.0436    0.2694   0.0000   429.9854       19.9931       10.6442      0.753043      -2.47684      -2.53268       5.14652       5.73217       4.92982       4.09814       2.84102       1.69949
   5  19 3050.0071    3.8684  0.9448 13.4808  0.0003  0.0189   0.0749   0.0523    0.5632   0.0000   445.0619       9.34562       12.6125       5.68363     -0.593041      0.255326       5.49501       6.35425       5.50355       4.31193       3.06506       1.76397
   5  20 3186.2722    4.0084  1.1321 13.9627  0.0000  0.0216   0.0784   0.0608    0.4985   0.0000   426.4251       13.0296       10.3536      -5.97098       1.61448      -5.51019       6.42266       7.34667       6.35457       5.04115       3.49531       2.09853
   5  21 3322.6134    3.5385  1.6685 13.1597  0.0000  0.0261   0.0527   0.0726    0.4274   0.0000   442.9175       25.9809       5.86699       2.01766       3.77859      -5.74227       8.09269       9.15587       7.96046       6.21032       4.09175       2.46865
   5  22 3459.4882    2.9628  2.2641 13.5160 -0.0003  0.0323   0.0410   0.0889    0.1763   0.0000   429.2431       43.0233      -13.6607      -6.84730       5.43980      -5.54709       9.62358       10.9614       9.32756       7.68276       5.14607       3.13138
   5  23 3596.6972    2.4849  3.4035 12.7791  0.0000  0.0403   0.0278   0.1105    0.1508   0.0000   443.1651       18.2119       10.3067      -4.88480     -0.279938      -3.74032       11.6672       13.7941       11.7281       9.34938       6.27870       3.71642
   5  24 3733.9467    2.0842  4.5928 12.3889  0.0000  0.0477   0.0200   0.1310    0.1058   0.0000   443.0365       21.8969       10.1853       10.4942       6.77781       2.36232       14.0118       16.2202       14.0413       11.2993       7.54952       4.57474
   5  25 3871.5872    1.7543  6.6033 11.8003  0.0000  0.0587   0.0142   0.1652    0.0901   0.0000   489.9365       51.0244       2.15334      -30.5006       11.0038      -8.92862       17.6922       19.6815       17.8560       13.8103       9.45630       5.67650
   5  26 4009.5707    1.4849  8.5794 11.5581 -0.0016  0.0718   0.0112   0.2014    0.0741   0.0000   479.6803      -2.17731       28.1541       25.9380      -17.0861      -4.16607       21.5605       24.6799       21.4821       17.0902       11.5440       6.87836
   5  27 4147.7758    1.2242 10.6305 11.5357  0.0000  0.0879   0.0094   0.2526    0.0593   0.0000   400.6866       6.94503      -3.43812       3.19503      -6.42626      -8.19977       25.8799       29.9457       26.1462       20.9959       13.9900       8.47559
   5  28 4286.2875    1.0114 12.4557 11.6110  0.0000  0.1088   0.0084   0.3185    0.0470   0.0000   422.9799       21.1906      -62.7590       6.92303       17.5614      0.356337       31.2693       36.9873       32.4245       25.7206       17.2790       10.3577
   6   8 1587.4549    0.1957  0.0962 11.6117  0.0000  0.0065   0.0105   0.0163    0.0237   0.0000   436.3904       1.62164       7.85007       2.98294      0.713872     -0.458052       1.93874       2.07332       1.78576       1.45627       1.17976      0.714757
   6   9 1727.7355    0.2903  0.1884 11.6436  0.0000  0.0088   0.0106   0.0198    0.0272   0.0000   433.8216     -0.494786       8.04984       3.19437      -1.09057      -1.11216       2.47662       2.79581       2.53242       2.19528       1.45594      0.918277
   6  10 1866.1475    0.4304  0.2767 11.6865  0.0000  0.0102   0.0131   0.0242    0.0338   0.0000   436.3483      -4.56191       9.22898       2.37219    -0.0626915      0.163288       2.63237       2.97657       2.53548       2.23194       1.77987       1.16010
   6  11 2004.0467    0.5986  0.4512 11.7575  0.0000  0.0126   0.0143   0.0312    0.0476   0.0000   440.6998      0.516805       13.4338       2.20267       2.89441      0.137777       3.36267       3.78865       3.45828       2.82356       2.11420       1.39269
   6  12 2142.4877    0.8150  0.6493 11.7517  0.0000  0.0145   0.0163   0.0380    0.0725   0.0000   430.5651       5.34068       7.12493      -2.73306      -6.78701      -2.16277       3.66489       4.16620       3.94820       3.15587       2.36732       1.56362
   6  13 2279.8168    1.0557  0.7686 12.1108  0.0000  0.0161   0.0195   0.0403    0.0887   0.0000   437.4934       2.28714       9.22183      -2.67961       2.37948       1.50230       3.98466       4.61839       4.45706       3.59664       2.52160       1.66957
   6  14 2415.5105    1.4843  0.8880 12.3662  0.0000  0.0165   0.0253   0.0424    0.1207   0.0000   438.1139       8.38800       14.3097       1.22582     -0.878490      -1.35157       4.33251       4.66281       4.49998       3.68472       2.78112       1.91129
   6  15 2551.0917    1.8517  0.8707 13.1065  0.0000  0.0167   0.0324   0.0439    0.1096   0.0000   435.0262       4.79123     -0.417361       2.55295       2.81913      -4.21773       4.37448       5.04551       4.56403       3.81870       2.77972       1.83675
   6  16 2687.0790    2.4347  0.9067 13.4123  0.0000  0.0164   0.0414   0.0433    0.1285   0.0000   433.9608       4.65802       13.1460       7.17371       2.26939     -0.791698       4.33274       4.92620       4.40949       3.71802       2.80904       1.83862
   6  17 2823.7694    3.0352  0.8472 13.4725  0.0000  0.0154   0.0511   0.0397    0.1645   0.0000   438.7650       12.8356       12.3591       1.13417       4.16901      -3.66748       4.04178       4.41449       4.06700       3.52229       2.60362       1.74086
   6  18 2960.7202    3.6064  0.8446 13.9901  0.0000  0.0157   0.0615   0.0395    0.1573   0.0000   439.8079       18.0978       10.1678     -0.365318      -3.21461      -2.93094       4.08917       4.62367       4.27578       3.48287       2.68548       1.78672
   6  19 3097.3319    4.0517  0.9921 13.7667  0.0000  0.0168   0.0656   0.0452    0.2705   0.0000   435.3625       13.9212       10.1237       2.79518       1.18086      -5.16747       4.43316       4.99765       4.63242       3.81472       2.79916       1.87517
   6  20 3234.0288    3.8043  1.2695 13.8772  0.0000  0.0199   0.0591   0.0581    0.2850   0.0000   448.4991       12.9598      0.200027       1.35659       9.25598      -5.84402       5.42964       6.20807       5.50083       4.64703       3.37680       2.23841
   6  21 3371.1525    3.4397  1.7842 13.5132  0.0000  0.0253   0.0450   0.0684    0.2230   0.0000   444.5498       10.9514       9.39719      -7.87243       4.43564      -5.37876       6.29076       7.28394       6.76987       5.66465       4.13929       2.78931
   6  22 3508.3207    2.8748  2.8840 12.3863 -0.0031  0.0329   0.0289   0.0853    0.2708   0.0000   446.9070       30.4896      0.834616       2.85327      0.261998      -6.09836       8.37111       9.97235       9.17709       7.53108       5.44356       3.62383
   6  23 3646.1025    2.3391  4.2516 12.0817 -0.0003  0.0406   0.0200   0.1122    0.1405   0.0000   443.4187       26.0136       21.0187      -5.49425      -9.49086     -0.983397       10.1846       12.0483       11.2444       9.29857       6.72605       4.57407
   6  24 3784.0131    1.9721  5.3951 12.0315  0.0000  0.0490   0.0160   0.1334    0.0964   0.0000   448.2692       20.2544       7.73096       4.94323       5.61609      -8.49523       11.8841       14.4559       13.3572       11.0726       8.09424       5.41510
   6  25 3922.0766    1.6469  7.4796 11.7200  0.0000  0.0604   0.0117   0.1682    0.0695   0.0000   450.0240       24.9807       47.1656      -1.89918     -0.187769      -16.2229       14.9833       17.9005       16.4372       13.7927       10.0576       6.68778
   6  26 4060.4099    1.3912  9.3717 11.5100  0.0000  0.0702   0.0092   0.2044    0.0564   0.0000   392.5922       35.3482       21.0223      -14.0328      -8.07891      -12.2439       17.5207       20.8188       19.2986       16.1983       11.7729       7.86151
   6  27 4199.1453    1.1512 11.3448 11.5134  0.0006  0.0862   0.0079   0.2509    0.0454   0.0000   415.5246       8.77903       10.6636       12.9779       11.7506       11.0438       21.3057       25.2809       23.7501       19.5957       14.5225       9.70978
   6  28 4337.7815    0.9580 12.9499 11.6051  0.0000  0.1040   0.0072   0.3080    0.0370   0.0000   453.2731       37.6500       24.4849       19.0398       18.8123      -14.0275       25.4832       30.2111       28.5089       23.7782       17.4873       11.7957
   7   8 1627.5199    0.2215  0.1372 11.6140  0.0000  0.0074   0.0096   0.0200    0.0235   0.0000   435.0314      -2.46778       7.97262     -0.554034      0.993188     -0.335346       1.64962       1.64570       1.89428       1.51304       1.18143      0.896735
   7   9 1767.6905    0.3301  0.2375 11.6938  0.0000  0.0093   0.0103   0.0212    0.0278   0.0000   436.8302     -0.718242       7.94226      0.430871     -0.557495      -1.34837       2.04049       2.35688       2.23700       2.10584       1.46536       1.13252
   7  10 1906.8552    0.4648  0.3542 11.7243  0.0000  0.0107   0.0118   0.0264    0.0348   0.0000   438.4895      -2.45748       16.0648      -3.19603      -1.30601       3.29912       2.40196       2.84404       2.71658       2.32415       1.71693       1.29176
   7  11 2045.8359    0.6564  0.4849 11.7903  0.0000  0.0119   0.0140   0.0293    0.0475   0.0000   433.0236      0.106116       11.8283       1.92294       3.50122      -2.69030       2.76011       3.19096       3.11876       2.56801       1.96055       1.51576
   7  12 2184.5429    0.8567  0.7020 11.9397  0.0000  0.0145   0.0153   0.0366    0.0661   0.0000   434.1836       2.93704       9.45884       3.05718      -4.05167      -2.25931       3.12073       3.55507       3.33113       3.01035       2.40443       1.71755
   7  13 2322.1591    1.2281  0.8006 12.0711  0.0000  0.0145   0.0203   0.0374    0.0987   0.0000   435.2892      -3.49315       12.0718      0.114973      -4.74809      -1.58380       3.25306       3.72279       3.46126       3.03943       2.45454       1.78245
   7  14 2458.2067    1.5897  0.9071 12.5391  0.0000  0.0158   0.0247   0.0406    0.1124   0.0000   436.1232     -0.591493       10.4970       1.46041       3.52309      0.177655       3.60276       4.13411       3.90117       3.35974       2.72912       1.91994
   7  15 2594.2679    2.1250  0.9708 12.6301  0.0000  0.0158   0.0317   0.0416    0.1609   0.0000   438.0500       3.89082       6.95524     -0.505378      0.588434      0.826727       3.55919       4.03589       3.94531       3.31459       2.67494       1.90264
   7  16 2731.1740    2.5618  0.9009 13.3883  0.0000  0.0153   0.0401   0.0399    0.1287   0.0000   438.5695       2.75080       7.94740      -3.09898       1.95783      -7.11282       3.50361       4.13021       3.92850       3.33399       2.63461       1.80312
   7  17 2868.3815    3.2730  0.8453 13.6930  0.0000  0.0144   0.0515   0.0373    0.1458   0.0000   438.0815       15.2733       6.20604      -4.19263      -1.39756      -2.72888       3.46064       3.87514       3.75389       3.21955       2.52124       1.72946
   7  18 3005.7069    3.7686  0.8474 14.1954  0.0000  0.0140   0.0608   0.0393    0.1307   0.0000   435.8454       13.1027       4.90494      -1.35475      0.811595      -1.46552       3.24280       3.68909       3.54726       3.01759       2.40858       1.75026
   7  19 3142.8368    3.9382  0.9887 14.1554  0.0000  0.0156   0.0593   0.0427    0.1540   0.0000   431.1615       18.8900       23.4283       7.86130      -2.62369      -5.47175       3.55226       4.14560       3.92927       3.39268       2.65711       1.88289
   7  20 3279.9589    3.6269  1.3953 14.1959  0.0000  0.0201   0.0491   0.0535    0.1284   0.0000   439.0196       18.0155       6.24594      -4.02226      -7.37546      -3.49869       4.53284       5.28176       5.02282       4.30131       3.40264       2.42053
   7  21 3417.5447    3.2048  2.1242 13.2777  0.0000  0.0242   0.0354   0.0659    0.1428   0.0000   431.6241       21.2942       10.5053       4.78574       2.76471      -5.06429       5.54383       6.27218       6.08205       5.25501       4.10925       3.00014
   7  22 3555.4334    2.6521  3.1372 12.5053  0.0000  0.0312   0.0239   0.0815    0.1448   0.0000   447.2195       27.6823      -3.27028       1.50740       11.1960      -8.86399       6.90365       8.22020       7.65041       6.68912       5.29726       3.80242
   7  23 3693.6650    2.2200  4.6957 11.9941  0.0000  0.0399   0.0165   0.1090    0.1085   0.0000   428.9942      -9.19615       11.0406       14.6803      -4.80099      -20.0763       8.64914       10.3795       9.81305       8.64322       6.68790       4.76265
   7  24 3832.0395    1.8724  6.2935 11.8002  0.0000  0.0487   0.0127   0.1372    0.0787   0.0000   445.4837       17.8040       1.98060       13.8311      -6.77542      -10.8148       10.4203       12.6914       11.6636       10.5325       8.11212       6.00346
   7  25 3970.5334    1.5419  7.9586 11.6921  0.0009  0.0587   0.0101   0.1674    0.0586   0.0000   436.8022       7.50591       11.5088      -2.09900      -3.71008      -7.96779       12.6779       15.3224       14.5063       12.8872       9.86984       7.06652
   7  26 4109.5010    1.2847 10.3622 11.5804  0.0011  0.0728   0.0080   0.2139    0.0447   0.0000   430.9721      -11.7961      -17.5337      -18.0715      -17.0342      -7.30449       15.7490       18.9045       18.0448       15.8155       12.3680       8.93307
   7  27 4248.7210    1.0793 11.7785 11.6347  0.0000  0.0857   0.0072   0.2506    0.0357   0.0000   418.8016       34.5479       40.4881      -19.1925      -17.1105       7.77494       18.3489       22.2067       21.3464       18.6091       14.5944       10.3841
   7  28 4387.9853    0.8892 14.4557 11.5981  0.0005  0.1113   0.0064   0.3260    0.0318   0.0000   436.9726       23.6841       11.1392       16.5546       22.8548      -15.4735       23.4409       28.7016       27.1423       24.2046       18.8167       13.5398
   7  29 4527.6762    0.7272 16.7442 11.6265  0.0000  0.1427   0.0057   0.4132    0.0273   0.0000   417.3751       27.4415       50.4384      -37.6217      -5.62369      -7.44315       30.1847       36.5909       35.5132       31.0473       24.1438       17.5866
   8   7 1521.2402    0.1589  0.0869 11.6270  0.0000  0.0061   0.0082   0.0136    0.0202   0.0000   435.7840     -0.605229       12.7851      -1.76348      -1.57363     -0.624164       1.15866       1.48835       1.27353       1.34851      0.931073      0.783517
   8   8 1665.7370    0.2354  0.1995 11.6332  0.0000  0.0087   0.0080   0.0208    0.0229   0.0000   435.2506      -2.36976       12.0665      -1.85780      -2.27843      0.270800       1.71314       2.13068       2.04757       1.78664       1.46161       1.05832
   8   9 1806.2027    0.3674  0.2550 11.6933  0.0000  0.0087   0.0101   0.0205    0.0271   0.0000   434.0701      -1.25397       14.0875      0.428745      -2.15725     -0.942100       1.75856       2.04684       2.00517       1.79402       1.45516       1.08360
   8  10 1946.0622    0.5084  0.4185 11.7249  0.0000  0.0108   0.0111   0.0273    0.0374   0.0000   435.5741       4.18024       10.4346      -1.39770      -1.06162       2.28276       2.14486       2.52971       2.52759       2.20180       1.76672       1.31895
   8  11 2086.1394    0.6973  0.5389 11.8218  0.0000  0.0123   0.0133   0.0285    0.0483   0.0000   439.5662      -3.62100       6.38398      -1.01969       1.98356       1.62693       2.36859       2.84183       2.67274       2.43793       1.97690       1.53997
   8  12 2225.1516    0.9901  0.6714 12.0263  0.0000  0.0125   0.0168   0.0324    0.0649   0.0000   437.8876      -2.22378       13.6212      -2.63298     0.0477091      -3.79030       2.41458       2.80711       2.79421       2.52557       2.05220       1.55246
   8  13 2362.8761    1.3139  0.8717 12.3493  0.0000  0.0145   0.0199   0.0381    0.0845   0.0000   439.6671       1.26130       8.67449       3.35185      -3.88982     -0.914790       2.94574       3.48590       3.46866       3.06801       2.41440       1.80587
   8  14 2499.5077    1.7615  0.9114 12.6504  0.0000  0.0144   0.0258   0.0383    0.1066   0.0000   436.9581       3.72481       9.57264      0.375550      -2.80366      -2.49358       2.86137       3.37382       3.21650       2.95072       2.38127       1.85056
   8  15 2636.1536    2.1362  0.9846 13.0106  0.0002  0.0152   0.0303   0.0393    0.1184   0.0000   438.1850       4.30339       13.2124      -1.85623     -0.836881      -1.14748       3.23246       3.68885       3.52991       3.28982       2.62977       1.95041
   8  16 2773.7909    2.8545  0.8137 13.6089  0.0000  0.0133   0.0430   0.0344    0.1095   0.0000   441.0145       6.99552       10.7005       2.20615       3.18838      -2.32959       2.66263       3.12159       3.02545       2.80179       2.27012       1.63107
   8  17 2911.5829    3.3515  0.8348 14.1478  0.0000  0.0135   0.0504   0.0360    0.1013   0.0000   437.5687       12.1784       8.66517     -0.446352      -2.45079       1.04447       2.83268       3.20813       3.11106       2.83768       2.30472       1.73077
   8  18 3049.2058    3.8317  0.9560 14.4438  0.0000  0.0150   0.0546   0.0390    0.1073   0.0000   442.4995       6.90293       7.15466      -1.07432      -2.88856      -2.85482       2.96734       3.47443       3.34540       3.08930       2.47853       1.93290
   8  19 3186.7831    3.8674  1.1528 14.5735  0.0000  0.0171   0.0531   0.0469    0.1195   0.0000   437.9895       18.7985       6.28437       7.29074       1.54649      0.627000       3.42488       3.96152       3.78447       3.37264       2.90876       2.26918
   8  20 3324.4535    3.4629  1.5678 14.1550  0.0000  0.0201   0.0414   0.0539    0.0931   0.0000   434.3938       6.94405       17.9685      -9.43720      -2.53885      -1.66157       4.03395       4.75247       4.61456       4.08912       3.47151       2.58988
   8  21 3462.5153    2.9953  2.4140 13.2497  0.0000  0.0247   0.0287   0.0668    0.0913   0.0000   442.8590       3.30269       5.17270      -4.93977      -1.92818      0.910769       4.86658       5.79462       5.71247       5.09399       4.04330       3.16136
   8  22 3601.0003    2.4813  3.5550 12.6237  0.0000  0.0313   0.0203   0.0837    0.0903   0.0000   441.1058       28.9945       14.3543       12.1079       15.2170      -11.4336       6.10804       7.27828       7.07886       6.44549       5.23131       3.93959
   8  23 3739.4188    2.0785  5.0369 12.1390  0.0000  0.0391   0.0144   0.1063    0.0767   0.0000   432.8140       6.19960       1.00917       17.6234      -5.06623     -0.744559       7.64970       9.08276       8.95945       8.13106       6.54522       4.90679
   8  24 3878.4300    1.7595  6.5438 11.9938  0.0000  0.0477   0.0113   0.1316    0.0565   0.0000   436.0579       26.2118       23.1097      -2.74244       10.8049     -0.949680       9.06550       11.0448       10.7285       9.66347       7.96860       6.03739
   8  25 4017.4221    1.4490  8.5672 11.7532  0.0000  0.0596   0.0088   0.1643    0.0465   0.0000   420.5275      -9.79789       10.7997      -8.55747      -10.5736      0.151220       11.3995       14.0173       13.4394       12.2018       10.0048       7.60677
   8  26 4156.9605    1.2246 10.6864 11.5904  0.0000  0.0715   0.0072   0.2046    0.0391   0.0000   419.0399       9.43419       4.19410       14.1478      -5.19779      -7.94229       13.4842       16.5321       15.9835       14.6676       11.9173       9.01076
   8  27 4296.5429    1.0033 12.5939 11.6819  0.0000  0.0886   0.0064   0.2574    0.0303   0.0000   444.2485       81.3793       23.0076      -61.7461      -1.81791      -3.35896       16.7615       20.5813       20.2736       18.2151       14.8140       11.2337
   8  28 4436.1774    0.8450 15.2116 11.6098 -0.0005  0.1122   0.0057   0.3246    0.0275   0.0000   442.8474       34.6476     -0.773237      -36.6972       11.3940       5.89945       20.8352       25.7010       25.3719       22.9987       18.5333       14.1579
   9   6 1408.4293    0.1081  0.0588 11.6674  0.0000  0.0067   0.0071   0.0131    0.0181   0.0000   435.0497     -0.331718       10.1234      0.288790      0.811114       1.14851       1.22352       1.39367      0.861617       1.12820       1.17438       1.03207
   9   8 1702.4275    0.2839  0.1779 11.6447  0.0000  0.0072   0.0089   0.0157    0.0225   0.0000   438.1847      0.117477       12.1276      0.415279     -0.559979      -1.90226       1.28714       1.45918       1.55086       1.37059       1.15409      0.884221
   9   9 1843.6146    0.4034  0.3145 11.6686  0.0000  0.0092   0.0097   0.0220    0.0289   0.0000   435.4738      -4.40466       10.5595     -0.828019      -3.13569     -0.134342       1.69848       2.10742       2.15193       2.08442       1.70618       1.14683
   9  10 1984.2017    0.5631  0.4606 11.7232  0.0000  0.0108   0.0111   0.0270    0.0396   0.0000   436.5000      -2.59884       13.1503      0.824548     -0.710353      0.697553       1.84728       2.15861       2.20952       1.91867       1.72117       1.40499
   9  11 2125.1183    0.7846  0.5858 11.9185  0.0000  0.0117   0.0133   0.0284    0.0525   0.0000   437.9715      -3.78977       10.4764       3.05395      -1.96854       1.59690       1.94313       2.36253       2.33374       2.14813       1.84375       1.46981
   9  12 2264.5354    1.0489  0.7601 12.1966  0.0000  0.0132   0.0160   0.0331    0.0648   0.0000   436.2180       7.00618       11.5869      -1.52720     -0.863198       1.48753       2.35202       2.85810       2.76007       2.50603       2.14845       1.71437
   9  13 2402.3191    1.4319  0.8791 12.5652  0.0000  0.0139   0.0204   0.0359    0.0811   0.0000   438.7830       2.28019       17.2632       5.59852      -3.02680      -1.72786       2.44217       2.93818       2.83703       2.63655       2.25891       1.82489
   9  14 2539.5728    1.8849  0.8605 12.9250  0.0000  0.0134   0.0266   0.0340    0.0930   0.0000   438.6878       1.82482       11.7340       1.69909     0.0140939      -5.95081       2.40489       2.89794       2.83950       2.61205       2.22422       1.72850
   9  15 2677.0469    2.4354  0.8297 13.2642  0.0000  0.0125   0.0347   0.0335    0.0951   0.0000   438.2570       7.39760       10.7845       1.10528     -0.843352      -2.93816       2.30960       2.68743       2.57961       2.47100       2.04732       1.64946
   9  16 2815.2224    3.0137  0.8107 13.7821  0.0000  0.0125   0.0437   0.0336    0.0994   0.0000   434.7948       5.88700       10.7034      0.552917       4.34545      -3.43128       2.35166       2.77004       2.63502       2.47559       2.05981       1.66523
   9  17 2953.5929    3.5569  0.8304 14.1886  0.0000  0.0127   0.0507   0.0327    0.0943   0.0000   439.0704       9.82149       8.54197      -2.56049      -1.11465      -1.05410       2.25371       2.64564       2.64854       2.37039       2.08329       1.67510
   9  18 3091.5735    3.9227  0.9308 14.3350  0.0000  0.0136   0.0530   0.0358    0.1089   0.0000   435.4937       10.5235       14.4824     -0.411232       1.40745      0.420755       2.43295       2.80336       2.84132       2.62295       2.20146       1.78602
   9  19 3229.6150    3.6737  1.3124 14.4381  0.0000  0.0172   0.0446   0.0472    0.0929   0.0000   441.9797       12.3569       11.1318      0.430206       1.53319      -10.5909       2.98656       3.67383       3.52975       3.34416       2.77406       2.19603
   9  20 3367.8335    3.3536  1.7798 14.0315 -0.0008  0.0202   0.0352   0.0545    0.0774   0.0000   440.4149       13.4258       5.32937       5.02675      -2.55951      -9.34542       3.56538       4.33062       4.24477       3.88461       3.28525       2.63475
   9  21 3506.3584    2.8347  2.6101 13.4000  0.0000  0.0253   0.0250   0.0657    0.0645   0.0000   437.7641      -1.30402       17.1732       6.18637      -6.12595      -4.63963       4.44008       5.33342       5.31987       4.86752       4.14518       3.25610
   9  22 3645.3053    2.3732  3.8438 12.7985  0.0000  0.0314   0.0179   0.0833    0.0589   0.0000   431.7058       14.4226       13.4575       3.20818       16.6320      -8.07558       5.49157       6.71284       6.58321       6.10471       5.14824       4.00979
   9  23 3784.2542    1.9652  5.3534 12.4311  0.0000  0.0393   0.0133   0.1060    0.0521   0.0000   442.2141       5.67641       4.44235       7.00344       13.8675      -12.7390       6.91286       8.29731       8.26232       7.67290       6.46548       5.07123
   9  24 3923.5892    1.6378  7.3877 11.9686  0.0000  0.0490   0.0097   0.1363    0.0450   0.0000   441.9723       20.9176       18.7778       7.98376      0.788511       4.16349       8.48792       10.4777       10.2703       9.45551       8.06194       6.34376
   9  25 4063.1442    1.3826  8.9585 11.7854  0.0000  0.0580   0.0080   0.1628    0.0388   0.0000   440.9203       12.4112       34.8396       1.97220      -26.2511      -24.7789       9.85427       12.1968       12.0692       11.3042       9.48591       7.37191
   9  26 4202.9376    1.1387 11.4859 11.6874  0.0000  0.0737   0.0065   0.2115    0.0318   0.0000   434.4022      -15.2175       17.5212      -5.72264       8.67305      -21.6367       12.4548       15.5483       15.3236       14.2696       12.0256       9.46237
   9  27 4343.1601    0.9382 13.4078 11.7088 -0.0000  0.0917   0.0059   0.2644    0.0271   0.0000   433.4445      -11.5300       17.4645      0.962274       8.38323      -21.1478       15.2503       19.1512       19.0610       17.6864       14.7521       11.7079
   9  29 4623.3427    0.6326 18.2668 11.6396  0.0000  0.1510   0.0044   0.4175    0.0203   0.0000   405.0217       14.7132       28.3005      -36.5174      -23.4404       27.6329       24.8339       30.9103       31.2276       28.9246       24.2882       19.2515
  10   6 1443.4392    0.1134  0.0651 11.6716  0.0000  0.0059   0.0067   0.0135    0.0175   0.0000   435.7319     -0.784736       9.41390      0.906952     -0.850298     -0.217152       1.06035       1.50566       1.33329       1.27898       1.00962      0.751271
  10   7 1592.9045    0.2010  0.1170 11.6484  0.0000  0.0057   0.0079   0.0148    0.0189   0.0000   437.0269      0.489186       9.94801      0.307798      -1.12714     0.0375267       1.08690       1.34049       1.45133       1.27994      0.978780      0.732521
  10   8 1737.8266    0.3025  0.2138 11.6736  0.0000  0.0077   0.0084   0.0169    0.0220   0.0000   436.2721     -0.209391       12.3611      0.718216      -2.00532      0.517188       1.17798       1.51295       1.40145       1.33159       1.21780      0.955007
  10   9 1879.9969    0.4568  0.3353 11.6842  0.0000  0.0088   0.0099   0.0209    0.0284   0.0000   436.9778     -0.446953       11.9141     -0.451147      -2.99737      -2.47643       1.36034       1.72660       1.70533       1.58207       1.36288       1.11006
  10  10 2021.4727    0.6077  0.5008 11.8448  0.0000  0.0103   0.0112   0.0277    0.0386   0.0000   439.1350       1.54327       12.5654      0.617239     -0.494494      0.766237       1.71998       2.05016       2.10558       1.89067       1.64441       1.38252
  10  11 2162.9402    0.8494  0.6297 11.8979  0.0000  0.0116   0.0135   0.0287    0.0571   0.0000   437.2292      0.525144       9.54658     -0.989061      0.245776      -2.94996       1.82877       2.21737       2.21616       2.08764       1.75842       1.46742
  10  12 2302.8361    1.1419  0.7644 12.3840  0.0000  0.0125   0.0168   0.0323    0.0671   0.0000   438.3477     -0.417728       16.1609       1.49934       2.30503      0.927957       1.99725       2.38231       2.35910       2.26560       1.90224       1.61200
  10  13 2440.8119    1.5331  0.9211 12.6920  0.0000  0.0135   0.0205   0.0353    0.0799   0.0000   438.6068       2.03886       8.23599       1.39786      -2.67200       1.69206       2.18404       2.63437       2.63388       2.46262       2.10512       1.75697
  10  14 2578.6409    2.0001  0.9477 13.0820  0.0000  0.0135   0.0260   0.0352    0.0882   0.0000   436.4296       2.59714       14.2342      0.536451      -3.51830      -4.40492       2.09830       2.61884       2.57102       2.42884       2.15327       1.71384
  10  15 2717.0588    2.5508  0.8327 13.5380  0.0000  0.0122   0.0346   0.0318    0.0854   0.0000   440.9756       5.67964       16.4623       3.48651       1.15858     -0.796991       1.94279       2.32199       2.38559       2.18398       1.93390       1.57651
  10  16 2855.7179    3.1393  0.8795 13.7717  0.0000  0.0122   0.0418   0.0337    0.1001   0.0000   436.7511       7.14785       14.3804      0.317675      -3.29064      -4.27511       1.98089       2.34584       2.31651       2.24674       1.96400       1.56697
  10  17 2994.5497    3.7310  0.8786 14.2904  0.0000  0.0125   0.0494   0.0327    0.0924   0.0000   434.9179       4.40724       8.35308       3.86388    -0.0946165      -3.67870       2.00195       2.45277       2.38354       2.25727       1.95692       1.68179
  10  18 3132.9868    4.0203  0.9500 14.4462  0.0000  0.0132   0.0513   0.0345    0.0999   0.0000   436.6562       9.30179       5.50263      0.896743      -1.16261      -4.68408       2.11384       2.54072       2.60759       2.41945       2.09962       1.69569
  10  19 3271.4077    3.6817  1.2547 14.5489  0.0000  0.0158   0.0437   0.0447    0.0859   0.0000   440.8924       14.6265       9.46183     0.0102167      -2.08685      -5.37911       2.52673       3.02964       2.97937       2.90058       2.46254       2.08997
  10  20 3410.1890    3.1402  1.9405 13.9672 -0.0012  0.0205   0.0303   0.0545    0.0637   0.0000   441.4357       10.7416       11.2421       5.76952       1.62739      -3.12686       3.27004       3.94296       3.92778       3.75526       3.26451       2.68793
  10  21 3549.1127    2.7014  3.0223 13.2633 -0.0001  0.0259   0.0212   0.0688    0.0531   0.0000   435.5230       7.99750       8.59978       6.93583      -8.59770      -2.46988       4.08497       4.97773       4.98024       4.74523       4.08703       3.34252
  10  22 3688.5071    2.1794  4.1820 12.8247  0.0000  0.0320   0.0153   0.0860    0.0450   0.0000   432.7818       20.4836       12.9577       2.97419       3.14238      -5.38580       5.10937       6.26886       6.31113       5.89106       5.10547       4.17160
  10  23 3828.0619    1.8534  5.7783 12.3409  0.0000  0.0390   0.0114   0.1069    0.0428   0.0000   445.3825       15.8849      -6.46906      -8.78919       2.87236       3.46043       6.11703       7.42908       7.55436       7.14299       6.13808       5.04622
  10  24 3967.7194    1.5363  7.4907 12.0940  0.0000  0.0474   0.0089   0.1371    0.0366   0.0000   438.4235       7.77761       12.3063      -2.68251      -5.05213       5.12740       7.43033       9.11260       9.19135       8.64364       7.59944       6.09153
  10  25 4107.7601    1.3003  9.6593 11.8162  0.0000  0.0590   0.0071   0.1673    0.0328   0.0000   431.4785       14.4479       32.1392       10.7461       5.30255      -18.6987       9.11521       11.2483       11.2635       10.9170       9.27664       7.59962
  10  26 4247.7826    1.0604 12.0753 11.7638  0.0000  0.0751   0.0060   0.2196    0.0273   0.0000   458.4827       54.7906       22.6809     -0.864201      -17.2125      -12.8564       11.3500       14.2127       14.2748       13.6065       11.7051       9.63301
  10  27 4388.2687    0.8957 14.4307 11.6821  0.0015  0.0944   0.0053   0.2760    0.0251   0.0000   444.9500       63.1649       9.83829      -39.4261      -20.9930      -13.7740       14.2828       18.0565       18.1347       17.3239       14.7957       12.1067
  11   5 1320.4991    0.0923  0.0234 11.6939  0.0000  0.0033   0.0102   0.0090    0.0160   0.0000   436.4055     -0.288430       12.9586      0.906741      -1.68907     -0.200767      0.503445      0.651619      0.823374      0.845355      0.643934      0.413367
  11   7 1627.1071    0.2208  0.1460 11.6464  0.0000  0.0066   0.0073   0.0145    0.0191   0.0000   436.3544     -0.471990       12.7957      0.575861     -0.687253      0.617273      0.936416       1.08339       1.09410       1.08780      0.998054      0.784132
  11   8 1772.2223    0.3485  0.2456 11.6444  0.0000  0.0072   0.0085   0.0174    0.0229   0.0000   436.0943      -1.98671       12.7481      0.651769      -2.77748     0.0492939       1.09543       1.33120       1.40621       1.25489       1.12429      0.970138
  11   9 1915.4173    0.4857  0.3584 11.7062  0.0000  0.0086   0.0097   0.0209    0.0293   0.0000   438.7981     -0.422786       10.2533       1.15115      -1.69629      -1.19201       1.27909       1.64979       1.71474       1.59047       1.37797       1.10672
  11  10 2057.9614    0.6699  0.5102 11.7799  0.0000  0.0098   0.0112   0.0243    0.0389   0.0000   437.3484      -1.57490       11.1981      -2.69333      -1.01589      0.493381       1.35442       1.67953       1.75813       1.61048       1.47493       1.20271
  11  11 2199.7841    0.9127  0.7019 12.0702  0.0000  0.0115   0.0134   0.0301    0.0563   0.0000   431.3061      -1.43524       7.71540       1.49145      -2.54525     -0.683682       1.69398       2.04715       2.09317       2.06036       1.79261       1.48724
  11  12 2340.0032    1.2561  0.8908 12.1610  0.0000  0.0128   0.0163   0.0336    0.0885   0.0000   436.0708       5.09077       4.97307       1.07750      -2.44065      -3.08784       1.85185       2.24302       2.29856       2.23720       2.01096       1.59894
  11  13 2478.5179    1.6462  0.9262 12.7630  0.0001  0.0131   0.0212   0.0337    0.0875   0.0000   434.3758       4.01185       11.9094       3.40962      -1.94766      -1.77363       1.94861       2.40497       2.51856       2.36920       2.08345       1.71954
  11  14 2616.9634    2.1512  0.8706 13.4120  0.0000  0.0125   0.0280   0.0314    0.0806   0.0000   436.3370      0.904955       16.7243     -0.856223     -0.845854      -5.66107       1.90281       2.21415       2.26266       2.18502       1.92818       1.64767
  11  15 2756.1653    2.7307  0.8575 13.5831  0.0000  0.0118   0.0347   0.0304    0.0847   0.0000   436.0640       4.93268       10.7141      -1.13285      -3.26688      -2.74722       1.75929       2.09049       2.10455       1.98269       1.82308       1.55956
  11  16 2895.4588    3.4320  0.8070 14.1647  0.0000  0.0115   0.0448   0.0291    0.0775   0.0000   437.0321       4.84623       13.6596      0.828353      -4.13229      -5.74802       1.65056       2.08273       2.02025       1.99781       1.71537       1.50053
  11  17 3034.5664    3.8912  0.9007 14.2544  0.0000  0.0120   0.0488   0.0311    0.0942   0.0000   434.2652       5.51152       12.2143      0.173617      -2.62822      -3.59709       1.78384       2.17416       2.14270       2.11434       1.86489       1.57445
  11  18 3173.5636    3.9277  1.0339 14.5289  0.0000  0.0132   0.0475   0.0368    0.0891   0.0000   435.4943       8.67407       7.08765      -1.81622       2.09321      -6.35720       1.87578       2.35344       2.31588       2.23097       2.00956       1.68023
  11  19 3312.3975    3.5606  1.5216 14.1849  0.0000  0.0165   0.0365   0.0455    0.0753   0.0000   437.1662       10.1634       16.1810      -2.18013      -4.43038      -4.52647       2.46607       3.00683       3.05410       2.98159       2.55638       2.17128
  11  20 3451.7106    2.9836  2.2836 13.6468  0.0000  0.0213   0.0255   0.0556    0.0561   0.0000   443.0226       12.9488       16.1988      0.341799      0.553847      -3.96688       3.09572       3.84469       3.87184       3.71558       3.22154       2.76581
  11  21 3591.1767    2.5150  3.2913 13.1029  0.0000  0.0262   0.0181   0.0684    0.0459   0.0000   439.6999       14.2987       9.94782      -4.14356      0.409536      -5.27890       3.71607       4.66938       4.68070       4.54540       3.96256       3.33588
  11  22 3730.8698    2.0823  4.7724 12.6663  0.0000  0.0328   0.0131   0.0897    0.0386   0.0000   434.8693       8.79446       6.85594       2.25876      -4.32890      -3.57577       4.67263       5.78525       5.86124       5.65439       4.97755       4.20277
  11  23 3870.9591    1.7532  6.2813 12.2604  0.0000  0.0399   0.0101   0.1084    0.0378   0.0000   438.5592       26.5081       9.93942      -4.81128      -5.41528     -0.296013       5.67464       7.02935       7.16621       6.86577       6.08944       5.12912
  11  24 4011.0508    1.4615  8.3140 11.9279  0.0000  0.0486   0.0077   0.1386    0.0342   0.0000   443.5390       16.8994       25.1893      -7.70720      -18.0679      -13.1758       6.87478       8.49980       8.73812       8.46977       7.45321       6.19548
  11  25 4151.4174    1.2120 10.2006 11.8380  0.0000  0.0600   0.0064   0.1721    0.0287   0.0000   445.8782       16.4447       13.2587      -9.31008      -14.1796      -14.1893       8.38333       10.4624       10.6077       10.3737       9.10494       7.63106
  11  26 4291.9976    1.0071 12.7896 11.7763  0.0000  0.0772   0.0056   0.2233    0.0246   0.0000   435.4744       14.7065       16.7760      -18.4592      -2.91510       7.87151       10.6211       13.4777       13.6580       13.2588       11.6277       9.74189
  11  27 4432.7904    0.8374 15.6882 11.6947  0.0000  0.1017   0.0047   0.2897    0.0222   0.0000   462.8320      -6.61167       8.72314       5.38450      -4.53738      -2.07854       13.8462       17.5715       18.1013       17.3895       15.2796       12.8668
  11  28 4573.8359    0.6849 18.0317 11.6861  0.0000  0.1297   0.0040   0.3596    0.0183   0.0000   442.4742       11.3130      -27.1835       1.97863       34.2797      -26.1500       17.6230       22.2823       23.1408       22.1554       19.5256       16.2998
  12   4 1187.0367    0.0572  0.0335 11.8191  0.0000  0.0046   0.0063   0.0160    0.0153   0.0000   430.6577      -8.60551       7.91335      -5.24262      -4.27871     -0.614843      0.670387      0.737761      0.874402      0.867808      0.627093      0.778709
  12   5 1351.9267    0.0866  0.0325 11.7071  0.0000  0.0033   0.0064   0.0080    0.0154   0.0000   436.5116      0.347327       14.0988     -0.616286     -0.942240      0.399126      0.467692      0.565846      0.654814      0.561432      0.491377      0.417084
  12   6 1509.7066    0.1578  0.0869 11.6656  0.0000  0.0046   0.0067   0.0114    0.0165   0.0000   436.3656     -0.155501       13.2156       1.09031      -1.91918    -0.0648640      0.659848      0.763979      0.796199      0.767214      0.664300      0.581799
  12   7 1660.2455    0.2513  0.1573 11.6367  0.0000  0.0064   0.0074   0.0133    0.0189   0.0000   436.2727      0.508591       12.7637      -1.31656     -0.689220      0.459639      0.819174       1.16511       1.06795       1.10970      0.907339      0.773897
  12   8 1805.7993    0.3748  0.2351 11.6858  0.0000  0.0068   0.0086   0.0152    0.0223   0.0000   436.1827      -2.12941       12.1605       2.75175      -1.25031      0.926417      0.934913       1.12213       1.19478       1.17534       1.00192      0.864309
  12   9 1949.9903    0.5433  0.3917 11.7496  0.0000  0.0086   0.0100   0.0206    0.0300   0.0000   437.6658      -3.02156       14.1081      -1.92582      -1.34282     -0.710184       1.07708       1.40866       1.42205       1.39563       1.23461       1.02382
  12  10 2093.6433    0.7356  0.5541 11.7990  0.0000  0.0096   0.0114   0.0244    0.0420   0.0000   435.9219      0.168564       16.0935     -0.454435      -3.99302      -1.13842       1.28335       1.57943       1.64259       1.57120       1.40469       1.19151
  12  11 2235.8534    0.9877  0.7244 12.0938  0.0000  0.0111   0.0133   0.0278    0.0536   0.0000   436.6456     -0.533441       8.84542      -3.03931    -0.0215376      0.350172       1.47966       1.81131       1.83236       1.80644       1.63415       1.38205
  12  12 2376.3146    1.3327  0.8575 12.5263  0.0000  0.0123   0.0171   0.0311    0.0714   0.0000   434.9774      -1.30016       15.9183       2.74373     -0.975536      -3.58083       1.66294       1.97429       2.05333       1.96689       1.80868       1.54897
  12  13 2515.4795    1.7964  0.9311 12.8496  0.0000  0.0124   0.0221   0.0328    0.0907   0.0000   437.8940      -2.27334       11.7596      0.615320     -0.226436      -4.21367       1.63613       1.98964       2.06551       2.03360       1.75001       1.55996
  12  14 2654.6193    2.3287  0.9260 13.1650  0.0000  0.0121   0.0282   0.0312    0.1048   0.0000   438.6451       1.99035       12.4616       2.22936      -1.50152      -3.59397       1.69827       2.04652       2.12354       2.03704       1.80613       1.58442
  12  15 2794.5112    2.9089  0.8871 13.8779  0.0000  0.0119   0.0355   0.0299    0.0827   0.0000   436.1711       3.16930       12.5705      0.593898      -2.23731      -2.91793       1.61404       1.97021       2.03814       1.94235       1.74991       1.52294
  12  16 2934.3854    3.5681  0.8399 14.3350  0.0000  0.0114   0.0445   0.0288    0.0761   0.0000   439.3787       7.23765       13.0657      0.338213      -1.06420      -3.54050       1.55563       1.91617       2.00516       1.92459       1.69371       1.47214
  12  17 3073.9093    3.8932  0.9281 14.4844  0.0000  0.0116   0.0472   0.0329    0.0819   0.0000   434.5273       8.25370       11.0257      -1.12269       1.75806      -4.84363       1.59739       1.97166       1.98610       1.99592       1.75689       1.49540
  12  18 3213.3163    3.8462  1.1377 14.6115  0.0000  0.0139   0.0433   0.0371    0.0852   0.0000   439.9475       6.62905       13.2658      -2.53473     -0.936157      -4.88299       1.87255       2.32721       2.34161       2.34231       2.08667       1.77904
  12  19 3352.7518    3.3680  1.6849 14.0878  0.0000  0.0172   0.0312   0.0450    0.0622   0.0000   440.9351       16.1098       10.2029      -2.53078      -2.40508      -5.07403       2.30896       2.79354       2.89900       2.87299       2.53554       2.18721
  12  20 3492.5142    2.8366  2.5613 13.4317  0.0000  0.0217   0.0217   0.0554    0.0489   0.0000   435.6831       15.0277       5.27379       2.44355       1.89319      -6.35102       2.85725       3.54278       3.64251       3.57280       3.21352       2.70178
  12  21 3632.5385    2.3607  3.9053 12.7948  0.0000  0.0272   0.0150   0.0727    0.0414   0.0000   441.6572       5.39358       7.26479       2.75788      -1.09957      -6.35580       3.63864       4.43792       4.52871       4.49499       4.04231       3.40743
  12  22 3772.6181    1.9735  5.0771 12.6393  0.0000  0.0334   0.0117   0.0889    0.0338   0.0000   431.5174       8.87639       9.28459      -8.93984      -2.76729      0.509030       4.36473       5.41869       5.50619       5.46814       4.86960       4.24145
  12  23 3912.9337    1.6313  7.2144 12.2087  0.0000  0.0424   0.0086   0.1175    0.0318   0.0000   430.6242       12.8068       9.65335       5.15747       12.4153      -6.97059       5.45270       6.96971       7.09323       6.93560       6.19362       5.30989
  12  24 4053.5848    1.3707  8.7757 11.9790  0.0000  0.0499   0.0071   0.1424    0.0299   0.0000   440.7046       17.8526       10.4521      -6.17114       4.94393      -7.34973       6.41436       8.16170       8.34489       8.19238       7.32638       6.29716
  12  25 4194.4883    1.1424 10.9584 11.8430  0.0000  0.0619   0.0059   0.1801    0.0261   0.0000   441.7225       10.4155       7.07911       7.45024      -7.75539      -21.8294       8.00318       10.0254       10.3667       10.1436       9.09136       7.83106
  12  26 4335.4278    0.9445 13.0187 11.7846 -0.0002  0.0785   0.0052   0.2262    0.0233   0.0000   435.4670       2.63564       12.3211      -8.60142      -8.15804      -13.1916       10.0137       12.7576       13.2218       12.7574       11.5377       9.88799
  12  27 4476.2968    0.7993 16.0117 11.7021 -0.0007  0.1019   0.0043   0.2861    0.0198   0.0000   462.4417       11.3013       14.1372      -5.59881       4.45354      -2.94980       12.9085       16.2758       17.0347       16.6648       14.7055       12.6518
  12  28 4617.8525    0.6231 18.4062 11.7088  0.0000  0.1384   0.0037   0.3698    0.0165   0.0000   441.4360       28.7136       1.89383      -43.1358       5.20209       5.47777       17.0248       22.0598       22.9400       22.2718       19.7925       16.8843
  13   5 1382.3540    0.1048  0.0413 11.6807  0.0000  0.0036   0.0064   0.0083    0.0151   0.0000   436.6302      -1.56056       14.5207      0.378978      -2.00354     -0.593389      0.497792      0.488519      0.530914      0.594586      0.517845      0.520126
  13   6 1541.1436    0.1684  0.0919 11.6462  0.0000  0.0047   0.0065   0.0105    0.0161   0.0000   436.7013      0.862338       13.1685     -0.712426      -1.94364     -0.114989      0.565260      0.686197      0.831690      0.629077      0.668229      0.552082
  13   7 1692.3621    0.2756  0.1933 11.6742  0.0000  0.0064   0.0072   0.0149    0.0189   0.0000   436.6935     -0.715369       12.1393     -0.635539    -0.0544060     -0.100445      0.801834      0.931977      0.939249       1.02859      0.944686      0.753275
  13   8 1838.6466    0.3922  0.3181 11.6657  0.0000  0.0078   0.0079   0.0192    0.0241   0.0000   436.1878      0.486504       14.6467     -0.465779      -1.20126     -0.759376      0.963592       1.18226       1.21661       1.23906       1.10478      0.949036
  13   9 1983.8194    0.5708  0.4793 11.7683  0.0000  0.0095   0.0091   0.0214    0.0328   0.0000   437.2784     -0.649055       11.5539      0.906366     -0.462961      0.998915       1.15613       1.42878       1.48766       1.46582       1.29983       1.15742
  13  10 2128.4895    0.8095  0.6158 11.7440  0.0000  0.0098   0.0113   0.0242    0.0453   0.0000   436.6183      -1.15811       11.9465     -0.770542      0.549428      0.884554       1.20264       1.48993       1.55410       1.54905       1.41055       1.22267
  13  11 2271.1395    1.0700  0.7501 12.2118  0.0000  0.0110   0.0136   0.0267    0.0525   0.0000   436.7910       2.86461       13.5730       1.14582      -2.50130     -0.793217       1.33018       1.72931       1.74573       1.69310       1.55666       1.35040
  13  12 2411.8633    1.4506  0.8624 12.6259  0.0004  0.0120   0.0175   0.0291    0.0667   0.0000   440.1288     -0.559201       11.3819      0.510482       1.26149      -1.90365       1.48059       1.90545       1.87569       1.86033       1.72466       1.54382
  13  13 2551.7372    1.9094  0.9235 13.1054  0.0000  0.0119   0.0228   0.0307    0.0807   0.0000   439.8288     -0.660958       12.6042      0.774084      -1.45686     -0.989328       1.51844       1.81176       1.87409       1.87535       1.68294       1.49467
  13  14 2691.7141    2.5263  0.8779 13.2278  0.0000  0.0114   0.0298   0.0289    0.1052   0.0000   437.4555       4.93713       14.3420      0.182647     -0.188357      -2.77293       1.38694       1.80374       1.82355       1.79232       1.65573       1.40081
  13  15 2832.1862    3.1333  0.8434 13.8636  0.0000  0.0112   0.0374   0.0275    0.0967   0.0000   441.0827       5.06229       11.9763     -0.849194      -2.74710      -4.05380       1.37691       1.71893       1.71561       1.74250       1.53860       1.39008
  13  16 2972.6472    3.7056  0.8569 14.3386  0.0000  0.0109   0.0444   0.0289    0.0839   0.0000   437.8413       1.42201       8.02649      0.598688       2.24532      -1.58377       1.39195       1.65071       1.65981       1.69253       1.53459       1.35856
  13  17 3112.5523    3.8636  0.9873 14.6473  0.0000  0.0121   0.0444   0.0323    0.0754   0.0000   437.3812       4.86298       10.8581      -1.00057      -1.00091      -2.46892       1.52974       1.86023       1.94366       1.93079       1.73440       1.50448
  13  18 3252.4115    3.7603  1.2507 14.5145  0.0000  0.0142   0.0390   0.0373    0.0761   0.0000   437.5404       5.91981       12.8138     -0.264056      0.174813      -4.14064       1.75429       2.12858       2.20156       2.22089       1.99324       1.78258
  13  19 3392.4000    3.2261  1.8690 13.9647  0.0000  0.0176   0.0273   0.0454    0.0542   0.0000   440.5853       5.71705       10.6677      -2.79280      0.251412      -2.25555       2.21209       2.73956       2.92698       2.81048       2.53134       2.23035
  13  20 3532.6427    2.7206  2.8344 13.3191  0.0000  0.0218   0.0190   0.0582    0.0426   0.0000   436.1602       15.8497       15.2190      0.529626      -3.29402      -7.12281       2.70003       3.30429       3.41102       3.45551       3.10793       2.73165
  13  21 3673.1734    2.2535  4.1128 12.7994 -0.0000  0.0276   0.0135   0.0725    0.0360   0.0000   433.0394       13.1935       26.3376      -2.51185      -5.68507      -9.45132       3.35918       4.22371       4.37636       4.32566       3.90443       3.45491
  13  22 3813.7573    1.8573  5.7089 12.5327  0.0000  0.0350   0.0102   0.0931    0.0308   0.0000   439.3045       9.72455       14.1921      -4.56128      -7.11410      -2.17485       4.20104       5.30976       5.45163       5.44313       4.97000       4.31196
  13  23 3954.4280    1.5441  7.5489 12.2533  0.0000  0.0431   0.0080   0.1197    0.0282   0.0000   436.4428       7.42897       27.1779     -0.758199      -8.20846      -1.17356       5.14257       6.55557       6.78694       6.67369       6.14102       5.28317
  13  24 4095.5210    1.2959  9.5504 11.9722  0.0000  0.0527   0.0065   0.1480    0.0271   0.0000   435.9817       18.9568       9.88598      -11.9148       12.6111      -17.7730       6.19001       7.88883       8.26710       8.03509       7.40637       6.37543
  13  25 4236.6807    1.0746 11.6919 11.8894 -0.0000  0.0656   0.0056   0.1888    0.0237   0.0000   447.4173       25.7152       9.78787      -13.3292       22.4508      -20.1852       7.78883       9.94651       10.3195       10.2406       9.34760       8.10926
  13  26 4377.8523    0.9117 14.5196 11.7684  0.0004  0.0840   0.0046   0.2424    0.0208   0.0000   435.5120       12.0014     -0.353581     -0.131590       9.47483      -3.89846       9.83815       12.5892       13.2067       12.9350       11.8335       10.3112
  13  27 4519.5361    0.7361 16.7650 11.7286 -0.0002  0.1094   0.0039   0.2982    0.0176   0.0000   430.8396       24.0744       44.0928      -14.1683      -20.5971      -9.91128       12.4969       16.1191       16.9346       16.6653       15.0155       13.1440
  14   4 1242.5090    0.0818  0.0233 11.7785  0.0000  0.0025   0.0074   0.0079    0.0142   0.0000   436.2425      -1.27732       15.2491      0.188926      -1.65622      0.260151      0.326107      0.376838      0.388056      0.376692      0.370052      0.305053
  14   5 1411.7131    0.1221  0.0465 11.7210  0.0000  0.0036   0.0064   0.0073    0.0146   0.0000   436.7244     -0.531155       14.5136    -0.0170362      -1.61726      0.491222      0.501885      0.617738      0.766295      0.680398      0.682699      0.557548
  14   6 1571.5670    0.1825  0.1182 11.6620 -0.0001  0.0055   0.0060   0.0111    0.0160   0.0000   436.9954     0.0795693       13.3243      -1.01624     -0.585686      0.950073      0.666576      0.837452      0.807577      0.822809      0.729922      0.715963
  14   7 1723.5296    0.3033  0.1905 11.7093  0.0000  0.0061   0.0074   0.0132    0.0185   0.0000   437.3394      -1.27388       13.2605      -1.48677      -2.30203     -0.102104      0.697470      0.902022      0.908084      0.954074      0.852064      0.785578
  14   8 1870.8261    0.4396  0.3884 11.6824  0.0000  0.0082   0.0078   0.0204    0.0257   0.0000   436.5977      -1.25689       12.4930     -0.617542      -2.54433     -0.907901      0.934293       1.14147       1.24884       1.19234       1.13650      0.976602
  14   9 2017.0194    0.6228  0.4981 11.7886  0.0000  0.0087   0.0093   0.0215    0.0343   0.0000   437.1668     -0.908286       13.3651     -0.505483      -2.32033      -1.41463      0.945789       1.19546       1.25429       1.26038       1.12544       1.02195
  14  10 2162.5393    0.8327  0.6896 12.0087  0.0000  0.0104   0.0107   0.0261    0.0433   0.0000   436.5386       1.20660       13.7448       1.02925      -1.71409    -0.0936207       1.16647       1.47313       1.54109       1.49968       1.39747       1.26492
  14  11 2305.7210    1.1498  0.7604 12.4033  0.0000  0.0107   0.0142   0.0274    0.0532   0.0000   437.3047      -1.17870       13.2857     -0.486203      0.596713      -2.62469       1.24366       1.53172       1.60381       1.63822       1.46359       1.28281
  14  12 2446.7122    1.5330  0.9294 12.7582  0.0000  0.0117   0.0173   0.0300    0.0658   0.0000   440.3436      0.366387       14.3851      -5.45738      -2.77000      -1.96881       1.37769       1.71561       1.79896       1.81494       1.67219       1.43524
  14  13 2587.3234    2.0369  0.9506 13.2335  0.0000  0.0116   0.0227   0.0299    0.0722   0.0000   439.0846       2.20547       11.3876      -1.42671      0.530143     -0.423119       1.37337       1.69931       1.79070       1.78910       1.64993       1.45469
  14  14 2728.2488    2.6736  0.8630 13.5915  0.0000  0.0108   0.0305   0.0275    0.0847   0.0000   437.5626      0.559188       12.9898      -1.57057       1.50075      -3.02470       1.23182       1.58463       1.65642       1.63771       1.47573       1.30697
  14  15 2869.2878    3.3347  0.8737 13.8477  0.0000  0.0106   0.0383   0.0282    0.1070   0.0000   438.9701       5.40894       11.7504       2.89190      -1.57582      -5.02832       1.23144       1.54649       1.58266       1.61661       1.43281       1.28548
  14  16 3010.1987    3.8386  0.9088 14.3133  0.0001  0.0113   0.0433   0.0284    0.1005   0.0000   437.7995       8.53024       14.1249     -0.781207      -2.05932      -1.90740       1.32191       1.66842       1.69346       1.74803       1.57691       1.41616
  14  17 3150.5978    3.9276  1.0804 14.8279  0.0000  0.0125   0.0434   0.0345    0.0789   0.0000   434.7247       11.4471       13.0262      0.385777      -2.34169      -3.60774       1.43339       1.82213       1.88797       1.98497       1.75592       1.55677
  14  18 3290.9221    3.6314  1.4734 14.4380  0.0000  0.0150   0.0341   0.0403    0.0650   0.0000   440.2371       9.67419       13.2183       1.27829      -2.63999      -4.34273       1.70659       2.19140       2.24435       2.28456       2.07451       1.84100
  14  19 3431.5331    3.0724  2.1200 13.9353  0.0000  0.0186   0.0245   0.0481    0.0485   0.0000   441.2415       6.71313       19.0075      -2.04828     -0.248283      -7.15069       2.10292       2.68095       2.72269       2.74521       2.48563       2.25036
  14  20 3572.2462    2.5537  3.1931 13.2830 -0.0000  0.0228   0.0167   0.0615    0.0387   0.0000   436.9305       7.35281       12.7116      -4.71068      -2.44921      -4.46393       2.64547       3.30799       3.39408       3.44969       3.14345       2.75530
  14  21 3713.1819    2.1165  4.4908 12.8649  0.0000  0.0284   0.0122   0.0775    0.0324   0.0000   438.0975       9.57349       8.15866     -0.877665      -6.84251      -4.97372       3.21233       4.01559       4.22754       4.21133       3.86884       3.44049
  14  22 3854.3462    1.7507  6.2819 12.4371  0.0000  0.0361   0.0090   0.0974    0.0291   0.0000   442.2925       8.29324       11.1268      -1.49445       4.09219      0.756590       4.00762       5.07441       5.31625       5.30062       4.93558       4.35325
  14  23 3995.3683    1.4707  8.3585 12.1440  0.0000  0.0446   0.0071   0.1247    0.0273   0.0000   437.8825       14.2350       18.3459      0.389004       13.0801      -4.13698       5.00507       6.42439       6.62974       6.58932       6.10799       5.42941
  14  24 4136.7747    1.2289 10.3589 11.9816  0.0001  0.0547   0.0060   0.1574    0.0248   0.0000   423.6415       22.7888       25.4950      -3.11850      -9.19957      -7.16150       6.06395       7.78016       8.14180       8.12451       7.52529       6.64678
  14  25 4278.2470    1.0234 12.6786 11.8952  0.0002  0.0694   0.0051   0.1999    0.0218   0.0000   435.2178       31.5373       9.27585      -15.4634       6.18721      -13.3712       7.59169       9.71165       10.2231       10.1847       9.40382       8.34218
  14  26 4420.0120    0.8446 14.9035 11.8199 -0.0001  0.0888   0.0043   0.2486    0.0189   0.0000   428.6329       2.78757       36.6435      -1.73066       10.2699      -10.8534       9.53647       12.3354       13.0502       12.7306       11.9992       10.5179
  14  27 4561.7230    0.6856 17.3123 11.7766 -0.0002  0.1134   0.0036   0.3095    0.0158   0.0000   426.4257     -0.879142       11.3057      -6.98936       14.4759      -18.8408       12.1624       15.6894       16.5935       16.6237       15.1371       13.4675
  15   3 1086.4094    0.0343  0.0085 11.9044  0.0000  0.0054   0.0075   0.0046    0.0135   0.0000   437.1369      -3.86481       16.5673      -1.88578       1.01113      -1.99322      0.524875      0.844077      0.750784      0.797452      0.732065      0.580006
  15   4 1268.6170    0.0676  0.0258 11.7737  0.0000  0.0039   0.0059   0.0069    0.0138   0.0000   437.2655      0.456904       16.8773     -0.591429      -1.96633      0.290844      0.495523      0.599785      0.601343      0.639548      0.654273      0.558345
  15   5 1440.0322    0.1202  0.0757 11.6666  0.0000  0.0046   0.0054   0.0104    0.0145   0.0000   437.9606     -0.906215       16.3949     0.0216169      -2.41781     -0.759337      0.527713      0.660554      0.661555      0.675137      0.642880      0.579688
  15   6 1601.0155    0.2114  0.1111 11.6719  0.0000  0.0046   0.0067   0.0103    0.0156   0.0000   437.0308      0.301941       13.1286      0.855729      -1.19551      0.210690      0.470889      0.555959      0.601037      0.606800      0.635743      0.536574
  15   7 1753.8000    0.3383  0.2234 11.6287  0.0000  0.0062   0.0074   0.0136    0.0190   0.0000   436.8209      -1.31005       14.1287     -0.139091      -1.00090      -2.16272      0.614074      0.798403      0.809664      0.831185      0.759519      0.700560
  15   8 1902.3302    0.4802  0.3692 11.7231  0.0000  0.0076   0.0082   0.0183    0.0249   0.0000   436.8691     -0.985483       14.3490       1.68236      -2.76665       1.39335      0.770733      0.979353       1.02962       1.01367      0.961106      0.867412
  15   9 2049.6091    0.6657  0.5563 11.7671  0.0000  0.0091   0.0092   0.0223    0.0361   0.0000   439.3238     -0.785128       12.1410    -0.0767446      -3.10585      0.219622      0.993696       1.21331       1.28516       1.30026       1.20757       1.11043
  15  10 2195.8023    0.9132  0.7442 12.0146  0.0000  0.0104   0.0111   0.0262    0.0471   0.0000   438.4666      0.928176       10.1940       2.51008      0.462047      -2.64115       1.05185       1.36659       1.41403       1.43520       1.32262       1.18714
  15  11 2339.5285    1.2719  0.8157 12.4682  0.0000  0.0106   0.0145   0.0267    0.0542   0.0000   437.9641      -1.67439       12.6701     -0.226299      -1.64201     -0.794142       1.13625       1.39689       1.46421       1.46929       1.37027       1.24470
  15  12 2481.0419    1.6950  0.9295 12.7899  0.0000  0.0112   0.0184   0.0285    0.0675   0.0000   437.5420      0.831926       11.2556       1.26072      -1.76860      0.248655       1.24649       1.57165       1.62396       1.61544       1.48672       1.38480
  15  13 2622.4011    2.1744  0.9236 13.4136  0.0000  0.0108   0.0237   0.0293    0.0632   0.0000   438.9190       1.11708       10.2628      0.540004      -1.66721      -3.51498       1.19115       1.46127       1.51156       1.52672       1.43872       1.32233
  15  14 2764.1659    2.7718  0.9069 13.8844  0.0000  0.0107   0.0306   0.0284    0.0671   0.0000   438.5049       3.14892       8.98188       1.09406      -3.47588      -6.20561       1.16329       1.48424       1.54714       1.55626       1.44092       1.32046
  15  15 2905.8222    3.4089  0.8543 14.1565  0.0000  0.0104   0.0383   0.0263    0.0826   0.0000   437.5844       5.81726       8.39421     -0.146329      -1.66319      -3.72734       1.12770       1.44548       1.48032       1.53703       1.39979       1.27046
  15  16 3047.1379    3.8566  0.9558 14.2865  0.0000  0.0112   0.0414   0.0285    0.1028   0.0000   440.1683       5.82804       11.6057      0.722352      0.501210      -4.76143       1.21908       1.49641       1.60278       1.58658       1.53281       1.39157
  15  17 3188.0884    3.9385  1.1420 14.6444  0.0000  0.0127   0.0412   0.0343    0.0919   0.0000   438.7036       8.50391       11.8353      -1.70403      -1.12899      -5.08704       1.34399       1.70596       1.77762       1.84081       1.64910       1.52836
  15  18 3328.8915    3.4584  1.6095 14.4754  0.0000  0.0158   0.0316   0.0420    0.0604   0.0000   441.7427       11.0929       8.34291      0.971689      -1.19190      -5.23565       1.67698       2.17492       2.21583       2.28830       2.13712       1.90926
  15  19 3470.0452    2.9153  2.4492 13.6622  0.0000  0.0195   0.0211   0.0504    0.0495   0.0000   439.7163       10.3427       9.88875       4.71366       3.82245      -11.2474       2.09526       2.60590       2.72681       2.75048       2.59079       2.33046
  15  20 3611.2716    2.4406  3.4675 13.1984  0.0000  0.0236   0.0153   0.0635    0.0377   0.0000   443.4113       9.02423       11.5190       1.93606       1.82280      -8.27975       2.52871       3.19798       3.35780       3.34932       3.14349       2.84016
  15  21 3752.6337    2.0507  4.9777 12.6412  0.0000  0.0292   0.0109   0.0793    0.0329   0.0000   436.2476       9.37804       20.0561      -3.06416      -3.28849      -1.41852       3.16994       4.02233       4.21034       4.25095       3.96337       3.51960
  15  22 3894.2024    1.6848  6.8217 12.3012  0.0000  0.0367   0.0081   0.1011    0.0279   0.0000   446.1846       17.3057       10.0511      -1.62242      -3.74902      -6.37450       3.84741       4.88274       5.15246       5.20768       4.85515       4.35367
  15  23 4035.8293    1.3917  8.7420 12.1174  0.0000  0.0457   0.0066   0.1284    0.0251   0.0000   439.6967       3.11018       8.01864      -2.76171      0.949363       2.17160       4.77239       6.06610       6.42323       6.36553       6.00338       5.38391
  15  24 4177.5791    1.1512 11.0605 11.9872  0.0000  0.0580   0.0055   0.1653    0.0225   0.0000   439.0190       21.6819       17.5385       4.88733      -3.13200       1.91468       5.95584       7.72545       8.14180       8.12876       7.66514       6.80286
  15  25 4319.4812    0.9593 13.1811 11.8860 -0.0002  0.0722   0.0047   0.2063    0.0202   0.0000   443.5711       28.7476       19.3990      -9.22041       22.9894      -23.4024       7.34872       9.52600       10.0440       10.1621       9.43556       8.43523
  15  26 4461.4277    0.7892 15.5324 11.8271  0.0000  0.0927   0.0039   0.2587    0.0172   0.0000   432.2096       22.3980       27.7570      -28.2044      -1.48469      0.353524       9.24303       12.0103       12.7814       12.8183       11.8669       10.6740
  15  27 4603.8508    0.6427 18.1442 11.7513  0.0003  0.1204   0.0033   0.3202    0.0146   0.0000   447.9731       31.8723       16.9574       5.26718       6.52396       2.82108       12.0534       15.6640       16.6957       16.7160       15.5035       13.9322
  16   4 1293.7613    0.0862  0.0384 11.7426  0.0000  0.0038   0.0055   0.0074    0.0135   0.0000   438.0352     -0.826956       15.9903     0.0911902      -1.74186      0.225615      0.356044      0.511113      0.476377      0.484867      0.534320      0.443019
  16   5 1467.2826    0.1394  0.0622 11.6355  0.0000  0.0034   0.0060   0.0086    0.0141   0.0000   437.8876     -0.732150       15.5564     -0.277885      -1.35376     -0.512336      0.333398      0.458789      0.491894      0.550467      0.554127      0.439365
  16   6 1629.5166    0.2291  0.1243 11.6622  0.0000  0.0047   0.0066   0.0104    0.0156   0.0000   437.7127     -0.993007       14.6248     -0.230062      -1.17718    -0.0276508      0.458499      0.553766      0.624599      0.589349      0.577715      0.554723
  16   7 1783.2517    0.3625  0.2725 11.6502  0.0000  0.0063   0.0071   0.0157    0.0198   0.0000   438.6084     -0.639861       13.8834      0.853824     -0.847554    -0.0341011      0.624024      0.779145      0.834828      0.850705      0.786932      0.730041
  16   8 1933.1527    0.5222  0.3908 11.7278  0.0000  0.0074   0.0083   0.0181    0.0260   0.0000   437.5944     -0.886903       15.6118       1.39030      -1.96054      -1.53534      0.737345      0.957355      0.991355      0.986356      0.954581      0.860968
  16   9 2081.5913    0.7331  0.5724 11.7936  0.0000  0.0086   0.0098   0.0223    0.0379   0.0000   437.8133     -0.162350       11.6072       1.04214      -2.13855      0.398038      0.824500       1.03944       1.11803       1.12729       1.07185      0.975730
  16  10 2228.3714    0.9901  0.7762 12.0874  0.0000  0.0102   0.0113   0.0257    0.0510   0.0000   438.7981     -0.130318       14.9504      0.555787      -1.63263      -1.15175       1.00656       1.27181       1.36649       1.36413       1.29530       1.19833
  16  11 2372.6176    1.3292  0.8792 12.5374  0.0000  0.0106   0.0143   0.0281    0.0547   0.0000   435.8795       1.91126       13.4608      0.581600      -3.00457      -1.63603       1.03097       1.32827       1.39647       1.42479       1.32300       1.21364
  16  12 2514.8451    1.7858  0.9647 12.9852  0.0000  0.0112   0.0185   0.0290    0.0643   0.0000   437.5343       3.77498       13.9266       2.80885       2.71869      0.279026       1.14333       1.44827       1.51684       1.56290       1.44345       1.32315
  16  13 2656.9834    2.2854  0.9856 13.3358  0.0000  0.0110   0.0232   0.0295    0.0716   0.0000   436.9652       2.77534       13.2097       3.73904      0.371814     0.0609428       1.13154       1.43159       1.48158       1.53376       1.43912       1.31128
  16  14 2799.5492    3.0047  0.8087 14.0473  0.0000  0.0097   0.0331   0.0248    0.0615   0.0000   438.6232       4.15600       14.3341     -0.336933      -1.20897      -3.74098      0.992681       1.23564       1.30049       1.33378       1.23848       1.11794
  16  15 2941.8129    3.5381  0.8360 14.4453  0.0000  0.0099   0.0390   0.0258    0.0637   0.0000   439.4466       7.39073       12.5722      -1.34906     -0.768839      -2.55495       1.01864       1.28957       1.30328       1.36779       1.29359       1.13347
  16  16 3083.5342    3.9269  0.9118 14.6357  0.0000  0.0105   0.0426   0.0283    0.0766   0.0000   437.0006       6.48588       13.2185      -1.78019      -1.76337      -1.99156       1.07545       1.35332       1.40286       1.42637       1.33468       1.23686
  16  17 3225.0210    3.8157  1.2569 14.5617  0.0000  0.0131   0.0376   0.0355    0.0888   0.0000   440.1002       5.59037       14.0053      -3.85526      -2.85845      -2.23668       1.35147       1.69690       1.78826       1.82916       1.74811       1.57221
  16  18 3366.4751    3.3499  1.7874 14.1807  0.0000  0.0163   0.0283   0.0424    0.0664   0.0000   437.0260       10.4956       10.8116      -1.55648     -0.615262      -3.80799       1.62835       2.08084       2.18574       2.24930       2.13203       1.91014
  16  19 3508.0264    2.8391  2.6270 13.5075  0.0000  0.0194   0.0195   0.0529    0.0510   0.0000   444.2443       12.8043       5.53537      0.999286      -3.05396      -5.48870       1.95746       2.47365       2.61622       2.68042       2.50025       2.27293
  16  20 3649.8405    2.3070  3.9664 12.9922  0.0000  0.0248   0.0132   0.0682    0.0360   0.0000   437.8863       12.4217       11.4977      0.710524      -2.69440      -3.58597       2.48350       3.15281       3.34527       3.39309       3.16952       2.86789
  16  21 3791.5719    1.9435  5.5531 12.5066  0.0000  0.0308   0.0097   0.0836    0.0313   0.0000   439.1061       5.49733       17.1951      -1.00831      -7.44455     -0.790619       3.07314       3.90882       4.09097       4.15731       3.92267       3.59458
  16  22 3933.5544    1.6139  7.1497 12.2925  0.0000  0.0374   0.0076   0.1035    0.0259   0.0000   438.6058       9.69861       14.6409       6.77246       3.96810      -21.7464       3.68811       4.70714       4.96907       5.06428       4.78425       4.36634
  16  23 4075.6164    1.3264  9.4181 12.0703 -0.0000  0.0470   0.0060   0.1336    0.0232   0.0000   430.7933       20.5300       10.2237      -3.43619      -10.4235      -12.6932       4.64667       5.90341       6.29019       6.36989       6.07374       5.46020
  16  24 4217.7648    1.1073 11.6596 11.9541  0.0000  0.0588   0.0051   0.1698    0.0209   0.0000   434.1440       14.2571       17.5186      -3.83468      -17.4701      -11.7562       5.76001       7.38457       7.92360       7.97368       7.50467       6.79303
  16  26 4502.4256    0.7477 16.7287 11.8154 -0.0003  0.0991   0.0035   0.2709    0.0156   0.0000   446.3592       21.4999       16.1777      -18.3064      -16.5944      -5.31225       9.32031       12.1459       12.9660       13.0633       12.2880       11.1162
  16  27 4644.9027    0.5943 19.0017 11.7333 -0.0012  0.1292   0.0031   0.3381    0.0135   0.0000   410.4696       19.2219       15.5950       9.62074      -6.28934      -3.96392       12.0475       15.8179       16.8654       17.0877       15.9214       14.5016
  17   4 1318.0372    0.0905  0.0299 11.7380  0.0000  0.0028   0.0057   0.0054    0.0130   0.0000   438.2435     -0.439730       17.0847      0.893614      -2.20742     -0.300435      0.267979      0.328628      0.408461      0.431223      0.336460      0.308042
  17   5 1493.4963    0.1564  0.0740 11.6505  0.0000  0.0036   0.0059   0.0087    0.0138   0.0000   438.5904     -0.426415       15.8271     -0.167924      -1.57410      0.289919      0.319772      0.366480      0.456617      0.424170      0.413699      0.361293
  17   6 1657.0589    0.2603  0.1784 11.6296  0.0000  0.0056   0.0061   0.0118    0.0161   0.0000   438.1779     -0.747182       14.1422      0.529380      -1.27181      0.411851      0.521478      0.720628      0.758917      0.760630      0.703848      0.682134
  17   7 1811.9681    0.3946  0.2897 11.7086  0.0000  0.0064   0.0073   0.0159    0.0198   0.0000   439.1260     -0.926807       16.3076      0.546538      -2.60266     -0.603462      0.565850      0.761295      0.820896      0.811391      0.772941      0.697230
  17   8 1963.3138    0.5395  0.4295 11.7738  0.0000  0.0074   0.0081   0.0186    0.0258   0.0000   438.3081      -1.37644       12.1884       1.24018      -1.36749     -0.254855      0.710924      0.907625      0.979357      0.995460      0.939505      0.885390
  17   9 2112.9713    0.7689  0.6288 11.7860  0.0000  0.0091   0.0094   0.0218    0.0392   0.0000   438.1963      -1.02925       14.0583       1.67453      -3.12528      -1.12714      0.855383       1.04884       1.10074       1.14918       1.10443      0.978822
  17  10 2260.3363    1.0676  0.7548 12.2077  0.0000  0.0097   0.0119   0.0242    0.0478   0.0000   436.9308       1.48889       15.3548      0.792195      0.866706     -0.457730      0.912028       1.18900       1.26211       1.25029       1.17091       1.11002
  17  11 2405.0175    1.4640  0.9094 12.6832  0.0000  0.0104   0.0152   0.0275    0.0567   0.0000   436.6415       1.41708       13.4865    -0.0625938      -2.30060      -2.37358      0.998049       1.23933       1.32613       1.36325       1.30216       1.18555
  17  12 2548.0992    1.9435  0.9269 12.9957  0.0000  0.0103   0.0195   0.0271    0.0646   0.0000   438.5573       1.88314       15.9640      0.801940      -1.78745      0.333656      0.986618       1.26366       1.34705       1.37081       1.29723       1.17641
  17  13 2691.0696    2.4652  0.9279 13.4980  0.0000  0.0104   0.0246   0.0269    0.0654   0.0000   437.4680       3.72008       12.0394      -1.06245     -0.312489      -1.02898       1.00749       1.29243       1.35460       1.38537       1.30779       1.20311
  17  14 2834.3684    3.1091  0.8881 14.0325  0.0000  0.0099   0.0318   0.0259    0.0628   0.0000   437.9059       2.99752       13.1521       1.07446     0.0490543      -3.44390      0.944751       1.19886       1.28011       1.29727       1.24737       1.13849
  17  15 2977.2848    3.7295  0.8559 14.5800  0.0000  0.0098   0.0391   0.0251    0.0589   0.0000   437.4279       1.81479       10.9197      -3.23502      -1.75011      -1.63059      0.972349       1.16861       1.22486       1.28777       1.19057       1.14304
  17  16 3119.4545    3.9718  1.0196 14.7354  0.0000  0.0111   0.0398   0.0292    0.0713   0.0000   441.2399       4.10863       16.1975      0.838607      -2.80285      -2.90756       1.07812       1.35938       1.38649       1.44848       1.35972       1.26785
  17  17 3261.4602    3.7384  1.3490 14.4849  0.0000  0.0134   0.0342   0.0352    0.0780   0.0000   439.7025       8.18841       15.0299     -0.750031     0.0418307      -1.64672       1.25159       1.63452       1.69826       1.75215       1.62577       1.52132
  17  18 3403.5160    3.2576  2.0266 13.8379  0.0000  0.0164   0.0252   0.0441    0.0704   0.0000   439.4218       6.89317       11.5416      -2.92100       4.05204      -4.33659       1.55589       1.96039       2.02840       2.13142       2.00438       1.85972
  17  19 3545.5397    2.7069  3.0637 13.2715  0.0000  0.0211   0.0171   0.0550    0.0502   0.0000   439.5543       9.75993       14.9470      -2.96413     -0.933461      -4.84022       1.95126       2.51026       2.63798       2.71498       2.58230       2.38377
  17  20 3687.8360    2.2330  4.3254 12.7792  0.0000  0.0255   0.0120   0.0687    0.0376   0.0000   437.2915       6.38788       7.91546       1.03528       2.24365      -5.94446       2.40567       3.06345       3.26059       3.30847       3.14679       2.91144
  17  21 3830.1243    1.8482  6.1146 12.3827  0.0000  0.0320   0.0086   0.0869    0.0291   0.0000   437.3578       12.5892       12.8317      -2.09401       2.27938      -1.19200       3.00989       3.81883       4.09572       4.18133       3.96757       3.64460
  17  22 3972.4296    1.5375  7.9979 12.1218  0.0000  0.0389   0.0066   0.1096    0.0248   0.0000   439.8340       5.61298       3.67298       7.61842       4.28416      -2.06027       3.62468       4.63576       4.92430       5.03383       4.80364       4.43068
  17  23 4115.0252    1.2769 10.2672 11.9714 -0.0002  0.0494   0.0054   0.1388    0.0221   0.0000   445.3146       8.55512       9.48494       11.4669       4.45791      -1.93102       4.50533       5.83599       6.27104       6.38254       6.07265       5.56478
  17  24 4257.5390    1.0498 12.2367 11.9268 -0.0002  0.0615   0.0047   0.1765    0.0196   0.0000   443.9952       20.9942       2.14054       4.41534       1.48535      -11.2311       5.56225       7.20813       7.73067       7.83346       7.46130       6.87397
  17  25 4400.1682    0.8690 14.7012 11.8518  0.0006  0.0788   0.0038   0.2215    0.0172   0.0000   428.8058       8.47363       18.3289       12.7955      -13.3294     -0.814509       7.07606       9.16786       9.93044       10.0017       9.47841       8.72814
  17  26 4543.1471    0.6975 17.0912 11.8131  0.0002  0.1026   0.0033   0.2776    0.0145   0.0000   421.4235      0.245111       31.8631       9.62930      -11.4977      -16.7659       9.04408       11.9115       12.6609       12.9806       12.2393       11.2962
  18   3 1152.4064    0.0647  0.0135 11.8206  0.0000  0.0027   0.0081   0.0056    0.0124   0.0000   437.7098     -0.173246       19.7132      0.115417      -1.52689      0.569769      0.241291      0.250997      0.280330      0.289816      0.320979      0.279419
  18   4 1341.5295    0.0919  0.0496 11.7057  0.0000  0.0037   0.0049   0.0086    0.0129   0.0000   438.4943     -0.153533       18.4193     -0.522339      -1.38390     -0.322527      0.324847      0.392781      0.416482      0.414194      0.414385      0.350867
  18   5 1518.7330    0.1683  0.0838 11.6267  0.0000  0.0036   0.0058   0.0086    0.0137   0.0000   438.0287      -1.37175       16.6114      0.712653      -1.75805     -0.381080      0.328914      0.428012      0.442942      0.492280      0.486378      0.475311
  18   6 1683.6605    0.2802  0.1865 11.6556  0.0000  0.0050   0.0062   0.0121    0.0159   0.0000   437.9834      -1.44111       14.5257      0.181252      -1.43805      0.339260      0.454950      0.581464      0.640343      0.646329      0.620454      0.578585
  18   7 1839.9889    0.4150  0.3399 11.7048  0.0000  0.0070   0.0068   0.0161    0.0209   0.0000   438.1037    -0.0376052       14.5496      0.400573      -2.22151      0.300505      0.607539      0.798102      0.857037      0.843760      0.833810      0.755659
  18   8 1992.8368    0.6031  0.4969 11.7765  0.0000  0.0080   0.0083   0.0197    0.0291   0.0000   439.1810      -1.47781       13.7337       2.53559      -2.23187     -0.411980      0.686868      0.893283      0.914432      0.981562      0.908106      0.856291
  18   9 2143.6918    0.8490  0.6473 11.9200  0.0000  0.0085   0.0100   0.0222    0.0386   0.0000   438.0358     -0.885981       14.8565      0.791734      -2.14839      0.725158      0.758662      0.964361       1.02978       1.02988       1.00751      0.946126
  18  10 2291.6403    1.1367  0.8019 12.3358  0.0000  0.0097   0.0124   0.0253    0.0492   0.0000   439.0646      0.726160       15.4137     -0.162193      -1.59745      -2.03441      0.880572       1.10528       1.19010       1.22865       1.15905       1.05732
  18  11 2436.8710    1.5458  0.9512 12.6290  0.0000  0.0106   0.0152   0.0267    0.0635   0.0000   438.6756       1.91948       12.4740      0.356062      -1.70290     -0.442018      0.931149       1.16479       1.25934       1.29996       1.21588       1.13232
  18  12 2580.8617    1.9910  1.0454 13.1315  0.0000  0.0109   0.0188   0.0291    0.0646   0.0000   439.8349       2.37351       13.7855    -0.0454193       2.01715      -1.80693      0.964936       1.23218       1.30248       1.35146       1.31668       1.21338
  18  13 2724.7583    2.5816  0.9229 13.7351  0.0000  0.0100   0.0254   0.0262    0.0590   0.0000   437.5368       4.51343       13.7254       2.35196      0.340820      -3.58123      0.892502       1.13161       1.19627       1.23129       1.19660       1.10666
  18  14 2868.7043    3.2572  0.8641 14.0840  0.0000  0.0093   0.0329   0.0254    0.0613   0.0000   437.8156       3.64097       15.0776      0.869767      -3.41127     -0.649537      0.839643       1.03532       1.11067       1.15293       1.09435       1.03537
  18  15 3012.1942    3.7741  0.9313 14.5209  0.0000  0.0100   0.0370   0.0262    0.0624   0.0000   439.5967       6.15426       11.4165     -0.222518      -1.12215     -0.348909      0.910547       1.12929       1.19398       1.24350       1.17039       1.12371
  18  16 3154.9248    3.9011  1.0313 14.7606  0.0000  0.0109   0.0374   0.0288    0.0621   0.0000   438.3834       7.12729       13.2917     -0.509948      -1.99731      -4.57352      0.957641       1.24510       1.29941       1.37576       1.25151       1.19506
  18  17 3297.4368    3.5658  1.4676 14.4061  0.0000  0.0134   0.0302   0.0359    0.0630   0.0000   440.2683       8.61597       13.1704      -2.79258       1.04125      -4.50981       1.18976       1.52092       1.60082       1.67757       1.57725       1.47897
  18  18 3440.0938    3.0888  2.2215 13.7785  0.0000  0.0170   0.0220   0.0453    0.0561   0.0000   439.5935       6.64656       8.10098       1.82018     -0.468662      -3.66688       1.51626       1.95310       2.06845       2.13148       2.04669       1.90712
  18  19 3582.6707    2.5573  3.3069 13.1572  0.0000  0.0211   0.0151   0.0576    0.0454   0.0000   437.7924       7.52085       14.6078       2.48316     -0.650145      -1.48492       1.89135       2.43943       2.58374       2.64649       2.53257       2.35377
  18  20 3725.3895    2.1288  4.7847 12.6948  0.0000  0.0266   0.0107   0.0731    0.0338   0.0000   438.7544       14.9477       12.1141      -1.87347      0.326777      -8.14126       2.35076       2.99022       3.20853       3.32663       3.14100       2.94444
  18  21 3868.2308    1.7609  6.5835 12.3163 -0.0000  0.0329   0.0078   0.0916    0.0268   0.0000   437.3472       12.1456       15.1835    -0.0465542      -4.54383      -5.27694       2.89776       3.71411       3.94883       4.08506       3.96423       3.61368
  18  22 4010.9385    1.4713  8.7242 11.9887  0.0000  0.0408   0.0059   0.1131    0.0239   0.0000   433.2046       19.2555       1.43287       2.14079      -3.34183      -5.62604       3.58843       4.60401       4.90788       5.05743       4.90573       4.52907
  18  23 4153.9678    1.2092 10.6776 11.9591 -0.0000  0.0509   0.0050   0.1426    0.0205   0.0000   443.9164       18.8542       13.1686       3.98364      -5.80599      -12.8809       4.42202       5.71854       6.15112       6.30581       6.04119       5.59125
  18  24 4297.1570    1.0010 13.1221 11.9081  0.0002  0.0653   0.0042   0.1853    0.0183   0.0000   436.2878      0.968055       31.4214      -1.75619      -1.65325      -10.8623       5.62414       7.29814       7.86256       8.00030       7.69104       7.11704
  18  25 4439.8744    0.8186 15.5990 11.8514 -0.0004  0.0839   0.0035   0.2322    0.0157   0.0000   442.2629       16.1745       6.19609      -3.64821       5.35888      -4.92714       7.16859       9.35302       10.0924       10.3495       9.87812       9.12718
  18  26 4582.7264    0.6615 17.9533 11.7662 -0.0003  0.1070   0.0030   0.2872    0.0136   0.0000   429.5646       7.17330     -0.267813      -16.8244       14.7979       3.33361       8.99007       11.6833       12.7675       13.0369       12.4193       11.4776
  19   4 1364.3226    0.1011  0.0335 11.6953  0.0000  0.0027   0.0054   0.0050    0.0124   0.0000   438.8364     -0.286013       18.5660     0.0737811      -2.26413     0.0970864      0.244194      0.300277      0.316210      0.302256      0.320103      0.282177
  19   5 1543.0580    0.1816  0.1071 11.6246  0.0000  0.0043   0.0054   0.0092    0.0137   0.0000   439.0469     -0.351606       18.1996     -0.452903      -1.90702      0.183224      0.353893      0.449183      0.504274      0.513376      0.487408      0.440796
  19   6 1709.3548    0.2977  0.2123 11.6613  0.0000  0.0053   0.0061   0.0130    0.0161   0.0000   438.5714     -0.488003       16.3394     -0.477754      -1.79908     -0.203518      0.460478      0.587546      0.620656      0.620400      0.600183      0.563508
  19   7 1867.3000    0.4391  0.3715 11.7617  0.0000  0.0070   0.0067   0.0167    0.0212   0.0000   439.1861      -1.64332       14.2178       1.40320      -1.48770      -1.04007      0.580463      0.745553      0.773406      0.820596      0.749668      0.717725
  19   8 2021.7469    0.6477  0.5089 11.7726  0.0000  0.0076   0.0085   0.0188    0.0299   0.0000   438.0281      -1.61240       13.8499     -0.389548      -3.69294     -0.444159      0.654042      0.792262      0.852615      0.878298      0.842518      0.825152
  19   9 2173.7367    0.8799  0.6927 12.0522  0.0000  0.0091   0.0099   0.0219    0.0381   0.0000   438.5023      -1.21637       13.2991     -0.155847      0.215089   -0.00358565      0.751525      0.983853       1.03361       1.07565       1.04070      0.966718
  19  10 2322.3274    1.2416  0.8671 12.3590  0.0000  0.0097   0.0125   0.0255    0.0500   0.0000   438.6920       1.34034       11.4563       1.46560      -1.60156      0.731311      0.801983       1.02928       1.08068       1.11423       1.08644       1.01160
  19  11 2468.1431    1.6533  0.9718 12.8214  0.0000  0.0104   0.0156   0.0268    0.0587   0.0000   437.5407    -0.0232736       16.8895      0.514124      -1.43178      -2.06140      0.877776       1.12261       1.21103       1.24555       1.18315       1.11588
  19  12 2613.0956    2.1665  0.9185 13.3683  0.0000  0.0098   0.0211   0.0255    0.0617   0.0000   439.2080       2.89952       11.1941       1.04023      0.867828      -1.60611      0.835301       1.07666       1.12879       1.21112       1.15562       1.05898
  19  13 2757.9800    2.7563  0.8770 13.8576  0.0000  0.0094   0.0273   0.0240    0.0574   0.0000   437.6519       4.17568       12.3703      0.354590      -2.53037      -1.69002      0.814262       1.00282       1.09610       1.15501       1.07588       1.01113
  19  14 2902.5703    3.4422  0.8959 14.0662  0.0000  0.0094   0.0326   0.0241    0.0672   0.0000   438.6984       4.51327       14.4835      -1.61322     -0.709136      -1.95916      0.819648       1.04709       1.11140       1.13403       1.10421       1.05113
  19  15 3046.5874    3.8645  0.9499 14.3995  0.0000  0.0098   0.0362   0.0254    0.0670   0.0000   438.0230       4.80111       13.9634      0.136330      0.293513      -2.76148      0.856072       1.06930       1.13881       1.17863       1.15290       1.06927
  19  16 3189.9275    3.8994  1.1924 14.7225  0.0000  0.0117   0.0346   0.0310    0.0635   0.0000   438.6348       5.64961       13.8324       2.06070      0.903985      -2.93833       1.00441       1.26963       1.33713       1.39615       1.33845       1.27114
  19  17 3332.9811    3.4607  1.6614 14.4238 -0.0004  0.0141   0.0266   0.0377    0.0460   0.0000   439.1238       6.96918       15.2076     -0.189880      -2.00414     -0.684612       1.18927       1.53403       1.62526       1.70464       1.61154       1.52357
  19  18 3476.2143    2.8924  2.4317 13.7546 -0.0005  0.0175   0.0189   0.0472    0.0436   0.0000   436.6421       9.86693       11.3123       2.96741       3.69885      -5.87987       1.46972       1.90121       2.02647       2.09893       1.99530       1.86617
  19  19 3619.4337    2.4286  3.6635 13.0829  0.0000  0.0223   0.0135   0.0601    0.0397   0.0000   438.5936       12.8838       16.2543      -5.11556      -1.38733      -4.85180       1.86778       2.42170       2.56964       2.67022       2.55077       2.39953
  19  20 3762.5435    2.0490  5.2041 12.5535  0.0000  0.0274   0.0095   0.0743    0.0315   0.0000   437.8564       8.62134       15.5053      -6.05743       3.60944      -10.4169       2.31537       2.95619       3.15835       3.23321       3.17642       2.94623
  19  21 3905.8287    1.6844  7.1477 12.2128  0.0000  0.0342   0.0070   0.0945    0.0251   0.0000   436.8151       9.68507       15.0286      -5.93029       4.53425      -8.16654       2.87160       3.68681       3.96867       4.09235       3.93929       3.66415
  19  22 4049.1719    1.3997  9.2271 11.9524  0.0000  0.0416   0.0054   0.1176    0.0218   0.0000   440.4008       6.29028       12.8355       2.51788      -2.98363      -6.69821       3.49277       4.49517       4.86181       4.98211       4.82381       4.54722
  19  23 4192.3952    1.1562 11.4656 11.9454  0.0001  0.0534   0.0046   0.1512    0.0189   0.0000   437.7159       9.04999       13.2153      -2.82039      -6.20665      -6.58039       4.38537       5.74563       6.14487       6.35849       6.14311       5.73272
  19  24 4335.9732    0.9521 14.0160 11.9088 -0.0002  0.0697   0.0038   0.1942    0.0167   0.0000   440.4590      -4.45060       9.92522     -0.602266       6.07808      -9.17548       5.67072       7.36418       8.07678       8.16256       7.93959       7.37647
  19  25 4479.4467    0.7806 16.5576 11.8265  0.0001  0.0878   0.0032   0.2419    0.0143   0.0000   446.7244      -1.58327       8.69325       13.8847       5.07662      -8.44106       7.05751       9.15446       10.0084       10.2430       9.87524       9.21361
  19  26 4622.6921    0.6335 19.1107 11.7242  0.0007  0.1141   0.0028   0.2975    0.0125   0.0000   438.8254       8.61389       26.2807      -15.3052      -6.97866      -2.81638       9.06892       11.8263       13.0491       13.3050       12.8064       11.9103
  20   4 1386.4890    0.1057  0.0455 11.6667  0.0005  0.0030   0.0049   0.0063    0.0122   0.0000   439.1331     -0.431115       18.2508    -0.0934446      -1.97085     -0.236425      0.219121      0.300816      0.323262      0.349163      0.363407      0.314236
  20   5 1566.5371    0.1889  0.1375 11.6373  0.0000  0.0048   0.0050   0.0110    0.0137   0.0000   439.1688      0.223071       18.0353     -0.343324      -1.37492      0.899291      0.440335      0.577731      0.636190      0.638097      0.600537      0.603059
  20   6 1734.1948    0.3243  0.2358 11.6947  0.0000  0.0056   0.0061   0.0126    0.0164   0.0000   438.0770     -0.581814       17.0881      0.100422      -1.42416     -0.148661      0.442077      0.576506      0.605415      0.613684      0.606282      0.562186
  20   7 1893.9112    0.4797  0.3873 11.7531  0.0000  0.0068   0.0071   0.0172    0.0216   0.0000   438.4104      0.209503       17.1543      0.618648     -0.455410     -0.421905      0.536263      0.710629      0.743567      0.783071      0.764536      0.732079
  20   8 2050.0600    0.6727  0.5769 11.8155  0.0000  0.0080   0.0080   0.0200    0.0304   0.0000   438.2213     -0.359722       13.6709    -0.0256530      -1.12464     -0.174458      0.641690      0.788677      0.866636      0.907220      0.875465      0.826474
  20   9 2203.1438    0.9384  0.7694 12.0108  0.0000  0.0090   0.0099   0.0236    0.0441   0.0000   439.7549      0.517147       12.0066       1.23534      -1.10331      -1.53774      0.707084      0.919877      0.983402       1.03537       1.00076      0.917356
  20  10 2352.4024    1.3214  0.9207 12.4154  0.0000  0.0098   0.0126   0.0253    0.0523   0.0000   438.5428       2.02456       15.0767      -1.92750      -3.43796     -0.650559      0.769881       1.00473       1.05354       1.13603       1.07626       1.01993
  20  11 2498.9513    1.7336  0.9882 12.9644  0.0000  0.0102   0.0162   0.0270    0.0594   0.0000   438.4133       1.52522       13.0802     -0.797773     -0.806323     -0.895324      0.820916       1.06705       1.09644       1.14815       1.10460       1.07356
  20  12 2644.8577    2.2719  0.9509 13.4943  0.0000  0.0098   0.0211   0.0256    0.0578   0.0000   440.9705       2.70992       13.6211       1.89085      -1.85177      -2.52455      0.806136       1.02840       1.12993       1.17043       1.15689       1.07682
  20  13 2790.7405    2.9189  0.8666 14.0892  0.0000  0.0092   0.0281   0.0236    0.0520   0.0000   437.7256       2.53072       14.1470      0.270532      -2.05668      -3.34841      0.738490      0.933355       1.00463       1.04264       1.02446      0.972108
  20  14 2935.9811    3.6092  0.8510 14.4649  0.0000  0.0089   0.0349   0.0230    0.0524   0.0000   436.7405       3.45422       16.7464       1.17265      -2.46450      -1.68204      0.726736      0.913704      0.975776       1.02712      0.988627      0.939643
  20  15 3080.5309    3.9812  0.8991 14.6804  0.0000  0.0093   0.0375   0.0242    0.0577   0.0000   436.4920       5.36892       13.5619      0.284030      -1.15264      -2.62513      0.774141      0.981943       1.03871       1.09216       1.05252       1.01590
  20  16 3224.4722    3.8747  1.2094 14.6846  0.0000  0.0115   0.0331   0.0307    0.0608   0.0000   439.8182       6.40320       13.4893     -0.645174      0.119885      -2.84720      0.920853       1.18362       1.22188       1.31671       1.24093       1.19359
  20  17 3368.1472    3.3374  1.8377 14.2454  0.0003  0.0144   0.0235   0.0390    0.0395   0.0000   440.4940       8.99578       10.9670      0.823774      -1.63248      0.548152       1.16799       1.49722       1.60562       1.66271       1.61565       1.52694
  20  18 3511.9232    2.7794  2.7077 13.6599  0.0000  0.0181   0.0167   0.0489    0.0354   0.0000   439.8780       10.0676       14.8052       2.14423     -0.403384      -1.98453       1.44192       1.86353       1.99890       2.09258       2.01151       1.87753
  20  19 3655.7124    2.3146  4.0496 13.0131  0.0000  0.0229   0.0118   0.0633    0.0325   0.0000   439.9555       9.23652       14.5133      -1.85438     -0.175659      -3.20924       1.84978       2.35081       2.55701       2.63209       2.56642       2.39992
  20  20 3799.3435    1.9434  5.6137 12.4903  0.0000  0.0281   0.0085   0.0771    0.0279   0.0000   438.3965       10.5086       22.8866      0.185280      -6.40840      -3.20029       2.26454       2.90513       3.10329       3.26919       3.13881       2.96994
  20  21 3943.1174    1.6217  7.6020 12.1670  0.0000  0.0350   0.0064   0.0968    0.0230   0.0000   439.2283       9.46574       12.6735       3.58101       1.44589      -6.59340       2.78393       3.57904       3.86265       4.01814       3.89493       3.67501
  20  22 4086.8743    1.3385  9.8636 11.9741  0.0000  0.0437   0.0050   0.1229    0.0196   0.0000   440.3960       11.3206       11.6771      -10.8316       1.59089      -3.87184       3.42132       4.44643       4.75061       4.94448       4.79511       4.52008
  20  23 4230.4566    1.0882 12.2709 11.9481  0.0000  0.0570   0.0042   0.1610    0.0174   0.0000   444.1627       13.2392       10.9373      -15.3946      -3.13794      -2.69786       4.45910       5.83068       6.28086       6.50184       6.34612       6.00009
  20  24 4374.3253    0.9005 14.6254 11.9075  0.0000  0.0729   0.0035   0.2019    0.0153   0.0000   436.7707       6.34490       7.06494      -8.73323       7.90194      -15.5303       5.60676       7.31396       7.99794       8.19567       7.99753       7.46379
  20  25 4518.2203    0.7258 16.6247 11.8316 -0.0007  0.0916   0.0030   0.2448    0.0136   0.0000   433.0795       1.12115      -1.13696      -11.2114       12.1349      -11.6691       6.91984       9.18145       9.97569       10.2823       9.96598       9.32199
  21   4 1408.0744    0.1165  0.0505 11.7068  0.0000  0.0031   0.0050   0.0065    0.0121   0.0000   439.3016     -0.833873       18.8873     -0.304899      -1.83528      0.367173      0.254431      0.275122      0.279980      0.315372      0.324900      0.295874
  21   5 1589.2797    0.2106  0.1408 11.6176  0.0000  0.0045   0.0052   0.0105    0.0136   0.0000   438.7692      -1.04209       18.1408      0.732161      -2.18225     -0.133940      0.338872      0.448471      0.487126      0.502673      0.478759      0.452882
  21   6 1758.2302    0.3465  0.2651 11.6758 -0.0002  0.0059   0.0060   0.0130    0.0169   0.0000   439.4112    0.00578134       17.3140    -0.0707641      -1.83203     -0.645676      0.456851      0.567878      0.622723      0.638287      0.687481      0.616571
  21   7 1919.8221    0.5223  0.4212 11.7305  0.0000  0.0066   0.0071   0.0167    0.0228   0.0000   438.7933     -0.268114       14.2420       1.15544      -1.61314     -0.255598      0.526517      0.648114      0.715243      0.751233      0.729354      0.721160
  21   8 2077.7311    0.7348  0.5959 11.8990  0.0000  0.0079   0.0084   0.0199    0.0318   0.0000   439.2569      0.255117       16.0741     -0.230306     -0.579490     -0.358953      0.598347      0.758494      0.836410      0.847600      0.851253      0.795825
  21   9 2231.8871    1.0335  0.7658 12.1330  0.0000  0.0088   0.0105   0.0224    0.0440   0.0000   439.4260     -0.978667       12.5322     -0.265575      -2.41123      0.759008      0.679683      0.899457      0.956800       1.00832      0.981297      0.933067
  21  10 2381.9015    1.3916  0.8712 12.6508  0.0000  0.0094   0.0133   0.0240    0.0472   0.0000   438.0972      0.385667       16.3491      -1.09666      -2.62664     -0.549894      0.705670      0.909052      0.940552      0.999622      0.961608      0.945024
  21  11 2529.3122    1.8521  0.9926 13.0189  0.0000  0.0098   0.0166   0.0256    0.0572   0.0000   439.0032       1.10078       16.3744      -1.08254     -0.657962      -2.64353      0.767119      0.972584       1.04582       1.09325       1.07019       1.02247
  21  12 2676.2107    2.4201  0.9877 13.5014  0.0000  0.0098   0.0217   0.0254    0.0606   0.0000   438.0882       2.20562       14.0959      0.852134      -2.60928      -1.91857      0.741472      0.959756       1.02355       1.10918       1.04071       1.01761
  21  13 2822.9995    3.0659  0.8885 13.9233  0.0000  0.0089   0.0282   0.0233    0.0622   0.0000   439.5292       2.86423       13.6264      -1.79883      -1.66512      -1.10897      0.686350      0.868918      0.936479      0.982807      0.943574      0.902553
  21  14 2968.9469    3.7102  0.9024 14.3814  0.0000  0.0089   0.0341   0.0236    0.0582   0.0000   438.8412       4.98472       12.8158      -2.01496      -3.92229      -2.77525      0.700329      0.896135      0.977844       1.00790      0.980207      0.917777
  21  15 3114.0008    4.0353  1.0123 14.5171  0.0000  0.0097   0.0353   0.0255    0.0657   0.0000   438.6374       4.63671       14.1593     -0.201727      0.150184      -2.19829      0.764215      0.974240       1.04696       1.10652       1.06016       1.02383
  21  16 3258.5856    3.7414  1.3935 14.5427  0.0000  0.0121   0.0292   0.0320    0.0519   0.0000   440.4066       7.67009       12.2046       2.76476       2.02606      -2.12814      0.925482       1.19102       1.25334       1.34266       1.27803       1.25092
  21  17 3402.9264    3.2023  2.0308 14.0936  0.0000  0.0149   0.0208   0.0401    0.0356   0.0000   440.8715       3.77947       15.9248     -0.126220       2.96806      -2.55530       1.13194       1.45805       1.55368       1.64884       1.59620       1.53506
  21  18 3547.2718    2.6524  2.9832 13.6443  0.0000  0.0191   0.0150   0.0501    0.0296   0.0000   436.8987       7.55781       15.4268      0.570797      -1.74421      -7.96488       1.44896       1.89836       2.00341       2.11092       2.06393       1.95905
  21  19 3691.5343    2.2112  4.3995 12.8990  0.0000  0.0237   0.0105   0.0633    0.0289   0.0000   437.0160       6.02329       9.90664       2.05763      0.366634      -2.49927       1.81855       2.34027       2.53734       2.63099       2.56369       2.43892
  21  20 3835.7211    1.8445  6.2055 12.4439  0.0000  0.0296   0.0077   0.0817    0.0244   0.0000   436.2701       5.40200       15.8438       1.18346      0.595385       1.44312       2.23946       2.90050       3.13493       3.28471       3.19934       3.04495
  21  21 3979.8950    1.5279  8.1068 12.1268  0.0000  0.0363   0.0058   0.1012    0.0213   0.0000   443.4380       15.8082       12.6050     -0.818570      -6.92571      -9.07570       2.75373       3.56575       3.86462       4.03186       3.96466       3.77085
  21  22 4124.0893    1.2543 10.2392 12.0315 -0.0002  0.0458   0.0047   0.1286    0.0180   0.0000   437.2938       9.74753       4.22632       5.99606     -0.279779      -7.86883       3.43745       4.50059       4.87148       5.02876       4.89169       4.65117
  21  23 4268.3240    1.0467 12.8155 11.9224  0.0000  0.0589   0.0038   0.1660    0.0166   0.0000   440.8952       15.8102       23.6233      -4.38783      -20.7280      -1.95735       4.34692       5.67100       6.13665       6.38631       6.29301       5.90034
  21  24 4412.5555    0.8500 15.5119 11.9054  0.0000  0.0770   0.0032   0.2127    0.0142   0.0000   437.9924       23.3127       11.3185       14.4560       7.04737      -4.52862       5.66411       7.41018       8.07215       8.37210       8.16640       7.74780
  21  25 4556.8003    0.6946 17.9065 11.8126  0.0000  0.0974   0.0028   0.2619    0.0126   0.0000   447.5764       12.4727       3.67384      0.126447      -4.07967      -13.7429       6.96283       9.26225       10.0729       10.4965       10.1485       9.67202
  22   2 1022.4531    0.0442  0.0126 11.9572  0.0000  0.0059   0.0058   0.0050    0.0112   0.0000   439.3331     -0.682456       19.6457       1.21482      -2.87572     -0.187124      0.238275      0.523125      0.392033      0.482383      0.386609      0.405451
  22   3 1233.1096    0.0731  0.0241 11.7800  0.0000  0.0027   0.0052   0.0063    0.0114   0.0000   439.1604     -0.752942       20.1364     0.0325914      -3.05655     -0.164687      0.232403      0.292134      0.325866      0.324455      0.339300      0.290520
  22   4 1429.1274    0.1354  0.0615 11.6663  0.0000  0.0031   0.0050   0.0067    0.0120   0.0000   439.9433     -0.163846       19.4793     -0.250134      -1.91618     0.0850279      0.213703      0.289396      0.309189      0.355219      0.367829      0.334255
  22   5 1611.3478    0.2306  0.1469 11.6278  0.0000  0.0044   0.0053   0.0098    0.0135   0.0000   439.2093     -0.351989       19.2488      0.158905      -2.75736     -0.211641      0.314291      0.401059      0.474661      0.438988      0.462581      0.439637
  22   6 1781.5417    0.3889  0.2747 11.6602  0.0000  0.0056   0.0063   0.0126    0.0174   0.0000   439.8607      -1.66038       17.4470      0.788325      -1.42948     -0.959932      0.400558      0.502106      0.550751      0.578131      0.550827      0.529941
  22   7 1945.0581    0.5581  0.4559 11.7480 -0.0003  0.0069   0.0072   0.0169    0.0238   0.0000   439.6838     -0.926668       16.7134       2.05769     -0.702423      -1.83267      0.501547      0.622369      0.655273      0.699324      0.703075      0.669855
  22   8 2104.7510    0.7688  0.6783 11.9061  0.0000  0.0082   0.0082   0.0211    0.0329   0.0000   440.6104     -0.155230       15.8839      0.419615     -0.923917      -1.36537      0.600962      0.770767      0.822201      0.883643      0.836444      0.818893
  22   9 2259.9914    1.0978  0.7852 12.2932  0.0000  0.0087   0.0107   0.0221    0.0415   0.0000   437.3256     -0.706378       14.5886      0.351411      -1.98020      -1.24437      0.650019      0.823971      0.876929      0.923816      0.897306      0.882693
  22  10 2410.8163    1.4918  0.9376 12.7621  0.0000  0.0095   0.0137   0.0248    0.0510   0.0000   439.1061      0.505615       12.1416       1.21118      -2.13241      -1.72084      0.720413      0.930524      0.998921       1.05072       1.02672      0.959964
  22  11 2559.2297    1.9867  0.9763 13.1428  0.0000  0.0095   0.0174   0.0248    0.0549   0.0000   437.9744       2.21411       14.7888     -0.110047     -0.264715     0.0198999      0.689865      0.883400      0.960483       1.01265      0.989618      0.952577
  22  12 2707.1156    2.5703  0.9167 13.7485  0.0000  0.0091   0.0234   0.0238    0.0563   0.0000   438.1561       1.32582       13.7488       1.13974      -1.72774     -0.398208      0.675353      0.858379      0.903754      0.972311      0.933708      0.916518
  22  13 2854.7863    3.2465  0.8604 14.1609  0.0000  0.0088   0.0293   0.0219    0.0543   0.0000   438.4557       2.99836       13.8937      0.337010      -1.40212      -3.77432      0.652878      0.833019      0.898499      0.949522      0.932307      0.870550
  22  14 3001.4648    3.7521  0.9097 14.5700  0.0000  0.0089   0.0339   0.0232    0.0548   0.0000   439.6080       5.03867       14.7302     -0.344089      -2.41526      -1.42732      0.679116      0.843008      0.919388      0.950891      0.940573      0.904285
  22  15 3147.0741    3.9429  1.0792 14.7405  0.0000  0.0101   0.0338   0.0268    0.0579   0.0000   438.8753       6.08885       14.1466      0.110742      -2.36037      -3.11714      0.744437      0.961154       1.00869       1.09086       1.04440       1.01832
  22  16 3292.2810    3.6152  1.5206 14.3646  0.0000  0.0123   0.0260   0.0320    0.0466   0.0000   439.2251       9.25012       13.7827       1.69197     -0.158069      -4.43027      0.921179       1.18511       1.29409       1.35116       1.33570       1.25906
  22  17 3437.3422    3.0623  2.2346 13.8393  0.0000  0.0155   0.0183   0.0399    0.0345   0.0000   438.6277       7.30160       13.3953      -1.04617     -0.208967      -4.23819       1.12310       1.44357       1.53953       1.62498       1.56989       1.51867
  22  18 3582.2025    2.5525  3.3147 13.4006  0.0000  0.0193   0.0132   0.0518    0.0267   0.0000   436.6276       7.64694       13.5580     -0.509066      -2.54935      -3.75754       1.40780       1.80709       1.92833       2.07069       2.01290       1.92421
  22  19 3727.0176    2.1113  4.6689 12.8659  0.0000  0.0241   0.0096   0.0654    0.0254   0.0000   438.9148       9.22497       16.2940      -2.47921       4.79547      -5.97372       1.74517       2.26798       2.44355       2.57214       2.47488       2.39156
  22  20 3871.7244    1.7464  6.6431 12.3930  0.0000  0.0305   0.0069   0.0844    0.0222   0.0000   442.5574       8.79760       17.3904       3.31091     -0.643433      -1.40933       2.22230       2.89234       3.11064       3.27505       3.20224       3.06783
  22  21 4016.4199    1.4515  8.7958 12.1231  0.0000  0.0384   0.0053   0.1067    0.0193   0.0000   434.0662       7.07193       13.3160      -3.40922       2.05283      -10.7951       2.78221       3.59870       3.94211       4.07125       4.05564       3.84584
  22  22 4161.0741    1.2039 11.0439 12.0191 -0.0003  0.0484   0.0043   0.1372    0.0170   0.0000   441.6736       16.3226       7.27134       3.23511      -8.48445      -10.4448       3.44529       4.51698       4.91991       5.13667       5.04144       4.83078
  22  23 4305.7338    1.0075 13.5664 11.8936  0.0001  0.0618   0.0035   0.1728    0.0156   0.0000   444.8578       6.41455       5.16823      -5.97803      -1.27391      -19.0156       4.36785       5.67823       6.19829       6.47512       6.39275       6.06381
  22  24 4450.4834    0.7993 16.1819 11.8937 -0.0003  0.0814   0.0030   0.2220    0.0133   0.0000   444.3096       14.0460       8.97050      -2.24228      -6.77579       2.78357       5.67108       7.46809       8.14743       8.55446       8.40588       7.94938
  23   3 1252.2428    0.0794  0.0245 11.7472  0.0000  0.0025   0.0052   0.0054    0.0112   0.0000   439.6424     -0.238982       20.0924      0.110261      -2.42577    -0.0439345      0.185562      0.227830      0.254285      0.244599      0.275524      0.276384
  23   4 1449.6952    0.1463  0.0689 11.6709  0.0000  0.0031   0.0050   0.0073    0.0118   0.0000   439.4794     -0.688174       19.5737      0.368162      -1.73682     -0.167333      0.211264      0.246469      0.298165      0.292557      0.294019      0.269621
  23   5 1632.7960    0.2520  0.1773 11.6451  0.0000  0.0046   0.0052   0.0110    0.0138   0.0000   439.6523     -0.784598       18.7227     -0.956335      -2.50115      0.203673      0.310035      0.394980      0.434159      0.471152      0.456457      0.425202
  23   6 1804.2082    0.3978  0.3040 11.6949  0.0000  0.0055   0.0061   0.0136    0.0174   0.0000   439.5437       1.11468       18.6606     -0.189699      -2.45356     -0.192498      0.386808      0.498004      0.541095      0.584427      0.604518      0.567436
  23   7 1969.6389    0.5920  0.4739 11.8010  0.0000  0.0067   0.0073   0.0172    0.0245   0.0000   438.7158      -1.20900       18.6051      0.151431      -1.53102      0.165943      0.468119      0.597725      0.649003      0.684933      0.680160      0.657841
  23   8 2131.0897    0.8395  0.6610 11.8689  0.0000  0.0079   0.0086   0.0191    0.0349   0.0000   439.2829      -1.08383       16.4072       1.00689      -2.45105      0.564595      0.542696      0.713581      0.768491      0.811848      0.790041      0.771865
  23   9 2287.4703    1.1414  0.8537 12.3139  0.0000  0.0088   0.0105   0.0230    0.0434   0.0000   440.0520      0.115759       16.4144      0.808152      -1.72046      0.126209      0.613489      0.779898      0.863257      0.892314      0.880513      0.848359
  23  10 2439.1833    1.6035  0.9768 12.7073  0.0000  0.0095   0.0138   0.0241    0.0565   0.0000   438.9360     -0.475040       15.8787     -0.741970      -1.87905      -1.79351      0.672706      0.879510      0.942201      0.999631      0.985861      0.933997
  23  11 2588.6617    2.0963  0.9612 13.2961  0.0000  0.0091   0.0182   0.0242    0.0542   0.0000   439.3842       2.13771       15.7407      0.715429     -0.229277      -1.65397      0.649804      0.832087      0.885425      0.953941      0.947784      0.893187
  23  12 2737.6538    2.6940  0.9427 13.7837  0.0000  0.0090   0.0233   0.0232    0.0546   0.0000   440.6319       3.16839       14.9919      0.146042      0.195077      -1.90357      0.650255      0.818750      0.893946      0.944537      0.932234      0.884802
  23  13 2886.1048    3.3827  0.9051 14.2088  0.0000  0.0088   0.0297   0.0226    0.0575   0.0000   439.0132       5.90322       16.7594       1.82705     -0.384029      -1.99081      0.615307      0.792664      0.850833      0.902864      0.880912      0.845308
  23  14 3033.5017    3.9325  0.9180 14.4647  0.0000  0.0086   0.0344   0.0229    0.0627   0.0000   437.9538       3.68755       13.7148      0.388772      -2.16646      -2.75006      0.641173      0.794082      0.870678      0.914571      0.903877      0.869751
  23  15 3179.7882    3.9453  1.1808 14.6769  0.0000  0.0104   0.0319   0.0278    0.0596   0.0000   438.2458       5.29554       12.9094       2.02838      -1.01430      -3.00109      0.721175      0.923666       1.00997       1.05381       1.05053      0.999152
  23  16 3325.5947    3.5112  1.5447 14.5165 -0.0000  0.0123   0.0251   0.0324    0.0410   0.0000   438.9476       5.86033       11.6172      -1.49022    -0.0703945      -2.14682      0.895906       1.15864       1.25550       1.31644       1.28277       1.25605
  23  17 3471.3350    2.9457  2.3944 13.8743  0.0000  0.0157   0.0169   0.0420    0.0296   0.0000   439.4302       4.52591       13.6626    -0.0576221      -3.08906      -6.79588       1.07619       1.41885       1.50040       1.58420       1.55256       1.50947
  23  18 3616.7906    2.4139  3.6057 13.2844  0.0000  0.0202   0.0116   0.0528    0.0244   0.0000   437.1202       7.24693       10.0234       2.58468      -2.76930      -5.25324       1.39203       1.84187       1.96470       2.08550       2.03442       1.97738
  23  19 3762.1437    2.0045  5.2646 12.7926  0.0000  0.0255   0.0084   0.0693    0.0221   0.0000   435.7470       9.83200       17.0506       1.16330      -4.00256      -2.92034       1.75998       2.32759       2.48319       2.60143       2.59582       2.48182
  23  20 3907.3996    1.6840  7.0836 12.2877  0.0000  0.0311   0.0063   0.0854    0.0214   0.0000   437.3134       13.9428       12.2200      -5.35971       1.63385      -1.53655       2.16028       2.79644       3.03941       3.19466       3.18199       3.04980
  23  21 4052.5587    1.3848  9.3297 12.1401 -0.0001  0.0400   0.0049   0.1110    0.0178   0.0000   437.0829      0.568327       15.3750      -1.60473     -0.749401      -3.45562       2.76615       3.62868       3.91782       4.09585       4.09940       3.89090
  23  22 4197.5784    1.1535 11.9931 12.0158 -0.0003  0.0522   0.0040   0.1461    0.0161   0.0000   438.0950       16.3402       19.3855      -3.56483       8.07823      -11.5034       3.53921       4.65477       5.08641       5.26956       5.28431       5.04431
  23  23 4342.7424    0.9355 14.3360 11.9511 -0.0005  0.0664   0.0032   0.1842    0.0142   0.0000   432.5658       1.14274       1.33136      -3.31401      -8.52640      -2.85644       4.46138       5.89120       6.43828       6.73364       6.66665       6.38777
  23  24 4487.6967    0.7538 16.4504 11.9032  0.0003  0.0833   0.0028   0.2282    0.0125   0.0000   431.8771       10.7439       23.6554      -4.83052       1.02509       3.97581       5.58650       7.33256       8.06915       8.38175       8.26336       7.95438
  24   2 1056.1453    0.0564  0.0114 11.9200  0.0000  0.0031   0.0093   0.0064    0.0107   0.0000   438.3284     -0.244465       21.8841       1.61588      -2.14162     -0.264518      0.207637      0.296128      0.286639      0.340661      0.358934      0.370319
  24   3 1271.0071    0.0768  0.0301 11.7599  0.0000  0.0032   0.0045   0.0051    0.0110   0.0000   439.8410     -0.576820       20.7731     -0.391465      -2.57756      0.541020      0.216627      0.274854      0.388234      0.285227      0.355924      0.370898
  24   4 1469.7967    0.1407  0.0855 11.6677  0.0000  0.0035   0.0044   0.0086    0.0117   0.0000   439.4093    -0.0770299       19.8344     0.0981829      -2.87961      0.276519      0.240367      0.303625      0.338675      0.367869      0.358557      0.338586
  24   5 1653.6949    0.2635  0.1786 11.6352  0.0000  0.0046   0.0052   0.0102    0.0137   0.0000   439.6424      -1.36545       20.6192     -0.698701      -2.83396      0.629781      0.319324      0.411703      0.437481      0.478866      0.467861      0.444428
  24   6 1826.3031    0.4088  0.3757 11.6897  0.0000  0.0065   0.0057   0.0156    0.0187   0.0000   440.0185    -0.0190123       18.0515     -0.674938      -2.83829      -1.05798      0.417754      0.553914      0.585340      0.623207      0.609472      0.591797
  24   7 1993.5669    0.6232  0.5264 11.7700  0.0000  0.0071   0.0071   0.0175    0.0258   0.0000   438.6901     -0.244745       18.6050     -0.939178      -1.70866     -0.195266      0.445920      0.603362      0.647180      0.676889      0.681340      0.647991
  24   8 2156.7631    0.8884  0.7207 12.0070  0.0000  0.0082   0.0087   0.0200    0.0353   0.0000   439.1935     -0.368245       16.7363     0.0472919      -3.07151       1.22911      0.550130      0.691908      0.755373      0.811402      0.806618      0.778474
  24   9 2314.3039    1.2268  0.8907 12.4354  0.0000  0.0089   0.0109   0.0229    0.0433   0.0000   437.8368      0.556203       13.9926     -0.418414     -0.825104      -2.40451      0.592783      0.764097      0.830934      0.898164      0.881736      0.852546
  24  10 2467.0249    1.6544  1.0324 12.9596  0.0000  0.0098   0.0140   0.0252    0.0519   0.0000   439.1653      0.966025       15.4183      0.262760      -1.97334      -1.00345      0.655531      0.838433      0.895237      0.962599      0.947546      0.930760
  24  11 2617.6730    2.1984  0.9775 13.4394  0.0000  0.0091   0.0188   0.0243    0.0536   0.0000   438.4207       2.46555       15.5703    -0.0906037      -2.48385      -2.50378      0.618501      0.789052      0.850122      0.899028      0.903304      0.867509
  24  12 2767.7062    2.7949  0.9172 13.8950  0.0000  0.0086   0.0241   0.0226    0.0517   0.0000   438.5907       3.46913       15.1858      0.375810      -1.51906      -2.38681      0.604222      0.762050      0.833081      0.874499      0.863227      0.847466
  24  13 2916.9791    3.5115  0.8914 14.3878  0.0000  0.0084   0.0306   0.0221    0.0525   0.0000   439.6022       3.43444       14.5628      0.695278     -0.378954      -2.29907      0.581524      0.746437      0.826280      0.872932      0.862346      0.837666
  24  14 3065.0695    3.9668  0.9289 14.6756  0.0000  0.0088   0.0340   0.0231    0.0537   0.0000   439.2550       4.39161       14.6976     -0.616248     -0.167472      -2.31213      0.594159      0.771248      0.817487      0.873248      0.865333      0.845559
  24  15 3212.0393    3.8793  1.2161 14.8364  0.0000  0.0104   0.0311   0.0291    0.0529   0.0000   439.1074       3.89778       12.7739     -0.912303      -2.68457      -3.75662      0.712074      0.925678      0.980190       1.06697       1.03592       1.01417
  24  16 3358.5295    3.3961  1.7652 14.4093  0.0000  0.0130   0.0223   0.0345    0.0346   0.0000   439.2511       4.96451       14.3620      0.958051      -2.83464      -3.43517      0.869068       1.12714       1.22922       1.31033       1.28226       1.24656
  24  17 3504.9059    2.7922  2.7117 13.7681  0.0000  0.0164   0.0148   0.0438    0.0256   0.0000   439.9558       8.06638       11.8604      0.383716     -0.604221      -4.38308       1.11324       1.44992       1.57035       1.63400       1.61081       1.58569
  24  18 3651.0539    2.3230  4.0236 13.1348  0.0000  0.0209   0.0103   0.0556    0.0221   0.0000   441.1885       8.04716       12.9521      0.598818      -4.17661      -5.04508       1.37791       1.81046       1.95681       2.07854       2.03777       1.95023
  24  19 3796.9136    1.9087  5.6761 12.6548  0.0000  0.0263   0.0075   0.0710    0.0209   0.0000   437.2604       6.37353       12.6298       2.32677      0.256205      -6.88902       1.74123       2.27514       2.49027       2.61936       2.58036       2.48462
  24  20 3942.7359    1.5955  7.6157 12.3504 -0.0000  0.0328   0.0058   0.0907    0.0184   0.0000   436.5965       8.18432       10.2996      -2.32402      0.948423      -1.51087       2.16330       2.81651       3.06367       3.21452       3.21805       3.09026
  24  21 4088.2799    1.3103  9.8433 12.1349 -0.0000  0.0418   0.0046   0.1171    0.0166   0.0000   434.3694       14.0188       20.9067      0.448453      -6.49366       2.89873       2.75980       3.60280       3.95315       4.12619       4.10051       3.93514
  24  22 4233.8681    1.1026 12.6106 11.9982  0.0001  0.0546   0.0036   0.1515    0.0152   0.0000   437.1697       9.87134       16.3525      -3.74456       3.90323      -10.4488       3.57561       4.68516       5.14318       5.36426       5.34748       5.10850
  24  23 4379.3990    0.8917 15.1326 11.9435  0.0000  0.0699   0.0030   0.1922    0.0133   0.0000   440.0954      -2.15905       8.28868       4.30122      0.192127      -11.3149       4.49572       5.94419       6.55080       6.83127       6.81970       6.58870
  24  24 4524.8004    0.7251 17.5156 11.8630 -0.0000  0.0892   0.0026   0.2365    0.0118   0.0000   442.8927       14.8106       12.9753     -0.714131       4.06612       2.16841       5.66146       7.48251       8.24915       8.69435       8.56536       8.20628
  25   2 1072.5268    0.0511  0.0301 11.8905  0.0000  0.0041   0.0047   0.0087    0.0106   0.0000   439.3781     -0.371208       20.0222     -0.196359      -2.34282      0.158385      0.232284      0.356206      0.316969      0.403609      0.340494      0.330075
  25   3 1289.4120    0.0900  0.0387 11.7360  0.0000  0.0026   0.0045   0.0062    0.0109   0.0000   439.8922     -0.235821       20.0507     -0.109942      -2.17618     -0.203061      0.177038      0.219145      0.237224      0.283163      0.301327      0.302649
  25   4 1489.4594    0.1647  0.0874 11.6557  0.0000  0.0033   0.0047   0.0074    0.0116   0.0000   440.1301     -0.477238       20.5772     -0.207547      -2.79436     -0.543357      0.207215      0.277315      0.332840      0.330544      0.334731      0.336957
  25   5 1674.1014    0.2816  0.1933 11.6566 -0.0003  0.0044   0.0053   0.0106    0.0137   0.0000   440.3725     -0.728769       20.2653      0.559422      -2.54159    0.00484534      0.293926      0.371027      0.417757      0.427313      0.429125      0.436371
  25   6 1847.8913    0.4549  0.3679 11.6995  0.0000  0.0060   0.0061   0.0141    0.0187   0.0000   439.8375      -1.48957       18.9787      0.174458      -2.42787    -0.0633742      0.386060      0.488697      0.529567      0.565837      0.558158      0.527338
  25   7 2016.9127    0.6523  0.5597 11.8528  0.0000  0.0071   0.0071   0.0177    0.0259   0.0000   440.1754     -0.706636       18.7718      0.423724      -1.90749      0.526248      0.459654      0.571765      0.647335      0.681048      0.662199      0.642591
  25   8 2181.7514    0.9329  0.7208 12.0628  0.0000  0.0079   0.0088   0.0195    0.0351   0.0000   439.4315      0.906295       16.1103     -0.640261      -2.54487     -0.325604      0.491678      0.638348      0.700276      0.739287      0.727702      0.724649
  25   9 2340.4990    1.3119  0.9103 12.5887  0.0000  0.0090   0.0114   0.0226    0.0427   0.0000   438.8865       1.84427       14.9650      -1.09125      -1.31780      0.125353      0.560645      0.741029      0.791484      0.866766      0.827298      0.823041
  25  10 2494.3621    1.7812  1.0179 12.9915  0.0000  0.0093   0.0146   0.0242    0.0516   0.0000   439.0148      0.107092       16.1425    -0.0838447      -3.07925     -0.166770      0.607040      0.785299      0.843565      0.913273      0.882142      0.856888
  25  11 2646.2419    2.3392  0.9624 13.5523  0.0000  0.0089   0.0197   0.0232    0.0526   0.0000   438.3213       2.60594       16.2131     -0.594495      -2.13326    -0.0825503      0.586140      0.739213      0.794478      0.855648      0.849965      0.818470
  25  12 2797.3796    2.9692  0.9265 13.9504  0.0000  0.0085   0.0249   0.0222    0.0526   0.0000   439.9156       2.02963       14.9753     -0.415600      -2.81658      -3.38205      0.559716      0.744314      0.792473      0.841284      0.817322      0.807677
  25  13 2947.4462    3.6726  0.8867 14.3067  0.0000  0.0081   0.0309   0.0211    0.0549   0.0000   438.4785       2.97973       14.1988      0.389854      -1.52335      -1.96977      0.540699      0.686316      0.758638      0.790907      0.794696      0.765833
  25  14 3096.2192    3.9717  1.0284 14.8684  0.0000  0.0094   0.0327   0.0247    0.0508   0.0000   439.7063       6.35343       14.2277     -0.827332      -1.79556      -3.58099      0.622409      0.810035      0.871488      0.943620      0.920472      0.892226
  25  15 3243.9447    3.7914  1.2998 14.7343  0.0000  0.0109   0.0284   0.0289    0.0487   0.0000   439.3270       4.66191       13.4726     -0.124084     -0.201441      -3.83222      0.691698      0.900967      0.963398       1.04063       1.03927       1.00386
  25  16 3391.1444    3.2065  1.9168 14.3559 -0.0000  0.0134   0.0202   0.0361    0.0319   0.0000   439.3077       4.90380       13.5427      0.219889      0.406724      -7.16124      0.860287       1.12329       1.21554       1.28333       1.26649       1.25284
  25  17 3538.1533    2.6882  2.8944 13.6455 -0.0003  0.0168   0.0136   0.0447    0.0248   0.0000   440.8393       6.25933       12.8428       2.17468     -0.907327      -5.25891       1.05843       1.38286       1.49934       1.59856       1.56002       1.52526
  25  18 3684.9443    2.1940  4.3921 13.0502  0.0000  0.0217   0.0092   0.0583    0.0205   0.0000   438.1573       7.00868       18.3200       2.78006      -5.48207      -7.34172       1.38669       1.78478       1.96546       2.06391       2.05318       1.99738
  25  19 3831.2824    1.8339  6.1794 12.6261 -0.0000  0.0274   0.0069   0.0744    0.0188   0.0000   437.9481       5.56076       14.6625      -2.63280      -5.82018      -2.66539       1.73540       2.26910       2.46203       2.61839       2.59633       2.51400
  25  20 3977.5907    1.5317  8.0606 12.2971  0.0000  0.0337   0.0053   0.0938    0.0177   0.0000   441.8675       6.19750       15.8192      -4.88430      -3.57128      -9.34127       2.13101       2.79046       3.03300       3.23111       3.22813       3.09280
  25  21 4123.7930    1.2585 10.6436 12.1090  0.0001  0.0441   0.0042   0.1244    0.0160   0.0000   444.8430       1.91760       11.2910      -2.53654       6.11014      -6.80062       2.78344       3.66767       4.02008       4.20713       4.22802       4.07384
  25  22 4269.8689    1.0473 13.0754 11.9960 -0.0001  0.0566   0.0034   0.1578    0.0143   0.0000   436.7135       9.75342       8.18375      -8.21246       1.28423       2.43906       3.52013       4.66666       5.11888       5.38883       5.36106       5.19268
  25  23 4415.8031    0.8504 15.9100 11.9341  0.0003  0.0735   0.0028   0.2018    0.0125   0.0000   440.6168       10.9989       3.34156       11.8268      -2.87917      -2.54814       4.50782       6.00353       6.57951       6.92469       6.85933       6.66119
  26   3 1307.4788    0.0950  0.0410 11.7345  0.0000  0.0025   0.0044   0.0065    0.0107   0.0000   439.6887     -0.198053       20.4951     -0.324866      -2.47780    -0.0571715      0.169020      0.234242      0.282790      0.287777      0.274015      0.253394
  26   4 1508.7087    0.1696  0.1030 11.6436  0.0000  0.0035   0.0045   0.0084    0.0116   0.0000   440.2355     0.0270271       20.3375     -0.279123      -2.31393      0.303803      0.236368      0.289283      0.343233      0.322788      0.343697      0.311326
  26   5 1694.0456    0.2963  0.2339 11.6640  0.0000  0.0050   0.0051   0.0118    0.0140   0.0000   439.4282      -1.69043       20.1413     -0.123261      -2.63079      -1.03220      0.337975      0.433128      0.460199      0.482979      0.500920      0.462112
  26   6 1869.0173    0.4790  0.3811 11.7379  0.0000  0.0059   0.0062   0.0143    0.0193   0.0000   439.8758     -0.592795       19.0342     -0.198684      -1.36141      0.371775      0.364498      0.471784      0.517759      0.533507      0.547555      0.527175
  26   7 2039.7244    0.6914  0.5743 11.8616  0.0001  0.0069   0.0073   0.0178    0.0266   0.0000   440.3931      0.372118       18.4004      -1.18105      -2.72801       1.02161      0.416300      0.526563      0.583196      0.607889      0.607665      0.591395
  26   8 2206.0582    0.9954  0.7972 12.1101  0.0000  0.0082   0.0089   0.0209    0.0373   0.0000   439.2842       1.10227       18.3612     -0.521856      -1.56608      0.283843      0.490540      0.636008      0.700196      0.736244      0.743258      0.727020
  26   9 2366.0376    1.3882  0.9623 12.6947  0.0000  0.0090   0.0116   0.0235    0.0426   0.0000   438.4776       1.07137       17.4458     -0.824636      -1.34079      0.647504      0.540489      0.734015      0.782371      0.855782      0.825009      0.811367
  26  10 2521.2209    1.8642  1.0226 13.1343  0.0000  0.0090   0.0150   0.0244    0.0473   0.0000   438.7634       1.12642       17.1723       1.13905      -2.65049      -1.27667      0.552992      0.716252      0.767163      0.839310      0.830769      0.808763
  26  11 2674.3975    2.4572  1.0085 13.6794  0.0000  0.0089   0.0201   0.0244    0.0524   0.0000   439.3472    -0.0943358       15.1579      0.969884      -1.49177      -1.74035      0.565918      0.754874      0.802770      0.859943      0.844043      0.831365
  26  12 2826.5966    3.1260  0.8918 14.1042  0.0000  0.0082   0.0259   0.0210    0.0503   0.0000   438.6756       1.68353       16.0641      -1.02665      -1.93464      -2.69167      0.513842      0.670616      0.721527      0.783115      0.763530      0.751231
  26  13 2977.4682    3.7596  0.9224 14.4007  0.0000  0.0081   0.0308   0.0214    0.0527   0.0000   438.6325       3.24808       14.3904   -0.00399554      -1.42110      -3.35604      0.525807      0.662312      0.726594      0.772432      0.771886      0.761213
  26  14 3126.9470    4.0051  1.0971 14.7542  0.0000  0.0093   0.0315   0.0254    0.0545   0.0000   439.0891       4.90843       14.4479       1.49674      -1.11823      -2.97404      0.576819      0.745387      0.821013      0.864888      0.850090      0.836497
  26  15 3275.4596    3.6765  1.4929 14.5688  0.0004  0.0114   0.0252   0.0307    0.0427   0.0000   439.8803       4.08954       13.7451      -1.43536      -1.74510      -2.48510      0.696507      0.908508       1.00075       1.06724       1.06314       1.03549
  26  16 3423.3854    3.1393  2.1402 14.1132 -0.0000  0.0139   0.0182   0.0375    0.0312   0.0000   438.9720       4.78978       13.8417      -1.91808      -1.65439      -2.44186      0.854750       1.12267       1.20220       1.28970       1.26836       1.24612
  26  17 3571.0604    2.5831  3.2942 13.4786  0.0000  0.0178   0.0121   0.0474    0.0234   0.0000   440.0327       4.95868       14.4927       2.22981      -1.12744      -2.94706       1.07632       1.41773       1.54329       1.65041       1.62594       1.60495
  26  18 3718.4131    2.1116  4.7809 12.9363 -0.0000  0.0225   0.0084   0.0601    0.0197   0.0000   435.5831       8.80485       14.2703      -2.41079      -1.86380      -4.23478       1.38916       1.81593       1.99800       2.09678       2.10304       2.03028
  26  19 3865.4120    1.7276  6.7123 12.5710 -0.0000  0.0285   0.0062   0.0800    0.0175   0.0000   437.3410       7.78973       14.6174      -1.04444       2.09572      -7.25894       1.74999       2.28779       2.48724       2.64840       2.65169       2.58021
  26  20 4012.2286    1.4481  8.8912 12.2827 -0.0000  0.0363   0.0049   0.1016    0.0164   0.0000   440.5699       10.8197       16.1844       3.29285      -6.74868      -7.49373       2.21471       2.92846       3.21246       3.36027       3.42679       3.30293
  26  21 4158.8973    1.2158 11.2246 12.0977  0.0000  0.0461   0.0039   0.1297    0.0153   0.0000   438.6213       9.60435       13.9033       7.93554       2.58555      -5.49858       2.79687       3.68730       4.06744       4.28738       4.30520       4.19674
  26  22 4305.5190    0.9895 13.8381 11.9972 -0.0000  0.0601   0.0031   0.1662    0.0134   0.0000   442.0755       4.35737       17.7910       4.58409      -8.62362      -5.45767       3.62131       4.78139       5.26558       5.56193       5.58670       5.39301
  26  23 4451.7378    0.7947 16.3451 11.9263 -0.0004  0.0773   0.0026   0.2093    0.0119   0.0000   449.0312       17.4311       15.6001       16.6954     -0.294803      -19.1779       4.55767       6.07632       6.72424       7.05274       7.04973       6.84454
  27   2 1104.3854    0.0476  0.0134 11.8707  0.0000  0.0031   0.0047   0.0040    0.0102   0.0000   439.7054      0.146779       20.6559     -0.345406      -2.51720     0.0218836      0.166131      0.217492      0.229388      0.249245      0.253471      0.217411
  27   3 1325.2258    0.1003  0.0538 11.7136  0.0000  0.0031   0.0042   0.0074    0.0106   0.0000   440.3982    -0.0624569       20.6025      0.102546      -2.60345     -0.319435      0.227220      0.322046      0.364624      0.359594      0.334870      0.321757
  27   4 1527.5611    0.1886  0.1087 11.6354  0.0000  0.0034   0.0047   0.0083    0.0115   0.0000   439.9356     -0.401121       20.4460     -0.149048      -2.26675    -0.0778318      0.193762      0.254458      0.279856      0.284101      0.288088      0.282573
  27   5 1713.5794    0.3178  0.2427 11.6756  0.0000  0.0051   0.0051   0.0114    0.0142   0.0000   440.3166     -0.785850       20.1249    -0.0672098      -2.30674     -0.101511      0.295731      0.383504      0.413389      0.441777      0.447180      0.428420
  27   6 1889.7597    0.4956  0.4336 11.7303  0.0000  0.0062   0.0059   0.0152    0.0201   0.0000   440.2728     -0.851505       19.5110      0.220130      -2.32413      -1.09832      0.378519      0.494629      0.549454      0.569364      0.570126      0.554125
  27   7 2062.0525    0.7389  0.6192 11.8744  0.0000  0.0071   0.0073   0.0181    0.0284   0.0000   440.3677     -0.925810       18.7611      0.360235      -1.71679     -0.106557      0.410864      0.533511      0.567500      0.614693      0.617797      0.611973
  27   8 2229.7303    1.0621  0.8237 12.2559  0.0000  0.0080   0.0092   0.0210    0.0368   0.0000   439.9491     -0.881199       16.6674     -0.638825      -2.02903      0.325695      0.478182      0.610549      0.669427      0.713157      0.705022      0.698648
  27   9 2390.9934    1.4516  0.9808 12.7436  0.0000  0.0088   0.0118   0.0235    0.0442   0.0000   439.4974       1.02689       17.6145     -0.326538      -1.10436      0.574843      0.540471      0.699232      0.749325      0.817618      0.797743      0.791827
  27  10 2547.5458    1.9312  1.0149 13.4328  0.0000  0.0091   0.0155   0.0240    0.0425   0.0000   439.4035       2.15363       16.2341     -0.396560      -2.14621      -3.17817      0.543404      0.716748      0.767339      0.825978      0.829127      0.810759
  27  11 2702.0879    2.5651  0.9608 13.8229  0.0000  0.0085   0.0207   0.0224    0.0479   0.0000   439.3855       1.81378       15.2378      0.485132      -2.57139     -0.462729      0.518081      0.675893      0.730561      0.790235      0.785040      0.764760
  27  12 2855.3994    3.2637  0.8951 14.3164  0.0000  0.0081   0.0270   0.0212    0.0474   0.0000   438.1541       2.09420       15.9450     -0.432603      -2.56203     -0.800322      0.486332      0.625321      0.669919      0.741946      0.727783      0.717010
  27  13 3007.1024    3.8279  0.9432 14.5535  0.0000  0.0083   0.0306   0.0215    0.0503   0.0000   438.4461       3.56108       14.8175     -0.272142      -2.28040      -2.79042      0.511321      0.643255      0.690266      0.755177      0.764256      0.739655
  27  14 3157.2885    3.9722  1.1383 14.8205  0.0000  0.0094   0.0305   0.0257    0.0515   0.0000   439.3488       5.43031       15.0719       1.96229     -0.178766      -3.11912      0.574864      0.727282      0.794740      0.845709      0.844903      0.838082
  27  15 3306.5872    3.6235  1.5842 14.5735 -0.0003  0.0117   0.0239   0.0307    0.0389   0.0000   439.2206       6.43112       14.4725     -0.187983      -3.98862      -3.29390      0.690697      0.907575      0.980973       1.06619       1.06530       1.03654
  27  16 3455.2849    3.0159  2.3148 14.0120  0.0002  0.0146   0.0165   0.0381    0.0297   0.0000   441.3691       7.26150       13.7981      -1.76848      -1.36063      -2.94382      0.836356       1.11717       1.21570       1.29658       1.28252       1.26157
  27  17 3603.5821    2.4520  3.6085 13.3445  0.0000  0.0185   0.0109   0.0494    0.0224   0.0000   439.0903       5.98916       15.4342       3.03256      -5.35742      -4.93764       1.09075       1.42362       1.55894       1.65970       1.65711       1.62970
  27  18 3751.5624    2.0190  5.1563 12.8976  0.0001  0.0232   0.0077   0.0637    0.0184   0.0000   440.3943       4.75622       13.9732     -0.115350      -10.0032      -2.86451       1.39004       1.80365       1.98318       2.10481       2.10223       2.05277
  27  19 3899.2028    1.6819  7.2739 12.4820  0.0000  0.0299   0.0057   0.0823    0.0169   0.0000   437.5941       6.87479       15.4603       2.53701      -5.12122      -3.20178       1.76134       2.30660       2.54749       2.67855       2.70140       2.63781
  27  20 4046.5192    1.3795  9.4584 12.2629 -0.0002  0.0382   0.0045   0.1067    0.0155   0.0000   440.5043       9.31582       18.0848      -2.42184      -11.3284      -2.94274       2.21986       2.91489       3.23759       3.39393       3.38696       3.31416
  27  21 4193.7103    1.1600 11.9371 12.0911  0.0001  0.0490   0.0036   0.1370    0.0144   0.0000   439.0325       3.82477       9.42249      -1.30808       4.07086      -4.54073       2.82958       3.74915       4.13899       4.35908       4.41359       4.28896
  27  22 4340.6213    0.9406 14.2905 12.0096 -0.0000  0.0623   0.0029   0.1714    0.0126   0.0000   435.4754     -0.346671       17.9240       5.61606      0.543575      -6.26420       3.59341       4.70723       5.22505       5.53558       5.52717       5.39874
  27  23 4487.4441    0.7727 17.3379 11.8787  0.0006  0.0814   0.0025   0.2157    0.0113   0.0000   443.2339       5.87048       14.9508     -0.202328       1.54961      -10.9001       4.62797       6.15145       6.81319       7.16126       7.13150       6.95320
  28   2 1119.9189    0.0543  0.0107 11.8500  0.0000  0.0028   0.0053   0.0029    0.0100   0.0000   439.3209     -0.779928       21.5922     -0.378076      -3.00871      0.711586      0.188595      0.196153      0.225379      0.272259      0.191187      0.301932
  28   3 1342.6555    0.1090  0.0523 11.7045  0.0000  0.0028   0.0042   0.0066    0.0104   0.0000   440.1057     -0.372628       20.7351      0.109861      -2.48367     0.0518704      0.162505      0.201200      0.203524      0.236968      0.242349      0.229518
  28   4 1546.0382    0.1958  0.1185 11.6114  0.0000  0.0034   0.0046   0.0083    0.0115   0.0000   440.2262     -0.842946       20.6862      0.287917      -2.91908      0.274242      0.212308      0.278752      0.306747      0.324695      0.327607      0.336997
  28   5 1732.7371    0.3429  0.2674 11.6403  0.0000  0.0049   0.0051   0.0116    0.0146   0.0000   440.2686     -0.104502       19.9044    -0.0699945      -1.90718     -0.814199      0.282639      0.368362      0.403835      0.447660      0.448576      0.445492
  28   6 1910.1424    0.5274  0.4706 11.7368  0.0000  0.0064   0.0059   0.0151    0.0210   0.0000   440.5869     -0.472088       20.1417     0.0310828      -2.13310      0.277239      0.383842      0.478550      0.526186      0.568293      0.581868      0.568233
  28   7 2083.8962    0.7703  0.6793 11.9038  0.0000  0.0074   0.0073   0.0188    0.0297   0.0000   440.3693     -0.700222       18.9968       1.53700      -1.94708      0.295577      0.411999      0.527993      0.594739      0.633363      0.638750      0.628111
  28   8 2252.8196    1.1114  0.8375 12.3139  0.0000  0.0079   0.0094   0.0207    0.0363   0.0000   439.8767     -0.706853       18.1952      0.183358      -2.28304      -1.40695      0.451664      0.590801      0.646172      0.694425      0.687008      0.682416
  28   9 2415.3050    1.5375  1.0467 12.8704  0.0000  0.0091   0.0120   0.0244    0.0438   0.0000   439.3771       3.03700       17.0823     -0.471259      -2.87610      -2.77524      0.514378      0.681004      0.736324      0.778720      0.787076      0.774952
  28  10 2573.3828    2.0840  1.0350 13.2881  0.0000  0.0089   0.0159   0.0226    0.0490   0.0000   439.5128       2.44723       17.0403       1.80761      -2.00251      -2.48057      0.512762      0.684222      0.737370      0.794790      0.801792      0.798127
  28  11 2729.3666    2.7182  0.9704 13.7860  0.0000  0.0083   0.0212   0.0217    0.0502   0.0000   439.6234       2.76656       15.5100      0.451688     -0.942110      -1.99145      0.490059      0.641677      0.694710      0.742417      0.734184      0.735212
  28  12 2883.7338    3.4186  0.9307 14.2887  0.0000  0.0081   0.0271   0.0209    0.0504   0.0000   439.7604       2.75465       16.0594     -0.638215      -3.06990      -2.79801      0.468130      0.615929      0.661004      0.709133      0.707838      0.711599
  28  13 3036.2810    3.9677  0.9465 14.6635  0.0000  0.0082   0.0312   0.0213    0.0486   0.0000   438.9720       2.55970       15.4844     -0.306623      -1.73877      -2.69363      0.474706      0.619501      0.672073      0.733102      0.728571      0.713518
  28  14 3187.2465    3.8978  1.2127 14.8198  0.0000  0.0099   0.0285   0.0258    0.0476   0.0000   440.0645       3.23653       17.0991     -0.402591      -1.48156      -3.77754      0.574277      0.749459      0.810323      0.881098      0.875519      0.861819
  28  15 3337.3342    3.5010  1.7045 14.4527  0.0000  0.0117   0.0218   0.0317    0.0353   0.0000   439.7539       6.67862       12.3926      0.692239      -1.34343      -5.70457      0.679925      0.902258      0.972688       1.05305       1.04285       1.02019
  28  16 3486.8138    2.8513  2.5435 13.9651  0.0000  0.0153   0.0149   0.0402    0.0262   0.0000   441.0232       8.11899       13.4524       1.61901      -3.05320      -3.67857      0.857434       1.12419       1.23862       1.31785       1.32235       1.29672
  28  17 3635.8120    2.3484  3.8654 13.3285 -0.0000  0.0193   0.0102   0.0515    0.0210   0.0000   437.8792       4.90385       12.5273      -4.03815      -3.69269      -2.35919       1.11173       1.44345       1.58852       1.69353       1.72271       1.66525
  28  18 3784.3688    1.9594  5.6526 12.7493  0.0000  0.0243   0.0071   0.0659    0.0179   0.0000   439.8320       5.48648       14.6818       1.26126      -3.96887      -6.57606       1.38351       1.81082       1.98161       2.11681       2.12213       2.08853
  28  19 3932.6299    1.5998  7.7709 12.4543  0.0000  0.0312   0.0053   0.0866    0.0158   0.0000   438.3805       7.68080       16.8349       5.54265      -5.00699      -2.74432       1.78690       2.34500       2.57735       2.74049       2.73460       2.69895
  28  20 4080.5199    1.3315 10.0329 12.2382  0.0000  0.0403   0.0042   0.1115    0.0150   0.0000   439.2315       8.93171       14.2712      0.366644     -0.586818      -12.9676       2.26758       2.97162       3.30138       3.46849       3.51417       3.45049
  28  21 4228.1669    1.1101 12.6708 12.0826  0.0000  0.0521   0.0033   0.1434    0.0136   0.0000   440.3551       9.94549       10.8122      0.483973       1.32124      -4.42223       2.91744       3.83338       4.25504       4.52248       4.56212       4.45666
  28  22 4375.6142    0.9000 15.3625 11.9902  0.0002  0.0665   0.0027   0.1818    0.0118   0.0000   436.3827       5.04265       22.4580       8.31685      -7.39320      -9.56769       3.67339       4.88151       5.40818       5.70727       5.77389       5.57188
  29   3 1359.7858    0.1087  0.0508 11.6998  0.0000  0.0025   0.0041   0.0063    0.0102   0.0000   440.4696     -0.779816       20.5469     0.0164416      -2.82342     -0.361745      0.143895      0.179954      0.210575      0.201119      0.206579      0.217748
  29   4 1564.1406    0.2104  0.1374 11.6481  0.0000  0.0036   0.0045   0.0090    0.0115   0.0000   440.5098     -0.224548       21.0225     0.0273727      -2.57335     -0.560012      0.195221      0.248481      0.288320      0.288348      0.296218      0.293668
  29   5 1751.5660    0.3598  0.2745 11.6703  0.0000  0.0048   0.0052   0.0118    0.0146   0.0000   440.3889     -0.542750       20.3655    -0.0208601      -3.09057     0.0303893      0.264907      0.342338      0.377686      0.418419      0.414789      0.399500
  29   6 1930.2035    0.5637  0.4695 11.7671  0.0000  0.0061   0.0062   0.0150    0.0210   0.0000   440.4615      -1.01658       20.6571     -0.499444      -2.47422      0.799034      0.341980      0.440027      0.491954      0.517626      0.533867      0.529131
  29   7 2105.3220    0.8194  0.6953 11.9353  0.0000  0.0072   0.0075   0.0186    0.0302   0.0000   440.4648    -0.0312689       19.4773      0.777468      -2.42509     -0.231126      0.390465      0.510392      0.562581      0.593140      0.595714      0.588483
  29   8 2275.3444    1.1609  0.8845 12.4129  0.0000  0.0081   0.0095   0.0213    0.0375   0.0000   440.2085      0.356228       20.2766     -0.893559      -3.02452      0.350749      0.450289      0.586749      0.638587      0.688267      0.690311      0.699519
  29   9 2439.0590    1.6170  1.0053 12.9825  0.0000  0.0086   0.0125   0.0230    0.0427   0.0000   440.2516      0.387177       17.3194     -0.120981      -1.52357      0.156235      0.497163      0.651146      0.707887      0.762669      0.745876      0.745123
  29  10 2598.7139    2.1888  1.0049 13.5002  0.0000  0.0085   0.0169   0.0226    0.0451   0.0000   441.3913       1.85953       16.0523      0.916948      -1.56430     -0.944084      0.472688      0.607712      0.658740      0.724500      0.721864      0.706100
  29  11 2756.1771    2.8226  0.9652 13.8912  0.0000  0.0082   0.0215   0.0212    0.0477   0.0000   439.6870       3.14455       15.4091     -0.652391      -1.61012     -0.719371      0.447790      0.588501      0.636140      0.693293      0.688062      0.681974
  29  12 2911.6582    3.5559  0.9316 14.4001  0.0000  0.0079   0.0278   0.0209    0.0497   0.0000   439.4996       3.69500       15.9667     -0.384583      -1.50469      -1.73603      0.448636      0.578035      0.616707      0.689151      0.677599      0.666112
  29  13 3065.0484    4.0333  1.0222 14.7660  0.0000  0.0085   0.0307   0.0226    0.0509   0.0000   439.2810       4.11434       14.4639     -0.887175      -1.96377      -1.50525      0.486974      0.626073      0.680010      0.734433      0.741477      0.731094
  29  14 3216.8265    3.8934  1.2706 14.7755  0.0000  0.0099   0.0274   0.0266    0.0459   0.0000   438.8306       4.89841       14.3355      0.230964      -2.25116      -3.30616      0.556492      0.732675      0.795256      0.858673      0.858062      0.848967
  29  15 3367.6931    3.3484  1.9192 14.2492  0.0000  0.0124   0.0190   0.0326    0.0309   0.0000   439.4948       4.75946       15.3527      -1.18897     -0.605691      -3.81357      0.684555      0.899090      0.971997       1.05302       1.06797       1.04438
  29  16 3518.0068    2.7345  2.8968 13.6992  0.0000  0.0160   0.0131   0.0419    0.0247   0.0000   438.7360       6.59154       13.1717     -0.949870      -1.42840      -4.06212      0.881088       1.16878       1.25658       1.36074       1.36209       1.34123
  29  17 3667.6708    2.2814  4.2060 13.1604  0.0000  0.0197   0.0093   0.0532    0.0202   0.0000   437.6208       4.88549       13.9800      -1.90041      -2.49755      -4.70422       1.09113       1.43460       1.57367       1.67648       1.70238       1.66590
  29  18 3816.8031    1.8723  6.1007 12.6482 -0.0000  0.0253   0.0064   0.0685    0.0171   0.0000   439.4401       7.45880       16.2991       5.07303      -2.87158      -2.53454       1.38828       1.82429       2.01274       2.14829       2.16475       2.12578
  29  19 3965.7366    1.5408  8.1843 12.4048 -0.0000  0.0324   0.0049   0.0893    0.0151   0.0000   438.1384       3.16806       18.4140     -0.682805      0.302205     0.0170555       1.75484       2.31771       2.56013       2.70083       2.71943       2.68225
  29  20 4114.1631    1.2897 10.8757 12.1978  0.0000  0.0430   0.0039   0.1177    0.0144   0.0000   440.0732       10.5824       8.38830       4.81268     -0.938622      -11.8069       2.31112       3.08050       3.39524       3.61810       3.63421       3.56748
  29  21 4262.3286    1.0469 13.2302 12.0948  0.0002  0.0552   0.0031   0.1493    0.0128   0.0000   439.7034       9.68335    -0.0487186     -0.893124      -4.17483      -14.3856       2.93019       3.92416       4.32062       4.57604       4.59031       4.50595
  29  22 4410.1124    0.8574 15.7924 11.9466 -0.0005  0.0699   0.0025   0.1849    0.0116   0.0000   433.9534       3.27842       6.14621       5.53685      -7.28300      -9.87067       3.69087       4.91295       5.49784       5.84068       5.82682       5.71519
  30   2 1150.1940    0.0603  0.0245 11.8275  0.0000  0.0027   0.0043   0.0081    0.0097   0.0000   440.2471     -0.910884       20.4311      0.648803      -2.45794     -0.740962      0.130469      0.300760      0.220366      0.289314      0.248919      0.380902
  30   3 1376.6107    0.1079  0.0664 11.6962 -0.0002  0.0031   0.0038   0.0071    0.0102   0.0000   440.6715     -0.640843       20.2049     -0.304705      -2.72110     -0.225273      0.178458      0.225150      0.265299      0.265460      0.287097      0.271861
  30   4 1581.9058    0.2195  0.1418 11.6430  0.0000  0.0036   0.0045   0.0086    0.0114   0.0000   441.0538    -0.0507035       20.7238     0.0422866      -2.63413      0.127024      0.194090      0.249055      0.283298      0.299201      0.284077      0.304831
  30   5 1770.0603    0.3831  0.2924 11.6573  0.0000  0.0049   0.0053   0.0116    0.0150   0.0000   440.5586     -0.726661       20.4845     -0.179715      -2.61009     -0.476563      0.262146      0.334410      0.376203      0.405095      0.406691      0.398991
  30   6 1949.9403    0.5784  0.5128 11.7448  0.0000  0.0064   0.0060   0.0155    0.0220   0.0000   440.2973     -0.671593       19.9925    -0.0244793      -3.61380      -1.14542      0.336022      0.448489      0.488818      0.535352      0.544178      0.534862
  30   7 2126.3550    0.8580  0.7528 11.9838  0.0000  0.0075   0.0074   0.0191    0.0315   0.0000   440.6319      0.250449       20.5659      0.661088      -3.01912     -0.603109      0.394945      0.516925      0.565728      0.614611      0.605067      0.610398
  30   8 2297.3537    1.2398  0.9214 12.4848  0.0000  0.0081   0.0098   0.0215    0.0384   0.0000   440.5532       1.42572       18.2232   -0.00137530      -2.37740      -1.38249      0.432795      0.558001      0.613314      0.668000      0.672349      0.662593
  30   9 2462.2848    1.7401  1.0137 13.0407  0.0000  0.0084   0.0131   0.0225    0.0427   0.0000   440.6245      0.938136       17.6739     -0.536537      -2.43334      -1.15513      0.450561      0.592884      0.643723      0.699492      0.694118      0.705287
  30  10 2623.5070    2.2923  1.0493 13.5358  0.0001  0.0086   0.0170   0.0230    0.0478   0.0000   440.3510       1.81479       17.5967     -0.928625      -2.75821      -1.44548      0.464839      0.608031      0.650708      0.700685      0.714038      0.701088
  30  11 2782.5083    2.9633  0.9513 14.1321  0.0000  0.0079   0.0226   0.0211    0.0435   0.0000   440.0873       1.56935       15.8024     -0.819009      -2.57510      -2.40028      0.430577      0.552955      0.597927      0.651935      0.645654      0.639415
  30  12 2939.1406    3.6273  0.9300 14.6464  0.0000  0.0078   0.0283   0.0211    0.0419   0.0000   439.9221       3.59509       15.4333     -0.648192      -2.53311      -1.92631      0.427353      0.554752      0.594542      0.660770      0.654540      0.659268
  30  13 3093.4199    4.1184  1.0198 14.7405  0.0000  0.0084   0.0307   0.0218    0.0520   0.0000   439.0006       4.24132       15.7316       1.09410      -2.35653      -4.00483      0.449008      0.587348      0.646463      0.696098      0.686652      0.686783
  30  14 3246.0224    3.8275  1.4008 14.7509  0.0000  0.0103   0.0252   0.0276    0.0395   0.0000   439.7999       3.77572       15.5171      0.181044      -2.14929      -2.26003      0.561585      0.725884      0.770509      0.845212      0.855727      0.847528
  30  15 3397.7311    3.2459  2.0418 14.1888  0.0000  0.0126   0.0175   0.0331    0.0281   0.0000   438.6470       6.31423       14.6779      -2.33192      -1.91252      -2.64596      0.671779      0.881193      0.967540       1.03707       1.03267       1.03813
  30  16 3548.8263    2.6436  3.1012 13.6701  0.0000  0.0162   0.0120   0.0437    0.0219   0.0000   440.5172       4.83634       15.4761       1.86655     -0.868746      -3.77120      0.857254       1.13315       1.23734       1.32984       1.35416       1.33549
  30  17 3699.2410    2.1909  4.6405 13.0226  0.0000  0.0206   0.0084   0.0558    0.0193   0.0000   439.3620       5.22006       13.7379     -0.332113      -1.29342      -3.23539       1.10237       1.43062       1.57323       1.69993       1.72358       1.69103
  30  18 3848.9902    1.7898  6.7080 12.5356  0.0000  0.0266   0.0058   0.0730    0.0164   0.0000   441.0975       8.96634       14.4513       3.46377       1.29013      -11.6944       1.40726       1.86025       2.03957       2.20165       2.22758       2.19589
  30  19 3998.4775    1.4874  8.8972 12.3133  0.0000  0.0340   0.0045   0.0950    0.0150   0.0000   437.9767       7.32281       10.3760      -1.12114      -3.53225      -5.29438       1.79887       2.37830       2.60480       2.81020       2.82417       2.78319
  30  20 4147.5443    1.2241 11.3692 12.1991 -0.0000  0.0450   0.0035   0.1244    0.0136   0.0000   440.1298       8.65283       8.59212       2.82904      -1.64668      -8.68412       2.35763       3.12059       3.47490       3.69148       3.74178       3.70961
  30  21 4296.1123    0.9936 13.8107 12.0906 -0.0004  0.0578   0.0028   0.1563    0.0122   0.0000   443.3747       2.85414       13.4149      0.218014     -0.944461      -11.7237       2.99184       3.94148       4.40299       4.67383       4.76640       4.67806
  31   2 1164.9714    0.0630  0.0206 11.8086 -0.0001  0.0051   0.0044   0.0043    0.0096   0.0000   440.6204     -0.170490       20.9292     -0.262134      -2.50613     -0.225069      0.371033      0.661167      0.849139      0.753758      0.800610      0.654896
  31   3 1393.1611    0.1282  0.0706 11.6650  0.0000  0.0029   0.0040   0.0066    0.0101   0.0000   440.8699     -0.524888       20.8413     -0.146230      -2.56588     -0.240698      0.152364      0.184915      0.214300      0.228944      0.233362      0.225860
  31   4 1599.3318    0.2291  0.1573 11.6395  0.0000  0.0038   0.0044   0.0089    0.0115   0.0000   440.8329     -0.595702       21.0572     -0.239136      -2.88920    -0.0496328      0.203606      0.243055      0.281762      0.290472      0.312370      0.296772
  31   5 1788.2506    0.3895  0.3271 11.6895  0.0000  0.0052   0.0051   0.0125    0.0153   0.0000   440.6898     -0.380352       20.8737     -0.609530      -2.43850      0.194684      0.274871      0.355450      0.397136      0.418147      0.419513      0.411469
  31   6 1969.4393    0.6091  0.5580 11.7420  0.0000  0.0066   0.0060   0.0162    0.0234   0.0000   440.8361     0.0711309       20.6964      0.181629      -2.58241      0.569376      0.333241      0.443244      0.483530      0.514947      0.523107      0.512361
  31   7 2147.0176    0.9044  0.7679 12.0001  0.0000  0.0072   0.0076   0.0191    0.0322   0.0000   440.6509    -0.0237631       19.4592     0.0159476      -3.62396     0.0528169      0.370659      0.488619      0.531908      0.571771      0.580485      0.570098
  31   8 2318.9190    1.2849  0.9758 12.5105  0.0000  0.0084   0.0098   0.0217    0.0405   0.0000   439.8819     -0.201134       19.0940     -0.844418      -2.70763      -1.36701      0.436713      0.590426      0.630837      0.692258      0.680740      0.696855
  31   9 2485.0064    1.7942  1.1103 13.0457  0.0000  0.0089   0.0129   0.0236    0.0467   0.0000   439.0939      0.684060       18.2212     -0.524688      -1.59224     -0.512037      0.462209      0.602570      0.661982      0.713837      0.719325      0.713750
  31  10 2647.8291    2.4182  1.0586 13.5743  0.0000  0.0085   0.0174   0.0222    0.0475   0.0000   440.3465       1.82064       16.8681      0.427591      -1.77054      -1.03917      0.442783      0.577977      0.629269      0.682402      0.691026      0.697234
  31  11 2808.3694    3.0955  0.9832 14.1487  0.0000  0.0080   0.0229   0.0211    0.0450   0.0000   439.8047       3.40017       16.9043      -1.46863      -1.60801     -0.669638      0.420163      0.548988      0.602324      0.653843      0.659176      0.647312
  31  12 2966.1727    3.7710  0.9226 14.5555  0.0000  0.0076   0.0284   0.0199    0.0458   0.0000   439.4273       3.18085       17.5432      0.164660      -1.45707      -3.97705      0.402833      0.522247      0.578801      0.617145      0.636173      0.635982
  31  13 3121.3728    4.0927  1.1191 14.7254  0.0000  0.0087   0.0292   0.0234    0.0535   0.0000   438.8325       3.44908       14.7533      0.391841      -2.25758      -1.66457      0.468259      0.606298      0.651984      0.710904      0.723375      0.723483
  31  14 3274.8809    3.6731  1.4660 14.7376  0.0000  0.0107   0.0238   0.0278    0.0377   0.0000   439.6231       5.17176       16.1096      0.112580     -0.263879      -3.47029      0.550088      0.739519      0.793713      0.869947      0.875860      0.862502
  31  15 3427.4300    3.1581  2.2357 14.0429  0.0000  0.0131   0.0160   0.0344    0.0263   0.0000   439.5630       4.63787       15.6805     -0.246235      -2.44595      -4.19092      0.679223      0.894322      0.955977       1.04795       1.06498       1.05726
  31  16 3579.2894    2.5618  3.4253 13.5092  0.0000  0.0170   0.0108   0.0450    0.0205   0.0000   439.8140       7.76213       14.8808      -3.20853     -0.272106      -6.01361      0.866693       1.15769       1.27071       1.36667       1.37305       1.36128
  31  17 3730.4059    2.1143  5.0484 12.9023  0.0000  0.0213   0.0076   0.0579    0.0180   0.0000   438.6017       4.14370       12.8464     -0.133948      0.722117      -6.75685       1.10665       1.44138       1.60190       1.69803       1.73791       1.72513
  31  18 3880.8400    1.7337  7.0317 12.5086 -0.0000  0.0274   0.0055   0.0747    0.0158   0.0000   440.1204       6.13496       12.2332       1.58308      -3.58299      -6.79213       1.41379       1.84837       2.05441       2.20916       2.23303       2.19554
  31  19 4030.9133    1.4314  9.5150 12.2769  0.0002  0.0360   0.0041   0.0997    0.0144   0.0000   439.6054       4.71057       12.3957       1.92886      -4.25428      -12.7920       1.84190       2.43120       2.68591       2.87180       2.92753       2.88799
  31  20 4180.6230    1.1811 11.9119 12.1676 -0.0000  0.0468   0.0033   0.1282    0.0131   0.0000   437.5115      0.809794       10.2178      -2.81810      -1.65338      -1.49963       2.36423       3.12339       3.45972       3.71731       3.73771       3.71352
  31  21 4329.6635    0.9658 14.7531 12.0539  0.0014  0.0601   0.0027   0.1645    0.0115   0.0000   440.7040       8.53003       17.6855       4.81509      -4.44577      -5.83418       3.03008       4.00304       4.48900       4.77344       4.82505       4.79311
  32   3 1409.4222    0.1323  0.0603 11.6603  0.0000  0.0023   0.0042   0.0059    0.0099   0.0000   441.3139     -0.206863       21.3373     -0.308171      -2.56562      0.101525      0.120748      0.161504      0.174322      0.194944      0.195647      0.197294
  32   4 1616.4332    0.2461  0.1702 11.6231  0.0000  0.0038   0.0044   0.0092    0.0116   0.0000   440.9679     -0.560744       20.7884     -0.129793      -2.69816     -0.138527      0.189367      0.248620      0.260016      0.286865      0.282224      0.293905
  32   5 1806.1634    0.4248  0.3490 11.6690  0.0000  0.0052   0.0052   0.0126    0.0162   0.0000   440.9708     -0.607269       20.8433      -1.09763      -2.15629     -0.526696      0.265832      0.353856      0.386396      0.409258      0.425366      0.412818
  32   6 1988.6498    0.6283  0.5568 11.8111  0.0000  0.0064   0.0061   0.0160    0.0227   0.0000   440.6786     -0.430557       19.8592      0.212516      -2.31376      0.357625      0.318987      0.415841      0.451718      0.486392      0.483630      0.487952
  32   7 2167.3325    0.9247  0.8202 12.1284  0.0000  0.0076   0.0076   0.0199    0.0322   0.0000   441.0136      0.614226       20.3292      0.783878      -3.42552     -0.733289      0.381584      0.502044      0.550022      0.582500      0.606395      0.596018
  32   8 2340.0685    1.3509  1.0203 12.5742  0.0000  0.0084   0.0099   0.0222    0.0410   0.0000   440.1957      0.923417       18.8480      -1.26273      -1.36394     -0.243687      0.418063      0.549035      0.602972      0.654156      0.645535      0.649543
  32   9 2507.2845    1.8956  1.1095 13.1266  0.0000  0.0087   0.0134   0.0231    0.0457   0.0000   441.0499       2.23995       19.5578      0.202827      -1.62306      -2.14413      0.437345      0.571665      0.621507      0.683440      0.685531      0.673816
  32  10 2671.6529    2.5321  1.0257 13.7221  0.0000  0.0082   0.0182   0.0213    0.0453   0.0000   440.3172       2.40866       18.1928      0.114744      -2.97429      -2.25200      0.417280      0.553273      0.599339      0.653919      0.664697      0.670490
  32  11 2833.7412    3.2199  0.9473 14.2467  0.0000  0.0077   0.0237   0.0202    0.0445   0.0000   440.4082       1.77905       16.5852     -0.317702      -1.79205      -2.84016      0.392243      0.512703      0.566837      0.613855      0.623550      0.623831
  32  12 2992.7378    3.8775  0.9369 14.7967  0.0000  0.0076   0.0290   0.0203    0.0403   0.0000   438.7483       3.01082       15.8525     -0.413000      -1.27399      -2.00966      0.391056      0.510200      0.562430      0.615089      0.613042      0.610155
  32  13 3148.9561    4.0242  1.1693 14.9214  0.0000  0.0090   0.0283   0.0241    0.0470   0.0000   439.5321       3.65168       15.7657       1.72437      -1.87768      -3.43553      0.458063      0.592861      0.650217      0.715797      0.708754      0.723259
  32  14 3303.3406    3.6118  1.6291 14.6457 -0.0000  0.0111   0.0217   0.0290    0.0331   0.0000   440.1191       3.98891       15.6082     0.0544921      -1.49776      -3.92949      0.548933      0.723428      0.789777      0.860278      0.874620      0.869136
  32  15 3456.7813    3.0213  2.4363 13.9456 -0.0000  0.0135   0.0145   0.0360    0.0242   0.0000   440.2670       6.61997       16.3199      -1.87062      -2.37024      -5.71426      0.674694      0.888528      0.973783       1.03961       1.06981       1.05803
  32  16 3609.4317    2.4426  3.7155 13.3892  0.0000  0.0174   0.0097   0.0466    0.0188   0.0000   439.2312       7.31002       15.4301      -2.83473     -0.799690      -3.03554      0.876590       1.15959       1.26501       1.38102       1.40603       1.38296
  32  17 3761.3166    2.0195  5.4874 12.8254  0.0000  0.0222   0.0068   0.0618    0.0168   0.0000   439.1283       4.04411       13.9709      -2.58700      -1.44668      -5.14379       1.11358       1.45775       1.61238       1.73811       1.76682       1.74667
  32  18 3912.4277    1.6643  7.6903 12.4255  0.0000  0.0288   0.0050   0.0798    0.0150   0.0000   438.4306       8.58184       14.3535      -2.80363      0.597653      -6.94590       1.43200       1.89410       2.08687       2.24315       2.27623       2.25459
  32  19 4063.0438    1.3841 10.2881 12.2315  0.0004  0.0384   0.0038   0.1060    0.0139   0.0000   437.1893       7.49986       17.0379       4.01590      -1.17754      -6.57459       1.88920       2.52043       2.78150       2.99241       3.01600       2.99273
  32  20 4213.3095    1.1310 12.5815 12.1548  0.0004  0.0494   0.0031   0.1351    0.0126   0.0000   440.3214       3.49382       18.0261       7.78430      0.953673      -2.99325       2.39749       3.23158       3.56649       3.83134       3.87025       3.85684
  32  21 4362.9939    0.9052 15.0182 12.0490 -0.0011  0.0631   0.0025   0.1704    0.0111   0.0000   444.5199       10.5338       9.28996      -3.19736      -5.21688      -2.53744       3.04174       4.04696       4.49969       4.83051       4.84914       4.84064
  33   2 1193.8728    0.0750  0.0371 11.7762  0.0000  0.0030   0.0038   0.0068    0.0094   0.0000   440.7773     -0.304457       21.4030      0.747371      -2.60594    -0.0716280      0.193164      0.253942      0.254507      0.248188      0.272566      0.225150
  33   3 1425.4233    0.1361  0.0743 11.6528  0.0000  0.0032   0.0039   0.0063    0.0099   0.0000   440.8493     -0.541998       21.0704    -0.0251936      -2.92875   -0.00884809      0.216293      0.313215      0.352543      0.347290      0.367634      0.322952
  33   4 1633.2336    0.2663  0.1850 11.6397  0.0000  0.0039   0.0045   0.0093    0.0117   0.0000   440.6046     -0.577721       21.4333    -0.0599260      -2.87737     0.0822148      0.182135      0.242165      0.267307      0.278775      0.284235      0.271764
  33   5 1823.8330    0.4494  0.3500 11.7104  0.0000  0.0050   0.0054   0.0124    0.0160   0.0000   441.0640     -0.164281       20.6847      0.418622      -2.98926     -0.138443      0.251542      0.317505      0.348530      0.387753      0.393772      0.392313
  33   6 2007.6247    0.6682  0.5800 11.8427  0.0000  0.0063   0.0062   0.0158    0.0234   0.0000   440.5377    -0.0133110       20.5709      0.243725      -3.36317     -0.594966      0.307612      0.393055      0.433640      0.471015      0.483508      0.481961
  33   7 2187.3430    0.9898  0.8147 12.1190  0.0000  0.0074   0.0078   0.0189    0.0336   0.0000   441.1042      0.234934       19.3503     -0.698556      -3.10685     0.0181889      0.356025      0.472742      0.522324      0.564475      0.563615      0.565659
  33   8 2360.8348    1.4069  1.0349 12.6702  0.0000  0.0084   0.0102   0.0221    0.0414   0.0000   440.8110      0.585163       19.0837      0.191702      -1.89405     -0.600012      0.414429      0.541860      0.591349      0.643913      0.652400      0.645877
  33   9 2529.1660    1.9686  1.1153 13.2329  0.0000  0.0085   0.0136   0.0232    0.0445   0.0000   440.2432      0.856242       19.1271      -1.25102      -2.85314     -0.779477      0.417598      0.544121      0.597017      0.659308      0.658512      0.653878
  33  10 2695.0588    2.6264  1.0503 13.7167  0.0000  0.0081   0.0183   0.0213    0.0478   0.0000   440.0269       1.62120       18.1502     -0.789849      -2.15920      -1.27501      0.402846      0.510534      0.573084      0.620701      0.630937      0.624906
  33  11 2858.5991    3.3452  0.9996 14.2832 -0.0001  0.0077   0.0239   0.0208    0.0454   0.0000   440.5146       2.60320       16.3702     0.0708120      -1.87105      -1.87715      0.385273      0.499553      0.558193      0.604875      0.608009      0.602728
  33  12 3018.8538    3.9874  0.9739 14.7252  0.0000  0.0078   0.0287   0.0199    0.0450   0.0000   440.1706       2.03344       16.4624      0.618855      -1.04659      -2.72472      0.390531      0.508445      0.549961      0.605854      0.611240      0.608702
  33  13 3176.0799    4.0502  1.2073 14.6850 -0.0002  0.0087   0.0270   0.0241    0.0486   0.0000   439.7231       4.70197       16.5391      0.644456      -2.42870      -2.26142      0.432948      0.561028      0.613639      0.683659      0.678987      0.679132
  33  14 3331.4934    3.5899  1.7451 14.4468  0.0000  0.0111   0.0201   0.0292    0.0320   0.0000   439.8401       4.79287       16.3109       1.85175     -0.816455      -1.77738      0.534357      0.709534      0.776709      0.845196      0.862802      0.853113
  33  15 3485.8327    2.9079  2.5986 13.8974 -0.0002  0.0139   0.0135   0.0371    0.0232   0.0000   440.2024       3.52096       15.9298       1.05985     -0.149833      -2.54855      0.670246      0.883062      0.967206       1.04748       1.07191       1.05560
  33  16 3639.1819    2.3985  4.0431 13.1673  0.0000  0.0177   0.0088   0.0478    0.0185   0.0000   438.4149       2.68367       15.0238       1.31414      -2.50173      -4.33386      0.860467       1.12730       1.25299       1.34654       1.38495       1.37060
  33  17 3791.7997    1.9522  5.8909 12.7605  0.0000  0.0232   0.0063   0.0637    0.0159   0.0000   438.7598       9.36341       15.7390      -2.28088      -3.36937      -5.93455       1.11887       1.47711       1.62966       1.75928       1.77695       1.77933
  33  18 3943.6499    1.6049  8.1299 12.3625  0.0000  0.0302   0.0046   0.0820    0.0147   0.0000   437.2092       5.02788       16.7539      -1.96451      -1.22856      -5.54514       1.45532       1.92741       2.13294       2.29797       2.35165       2.33247
  33  19 4094.9764    1.3167 10.8181 12.2421 -0.0002  0.0406   0.0035   0.1120    0.0132   0.0000   440.1227       8.62486       16.6138     -0.627229      -5.96708      -9.27616       1.94714       2.58002       2.86518       3.06396       3.15277       3.13574
  33  20 4245.7408    1.0758 13.3576 12.1366 -0.0003  0.0527   0.0028   0.1425    0.0121   0.0000   442.8792       3.20153       12.8886      0.676516      -4.80377      -9.65200       2.48881       3.31191       3.69110       3.94361       4.01459       3.99312
  34   2 1208.0001    0.0713  0.0296 11.7865  0.0000  0.0022   0.0038   0.0055    0.0092   0.0000   441.1515     -0.171034       20.8334     -0.262513      -3.02355     -0.315929      0.106257      0.131357      0.170752      0.169969      0.184165      0.179591
  34   3 1441.1458    0.1464  0.0807 11.6583  0.0000  0.0027   0.0039   0.0066    0.0098   0.0000   441.2219     -0.304642       21.0498    -0.0799505      -2.85416     -0.303385      0.127401      0.169493      0.186821      0.197019      0.208478      0.215288
  34   4 1649.7226    0.2720  0.2067 11.6342  0.0000  0.0040   0.0043   0.0099    0.0119   0.0000   441.2473     0.0177672       20.3237     -0.896901      -2.48579      0.157433      0.191584      0.250881      0.280845      0.299296      0.310566      0.310788
  34   5 1841.2568    0.4689  0.4066 11.6940  0.0000  0.0054   0.0052   0.0133    0.0171   0.0000   440.7509     0.0393389       21.7739      0.502384      -2.59467     -0.224571      0.252118      0.333853      0.368534      0.409660      0.411896      0.412919
  34   6 2026.3497    0.6949  0.6182 11.8515  0.0000  0.0065   0.0062   0.0163    0.0246   0.0000   440.5448     -0.998387       19.9242       1.25408      -1.45178      -1.04202      0.299346      0.396172      0.432217      0.468095      0.465036      0.475020
  34   7 2207.0202    1.0031  0.8768 12.2412  0.0000  0.0076   0.0077   0.0202    0.0325   0.0000   441.0904     -0.352882       20.2771      0.415535      -2.71597     -0.313896      0.352718      0.468267      0.515164      0.562548      0.563212      0.569005
  34   8 2381.2407    1.4688  1.0826 12.8278 -0.0000  0.0085   0.0104   0.0227    0.0395   0.0000   441.1460       1.43567       21.0880     -0.582035      -2.56786     -0.689062      0.403322      0.525861      0.579481      0.633476      0.639058      0.649230
  34   9 2550.6642    2.0491  1.1617 13.3406  0.0000  0.0087   0.0139   0.0234    0.0454   0.0000   441.0226       1.61830       20.1342      0.128696      -2.14317      -1.10136      0.416405      0.546495      0.598667      0.656403      0.652660      0.656629
  34  10 2718.0160    2.7634  1.0266 13.8260  0.0000  0.0078   0.0193   0.0208    0.0470   0.0000   440.8287       1.82419       18.4380     -0.284856      -2.14679      -1.86161      0.379885      0.498082      0.551690      0.603059      0.609609      0.599583
  34  11 2882.9697    3.5120  0.9712 14.4124  0.0000  0.0075   0.0250   0.0199    0.0435   0.0000   440.5117       2.91442       17.4159      0.858539      -2.34613      -1.80020      0.364305      0.473558      0.516485      0.566762      0.565995      0.569933
  34  12 3044.4823    4.0511  1.0181 14.7637  0.0000  0.0078   0.0282   0.0204    0.0446   0.0000   440.3982       4.24407       16.4381     -0.163348      -1.67189      -2.66298      0.379211      0.491515      0.544575      0.597803      0.600164      0.603512
  34  13 3202.8615    3.9203  1.3129 14.8752  0.0000  0.0094   0.0252   0.0249    0.0373   0.0000   439.8542       3.37592       15.4220     0.0231619      -3.15104      -2.53190      0.442474      0.581052      0.631714      0.694028      0.698058      0.706776
  34  14 3359.2576    3.4308  1.9498 14.2983  0.0000  0.0115   0.0180   0.0304    0.0293   0.0000   440.0954       4.13983       14.3998    -0.0866834      -2.23909      -1.64574      0.549257      0.722269      0.789771      0.845285      0.862151      0.861674
  34  15 3514.4751    2.8210  2.9067 13.7455  0.0000  0.0147   0.0121   0.0382    0.0220   0.0000   440.3940       5.02169       15.2797      0.205001     -0.542081      -2.92643      0.692917      0.908396      0.998692       1.08420       1.11090       1.10072
  34  16 3668.7349    2.3022  4.4216 13.1291 -0.0000  0.0185   0.0081   0.0504    0.0172   0.0000   439.6491       3.98413       15.8179      -2.13144      -4.06963      -3.05074      0.874377       1.15319       1.27623       1.37796       1.41236       1.42061
  34  17 3822.0523    1.8673  6.2946 12.7270  0.0000  0.0243   0.0058   0.0661    0.0151   0.0000   438.5660       7.39589       17.0078       1.65182      -6.10018      -3.95457       1.13138       1.49481       1.66336       1.78040       1.81530       1.81674
  34  18 3974.5807    1.5491  8.9503 12.3489  0.0001  0.0323   0.0042   0.0894    0.0139   0.0000   443.6602       6.02920       15.9498      -1.47159      -1.21609      -1.12466       1.49696       1.98739       2.20542       2.35103       2.41872       2.38788
  34  19 4126.4853    1.2707 11.1632 12.2636  0.0002  0.0417   0.0033   0.1156    0.0126   0.0000   437.5709       5.82252       16.9073       2.93084       2.04293      -4.09944       1.93980       2.56006       2.85730       3.06603       3.11636       3.10975
  34  20 4277.8670    1.0370 13.9956 12.1154 -0.0003  0.0548   0.0026   0.1483    0.0116   0.0000   437.3401       4.94600       22.2634       2.90585      -5.58883       1.11385       2.52482       3.36853       3.76841       4.01954       4.11964       4.06880
  35   3 1456.6251    0.1577  0.0853 11.6588  0.0000  0.0028   0.0040   0.0066    0.0098   0.0000   441.2573     -0.284947       21.2060      0.349378      -2.76297     -0.130788      0.129702      0.168320      0.195313      0.206646      0.219302      0.217885
  35   4 1665.9493    0.2900  0.2317 11.6333  0.0000  0.0042   0.0043   0.0101    0.0122   0.0000   441.4238     -0.437098       21.2701      0.200641      -3.05730     0.0441784      0.200900      0.252179      0.287431      0.306544      0.317098      0.307564
  35   5 1858.4603    0.5018  0.3939 11.7042  0.0000  0.0052   0.0055   0.0122    0.0173   0.0000   440.6995     -0.102804       21.1513     -0.359706      -2.68606    -0.0958650      0.246118      0.315904      0.358334      0.397794      0.408011      0.403935
  35   6 2044.8435    0.7311  0.6607 11.8534  0.0004  0.0065   0.0063   0.0167    0.0259   0.0000   440.8287     -0.193285       20.1635     0.0846620      -3.47155      0.181594      0.299731      0.385629      0.431266      0.467042      0.482230      0.486342
  35   7 2226.4221    1.0802  0.8705 12.3070  0.0000  0.0075   0.0081   0.0193    0.0335   0.0000   441.5370      0.285728       20.4864      -1.36746      -2.41865      0.102228      0.340575      0.455239      0.489627      0.540060      0.541599      0.548855
  35   8 2401.3420    1.5429  1.0881 12.8343  0.0000  0.0083   0.0106   0.0224    0.0410   0.0000   440.4300       1.29496       20.8563      -1.06717      -3.12082      0.612147      0.379492      0.504830      0.551015      0.605566      0.615358      0.615701
  35   9 2571.8700    2.1528  1.1093 13.5212  0.0000  0.0083   0.0148   0.0225    0.0420   0.0000   440.4265      0.596701       20.5378     -0.773010      -2.83488      -1.31145      0.390835      0.504996      0.546230      0.617681      0.622657      0.635086
  35  10 2740.5546    2.8176  1.0625 14.0173  0.0000  0.0080   0.0192   0.0216    0.0429   0.0000   440.9962       2.28199       18.7128     0.0839508      -2.16596      -1.65291      0.371101      0.480800      0.531215      0.575878      0.593157      0.589467
  35  11 2906.8812    3.5777  1.0130 14.3435  0.0000  0.0076   0.0245   0.0201    0.0479   0.0000   440.6779       2.52608       17.5918      0.163050      -2.75560      -2.39887      0.360280      0.465541      0.509568      0.566937      0.572215      0.575930
  35  12 3069.6544    4.0784  1.0316 14.8882  0.0000  0.0078   0.0282   0.0211    0.0414   0.0000   440.2285       3.09305       17.3047      0.298999      -1.61388      -3.38435      0.362135      0.483236      0.519992      0.575770      0.585129      0.584476
  35  13 3229.2163    3.9044  1.4143 14.6800  0.0000  0.0095   0.0235   0.0252    0.0372   0.0000   439.3234       3.79410       15.5852     -0.715336      -2.10267      -2.57893      0.436107      0.579140      0.624233      0.685141      0.684882      0.698226
  35  14 3386.6798    3.3336  2.0941 14.2291  0.0000  0.0120   0.0166   0.0309    0.0263   0.0000   440.0658       6.68842       16.7784     0.0455085      -2.56460      -3.02712      0.548501      0.730796      0.808698      0.858243      0.883107      0.872695
  35  15 3542.8259    2.6906  3.2250 13.7090 -0.0000  0.0154   0.0110   0.0413    0.0195   0.0000   440.7271       4.90561       15.5825      0.235015      -3.01828      -4.03945      0.706051      0.932343       1.02787       1.11678       1.14672       1.14165
  35  16 3697.8541    2.2088  4.7185 13.0732  0.0000  0.0195   0.0075   0.0517    0.0165   0.0000   441.2287       6.75541       16.3055     -0.512770      -1.97931      -8.11733      0.886148       1.17653       1.30339       1.40101       1.43942       1.44261
  35  17 3851.9510    1.8134  6.8222 12.6221  0.0000  0.0252   0.0053   0.0687    0.0147   0.0000   438.6460       4.87289       16.2948       2.84094      -4.82763      -3.93765       1.14960       1.52135       1.69136       1.81313       1.87624       1.86731
  35  18 4005.2479    1.4684  9.3098 12.3794 -0.0001  0.0341   0.0040   0.0937    0.0134   0.0000   442.4484       4.54497       15.4176      -2.97479       3.88050      -5.06633       1.53508       2.03197       2.27550       2.45216       2.52408       2.49843
  35  19 4157.7924    1.2197 11.9883 12.2287 -0.0003  0.0449   0.0030   0.1221    0.0122   0.0000   437.2407       5.59433       18.4778      -3.18171      -2.43626      -4.42882       2.02114       2.68187       2.99091       3.22307       3.29651       3.28635
  35  20 4309.6893    0.9993 14.7260 12.1032  0.0015  0.0574   0.0025   0.1553    0.0110   0.0000   439.4556       10.8148       10.3233       11.3011       5.23649     0.0787230       2.55034       3.39939       3.81638       4.08486       4.19243       4.17599
  36   2 1235.6557    0.0773  0.0352 11.7619  0.0004  0.0023   0.0036   0.0053    0.0090   0.0000   441.3839    -0.0882327       21.0708     0.0100839      -2.81690     -0.143609      0.114656      0.156156      0.175752      0.194134      0.181693      0.157936
  36   3 1471.8477    0.1624  0.0949 11.6525  0.0000  0.0030   0.0038   0.0064    0.0098   0.0000   441.3740     -0.410953       20.9911     -0.400000      -2.68330      0.246926      0.139265      0.185180      0.209135      0.242917      0.249136      0.261125
  36   4 1681.8979    0.3075  0.2406 11.6328  0.0000  0.0042   0.0043   0.0102    0.0123   0.0000   441.2843    -0.0214945       20.7938   -0.00298167      -2.40224      0.358101      0.183996      0.239571      0.275818      0.295527      0.304972      0.303190
  36   5 1875.4360    0.5051  0.4345 11.7114  0.0000  0.0054   0.0052   0.0133    0.0176   0.0000   440.9329     0.0872927       20.9868    -0.0504059      -3.66383     0.0664790      0.235319      0.313413      0.344517      0.377397      0.394216      0.398258
  36   6 2063.0912    0.7713  0.6680 11.8939  0.0000  0.0063   0.0064   0.0165    0.0257   0.0000   440.6098      0.329646       22.0122   -0.00358812      -3.30033      0.312013      0.282033      0.367688      0.407530      0.436477      0.457676      0.459817
  36   7 2245.5105    1.1163  0.9403 12.3401  0.0000  0.0076   0.0081   0.0201    0.0346   0.0000   440.7503     -0.214113       21.9720      0.217089      -2.80643      -1.18692      0.345524      0.455482      0.500684      0.549554      0.552249      0.563354
  36   8 2421.1506    1.6132  1.1521 12.8232  0.0000  0.0086   0.0107   0.0226    0.0438   0.0000   440.9920      0.948717       20.7334      0.661102      -4.45450     -0.138228      0.387463      0.515015      0.554234      0.607152      0.618706      0.620513
  36   9 2592.7714    2.1999  1.1172 13.6113  0.0000  0.0084   0.0148   0.0225    0.0407   0.0000   441.2399       2.17365       20.2373       1.01557      -3.00843      -1.27725      0.372945      0.500293      0.538769      0.601243      0.597243      0.607571
  36  10 2762.7350    2.9358  1.0786 13.9506  0.0000  0.0080   0.0195   0.0208    0.0459   0.0000   440.8840       2.88964       19.8210     0.0600714      -2.44658      -1.86832      0.361041      0.477734      0.517970      0.566692      0.584069      0.584905
  36  11 2930.3033    3.6953  1.0167 14.5233 -0.0001  0.0075   0.0251   0.0204    0.0435   0.0000   440.5709       2.76806       18.4982     0.0951737      -2.36133      -2.75486      0.342576      0.452711      0.493808      0.537700      0.550645      0.554549
  36  12 3094.3402    4.1640  1.1183 14.7423  0.0000  0.0081   0.0273   0.0216    0.0475   0.0000   439.7899       3.66414       18.5794      0.705424      -3.04966      -1.91063      0.361105      0.479793      0.520193      0.569361      0.575311      0.578443
  36  13 3255.1606    3.8871  1.4863 14.6479 -0.0000  0.0097   0.0224   0.0254    0.0343   0.0000   440.6021       3.60483       16.8444       1.32076      -1.26266      -3.97685      0.428960      0.575834      0.632182      0.686380      0.698215      0.708474
  36  14 3413.7510    3.2276  2.2732 14.1259  0.0000  0.0122   0.0151   0.0323    0.0231   0.0000   439.7549       4.63238       15.0390     0.0515689      -1.28074      -1.32541      0.543904      0.717285      0.794458      0.860966      0.877130      0.882558
  36  15 3570.8272    2.6247  3.4253 13.5882  0.0000  0.0157   0.0102   0.0419    0.0186   0.0000   439.6398       5.28783       17.0693      0.404156      -2.77283      -4.93600      0.690834      0.920128       1.00426       1.10372       1.12599       1.13160
  36  16 3726.6870    2.1285  5.1805 12.9335 -0.0000  0.0203   0.0068   0.0545    0.0158   0.0000   440.2953       5.46863       16.4679      -4.53283      -4.35233      -2.82758      0.901541       1.17806       1.31527       1.41081       1.43810       1.43774
  36  17 3881.4963    1.7250  7.2620 12.6125  0.0000  0.0265   0.0049   0.0730    0.0138   0.0000   439.7626       8.05121       17.0313      -1.18729    -0.0606035      -3.78784       1.16192       1.54290       1.71214       1.86972       1.89768       1.90699
  36  18 4035.4921    1.4243  9.8598 12.3854  0.0000  0.0360   0.0037   0.0981    0.0129   0.0000   442.5012       4.40004       17.9698      -2.38340      -4.34740     -0.532863       1.57614       2.09997       2.34121       2.51887       2.59093       2.59866
  36  19 4188.7422    1.1761 12.7118 12.2022  0.0001  0.0473   0.0028   0.1288    0.0117   0.0000   439.0003       4.82165       18.9130      -2.49954      -2.97019      -1.56752       2.05523       2.73051       3.06844       3.31203       3.39015       3.38940
  36  20 4341.1360    0.9429 14.8609 12.0963 -0.0009  0.0597   0.0024   0.1589    0.0106   0.0000   440.4336       7.91439       16.9894      -3.59104       5.48377       6.15140       2.57885       3.45381       3.86958       4.16910       4.28996       4.26097
  37   2 1249.1966    0.0819  0.0347 11.7679  0.0000  0.0020   0.0036   0.0051    0.0089   0.0000   441.4148    -0.0568367       21.4317    -0.0719705      -3.03609     -0.124500     0.0900795      0.117151      0.139135      0.140287      0.151401      0.155190
  37   3 1486.8220    0.1691  0.0961 11.6355  0.0000  0.0028   0.0039   0.0065    0.0097   0.0000   441.6186     0.0940757       21.3960     0.0583041      -3.57194     -0.264745      0.125750      0.161916      0.182465      0.193832      0.202906      0.202926
  37   4 1697.6052    0.3193  0.2530 11.6624  0.0000  0.0044   0.0043   0.0099    0.0123   0.0000   440.8798     -0.491305       20.9323     -0.295046      -3.30810     -0.277443      0.191022      0.257670      0.283832      0.327972      0.338419      0.338235
  37   5 1892.2158    0.5296  0.4832 11.7238  0.0000  0.0058   0.0051   0.0137    0.0187   0.0000   441.2872      0.141546       20.6612     -0.160908      -2.71502      0.742934      0.242259      0.324280      0.356790      0.384831      0.391971      0.404626
  37   6 2081.1367    0.7843  0.7386 11.9409  0.0000  0.0069   0.0062   0.0173    0.0268   0.0000   440.5885      0.226528       20.7220      -1.55942      -2.57598    -0.0580698      0.293366      0.395350      0.422358      0.472087      0.473452      0.487782
  37   7 2264.3528    1.1744  0.9725 12.3435  0.0000  0.0077   0.0082   0.0203    0.0366   0.0000   441.4431      0.764812       20.4765     -0.992422      -2.10136     -0.491824      0.330416      0.439657      0.482613      0.528487      0.538765      0.539677
  37   8 2440.6836    1.6897  1.1342 13.0268  0.0000  0.0085   0.0112   0.0222    0.0415   0.0000   440.6416       1.08674       20.7887      0.386376      -2.63815     -0.548706      0.365989      0.481539      0.529905      0.579811      0.600188      0.601059
  37   9 2613.3565    2.2981  1.1707 13.5707  0.0000  0.0084   0.0149   0.0224    0.0433   0.0000   441.1817      0.660125       20.5221       1.19082      -2.78864      -1.99153      0.366940      0.488208      0.538240      0.584749      0.604401      0.606444
  37  10 2784.5931    3.0847  0.9990 14.2553  0.0000  0.0075   0.0210   0.0198    0.0396   0.0000   441.6524       2.06731       18.5204      0.431221      -3.04235      -2.31818      0.327470      0.442100      0.481870      0.530121      0.528173      0.547579
  37  11 2953.3359    3.8447  1.0036 14.7209  0.0000  0.0075   0.0261   0.0197    0.0401   0.0000   440.8075       2.03233       18.0786     -0.452315      -2.06638      -1.56927      0.331485      0.435384      0.477690      0.530340      0.527102      0.549964
  37  12 3118.5892    4.1192  1.1371 15.1054  0.0000  0.0082   0.0275   0.0224    0.0395   0.0000   440.5918       3.18090       18.1005       1.22530      -1.07072      -2.60322      0.369109      0.470292      0.516738      0.573785      0.575954      0.579781
  37  13 3280.6818    3.8073  1.6114 14.6067 -0.0000  0.0100   0.0210   0.0265    0.0315   0.0000   440.1902       4.98027       17.6902      -1.21943      -2.83074      -3.74388      0.437944      0.586910      0.637704      0.697163      0.705777      0.714255
  37  14 3440.4441    3.1131  2.4550 14.0756 -0.0001  0.0126   0.0139   0.0340    0.0210   0.0000   439.4932       4.70885       16.6781     -0.550917      -2.08858      -4.56698      0.545753      0.725461      0.794554      0.868792      0.888717      0.894509
  37  15 3598.5304    2.5395  3.7369 13.4421  0.0000  0.0162   0.0094   0.0432    0.0181   0.0000   438.2866       3.78458       16.5147      0.283078      -2.34832      -3.90551      0.707210      0.941499       1.02941       1.11239       1.14722       1.15022
  37  16 3755.1457    2.0566  5.7340 12.8226  0.0000  0.0214   0.0062   0.0579    0.0152   0.0000   441.4823       6.49327       17.5271       1.41950       1.42899      -4.47107      0.923801       1.21931       1.35361       1.47130       1.50398       1.51128
  37  17 3910.7448    1.6795  7.8619 12.5656 -0.0000  0.0280   0.0046   0.0767    0.0136   0.0000   438.3740       7.53883       19.3499       3.50970      0.439301      -6.00705       1.21244       1.59894       1.79549       1.94114       1.98973       2.00320
  37  18 4065.4080    1.3833 10.6569 12.3424  0.0000  0.0382   0.0034   0.1046    0.0127   0.0000   438.4120       7.12631       22.0555       1.32227      -5.85304       2.68736       1.64478       2.18235       2.44814       2.64116       2.72271       2.71924
  37  19 4219.5022    1.1187 13.1747 12.2201 -0.0003  0.0494   0.0027   0.1334    0.0113   0.0000   439.0244       7.12722       16.3099      0.357154      -4.29616      -9.65977       2.08684       2.78161       3.12060       3.35339       3.46402       3.44612
  38   2 1262.5612    0.0821  0.0450 11.7294  0.0000  0.0027   0.0034   0.0059    0.0089   0.0000   441.3589     -0.118478       21.4030     -0.259837      -2.65231     0.0298921      0.104171      0.166817      0.158983      0.191920      0.194742      0.223499
  38   3 1501.5541    0.1739  0.1138 11.6368  0.0000  0.0031   0.0037   0.0071    0.0097   0.0000   441.5624     -0.516540       21.4264   -0.00120508      -2.83898    -0.0914436      0.134640      0.169631      0.191481      0.200896      0.212946      0.228181
  38   4 1713.0480    0.3342  0.2604 11.6739  0.0000  0.0042   0.0044   0.0101    0.0124   0.0000   441.1396     -0.249579       20.9874      0.168282      -2.87761     0.0374772      0.181947      0.231704      0.267161      0.283645      0.292461      0.293499
  38   5 1908.7881    0.5471  0.5209 11.7143  0.0000  0.0059   0.0051   0.0143    0.0194   0.0000   441.3839     -0.100306       21.3654     0.0968536      -2.85760    -0.0374855      0.247994      0.330517      0.362854      0.394146      0.402099      0.406208
  38   6 2098.9677    0.8246  0.7277 11.9996  0.0000  0.0065   0.0065   0.0171    0.0267   0.0000   440.9782     -0.500192       21.1401    -0.0372387      -3.12781     -0.358691      0.273500      0.359813      0.396240      0.431926      0.445165      0.453569
  38   7 2282.9255    1.2137  0.9802 12.4764  0.0002  0.0076   0.0084   0.0201    0.0354   0.0000   441.3605      0.287891       21.1667     -0.581017      -2.98235     -0.454025      0.321929      0.418603      0.457476      0.510480      0.518268      0.524199
  38   8 2459.9918    1.7500  1.1799 12.9369  0.0000  0.0083   0.0111   0.0222    0.0434   0.0000   441.3476       1.78428       20.7726      0.592451      -1.65475     -0.321967      0.357051      0.470688      0.513488      0.565536      0.582815      0.600575
  38   9 2633.7507    2.3826  1.1292 13.7475  0.0000  0.0081   0.0155   0.0218    0.0402   0.0000   440.6120       1.79769       20.7597      0.551788      -3.46985     -0.161495      0.347629      0.465138      0.511209      0.565221      0.562817      0.578864
  38  10 2806.0980    3.1595  1.0230 14.2654  0.0000  0.0076   0.0209   0.0196    0.0415   0.0000   441.1457       1.18180       20.1854     -0.245780      -2.94574      -1.49287      0.323312      0.428010      0.464667      0.518256      0.518443      0.521641
  38  11 2975.9672    3.9405  1.0088 14.7149  0.0000  0.0074   0.0262   0.0194    0.0421   0.0000   441.1473       3.14190       18.6736      0.730383      -1.75517      -2.65461      0.321526      0.423534      0.454983      0.512464      0.508611      0.519520
  38  12 3142.3909    4.1374  1.1938 14.8619  0.0000  0.0083   0.0263   0.0223    0.0442   0.0000   439.8555       3.26889       17.3195      0.587635      -1.09646      -1.39648      0.361000      0.473272      0.522883      0.569458      0.578069      0.586380
  38  13 3305.7434    3.6962  1.7723 14.5327  0.0000  0.0104   0.0191   0.0274    0.0278   0.0000   440.2503       5.98202       16.8069     -0.700025      -2.07059      -2.76539      0.440288      0.579778      0.642608      0.705082      0.723569      0.739444
  38  14 3466.7644    3.0314  2.6541 14.0407  0.0000  0.0132   0.0128   0.0349    0.0194   0.0000   441.7360       6.20862       16.1664     -0.271249     -0.823952      -2.80521      0.552321      0.742498      0.811627      0.894579      0.920887      0.933976
  38  15 3625.8474    2.4444  4.0432 13.3464  0.0000  0.0167   0.0085   0.0452    0.0165   0.0000   438.7399       4.13378       16.2391       1.27584      -2.26232      -4.39407      0.701924      0.931542       1.03117       1.12147       1.14390       1.16099
  38  16 3783.3696    1.9857  6.1358 12.7547 -0.0000  0.0222   0.0057   0.0607    0.0147   0.0000   439.8292       6.06660       14.7059    -0.0209495     -0.938901      -4.35507      0.930884       1.23572       1.37587       1.48557       1.52909       1.54745
  38  17 3939.7511    1.6166  8.4568 12.5198  0.0001  0.0297   0.0042   0.0822    0.0131   0.0000   439.3376       7.65891       18.2809     0.0847023      -2.25749      -3.95025       1.23764       1.64672       1.83494       1.99020       2.04090       2.06082
  38  18 4095.1783    1.3290 11.3095 12.3170 -0.0002  0.0405   0.0031   0.1106    0.0123   0.0000   441.3167       5.09427       15.3922       3.51533     -0.417004      -6.27810       1.67660       2.23175       2.50307       2.69952       2.77730       2.77550
  38  19 4249.7772    1.0678 13.6499 12.1974  0.0000  0.0516   0.0025   0.1396    0.0109   0.0000   441.6392       5.46241       18.1874       4.26625      -1.51643      -8.44945       2.12693       2.83348       3.17560       3.42858       3.52855       3.55012
  39   2 1275.7355    0.0870  0.0499 11.7335  0.0000  0.0025   0.0033   0.0064    0.0088   0.0000   441.4148     -0.462418       21.0908     -0.165818      -3.07754     -0.421031     0.0961611      0.125889      0.155019      0.148543      0.156596      0.165021
  39   3 1516.0492    0.1827  0.1282 11.6269  0.0000  0.0032   0.0036   0.0076    0.0097   0.0000   441.7665     -0.249467       21.7380      0.115241      -2.98838     -0.152538      0.133279      0.173220      0.197111      0.224314      0.225774      0.229279
  39   4 1728.2580    0.3596  0.2998 11.6339  0.0000  0.0044   0.0044   0.0111    0.0130   0.0000   441.4267     -0.113644       21.2793      0.406373      -2.48678     0.0214240      0.183093      0.236020      0.269508      0.287908      0.300735      0.307421
  39   5 1925.2018    0.5684  0.5270 11.7654  0.0000  0.0057   0.0052   0.0142    0.0192   0.0000   441.1820     -0.586028       21.1628      0.145026      -2.77696     -0.283458      0.232051      0.311336      0.339150      0.371252      0.383070      0.381598
  39   6 2116.5703    0.8544  0.7920 11.9878  0.0000  0.0069   0.0064   0.0176    0.0285   0.0000   441.3785     -0.181642       22.2123      0.560341      -3.55462     -0.397178      0.278237      0.372067      0.405801      0.445653      0.451132      0.460992
  39   7 2301.2527    1.2714  0.9896 12.5829  0.0000  0.0076   0.0087   0.0201    0.0348   0.0000   440.9052      0.988944       20.9873      0.649289      -2.35091     -0.725670      0.316286      0.416049      0.450314      0.491449      0.510524      0.514277
  39   8 2479.0518    1.8198  1.1563 13.1450  0.0000  0.0083   0.0117   0.0218    0.0420   0.0000   440.9136       1.16472       21.1113      0.472779      -3.17572      -1.13713      0.351570      0.461637      0.509895      0.561919      0.575296      0.577731
  39   9 2653.9015    2.4736  1.1381 13.8218  0.0000  0.0080   0.0159   0.0217    0.0400   0.0000   440.9840       1.86686       20.5080      0.808857      -1.89161     -0.199843      0.334834      0.442234      0.486032      0.532304      0.544101      0.563937
  39  10 2827.3348    3.2862  1.0596 14.2738  0.0000  0.0075   0.0212   0.0199    0.0428   0.0000   441.5042       2.51241       20.0363     -0.232245      -2.15558      -1.04508      0.317933      0.413498      0.455648      0.502957      0.512225      0.523043
  39  11 2998.1960    4.0181  1.0295 14.6599  0.0000  0.0073   0.0260   0.0194    0.0432   0.0000   440.9068       2.84287       19.9775      0.355343      -2.51489      -2.50447      0.307230      0.398939      0.445598      0.490825      0.499443      0.508729
  39  12 3165.7571    4.1486  1.2696 14.9125  0.0000  0.0085   0.0252   0.0227    0.0379   0.0000   440.1552       3.55211       19.2337   -0.00914642      -1.45096      -3.66088      0.353146      0.469037      0.517992      0.567799      0.572852      0.587365
  39  13 3330.4417    3.6320  1.8008 14.5634 -0.0000  0.0105   0.0185   0.0276    0.0264   0.0000   441.6546       3.64302       17.1262     -0.316755      -1.03661      -2.71258      0.434073      0.575838      0.636018      0.688584      0.713946      0.717793
  39  14 3492.7051    2.9177  2.8754 13.9515  0.0000  0.0136   0.0118   0.0366    0.0183   0.0000   441.6456       3.45303       16.5752      -1.23820      -1.05778      -2.73990      0.560838      0.740041      0.814569      0.884535      0.923241      0.928470
  39  15 3652.8455    2.3594  4.4219 13.2506  0.0000  0.0175   0.0078   0.0473    0.0155   0.0000   440.5236       3.44831       16.9999     -0.293914      -2.98194      -4.73933      0.723597      0.949628       1.06429       1.15393       1.18860       1.18964
  39  16 3811.2591    1.9246  6.5551 12.7126  0.0000  0.0232   0.0053   0.0632    0.0142   0.0000   438.5984       3.34421       16.3438       1.48526      -1.87202      -5.29608      0.949565       1.26366       1.40527       1.53428       1.58268       1.59679
  39  17 3968.4281    1.5715  8.9966 12.4664 -0.0002  0.0313   0.0039   0.0856    0.0130   0.0000   439.0958       8.99196       13.9488     -0.634201      -1.05300      -1.85835       1.27337       1.68853       1.89326       2.04725       2.12216       2.13351
  39  18 4124.5686    1.2759 11.7760 12.3278  0.0002  0.0421   0.0029   0.1150    0.0118   0.0000   436.0454       6.24325       15.8284       2.20215      -1.90189      -6.96874       1.69902       2.25637       2.53403       2.72874       2.83198       2.83671
  40   2 1288.7337    0.0995  0.0457 11.7255 -0.0003  0.0021   0.0035   0.0053    0.0087   0.0000   441.6218     -0.191859       21.5974    -0.0452821      -3.11240     -0.321544     0.0816820      0.111787      0.123781      0.143450      0.169896      0.158579
  40   3 1530.3233    0.1983  0.1221 11.6513  0.0000  0.0030   0.0038   0.0068    0.0097   0.0000   441.6556     -0.390248       21.7000      0.238501      -3.22688    0.00970002      0.128530      0.157343      0.171899      0.187300      0.195427      0.192529
  40   4 1743.2591    0.3705  0.2982 11.6606  0.0000  0.0042   0.0044   0.0107    0.0130   0.0000   440.8252     -0.547663       21.2198      0.129740      -3.12859     0.0169263      0.174769      0.220884      0.257816      0.263220      0.274886      0.278669
  40   5 1941.4156    0.5904  0.5621 11.7525  0.0000  0.0059   0.0052   0.0144    0.0201   0.0000   441.4711     -0.138482       20.9041      0.460742      -3.12249     -0.912011      0.230160      0.303068      0.342168      0.373171      0.386905      0.390220
  40   6 2133.9505    0.9000  0.7855 12.0775  0.0000  0.0066   0.0067   0.0171    0.0277   0.0000   441.0059     0.0328503       21.5106     0.0216965      -3.73453     -0.322945      0.272027      0.353238      0.398020      0.439193      0.441136      0.455073
  40   7 2319.3246    1.3282  1.0508 12.5711  0.0000  0.0078   0.0087   0.0204    0.0374   0.0000   440.7634       1.18377       21.2425     -0.299611      -2.99266      0.213183      0.316936      0.425851      0.472390      0.512589      0.526927      0.534755
  40   8 2497.9245    1.8760  1.2098 13.1604  0.0000  0.0083   0.0115   0.0223    0.0393   0.0000   441.0235       1.46406       20.8188      0.588285      -2.66047     0.0377078      0.337884      0.448399      0.489208      0.535590      0.550136      0.556772
  40   9 2673.8095    2.5979  1.1486 13.7872  0.0000  0.0080   0.0162   0.0212    0.0430   0.0000   441.2586       1.56213       21.0774     -0.124136      -2.73983      -1.07216      0.321500      0.432976      0.469016      0.512117      0.530132      0.550621
  40  10 2848.2957    3.3846  1.0311 14.4109  0.0000  0.0073   0.0219   0.0195    0.0395   0.0000   440.8965       2.35085       20.2517      0.294218      -1.95333     -0.678172      0.300581      0.397615      0.440059      0.484094      0.483321      0.497699
  40  11 3020.0873    4.0760  1.0810 14.8141  0.0000  0.0075   0.0259   0.0204    0.0407   0.0000   441.5113       3.34829       19.4441     -0.573055      -2.00456      -1.79887      0.304428      0.400041      0.442631      0.492006      0.511471      0.513889
  40  12 3188.7654    4.1318  1.3542 14.8824  0.0000  0.0088   0.0240   0.0231    0.0350   0.0000   440.7528       3.96426       18.5401     0.0260386      -3.13406      -2.57821      0.356423      0.479120      0.528135      0.578835      0.602279      0.605408
  40  13 3354.7222    3.5097  1.9683 14.4101  0.0000  0.0108   0.0168   0.0284    0.0244   0.0000   440.9840       3.38777       18.6969     0.0513513     -0.627032      -3.29213      0.433983      0.583443      0.642608      0.699463      0.715959      0.726248
  40  14 3518.2240    2.8666  3.1530 13.7946  0.0000  0.0141   0.0108   0.0376    0.0174   0.0000   440.1124       4.57917       16.0836       2.12512      -1.09438      -3.75584      0.564985      0.744467      0.830776      0.905245      0.931719      0.943275
  40  15 3679.4608    2.3033  4.7582 13.1549 -0.0000  0.0182   0.0072   0.0490    0.0147   0.0000   440.6361       5.45441       16.9026      0.975772      -2.24723      -3.85945      0.723263      0.964028       1.07619       1.16724       1.20718       1.22206
  40  16 3838.8003    1.8477  6.9909 12.7207 -0.0000  0.0244   0.0050   0.0673    0.0135   0.0000   439.9015       5.03577       17.3156      -1.62954      -2.14807      -4.18210      0.975906       1.29337       1.43767       1.56820       1.61995       1.63254
  40  17 3996.7578    1.5340  9.6151 12.4444  0.0007  0.0330   0.0036   0.0912    0.0126   0.0000   436.1158       5.88768       14.9105      -1.81325       1.72677      -8.99529       1.30712       1.73697       1.94816       2.10031       2.18225       2.21347
  40  18 4153.6421    1.2225 12.3842 12.3204 -0.0002  0.0443   0.0027   0.1211    0.0112   0.0000   440.2217       7.13106       16.6912      -4.08078     -0.353604      -2.39155       1.75291       2.35669       2.61462       2.83085       2.94014       2.95163
  41   2 1301.5694    0.1035  0.0521 11.7055  0.0000  0.0022   0.0034   0.0055    0.0086   0.0000   441.7009     -0.311236       21.4386      0.120225      -3.08382    -0.0456616     0.0884328      0.110853      0.128671      0.125339      0.143663      0.144258
  41   3 1544.3625    0.2121  0.1394 11.6228  0.0000  0.0031   0.0038   0.0073    0.0098   0.0000   441.6553     -0.410164       21.9187      0.158263      -3.39507     -0.342675      0.124670      0.159674      0.186143      0.210222      0.205298      0.207224
  41   4 1758.0344    0.3831  0.3404 11.6656  0.0000  0.0047   0.0043   0.0111    0.0134   0.0000   441.4608     -0.134582       21.1285      0.209685      -2.69750     -0.306701      0.183736      0.245678      0.270611      0.294273      0.308708      0.312283
  41   5 1957.4568    0.6230  0.5739 11.7675  0.0001  0.0058   0.0053   0.0146    0.0208   0.0000   441.0473      0.208282       21.3600      0.353581      -2.46135      0.268338      0.227131      0.297776      0.327388      0.354905      0.367360      0.372908
  41   6 2151.1386    0.9337  0.8415 12.0331  0.0000  0.0068   0.0066   0.0175    0.0300   0.0000   441.2489     -0.208241       21.5550      0.237443      -3.22554     -0.980002      0.267271      0.351113      0.387099      0.425579      0.428933      0.447228
  41   7 2337.1770    1.3766  1.0670 12.6868  0.0000  0.0078   0.0089   0.0204    0.0362   0.0000   440.9833       1.38160       21.6720     -0.739831      -2.83973     -0.383003      0.305819      0.407811      0.449587      0.495613      0.509840      0.513899
  41   8 2516.6000    1.9618  1.1587 13.3196  0.0000  0.0080   0.0123   0.0219    0.0399   0.0000   441.1933       1.10167       20.3653     -0.363192      -2.52397      -1.81566      0.313003      0.418044      0.459662      0.502132      0.515533      0.522089
  41   9 2693.5387    2.6697  1.1277 13.8787  0.0000  0.0078   0.0166   0.0208    0.0422   0.0000   440.9708       1.73299       20.7428    -0.0408427      -2.00131      -1.60049      0.310444      0.411872      0.441647      0.489684      0.506289      0.517895
  41  10 2868.9841    3.5426  1.0227 14.3964  0.0000  0.0072   0.0224   0.0190    0.0418   0.0000   441.5215       2.07377       20.0712     -0.191596      -3.22449      -1.90786      0.285015      0.370243      0.408941      0.447600      0.459441      0.469017
  41  11 3041.6935    4.2003  1.0816 14.7978  0.0000  0.0075   0.0262   0.0197    0.0433   0.0000   440.8666       3.39167       19.4344     -0.419622      -3.10597      -1.94358      0.295709      0.391988      0.430801      0.485108      0.485509      0.498915
  41  12 3211.3886    4.0707  1.4201 14.8302  0.0000  0.0090   0.0227   0.0234    0.0330   0.0000   441.0149       3.89887       19.5374     -0.333990      -2.76511      -2.38201      0.350548      0.470363      0.511870      0.562176      0.582914      0.586521
  41  13 3378.6136    3.4189  2.1237 14.3816  0.0000  0.0111   0.0156   0.0297    0.0220   0.0000   440.0664       3.60000       19.0951      0.732162      -1.22548      -2.35943      0.439619      0.582208      0.648318      0.711048      0.728042      0.738746
  41  14 3543.3379    2.7606  3.4154 13.6813  0.0000  0.0146   0.0099   0.0392    0.0166   0.0000   440.3439       5.67761       16.9787    -0.0637402      -1.83300      -3.60435      0.570466      0.754222      0.839194      0.920897      0.944510      0.959017
  41  15 3705.7871    2.2107  5.1889 13.1058  0.0000  0.0192   0.0065   0.0518    0.0136   0.0000   441.2843       4.49673       15.5267      -1.18800      -2.22172      -2.02896      0.742640      0.981483       1.09429       1.19635       1.22108       1.23967
  41  16 3866.0436    1.7904  7.5619 12.7006  0.0000  0.0260   0.0046   0.0712    0.0129   0.0000   439.0862       8.06971       17.6326      -3.06148      -4.62437      -10.1039       1.01196       1.34815       1.50632       1.62810       1.69583       1.70384
  41  17 4024.9230    1.4566 10.0409 12.4516 -0.0008  0.0348   0.0034   0.0959    0.0121   0.0000   439.5237       7.57152       16.4083      0.900248      -4.83901      -8.29214       1.34533       1.78493       1.99860       2.17095       2.24037       2.27202
  41  18 4182.4561    1.1855 13.0099 12.3027  0.0000  0.0470   0.0026   0.1253    0.0108   0.0000   440.9997       7.86230       10.5965      -2.20244       1.64991      -5.54877       1.78429       2.38588       2.68589       2.90204       3.01145       3.03438
  42   1 1031.3584    0.0422  0.0259 11.9151  0.0000  0.0033   0.0039   0.0084    0.0082   0.0000   440.2198     -0.267963       20.9986    -0.0253074      -3.53750     0.0115150      0.135475      0.171048      0.195124      0.241283      0.208718      0.183682
  42   2 1314.2358    0.1081  0.0613 11.6984  0.0000  0.0024   0.0033   0.0059    0.0086   0.0000   441.5884     -0.135896       21.9697     -0.299711      -3.34885     0.0621167     0.0907157      0.118908      0.140110      0.150550      0.152683      0.152604
  42   3 1558.1975    0.2151  0.1432 11.6282  0.0000  0.0031   0.0037   0.0073    0.0097   0.0000   441.7411    0.00454371       21.0987     0.0676032      -3.06838    -0.0984155      0.121743      0.155362      0.177932      0.201232      0.200025      0.207947
  42   4 1772.6222    0.3978  0.3665 11.6597  0.0000  0.0048   0.0042   0.0118    0.0138   0.0000   441.3933    -0.0956102       21.3542     -0.208508      -2.74502     -0.213672      0.185969      0.247651      0.279067      0.307160      0.321134      0.321022
  42   5 1973.3318    0.6412  0.6069 11.7948 -0.0003  0.0059   0.0053   0.0147    0.0209   0.0000   441.2460     -0.458987       21.6307      0.112231      -3.54019      0.114299      0.224449      0.294624      0.326830      0.356511      0.366227      0.377670
  42   6 2168.0976    0.9834  0.8752 12.0331  0.0000  0.0068   0.0067   0.0178    0.0322   0.0000   441.4547      0.112367       21.6395    -0.0315758      -2.97410      0.829783      0.259832      0.342991      0.380318      0.416987      0.434716      0.435627
  42   7 2354.8295    1.4330  1.1163 12.6466  0.0000  0.0079   0.0089   0.0206    0.0391   0.0000   441.8173      0.995807       21.1625     -0.253266      -2.49648     0.0911061      0.300630      0.395689      0.443387      0.481014      0.498638      0.506698
  42   8 2535.0693    2.0490  1.1976 13.2946  0.0000  0.0080   0.0123   0.0213    0.0402   0.0000   441.1647       1.66562       21.3895     -0.125557      -1.42911      -1.05459      0.310473      0.410794      0.450999      0.490111      0.508701      0.521839
  42   9 2713.0694    2.7879  1.1378 13.9463  0.0000  0.0077   0.0171   0.0204    0.0420   0.0000   441.1107      0.959787       21.7077      0.949708      -2.19054     -0.967012      0.301982      0.397392      0.433197      0.484293      0.495003      0.506288
  42  10 2889.4515    3.6298  1.0476 14.5242  0.0000  0.0073   0.0226   0.0189    0.0401   0.0000   441.4585       2.15437       20.0775      0.589435      -3.17366      -1.27341      0.282650      0.376477      0.411141      0.452267      0.465822      0.469820
  42  11 3063.0022    4.1973  1.1400 14.8696 -0.0001  0.0076   0.0257   0.0209    0.0419   0.0000   441.2399       2.55572       19.9986     -0.469077      -3.79271      -2.98979      0.291346      0.386142      0.423470      0.469398      0.470286      0.479747
  42  12 3233.7133    3.9716  1.5433 14.8084 -0.0000  0.0091   0.0211   0.0250    0.0285   0.0000   441.1917       2.83830       19.5873    -0.0863252      -2.13379      -3.00988      0.353802      0.464308      0.513669      0.560396      0.576555      0.588616
  42  13 3402.0830    3.3680  2.3185 14.2256  0.0000  0.0115   0.0144   0.0305    0.0210   0.0000   441.3994       5.55308       17.3864      0.281309      -1.31746      -3.88765      0.437875      0.579263      0.644926      0.707699      0.734643      0.735569
  42  14 3568.1130    2.6936  3.7197 13.5169 -0.0000  0.0150   0.0091   0.0405    0.0163   0.0000   440.9490       4.49823       19.0328      0.645616     -0.786566      -3.00264      0.578659      0.764555      0.851772      0.921886      0.962263      0.971127
  42  15 3731.6435    2.1324  5.6029 13.0143 -0.0000  0.0200   0.0060   0.0549    0.0135   0.0000   441.9253       6.53345       18.5186     -0.103317      -4.99725      -4.00925      0.766518       1.01171       1.13570       1.23341       1.27710       1.29960
  42  16 3893.0503    1.7377  7.9959 12.6921  0.0000  0.0275   0.0043   0.0743    0.0125   0.0000   442.8313       5.99236       15.3741    -0.0258241      -1.88018      -4.77660       1.03914       1.37932       1.53796       1.67658       1.74535       1.77251
  42  17 4052.7855    1.4211 10.7927 12.4487  0.0006  0.0374   0.0031   0.1015    0.0117   0.0000   438.8827       2.62465       15.3224      0.351628      -4.99300      -3.54553       1.39045       1.85385       2.08905       2.27654       2.34260       2.35684
  42  18 4211.0415    1.1427 13.4242 12.2981  0.0001  0.0485   0.0025   0.1299    0.0104   0.0000   438.2258       3.46787       15.3253      -3.22887      -2.18231      -2.36126       1.81143       2.44062       2.72384       2.97141       3.06898       3.11258
  43   2 1326.7366    0.1123  0.0547 11.7009  0.0000  0.0022   0.0034   0.0051    0.0085   0.0000   441.7109     -0.439810       21.5808      0.134602      -2.99574      0.287962     0.0803921      0.105242      0.115787      0.128967      0.140366      0.136451
  43   3 1571.8038    0.2299  0.1686 11.6265  0.0000  0.0033   0.0037   0.0082    0.0099   0.0000   441.6090     -0.380513       21.3928      0.317274      -3.38423     -0.143074      0.130003      0.170627      0.193453      0.209649      0.217248      0.223111
  43   4 1787.0236    0.4192  0.3946 11.6530  0.0000  0.0048   0.0043   0.0120    0.0143   0.0000   441.4807     -0.785847       21.5025     0.0486327      -3.13587     -0.457539      0.181103      0.244114      0.273955      0.296049      0.309573      0.315482
  43   5 1989.0477    0.6746  0.6257 11.7897  0.0000  0.0058   0.0054   0.0148    0.0221   0.0000   441.2926      0.227852       21.1435     -0.128932      -2.82073     -0.466138      0.213727      0.276813      0.308981      0.337004      0.347942      0.363875
  43   6 2184.8739    1.0002  0.8832 12.2214  0.0000  0.0068   0.0068   0.0178    0.0296   0.0000   441.2042     -0.301634       21.4895     -0.162280      -2.65482      0.353035      0.255542      0.335062      0.370595      0.412010      0.427640      0.430793
  43   7 2372.2396    1.4965  1.1296 12.7747  0.0000  0.0078   0.0092   0.0207    0.0377   0.0000   441.1869      0.417521       20.8091     0.0491055      -2.55963      -1.80743      0.293255      0.385648      0.431432      0.474114      0.485861      0.495675
  43   8 2553.3618    2.1042  1.1983 13.4834  0.0000  0.0080   0.0126   0.0215    0.0368   0.0000   441.1197       1.56895       21.5135     0.0278432      -3.60429      -1.34723      0.300234      0.400405      0.439762      0.488124      0.502200      0.511599
  43   9 2732.4196    2.8442  1.1398 14.0305  0.0000  0.0076   0.0171   0.0207    0.0401   0.0000   441.6312       2.07557       21.4199     -0.370847      -2.32773      -1.40375      0.281708      0.373331      0.411290      0.451918      0.468576      0.476455
  43  10 2909.6812    3.6928  1.0741 14.6350  0.0000  0.0073   0.0226   0.0194    0.0379   0.0000   441.3065       2.46986       21.6317     -0.156611      -2.49154      -1.95236      0.276619      0.360381      0.397147      0.438568      0.454153      0.463002
  43  11 3084.0479    4.2425  1.1399 15.0658  0.0000  0.0077   0.0260   0.0207    0.0385   0.0000   441.6370       2.21831       19.7302     -0.108255      -3.21197      -3.11259      0.289985      0.382799      0.423192      0.468094      0.478811      0.488766
  43  12 3255.7310    3.9733  1.5788 14.8390  0.0000  0.0093   0.0206   0.0246    0.0278   0.0000   441.5212       3.95743       19.9271     -0.365168      -2.30504      -2.11450      0.348238      0.467850      0.512059      0.563263      0.581750      0.595771
  43  13 3425.2387    3.2592  2.4666 14.2311  0.0000  0.0119   0.0134   0.0316    0.0192   0.0000   441.7668       4.63653       18.5053     -0.760831      -2.89086      -2.82124      0.439097      0.582030      0.644138      0.704872      0.723826      0.735621
  43  14 3592.4514    2.5949  3.9249 13.5596  0.0000  0.0157   0.0086   0.0422    0.0151   0.0000   440.2931       4.88432       17.6955     -0.846517      0.103856      -3.26870      0.584188      0.778868      0.862472      0.943526      0.968870      0.987757
  43  15 3757.1742    2.0942  6.0898 12.9459  0.0000  0.0210   0.0056   0.0574    0.0131   0.0000   440.8994       4.10357       17.8400     -0.204673      -3.17481      -5.28456      0.782671       1.03900       1.16245       1.26649       1.30720       1.33047
  43  16 3919.5467    1.6838  8.4547 12.6770  0.0001  0.0286   0.0040   0.0783    0.0122   0.0000   440.0079       6.33228       18.4525     -0.955628      -1.00434      -5.41886       1.05803       1.40697       1.59068       1.71429       1.78768       1.81756
  43  17 4080.1688    1.3581 11.4546 12.4888 -0.0003  0.0398   0.0029   0.1079    0.0111   0.0000   439.7858       7.00150       19.1172      0.874263      -2.37489      -7.15109       1.44410       1.92459       2.17760       2.35837       2.42530       2.46032
  44   1 1051.9339    0.0470  0.0250 11.9192  0.0000  0.0031   0.0035   0.0071    0.0080   0.0000   440.2600     -0.294662       21.7269      0.221752      -3.63574      0.230881     0.0983102      0.124390      0.166508      0.187420      0.200368      0.189416
  44   2 1339.0822    0.1132  0.0563 11.7143  0.0000  0.0022   0.0033   0.0054    0.0084   0.0000   441.7398     -0.272131       21.7343      0.335178      -3.20613      0.102441     0.0750807     0.0941318      0.113237      0.129725      0.128159      0.124911
  44   3 1585.2137    0.2376  0.1777 11.6398  0.0000  0.0034   0.0036   0.0082    0.0099   0.0000   441.9986     -0.166941       21.5763     -0.219564      -3.23432     -0.258687      0.130446      0.166917      0.197376      0.215501      0.224526      0.229298
  44   4 1801.2507    0.4369  0.3877 11.6981  0.0000  0.0047   0.0044   0.0115    0.0143   0.0000   441.3344    -0.0297113       21.5692      0.300297      -3.43432    -0.0243099      0.171660      0.221912      0.258744      0.280162      0.292754      0.297779
  44   5 2004.6075    0.6876  0.6812 11.8466  0.0000  0.0060   0.0053   0.0158    0.0224   0.0000   441.4109     -0.538055       21.5141     -0.189074      -3.18823     -0.722943      0.219070      0.292122      0.324329      0.361255      0.372080      0.379939
  44   6 2201.4230    1.0404  0.9577 12.2858  0.0000  0.0071   0.0068   0.0189    0.0305   0.0000   441.2602  -0.000986286       21.0787     -0.356477      -2.93262     -0.115998      0.258760      0.339236      0.374443      0.411886      0.428916      0.442781
  44   7 2389.4512    1.5571  1.1340 12.9174  0.0000  0.0078   0.0095   0.0207    0.0368   0.0000   441.5952       1.02296       21.3204    -0.0180024      -2.46597      0.133328      0.282181      0.381000      0.413540      0.466510      0.480442      0.489879
  44   8 2571.4787    2.1727  1.2461 13.5225  0.0000  0.0080   0.0126   0.0218    0.0358   0.0000   441.1525       1.06180       21.0649     -0.571112      -3.46038      -1.42473      0.297306      0.384076      0.426186      0.479974      0.482110      0.498235
  44   9 2751.5964    2.9531  1.1357 14.1135  0.0000  0.0075   0.0176   0.0205    0.0402   0.0000   441.1058       1.03031       21.4857      0.772350      -2.72931      -1.63221      0.275046      0.366154      0.401455      0.442564      0.457347      0.469464
  44  10 2929.6922    3.8343  1.0661 14.5954  0.0000  0.0071   0.0231   0.0188    0.0410   0.0000   441.6022       1.56226       20.6133     -0.273436      -2.93238      -1.59594      0.263430      0.346882      0.379479      0.418322      0.431051      0.438838
  44  11 3104.8453    4.2422  1.2189 14.9113  0.0000  0.0079   0.0246   0.0208    0.0399   0.0000   441.6530       4.12493       19.7526     -0.116065      -2.79340      -2.03117      0.292279      0.387921      0.428933      0.475599      0.489339      0.499592
  44  12 3277.4399    3.8984  1.6925 14.7070  0.0000  0.0095   0.0192   0.0250    0.0266   0.0000   441.6678       3.10474       20.6067      0.245846      -2.19756      -2.39865      0.346971      0.456536      0.507761      0.557152      0.571763      0.584794
  44  13 3448.0521    3.1696  2.6600 14.1046 -0.0000  0.0123   0.0124   0.0326    0.0188   0.0000   441.6045       3.59250       19.3970     0.0559708      -1.83123      -4.59281      0.447610      0.598315      0.668023      0.727094      0.757240      0.762210
  44  14 3616.4618    2.5316  4.2344 13.4515  0.0000  0.0162   0.0079   0.0437    0.0145   0.0000   441.0435       5.60586       18.6210     -0.901097      0.678128      -3.68314      0.588225      0.786513      0.880829      0.949750      0.995751       1.00440
  44  15 3782.3741    2.0054  6.3987 12.9665 -0.0001  0.0221   0.0053   0.0601    0.0126   0.0000   440.9277       2.33957       18.9649      -1.22434      -1.91990      -5.09797      0.804284       1.06306       1.20861       1.31240       1.36216       1.39276
  44  16 3945.7893    1.6241  9.0024 12.6982 -0.0002  0.0305   0.0037   0.0844    0.0118   0.0000   440.2606       3.33035       15.1485      0.464171      -2.86760      -6.45114       1.09318       1.46289       1.64312       1.79096       1.86673       1.90204
  44  17 4107.3441    1.3025 11.7800 12.5019 -0.0002  0.0411   0.0028   0.1123    0.0107   0.0000   437.1459       7.10471       15.8541      -3.14079      -4.54038      -7.61650       1.46411       1.97086       2.20064       2.39083       2.49254       2.54687
  45   1 1062.0248    0.0511  0.0192 11.8802  0.0000  0.0023   0.0036   0.0051    0.0079   0.0000   440.2375    -0.0539545       21.3819     -0.180064      -3.35785      0.360762     0.0753348     0.0995877      0.122949      0.122787      0.131277      0.122683
  45   2 1351.2680    0.1187  0.0700 11.6811  0.0000  0.0024   0.0032   0.0063    0.0084   0.0000   441.9649     -0.105640       21.7532     0.0544530      -3.24576    -0.0731756     0.0818801      0.114329      0.125401      0.136529      0.144371      0.156118
  45   3 1598.4128    0.2478  0.1814 11.6284  0.0000  0.0033   0.0036   0.0078    0.0099   0.0000   441.8807     -0.563891       21.4296     -0.131433      -3.44560      0.160060      0.122790      0.158339      0.185460      0.186175      0.203397      0.208535
  45   4 1815.2992    0.4564  0.4019 11.6912  0.0000  0.0047   0.0045   0.0116    0.0145   0.0000   441.3881     -0.534861       21.4383      0.258516      -3.04876    -0.0863613      0.165843      0.216736      0.246776      0.269202      0.279953      0.288730
  45   5 2020.0121    0.7132  0.6948 11.8169  0.0000  0.0061   0.0053   0.0152    0.0233   0.0000   441.7485     -0.186421       21.5481      0.568382      -2.63103      0.375111      0.213508      0.285411      0.314856      0.354348      0.355636      0.366286
  45   6 2217.7960    1.0830  0.9722 12.2598  0.0000  0.0070   0.0069   0.0185    0.0316   0.0000   441.2197      0.215700       21.0605      0.271066      -3.31971    -0.0653277      0.249612      0.336517      0.372398      0.414804      0.425446      0.437562
  45   7 2406.4758    1.6053  1.1980 12.9232  0.0000  0.0079   0.0095   0.0212    0.0361   0.0000   441.2142      0.594642       20.6000     -0.561933      -2.54040     -0.263144      0.285554      0.375610      0.412689      0.458670      0.477317      0.490323
  45   8 2589.4411    2.2618  1.2253 13.5610  0.0000  0.0079   0.0130   0.0210    0.0356   0.0000   441.1804       1.29070       20.6924      0.429442      -2.99896      -1.14497      0.280212      0.375202      0.416726      0.459422      0.476298      0.487626
  45   9 2770.5796    3.0728  1.1207 14.0531  0.0000  0.0073   0.0181   0.0192    0.0429   0.0000   440.9927       2.05065       21.1902      0.193071      -2.74810      -1.56357      0.269803      0.355863      0.395057      0.435599      0.443900      0.461674
  45  10 2949.4882    3.9114  1.0867 14.7199  0.0000  0.0071   0.0234   0.0196    0.0393   0.0000   441.3949       1.69497       21.1373      0.510859      -3.30611      -1.28212      0.258335      0.342325      0.374957      0.416727      0.434452      0.442617
  45  11 3125.4320    4.2688  1.2289 14.9446  0.0000  0.0077   0.0245   0.0211    0.0374   0.0000   441.0354       3.00904       21.3130      0.265840      -2.56830      -3.47091      0.277610      0.369708      0.408792      0.450922      0.461657      0.476395
  45  12 3298.9273    3.8179  1.7694 14.6378 -0.0000  0.0097   0.0182   0.0254    0.0255   0.0000   441.6784       2.77564       21.1853       1.10851      -2.80138      -1.97375      0.348123      0.464890      0.510838      0.570521      0.580293      0.595255
  45  13 3470.5039    3.1025  2.9183 14.0026  0.0000  0.0127   0.0115   0.0343    0.0174   0.0000   441.5698       5.22911       19.9657     -0.300709      -3.04013      -3.43455      0.455476      0.605082      0.667622      0.730022      0.758547      0.772680
  45  14 3640.1092    2.4403  4.6131 13.3825 -0.0000  0.0172   0.0073   0.0462    0.0139   0.0000   441.3084       5.72020       17.9684       1.37961      -1.16913      -3.90422      0.606260      0.805386      0.904848      0.991548       1.03153       1.05149
  45  15 3807.1215    1.9592  6.8771 12.9318 -0.0001  0.0235   0.0050   0.0640    0.0125   0.0000   441.1843       3.12174       17.8476      0.838572      -3.07912      -5.33503      0.834092       1.11369       1.25035       1.35687       1.40398       1.44438
  45  16 3971.6663    1.5850  9.5655 12.6521  0.0000  0.0323   0.0035   0.0885    0.0116   0.0000   439.5774       3.24662       18.0864      -3.62564     -0.980168      -4.11747       1.13984       1.51773       1.69735       1.84973       1.94159       1.97048
  45  17 4134.1020    1.2759 12.7459 12.4343  0.0000  0.0440   0.0026   0.1187    0.0103   0.0000   439.5607       4.85280       18.1576      0.658016      -1.35699      -1.84791       1.54742       2.06156       2.33550       2.52578       2.64173       2.68563
  46   1 1071.9999    0.0524  0.0238 11.9057  0.0000  0.0025   0.0034   0.0047    0.0079   0.0000   440.4500      0.104290       21.6964     -0.205654      -3.06244      0.387843     0.0869180      0.113617      0.137788      0.133387      0.164083      0.165939
  46   2 1363.3046    0.1238  0.0725 11.6744  0.0000  0.0024   0.0032   0.0058    0.0083   0.0000   441.8504    -0.0994345       21.6116     0.0783572      -3.10385     -0.154603     0.0886993      0.115889      0.129636      0.141036      0.144015      0.147315
  46   3 1611.4210    0.2593  0.2078 11.6456  0.0000  0.0035   0.0036   0.0087    0.0101   0.0000   441.7562     -0.143269       21.7024     -0.239903      -3.14565      0.259475      0.128563      0.162463      0.184065      0.197125      0.216053      0.221233
  46   4 1829.1872    0.4679  0.4354 11.7170  0.0000  0.0049   0.0043   0.0121    0.0150   0.0000   441.9726     -0.218305       21.3284      0.142275      -2.73892     -0.472968      0.171529      0.226563      0.248200      0.275552      0.283921      0.296919
  46   5 2035.2375    0.7381  0.7097 11.9426  0.0000  0.0060   0.0054   0.0155    0.0225   0.0000   441.7595      0.431775       21.3403      0.407837      -2.60970    -0.0448909      0.213079      0.282215      0.318650      0.349145      0.361908      0.374266
  46   6 2233.9580    1.1253  0.9982 12.3059  0.0000  0.0070   0.0070   0.0186    0.0324   0.0000   441.9652     0.0575196       22.1094     -0.589311      -3.39664     -0.840173      0.243263      0.324377      0.357542      0.400384      0.401164      0.417292
  46   7 2423.3097    1.6515  1.2303 12.9020  0.0000  0.0079   0.0094   0.0211    0.0363   0.0000   441.5202      0.852882       21.5754     -0.199898      -2.94981     -0.751351      0.277425      0.368162      0.400653      0.444977      0.460218      0.472771
  46   8 2607.2852    2.3450  1.2144 13.6369  0.0000  0.0077   0.0134   0.0207    0.0367   0.0000   441.3206       1.21617       21.4414     -0.369198      -2.31439      -1.48672      0.273555      0.362819      0.401268      0.445375      0.457633      0.471537
  46   9 2789.4007    3.1270  1.1349 14.2494 -0.0000  0.0074   0.0183   0.0197    0.0388   0.0000   441.5267       1.65885       21.3047     0.0543802      -3.51921     -0.869228      0.258538      0.345967      0.376990      0.416971      0.426942      0.436625
  46  10 2969.1074    3.9717  1.0870 14.7965  0.0000  0.0071   0.0237   0.0191    0.0385   0.0000   441.1197       2.76860       20.5395      0.531611      -3.06764      -2.03231      0.254096      0.330797      0.360796      0.405753      0.412798      0.422764
  46  11 3145.7766    4.2257  1.2976 14.8970 -0.0000  0.0079   0.0232   0.0216    0.0347   0.0000   441.5225       3.31357       19.6549    -0.0851405      -2.14656      -2.67933      0.280804      0.372038      0.413968      0.454528      0.464993      0.482606
  46  12 3320.1268    3.7738  1.9387 14.5113  0.0000  0.0099   0.0168   0.0263    0.0233   0.0000   441.1553       3.89084       20.6374      0.486596      -2.11056      -2.83064      0.343616      0.464502      0.511614      0.567247      0.584244      0.591470
  46  13 3492.7377    3.0037  3.0556 13.9663 -0.0000  0.0131   0.0107   0.0348    0.0167   0.0000   440.8309       5.31890       18.7247      0.442055      -2.44519      -3.87573      0.455811      0.602333      0.680508      0.738904      0.774579      0.778051
  46  14 3663.3496    2.3766  4.9389 13.2962 -0.0000  0.0178   0.0067   0.0479    0.0137   0.0000   441.8157       5.19261       17.7706      -1.34057      -2.09116      -3.86235      0.617118      0.820403      0.920374       1.00086       1.05174       1.06477
  46  15 3831.5863    1.9096  7.6069 12.8896  0.0002  0.0256   0.0045   0.0695    0.0125   0.0000   440.6477       3.46388       17.2874     -0.689346      -1.87691      -7.31968      0.885286       1.17984       1.32076       1.43991       1.49715       1.52566
  46  16 3997.2164    1.5277 10.2390 12.6636 -0.0003  0.0347   0.0032   0.0944    0.0112   0.0000   440.1256       5.20375       17.6815       2.67853      -4.17624      -3.62103       1.17963       1.60296       1.78468       1.95895       2.01792       2.06708
  47   1 1081.8603    0.0515  0.0238 11.8800  0.0000  0.0027   0.0035   0.0055    0.0078   0.0000   440.3059     0.0676332       21.4864     -0.340223      -3.46957     0.0184541     0.0904421      0.110615      0.132943      0.157996      0.133788      0.144556
  47   2 1375.1884    0.1238  0.0641 11.6904  0.0000  0.0023   0.0032   0.0051    0.0082   0.0000   441.8504     -0.382910       21.4070      0.251510      -3.32678    -0.0170285     0.0719655     0.0965567      0.110286      0.121512      0.123015      0.121941
  47   3 1624.2476    0.2722  0.2067 11.6368  0.0000  0.0035   0.0037   0.0083    0.0101   0.0000   441.8710     -0.373490       21.5491      0.259978      -3.37044     -0.189175      0.120724      0.157196      0.173953      0.188242      0.202196      0.210610
  47   4 1842.9255    0.4877  0.4764 11.6839  0.0000  0.0050   0.0043   0.0127    0.0158   0.0000   441.8373   -0.00229964       21.4118    -0.0546108      -3.16733      0.105296      0.171716      0.226397      0.257365      0.276393      0.286453      0.292481
  47   5 2050.3172    0.7596  0.7736 11.9065  0.0000  0.0063   0.0053   0.0161    0.0240   0.0000   441.7103    0.00550170       21.6435      0.462959      -2.68873     -0.144464      0.217218      0.284076      0.314396      0.347127      0.364575      0.373147
  47   6 2249.9452    1.1707  0.9904 12.4927  0.0000  0.0071   0.0073   0.0184    0.0309   0.0000   441.6058      0.600323       20.9256     -0.676327      -2.26406     -0.371524      0.243522      0.322498      0.355180      0.399246      0.412360      0.417145
  47   7 2439.9898    1.7212  1.2529 13.0037  0.0000  0.0080   0.0096   0.0209    0.0349   0.0000   441.5595       1.10595       21.6986      0.422764      -2.60244     -0.948576      0.273417      0.365532      0.405138      0.445361      0.465368      0.471475
  47   8 2624.9368    2.4141  1.2140 13.6662 -0.0000  0.0076   0.0136   0.0204    0.0374   0.0000   441.6707       1.40124       21.2329     -0.850190      -3.23268      -1.33344      0.266447      0.354645      0.396731      0.436588      0.449048      0.460205
  47   9 2808.0353    3.2167  1.1038 14.4176  0.0000  0.0073   0.0189   0.0189    0.0362   0.0000   441.4820       2.21294       21.3596    -0.0163883      -3.38238      -1.81615      0.252209      0.336081      0.371702      0.413897      0.421699      0.435170
  47  10 2988.5306    4.0091  1.1661 14.8332  0.0000  0.0073   0.0231   0.0202    0.0381   0.0000   441.9511       2.11578       20.8212     -0.115413      -2.18484      -2.52082      0.253846      0.335957      0.367146      0.408983      0.425053      0.433949
  47  11 3165.9128    4.2220  1.3474 14.9332  0.0000  0.0081   0.0227   0.0216    0.0331   0.0000   440.5368       3.23164       21.5981     -0.654563      -2.29986      -2.48628      0.282842      0.373016      0.406916      0.454532      0.467959      0.479081
  47  12 3341.1664    3.6363  2.0482 14.4430  0.0000  0.0102   0.0156   0.0269    0.0222   0.0000   441.0454       4.44251       21.0551    -0.0978501      -2.18515      -3.12967      0.344823      0.461120      0.511947      0.565182      0.580375      0.596510
  47  13 3514.6803    2.9289  3.3370 13.8103  0.0000  0.0135   0.0098   0.0361    0.0161   0.0000   441.9356       3.15416       19.4784     -0.234824     -0.398999      -4.54943      0.461661      0.616200      0.691119      0.753075      0.789526      0.799772
  47  14 3686.2760    2.3409  5.4015 13.1888  0.0000  0.0186   0.0063   0.0509    0.0135   0.0000   441.6167       5.05458       18.7708      0.967958      -3.95080      -6.13054      0.632966      0.842809      0.943189       1.03482       1.07589       1.10390
  47  15 3855.6507    1.8465  7.8024 12.8984 -0.0007  0.0265   0.0043   0.0719    0.0122   0.0000   441.0666       2.67444       17.4645      0.986347      -2.79788      -3.43557      0.901920       1.20013       1.34703       1.45954       1.52694       1.55722
  47  16 4022.4194    1.4810 10.5934 12.6681  0.0003  0.0364   0.0031   0.0979    0.0109   0.0000   441.4556       3.80311       16.8080       2.82483      -4.78617      -7.78803       1.20076       1.63839       1.83183       2.00771       2.08205       2.13415
  48   2 1386.9271    0.1330  0.0819 11.6763  0.0000  0.0025   0.0031   0.0060    0.0083   0.0000   441.9430     -0.248785       21.4730     -0.125577      -3.51071      0.423652     0.0842305      0.108121      0.125044      0.132527      0.139324      0.141411
  48   3 1636.8757    0.2825  0.2345 11.6348  0.0000  0.0037   0.0036   0.0088    0.0103   0.0000   441.7987     -0.431993       21.6885     -0.203246      -3.25744      0.337256      0.127063      0.166988      0.192228      0.210068      0.213799      0.224272
  48   4 1856.5360    0.5036  0.4669 11.7149  0.0000  0.0049   0.0044   0.0123    0.0156   0.0000   442.2118     -0.423707       21.4636     -0.228474      -3.45420    -0.0486797      0.162538      0.214510      0.246269      0.261754      0.283132      0.286360
  48   5 2065.2747    0.7994  0.7659 11.9640  0.0000  0.0061   0.0055   0.0158    0.0240   0.0000   441.7971     -0.371725       21.5126      0.786699      -2.44140     -0.760921      0.201082      0.268089      0.301396      0.331626      0.344961      0.350349
  48   6 2265.7164    1.2124  1.0390 12.4495  0.0000  0.0071   0.0073   0.0187    0.0325   0.0000   441.6360      0.219602       20.7778      0.347356      -2.42486     -0.140934      0.238699      0.318023      0.354346      0.386546      0.404537      0.415421
  48   7 2456.4925    1.7690  1.2593 13.0558  0.0000  0.0078   0.0098   0.0212    0.0346   0.0000   442.3169      0.996340       21.5088    -0.0872760      -2.72388      -1.11927      0.259867      0.350577      0.387840      0.428067      0.443547      0.458778
  48   8 2642.4536    2.4849  1.2297 13.7068 -0.0001  0.0076   0.0138   0.0205    0.0372   0.0000   441.4527      0.616654       21.1496     0.0694465      -3.24213      -2.16138      0.257825      0.341050      0.375827      0.424493      0.441913      0.456905
  48   9 2826.5257    3.3366  1.1192 14.3917  0.0000  0.0072   0.0191   0.0189    0.0378   0.0000   441.2914       2.06022       21.6215      0.816402      -3.16159      -1.79206      0.244141      0.323025      0.359971      0.395066      0.409905      0.418173
  48  10 3007.7735    4.1014  1.0996 14.8270  0.0000  0.0070   0.0237   0.0187    0.0385   0.0000   441.4039       3.03568       20.9359    -0.0464029      -2.22379      -2.00851      0.237961      0.313770      0.346373      0.385191      0.398023      0.408459
  48  11 3185.8877    4.1851  1.4003 14.8956  0.0000  0.0081   0.0216   0.0219    0.0312   0.0000   440.9055       3.32392       21.7101     0.0706364      -2.39618      -3.08036      0.276768      0.366499      0.406472      0.446746      0.462880      0.476845
  48  12 3361.9292    3.6008  2.1816 14.4046  0.0000  0.0105   0.0148   0.0278    0.0208   0.0000   441.0264       3.80650       21.0454      0.607627      -3.11445      -3.55670      0.349441      0.466069      0.516736      0.562953      0.597266      0.605808
  48  13 3536.3955    2.8489  3.5628 13.7415  0.0000  0.0139   0.0092   0.0377    0.0153   0.0000   441.4949       3.23540       20.0931     -0.193235      -2.03649      -4.11046      0.466375      0.621922      0.692992      0.761475      0.791064      0.811404
  48  14 3708.9798    2.2609  5.6869 13.1885  0.0000  0.0195   0.0059   0.0537    0.0131   0.0000   441.4267       5.38954       18.5581      0.486230      -3.57638      -4.14270      0.646958      0.862705      0.962315       1.05240       1.09639       1.13267
  48  15 3879.3563    1.8151  8.4009 12.8691  0.0009  0.0279   0.0040   0.0768    0.0121   0.0000   442.8024       4.59120       17.7947     -0.387574      -1.96029      -5.20685      0.924803       1.23039       1.38544       1.51856       1.58433       1.60514
  48  16 4047.2402    1.4352 11.1078 12.6827  0.0001  0.0382   0.0029   0.1028    0.0105   0.0000   444.5440       4.65511       14.6379       2.08587      -3.55126      -2.11099       1.24842       1.67635       1.89012       2.05948       2.14802       2.19906
  49   1 1101.2508    0.0639  0.0289 11.8559 -0.0000  0.0023   0.0033   0.0049    0.0077   0.0000   440.6416     -0.235818       21.7616    -0.0362427      -3.48747     -0.275215     0.0701138     0.0922884     0.0942538      0.115363      0.137880      0.128145
  49   2 1398.5182    0.1389  0.0909 11.6619  0.0000  0.0026   0.0031   0.0062    0.0082   0.0000   441.8344     -0.222490       21.7312    -0.0230253      -3.64207     -0.387117     0.0891122      0.112737      0.134083      0.146745      0.154261      0.145769
  49   3 1649.3343    0.2879  0.2388 11.6354  0.0000  0.0036   0.0036   0.0089    0.0103   0.0000   441.7643   -0.00626378       21.5679    -0.0490109      -3.17630      0.335028      0.123126      0.157209      0.182340      0.189644      0.204677      0.205975
  49   4 1869.9715    0.5233  0.5027 11.7079  0.0000  0.0051   0.0044   0.0124    0.0163   0.0000   441.9350     -0.350885       22.0217     0.0272971      -3.36776      0.404702      0.164186      0.213493      0.243092      0.266673      0.275216      0.285172
  49   5 2080.0354    0.8198  0.8071 11.9214  0.0000  0.0062   0.0055   0.0160    0.0259   0.0000   441.7810     -0.380705       21.4772      0.259224      -2.35019    -0.0370705      0.204946      0.270158      0.307042      0.343283      0.353434      0.356871
  49   6 2281.3371    1.2569  1.0664 12.5357  0.0000  0.0072   0.0075   0.0188    0.0327   0.0000   441.6974      0.118385       21.5559       1.07045      -2.95463      -1.12720      0.233667      0.315532      0.344214      0.383234      0.395417      0.406366
  49   7 2472.8416    1.8514  1.2688 13.0873  0.0000  0.0077   0.0100   0.0208    0.0349   0.0000   441.8691      0.826324       21.4532    -0.0229605      -2.99479      -1.35411      0.251149      0.333763      0.369621      0.410469      0.427636      0.434683
  49   8 2659.8297    2.5765  1.2249 13.8016  0.0000  0.0075   0.0142   0.0202    0.0363   0.0000   441.7942      0.920693       21.7865     0.0304456      -3.36614     -0.932543      0.250544      0.327715      0.364930      0.398449      0.415419      0.427992
  49   9 2844.8649    3.4160  1.1255 14.4447  0.0000  0.0070   0.0195   0.0192    0.0384   0.0000   441.7585       2.09307       21.3952      0.292654      -2.69969      -2.08369      0.238797      0.314327      0.347460      0.384426      0.403909      0.410596
  49  10 3026.8327    4.2099  1.1262 14.9250  0.0001  0.0071   0.0240   0.0190    0.0379   0.0000   441.0997       2.42922       21.5100      0.371358      -2.71182      -3.36213      0.237357      0.309741      0.340153      0.384858      0.397427      0.409977
  49  11 3205.6962    4.1861  1.4590 14.8574  0.0000  0.0082   0.0210   0.0219    0.0295   0.0000   441.8202       2.92503       21.0009      0.276715      -1.84443      -2.87799      0.275324      0.363033      0.401573      0.446903      0.463018      0.477558
  49  12 3382.5422    3.5128  2.3485 14.3498  0.0000  0.0108   0.0138   0.0290    0.0193   0.0000   441.6379       4.85869       19.5361     -0.793066      -2.42114      -3.28759      0.353301      0.472101      0.524630      0.575138      0.594983      0.607220
  49  13 3557.8781    2.7756  3.8558 13.6298  0.0000  0.0145   0.0085   0.0391    0.0152   0.0000   441.7543       4.52353       20.0846     -0.623247      -3.10690      -3.07182      0.480533      0.639856      0.720648      0.784821      0.827651      0.843747
  49  14 3731.3483    2.2153  6.1620 13.0929  0.0000  0.0205   0.0055   0.0560    0.0132   0.0000   441.2534       3.37054       21.0262      0.267006      -1.26303      -6.15326      0.669395      0.889534       1.00187       1.09559       1.14411       1.16897
  49  15 3902.6832    1.7418  8.9267 12.8751 -0.0007  0.0300   0.0037   0.0817    0.0118   0.0000   442.1954       3.41657       19.8581       2.35820      -3.65281      -2.75952      0.973833       1.30703       1.46549       1.60379       1.66894       1.71572
  49  16 4071.7434    1.3713 11.6149 12.7057 -0.0002  0.0406   0.0028   0.1095    0.0101   0.0000   443.6036       2.19224       20.0979      -2.40074       2.14549      -1.52731       1.30530       1.76887       1.99100       2.15817       2.25933       2.30291
  50   1 1110.7821    0.0613  0.0253 11.8432  0.0000  0.0021   0.0032   0.0042    0.0076   0.0000   440.6493     -0.257391       21.7165      0.316624      -3.47792      0.121346     0.0629224     0.0911392      0.101617      0.123999      0.124394      0.132431
  50   2 1409.9706    0.1410  0.0923 11.6462  0.0000  0.0025   0.0030   0.0063    0.0082   0.0000   441.9559     -0.226252       22.0427     -0.136263      -3.33071      0.216640     0.0834006      0.110327      0.117624      0.130658      0.140949      0.152552
  50   3 1661.6175    0.3044  0.2616 11.6326  0.0000  0.0038   0.0036   0.0091    0.0105   0.0000   442.1642     -0.499807       21.8329     0.0877469      -3.29556      0.279281      0.124056      0.164199      0.182287      0.207878      0.209269      0.216245
  50   4 1883.2863    0.5390  0.5263 11.7127  0.0000  0.0051   0.0044   0.0130    0.0168   0.0000   441.9925     -0.152979       21.9871     -0.612668      -3.05963     -0.158814      0.161985      0.212974      0.237694      0.262046      0.278449      0.280337
  50   5 2094.6887    0.8373  0.8256 12.0655  0.0000  0.0063   0.0055   0.0161    0.0244   0.0000   441.6022     -0.336817       21.6497     0.0543323      -3.23510     -0.427622      0.199643      0.266660      0.296965      0.331823      0.337632      0.350833
  50   6 2296.7614    1.3044  1.1210 12.5284  0.0000  0.0072   0.0075   0.0196    0.0344   0.0000   441.9800      0.819776       21.3791     -0.765551      -3.51890    -0.0778597      0.233968      0.309760      0.345254      0.386152      0.397319      0.404677
  50   7 2489.0315    1.8970  1.2553 13.2328  0.0000  0.0077   0.0104   0.0203    0.0336   0.0000   441.6151      0.497671       21.8781     -0.243704      -2.84713      -1.03358      0.251332      0.337059      0.371195      0.414969      0.430912      0.445543
  50   8 2677.0589    2.6356  1.2412 13.8178  0.0000  0.0075   0.0142   0.0201    0.0359   0.0000   441.6588       1.45666       22.2021    -0.0555016      -3.33561     -0.735609      0.241841      0.322586      0.356522      0.392950      0.411922      0.425714
  50   9 2862.9893    3.5303  1.1067 14.4879  0.0000  0.0069   0.0200   0.0185    0.0378   0.0000   441.8016       2.21046       21.5895      0.420605      -2.71149      -2.20289      0.228275      0.305182      0.334147      0.372841      0.383931      0.402463
  50  10 3045.7160    4.2088  1.1734 14.9243  0.0001  0.0072   0.0234   0.0196    0.0377   0.0000   441.4183       2.29683       21.3825      0.803915      -2.83190      -2.31427      0.232660      0.307454      0.346812      0.381314      0.389416      0.406261
  50  11 3225.3189    4.1478  1.5291 14.8734  0.0000  0.0083   0.0203   0.0227    0.0275   0.0000   441.3090       3.05329       21.4981      0.566419      -2.24298      -1.75009      0.269907      0.362264      0.404052      0.452816      0.464176      0.478055
  50  12 3402.9675    3.4212  2.4799 14.3071 -0.0000  0.0111   0.0130   0.0298    0.0184   0.0000   441.1232       3.00059       20.7956     -0.723583      -2.92448      -2.38747      0.357637      0.476858      0.529384      0.585095      0.610644      0.619996
  50  13 3579.1130    2.7031  4.0848 13.6160 -0.0000  0.0151   0.0080   0.0407    0.0143   0.0000   441.1566       5.34592       20.8147      0.119233      -2.39206      -2.51499      0.480907      0.642539      0.723235      0.795447      0.827192      0.853160
  50  14 3753.5125    2.1313  6.4962 13.0876 -0.0003  0.0216   0.0051   0.0593    0.0130   0.0000   440.2031       4.03160       21.0919     -0.788634      -2.79296      -5.32638      0.691306      0.922705       1.03142       1.13681       1.18498       1.21499
  50  15 3925.9412    1.7169  9.3926 12.8464  0.0010  0.0313   0.0035   0.0852    0.0117   0.0000   442.3536       3.43985       18.6086       5.19332      -4.65158      -4.23529      0.995241       1.33434       1.49899       1.64263       1.70862       1.74927
  51   1 1120.2019    0.0584  0.0314 11.8358  0.0000  0.0023   0.0031   0.0060    0.0075   0.0000   440.8023     0.0734323       21.4874     -0.408791      -3.32137      0.287781     0.0704143      0.100628      0.109977      0.108797      0.135887      0.138877
  51   2 1421.2812    0.1515  0.0979 11.6440  0.0000  0.0025   0.0031   0.0062    0.0082   0.0000   442.0543     -0.186871       21.6267    -0.0212729      -3.55568     -0.223693     0.0830408      0.109683      0.121857      0.129092      0.147074      0.154497
  51   3 1673.7293    0.3169  0.2782 11.6169  0.0000  0.0039   0.0036   0.0095    0.0109   0.0000   442.1096     -0.375171       21.8788     -0.222429      -3.26983     -0.331679      0.134402      0.175804      0.194346      0.203588      0.217696      0.218904
  51   4 1896.4707    0.5600  0.5559 11.7132  0.0000  0.0051   0.0044   0.0130    0.0172   0.0000   442.2861     -0.371464       21.7532     -0.335107      -3.45566     -0.395626      0.162919      0.213209      0.243949      0.267430      0.280213      0.285200
  51   5 2109.1605    0.8688  0.8537 12.0772  0.0000  0.0063   0.0056   0.0166    0.0251   0.0000   442.0343      0.803471       21.9903      0.369505      -2.88883      0.588926      0.195692      0.258879      0.291350      0.318716      0.336774      0.345236
  51   6 2312.0202    1.3334  1.1477 12.6237  0.0000  0.0074   0.0076   0.0197    0.0337   0.0000   441.9919      0.364963       21.6471    -0.0660042      -3.02870     -0.324823      0.231524      0.308961      0.345386      0.383926      0.394679      0.409094
  51   7 2505.0792    1.9792  1.2931 13.2331  0.0000  0.0076   0.0104   0.0207    0.0329   0.0000   441.9861      0.920940       22.4802     -0.871161      -3.36022     -0.617538      0.241178      0.313771      0.355800      0.390680      0.405011      0.417195
  51   8 2694.1533    2.7421  1.2496 13.8017  0.0000  0.0074   0.0145   0.0195    0.0368   0.0000   441.7048      0.759015       20.9361      0.216754      -2.46547      -1.50641      0.238230      0.321040      0.352966      0.391248      0.405757      0.420721
  51   9 2881.0015    3.6439  1.1326 14.4874  0.0000  0.0070   0.0201   0.0184    0.0393   0.0000   441.7157       1.91977       21.4683    -0.0702113      -3.15113      -1.23821      0.222990      0.296612      0.328452      0.368754      0.378761      0.388864
  51  10 3064.4293    4.2509  1.2269 14.9500 -0.0000  0.0073   0.0229   0.0197    0.0348   0.0000   441.8527       2.76174       21.3781     -0.411359      -1.81048      -2.24146      0.235218      0.310283      0.346103      0.385680      0.397008      0.414234
  51  11 3244.7806    4.1140  1.6669 14.6468  0.0000  0.0086   0.0187   0.0229    0.0266   0.0000   441.6755       3.33186       21.0535     -0.499072      -3.20402      -2.97131      0.272400      0.367834      0.405549      0.450540      0.463410      0.477491
  51  12 3423.2616    3.3323  2.6802 14.1388 -0.0000  0.0114   0.0119   0.0306    0.0178   0.0000   441.3148       3.89022       21.1175     -0.275470      -2.01766      -3.46885      0.356604      0.481081      0.531337      0.589143      0.609425      0.625128
  51  13 3600.1619    2.6397  4.4050 13.4811  0.0000  0.0157   0.0074   0.0421    0.0143   0.0000   441.9057       5.34858       20.5122     -0.226816      -2.02115      -3.73309      0.496629      0.659255      0.742003      0.813464      0.851124      0.875474
  51  14 3775.4124    2.0981  6.9011 13.0551  0.0000  0.0228   0.0048   0.0624    0.0129   0.0000   441.8932       5.35625       19.8282      0.213241      -3.53425      -3.10610      0.715418      0.951500       1.07117       1.18300       1.23421       1.26352
  51  15 3948.6993    1.6452  9.7770 12.8798 -0.0004  0.0329   0.0033   0.0902    0.0112   0.0000   442.0228       6.08732       22.7338       2.43654      -1.73718      -2.42389       1.01638       1.37101       1.54044       1.68225       1.76799       1.80563
  52   1 1129.5352    0.0657  0.0371 11.8425  0.0000  0.0022   0.0031   0.0058    0.0075   0.0000   440.6532     -0.257360       21.9391      0.287849      -3.15865    -0.0929934     0.0689725     0.0929748      0.108269      0.112134      0.121603      0.133658
  52   2 1432.4516    0.1543  0.1019 11.6520  0.0000  0.0025   0.0030   0.0063    0.0081   0.0000   442.1012     -0.327865       21.8672      0.223306      -3.52018     -0.105680     0.0810076      0.103608      0.120938      0.124481      0.130876      0.137268
  52   3 1685.6805    0.3304  0.2945 11.6375  0.0000  0.0039   0.0036   0.0097    0.0109   0.0000   442.0527     -0.405544       21.7604     -0.110331      -3.14320     0.0538033      0.122445      0.160440      0.182342      0.196074      0.205891      0.210665
  52   4 1909.5411    0.5781  0.5932 11.7439  0.0000  0.0053   0.0044   0.0136    0.0179   0.0000   442.2526     -0.313703       21.8900      0.523925      -3.50458      0.135902      0.161850      0.211838      0.240147      0.261062      0.279964      0.278397
  52   5 2123.5075    0.9119  0.8866 12.0701  0.0000  0.0063   0.0057   0.0168    0.0265   0.0000   441.9022      0.169667       21.3193     -0.188562      -3.31803     -0.867569      0.192009      0.256740      0.281062      0.316409      0.329754      0.337329
  52   6 2327.1022    1.3994  1.1644 12.7063  0.0000  0.0074   0.0079   0.0198    0.0343   0.0000   441.6087      0.619344       21.4790      0.337938      -3.79120      -1.56725      0.226660      0.305733      0.333988      0.379030      0.385470      0.411227
  52   7 2520.9812    2.0327  1.2896 13.3869  0.0000  0.0076   0.0107   0.0206    0.0314   0.0000   441.4309      0.804036       22.0797     -0.446081      -3.37268      -1.28122      0.237444      0.315613      0.351486      0.391615      0.406251      0.421779
  52   8 2711.1382    2.8280  1.2459 13.8591  0.0007  0.0072   0.0148   0.0195    0.0369   0.0000   441.7251       1.03460       21.7594      0.608499      -2.92824      -1.75918      0.229049      0.300979      0.335703      0.371639      0.389191      0.405433
  52   9 2898.8695    3.7528  1.1134 14.5734  0.0000  0.0068   0.0206   0.0182    0.0382   0.0000   441.6212       1.76684       21.4666     -0.206769      -3.22253      -1.27476      0.214225      0.282340      0.310871      0.343948      0.364862      0.377277
  52  10 3082.9756    4.2751  1.2846 14.8683  0.0000  0.0074   0.0222   0.0200    0.0346   0.0000   441.1901       2.75003       22.0481      0.447131      -2.68918      -2.15248      0.232387      0.308157      0.341854      0.386359      0.392164      0.414519
  52  11 3264.0948    3.9577  1.7627 14.7312  0.0000  0.0089   0.0175   0.0239    0.0232   0.0000   441.6746       3.72934       20.9629       1.02011      -2.29939      -3.05051      0.276263      0.366245      0.406090      0.447084      0.464683      0.480548
  52  12 3443.3126    3.2774  2.7916 14.1000 -0.0000  0.0115   0.0114   0.0309    0.0172   0.0000   441.2100       4.37221       20.6165     -0.737291      -2.08871      -2.72178      0.358565      0.475827      0.540248      0.584458      0.614086      0.633332
  52  13 3621.0490    2.5471  4.6010 13.5034  0.0000  0.0163   0.0070   0.0439    0.0137   0.0000   441.5350       4.17857       20.3061       1.88565      -2.92107      -5.03758      0.499405      0.674220      0.755860      0.830695      0.867573      0.889036
  52  14 3797.0906    2.0458  7.3782 13.0589  0.0004  0.0242   0.0045   0.0664    0.0128   0.0000   441.0226       5.02222       22.5923     -0.805903      -5.97520      -3.56469      0.740879      0.991892       1.11579       1.21802       1.27454       1.30508
  52  15 3971.1916    1.6048 10.2311 12.8925 -0.0003  0.0345   0.0032   0.0936    0.0109   0.0000   440.7731       6.54546       18.4434       3.20505     -0.693284      -4.32565       1.04997       1.40578       1.59168       1.73665       1.83391       1.86829
  53   1 1138.7688    0.0700  0.0330 11.8142  0.0000  0.0021   0.0031   0.0045    0.0074   0.0000   440.8072     -0.171882       22.0779    -0.0541933      -3.51000      0.285938     0.0643103     0.0908845      0.111287      0.106059      0.119568      0.133239
  53   2 1443.4874    0.1563  0.1141 11.6371  0.0000  0.0028   0.0029   0.0065    0.0081   0.0000   442.1517     -0.130248       21.6838     -0.163440      -3.77882      0.117269     0.0892144      0.117635      0.130646      0.141726      0.144302      0.149936
  53   3 1697.4768    0.3420  0.3076 11.6515  0.0000  0.0040   0.0036   0.0097    0.0111   0.0000   442.0832     -0.389011       21.7553      0.479531      -3.83022     0.0892061      0.122947      0.157995      0.181260      0.193360      0.211661      0.215342
  53   4 1922.4907    0.6097  0.5784 11.7554  0.0000  0.0051   0.0046   0.0128    0.0181   0.0000   442.2153     -0.170781       21.3613     0.0791829      -3.52511     0.0795901      0.157159      0.207999      0.232362      0.258337      0.269141      0.278930
  53   5 2137.7018    0.9326  0.9072 12.1327  0.0000  0.0063   0.0057   0.0169    0.0266   0.0000   442.0379     0.0387026       21.7630    -0.0507018      -3.59218     -0.217705      0.194787      0.257327      0.283992      0.316809      0.335664      0.340147
  53   6 2341.9998    1.4319  1.1773 12.7612  0.0000  0.0073   0.0079   0.0199    0.0335   0.0000   442.1684      0.601962       21.7015     -0.277095      -3.06063      -1.01497      0.223304      0.296377      0.329701      0.366821      0.379966      0.390165
  53   7 2536.7539    2.0960  1.2705 13.3957  0.0000  0.0075   0.0110   0.0199    0.0330   0.0000   441.4171      0.857776       21.9041     -0.687635      -2.72312     -0.211113      0.229604      0.305489      0.339358      0.378803      0.391875      0.408039
  53   8 2727.9697    2.8931  1.2056 14.0638 -0.0004  0.0071   0.0154   0.0193    0.0345   0.0000   441.3087       1.72073       21.2894      0.334624      -2.60960     -0.860079      0.219526      0.286773      0.320250      0.359104      0.375222      0.387458
  53   9 2916.5481    3.8230  1.1478 14.6320  0.0000  0.0069   0.0208   0.0185    0.0386   0.0000   441.3933       2.47149       20.9103     -0.171393      -3.08089      -1.62185      0.213084      0.284833      0.311937      0.346413      0.362417      0.374085
  53  10 3101.3860    4.2759  1.3133 14.8816  0.0000  0.0074   0.0218   0.0200    0.0326   0.0000   441.7395       2.73158       21.5094      0.349874      -2.75399      -2.70675      0.226776      0.301316      0.336163      0.371080      0.383695      0.398662
  53  11 3283.2538    3.9407  1.8372 14.6473  0.0000  0.0091   0.0169   0.0240    0.0232   0.0000   441.8729       3.60698       21.6290      0.326767      -2.37061      -2.92919      0.275598      0.369578      0.408740      0.452025      0.469942      0.482233
  53  12 3463.2839    3.1818  2.9755 14.0153  0.0000  0.0119   0.0106   0.0321    0.0166   0.0000   441.2312       5.09623       20.5551    -0.0953313      -1.29900      -3.85321      0.363339      0.484234      0.544488      0.602533      0.624955      0.643886
  53  13 3641.7332    2.5060  5.1254 13.3528  0.0000  0.0171   0.0064   0.0468    0.0136   0.0000   441.3277       4.92878       21.5114       2.10333      -2.60904      -3.61486      0.520294      0.694197      0.780498      0.849532      0.899496      0.919459
  53  14 3818.4764    1.9809  7.7567 13.0643 -0.0005  0.0256   0.0042   0.0699    0.0124   0.0000   441.0747       5.33705       20.0643     0.0382936      -2.29946      -4.16707      0.762375       1.02616       1.15113       1.26029       1.31841       1.35058
  53  15 3993.5192    1.5633 10.7396 12.8692  0.0003  0.0366   0.0030   0.0976    0.0106   0.0000   441.4199       3.99484       20.5096      -1.46406      -4.19808      -2.60071       1.08839       1.46265       1.65302       1.79599       1.88484       1.93897
  54   2 1454.3918    0.1667  0.1106 11.6438  0.0000  0.0026   0.0031   0.0063    0.0081   0.0000   442.2205    -0.0325375       21.8451     -0.194080      -3.55510     -0.101290     0.0774969      0.102463      0.118310      0.129059      0.134375      0.131712
  54   3 1709.1226    0.3578  0.3249 11.6518  0.0000  0.0040   0.0036   0.0100    0.0113   0.0000   442.0649     0.0101273       21.3489     -0.375405      -3.40290      0.238457      0.120907      0.161987      0.179603      0.199454      0.208989      0.217164
  54   4 1935.3225    0.6133  0.6271 11.7969  0.0000  0.0054   0.0044   0.0136    0.0184   0.0000   442.0941     -0.221891       21.7723    -0.0514351      -3.04863     -0.417366      0.158709      0.206946      0.237404      0.266810      0.275979      0.282434
  54   5 2151.7525    0.9754  0.9099 12.1630  0.0000  0.0063   0.0058   0.0164    0.0266   0.0000   441.9311      0.147127       21.3263     -0.383618      -3.32107     0.0205400      0.185012      0.246914      0.273323      0.305664      0.320147      0.328155
  54   6 2356.7595    1.4910  1.2508 12.7244 -0.0000  0.0074   0.0079   0.0199    0.0329   0.0000   441.8279      0.836336       22.1085     -0.450957      -3.51870     -0.848770      0.222645      0.294441      0.332107      0.365929      0.381734      0.396232
  54   7 2552.3943    2.1511  1.3223 13.4363 -0.0000  0.0075   0.0109   0.0206    0.0316   0.0000   441.8324       1.22027       21.5973      0.284730      -3.39127     -0.154450      0.225555      0.301148      0.333015      0.374699      0.388366      0.401562
  54   8 2744.6673    2.9669  1.2522 14.1016  0.0000  0.0073   0.0153   0.0192    0.0337   0.0000   441.5215       1.45796       21.9076      0.592081      -2.27723     -0.865003      0.217985      0.290250      0.321870      0.363053      0.378276      0.392032
  54   9 2934.0770    3.8676  1.1559 14.7066  0.0000  0.0069   0.0209   0.0185    0.0374   0.0000   441.7289       2.10336       21.4707      0.232766      -2.74930      -1.72696      0.210846      0.277011      0.308012      0.340924      0.354042      0.367359
  54  10 3119.6450    4.3201  1.3200 14.9329 -0.0000  0.0074   0.0217   0.0201    0.0316   0.0000   441.7109       2.49070       21.7611      0.213561      -2.27543      -1.81950      0.221971      0.297963      0.326888      0.366097      0.382767      0.394695
  54  11 3302.2658    3.8569  1.8690 14.7469 -0.0000  0.0092   0.0164   0.0244    0.0211   0.0000   441.3505       2.92313       21.4751     -0.207315      -2.52245      -2.17659      0.275444      0.367969      0.408605      0.450622      0.471917      0.486045
  54  12 3483.0769    3.1080  3.1724 13.9705  0.0000  0.0124   0.0100   0.0330    0.0161   0.0000   441.8472       4.42118       20.8150     -0.116358      -2.86810      -2.63443      0.371079      0.498137      0.558062      0.617465      0.644574      0.658672
  54  13 3662.2711    2.4315  5.2232 13.4027  0.0000  0.0176   0.0062   0.0480    0.0132   0.0000   440.7515       3.75496       20.9928     -0.148084      -3.55379      -3.91982      0.523558      0.700079      0.785808      0.856812      0.894935      0.922556
  54  14 3839.7958    1.9311  8.2015 13.0354  0.0009  0.0269   0.0039   0.0735    0.0123   0.0000   441.4701       6.41090       21.0810      0.934230      -3.50224      -1.12646      0.789309       1.06063       1.19328       1.31285       1.38141       1.41467
  55   2 1465.1601    0.1723  0.1344 11.6437  0.0000  0.0029   0.0029   0.0068    0.0082   0.0000   442.0134     -0.218422       21.6240     -0.427681      -3.77794      0.126349     0.0901893      0.112109      0.134133      0.144045      0.151154      0.154009
  55   3 1720.6213    0.3645  0.3480 11.6478  0.0000  0.0042   0.0035   0.0103    0.0116   0.0000   442.1131     0.0702217       21.8957     -0.257064      -3.39654     -0.210670      0.120312      0.162032      0.183149      0.199155      0.204515      0.210569
  55   4 1948.0450    0.6332  0.6525 11.7507  0.0000  0.0054   0.0044   0.0136    0.0195   0.0000   442.0864     -0.336525       21.8444      0.130053      -3.42180      0.384695      0.155802      0.207925      0.235153      0.262799      0.269569      0.281625
  55   5 2165.6516    0.9955  0.9944 12.1360  0.0000  0.0066   0.0058   0.0174    0.0294   0.0000   442.5481      0.500189       21.3902      0.278396      -3.63660     -0.282704      0.190606      0.257707      0.284123      0.314361      0.330631      0.338277
  55   6 2371.3617    1.5361  1.2478 12.7605  0.0000  0.0074   0.0080   0.0195    0.0325   0.0000   441.9057      0.998046       22.2557     -0.477492      -3.45631     -0.530223      0.214579      0.289711      0.320069      0.358352      0.376320      0.387319
  55   7 2567.9228    2.2106  1.3136 13.4671  0.0000  0.0074   0.0111   0.0198    0.0312   0.0000   442.0057       1.23894       21.8086     -0.444233      -2.80863      -1.09214      0.218768      0.289392      0.325249      0.360244      0.377499      0.390283
  55   8 2761.2360    3.0607  1.2314 14.1988 -0.0008  0.0071   0.0159   0.0192    0.0342   0.0000   442.1662       1.71647       21.7011      0.280911      -3.28114      -1.90755      0.212484      0.285501      0.313056      0.351197      0.369046      0.377674
  55   9 2951.4833    3.9420  1.2034 14.7409  0.0000  0.0070   0.0207   0.0187    0.0356   0.0000   441.9151       1.81246       21.0454     -0.132710      -3.72011      -1.56858      0.211711      0.279792      0.312239      0.343879      0.360820      0.375742
  55  10 3137.7570    4.2978  1.3279 15.0134  0.0000  0.0074   0.0215   0.0199    0.0296   0.0000   441.1878       3.20394       20.9434     -0.350092      -2.68001      -2.46922      0.217662      0.292884      0.323562      0.359042      0.371120      0.383476
  55  11 3321.1223    3.8154  2.0649 14.5524 -0.0000  0.0095   0.0151   0.0251    0.0204   0.0000   441.3608       3.25758       21.3375    -0.0109277      -2.69324      -2.19028      0.278866      0.372509      0.415014      0.460062      0.477958      0.495372
  55  12 3502.7181    3.0080  3.4296 13.8986  0.0000  0.0129   0.0092   0.0346    0.0151   0.0000   441.9266       3.77512       21.6627      0.221744      -1.56823      -2.20841      0.376960      0.503806      0.564519      0.619004      0.654663      0.673292
  55  13 3682.6711    2.3744  5.5847 13.3491 -0.0002  0.0184   0.0058   0.0503    0.0132   0.0000   442.3105       5.07891       20.6087      -1.02304      -3.55902      -5.34304      0.540144      0.717122      0.804278      0.887609      0.929865      0.953709
  55  14 3860.8694    1.8790  8.5448 13.0396 -0.0004  0.0281   0.0037   0.0762    0.0120   0.0000   441.9260       5.71711       19.2833       1.87000       1.55966      -3.45007      0.810158       1.09001       1.22352       1.34528       1.42535       1.46134
  56   1 1165.8987    0.0694  0.0413 11.8065  0.0000  0.0022   0.0029   0.0057    0.0073   0.0000   440.7683     0.0195180       21.6029     -0.151300      -3.68203      0.192025     0.0657560     0.0858413     0.0974759      0.117832      0.132578      0.130932
  56   2 1475.8037    0.1804  0.1417 11.6427  0.0000  0.0029   0.0029   0.0070    0.0082   0.0000   442.1015     -0.172892       21.7665    -0.0833069      -3.37567      0.183406     0.0854336      0.111630      0.124723      0.139282      0.140818      0.145998
  56   3 1731.9738    0.3757  0.3725 11.6433  0.0000  0.0044   0.0035   0.0102    0.0118   0.0000   442.0041     -0.112903       21.8758     -0.115202      -3.80384    -0.0307803      0.126124      0.166900      0.189553      0.210136      0.220147      0.227476
  56   4 1960.6529    0.6595  0.6766 11.7839  0.0000  0.0054   0.0045   0.0139    0.0198   0.0000   442.2211     -0.154943       21.9668      0.193016      -3.43705     -0.267111      0.153714      0.203906      0.232111      0.255810      0.267177      0.276172
  56   5 2179.4230    1.0399  0.9712 12.2308 -0.0000  0.0064   0.0060   0.0168    0.0287   0.0000   442.3857      0.506829       21.5358     -0.487842      -3.17565      0.114453      0.182481      0.242417      0.264080      0.298917      0.314554      0.323693
  56   6 2385.8286    1.5782  1.2780 12.8967  0.0000  0.0074   0.0081   0.0198    0.0300   0.0000   442.2668      0.590383       22.0056      0.250688      -2.34795     -0.813149      0.214418      0.284989      0.319431      0.351964      0.373309      0.384071
  56   7 2583.3205    2.2921  1.3071 13.5705  0.0000  0.0073   0.0115   0.0197    0.0311   0.0000   441.8553      0.587573       21.7734    -0.0974828      -2.97094     -0.997804      0.214512      0.283651      0.318237      0.358064      0.370728      0.384877
  56   8 2777.6911    3.1618  1.2125 14.2261  0.0000  0.0070   0.0164   0.0187    0.0352   0.0000   441.8038       1.92385       21.2105     -0.196257      -2.86431      -1.81625      0.205183      0.278915      0.302622      0.345240      0.348461      0.367316
  56   9 2968.7314    4.0365  1.1812 14.8122 -0.0003  0.0069   0.0211   0.0183    0.0353   0.0000   441.9691       1.97152       21.9771     0.0413090      -3.21227      -1.77037      0.202008      0.267018      0.296672      0.328100      0.345765      0.360200
  56  10 3155.7321    4.2560  1.3791 15.0752 -0.0000  0.0076   0.0210   0.0202    0.0277   0.0000   441.7366       2.40069       21.2539     -0.274645      -3.00852      -2.17273      0.223248      0.291915      0.322751      0.366733      0.378967      0.390403
  56  11 3339.9049    3.7249  2.1436 14.5028  0.0000  0.0096   0.0143   0.0256    0.0197   0.0000   441.9186       3.15085       21.2645     -0.274479      -1.84243      -2.60727      0.278032      0.373127      0.413074      0.458113      0.482118      0.496245
  56  12 3522.2233    2.9556  3.6416 13.8214  0.0000  0.0131   0.0087   0.0359    0.0146   0.0000   441.8186       4.18101       22.0656     -0.854485      -1.75050      -2.06993      0.378120      0.506297      0.567577      0.629715      0.657496      0.678767
  56  13 3702.8772    2.3302  6.0879 13.2936  0.0002  0.0197   0.0054   0.0538    0.0132   0.0000   442.5153       3.39714       21.3611       2.23616      -1.54403      -5.04731      0.566876      0.754659      0.852387      0.934469      0.980145       1.00822
  56  14 3881.8326    1.8145  9.0227 13.0782  0.0003  0.0296   0.0036   0.0812    0.0115   0.0000   442.8969       1.55284       19.6814       1.16447      0.648787      -6.81103      0.838718       1.11961       1.27973       1.39069       1.46393       1.50910
  57   1 1174.7635    0.0731  0.0403 11.7899  0.0000  0.0023   0.0028   0.0054    0.0072   0.0000   440.7020     -0.115359       21.9231     0.0107056      -3.53540     -0.107629     0.0732520      0.121522      0.118498      0.159175      0.151220      0.173320
  57   2 1486.3128    0.1839  0.1582 11.6499  0.0000  0.0030   0.0028   0.0078    0.0082   0.0000   442.1665     -0.234658       21.8395     -0.102955      -3.27425     -0.310403     0.0864831      0.116236      0.129610      0.144211      0.152777      0.161279
  57   3 1743.2154    0.3923  0.3623 11.6908  0.0000  0.0042   0.0036   0.0099    0.0118   0.0000   442.2096     -0.310890       22.0238     -0.563169      -3.46301      0.128740      0.116974      0.155632      0.176496      0.195620      0.206789      0.213534
  57   4 1973.1375    0.6730  0.7163 11.7967  0.0000  0.0056   0.0045   0.0142    0.0207   0.0000   442.2777     -0.199519       21.7658      0.364050      -3.45445      0.264439      0.157072      0.210179      0.235737      0.263932      0.278106      0.285417
  57   5 2193.0371    1.0727  1.0213 12.2540  0.0000  0.0065   0.0060   0.0173    0.0295   0.0000   442.3279     0.0809181       21.2988    -0.0204259      -3.61087     -0.806215      0.181875      0.245662      0.270202      0.305407      0.315275      0.326581
  57   6 2400.1391    1.6398  1.2955 12.9252 -0.0002  0.0075   0.0082   0.0195    0.0306   0.0000   441.4347      0.625589       21.6995      0.152247      -3.07675     -0.377809      0.207400      0.279450      0.308946      0.346848      0.358774      0.369220
  57   7 2598.6149    2.3507  1.3288 13.6283  0.0000  0.0074   0.0115   0.0197    0.0298   0.0000   442.0983       1.48834       21.9475    -0.0663628      -2.89113      -1.33252      0.209608      0.280205      0.311337      0.350923      0.366778      0.378580
  57   8 2794.0103    3.2325  1.2237 14.3001  0.0000  0.0069   0.0165   0.0188    0.0334   0.0000   441.7347       1.33008       22.2955     -0.665522      -2.67365      -2.06122      0.198365      0.260862      0.293119      0.322949      0.338688      0.354116
  57   9 2985.8441    4.0754  1.2034 14.8492  0.0000  0.0068   0.0210   0.0186    0.0345   0.0000   441.6472       1.88004       21.2814      0.115982      -2.72705      -1.34693      0.196384      0.260178      0.289429      0.325247      0.333011      0.345991
  57  10 3173.5749    4.2873  1.4624 14.8863  0.0000  0.0077   0.0200   0.0205    0.0289   0.0000   441.8395       2.48794       21.5572     -0.332626      -2.94580      -2.24886      0.221149      0.295123      0.325282      0.362340      0.379839      0.398381
  57  11 3358.4943    3.6566  2.2747 14.4961 -0.0000  0.0099   0.0135   0.0265    0.0183   0.0000   441.8167       2.62245       20.4634     -0.379239      -2.26381      -3.06151      0.277842      0.370083      0.412039      0.461942      0.483353      0.497564
  57  12 3541.5877    2.8869  3.8116 13.7845  0.0000  0.0135   0.0082   0.0368    0.0144   0.0000   442.0433       3.80901       20.7579      0.663591      -2.06172      -4.03395      0.381713      0.510615      0.570877      0.630512      0.659991      0.677888
  57  13 3722.9697    2.2530  6.2596 13.3287  0.0000  0.0204   0.0052   0.0559    0.0128   0.0000   441.6707       4.80681       22.8429      -1.05612      -2.74117      -2.26670      0.571514      0.766745      0.865138      0.955908       1.00355       1.03665
  57  14 3902.5893    1.7559  9.3521 13.1140 -0.0007  0.0313   0.0034   0.0846    0.0111   0.0000   441.6193      0.942796       20.7174       1.09528      -4.25645      -5.19945      0.867268       1.16562       1.32564       1.44654       1.52252       1.56367
  58   1 1183.5437    0.0781  0.0476 11.8021  0.0000  0.0022   0.0028   0.0061    0.0072   0.0000   440.8097     0.0220007       21.7513    -0.0213180      -3.64636     0.0836946     0.0670456     0.0920766      0.106288      0.123519      0.126798      0.144307
  58   2 1496.7025    0.1933  0.1460 11.6396  0.0001  0.0028   0.0029   0.0067    0.0082   0.0000   442.1533     -0.171288       21.7527     0.0712151      -3.24780     -0.193119     0.0797831      0.105834      0.118844      0.132862      0.141078      0.147478
  58   3 1754.3066    0.4040  0.3904 11.6792  0.0000  0.0043   0.0036   0.0104    0.0121   0.0000   442.0559     -0.146270       21.8125    -0.0884402      -3.77593      0.255940      0.118403      0.158235      0.175368      0.194293      0.206661      0.214200
  58   4 1985.5623    0.6968  0.7200 11.8421  0.0000  0.0055   0.0045   0.0140    0.0204   0.0000   442.1452     -0.108123       21.2996      0.164836      -3.21424     -0.375033      0.151546      0.206437      0.230499      0.260013      0.272352      0.278556
  58   5 2206.5264    1.0971  1.0385 12.3199  0.0000  0.0065   0.0061   0.0174    0.0290   0.0000   442.7587     0.0605568       21.4883      0.586571      -2.77313      -1.03243      0.179229      0.239401      0.268681      0.296177      0.310947      0.324916
  58   6 2414.3146    1.7000  1.2900 12.9625  0.0000  0.0073   0.0084   0.0195    0.0308   0.0000   442.0266      0.837910       21.1979     -0.457749      -3.55191     -0.737530      0.200445      0.268699      0.299697      0.333419      0.349903      0.361194
  58   7 2613.7853    2.4242  1.3651 13.6015  0.0000  0.0074   0.0116   0.0196    0.0302   0.0000   441.8729       1.36116       21.6260      0.646827      -2.66095      -1.16754      0.206436      0.279093      0.311732      0.347994      0.361958      0.375934
  58   8 2810.1985    3.3136  1.2308 14.4076  0.0000  0.0070   0.0169   0.0186    0.0334   0.0000   442.0263       1.68974       21.6112     -0.346010      -3.46724      -1.86970      0.197082      0.261867      0.290320      0.323938      0.342035      0.352149
  58   9 3002.8171    4.1765  1.1898 14.8903  0.0000  0.0067   0.0214   0.0183    0.0347   0.0000   441.6257       2.18338       21.8948     -0.573960      -2.62643      -1.83375      0.191190      0.251889      0.280410      0.309987      0.322592      0.337490
  58  10 3191.2580    4.2622  1.5291 14.9105  0.0000  0.0079   0.0193   0.0208    0.0261   0.0000   441.3962       2.30243       21.0259      0.278849      -3.46382      -2.39715      0.219155      0.294496      0.324694      0.365878      0.374577      0.395912
  58  11 3376.9614    3.5644  2.3855 14.4059  0.0000  0.0101   0.0128   0.0271    0.0181   0.0000   441.8601       3.50937       20.6002      0.127382      -2.24040      -3.18120      0.278800      0.376597      0.421147      0.470311      0.490325      0.508488
  58  12 3560.8198    2.8146  4.1711 13.6906  0.0000  0.0144   0.0076   0.0384    0.0140   0.0000   441.3872       3.29829       21.7521      0.893420      -3.41229      -3.01996      0.398888      0.531788      0.596597      0.655449      0.696552      0.714424
  58  13 3742.8688    2.1977  6.6772 13.3058 -0.0001  0.0217   0.0049   0.0593    0.0128   0.0000   441.6479       3.12231       21.4350     -0.534036      -2.49908      -6.93874      0.599485      0.800413      0.907102      0.994835       1.05059       1.08736
  58  14 3923.1003    1.7201  9.7346 13.0938  0.0005  0.0325   0.0033   0.0871    0.0108   0.0000   441.6032       4.12623       20.7807     -0.912543      -3.20096      -6.05981      0.884262       1.18994       1.34544       1.47223       1.54599       1.60429
  59   1 1192.2384    0.0798  0.0483 11.7850  0.0000  0.0023   0.0028   0.0054    0.0071   0.0000   440.7522     -0.228764       21.8610     -0.119953      -3.50253     0.0570847     0.0642242     0.0908810     0.0997041      0.110097      0.113635      0.118458
  59   2 1506.9665    0.1946  0.1490 11.6578  0.0000  0.0028   0.0029   0.0069    0.0081   0.0000   441.8437     -0.277325       22.1065    -0.0285353      -3.49527     -0.153563     0.0782294      0.101235      0.120334      0.130241      0.140593      0.143269
  59   3 1765.2713    0.4168  0.4266 11.6761  0.0000  0.0044   0.0035   0.0110    0.0124   0.0000   441.9909     -0.314368       22.0064     0.0913893      -3.35538      0.103273      0.118172      0.156884      0.179441      0.196646      0.204817      0.209114
  59   4 1997.8654    0.7138  0.7393 11.8750  0.0000  0.0055   0.0046   0.0141    0.0204   0.0000   442.2745     -0.325032       21.8620      0.214540      -3.16817    -0.0404118      0.149595      0.197351      0.222087      0.242834      0.258418      0.264537
  59   5 2219.8710    1.1323  1.0811 12.3913  0.0000  0.0067   0.0062   0.0179    0.0295   0.0000   442.0584      0.431091       21.4483    -0.0843272      -3.62264     -0.172818      0.182262      0.243318      0.270912      0.300120      0.312437      0.328001
  59   6 2428.3485    1.7280  1.3341 13.0185  0.0000  0.0074   0.0084   0.0197    0.0289   0.0000   441.7299      0.773167       21.9031      0.412809      -3.14116     -0.785934      0.201350      0.267739      0.300019      0.332801      0.350130      0.360386
  59   7 2628.8458    2.4924  1.3546 13.7241 -0.0002  0.0074   0.0119   0.0195    0.0292   0.0000   441.5701       1.35780       22.6706    -0.0464256      -2.63485     -0.968775      0.201212      0.269062      0.297896      0.330525      0.345297      0.364534
  59   8 2826.2660    3.4379  1.2223 14.3150  0.0000  0.0068   0.0171   0.0179    0.0356   0.0000   441.9382       2.13066       21.8284    -0.0358459      -3.10928      -1.53156      0.187897      0.251835      0.277936      0.312918      0.328187      0.340876
  59   9 3019.6455    4.1784  1.2225 14.9897  0.0000  0.0069   0.0211   0.0184    0.0309   0.0000   441.8710       2.04050       21.7404      0.497874      -2.58868      -2.18016      0.190448      0.258244      0.281706      0.321898      0.329076      0.341608
  59  10 3208.8326    4.2358  1.6067 14.8571  0.0000  0.0080   0.0185   0.0214    0.0250   0.0000   441.5993       2.15026       21.1438      0.357900      -2.42771      -1.99177      0.215498      0.289977      0.322510      0.364114      0.376693      0.394059
  59  11 3395.2908    3.5109  2.5837 14.2572 -0.0000  0.0104   0.0118   0.0280    0.0174   0.0000   441.9250       2.94229       21.9690      0.179767      -3.07540      -2.37000      0.282338      0.380459      0.424486      0.469807      0.495481      0.510375
  59  12 3579.9066    2.7346  4.3855 13.6285 -0.0000  0.0148   0.0072   0.0400    0.0138   0.0000   441.7964       3.37125       20.3235      0.727337      -2.81378      -2.53884      0.404833      0.541823      0.610819      0.671136      0.713791      0.732270
  59  13 3762.6691    2.1483  7.0770 13.2639  0.0004  0.0228   0.0045   0.0625    0.0127   0.0000   441.9269       3.45999       20.1420      -1.12047      -3.87143      -3.35822      0.616426      0.828469      0.941251       1.03366       1.08610       1.12475
  59  14 3943.5587    1.6687 10.0654 13.0609 -0.0003  0.0337   0.0032   0.0898    0.0105   0.0000   442.0729       4.06895       20.0151      -1.63853      -2.51818      -7.01865      0.898113       1.21352       1.36991       1.50572       1.58070       1.63766
  60   1 1200.8505    0.0792  0.0507 11.7810  0.0000  0.0024   0.0027   0.0057    0.0071   0.0000   440.7258     -0.157213       22.0392     -0.182798      -3.59269     0.0240225     0.0578947     0.0802804     0.0964092     0.0986152      0.114649      0.110354
  60   2 1517.1036    0.2012  0.1658 11.6314  0.0000  0.0030   0.0028   0.0071    0.0082   0.0000   441.9784     -0.140266       22.0068     0.0162738      -3.72306      0.231527     0.0809397      0.104557      0.120317      0.132566      0.138014      0.143830
  60   3 1776.1372    0.4318  0.4285 11.6891  0.0000  0.0043   0.0036   0.0108    0.0126   0.0000   442.0967     0.0857817       22.1788      0.104711      -3.54890     -0.334686      0.114723      0.152383      0.173943      0.189488      0.203248      0.212005
  60   4 2010.0568    0.7426  0.7741 11.8302  0.0000  0.0056   0.0046   0.0144    0.0219   0.0000   442.2784     0.0771898       22.0589      0.183394      -3.09505     -0.571825      0.147887      0.198413      0.222108      0.246575      0.257086      0.269253
  60   5 2233.0645    1.1710  1.1527 12.3774 -0.0000  0.0069   0.0062   0.0185    0.0312   0.0000   442.1681     -0.120944       21.8007      0.321284      -3.75872     -0.555884      0.184006      0.242527      0.270604      0.304989      0.320103      0.333805
  60   6 2442.2915    1.7806  1.3743 13.0634  0.0000  0.0074   0.0084   0.0198    0.0281   0.0000   442.3157      0.904518       21.5221      0.225665      -2.95447     -0.909955      0.200695      0.265834      0.298219      0.332867      0.348211      0.363472
  60   7 2643.8108    2.5634  1.3282 13.7561  0.0000  0.0072   0.0122   0.0189    0.0307   0.0000   442.0964       1.63897       21.9076     -0.241511      -3.09005     -0.822680      0.193426      0.260166      0.289712      0.325289      0.335836      0.348888
  60   8 2842.1981    3.4877  1.2318 14.4094  0.0000  0.0068   0.0172   0.0182    0.0336   0.0000   441.6810       1.41051       21.1838    -0.0849693      -3.02814      -2.11106      0.183814      0.246672      0.272598      0.304476      0.319099      0.327056
  60   9 3036.3451    4.2891  1.2555 14.9628 -0.0000  0.0069   0.0211   0.0186    0.0313   0.0000   442.1764       2.05076       21.8449     -0.169009      -2.79773      -1.13797      0.187033      0.250639      0.274112      0.308404      0.324680      0.336603
  60  10 3226.2568    4.1544  1.6708 14.8634  0.0000  0.0082   0.0177   0.0216    0.0230   0.0000   441.7611       3.15146       21.6521     0.0827608      -2.83441      -2.65637      0.219845      0.296007      0.328889      0.364165      0.383024      0.398678
  60  11 3413.5382    3.4487  2.7626 14.2108 -0.0000  0.0108   0.0112   0.0290    0.0167   0.0000   441.6977       2.47379       21.8398      0.875736      -3.05397      -2.59674      0.285494      0.385451      0.430677      0.478349      0.502608      0.517819
  60  12 3598.8472    2.6811  4.6397 13.5747  0.0001  0.0154   0.0068   0.0414    0.0137   0.0000   441.7103       3.98387       20.7648     -0.650689      -3.06076      -2.02602      0.410202      0.550740      0.615587      0.684533      0.719989      0.744142
  60  13 3782.2971    2.0868  7.5064 13.2757 -0.0002  0.0242   0.0042   0.0662    0.0122   0.0000   441.8424       4.11038       21.3081       3.22615      -1.15107      -6.90086      0.638731      0.861851      0.972676       1.06703       1.12802       1.16778
  61   1 1209.3943    0.0805  0.0529 11.7672  0.0000  0.0023   0.0027   0.0059    0.0070   0.0000   440.6143     -0.266720       21.8731     0.0435632      -3.71299     -0.280274     0.0601395     0.0858330     0.0978368      0.105128      0.105047      0.109042
  61   2 1527.1241    0.2078  0.1813 11.6397  0.0000  0.0032   0.0028   0.0075    0.0083   0.0000   441.9353     -0.426438       22.0816      0.167228      -3.61441     0.0162699     0.0849703      0.109623      0.133366      0.142676      0.149941      0.155419
  61   3 1786.8758    0.4513  0.4499 11.6880  0.0000  0.0044   0.0036   0.0109    0.0132   0.0000   442.0572     -0.263094       21.9155     -0.461289      -3.59509     0.0752144      0.117690      0.156917      0.179621      0.194717      0.203748      0.211453
  61   4 2022.1501    0.7524  0.7797 11.9227  0.0000  0.0056   0.0046   0.0144    0.0211   0.0000   442.6060      0.319971       21.9139      0.284040      -3.10520     -0.128772      0.143709      0.193467      0.217115      0.240061      0.256846      0.265027
  61   5 2246.1369    1.1961  1.1291 12.4823  0.0000  0.0068   0.0064   0.0179    0.0306   0.0000   442.5288      0.367201       22.0235    -0.0288072      -3.29065     -0.671426      0.179766      0.241265      0.267917      0.300046      0.309744      0.320545
  61   6 2456.0755    1.8318  1.3590 13.1722  0.0000  0.0073   0.0087   0.0199    0.0275   0.0000   441.8157      0.570995       22.1149     -0.397531      -3.05328     -0.150165      0.192200      0.256324      0.285242      0.321702      0.337724      0.347538
  61   7 2658.6758    2.6286  1.3441 13.8496  0.0000  0.0072   0.0124   0.0189    0.0292   0.0000   442.2890       1.08694       21.4865      0.387342      -2.78794      -1.31382      0.193341      0.257809      0.284809      0.316103      0.332290      0.346362
  61   8 2858.0463    3.5942  1.2083 14.4962  0.0006  0.0066   0.0178   0.0181    0.0342   0.0000   442.3015       1.54593       21.6075     -0.255501      -3.34972      -1.46705      0.176702      0.239537      0.258272      0.294579      0.301315      0.319255
  61   9 3052.9114    4.3369  1.2701 14.9505  0.0000  0.0069   0.0210   0.0184    0.0316   0.0000   441.5113       2.25537       22.4329    -0.0759706      -3.01120      -1.40836      0.182093      0.245851      0.269445      0.299404      0.314844      0.326301
  61  10 3243.5812    4.1940  1.7310 14.7488  0.0000  0.0081   0.0172   0.0216    0.0234   0.0000   441.9289       2.98553       20.8578      0.246831      -2.03589      -2.64418      0.214930      0.287744      0.317772      0.356562      0.371273      0.384486
  61  11 3431.6745    3.3528  2.9550 14.1234  0.0000  0.0112   0.0104   0.0298    0.0162   0.0000   441.0293       3.25187       21.6812      0.306385      -2.69378      -3.20149      0.293621      0.393601      0.440478      0.487636      0.515091      0.534549
  61  12 3617.7033    2.6201  4.9409 13.5376 -0.0001  0.0160   0.0063   0.0437    0.0134   0.0000   441.7414       3.92187       20.9042     -0.664445     -0.496236      -2.20609      0.416854      0.563491      0.633726      0.699918      0.739889      0.766510
  61  13 3801.8168    2.0334  7.7566 13.2890  0.0000  0.0250   0.0041   0.0686    0.0119   0.0000   441.8086       4.63807       23.9062      0.984029      -3.20788      -5.24024      0.652378      0.871444      0.991832       1.08978       1.15222       1.19199
  62   1 1217.8592    0.0889  0.0560 11.7613  0.0000  0.0023   0.0027   0.0056    0.0070   0.0000   440.6985     -0.196229       21.7510      0.281823      -3.63156      0.247276     0.0527408     0.0765767     0.0860065     0.0889521     0.0959538     0.0984505
  62   2 1537.0246    0.2169  0.1927 11.6405  0.0000  0.0031   0.0028   0.0077    0.0083   0.0000   442.0504     -0.324558       21.8789    -0.0680898      -3.80523     -0.190070     0.0819196      0.108593      0.124951      0.142927      0.144309      0.151511
  62   3 1797.5048    0.4587  0.4619 11.7092  0.0000  0.0045   0.0036   0.0108    0.0133   0.0000   441.8752     -0.363190       21.7682     0.0717767      -3.83497     -0.654598      0.117043      0.156200      0.180329      0.194898      0.206496      0.213682
  62   4 2034.1436    0.7783  0.8234 11.9258  0.0000  0.0056   0.0046   0.0150    0.0222   0.0000   442.4668   -0.00127173       22.0073      0.191772      -3.42692     -0.268325      0.143753      0.191049      0.214690      0.239216      0.250389      0.257781
  62   5 2259.0734    1.2404  1.1764 12.5168  0.0000  0.0069   0.0064   0.0186    0.0305   0.0000   442.1324      0.424137       22.1588     -0.343656      -3.81888      0.596786      0.177561      0.239415      0.266886      0.299759      0.311129      0.323702
  62   6 2469.7758    1.8787  1.4155 13.2042  0.0000  0.0074   0.0087   0.0201    0.0261   0.0000   442.2784      0.553444       21.4660      0.202632      -2.64561     -0.875952      0.192293      0.256643      0.287060      0.317091      0.335908      0.350724
  62   7 2673.4087    2.6906  1.3618 13.8798 -0.0012  0.0072   0.0124   0.0192    0.0286   0.0000   442.5294       1.31107       21.5525      0.307693      -3.05830      -1.02522      0.188990      0.253403      0.280029      0.314937      0.329326      0.341233
  62   8 2873.7506    3.6505  1.2432 14.4556 -0.0000  0.0066   0.0175   0.0180    0.0340   0.0000   442.1102       1.71287       21.4642     -0.338217      -2.43117      -1.52042      0.175971      0.234325      0.261258      0.290125      0.304878      0.316646
  62   9 3069.3607    4.3444  1.3624 14.8608 -0.0000  0.0070   0.0200   0.0190    0.0297   0.0000   442.1864       2.09983       22.0296      0.358106      -2.74464      -1.57888      0.182156      0.244285      0.269621      0.302617      0.314770      0.326617
  62  10 3260.7966    4.1034  1.8520 14.6845 -0.0001  0.0084   0.0161   0.0223    0.0220   0.0000   441.7492       2.61127       21.3876      0.305052      -2.59031      -2.51301      0.221122      0.293200      0.327734      0.365501      0.385297      0.402826
  62  11 3449.6008    3.2697  3.1192 14.0791 -0.0000  0.0113   0.0098   0.0312    0.0155   0.0000   441.5659       3.47414       20.8306      0.441101      -1.70603      -2.87095      0.296151      0.397884      0.445078      0.495204      0.520468      0.537628
  62  12 3636.4340    2.5656  5.3442 13.4646  0.0001  0.0169   0.0059   0.0463    0.0136   0.0000   441.6527       3.74366       21.6217      0.662182      -1.38257      -3.71001      0.436549      0.582998      0.658644      0.727624      0.767304      0.792766
  62  13 3821.2213    1.9927  8.1840 13.2947  0.0005  0.0262   0.0039   0.0718    0.0116   0.0000   442.2729       1.78543       20.1578     -0.913399      -2.28310      -5.18873      0.668473      0.894638       1.01740       1.12402       1.18158       1.22462
  63   1 1226.2303    0.0896  0.0597 11.7392  0.0000  0.0023   0.0026   0.0057    0.0070   0.0000   440.7184      0.145527       21.8612      0.234195      -3.82651      0.179147     0.0553493     0.0761014     0.0877281     0.0986858     0.0967603      0.100405
  63   2 1546.8020    0.2286  0.1987 11.6263  0.0000  0.0031   0.0029   0.0079    0.0083   0.0000   442.0324    -0.0593048       21.9540      0.139447      -3.50237      0.550131     0.0776608      0.105051      0.122411      0.132810      0.147368      0.148314
  63   3 1808.0328    0.4711  0.4988 11.6829  0.0000  0.0046   0.0036   0.0115    0.0138   0.0000   442.1870     -0.305513       21.8305    -0.0932964      -3.76746     -0.137837      0.118219      0.152272      0.171373      0.192944      0.205337      0.212624
  63   4 2046.0423    0.7933  0.8772 11.9336  0.0000  0.0059   0.0046   0.0154    0.0231   0.0000   442.2131     -0.244468       21.9285    -0.0328976      -3.46722     -0.501500      0.148352      0.200593      0.224670      0.247086      0.262708      0.272062
  63   5 2271.8940    1.2803  1.2131 12.4714  0.0000  0.0068   0.0064   0.0185    0.0306   0.0000   442.1285      0.503741       22.1650     -0.614942      -3.71311     -0.894131      0.175126      0.235625      0.264878      0.294446      0.307477      0.320053
  63   6 2483.3374    1.9427  1.4261 13.1622  0.0000  0.0074   0.0088   0.0196    0.0276   0.0000   441.9205      0.704181       21.7877      0.411812      -3.07140     -0.513449      0.189691      0.254509      0.281232      0.319009      0.338309      0.350232
  63   7 2688.0752    2.7782  1.3609 13.8605 -0.0001  0.0071   0.0127   0.0188    0.0294   0.0000   442.4340       1.03595       21.2041     -0.157660      -2.32701      -1.69274      0.181706      0.242560      0.268636      0.301060      0.313085      0.328451
  63   8 2889.3243    3.7246  1.2338 14.5842  0.0008  0.0066   0.0179   0.0179    0.0319   0.0000   442.3771       1.65180       22.0169     0.0929708      -2.81449     -0.718622      0.172370      0.229570      0.256054      0.284184      0.294474      0.310065
  63   9 3085.6752    4.3474  1.3865 14.9887  0.0000  0.0071   0.0199   0.0192    0.0276   0.0000   442.0244       2.13865       21.6156     -0.681694      -2.61042      -1.83902      0.185501      0.248257      0.277066      0.306558      0.322624      0.336008
  63  10 3277.8842    4.0285  1.9311 14.6414  0.0000  0.0085   0.0154   0.0230    0.0211   0.0000   442.1192       2.91666       21.3411     0.0187566      -2.46090      -2.40575      0.218144      0.294984      0.325815      0.364765      0.386179      0.396266
  63  11 3467.4921    3.2221  3.3351 13.9809  0.0000  0.0118   0.0092   0.0318    0.0152   0.0000   442.5806       2.66021       20.4941      0.697154      -2.23857      -3.57078      0.302483      0.405501      0.453658      0.503781      0.530430      0.549566
  63  12 3655.0014    2.4955  5.6369 13.4721  0.0000  0.0179   0.0056   0.0486    0.0133   0.0000   441.1226       3.04223       21.1616      0.470146      -3.36256      -2.91164      0.455422      0.608917      0.690259      0.758163      0.805676      0.831743
  63  13 3840.4447    1.9118  8.4197 13.2923 -0.0006  0.0275   0.0037   0.0744    0.0113   0.0000   441.5068       4.69297       21.6898      0.319791      -1.35755      -1.26079      0.688045      0.930335       1.05457       1.16019       1.22839       1.27593
  64   1 1234.5386    0.0881  0.0611 11.7480  0.0000  0.0024   0.0026   0.0058    0.0069   0.0000   440.8885    -0.0812836       21.9592     0.0201782      -3.44625    -0.0376431     0.0650630     0.0922412      0.100643      0.116209      0.124046      0.133656
  64   2 1556.4717    0.2359  0.2006 11.6437  0.0000  0.0031   0.0029   0.0075    0.0084   0.0000   441.9578     -0.201134       22.0484     0.0482416      -3.80959     -0.210722     0.0818736      0.104056      0.123590      0.135618      0.145100      0.147478
  64   3 1818.4528    0.4850  0.5094 11.7144  0.0000  0.0046   0.0036   0.0114    0.0139   0.0000   442.3311     0.0803162       22.0892     0.0920789      -3.54564     -0.286129      0.116130      0.152453      0.175535      0.190599      0.208558      0.211632
  64   4 2057.8548    0.8286  0.8706 11.9503  0.0000  0.0058   0.0047   0.0149    0.0234   0.0000   442.4124   -0.00916676       21.9429      0.159716      -3.70394     -0.504616      0.142997      0.195808      0.215900      0.239418      0.258250      0.265191
  64   5 2284.5771    1.3145  1.2345 12.5607  0.0005  0.0069   0.0065   0.0185    0.0290   0.0000   442.4584      0.632628       21.8961     0.0888589      -2.74425     -0.390555      0.173191      0.232319      0.263388      0.296609      0.310030      0.322911
  64   6 2496.7962    1.9981  1.4286 13.1831  0.0000  0.0073   0.0089   0.0192    0.0279   0.0000   442.0070      0.853257       21.9167     -0.537705      -3.17503     -0.231016      0.184727      0.247510      0.275930      0.309938      0.325152      0.337682
  64   7 2702.6322    2.8269  1.3789 13.9399  0.0000  0.0071   0.0128   0.0188    0.0285   0.0000   442.2173       1.15962       22.0128     -0.396710      -3.12440      -1.22494      0.176348      0.237860      0.263075      0.298901      0.310618      0.323376
  64   8 2904.7811    3.8016  1.2309 14.7128  0.0000  0.0066   0.0184   0.0178    0.0314   0.0000   442.1594       1.64007       21.4772      0.364652      -2.45144      -1.66760      0.170007      0.222487      0.249172      0.278210      0.291495      0.306865
  64   9 3101.8822    4.3717  1.3687 14.9836 -0.0000  0.0070   0.0198   0.0188    0.0276   0.0000   442.1041       2.10376       21.7610     -0.223749      -2.96331      -1.94428      0.178477      0.237904      0.264553      0.295239      0.310878      0.323574
  64  10 3294.8427    3.9693  1.9778 14.7017  0.0000  0.0087   0.0149   0.0232    0.0198   0.0000   442.2539       3.14815       21.2356    -0.0185601      -2.84533      -2.80651      0.217084      0.298363      0.326498      0.367141      0.385541      0.401700
  64  11 3485.2494    3.1508  3.4081 13.9748 -0.0000  0.0120   0.0089   0.0321    0.0149   0.0000   441.8791       2.80759       21.7222      0.304121      -2.40314      -2.54257      0.300602      0.404647      0.454993      0.503476      0.531707      0.551725
  64  12 3673.4745    2.4484  5.8837 13.4906  0.0000  0.0187   0.0054   0.0509    0.0132   0.0000   442.3192       3.40148       22.0719      0.130109      -2.29453      -2.01748      0.466547      0.628065      0.708871      0.782161      0.829981      0.862259
  64  13 3859.5731    1.8740  8.7342 13.2731  0.0000  0.0283   0.0036   0.0770    0.0112   0.0000   441.3782       4.42148       20.8984       1.38752      -2.73859      -3.62873      0.698892      0.940796       1.06689       1.17826       1.23612       1.28403
  65   1 1242.7755    0.0981  0.0674 11.7344  0.0000  0.0022   0.0026   0.0061    0.0069   0.0000   440.7821     -0.158951       21.7780    -0.0303235      -3.63083   -0.00418339     0.0540578     0.0731022     0.0810978     0.0896633     0.0897618     0.0969220
  65   2 1566.0291    0.2434  0.2226 11.6341  0.0000  0.0033   0.0028   0.0080    0.0085   0.0000   441.9646     -0.173993       21.9376     -0.138576      -3.77643      0.144014     0.0805347      0.105615      0.117768      0.134302      0.136688      0.143572
  65   3 1828.7779    0.4941  0.5179 11.7321  0.0000  0.0046   0.0036   0.0116    0.0138   0.0000   442.1263     -0.287010       21.7775      0.239258      -3.28015     -0.243451      0.112983      0.150336      0.165598      0.185177      0.198559      0.207870
  65   4 2069.5622    0.8333  0.9250 12.0195  0.0000  0.0059   0.0047   0.0158    0.0232   0.0000   442.1713      0.235828       21.9140    -0.0189915      -3.62815     -0.368523      0.146326      0.195575      0.219060      0.245271      0.257946      0.269462
  65   5 2297.1272    1.3670  1.2594 12.5994  0.0000  0.0069   0.0066   0.0185    0.0291   0.0000   442.1128      0.236406       22.1366     -0.122848      -3.26644     -0.217841      0.171329      0.231198      0.256065      0.290037      0.303216      0.318938
  65   6 2510.1607    2.0378  1.4403 13.3340  0.0000  0.0074   0.0091   0.0196    0.0259   0.0000   442.4806      0.731585       21.5064     -0.597843      -3.14714     -0.603011      0.180778      0.246023      0.270044      0.305134      0.318705      0.334380
  65   7 2717.0711    2.9179  1.3409 14.0539  0.0000  0.0070   0.0133   0.0185    0.0285   0.0000   442.4520       1.50698       21.9793    -0.0315452      -2.78808      -1.51070      0.170934      0.231677      0.254688      0.286103      0.300323      0.313586
  65   8 2920.1328    3.8851  1.2543 14.7444  0.0000  0.0066   0.0184   0.0179    0.0303   0.0000   442.0282       1.76460       22.3920     -0.183138      -2.82074      -1.26964      0.167504      0.223323      0.250214      0.279474      0.292455      0.307012
  65   9 3117.9759    4.4284  1.3996 14.8999  0.0000  0.0070   0.0196   0.0186    0.0282   0.0000   442.5539       2.44056       21.8722     -0.114158      -2.83407      -2.18805      0.175650      0.235865      0.260702      0.291968      0.306215      0.320643
  65  10 3311.7090    3.8978  2.1217 14.6105  0.0000  0.0089   0.0141   0.0241    0.0189   0.0000   442.7423       3.15742       21.9631      0.655222      -3.35803      -1.82479      0.219814      0.295823      0.330209      0.366926      0.384806      0.403069
  65  11 3502.9083    3.0957  3.7516 13.8440  0.0000  0.0127   0.0082   0.0337    0.0146   0.0000   441.8649       3.53780       21.6925       1.00126      -3.58752      -2.81756      0.313662      0.422385      0.471719      0.524436      0.553087      0.572467
  65  12 3691.8538    2.3742  6.1552 13.5091  0.0000  0.0194   0.0051   0.0535    0.0126   0.0000   440.7493       3.56293       21.6393     -0.371106      -3.42955      -3.49132      0.475609      0.638926      0.724416      0.803507      0.846208      0.876939
  65  13 3878.6660    1.8355  9.2874 13.2313  0.0000  0.0301   0.0034   0.0811    0.0108   0.0000   441.7109       3.29594       20.5035     -0.786574     -0.772057      -4.08791      0.731843      0.985737       1.11659       1.22843       1.29542       1.34057
  66   1 1250.9439    0.0932  0.0672 11.7427  0.0000  0.0024   0.0025   0.0059    0.0068   0.0000   440.6329     -0.194306       21.9238     0.0864094      -3.78002    -0.0280484     0.0597317     0.0744326     0.0841616     0.0949419     0.0994949      0.102662
  66   2 1575.4650    0.2521  0.2297 11.6099  0.0000  0.0032   0.0028   0.0079    0.0086   0.0000   442.0697     -0.283850       21.7682    0.00616135      -3.38950    -0.0720300     0.0808936      0.105910      0.121595      0.131026      0.137439      0.143053
  66   3 1839.0133    0.5084  0.5579 11.7268  0.0000  0.0048   0.0036   0.0119    0.0146   0.0000   442.0742     -0.326654       21.8023      0.331454      -3.60173      0.247135      0.115393      0.155319      0.176532      0.191765      0.201475      0.211910
  66   4 2081.1743    0.8676  0.9156 12.0378  0.0000  0.0058   0.0048   0.0154    0.0238   0.0000   442.3189      0.217092       22.0598     -0.134573      -3.25152      0.222246      0.141718      0.190081      0.213751      0.239863      0.250334      0.260672
  66   5 2309.5660    1.3789  1.2821 12.6607  0.0000  0.0070   0.0066   0.0186    0.0281   0.0000   442.4346      0.477312       21.7738      0.438393      -2.82049     -0.804236      0.171978      0.228503      0.256694      0.287131      0.300022      0.315315
  66   6 2523.4192    2.0917  1.4398 13.3297  0.0000  0.0073   0.0092   0.0193    0.0267   0.0000   442.4542      0.843239       22.0376      0.385194      -3.23405     -0.923519      0.176775      0.235671      0.265502      0.294112      0.312674      0.323985
  66   7 2731.4335    2.9749  1.3354 14.1487  0.0000  0.0069   0.0136   0.0182    0.0281   0.0000   442.5118       1.35781       21.5880     0.0960659      -3.27477      -1.68980      0.169666      0.225677      0.253970      0.284042      0.296832      0.308491
  66   8 2935.3721    3.9899  1.2576 14.7242  0.0001  0.0065   0.0186   0.0176    0.0307   0.0000   442.2250       1.92014       21.4977     -0.216229      -3.02700      -1.28609      0.161943      0.213894      0.239128      0.269890      0.283908      0.296262
  66   9 3133.9475    4.4024  1.4607 14.9061  0.0000  0.0071   0.0190   0.0190    0.0268   0.0000   442.2311       2.51039       21.8210   -0.00113909      -2.68146      -2.12696      0.178186      0.236424      0.263511      0.293769      0.305544      0.320726
  66  10 3328.4815    3.8487  2.2417 14.5222  0.0000  0.0091   0.0133   0.0244    0.0185   0.0000   442.4761       3.48495       21.2492     -0.281061      -2.55379      -2.12828      0.224043      0.301198      0.337358      0.374460      0.396548      0.415171
  66  11 3520.4227    3.0003  3.8766 13.8759 -0.0000  0.0129   0.0079   0.0351    0.0140   0.0000   441.6106       3.48582       22.1594      0.798078      -3.39109      -2.16629      0.314867      0.422300      0.475529      0.527862      0.557662      0.576632
  66  12 3710.1058    2.3231  6.4031 13.4932 -0.0000  0.0204   0.0049   0.0554    0.0127   0.0000   442.2941       3.38133       22.2360      0.456695      -2.91808      -4.55443      0.492738      0.661583      0.746535      0.822940      0.875098      0.907860
  67   1 1259.0363    0.0933  0.0783 11.7183  0.0000  0.0027   0.0025   0.0068    0.0068   0.0000   440.8139     -0.190297       21.9153    -0.0654951      -3.73734    -0.0967195     0.0675722     0.0929701      0.109120      0.126670      0.139781      0.150333
  67   2 1584.8053    0.2570  0.2208 11.6243  0.0000  0.0031   0.0029   0.0075    0.0084   0.0000   441.9903     -0.144727       21.8691    -0.0844600      -3.64578    -0.0250693     0.0758665     0.0993337      0.111377      0.122099      0.130214      0.138210
  67   3 1849.1601    0.5239  0.5632 11.7174  0.0000  0.0047   0.0036   0.0118    0.0147   0.0000   442.1700    -0.0217028       21.8506      0.222593      -3.59704    -0.0967428      0.111758      0.149108      0.167535      0.189965      0.198370      0.203248
  67   4 2092.7041    0.8826  0.9132 12.1214  0.0000  0.0059   0.0049   0.0151    0.0229   0.0000   442.3240     -0.440698       22.0113    -0.0535441      -3.30418      0.401477      0.140174      0.184803      0.209845      0.232724      0.248694      0.255713
  67   5 2321.8738    1.4262  1.3520 12.6303  0.0000  0.0071   0.0065   0.0189    0.0267   0.0000   442.3642      0.523813       22.2249     -0.396833      -3.37078     -0.483752      0.168153      0.227670      0.253713      0.284474      0.298668      0.311935
  67   6 2536.5846    2.1476  1.4754 13.3433  0.0000  0.0073   0.0092   0.0194    0.0259   0.0000   442.2861       1.08535       21.7413     -0.507370      -3.31060     -0.496884      0.176225      0.236641      0.262914      0.297839      0.312988      0.328462
  67   7 2745.6911    3.0713  1.3181 14.1333  0.0000  0.0067   0.0139   0.0179    0.0292   0.0000   442.2449       1.31409       21.9897     -0.131372      -2.94314     -0.825774      0.164593      0.218681      0.242923      0.274112      0.287429      0.298727
  67   8 2950.4821    4.0363  1.2830 14.7638 -0.0000  0.0066   0.0185   0.0176    0.0297   0.0000   442.2687       1.84333       22.5624     0.0220473      -2.52304      -1.69880      0.160276      0.215312      0.238291      0.268353      0.280891      0.293712
  67   9 3149.8151    4.3864  1.5299 14.9061  0.0000  0.0073   0.0183   0.0194    0.0248   0.0000   442.3507       2.35825       21.7087     -0.331824      -2.80084      -1.77502      0.177924      0.236019      0.264814      0.293301      0.309157      0.324560
  67  10 3345.1338    3.7687  2.3884 14.4775  0.0000  0.0094   0.0125   0.0254    0.0173   0.0000   442.0530       3.31441       21.1091      0.297531      -2.88486      -2.82200      0.225703      0.303746      0.341878      0.378055      0.399848      0.413902
  67  11 3537.8475    2.9376  4.0939 13.8200 -0.0001  0.0134   0.0075   0.0362    0.0138   0.0000   442.6323       2.92975       21.6322      0.766449      -2.67932      -2.81596      0.324547      0.435179      0.492167      0.542534      0.574641      0.596205
  67  12 3728.2557    2.2751  6.8063 13.4578  0.0006  0.0213   0.0046   0.0586    0.0125   0.0000   441.3376       3.67678       22.2159     -0.244289      -2.94465      -3.94462      0.506510      0.682698      0.770270      0.855750      0.906515      0.940436
  68   1 1267.0601    0.1057  0.0728 11.7271  0.0000  0.0023   0.0025   0.0057    0.0068   0.0000   440.6596     -0.251884       22.0184      0.163704      -3.59237    -0.0584508     0.0525974     0.0701940     0.0789876     0.0864854     0.0960847     0.0964402
  68   2 1594.0294    0.2664  0.2343 11.6494  0.0000  0.0033   0.0029   0.0075    0.0086   0.0000   441.7508     -0.207355       22.0595     -0.107533      -3.97110     -0.130401     0.0763882      0.100501      0.114363      0.125846      0.138199      0.140809
  68   3 1859.2155    0.5429  0.5923 11.7264  0.0000  0.0048   0.0036   0.0119    0.0154   0.0000   441.9919     -0.229727       22.0512      0.122980      -3.87148     -0.282584      0.113192      0.152792      0.172829      0.191048      0.206229      0.213451
  68   4 2104.1125    0.9018  1.0071 12.1310  0.0000  0.0061   0.0048   0.0164    0.0246   0.0000   442.5237     0.0885568       21.7092     -0.335855      -3.33694      0.178035      0.143993      0.193485      0.219041      0.243635      0.255055      0.266296
  68   5 2334.0848    1.4492  1.3667 12.7382  0.0000  0.0071   0.0066   0.0191    0.0258   0.0000   442.4507      0.691754       22.4103    -0.0729435      -3.14239     -0.622050      0.169628      0.227578      0.255805      0.282155      0.297650      0.311262
  68   6 2549.6626    2.2160  1.4674 13.3685 -0.0000  0.0071   0.0094   0.0190    0.0264   0.0000   442.1993      0.692725       22.1551     -0.192703      -3.40639      -1.13135      0.169965      0.228665      0.254011      0.285999      0.299004      0.317448
  68   7 2759.8422    3.1149  1.3320 14.2886  0.0000  0.0068   0.0140   0.0181    0.0274   0.0000   442.4005       1.55730       22.0166      0.528701      -3.11849     -0.893979      0.164081      0.218285      0.242342      0.273578      0.287294      0.298024
  68   8 2965.4930    4.0785  1.2665 14.8173  0.0000  0.0065   0.0187   0.0174    0.0300   0.0000   442.2285       1.94838       21.8886     -0.431240      -3.26424      -1.67634      0.155668      0.208510      0.232143      0.259499      0.271029      0.286586
  68   9 3165.5494    4.3830  1.5624 14.8923  0.0000  0.0073   0.0180   0.0195    0.0247   0.0000   442.3777       2.71145       21.5772      0.162508      -2.58341      -2.09451      0.173373      0.231961      0.261784      0.293362      0.307090      0.319534
  68  10 3361.6498    3.7107  2.4450 14.4770  0.0000  0.0095   0.0121   0.0256    0.0168   0.0000   442.0867       2.95033       21.2554      0.844953      -2.72742      -2.18693      0.223591      0.304394      0.337067      0.377627      0.396793      0.414638
  68  11 3555.2029    2.8533  4.3081 13.8660  0.0000  0.0139   0.0072   0.0383    0.0134   0.0000   441.8942       2.78138       22.1182     -0.214049      -3.29994      -2.17243      0.331867      0.446313      0.502180      0.557901      0.591594      0.611834
  68  12 3746.2233    2.2111  7.1724 13.4809  0.0000  0.0226   0.0043   0.0619    0.0122   0.0000   442.5925       3.43394       20.3658       1.49703      -2.84121      -2.06651      0.528735      0.715638      0.810433      0.903166      0.947248      0.990301
  69   1 1275.0176    0.1027  0.0764 11.7213  0.0000  0.0023   0.0025   0.0060    0.0068   0.0000   440.8596    -0.0349693       22.0001    -0.0304107      -3.66107     0.0207807     0.0554503     0.0766488     0.0839474     0.0999447      0.103658      0.107661
  69   2 1603.1518    0.2723  0.2495 11.6366  0.0000  0.0033   0.0029   0.0079    0.0086   0.0000   441.8379     -0.125933       22.1395      0.415929      -3.66588    -0.0450367     0.0756686      0.100793      0.117784      0.127234      0.136205      0.138660
  69   3 1869.1789    0.5521  0.6204 11.7622  0.0000  0.0048   0.0036   0.0125    0.0154   0.0000   441.9536     -0.230576       22.1293      0.158999      -3.81210   -0.00669532      0.111823      0.148498      0.168275      0.187791      0.199669      0.208183
  69   4 2115.4503    0.9285  1.0250 12.1676  0.0000  0.0061   0.0049   0.0165    0.0245   0.0000   442.5340      0.196995       21.8500      0.398751      -3.26472     -0.229311      0.141609      0.188048      0.213109      0.239148      0.249787      0.259412
  69   5 2346.1587    1.4981  1.3591 12.8388  0.0000  0.0071   0.0068   0.0188    0.0251   0.0000   442.2584      0.873928       21.8951     0.0416153      -3.51197     -0.435470      0.163124      0.219522      0.247231      0.275144      0.293957      0.305409
  69   6 2562.6520    2.2567  1.4850 13.4312  0.0000  0.0071   0.0095   0.0192    0.0254   0.0000   442.2735       1.37514       22.1461     -0.555947      -3.20506      -1.67995      0.169008      0.225508      0.250318      0.279581      0.296773      0.310806
  69   7 2773.9121    3.1842  1.3412 14.3117 -0.0000  0.0067   0.0142   0.0183    0.0269   0.0000   442.5092       1.44504       21.6199     -0.296262      -3.53020      -1.27649      0.157942      0.208430      0.234370      0.264703      0.278692      0.289447
  69   8 2980.3978    4.1504  1.2868 14.8692  0.0001  0.0065   0.0188   0.0175    0.0285   0.0000   442.4954       2.37906       22.1876      0.149166      -3.29855      -2.12037      0.154636      0.204252      0.228725      0.255632      0.268542      0.281996
  69   9 3181.1970    4.3678  1.6624 14.8480  0.0000  0.0075   0.0171   0.0200    0.0225   0.0000   442.2710       2.65610       22.0851      0.261124      -3.36861      -2.26544      0.175704      0.236593      0.262993      0.297805      0.309414      0.325132
  69  10 3378.1064    3.6342  2.6557 14.3560 -0.0000  0.0098   0.0112   0.0267    0.0162   0.0000   441.9729       3.06517       21.2104     0.0985535      -1.88097      -2.62955      0.228858      0.308852      0.346936      0.385539      0.405626      0.422064
  69  11 3572.4108    2.8214  4.6519 13.7614  0.0000  0.0148   0.0067   0.0398    0.0135   0.0000   442.1369       3.08283       21.7654      0.294145      -3.17794      -4.26832      0.343541      0.461092      0.516999      0.576073      0.611328      0.633198
  69  12 3764.1663    2.1585  7.4316 13.4594  0.0001  0.0234   0.0041   0.0640    0.0119   0.0000   442.3382       2.33980       22.1971      0.659873      -1.93269      -2.63390      0.538188      0.725436      0.818376      0.907664      0.961628      0.992467
  70   1 1282.9112    0.1033  0.0717 11.7184  0.0000  0.0022   0.0025   0.0055    0.0067   0.0000   440.7213     -0.222755       21.9144     0.0995165      -3.68055    0.00921398     0.0512681     0.0647697     0.0775888     0.0799548     0.0897950     0.0932428
  70   2 1612.1674    0.2764  0.2692 11.6282  0.0000  0.0034   0.0028   0.0083    0.0088   0.0000   441.7421     -0.307573       21.9847     -0.122775      -3.89142      0.152421     0.0787217      0.104060      0.119067      0.130472      0.138007      0.143232
  70   3 1879.0771    0.5640  0.6367 11.7665  0.0000  0.0049   0.0036   0.0124    0.0157   0.0000   442.1925     -0.295775       21.6560     -0.125662      -3.39570     -0.131615      0.111824      0.149913      0.165215      0.186395      0.198385      0.206474
  70   4 2126.6876    0.9497  1.0344 12.1595 -0.0000  0.0061   0.0049   0.0163    0.0250   0.0000   442.3623      0.121981       22.3699      0.331121      -3.23497     -0.706870      0.139633      0.185751      0.211256      0.236978      0.250450      0.260315
  70   5 2358.1440    1.5436  1.4204 12.8079  0.0000  0.0071   0.0067   0.0190    0.0249   0.0000   442.4250      0.873134       22.1984     -0.142833      -3.43927     -0.252863      0.165655      0.222266      0.248403      0.280422      0.292888      0.306067
  70   6 2575.5524    2.3216  1.4769 13.5839  0.0000  0.0072   0.0098   0.0190    0.0248   0.0000   442.4388      0.652226       21.8745      0.242855      -3.15606     -0.586061      0.166529      0.222290      0.247285      0.277978      0.290071      0.306274
  70   7 2787.8962    3.2654  1.3462 14.3319  0.0000  0.0067   0.0143   0.0180    0.0271   0.0000   442.4999       1.16371       21.5956      0.125386      -3.02130      -1.09248      0.155044      0.206623      0.233074      0.258944      0.274475      0.284087
  70   8 2995.1787    4.2056  1.3048 14.9122  0.0000  0.0065   0.0188   0.0175    0.0280   0.0000   442.4581       1.97663       21.8769     -0.267741      -3.29353      -1.37742      0.153964      0.202741      0.226334      0.253974      0.266262      0.279351
  70   9 3196.7414    4.3234  1.6849 14.7706  0.0000  0.0075   0.0167   0.0200    0.0231   0.0000   442.1793       3.03118       21.7995     -0.439057      -3.20329      -2.02016      0.173734      0.231592      0.258240      0.287847      0.308167      0.321732
  70  10 3394.4419    3.5979  2.8090 14.2691  0.0000  0.0101   0.0106   0.0272    0.0161   0.0000   442.5041       3.20330       21.9435     -0.154566      -2.17355      -2.16143      0.232845      0.313313      0.351242      0.390612      0.413181      0.434879
  70  11 3589.5083    2.7482  4.8457 13.7444 -0.0001  0.0154   0.0064   0.0417    0.0135   0.0000   442.8088       2.87156       20.7938      -1.02028      -4.02843      -3.44468      0.349849      0.473858      0.532654      0.591099      0.624480      0.648753
  70  12 3781.9422    2.1055  7.7784 13.4788  0.0000  0.0246   0.0040   0.0670    0.0116   0.0000   442.6941       1.76504       21.7859      0.498039      -2.36741      -4.13124      0.556702      0.751731      0.850579      0.939798      0.993642       1.04389
  71   1 1290.7440    0.1114  0.0844 11.7111  0.0000  0.0023   0.0024   0.0061    0.0067   0.0000   440.5947     -0.117996       21.8754     0.0180425      -3.74680     0.0774422     0.0523552     0.0697473     0.0814802     0.0884126     0.0992753      0.102024
  71   2 1621.0795    0.2888  0.2823 11.6255  0.0000  0.0034   0.0028   0.0085    0.0089   0.0000   441.7585    -0.0759080       22.0590     -0.130896      -3.79500     -0.122377     0.0791790      0.102214      0.117516      0.130016      0.135851      0.144930
  71   3 1888.8963    0.5859  0.6606 11.7787  0.0000  0.0049   0.0037   0.0126    0.0162   0.0000   442.0517    -0.0774017       21.9692    -0.0175765      -3.72076      0.246703      0.110668      0.148302      0.168781      0.188821      0.199023      0.207089
  71   4 2137.8168    0.9757  1.0415 12.2722  0.0000  0.0061   0.0050   0.0164    0.0246   0.0000   442.7127      0.317579       22.3394     -0.262176      -3.66360     -0.530056      0.139597      0.187042      0.207308      0.235703      0.246151      0.258465
  71   5 2370.0142    1.5816  1.3935 12.9229  0.0000  0.0070   0.0070   0.0190    0.0249   0.0000   442.1973      0.376262       22.0520      0.322881      -2.86750     -0.552303      0.161393      0.215710      0.241414      0.271475      0.283395      0.300186
  71   6 2588.3610    2.3715  1.4974 13.5286  0.0000  0.0072   0.0097   0.0187    0.0251   0.0000   442.4848      0.873242       21.6515     -0.306691      -3.30602     -0.411450      0.163336      0.219429      0.243178      0.274595      0.289967      0.304008
  71   7 2801.7638    3.3384  1.3428 14.3692  0.0000  0.0066   0.0146   0.0178    0.0273   0.0000   442.2337       1.28045       21.8515     0.0421386      -3.87969      -1.81758      0.152022      0.204289      0.228508      0.254731      0.268111      0.280095
  71   8 3009.8536    4.2960  1.3107 14.8543 -0.0001  0.0064   0.0188   0.0173    0.0288   0.0000   442.3890       1.88357       22.0118      0.117978      -3.40822      -1.32582      0.148740      0.198512      0.222074      0.250664      0.260110      0.276302
  71   9 3212.1735    4.3016  1.7402 14.9351  0.0000  0.0077   0.0165   0.0207    0.0205   0.0000   442.1604       2.48955       22.0577      0.601977      -3.29976      -1.61065      0.176787      0.236372      0.266573      0.294648      0.308528      0.322941
  71  10 3410.7059    3.4955  2.9286 14.2568 -0.0000  0.0104   0.0101   0.0281    0.0154   0.0000   442.4484       3.55344       21.4250     -0.228255      -2.89245      -2.74505      0.236327      0.315545      0.355562      0.394215      0.419062      0.435664
  71  11 3606.5145    2.7211  5.0882 13.6965  0.0002  0.0159   0.0061   0.0430    0.0136   0.0000   442.0449       4.19983       21.5078     -0.364225      -3.79963      -2.99216      0.357878      0.483422      0.544842      0.606062      0.642633      0.668247
  71  12 3799.7107    2.0557  8.1980 13.4832  0.0005  0.0261   0.0038   0.0703    0.0112   0.0000   444.1897       2.64089       23.2304      0.405013      -2.29333      -3.73665      0.578170      0.779762      0.884199      0.973055       1.02986       1.07288
  72   1 1298.5037    0.1096  0.0806 11.7063 -0.0000  0.0023   0.0024   0.0058    0.0067   0.0000   440.7892    0.00281619       21.8712      0.282277      -3.49870      0.228282     0.0530606     0.0725087     0.0825509     0.0948241      0.107338      0.105173
  72   2 1629.8925    0.2982  0.3031 11.6265  0.0000  0.0036   0.0028   0.0087    0.0091   0.0000   441.7588     -0.120543       22.0895     0.0190833      -3.55870    -0.0864601     0.0807232      0.105933      0.122716      0.130743      0.143167      0.145470
  72   3 1898.6363    0.5928  0.6771 11.7811  0.0000  0.0049   0.0037   0.0127    0.0163   0.0000   442.1240      0.356392       21.7823    -0.0521471      -2.98780     -0.574754      0.110798      0.147304      0.166700      0.185407      0.196168      0.208947
  72   4 2148.8727    1.0110  1.0797 12.2432  0.0000  0.0062   0.0051   0.0165    0.0257   0.0000   442.5783     0.0523117       22.1285    -0.0320611      -3.65126     -0.719181      0.136655      0.183981      0.204068      0.231526      0.241208      0.254840
  72   5 2381.7882    1.6233  1.4561 12.8659  0.0000  0.0071   0.0069   0.0190    0.0249   0.0000   442.6616      0.640426       21.9118      0.130001      -3.86328     -0.265814      0.159916      0.214301      0.240709      0.270561      0.285101      0.295694
  72   6 2601.0960    2.4395  1.4835 13.6761  0.0000  0.0071   0.0101   0.0189    0.0244   0.0000   442.5484       1.28302       21.9226     -0.343865      -2.95660      -1.28956      0.159500      0.213989      0.238414      0.267633      0.280922      0.292928
  72   7 2815.5500    3.4100  1.3481 14.4314  0.0000  0.0066   0.0148   0.0179    0.0268   0.0000   442.4529       1.35057       21.8194     -0.188571      -3.01117      -1.16680      0.149433      0.201308      0.222160      0.251832      0.263858      0.274664
  72   8 3024.4369    4.3182  1.3660 14.8543  0.0000  0.0065   0.0184   0.0176    0.0273   0.0000   442.3951       1.78287       21.5038      0.132197      -3.03421      -1.56004      0.150360      0.200858      0.224555      0.252490      0.267268      0.277304
  72   9 3227.5163    4.2528  1.8203 14.7879 -0.0000  0.0078   0.0157   0.0209    0.0206   0.0000   442.6397       2.65838       21.5205      0.586963      -2.53409      -2.79844      0.173379      0.236266      0.262200      0.294492      0.311167      0.323275
  72  10 3426.8286    3.4450  3.0943 14.2099  0.0000  0.0107   0.0097   0.0290    0.0150   0.0000   442.5060       3.04037       21.6903      0.156701      -2.74146      -2.72305      0.238463      0.322117      0.362527      0.400211      0.425065      0.441620
  72  11 3623.3875    2.6117  5.2679 13.7428 -0.0003  0.0165   0.0058   0.0454    0.0131   0.0000   442.8831       3.26159       20.9188      0.469739      -1.38977      -2.86094      0.369361      0.494366      0.559279      0.619518      0.665317      0.691594
  72  12 3817.2245    1.9855  8.3561 13.4605  0.0000  0.0268   0.0037   0.0724    0.0111   0.0000   442.8870       2.38100       21.9788       2.05851      -2.72018      -4.76624      0.586289      0.795175      0.902330      0.997651       1.06518       1.10035
  73   1 1306.2066    0.1178  0.0849 11.7006  0.0000  0.0022   0.0024   0.0059    0.0067   0.0000   440.6532    -0.0714260       21.9379     -0.215915      -3.89966      0.116717     0.0484969     0.0614219     0.0710242     0.0784833     0.0801465     0.0841360
  73   2 1638.6074    0.3060  0.3059 11.6535  0.0000  0.0036   0.0028   0.0085    0.0091   0.0000   441.7418     -0.221905       22.2533      0.292558      -3.96698     -0.289054     0.0786664      0.103860      0.121583      0.131487      0.139553      0.145065
  73   3 1908.3135    0.6170  0.7103 11.7788  0.0000  0.0051   0.0037   0.0129    0.0173   0.0000   442.0758     -0.119511       22.1542      0.188351      -3.15433     -0.157367      0.109641      0.147781      0.168325      0.188024      0.201433      0.207139
  73   4 2159.8206    1.0346  1.1211 12.2470  0.0000  0.0063   0.0051   0.0167    0.0268   0.0000   442.8178      0.204163       21.7889      0.178706      -3.39787     -0.421924      0.137746      0.185687      0.209134      0.235600      0.248178      0.257661
  73   5 2393.4502    1.6614  1.4761 12.9170  0.0000  0.0072   0.0069   0.0190    0.0244   0.0000   442.4819      0.527692       22.0566     -0.145605      -3.88514     -0.936739      0.158381      0.214140      0.238388      0.267719      0.282974      0.296182
  73   6 2613.7391    2.4696  1.5185 13.7264  0.0000  0.0072   0.0100   0.0189    0.0232   0.0000   442.5938       1.24209       21.6139     0.0417055      -2.65229      -1.16161      0.158538      0.213144      0.234477      0.269311      0.281689      0.294310
  73   7 2829.2371    3.5088  1.3669 14.3994  0.0000  0.0066   0.0149   0.0175    0.0275   0.0000   442.5886       1.38829       21.5357     -0.294864      -3.60130      -1.23001      0.148739      0.198295      0.220101      0.248889      0.261300      0.273079
  73   8 3038.9175    4.3414  1.4036 14.9065  0.0000  0.0067   0.0182   0.0177    0.0262   0.0000   442.7101       1.98021       21.6439      0.271466      -3.65304      -1.55172      0.150980      0.201587      0.222624      0.252883      0.266543      0.278207
  73   9 3242.7416    4.2046  1.9034 14.8416  0.0001  0.0080   0.0151   0.0215    0.0190   0.0000   442.4246       2.46078       21.6255     -0.135032      -2.92635      -2.49913      0.175696      0.235414      0.262849      0.293205      0.306844      0.320646
  73  10 3442.9092    3.3717  3.1905 14.2181  0.0000  0.0110   0.0093   0.0294    0.0146   0.0000   442.5835       3.11047       21.2608      0.291684      -2.75588      -3.21812      0.241139      0.325658      0.365222      0.405976      0.430906      0.445975
  73  11 3640.1873    2.5934  5.7283 13.7168  0.0003  0.0176   0.0055   0.0484    0.0130   0.0000   441.9774       2.41727       21.1849       1.39273      -2.47513      -3.06504      0.388070      0.519066      0.590955      0.653338      0.696871      0.724920
  74   1 1313.8482    0.1168  0.0991 11.6797  0.0000  0.0025   0.0023   0.0064    0.0067   0.0000   440.5934    -0.0623940       21.9959      0.265258      -3.83324     0.0794231     0.0561890     0.0764219     0.0869642     0.0940507     0.0979510      0.111527
  74   2 1647.2317    0.3156  0.3263 11.6194  0.0001  0.0036   0.0028   0.0088    0.0093   0.0000   441.6347     -0.108640       21.9961      0.212653      -3.53492    -0.0320469     0.0781144      0.104849      0.118832      0.130317      0.139060      0.145224
  74   3 1917.9072    0.6218  0.7284 11.8214  0.0000  0.0050   0.0037   0.0133    0.0169   0.0000   442.0675    0.00784748       22.2907     -0.282028      -3.43940     -0.247167      0.109037      0.145568      0.164216      0.184039      0.193949      0.203253
  74   4 2170.6872    1.0503  1.1205 12.3820 -0.0001  0.0063   0.0052   0.0170    0.0255   0.0000   442.3751      0.611229       22.0448    -0.0521529      -3.50933     0.0791236      0.137415      0.183469      0.206550      0.230727      0.243050      0.255692
  74   5 2405.0094    1.7089  1.4873 12.9789  0.0000  0.0072   0.0071   0.0189    0.0239   0.0000   442.1067      0.984361       21.8464      0.194751      -3.06775     -0.693854      0.156496      0.210270      0.235531      0.263584      0.280477      0.293893
  74   6 2626.3282    2.5300  1.5330 13.6860  0.0000  0.0070   0.0101   0.0190    0.0240   0.0000   442.4446       1.06247       22.0999      0.105834      -3.23752     -0.837013      0.156378      0.208763      0.234597      0.264153      0.279640      0.290831
  74   7 2842.8452    3.5779  1.3409 14.5717  0.0000  0.0065   0.0154   0.0174    0.0259   0.0000   442.4854       1.41853       21.9707     -0.292874      -2.82719      -1.44361      0.144856      0.193567      0.217235      0.244921      0.256917      0.271904
  74   8 3053.2849    4.3857  1.4286 14.8723  0.0000  0.0067   0.0180   0.0178    0.0258   0.0000   442.4102       2.31774       21.8428      0.434472      -3.16025      -1.76634      0.146398      0.196513      0.216801      0.244645      0.258002      0.268174
  74   9 3257.8867    4.1793  1.9811 14.6921 -0.0000  0.0080   0.0144   0.0214    0.0193   0.0000   442.7098       2.70747       22.2719    -0.0187124      -2.79342      -2.14139      0.175813      0.237230      0.262420      0.295417      0.312776      0.328770
  74  10 3458.8663    3.2841  3.4639 14.1422  0.0000  0.0115   0.0086   0.0311    0.0140   0.0000   442.8686       3.04164       21.2480     0.0160419      -2.34703      -2.13465      0.250558      0.336853      0.377204      0.425638      0.449312      0.471648
  74  11 3656.8723    2.5017  5.8737 13.7038  0.0000  0.0184   0.0052   0.0503    0.0129   0.0000   441.9552       2.93403       21.7431     0.0361558      -3.65799      -3.41969      0.395930      0.536187      0.602933      0.670195      0.711210      0.741321
  75   1 1321.4291    0.1256  0.0890 11.6766  0.0000  0.0022   0.0024   0.0054    0.0066   0.0000   440.6117    -0.0526732       21.8259      0.167490      -3.86882     0.0589199     0.0474617     0.0632907     0.0706650     0.0759198     0.0826781     0.0864295
  75   2 1655.7523    0.3215  0.3507 11.6302  0.0000  0.0037   0.0028   0.0095    0.0095   0.0000   441.6579     -0.365209       22.1201     0.0835357      -3.56764     -0.303129     0.0784879      0.103934      0.116311      0.133544      0.140082      0.148720
  75   3 1927.4358    0.6457  0.7548 11.7932  0.0001  0.0051   0.0037   0.0133    0.0180   0.0000   442.1526      0.126714       21.9537     0.0695518      -3.49918     -0.377953      0.106766      0.145899      0.165854      0.184375      0.196772      0.204893
  75   4 2181.4575    1.0757  1.1609 12.3974  0.0000  0.0064   0.0052   0.0173    0.0258   0.0000   442.6494    -0.0220394       22.0392     -0.136773      -3.51879     -0.577769      0.135506      0.182858      0.204623      0.230185      0.242818      0.253787
  75   5 2416.4793    1.7431  1.5223 13.0030  0.0000  0.0072   0.0071   0.0193    0.0233   0.0000   442.4378      0.893779       21.9758      0.273287      -2.97871     -0.674684      0.153521      0.206249      0.230107      0.257668      0.273174      0.287624
  75   6 2638.8180    2.5936  1.5154 13.7971  0.0000  0.0070   0.0104   0.0188    0.0234   0.0000   442.5278       1.31524       22.1455      0.265318      -3.81512      -1.03430      0.151486      0.201997      0.224424      0.255311      0.270322      0.283532
  75   7 2856.3484    3.6362  1.3371 14.5350 -0.0003  0.0065   0.0154   0.0171    0.0267   0.0000   442.7555       1.70253       22.0473      0.163138      -2.94522      -1.67081      0.139139      0.187375      0.206393      0.235841      0.245650      0.258285
  75   8 3067.5843    4.3927  1.4537 14.9531  0.0001  0.0068   0.0179   0.0180    0.0247   0.0000   442.3546       2.01209       22.2064   -0.00464316      -3.95466      -1.63947      0.146481      0.196565      0.216920      0.245776      0.259230      0.267224
  75   9 3272.9683    4.1261  2.0765 14.7124  0.0000  0.0082   0.0139   0.0222    0.0181   0.0000   442.7400       2.32371       21.6119     -0.298929      -2.61860      -2.10914      0.176981      0.239792      0.267020      0.297297      0.314632      0.330068
  75  10 3474.7181    3.2365  3.6578 14.0907  0.0000  0.0118   0.0083   0.0323    0.0139   0.0000   442.3494       3.41900       22.1019     -0.815856      -3.63417      -2.21035      0.254342      0.342636      0.384702      0.426025      0.455536      0.472645
  75  11 3673.4866    2.4999  6.3323 13.6394  0.0002  0.0194   0.0049   0.0528    0.0129   0.0000   442.5407       3.25973       22.3711     -0.623171      -1.57930      -2.89855      0.409384      0.555032      0.631124      0.695691      0.742038      0.774290
  76   0  888.7882    0.0189  0.0031 12.0802  0.0000  0.0024   0.0032   0.0016    0.0060   0.0000   436.7569    -0.0763593       22.1438    -0.0836189      -3.48241     -0.910889     0.0539989     0.0808108     0.0959360      0.108347      0.144780      0.115435
  76   1 1328.9574    0.1243  0.0989 11.6935  0.0000  0.0024   0.0024   0.0061    0.0066   0.0000   440.6088     -0.224320       21.8722      0.109041      -3.69998     -0.206868     0.0511275     0.0658188     0.0743071     0.0846056     0.0928937     0.0909776
  76   2 1664.1876    0.3358  0.3624 11.6380  0.0000  0.0037   0.0028   0.0094    0.0097   0.0000   441.6402     -0.302221       21.8722      0.146086      -3.63479    0.00152933     0.0793715      0.104977      0.120060      0.132992      0.141992      0.149226
  76   3 1936.9064    0.6583  0.7745 11.8133  0.0000  0.0052   0.0037   0.0133    0.0183   0.0000   441.9855    -0.0811800       22.1852      0.348008      -3.61511     -0.149553      0.110078      0.147982      0.164941      0.184814      0.198703      0.206565
  76   4 2192.1489    1.1094  1.1859 12.4063  0.0000  0.0064   0.0053   0.0173    0.0264   0.0000   442.4783      0.345193       21.9296    -0.0478160      -3.68873     -0.612840      0.135247      0.182742      0.205941      0.228611      0.244491      0.253915
  76   5 2427.8723    1.7932  1.5179 13.0939  0.0000  0.0071   0.0072   0.0190    0.0229   0.0000   442.3771      0.563960       21.9860      0.145532      -3.16496     -0.189480      0.152581      0.204538      0.228880      0.255885      0.271077      0.282446
  76   6 2651.2528    2.6399  1.5270 13.8680 -0.0000  0.0070   0.0105   0.0188    0.0227   0.0000   442.6510       1.20741       21.4696     -0.126916      -3.25145     -0.939490      0.148731      0.201555      0.225758      0.252985      0.270676      0.281401
  76   7 2869.7703    3.6944  1.3570 14.6634  0.0000  0.0064   0.0156   0.0175    0.0248   0.0000   442.5934       1.76664       21.8242      0.305784      -3.63022      -1.64792      0.140109      0.186558      0.208139      0.235064      0.248643      0.263443
  76   8 3081.7549    4.4462  1.4668 14.9243  0.0000  0.0067   0.0178   0.0179    0.0247   0.0000   442.4510       1.88738       21.7562      0.203035      -3.50566      -2.05800      0.144113      0.192600      0.216131      0.242065      0.256311      0.266094
  76   9 3287.9455    4.0434  2.1779 14.7154  0.0000  0.0085   0.0132   0.0227    0.0171   0.0000   442.5394       2.57725       21.9175    -0.0123449      -2.41241      -2.59798      0.180841      0.240427      0.270312      0.301834      0.318451      0.332456
  76  10 3490.4787    3.1620  3.7881 14.1071  0.0000  0.0122   0.0079   0.0333    0.0136   0.0000   442.8796       2.56611       21.6465      0.461828      -2.94573      -3.74114      0.258386      0.346710      0.391954      0.434477      0.463782      0.483541
  76  11 3690.0584    2.4143  6.3404 13.6908 -0.0003  0.0196   0.0048   0.0539    0.0127   0.0000   442.6310       2.53434       22.5040      0.663776      -3.45925      -3.30723      0.412479      0.556523      0.633325      0.697967      0.744231      0.775574
  77   1 1336.4220    0.1214  0.1024 11.6847  0.0000  0.0025   0.0023   0.0062    0.0066   0.0000   440.6287     -0.291696       21.8535      0.119704      -3.84180    -0.0968551     0.0556066     0.0689465     0.0795205     0.0879390     0.0943771      0.103168
  77   2 1672.5373    0.3398  0.3702 11.6441  0.0000  0.0038   0.0028   0.0092    0.0097   0.0000   441.4952     -0.255863       22.3865      0.169166      -3.60338     -0.153099     0.0810936      0.108336      0.124240      0.136327      0.151191      0.156792
  77   3 1946.2996    0.6710  0.7784 11.8588  0.0000  0.0051   0.0038   0.0133    0.0182   0.0000   442.0658      0.400211       22.1216     -0.403602      -3.91278      0.221282      0.107748      0.145303      0.162207      0.183009      0.191919      0.201677
  77   4 2202.7346    1.1440  1.2031 12.4334  0.0002  0.0064   0.0053   0.0171    0.0257   0.0000   442.3703      0.218974       22.0600      0.244694      -2.91069     -0.516606      0.133527      0.179733      0.202333      0.227893      0.237876      0.250559
  77   5 2439.1464    1.8193  1.5960 13.0341  0.0000  0.0072   0.0071   0.0194    0.0226   0.0000   442.6593      0.770585       22.1519    -0.0166790      -3.30273      -1.11595      0.152954      0.205229      0.229494      0.257146      0.271901      0.284638
  77   6 2663.6106    2.7172  1.5102 13.8922  0.0000  0.0069   0.0108   0.0185    0.0236   0.0000   442.5230       1.69157       22.2600     -0.108075      -3.38177      -1.19619      0.146944      0.197916      0.220817      0.248537      0.260433      0.274237
  77   7 2883.0949    3.7683  1.3876 14.6061  0.0000  0.0065   0.0155   0.0174    0.0256   0.0000   442.5529       1.38961       22.0390     -0.128427      -3.54058      -1.40493      0.137672      0.185089      0.206497      0.230564      0.244190      0.256618
  77   8 3095.8530    4.4701  1.4825 14.9860 -0.0000  0.0068   0.0178   0.0179    0.0238   0.0000   442.4500       1.99388       22.0219     0.0826129      -3.03027      -1.64938      0.141158      0.191279      0.210155      0.237655      0.248020      0.261524
  77   9 3302.8320    3.9910  2.2168 14.7111  0.0000  0.0085   0.0130   0.0230    0.0170   0.0000   442.7304       2.21465       22.3163      0.984276      -2.30039      -2.96440      0.179338      0.239808      0.271315      0.302513      0.317891      0.333325
  77  10 3506.2012    3.1157  4.0577 14.0271  0.0000  0.0128   0.0075   0.0348    0.0137   0.0000   442.5613       2.70807       21.5925    -0.0166654      -2.71742      -2.94578      0.266164      0.357486      0.402196      0.447583      0.474815      0.496515
  77  11 3706.4507    2.3718  6.7941 13.6736  0.0002  0.0210   0.0045   0.0571    0.0123   0.0000   443.3978       3.37048       22.9915      0.425543      -3.59606      -2.14336      0.436885      0.589073      0.670224      0.742946      0.794801      0.829827
  78   0  900.0417    0.0242  0.0066 12.0502  0.0000  0.0030   0.0036   0.0029    0.0060   0.0000   436.7662     0.0263413       21.7124    -0.0758776      -3.60297     -0.141560     0.0641362     0.0833827     0.0905761     0.0968436      0.114955      0.131374
  78   1 1343.8234    0.1292  0.1143 11.6783  0.0000  0.0025   0.0023   0.0066    0.0066   0.0000   440.5564     0.0300273       21.9084     0.0285891      -3.65031    -0.0761535     0.0533816     0.0672154     0.0811040     0.0858964     0.0939875     0.0971131
  78   2 1680.7817    0.3484  0.3713 11.6560  0.0000  0.0037   0.0028   0.0091    0.0097   0.0000   441.6096     -0.221564       22.2633      0.381849      -3.94909     -0.202484     0.0782737      0.102808      0.116533      0.130308      0.142711      0.149485
  78   3 1955.6403    0.6793  0.8374 11.8994  0.0000  0.0054   0.0037   0.0142    0.0185   0.0000   442.1285     -0.319087       21.9078      0.128814      -3.56302    -0.0354724      0.109404      0.147258      0.166075      0.186637      0.195895      0.204812
  78   4 2213.2209    1.1632  1.2424 12.4303 -0.0000  0.0065   0.0053   0.0174    0.0256   0.0000   442.5362      0.192993       21.8203      0.316765      -3.58283     -0.691696      0.132418      0.179342      0.198717      0.226165      0.238645      0.248585
  78   5 2450.3755    1.8651  1.5768 13.1852  0.0000  0.0072   0.0073   0.0193    0.0221   0.0000   442.4783      0.318569       22.3348      0.298744      -3.98982     -0.571999      0.149951      0.202818      0.228123      0.254784      0.270551      0.283672
  78   6 2675.8854    2.7791  1.5331 13.9276  0.0000  0.0069   0.0109   0.0183    0.0233   0.0000   442.5963       1.05502       22.1284    -0.0997561      -3.89772     -0.417914      0.144508      0.194543      0.216155      0.243118      0.257387      0.269509
  78   7 2896.3402    3.8450  1.3907 14.6377  0.0000  0.0064   0.0157   0.0173    0.0253   0.0000   442.6208       1.47815       22.1827    -0.0254850      -2.98349      -1.35136      0.135218      0.181191      0.203672      0.228183      0.238807      0.251153
  78   8 3109.8532    4.4566  1.5394 14.9660  0.0000  0.0068   0.0172   0.0183    0.0228   0.0000   442.9641       2.09104       22.0969      0.354459      -3.22710      -2.39742      0.141198      0.190325      0.212733      0.238814      0.247852      0.261405
  78   9 3317.6194    3.9379  2.3902 14.5919  0.0000  0.0088   0.0121   0.0238    0.0166   0.0000   442.8468       2.87347       21.7833     0.0463442      -2.84645      -2.29392      0.181829      0.246381      0.275149      0.308285      0.328747      0.342097
  78  10 3521.7802    3.0341  4.2243 14.0661  0.0002  0.0133   0.0072   0.0363    0.0134   0.0000   442.5385       2.90270       22.6394     -0.336996      -3.26338      -2.24922      0.273507      0.366877      0.414285      0.461358      0.489389      0.513400
  78  11 3722.7700    2.3053  7.1213 13.6880 -0.0005  0.0221   0.0043   0.0605    0.0119   0.0000   443.2123       2.62094       21.4760       1.52644      -2.01374      -3.45692      0.447531      0.604869      0.687071      0.762625      0.809718      0.847976
  79   0  905.6370    0.0162  0.0018 12.0341 -0.0069  0.0019   0.0036   0.0017    0.0059   0.0000   436.8926      0.213956       21.4173      0.363009      -3.85278     -0.214162     0.0390650     0.0658604      0.100657      0.112644      0.123659     0.0803420
  79   1 1351.1752    0.1329  0.1148 11.6623  0.0000  0.0024   0.0023   0.0067    0.0066   0.0000   440.4879     -0.184063       22.0665     0.0319571      -3.90221     -0.146897     0.0497417     0.0640332     0.0767222     0.0848467     0.0936317     0.0944404
  79   2 1688.9573    0.3565  0.3889 11.6269  0.0000  0.0038   0.0028   0.0094    0.0099   0.0000   441.6325     -0.139327       21.9208    -0.0902204      -3.72386     -0.131092     0.0775505      0.106530      0.119518      0.134131      0.142608      0.147041
  79   3 1964.9333    0.6909  0.8397 11.9213  0.0000  0.0053   0.0038   0.0140    0.0185   0.0000   441.9408      0.188727       22.0107    -0.0162181      -3.62279     -0.226058      0.108638      0.144669      0.165862      0.184554      0.196479      0.202309
  79   4 2223.6133    1.1889  1.3463 12.4123  0.0000  0.0067   0.0051   0.0182    0.0237   0.0000   442.4205      0.187512       21.8558      0.295373      -3.76376     -0.354388      0.134454      0.182803      0.207070      0.229572      0.244158      0.255802
  79   5 2461.4854    1.9251  1.5841 13.1708  0.0000  0.0072   0.0074   0.0191    0.0225   0.0000   442.4549      0.755611       22.0834    -0.0133010      -3.75016     -0.311466      0.145505      0.197038      0.221091      0.246706      0.261079      0.275072
  79   6 2688.0892    2.8271  1.5023 14.0325  0.0000  0.0068   0.0111   0.0182    0.0227   0.0000   442.5037       1.26024       22.4514      0.351040      -2.61923     -0.751589      0.141138      0.190521      0.211707      0.239926      0.253340      0.265279
  79   7 2909.4816    3.9061  1.4190 14.6367  0.0000  0.0065   0.0156   0.0173    0.0252   0.0000   442.7773       1.56675       22.2226     0.0762224      -3.95620      -1.58782      0.133483      0.179329      0.199121      0.225528      0.238404      0.250760
  79   8 3123.7629    4.4764  1.5939 14.9937 -0.0000  0.0069   0.0170   0.0187    0.0218   0.0000   442.7584       2.01326       22.3086     -0.264763      -3.63142      -1.84555      0.141648      0.192501      0.215203      0.240976      0.253910      0.265283
  79   9 3332.3338    3.8904  2.5123 14.5699  0.0000  0.0090   0.0116   0.0245    0.0157   0.0000   442.6581       2.67129       22.0933      0.658245      -3.13871      -1.47584      0.185249      0.250353      0.281682      0.314305      0.332307      0.347827
  79  10 3537.2668    2.9845  4.3793 14.0415 -0.0002  0.0137   0.0070   0.0375    0.0132   0.0000   442.8567       3.47316       22.2916      0.546887      -3.03298      -3.70953      0.276093      0.375255      0.420178      0.470115      0.501176      0.521841
  79  11 3738.9507    2.2562  7.3608 13.6790  0.0000  0.0230   0.0042   0.0623    0.0116   0.0000   443.1972       2.84492       22.1041      0.354959      -3.60076      -3.99763      0.460768      0.621401      0.706127      0.785778      0.836458      0.876781
  80   1 1358.4731    0.1392  0.1117 11.6779  0.0000  0.0024   0.0023   0.0059    0.0065   0.0000   440.5098     -0.119554       21.9600     0.0808666      -3.89434    -0.0651928     0.0482001     0.0617175     0.0714477     0.0794839     0.0878786     0.0922259
  80   2 1697.0439    0.3659  0.4121 11.6687  0.0000  0.0039   0.0028   0.0098    0.0102   0.0000   441.6144    -0.0576652       22.0358     0.0924531      -3.48695     0.0316053     0.0785321      0.104051      0.120450      0.130199      0.141155      0.148941
  80   3 1974.1438    0.7152  0.8698 11.9241  0.0001  0.0054   0.0038   0.0143    0.0192   0.0000   442.0806     -0.245235       22.1370    -0.0999590      -4.10052     0.0996833      0.106365      0.143950      0.164952      0.181902      0.192046      0.199205
  80   4 2233.9442    1.2145  1.3361 12.5178  0.0000  0.0067   0.0053   0.0180    0.0236   0.0000   442.5857      0.444420       22.2171     0.0833044      -3.60247      0.430330      0.134571      0.181037      0.203528      0.227935      0.242461      0.255689
  80   5 2472.5272    1.9647  1.6319 13.2150 -0.0000  0.0072   0.0074   0.0193    0.0218   0.0000   442.2417      0.623870       22.0836      0.681079      -3.41522     -0.885312      0.146162      0.195408      0.221489      0.247952      0.260922      0.270947
  80   6 2700.2355    2.8843  1.5271 14.0959  0.0000  0.0068   0.0112   0.0184    0.0219   0.0000   442.7146       1.17593       22.1563     -0.143858      -3.86867      -1.11785      0.138162      0.185606      0.207060      0.234511      0.249652      0.259154
  80   7 2922.5694    3.9764  1.3972 14.7074  0.0000  0.0064   0.0160   0.0171    0.0254   0.0000   442.4896       1.87305       22.2768      0.215563      -3.20965      -1.60471      0.130063      0.176049      0.195121      0.219408      0.231193      0.246841
  80   8 3137.5860    4.4785  1.6122 14.9817 -0.0000  0.0071   0.0167   0.0183    0.0218   0.0000   442.8632       2.35821       21.7474      0.295387      -3.20089      -1.94343      0.142565      0.191335      0.213384      0.237901      0.255215      0.267799
  80   9 3346.9667    3.8365  2.6203 14.4809  0.0000  0.0092   0.0110   0.0247    0.0161   0.0000   443.0021       2.40923       21.9484     -0.252937      -2.40397      -1.79197      0.185906      0.250695      0.279975      0.317001      0.333767      0.351012
  80  10 3552.7119    2.9299  4.6640 14.0222  0.0003  0.0145   0.0066   0.0394    0.0131   0.0000   442.2729       2.70214       21.5806     -0.287909      -2.63401      -2.83082      0.286169      0.388429      0.441009      0.489763      0.517655      0.543526
  80  11 3755.1236    2.2249  7.8072 13.6795  0.0002  0.0244   0.0040   0.0653    0.0112   0.0000   443.6039       2.69504       21.2471      0.547183      -2.22729      -4.49606      0.481597      0.651397      0.739139      0.824470      0.876540      0.913173
  81   1 1365.7111    0.1417  0.1183 11.6778  0.0000  0.0024   0.0023   0.0062    0.0065   0.0000   440.4780     -0.122157       21.8471      0.170769      -4.03576     0.0139996     0.0487652     0.0613531     0.0729210     0.0788695     0.0833072     0.0880926
  81   2 1705.0472    0.3779  0.4298 11.6640  0.0000  0.0039   0.0028   0.0100    0.0104   0.0000   441.5231     -0.131660       22.0992      0.163720      -3.61484      0.152156     0.0774057      0.102493      0.116798      0.131571      0.139141      0.146997
  81   3 1983.3060    0.7261  0.8630 11.9668  0.0000  0.0054   0.0038   0.0140    0.0192   0.0000   441.9688   -0.00213934       22.4042     0.0431994      -3.34981     -0.211090      0.105617      0.144604      0.161381      0.182307      0.192812      0.202262
  81   4 2244.1806    1.2472  1.3364 12.5621  0.0001  0.0066   0.0053   0.0178    0.0236   0.0000   442.6793      0.396912       22.0318     0.0203952      -3.54644     -0.233705      0.130842      0.175864      0.196540      0.222604      0.232849      0.246784
  81   5 2483.5000    2.0024  1.6357 13.2823  0.0002  0.0072   0.0075   0.0193    0.0214   0.0000   442.8095      0.697812       21.7834    -0.0654789      -3.33344     -0.492796      0.143999      0.191920      0.216484      0.242763      0.256566      0.268343
  81   6 2712.2888    2.9417  1.5352 14.0619  0.0000  0.0068   0.0112   0.0183    0.0227   0.0000   442.5417       1.47446       22.4616    -0.0700733      -3.44777     -0.953170      0.135962      0.182345      0.203042      0.230461      0.242443      0.254286
  81   7 2935.5325    4.0370  1.4105 14.8093  0.0000  0.0064   0.0160   0.0172    0.0238   0.0000   442.8240       1.18773       22.0560     -0.110857      -3.34061      -1.47908      0.128786      0.172968      0.193463      0.217694      0.229204      0.242453
  81   8 3151.3028    4.4644  1.6581 14.9909 -0.0004  0.0071   0.0164   0.0187    0.0207   0.0000   442.8053       2.49182       22.2602     -0.168251      -3.35602      -2.13120      0.141131      0.190560      0.212623      0.239772      0.251903      0.264926
  81   9 3361.5061    3.7894  2.7928 14.4151  0.0000  0.0095   0.0105   0.0256    0.0157   0.0000   442.4905       2.65245       21.6646      0.190016      -2.79921      -3.35392      0.189704      0.254936      0.287263      0.322721      0.342896      0.358759
  81  10 3568.1086    2.8936  4.9319 13.9844  0.0000  0.0151   0.0063   0.0413    0.0135   0.0000   443.1496       2.89367       21.6933     0.0322300      -3.40178      -3.13187      0.299058      0.404711      0.457919      0.509364      0.545363      0.568829
  82   0  922.1473    0.0185  0.0033 12.0230  0.0000  0.0019   0.0030   0.0018    0.0058   0.0000   436.7800    -0.0208859       21.7854    -0.0217334      -3.88290    -0.0584505     0.0362224     0.0540640     0.0577495     0.0587564     0.0787068     0.0812545
  82   1 1372.8943    0.1456  0.1293 11.6516  0.0000  0.0025   0.0023   0.0064    0.0066   0.0000   440.5339    -0.0678492       22.0998     -0.112840      -3.62795    -0.0101076     0.0493649     0.0648396     0.0759848     0.0817527     0.0923175     0.0963883
  82   2 1712.9673    0.3845  0.4451 11.6498  0.0001  0.0039   0.0028   0.0102    0.0105   0.0000   441.4499     -0.129800       22.2800     0.0543457      -3.71422     -0.189411     0.0771772      0.105337      0.116714      0.131869      0.139400      0.145953
  82   3 1992.3947    0.7408  0.9144 11.9259  0.0000  0.0055   0.0038   0.0143    0.0198   0.0000   441.8983    0.00181317       22.0575     0.0749776      -4.09771     -0.101426      0.106410      0.143912      0.161417      0.180206      0.193301      0.203703
  82   4 2254.3129    1.2693  1.3935 12.5552  0.0000  0.0068   0.0053   0.0181    0.0226   0.0000   442.5433      0.275486       22.4532     -0.390782      -3.66916     -0.275312      0.131406      0.179387      0.200475      0.226281      0.239445      0.249660
  82   5 2494.3990    2.0601  1.6252 13.3206 -0.0001  0.0071   0.0077   0.0191    0.0215   0.0000   442.3925      0.698795       21.9574      0.213120      -3.73168     -0.516345      0.139773      0.186906      0.210190      0.236944      0.247621      0.260545
  82   6 2724.2979    3.0084  1.5216 14.1283  0.0000  0.0067   0.0115   0.0182    0.0222   0.0000   442.6873       1.29280       21.7022     -0.133989      -3.26798      -1.33228      0.132366      0.178907      0.197972      0.221923      0.234956      0.248424
  82   7 2948.4363    4.0862  1.4212 14.8347  0.0000  0.0064   0.0162   0.0173    0.0235   0.0000   442.9136       2.00413       21.9291      0.321591      -2.77021      -1.13151      0.126848      0.169646      0.189473      0.213403      0.225501      0.239777
  82   8 3164.9655    4.4759  1.7379 14.8699 -0.0000  0.0071   0.0157   0.0189    0.0205   0.0000   442.5857       2.25513       22.0376      0.654251      -3.10452      -2.11712      0.141144      0.187735      0.212928      0.237809      0.252213      0.265429
  82   9 3375.9775    3.7117  2.8385 14.4600  0.0000  0.0097   0.0103   0.0262    0.0150   0.0000   442.8715       2.54313       21.2118   -0.00121693      -2.35738      -1.88400      0.191036      0.258479      0.288846      0.325550      0.346214      0.364101
  82  10 3583.3129    2.7978  5.0318 14.0101  0.0000  0.0156   0.0061   0.0429    0.0130   0.0000   442.4475       2.53261       21.9934     -0.657453      -3.90807      -2.27216      0.303259      0.408581      0.466461      0.519045      0.553701      0.578291
  83   1 1380.0221    0.1478  0.1304 11.6466  0.0000  0.0025   0.0022   0.0062    0.0065   0.0000   440.4882     0.0272863       22.0426   -0.00645147      -3.58652     0.0749153     0.0491848     0.0656035     0.0760143     0.0854249     0.0909416     0.0926734
  83   2 1720.8159    0.3941  0.4589 11.6732  0.0000  0.0040   0.0028   0.0101    0.0107   0.0000   441.4576     -0.251843       21.8654      0.131708      -3.42786     -0.110904     0.0781134      0.102924      0.118704      0.131539      0.141021      0.147835
  83   3 2001.4445    0.7588  0.9092 11.9952  0.0000  0.0054   0.0039   0.0142    0.0195   0.0000   442.0086    -0.0921603       22.0753     0.0957426      -3.63439     -0.183670      0.104732      0.138936      0.157406      0.176712      0.186143      0.197658
  83   4 2264.3814    1.2997  1.3927 12.6225  0.0000  0.0067   0.0054   0.0181    0.0226   0.0000   442.5655      0.364373       22.0096  -0.000863391      -3.66917     -0.168154      0.128684      0.176020      0.196912      0.220095      0.232519      0.244978
  83   5 2505.2160    2.0836  1.6709 13.3345  0.0000  0.0073   0.0076   0.0192    0.0215   0.0000   442.3526      0.654754       22.2848      0.497454      -3.91303      -1.20068      0.140467      0.188617      0.213762      0.239540      0.251228      0.263182
  83   6 2736.2226    3.0717  1.5429 14.1644  0.0000  0.0068   0.0116   0.0181    0.0223   0.0000   442.7159       1.30837       22.0036      0.113316      -3.33766      -1.01982      0.131110      0.176975      0.196479      0.222219      0.235574      0.247270
  83   7 2961.2388    4.1282  1.4233 14.8801  0.0000  0.0064   0.0163   0.0172    0.0233   0.0000   442.4880       1.95372       21.8450     -0.495133      -3.02670      -1.19408      0.125798      0.169361      0.190529      0.213355      0.227734      0.241149
  83   8 3178.5211    4.4050  1.8003 14.8973 -0.0003  0.0073   0.0152   0.0196    0.0195   0.0000   443.0300       1.80633       22.0076      0.242961      -3.49205      -1.78651      0.140349      0.192002      0.212430      0.238520      0.252473      0.266203
  83   9 3390.4004    3.6629  2.9601 14.4148  0.0000  0.0100   0.0098   0.0267    0.0150   0.0000   442.8731       2.33468       21.5485      0.474643      -2.27240      -1.76755      0.191460      0.257312      0.290250      0.323602      0.344320      0.361091
  83  10 3598.4672    2.7960  5.3761 13.9701  0.0006  0.0165   0.0058   0.0449    0.0132   0.0000   443.1004       2.45006       21.9120      0.481149      -2.32037      -3.66771      0.315047      0.428450      0.483882      0.538302      0.572282      0.601198
  84   0  932.9966    0.0206  0.0024 12.0141  0.0000  0.0026   0.0032   0.0013    0.0058   0.0000   436.6884    -0.0775920       21.3660      0.336374      -4.04983    -0.0520604     0.0380421     0.0541332     0.0721353     0.0620568     0.0827584     0.0746441
  84   1 1387.1051    0.1493  0.1387 11.6566 -0.0000  0.0026   0.0022   0.0065    0.0065   0.0000   440.4439     -0.177591       22.0672      0.105926      -3.80936    -0.0956979     0.0516318     0.0723965     0.0810122     0.0919621     0.0946909      0.100415
  84   2 1728.5746    0.4053  0.4553 11.6844  0.0000  0.0039   0.0029   0.0098    0.0108   0.0000   441.3312     -0.305558       21.8021     0.0502996      -3.83689      0.107493     0.0758802     0.0999040      0.116617      0.126830      0.136313      0.142620
  84   3 2010.4165    0.7794  0.9538 12.0104  0.0000  0.0055   0.0039   0.0147    0.0205   0.0000   441.9266      0.176153       22.1524     -0.192009      -3.57421     -0.296417      0.105159      0.142109      0.160209      0.179388      0.191680      0.199164
  84   4 2274.3640    1.3329  1.4016 12.6897  0.0000  0.0067   0.0055   0.0181    0.0225   0.0000   442.3874    -0.0758710       22.2678     -0.392941      -3.79668    -0.0615085      0.127996      0.171659      0.192242      0.215578      0.231353      0.241900
  84   5 2515.9586    2.1186  1.7121 13.3698 -0.0000  0.0073   0.0076   0.0195    0.0206   0.0000   442.3468      0.821774       22.1373      0.107745      -3.60884     -0.603225      0.140291      0.189743      0.213403      0.238191      0.253916      0.266057
  84   6 2748.0838    3.1224  1.5604 14.1418 -0.0000  0.0067   0.0115   0.0178    0.0224   0.0000   442.7625       1.52442       21.8024     0.0385614      -3.75754      -1.25526      0.130014      0.175664      0.196826      0.221043      0.238308      0.247469
  84   7 2973.9661    4.2042  1.4498 14.8396  0.0000  0.0064   0.0162   0.0171    0.0239   0.0000   442.7371       1.70128       21.7860      0.116109      -3.39170      -1.34948      0.124706      0.168740      0.189406      0.212517      0.222376      0.233111
  84   8 3192.0304    4.4232  1.8449 14.9092 -0.0000  0.0073   0.0149   0.0198    0.0189   0.0000   442.7989       2.39925       22.3334     -0.326189      -2.89314      -2.12974      0.141068      0.190810      0.210693      0.239125      0.250993      0.264821
  84   9 3404.7016    3.6209  3.1536 14.3614  0.0000  0.0103   0.0094   0.0277    0.0147   0.0000   442.7989       2.65388       21.5738      0.331125      -3.16512      -2.81898      0.196075      0.265583      0.298925      0.335727      0.357533      0.375097
  84  10 3613.5858    2.6993  5.5760 13.9801 -0.0000  0.0171   0.0055   0.0469    0.0130   0.0000   442.8841       3.20834       21.2554     -0.379731      -2.85274      -2.65012      0.326093      0.438805      0.498532      0.552307      0.591480      0.619103
  85   0  938.3710    0.0318  0.0164 12.0068 -0.0047  0.0034   0.0034   0.0048    0.0058   0.0000   436.9073     -0.287996       21.7563      0.242096      -3.72034     -0.116753     0.0648168     0.0797255     0.0937693      0.103270      0.106115      0.112177
  85   1 1394.1347    0.1561  0.1447 11.6613  0.0000  0.0026   0.0022   0.0067    0.0065   0.0000   440.4490     -0.102682       21.9182    -0.0141235      -3.91219     -0.211334     0.0483857     0.0653071     0.0757688     0.0824987     0.0896688     0.0911679
  85   2 1736.2684    0.4149  0.4851 11.6809  0.0000  0.0040   0.0028   0.0104    0.0110   0.0000   441.4219    0.00528641       22.0990    -0.0755358      -3.60329    -0.0940299     0.0749836      0.100994      0.116502      0.130362      0.138296      0.143526
  85   3 2019.3523    0.7909  0.9609 12.0442  0.0000  0.0055   0.0039   0.0146    0.0202   0.0000   442.0703      0.230813       21.9949     -0.372802      -3.84355      0.209993      0.104099      0.139661      0.155996      0.176530      0.184988      0.196728
  85   4 2284.2472    1.3655  1.4717 12.6534  0.0000  0.0068   0.0054   0.0183    0.0217   0.0000   442.3285      0.452527       22.2229     0.0504134      -3.56814     -0.258547      0.128631      0.175422      0.194678      0.219990      0.235790      0.247308
  85   5 2526.6354    2.1868  1.7191 13.3788  0.0000  0.0072   0.0077   0.0193    0.0208   0.0000   442.7359      0.770989       22.2198    -0.0790655      -3.33338     -0.878847      0.136008      0.182422      0.205907      0.232240      0.244258      0.258544
  85   6 2759.8774    3.1750  1.5383 14.2713  0.0000  0.0067   0.0119   0.0178    0.0218   0.0000   442.6593       1.15774       22.0590      0.278917      -3.58353      -1.25920      0.126869      0.170788      0.191809      0.214904      0.228285      0.239576
  85   7 2986.6208    4.2430  1.4478 14.9130  0.0000  0.0064   0.0163   0.0172    0.0231   0.0000   442.7027       1.88230       22.0017    -0.0360699      -3.26948      -1.54811      0.122473      0.165372      0.182778      0.205673      0.217221      0.230327
  85   8 3205.4382    4.3977  1.8911 14.8614  0.0000  0.0074   0.0146   0.0199    0.0190   0.0000   442.6137       2.52750       22.1237      0.498863      -3.23656      -2.40085      0.140221      0.189687      0.212000      0.238194      0.254168      0.265464
  85   9 3418.9370    3.5190  3.2443 14.3894  0.0000  0.0106   0.0090   0.0287    0.0142   0.0000   442.9217       3.01553       22.2237      0.661050      -2.98956      -2.20229      0.199665      0.269350      0.304262      0.339716      0.359532      0.377996
  85  10 3628.6294    2.6610  5.8163 13.9651 -0.0008  0.0179   0.0053   0.0487    0.0128   0.0000   443.0988       2.84229       20.9586      0.810574      -2.10350      -1.46652      0.336810      0.455100      0.519124      0.575123      0.612878      0.642157
  86   0  943.7118    0.0272  0.0077 12.0048  0.0000  0.0025   0.0033   0.0026    0.0057   0.0000   436.7996      0.214549       21.0707      0.292734      -4.31274      0.389067     0.0623713     0.0958087     0.0957152     0.0629109     0.0974440      0.113330
  86   1 1401.1178    0.1558  0.1427 11.6529 -0.0000  0.0026   0.0022   0.0065    0.0065   0.0000   440.4101     -0.243009       21.9650      0.170822      -3.81508     -0.324246     0.0498732     0.0662522     0.0773518     0.0854389     0.0908464     0.0967739
  86   2 1743.8805    0.4263  0.5147 11.6802  0.0000  0.0041   0.0028   0.0106    0.0114   0.0000   441.1550     0.0265880       21.9829    -0.0455059      -3.62478    -0.0952333     0.0779379      0.104265      0.117445      0.129081      0.140770      0.147996
  86   3 2028.2368    0.8028  0.9814 12.0884 -0.0000  0.0056   0.0040   0.0149    0.0205   0.0000   442.1025      0.178020       22.2731     0.0369932      -3.87381     -0.340650      0.104239      0.141031      0.157609      0.179566      0.189217      0.198323
  86   4 2294.0465    1.3904  1.4976 12.6901  0.0000  0.0069   0.0054   0.0184    0.0214   0.0000   442.6439      0.667026       22.3132      0.160504      -3.89582     -0.727753      0.126836      0.171932      0.192203      0.216571      0.230144      0.240213
  86   5 2537.2681    2.2253  1.7414 13.3976 -0.0000  0.0073   0.0078   0.0194    0.0213   0.0000   442.2668      0.901020       22.3704      0.343498      -3.13747     -0.609297      0.135894      0.183734      0.206171      0.233815      0.245607      0.261016
  86   6 2771.6000    3.2641  1.5397 14.2916  0.0000  0.0066   0.0121   0.0177    0.0222   0.0000   442.7982       1.45315       22.4198      0.181419      -3.89741      -1.63674      0.125309      0.167659      0.188199      0.212617      0.225376      0.238137
  86   7 2999.1850    4.2986  1.4799 14.9004  0.0000  0.0064   0.0162   0.0172    0.0226   0.0000   442.9866       1.84171       22.4017      0.439467      -3.40507      -1.46442      0.120486      0.162931      0.182308      0.204984      0.217127      0.228462
  86   8 3218.7713    4.3498  1.9821 14.8557  0.0000  0.0076   0.0140   0.0203    0.0180   0.0000   443.2843       2.42568       22.2570      0.136120      -2.24525      -1.84507      0.142813      0.190932      0.215093      0.243593      0.255821      0.271252
  86   9 3433.0881    3.4741  3.5288 14.3036  0.0000  0.0111   0.0085   0.0303    0.0142   0.0000   442.8127       2.38203       22.0425      0.895976      -2.80726      -1.46993      0.208260      0.282189      0.317974      0.358426      0.381650      0.401392
  86  10 3643.5328    2.6158  6.1072 13.9581  0.0009  0.0187   0.0050   0.0509    0.0126   0.0000   443.0789       2.52831       22.0137       1.36917      -3.61640      -2.75211      0.346900      0.469893      0.535110      0.592761      0.633603      0.666279
  87   0  949.0253    0.0306  0.0179 12.0076  0.0000  0.0036   0.0032   0.0064    0.0057   0.0000   436.7684     -0.295583       21.8916    -0.0834591      -4.02616     -0.450761     0.0543388     0.0928989     0.0898473      0.103268     0.0974772      0.112908
  87   1 1408.0329    0.1598  0.1520 11.6533  0.0000  0.0026   0.0022   0.0066    0.0065   0.0000   440.3915     -0.218617       22.0240      0.107566      -3.66602     -0.248603     0.0485864     0.0651191     0.0748734     0.0821048     0.0913400     0.0952838
  87   2 1751.4416    0.4333  0.5099 11.7002  0.0000  0.0041   0.0029   0.0106    0.0114   0.0000   441.2222     -0.217280       22.0167     0.0203040      -3.73579     -0.212797     0.0744665     0.0983349      0.111734      0.127126      0.133065      0.141458
  87   3 2037.0453    0.8210  1.0315 12.0899  0.0000  0.0057   0.0040   0.0153    0.0212   0.0000   441.9234      0.310045       22.1230   -0.00750521      -3.57182     0.0250864      0.105200      0.141771      0.160484      0.180205      0.193519      0.202745
  87   4 2303.7837    1.4302  1.4938 12.7331  0.0000  0.0068   0.0055   0.0181    0.0215   0.0000   442.4873      0.591233       22.0686      0.220404      -3.82455     -0.416527      0.125669      0.169222      0.191087      0.213328      0.226229      0.239202
  87   5 2547.8088    2.2855  1.7129 13.4617 -0.0000  0.0072   0.0080   0.0189    0.0214   0.0000   442.5163       1.03458       22.4850     -0.285637      -3.77756    -0.0389156      0.133199      0.178260      0.199672      0.226047      0.241840      0.253147
  87   6 2783.2717    3.3113  1.5316 14.3689 -0.0000  0.0066   0.0122   0.0177    0.0215   0.0000   442.8104       1.40063       22.0263     0.0279388      -3.55780      -1.17712      0.121763      0.165026      0.182428      0.207279      0.220269      0.230238
  87   7 3011.6637    4.3847  1.4777 14.9433  0.0000  0.0064   0.0165   0.0170    0.0230   0.0000   442.6185       1.77407       22.2967    0.00102821      -3.67559      -1.18741      0.118545      0.160165      0.178296      0.200768      0.210123      0.223435
  87   8 3232.0218    4.3067  2.0389 14.8693  0.0000  0.0077   0.0137   0.0206    0.0175   0.0000   442.9741       2.17972       22.1959      0.286185      -3.12989      -1.94980      0.143255      0.192687      0.216888      0.242966      0.257529      0.271921
  87   9 3447.1913    3.4213  3.5857 14.3325  0.0000  0.0113   0.0083   0.0308    0.0139   0.0000   442.8098       2.78491       21.8457      0.633318      -3.07339      -2.54661      0.209643      0.283996      0.318913      0.355566      0.379685      0.397549
  87  10 3658.3825    2.5486  6.3990 13.9832 -0.0005  0.0197   0.0048   0.0539    0.0121   0.0000   443.6081       2.77641       21.8717     -0.379505      -1.27033      -2.57854      0.360095      0.487625      0.555097      0.618924      0.654935      0.691667
  88   0  954.3022    0.0254  0.0054 12.0026 -0.0030  0.0024   0.0030   0.0020    0.0056   0.0000   437.0032      0.209672       21.8357      0.164770      -3.50873     0.0460490     0.0367470     0.0470611     0.0605741     0.0653059     0.0895801     0.0744621
  88   1 1414.9084    0.1618  0.1643 11.6465  0.0000  0.0027   0.0022   0.0072    0.0066   0.0000   440.3770    -0.0614561       21.7891    -0.0795899      -3.87234  -0.000269732     0.0502780     0.0677906     0.0776199     0.0862386     0.0898094     0.0948583
  88   2 1758.9206    0.4389  0.5540 11.6961  0.0000  0.0043   0.0028   0.0111    0.0118   0.0000   441.0875     -0.292167       22.0997   -0.00422095      -3.95167     -0.184035     0.0768317      0.102710      0.117203      0.128531      0.136926      0.142948
  88   3 2045.8129    0.8408  1.0491 12.0867  0.0000  0.0057   0.0040   0.0154    0.0219   0.0000   441.9993      0.252642       22.0742    -0.0345023      -3.57015      0.188681      0.103621      0.139181      0.157029      0.176729      0.188045      0.194871
  88   4 2313.4258    1.4492  1.5579 12.7871  0.0000  0.0070   0.0055   0.0187    0.0203   0.0000   442.5317      0.394248       22.2445    -0.0829673      -3.58831     -0.126943      0.125995      0.171998      0.190896      0.217005      0.232249      0.240835
  88   5 2558.3087    2.2921  1.7380 13.5727 -0.0000  0.0072   0.0079   0.0194    0.0198   0.0000   442.4066      0.677050       22.3155    -0.0644521      -3.54088      -1.08817      0.131830      0.179386      0.200860      0.226736      0.239335      0.250654
  88   6 2794.8510    3.3810  1.5215 14.4186  0.0000  0.0065   0.0125   0.0175    0.0216   0.0000   443.0117       1.24408       22.2675     -0.256542      -3.19435      -1.46717      0.121097      0.159700      0.178920      0.202379      0.212941      0.227162
  88   7 3024.0721    4.3659  1.5285 14.9912  0.0000  0.0065   0.0161   0.0175    0.0216   0.0000   442.6815       1.88352       22.2572      0.174459      -3.57548      -1.39177      0.120572      0.160286      0.179918      0.202818      0.215523      0.224538
  88   8 3245.2141    4.2945  2.1316 14.8309  0.0000  0.0078   0.0132   0.0210    0.0170   0.0000   442.7879       2.41264       21.8897     0.0853039      -3.09437      -2.18924      0.144616      0.194640      0.218094      0.244148      0.261480      0.272069
  88   9 3461.1753    3.3536  3.7656 14.3071 -0.0000  0.0118   0.0080   0.0322    0.0141   0.0000   443.0612       2.71774       21.6907      0.126374      -3.03300      -1.94007      0.213933      0.288069      0.326662      0.363986      0.389895      0.406362
  88  10 3673.1855    2.4941  6.5344 13.9999  0.0009  0.0202   0.0047   0.0552    0.0118   0.0000   442.3070       2.00819       22.2000      0.558436      -3.19006      -5.06679      0.363485      0.494239      0.561660      0.621492      0.662914      0.694041
  89   0  959.5616    0.0358  0.0239 11.9843  0.0000  0.0033   0.0030   0.0063    0.0057   0.0000   437.0321     -0.255316       21.4544    0.00875679      -3.63660     -0.165994     0.0576013     0.0884850     0.0944797      0.103517      0.117267      0.113645
  89   1 1421.7424    0.1673  0.1621 11.6369  0.0000  0.0027   0.0022   0.0066    0.0065   0.0000   440.3423     -0.151173       22.0192      0.269217      -4.07769     -0.106790     0.0488096     0.0641738     0.0742156     0.0819699     0.0867210     0.0903650
  89   2 1766.3315    0.4519  0.5448 11.7093  0.0000  0.0042   0.0029   0.0107    0.0118   0.0000   441.0968     0.0433049       22.1713    -0.0439679      -3.86322    -0.0183175     0.0755874      0.101467      0.114749      0.126934      0.138184      0.143135
  89   3 2054.5288    0.8572  1.0941 12.0777 -0.0000  0.0058   0.0040   0.0159    0.0224   0.0000   442.2176     0.0167074       21.6230     -0.174272      -3.79123     -0.185924      0.103233      0.140010      0.158524      0.178641      0.190881      0.197785
  89   4 2322.9903    1.4733  1.5834 12.7967 -0.0000  0.0070   0.0055   0.0188    0.0205   0.0000   442.3038      0.328926       22.2927      0.255315      -3.60980     -0.663322      0.126693      0.170090      0.191981      0.216608      0.228511      0.240687
  89   5 2568.7211    2.3660  1.7740 13.5203  0.0000  0.0072   0.0080   0.0193    0.0206   0.0000   442.6510      0.922767       22.1165     0.0416828      -3.44544      -1.15973      0.131005      0.176876      0.196278      0.223798      0.236827      0.249366
  89   6 2806.3687    3.4379  1.5977 14.3394  0.0000  0.0066   0.0122   0.0177    0.0215   0.0000   442.7185       1.19148       22.0788     -0.127752      -3.38957     -0.946861      0.121199      0.163132      0.181254      0.205314      0.217322      0.230619
  89   7 3036.4129    4.4196  1.5470 14.9815  0.0000  0.0065   0.0160   0.0175    0.0212   0.0000   442.8548       1.67975       22.1255     -0.496200      -3.24599      -1.44531      0.119364      0.158909      0.176894      0.201044      0.211181      0.225916
  89   8 3258.3294    4.2660  2.1594 14.8439  0.0000  0.0079   0.0130   0.0214    0.0166   0.0000   443.0184       2.13732       22.5931      0.217954      -3.35667      -2.61344      0.142652      0.192984      0.216533      0.241922      0.255960      0.271761
  89   9 3475.1186    3.3059  4.0027 14.2569 -0.0001  0.0123   0.0077   0.0336    0.0141   0.0000   443.0766       2.92564       22.0236      0.531540      -2.22803      -2.72861      0.221713      0.300503      0.337827      0.376581      0.402783      0.424145
  89  10 3687.8696    2.4365  6.8251 14.0020 -0.0007  0.0215   0.0046   0.0577    0.0114   0.0000   442.7404       2.09470       21.5861      0.810310      -2.46072      -3.48027      0.376621      0.514429      0.584921      0.645558      0.690220      0.720925
  90   0  964.7802    0.0346  0.0134 11.9599  0.0000  0.0033   0.0030   0.0036    0.0056   0.0000   436.9540      0.215611       21.3966     0.0649876      -3.58577     0.0545552     0.0857440      0.137550      0.164803      0.193147      0.196103      0.169349
  90   1 1428.5213    0.1744  0.1698 11.6309  0.0000  0.0027   0.0022   0.0068    0.0066   0.0000   440.3503     -0.178529       22.1115    0.00752665      -3.72243    -0.0452768     0.0478457     0.0609523     0.0711539     0.0822047     0.0848695     0.0927919
  90   2 1773.6825    0.4651  0.5520 11.6964  0.0000  0.0042   0.0029   0.0106    0.0121   0.0000   441.0592    -0.0465715       22.0989    -0.0177544      -3.90979    -0.0273217     0.0752176     0.0992014      0.111752      0.126348      0.134634      0.143888
  90   3 2063.1904    0.8687  1.0952 12.1561  0.0000  0.0059   0.0041   0.0158    0.0221   0.0000   441.9591    -0.0758090       21.8506      0.218989      -3.82871     -0.189909      0.105741      0.142612      0.161051      0.181707      0.191150      0.201293
  90   4 2332.4949    1.5218  1.6029 12.7782  0.0000  0.0070   0.0056   0.0187    0.0213   0.0000   442.2443      0.370811       22.1284      0.311402      -4.09279     -0.133843      0.125024      0.169196      0.190971      0.212267      0.228133      0.238014
  90   5 2579.1279    2.3900  1.7550 13.6329  0.0000  0.0072   0.0081   0.0194    0.0198   0.0000   442.6175      0.914559       22.2635     -0.212892      -3.61110     -0.606689      0.128513      0.172435      0.193019      0.218167      0.233409      0.244901
  90   6 2817.8356    3.5049  1.5691 14.4312  0.0000  0.0065   0.0125   0.0176    0.0211   0.0000   442.6764       1.39420       22.1731      0.282274      -3.34281      -1.06200      0.117094      0.157532      0.175554      0.197826      0.210922      0.221023
  90   7 3048.6600    4.4668  1.5918 14.8838  0.0001  0.0065   0.0157   0.0174    0.0219   0.0000   442.8259       1.98933       21.9585      0.322425      -3.50069      -1.46482      0.117261      0.158241      0.177310      0.200401      0.210794      0.223345
  90   8 3271.3863    4.1929  2.2825 14.7822  0.0000  0.0081   0.0123   0.0219    0.0162   0.0000   442.7326       2.43830       22.5596    -0.0358430      -3.11118      -2.04394      0.146607      0.196307      0.220760      0.247213      0.265276      0.277640
  90   9 3489.0148    3.2319  4.0744 14.2769  0.0004  0.0125   0.0074   0.0344    0.0137   0.0000   443.1467       2.59938       21.5601       1.07824      -3.36314      -2.55576      0.224105      0.300871      0.341815      0.378957      0.406315      0.423731
  90  10 3702.4889    2.3917  7.0731 14.0044  0.0003  0.0222   0.0044   0.0598    0.0110   0.0000   443.0365       2.84531       21.4198      -1.21762      -2.69305      -2.84565      0.388830      0.528613      0.601395      0.668008      0.706322      0.742570
  91   0  969.9971    0.0379  0.0249 11.9840  0.0000  0.0031   0.0030   0.0057    0.0056   0.0000   436.9568     -0.226958       21.7643     0.0343417      -4.25414     -0.201208     0.0515732     0.0744102     0.0891145     0.0949324      0.105715      0.113896
  91   1 1435.2486    0.1733  0.1750 11.6485  0.0000  0.0027   0.0022   0.0069    0.0065   0.0000   440.3095    -0.0854005       22.1378      0.121143      -3.70450    -0.0783027     0.0497532     0.0649966     0.0770257     0.0879680     0.0946438     0.0988260
  91   2 1780.9811    0.4655  0.5808 11.7280  0.0000  0.0043   0.0028   0.0111    0.0122   0.0000   441.0727     -0.132057       22.0183    -0.0238580      -3.86824    -0.0898187     0.0749015      0.101681      0.113976      0.128908      0.137532      0.144240
  91   3 2071.7934    0.8982  1.1058 12.1480  0.0000  0.0058   0.0041   0.0157    0.0224   0.0000   442.0456     0.0225038       22.1803      0.294052      -3.65628     -0.357902      0.101432      0.137409      0.155736      0.174326      0.185378      0.193725
  91   4 2341.9135    1.5359  1.6755 12.8133  0.0000  0.0071   0.0054   0.0192    0.0201   0.0000   442.0208      0.452754       22.4031      0.128769      -3.99288     -0.599089      0.124893      0.170015      0.190816      0.215741      0.228145      0.241022
  91   5 2589.4263    2.4620  1.8024 13.6375 -0.0001  0.0072   0.0082   0.0194    0.0196   0.0000   442.5452       1.10060       22.1805     0.0340867      -3.44910     -0.657305      0.126304      0.172609      0.193789      0.218715      0.231761      0.243390
  91   6 2829.2341    3.5742  1.5245 14.5016  0.0000  0.0064   0.0129   0.0171    0.0218   0.0000   442.9744       1.25702       22.1871      0.287409      -3.52092      -1.31487      0.115137      0.155958      0.173796      0.195720      0.208847      0.220727
  91   7 3060.8679    4.4666  1.5631 15.0328  0.0000  0.0064   0.0160   0.0175    0.0206   0.0000   443.0262       1.92621       22.0123      0.159766      -3.16517      -1.58269      0.115463      0.154140      0.173340      0.194556      0.208388      0.217682
  91   8 3284.3607    4.1871  2.3498 14.7480  0.0000  0.0082   0.0120   0.0222    0.0163   0.0000   442.9532       2.20698       21.3723      0.232397      -3.08010      -2.24443      0.146966      0.197109      0.221434      0.248723      0.263773      0.277464
  91   9 3502.8221    3.1853  4.3538 14.2774 -0.0008  0.0133   0.0071   0.0367    0.0136   0.0000   442.9365       2.55737       22.5758      0.465568      -2.98479      -2.53463      0.234163      0.316955      0.357402      0.400152      0.426598      0.448059
  92   0  975.1703    0.0211  0.0049 11.9761 -0.0197  0.0026   0.0029   0.0025    0.0055   0.0000   436.7752     -0.395608       21.3152    -0.0602909      -3.66727     -0.309190     0.0435544     0.0613246     0.0684421     0.0812637     0.0868517     0.0961236
  92   1 1441.9306    0.1794  0.1937 11.6457  0.0000  0.0029   0.0021   0.0073    0.0066   0.0000   440.3529     0.0100646       21.9961     0.0810560      -3.71008     0.0360402     0.0523567     0.0676244     0.0782869     0.0854158     0.0943686     0.0987798
  92   2 1788.1938    0.4824  0.5873 11.7403  0.0000  0.0043   0.0029   0.0110    0.0125   0.0000   440.9756     -0.149304       22.1314     0.0589395      -3.64451     0.0662997     0.0738672      0.100528      0.113858      0.127193      0.136973      0.142761
  92   3 2080.3484    0.9068  1.1552 12.1912  0.0000  0.0060   0.0041   0.0162    0.0229   0.0000   442.0887      0.315634       22.2115     0.0957655      -3.50608     -0.144887      0.103110      0.141744      0.159114      0.180851      0.192342      0.203706
  92   4 2351.2600    1.5704  1.6630 12.9152  0.0000  0.0071   0.0056   0.0191    0.0200   0.0000   442.3755      0.362158       22.1448      0.328950      -3.74415     -0.696265      0.123680      0.168028      0.187160      0.210191      0.226723      0.237246
  92   5 2599.7010    2.4662  1.7624 13.7751  0.0005  0.0071   0.0083   0.0192    0.0188   0.0000   442.5414       1.14262       22.1097      0.134806      -3.33239     -0.987472      0.125526      0.169003      0.189624      0.213296      0.228839      0.240302
  92   6 2840.5518    3.6205  1.5785 14.5427  0.0000  0.0065   0.0128   0.0176    0.0208   0.0000   442.9767       1.49339       22.2297      0.207292      -3.61193      -1.27175      0.114465      0.153109      0.171665      0.194537      0.206254      0.216997
  92   7 3072.9835    4.4937  1.6332 14.9894  0.0000  0.0066   0.0155   0.0176    0.0203   0.0000   442.9108       2.04258       22.1373      0.199653      -3.18496      -1.60378      0.117275      0.157606      0.176551      0.199351      0.211991      0.223953
  92   8 3297.2726    4.1119  2.4691 14.7419  0.0000  0.0085   0.0115   0.0229    0.0157   0.0000   442.9895       2.06477       22.0822     0.0973776      -2.64022      -2.35448      0.148773      0.202685      0.226816      0.254531      0.270704      0.284380
  92   9 3516.5373    3.1434  4.4340 14.2746  0.0007  0.0136   0.0069   0.0371    0.0137   0.0000   443.4403       2.72404       21.4476     -0.441886      -3.08762      -2.11846      0.235098      0.317942      0.360511      0.401355      0.429652      0.450507
  93   0  980.2830    0.0376  0.0301 11.9472  0.0000  0.0030   0.0028   0.0074    0.0056   0.0000   436.9826      0.147187       21.9774     -0.240571      -3.79166    -0.0417713     0.0472800     0.0692955     0.0805557     0.0875966     0.0853797     0.0992761
  93   1 1448.5711    0.1825  0.1802 11.6410  0.0000  0.0027   0.0022   0.0066    0.0066   0.0000   440.3272     -0.171841       22.0640      0.148130      -3.93105     -0.164498     0.0483716     0.0617779     0.0709397     0.0806340     0.0843420     0.0903545
  93   2 1795.3667    0.4901  0.6193 11.7130  0.0000  0.0044   0.0029   0.0112    0.0129   0.0000   441.0332    -0.0420287       22.1417    -0.0679773      -3.94545     -0.109931     0.0748049      0.101017      0.115049      0.128800      0.135024      0.144494
[truncated: 187,520 more chars]
