# Supplementary material for: Global-Mode Analysis of Full-Disk Data from the Michelson Doppler Imager and the Helioseismic and Magnetic Imager
Source: Sol Phys. 2018 Jan 31;293(2):29. doi: 10.1007/s11207-017-1201-5 (PMC6566312; doi:10.1007/s11207-017-1201-5)
Supplement: Supplementary file 2 — (TAR 362.4 MB) [file 11207_2017_1201_MOESM2_ESM.tar › HMI/hmiv72dasym.6904.36]

   0  13 1957.6276    0.6358  0.4376  9.0955  0.0000       26.6273  0.1094   0.1143   0.2057    0.8233   0.0000       11.3369    -0.0000       0.00000       0.00000       0.00000       0.00000       0.00000       0.00000       0.00000       0.00000       0.00000       0.00000       0.00000       0.00000       0.00000       0.00000       0.00000       0.00000       0.00000       0.00000       0.00000       0.00000       0.00000       0.00000       0.00000       0.00000       0.00000       0.00000       0.00000       0.00000       0.00000       0.00000       0.00000       0.00000       0.00000       0.00000       0.00000       0.00000       0.00000       0.00000       0.00000       0.00000       0.00000       0.00000       0.00000       0.00000       0.00000       0.00000       0.00000       0.00000       0.00000       0.00000       0.00000       0.00000       0.00000       0.00000       0.00000       0.00000       0.00000       0.00000       0.00000       0.00000       0.00000       0.00000       0.00000       0.00000       0.00000       0.00000       0.00000       0.00000       0.00000       0.00000       0.00000
   0  19 2764.2559    2.6800  0.6056 12.2886  0.0000    -0.0935988  0.1112   0.4485   0.3748    1.0231   0.0000       4.87056    -0.0000       0.00000       0.00000       0.00000       0.00000       0.00000       0.00000       0.00000       0.00000       0.00000       0.00000       0.00000       0.00000       0.00000       0.00000       0.00000       0.00000       0.00000       0.00000       0.00000       0.00000       0.00000       0.00000       0.00000       0.00000       0.00000       0.00000       0.00000       0.00000       0.00000       0.00000       0.00000       0.00000       0.00000       0.00000       0.00000       0.00000       0.00000       0.00000       0.00000       0.00000       0.00000       0.00000       0.00000       0.00000       0.00000       0.00000       0.00000       0.00000       0.00000       0.00000       0.00000       0.00000       0.00000       0.00000       0.00000       0.00000       0.00000       0.00000       0.00000       0.00000       0.00000       0.00000       0.00000       0.00000       0.00000       0.00000       0.00000       0.00000       0.00000       0.00000       0.00000
   1  12 1885.1077    0.4377  0.5349  9.8950  0.0000       12.9750  0.1120   0.0535   0.1972    0.2444   0.0000       8.77567   479.8255       24.4148       0.00000       0.00000       0.00000       0.00000       0.00000       0.00000       0.00000       0.00000       0.00000       0.00000       0.00000       0.00000       0.00000       0.00000       0.00000       0.00000       0.00000       0.00000       0.00000       0.00000       0.00000       0.00000       0.00000       0.00000       0.00000       0.00000       0.00000       0.00000       0.00000       0.00000       0.00000       0.00000       0.00000       0.00000       119.477       52.6818       0.00000       0.00000       0.00000       0.00000       0.00000       0.00000       0.00000       0.00000       0.00000       0.00000       0.00000       0.00000       0.00000       0.00000       0.00000       0.00000       0.00000       0.00000       0.00000       0.00000       0.00000       0.00000       0.00000       0.00000       0.00000       0.00000       0.00000       0.00000       0.00000       0.00000       0.00000       0.00000       0.00000       0.00000
   1  13 2020.7758    0.6571  0.3703  9.1315  0.0000       13.4550  0.0809   0.0889   0.1559    0.4915   0.0000       6.47688   375.7715      -36.1834       0.00000       0.00000       0.00000       0.00000       0.00000       0.00000       0.00000       0.00000       0.00000       0.00000       0.00000       0.00000       0.00000       0.00000       0.00000       0.00000       0.00000       0.00000       0.00000       0.00000       0.00000       0.00000       0.00000       0.00000       0.00000       0.00000       0.00000       0.00000       0.00000       0.00000       0.00000       0.00000       0.00000       0.00000       87.8941       42.9095       0.00000       0.00000       0.00000       0.00000       0.00000       0.00000       0.00000       0.00000       0.00000       0.00000       0.00000       0.00000       0.00000       0.00000       0.00000       0.00000       0.00000       0.00000       0.00000       0.00000       0.00000       0.00000       0.00000       0.00000       0.00000       0.00000       0.00000       0.00000       0.00000       0.00000       0.00000       0.00000       0.00000       0.00000
   1  15 2292.1353    1.1261  0.8268 10.6896  0.0000       6.77587  0.1496   0.0968   0.2633    0.5223   0.0000       4.25354   465.4743      -64.4739       0.00000       0.00000       0.00000       0.00000       0.00000       0.00000       0.00000       0.00000       0.00000       0.00000       0.00000       0.00000       0.00000       0.00000       0.00000       0.00000       0.00000       0.00000       0.00000       0.00000       0.00000       0.00000       0.00000       0.00000       0.00000       0.00000       0.00000       0.00000       0.00000       0.00000       0.00000       0.00000       0.00000       0.00000       76.4795       98.9643       0.00000       0.00000       0.00000       0.00000       0.00000       0.00000       0.00000       0.00000       0.00000       0.00000       0.00000       0.00000       0.00000       0.00000       0.00000       0.00000       0.00000       0.00000       0.00000       0.00000       0.00000       0.00000       0.00000       0.00000       0.00000       0.00000       0.00000       0.00000       0.00000       0.00000       0.00000       0.00000       0.00000       0.00000
   1  20 2963.6195    3.2603  0.8318 13.0541 -0.0046       8.94091  0.1080   0.3157   0.2627    0.5341   0.0000       4.96355   392.4370       88.4534       0.00000       0.00000       0.00000       0.00000       0.00000       0.00000       0.00000       0.00000       0.00000       0.00000       0.00000       0.00000       0.00000       0.00000       0.00000       0.00000       0.00000       0.00000       0.00000       0.00000       0.00000       0.00000       0.00000       0.00000       0.00000       0.00000       0.00000       0.00000       0.00000       0.00000       0.00000       0.00000       0.00000       0.00000       100.370       50.0061       0.00000       0.00000       0.00000       0.00000       0.00000       0.00000       0.00000       0.00000       0.00000       0.00000       0.00000       0.00000       0.00000       0.00000       0.00000       0.00000       0.00000       0.00000       0.00000       0.00000       0.00000       0.00000       0.00000       0.00000       0.00000       0.00000       0.00000       0.00000       0.00000       0.00000       0.00000       0.00000       0.00000       0.00000
   1  23 3368.7347    3.3141  1.7802 11.5771  0.0000       2.02161  0.1656   0.2478   0.4376    2.5022   0.0000       1.45928   334.6964       149.849       0.00000       0.00000       0.00000       0.00000       0.00000       0.00000       0.00000       0.00000       0.00000       0.00000       0.00000       0.00000       0.00000       0.00000       0.00000       0.00000       0.00000       0.00000       0.00000       0.00000       0.00000       0.00000       0.00000       0.00000       0.00000       0.00000       0.00000       0.00000       0.00000       0.00000       0.00000       0.00000       0.00000       0.00000       137.004       84.2867       0.00000       0.00000       0.00000       0.00000       0.00000       0.00000       0.00000       0.00000       0.00000       0.00000       0.00000       0.00000       0.00000       0.00000       0.00000       0.00000       0.00000       0.00000       0.00000       0.00000       0.00000       0.00000       0.00000       0.00000       0.00000       0.00000       0.00000       0.00000       0.00000       0.00000       0.00000       0.00000       0.00000       0.00000
   1  24 3504.7894    3.0381  3.0731  0.7416  0.0000      0.550693  0.2185   0.1582   0.5454 1000.0000   0.0000      0.627479   588.9773       58.7075       0.00000       0.00000       0.00000       0.00000       0.00000       0.00000       0.00000       0.00000       0.00000       0.00000       0.00000       0.00000       0.00000       0.00000       0.00000       0.00000       0.00000       0.00000       0.00000       0.00000       0.00000       0.00000       0.00000       0.00000       0.00000       0.00000       0.00000       0.00000       0.00000       0.00000       0.00000       0.00000       0.00000       0.00000       185.667       106.319       0.00000       0.00000       0.00000       0.00000       0.00000       0.00000       0.00000       0.00000       0.00000       0.00000       0.00000       0.00000       0.00000       0.00000       0.00000       0.00000       0.00000       0.00000       0.00000       0.00000       0.00000       0.00000       0.00000       0.00000       0.00000       0.00000       0.00000       0.00000       0.00000       0.00000       0.00000       0.00000       0.00000       0.00000
   2  11 1810.4009    0.3493  0.2609  9.8372  0.0009       24.9116  0.0652   0.0468   0.1194    0.1432   0.0000       11.2409   484.4472       35.0976       26.9441      -5.10129       0.00000       0.00000       0.00000       0.00000       0.00000       0.00000       0.00000       0.00000       0.00000       0.00000       0.00000       0.00000       0.00000       0.00000       0.00000       0.00000       0.00000       0.00000       0.00000       0.00000       0.00000       0.00000       0.00000       0.00000       0.00000       0.00000       0.00000       0.00000       0.00000       0.00000       0.00000       0.00000       40.7153       43.0818       20.4265       7.12116       0.00000       0.00000       0.00000       0.00000       0.00000       0.00000       0.00000       0.00000       0.00000       0.00000       0.00000       0.00000       0.00000       0.00000       0.00000       0.00000       0.00000       0.00000       0.00000       0.00000       0.00000       0.00000       0.00000       0.00000       0.00000       0.00000       0.00000       0.00000       0.00000       0.00000       0.00000       0.00000
   2  14 2217.7678    0.8920  0.7475 10.2010  0.0000       6.17703  0.0782   0.0649   0.1697    0.4109   0.0000       2.72499   431.5735     -0.500410      -6.70137      -3.60841       0.00000       0.00000       0.00000       0.00000       0.00000       0.00000       0.00000       0.00000       0.00000       0.00000       0.00000       0.00000       0.00000       0.00000       0.00000       0.00000       0.00000       0.00000       0.00000       0.00000       0.00000       0.00000       0.00000       0.00000       0.00000       0.00000       0.00000       0.00000       0.00000       0.00000       0.00000       0.00000       45.3208       35.5734       22.4025       7.75286       0.00000       0.00000       0.00000       0.00000       0.00000       0.00000       0.00000       0.00000       0.00000       0.00000       0.00000       0.00000       0.00000       0.00000       0.00000       0.00000       0.00000       0.00000       0.00000       0.00000       0.00000       0.00000       0.00000       0.00000       0.00000       0.00000       0.00000       0.00000       0.00000       0.00000       0.00000       0.00000
   2  15 2352.3037    1.2447  0.8977  9.9487  0.0000       2.75123  0.0889   0.0759   0.1940    0.9563   0.0000       1.86050   397.3657       34.5522       13.8653       4.36227       0.00000       0.00000       0.00000       0.00000       0.00000       0.00000       0.00000       0.00000       0.00000       0.00000       0.00000       0.00000       0.00000       0.00000       0.00000       0.00000       0.00000       0.00000       0.00000       0.00000       0.00000       0.00000       0.00000       0.00000       0.00000       0.00000       0.00000       0.00000       0.00000       0.00000       0.00000       0.00000       42.9404       45.2770       20.4653       11.1490       0.00000       0.00000       0.00000       0.00000       0.00000       0.00000       0.00000       0.00000       0.00000       0.00000       0.00000       0.00000       0.00000       0.00000       0.00000       0.00000       0.00000       0.00000       0.00000       0.00000       0.00000       0.00000       0.00000       0.00000       0.00000       0.00000       0.00000       0.00000       0.00000       0.00000       0.00000       0.00000
   2  17 2619.8119    1.8919  0.9309 12.0230 -0.0008       5.09893  0.1074   0.1228   0.2069    0.3639   0.0000       2.98534   470.2407       1.07796       11.3143      -6.06722       0.00000       0.00000       0.00000       0.00000       0.00000       0.00000       0.00000       0.00000       0.00000       0.00000       0.00000       0.00000       0.00000       0.00000       0.00000       0.00000       0.00000       0.00000       0.00000       0.00000       0.00000       0.00000       0.00000       0.00000       0.00000       0.00000       0.00000       0.00000       0.00000       0.00000       0.00000       0.00000       51.7455       40.2214       27.7061       9.27908       0.00000       0.00000       0.00000       0.00000       0.00000       0.00000       0.00000       0.00000       0.00000       0.00000       0.00000       0.00000       0.00000       0.00000       0.00000       0.00000       0.00000       0.00000       0.00000       0.00000       0.00000       0.00000       0.00000       0.00000       0.00000       0.00000       0.00000       0.00000       0.00000       0.00000       0.00000       0.00000
   2  22 3295.2451    3.3653  1.2261 13.3203  0.0000     0.0112680  0.1126   0.2270   0.2643    0.5091   0.0000       2.11428   471.0776       70.5473       28.4228      -3.75066       0.00000       0.00000       0.00000       0.00000       0.00000       0.00000       0.00000       0.00000       0.00000       0.00000       0.00000       0.00000       0.00000       0.00000       0.00000       0.00000       0.00000       0.00000       0.00000       0.00000       0.00000       0.00000       0.00000       0.00000       0.00000       0.00000       0.00000       0.00000       0.00000       0.00000       0.00000       0.00000       61.6085       53.6456       24.9024       10.6502       0.00000       0.00000       0.00000       0.00000       0.00000       0.00000       0.00000       0.00000       0.00000       0.00000       0.00000       0.00000       0.00000       0.00000       0.00000       0.00000       0.00000       0.00000       0.00000       0.00000       0.00000       0.00000       0.00000       0.00000       0.00000       0.00000       0.00000       0.00000       0.00000       0.00000       0.00000       0.00000
   2  23 3430.9478    3.2000  2.5421  1.0761  0.0000      0.508776  0.1407   0.1179   0.3103 1000.0000   0.0000      0.468292   344.7949       67.0001       3.14407       3.23443       0.00000       0.00000       0.00000       0.00000       0.00000       0.00000       0.00000       0.00000       0.00000       0.00000       0.00000       0.00000       0.00000       0.00000       0.00000       0.00000       0.00000       0.00000       0.00000       0.00000       0.00000       0.00000       0.00000       0.00000       0.00000       0.00000       0.00000       0.00000       0.00000       0.00000       0.00000       0.00000       70.1390       57.3141       35.2329       12.3759       0.00000       0.00000       0.00000       0.00000       0.00000       0.00000       0.00000       0.00000       0.00000       0.00000       0.00000       0.00000       0.00000       0.00000       0.00000       0.00000       0.00000       0.00000       0.00000       0.00000       0.00000       0.00000       0.00000       0.00000       0.00000       0.00000       0.00000       0.00000       0.00000       0.00000       0.00000       0.00000
   2  24 3567.0337    2.5443  3.1835 11.3177 -0.0142      0.626726  0.1847   0.0947   0.3435    0.5483   0.0000      0.429541   387.5465       2.93400      -25.0423      -1.61217       0.00000       0.00000       0.00000       0.00000       0.00000       0.00000       0.00000       0.00000       0.00000       0.00000       0.00000       0.00000       0.00000       0.00000       0.00000       0.00000       0.00000       0.00000       0.00000       0.00000       0.00000       0.00000       0.00000       0.00000       0.00000       0.00000       0.00000       0.00000       0.00000       0.00000       0.00000       0.00000       89.7216       73.8378       47.5530       16.9849       0.00000       0.00000       0.00000       0.00000       0.00000       0.00000       0.00000       0.00000       0.00000       0.00000       0.00000       0.00000       0.00000       0.00000       0.00000       0.00000       0.00000       0.00000       0.00000       0.00000       0.00000       0.00000       0.00000       0.00000       0.00000       0.00000       0.00000       0.00000       0.00000       0.00000       0.00000       0.00000
   3  12 2001.3130    0.5727  0.4820  9.7466  0.0000       13.4091  0.0626   0.0453   0.1266    0.2375   0.0000       4.09062   419.0024       10.9699       9.32468       16.0159     -0.997348    -0.0636095       0.00000       0.00000       0.00000       0.00000       0.00000       0.00000       0.00000       0.00000       0.00000       0.00000       0.00000       0.00000       0.00000       0.00000       0.00000       0.00000       0.00000       0.00000       0.00000       0.00000       0.00000       0.00000       0.00000       0.00000       0.00000       0.00000       0.00000       0.00000       0.00000       0.00000       26.4145       22.5039       19.5495       11.8679       5.07799       1.18633       0.00000       0.00000       0.00000       0.00000       0.00000       0.00000       0.00000       0.00000       0.00000       0.00000       0.00000       0.00000       0.00000       0.00000       0.00000       0.00000       0.00000       0.00000       0.00000       0.00000       0.00000       0.00000       0.00000       0.00000       0.00000       0.00000       0.00000       0.00000       0.00000       0.00000
   3  13 2137.7661    0.7444  0.6546  9.8713  0.0000       4.69092  0.0824   0.0489   0.1236    0.3530   0.0000       2.52536   436.0022       22.4042       11.5863     -0.752672      -6.37004      -1.15028       0.00000       0.00000       0.00000       0.00000       0.00000       0.00000       0.00000       0.00000       0.00000       0.00000       0.00000       0.00000       0.00000       0.00000       0.00000       0.00000       0.00000       0.00000       0.00000       0.00000       0.00000       0.00000       0.00000       0.00000       0.00000       0.00000       0.00000       0.00000       0.00000       0.00000       38.8908       38.1885       25.4032       11.3604       5.00715       1.27646       0.00000       0.00000       0.00000       0.00000       0.00000       0.00000       0.00000       0.00000       0.00000       0.00000       0.00000       0.00000       0.00000       0.00000       0.00000       0.00000       0.00000       0.00000       0.00000       0.00000       0.00000       0.00000       0.00000       0.00000       0.00000       0.00000       0.00000       0.00000       0.00000       0.00000
   3  14 2273.5148    1.0990  0.7896 10.0186  0.0000       5.18563  0.0712   0.0604   0.1269    0.5002   0.0000       1.96180   452.7929      -3.27195       6.72883    -0.0145873       4.29515     -0.579861       0.00000       0.00000       0.00000       0.00000       0.00000       0.00000       0.00000       0.00000       0.00000       0.00000       0.00000       0.00000       0.00000       0.00000       0.00000       0.00000       0.00000       0.00000       0.00000       0.00000       0.00000       0.00000       0.00000       0.00000       0.00000       0.00000       0.00000       0.00000       0.00000       0.00000       23.9856       24.5408       18.3082       10.0463       5.28669       1.58817       0.00000       0.00000       0.00000       0.00000       0.00000       0.00000       0.00000       0.00000       0.00000       0.00000       0.00000       0.00000       0.00000       0.00000       0.00000       0.00000       0.00000       0.00000       0.00000       0.00000       0.00000       0.00000       0.00000       0.00000       0.00000       0.00000       0.00000       0.00000       0.00000       0.00000
   3  15 2407.6321    1.5105  0.8593 10.0190  0.0000       3.40811  0.0685   0.0782   0.1306    0.8116   0.0000       1.45193   442.8558      -2.89170       16.4042       14.5122      -1.91809     -0.817507       0.00000       0.00000       0.00000       0.00000       0.00000       0.00000       0.00000       0.00000       0.00000       0.00000       0.00000       0.00000       0.00000       0.00000       0.00000       0.00000       0.00000       0.00000       0.00000       0.00000       0.00000       0.00000       0.00000       0.00000       0.00000       0.00000       0.00000       0.00000       0.00000       0.00000       25.8768       22.8316       19.7332       12.4085       5.60555       1.54000       0.00000       0.00000       0.00000       0.00000       0.00000       0.00000       0.00000       0.00000       0.00000       0.00000       0.00000       0.00000       0.00000       0.00000       0.00000       0.00000       0.00000       0.00000       0.00000       0.00000       0.00000       0.00000       0.00000       0.00000       0.00000       0.00000       0.00000       0.00000       0.00000       0.00000
   3  17 2676.2937    2.4084  0.9974 11.0169  0.0026       1.96755  0.0962   0.1220   0.1591    0.9505   0.0000       1.45162   421.6677       19.7391      -4.00816       13.3861      -1.90445      -2.99380       0.00000       0.00000       0.00000       0.00000       0.00000       0.00000       0.00000       0.00000       0.00000       0.00000       0.00000       0.00000       0.00000       0.00000       0.00000       0.00000       0.00000       0.00000       0.00000       0.00000       0.00000       0.00000       0.00000       0.00000       0.00000       0.00000       0.00000       0.00000       0.00000       0.00000       43.7050       44.6773       25.4550       13.8331       4.60816       1.91439       0.00000       0.00000       0.00000       0.00000       0.00000       0.00000       0.00000       0.00000       0.00000       0.00000       0.00000       0.00000       0.00000       0.00000       0.00000       0.00000       0.00000       0.00000       0.00000       0.00000       0.00000       0.00000       0.00000       0.00000       0.00000       0.00000       0.00000       0.00000       0.00000       0.00000
   3  20 3082.5752    4.1916  1.1658 10.6791  0.0000       2.60225  0.0944   0.1978   0.1677    4.6185   0.0000       1.32733   475.4230       58.2888       2.82210      -5.42454      -8.58410      -3.37673       0.00000       0.00000       0.00000       0.00000       0.00000       0.00000       0.00000       0.00000       0.00000       0.00000       0.00000       0.00000       0.00000       0.00000       0.00000       0.00000       0.00000       0.00000       0.00000       0.00000       0.00000       0.00000       0.00000       0.00000       0.00000       0.00000       0.00000       0.00000       0.00000       0.00000       28.7358       32.7598       26.8607       12.5667       8.41888       2.41042       0.00000       0.00000       0.00000       0.00000       0.00000       0.00000       0.00000       0.00000       0.00000       0.00000       0.00000       0.00000       0.00000       0.00000       0.00000       0.00000       0.00000       0.00000       0.00000       0.00000       0.00000       0.00000       0.00000       0.00000       0.00000       0.00000       0.00000       0.00000       0.00000       0.00000
   3  21 3217.8868    3.5488  1.0043 13.5779  0.0000      0.180147  0.0803   0.1958   0.1962    0.3084   0.0000       2.11519   446.3701       26.4240      -11.3590       11.0970       2.18773     -0.721384       0.00000       0.00000       0.00000       0.00000       0.00000       0.00000       0.00000       0.00000       0.00000       0.00000       0.00000       0.00000       0.00000       0.00000       0.00000       0.00000       0.00000       0.00000       0.00000       0.00000       0.00000       0.00000       0.00000       0.00000       0.00000       0.00000       0.00000       0.00000       0.00000       0.00000       28.0594       28.6846       21.4673       13.7640       5.97979       1.96314       0.00000       0.00000       0.00000       0.00000       0.00000       0.00000       0.00000       0.00000       0.00000       0.00000       0.00000       0.00000       0.00000       0.00000       0.00000       0.00000       0.00000       0.00000       0.00000       0.00000       0.00000       0.00000       0.00000       0.00000       0.00000       0.00000       0.00000       0.00000       0.00000       0.00000
   3  22 3353.5704    3.4140  2.0640 10.6279  0.0000      0.520604  0.1105   0.1170   0.2147    1.2342   0.0000      0.542360   426.0917       44.9900      -47.7395      -21.9616       8.05548     -0.302196       0.00000       0.00000       0.00000       0.00000       0.00000       0.00000       0.00000       0.00000       0.00000       0.00000       0.00000       0.00000       0.00000       0.00000       0.00000       0.00000       0.00000       0.00000       0.00000       0.00000       0.00000       0.00000       0.00000       0.00000       0.00000       0.00000       0.00000       0.00000       0.00000       0.00000       39.7962       36.7435       28.1496       16.1178       7.43092       2.05153       0.00000       0.00000       0.00000       0.00000       0.00000       0.00000       0.00000       0.00000       0.00000       0.00000       0.00000       0.00000       0.00000       0.00000       0.00000       0.00000       0.00000       0.00000       0.00000       0.00000       0.00000       0.00000       0.00000       0.00000       0.00000       0.00000       0.00000       0.00000       0.00000       0.00000
   3  23 3489.7629    3.0601  2.9852  3.0569  0.0000      0.702069  0.1311   0.0858   0.2530 1000.0000   0.0000      0.324917   498.2866      -12.4698       64.3516       7.81898       3.72795      -3.31434       0.00000       0.00000       0.00000       0.00000       0.00000       0.00000       0.00000       0.00000       0.00000       0.00000       0.00000       0.00000       0.00000       0.00000       0.00000       0.00000       0.00000       0.00000       0.00000       0.00000       0.00000       0.00000       0.00000       0.00000       0.00000       0.00000       0.00000       0.00000       0.00000       0.00000       45.6315       44.4378       32.3793       18.9883       8.49444       2.53011       0.00000       0.00000       0.00000       0.00000       0.00000       0.00000       0.00000       0.00000       0.00000       0.00000       0.00000       0.00000       0.00000       0.00000       0.00000       0.00000       0.00000       0.00000       0.00000       0.00000       0.00000       0.00000       0.00000       0.00000       0.00000       0.00000       0.00000       0.00000       0.00000       0.00000
   3  24 3626.4209    2.3817  4.1663 10.5226 -0.0013      0.699025  0.1636   0.0609   0.3386    0.3793   0.0000      0.259536   395.0619       31.4807       20.8770      -19.8475       17.2932      -2.02138       0.00000       0.00000       0.00000       0.00000       0.00000       0.00000       0.00000       0.00000       0.00000       0.00000       0.00000       0.00000       0.00000       0.00000       0.00000       0.00000       0.00000       0.00000       0.00000       0.00000       0.00000       0.00000       0.00000       0.00000       0.00000       0.00000       0.00000       0.00000       0.00000       0.00000       55.5119       52.5323       41.4840       24.5367       11.4403       3.30394       0.00000       0.00000       0.00000       0.00000       0.00000       0.00000       0.00000       0.00000       0.00000       0.00000       0.00000       0.00000       0.00000       0.00000       0.00000       0.00000       0.00000       0.00000       0.00000       0.00000       0.00000       0.00000       0.00000       0.00000       0.00000       0.00000       0.00000       0.00000       0.00000       0.00000
   3  25 3763.1402    2.0128  5.5705 10.6138  0.0000      0.660707  0.2126   0.0482   0.4175    0.2307   0.0000      0.226596   401.4847       12.0257      -22.6829       20.3656       20.8966      0.962211       0.00000       0.00000       0.00000       0.00000       0.00000       0.00000       0.00000       0.00000       0.00000       0.00000       0.00000       0.00000       0.00000       0.00000       0.00000       0.00000       0.00000       0.00000       0.00000       0.00000       0.00000       0.00000       0.00000       0.00000       0.00000       0.00000       0.00000       0.00000       0.00000       0.00000       68.7926       69.9399       49.8105       31.6452       13.4298       4.53670       0.00000       0.00000       0.00000       0.00000       0.00000       0.00000       0.00000       0.00000       0.00000       0.00000       0.00000       0.00000       0.00000       0.00000       0.00000       0.00000       0.00000       0.00000       0.00000       0.00000       0.00000       0.00000       0.00000       0.00000       0.00000       0.00000       0.00000       0.00000       0.00000       0.00000
   4  10 1778.1135    0.2991  0.2543 10.0463  0.0093       23.8613  0.0526   0.0303   0.0724    0.0967   0.0000       10.1631   443.5309      -17.5233      -5.21601       6.19746       3.86616       1.19679      -1.14699     0.0322642       0.00000       0.00000       0.00000       0.00000       0.00000       0.00000       0.00000       0.00000       0.00000       0.00000       0.00000       0.00000       0.00000       0.00000       0.00000       0.00000       0.00000       0.00000       0.00000       0.00000       0.00000       0.00000       0.00000       0.00000       0.00000       0.00000       0.00000       0.00000       13.4983       17.3483       14.6552       10.0569       7.69621       2.89512       1.61825      0.403196       0.00000       0.00000       0.00000       0.00000       0.00000       0.00000       0.00000       0.00000       0.00000       0.00000       0.00000       0.00000       0.00000       0.00000       0.00000       0.00000       0.00000       0.00000       0.00000       0.00000       0.00000       0.00000       0.00000       0.00000       0.00000       0.00000       0.00000       0.00000
   4  11 1914.7692    0.4761  0.2381  9.9774  0.0006       10.1237  0.0278   0.0457   0.0655    0.1082   0.0000       5.05218   426.3589      -17.2875       13.9469     -0.763424       5.96483       2.39616     -0.330243      0.343393       0.00000       0.00000       0.00000       0.00000       0.00000       0.00000       0.00000       0.00000       0.00000       0.00000       0.00000       0.00000       0.00000       0.00000       0.00000       0.00000       0.00000       0.00000       0.00000       0.00000       0.00000       0.00000       0.00000       0.00000       0.00000       0.00000       0.00000       0.00000       10.5154       9.78663       8.76431       6.21770       3.63604       1.94305      0.698684      0.173574       0.00000       0.00000       0.00000       0.00000       0.00000       0.00000       0.00000       0.00000       0.00000       0.00000       0.00000       0.00000       0.00000       0.00000       0.00000       0.00000       0.00000       0.00000       0.00000       0.00000       0.00000       0.00000       0.00000       0.00000       0.00000       0.00000       0.00000       0.00000
   4  13 2188.5074    0.8883  0.7075  9.8971  0.0042       6.38409  0.0590   0.0460   0.1040    0.3096   0.0000       1.88424   450.7800       1.64523      -25.7591       5.64653       12.7525      -1.96716      -1.44814    -0.0373987       0.00000       0.00000       0.00000       0.00000       0.00000       0.00000       0.00000       0.00000       0.00000       0.00000       0.00000       0.00000       0.00000       0.00000       0.00000       0.00000       0.00000       0.00000       0.00000       0.00000       0.00000       0.00000       0.00000       0.00000       0.00000       0.00000       0.00000       0.00000       16.8250       16.8103       14.5211       10.7007       7.16191       2.95921       1.29049      0.310308       0.00000       0.00000       0.00000       0.00000       0.00000       0.00000       0.00000       0.00000       0.00000       0.00000       0.00000       0.00000       0.00000       0.00000       0.00000       0.00000       0.00000       0.00000       0.00000       0.00000       0.00000       0.00000       0.00000       0.00000       0.00000       0.00000       0.00000       0.00000
   4  14 2324.2307    1.2595  0.7354 10.0661  0.0054       3.83336  0.0608   0.0639   0.1085    0.4421   0.0000       1.57031   454.2231      -19.2317       12.2294      -20.8216       7.92093      -3.90006       2.11014      0.374249       0.00000       0.00000       0.00000       0.00000       0.00000       0.00000       0.00000       0.00000       0.00000       0.00000       0.00000       0.00000       0.00000       0.00000       0.00000       0.00000       0.00000       0.00000       0.00000       0.00000       0.00000       0.00000       0.00000       0.00000       0.00000       0.00000       0.00000       0.00000       16.1341       17.9886       14.4424       11.3669       7.43231       3.02068       1.32755      0.368682       0.00000       0.00000       0.00000       0.00000       0.00000       0.00000       0.00000       0.00000       0.00000       0.00000       0.00000       0.00000       0.00000       0.00000       0.00000       0.00000       0.00000       0.00000       0.00000       0.00000       0.00000       0.00000       0.00000       0.00000       0.00000       0.00000       0.00000       0.00000
   4  15 2458.6441    1.6824  0.8539 -4.7493 -0.0077       2.76734  0.0641   0.0862   0.1261  169.2741   0.0000       1.32369   493.3432       20.2871      -15.9294      -10.9483     -0.434919      0.647113       2.41939     -0.662641       0.00000       0.00000       0.00000       0.00000       0.00000       0.00000       0.00000       0.00000       0.00000       0.00000       0.00000       0.00000       0.00000       0.00000       0.00000       0.00000       0.00000       0.00000       0.00000       0.00000       0.00000       0.00000       0.00000       0.00000       0.00000       0.00000       0.00000       0.00000       18.1390       18.2904       17.0431       11.6618       6.79190       3.65346       1.37362      0.353242       0.00000       0.00000       0.00000       0.00000       0.00000       0.00000       0.00000       0.00000       0.00000       0.00000       0.00000       0.00000       0.00000       0.00000       0.00000       0.00000       0.00000       0.00000       0.00000       0.00000       0.00000       0.00000       0.00000       0.00000       0.00000       0.00000       0.00000       0.00000
   4  17 2728.4237    2.5415  0.8497 11.4228  0.0009     -0.606965  0.0644   0.1215   0.1120    0.7238   0.0000      0.969898   446.6239      -7.10987       11.3747      -16.2734      -4.16415       1.88519      0.333395      0.308010       0.00000       0.00000       0.00000       0.00000       0.00000       0.00000       0.00000       0.00000       0.00000       0.00000       0.00000       0.00000       0.00000       0.00000       0.00000       0.00000       0.00000       0.00000       0.00000       0.00000       0.00000       0.00000       0.00000       0.00000       0.00000       0.00000       0.00000       0.00000       18.3350       21.9655       15.1585       11.8621       6.35419       3.17434       1.09781      0.372975       0.00000       0.00000       0.00000       0.00000       0.00000       0.00000       0.00000       0.00000       0.00000       0.00000       0.00000       0.00000       0.00000       0.00000       0.00000       0.00000       0.00000       0.00000       0.00000       0.00000       0.00000       0.00000       0.00000       0.00000       0.00000       0.00000       0.00000       0.00000
   4  18 2864.3155    3.2429  1.0129 11.7250 -0.0026      0.598494  0.0607   0.1434   0.1494    0.9270   0.0000       1.06173   435.1074       24.8868       6.92095       12.3869      0.342283     -0.616003     -0.142819     -0.201849       0.00000       0.00000       0.00000       0.00000       0.00000       0.00000       0.00000       0.00000       0.00000       0.00000       0.00000       0.00000       0.00000       0.00000       0.00000       0.00000       0.00000       0.00000       0.00000       0.00000       0.00000       0.00000       0.00000       0.00000       0.00000       0.00000       0.00000       0.00000       18.3401       19.3519       15.6766       10.9015       6.20519       3.12648       1.13612      0.283315       0.00000       0.00000       0.00000       0.00000       0.00000       0.00000       0.00000       0.00000       0.00000       0.00000       0.00000       0.00000       0.00000       0.00000       0.00000       0.00000       0.00000       0.00000       0.00000       0.00000       0.00000       0.00000       0.00000       0.00000       0.00000       0.00000       0.00000       0.00000
   4  20 3136.0765    3.8799  0.9285 12.5456  0.0009      0.591896  0.0993   0.1791   0.1148    0.5786   0.0000       1.48999   397.8572       6.65478      -10.7300      -2.41857       9.52083      -7.50673     -0.767959     -0.155914       0.00000       0.00000       0.00000       0.00000       0.00000       0.00000       0.00000       0.00000       0.00000       0.00000       0.00000       0.00000       0.00000       0.00000       0.00000       0.00000       0.00000       0.00000       0.00000       0.00000       0.00000       0.00000       0.00000       0.00000       0.00000       0.00000       0.00000       0.00000       25.0394       26.2201       28.8098       14.1943       9.45581       5.88288       2.64156      0.527756       0.00000       0.00000       0.00000       0.00000       0.00000       0.00000       0.00000       0.00000       0.00000       0.00000       0.00000       0.00000       0.00000       0.00000       0.00000       0.00000       0.00000       0.00000       0.00000       0.00000       0.00000       0.00000       0.00000       0.00000       0.00000       0.00000       0.00000       0.00000
   4  21 3271.7248    3.9923  1.3939 11.0070  0.0001      -1.12918  0.0826   0.1512   0.1653    1.9700   0.0000      0.922220   411.1694       7.47725       9.55882       26.5016      -15.7262      -6.36910       1.70219     -0.331252       0.00000       0.00000       0.00000       0.00000       0.00000       0.00000       0.00000       0.00000       0.00000       0.00000       0.00000       0.00000       0.00000       0.00000       0.00000       0.00000       0.00000       0.00000       0.00000       0.00000       0.00000       0.00000       0.00000       0.00000       0.00000       0.00000       0.00000       0.00000       26.1396       27.9702       21.5843       14.0464       7.43096       3.83393       1.39067      0.383053       0.00000       0.00000       0.00000       0.00000       0.00000       0.00000       0.00000       0.00000       0.00000       0.00000       0.00000       0.00000       0.00000       0.00000       0.00000       0.00000       0.00000       0.00000       0.00000       0.00000       0.00000       0.00000       0.00000       0.00000       0.00000       0.00000       0.00000       0.00000
   4  22 3408.3162    3.1396  2.2354 11.5533 -0.0003      0.761126  0.1095   0.1029   0.2120    0.4896   0.0000      0.444170   453.6073       27.6867       14.2199      -11.7317      -5.04716      -7.69832      0.431584     -0.635092       0.00000       0.00000       0.00000       0.00000       0.00000       0.00000       0.00000       0.00000       0.00000       0.00000       0.00000       0.00000       0.00000       0.00000       0.00000       0.00000       0.00000       0.00000       0.00000       0.00000       0.00000       0.00000       0.00000       0.00000       0.00000       0.00000       0.00000       0.00000       26.8829       30.7220       24.3611       16.6747       10.6643       4.61497       2.06393      0.572560       0.00000       0.00000       0.00000       0.00000       0.00000       0.00000       0.00000       0.00000       0.00000       0.00000       0.00000       0.00000       0.00000       0.00000       0.00000       0.00000       0.00000       0.00000       0.00000       0.00000       0.00000       0.00000       0.00000       0.00000       0.00000       0.00000       0.00000       0.00000
   4  23 3545.1004    2.5845  3.2341 11.1941 -0.0059      0.722320  0.1323   0.0687   0.2534    0.3307   0.0000      0.300520   461.4992      -9.32822       14.7983       5.11760      -19.4441       5.64156       4.59364      -1.13012       0.00000       0.00000       0.00000       0.00000       0.00000       0.00000       0.00000       0.00000       0.00000       0.00000       0.00000       0.00000       0.00000       0.00000       0.00000       0.00000       0.00000       0.00000       0.00000       0.00000       0.00000       0.00000       0.00000       0.00000       0.00000       0.00000       0.00000       0.00000       34.7370       34.1620       30.9544       22.1992       13.4989       6.71300       2.56683      0.614214       0.00000       0.00000       0.00000       0.00000       0.00000       0.00000       0.00000       0.00000       0.00000       0.00000       0.00000       0.00000       0.00000       0.00000       0.00000       0.00000       0.00000       0.00000       0.00000       0.00000       0.00000       0.00000       0.00000       0.00000       0.00000       0.00000       0.00000       0.00000
   4  25 3818.9655    1.9328  6.0720 10.0152 -0.0042      0.434194  0.1940   0.0389   0.3611    0.3104   0.0000      0.168811   524.2344       163.178      -10.4971       3.66022      -5.23811       11.5921       1.33240      -1.20392       0.00000       0.00000       0.00000       0.00000       0.00000       0.00000       0.00000       0.00000       0.00000       0.00000       0.00000       0.00000       0.00000       0.00000       0.00000       0.00000       0.00000       0.00000       0.00000       0.00000       0.00000       0.00000       0.00000       0.00000       0.00000       0.00000       0.00000       0.00000       47.9568       50.7618       42.3512       30.7449       18.0079       9.06346       3.39756      0.904120       0.00000       0.00000       0.00000       0.00000       0.00000       0.00000       0.00000       0.00000       0.00000       0.00000       0.00000       0.00000       0.00000       0.00000       0.00000       0.00000       0.00000       0.00000       0.00000       0.00000       0.00000       0.00000       0.00000       0.00000       0.00000       0.00000       0.00000       0.00000
   5  11 1960.6343    0.5482  0.3784  9.6073  0.0018       10.0019  0.0366   0.0346   0.0702    0.1389   0.0000       2.84139   424.9298       10.5533       16.7100       12.3632      -3.79289      0.388410      0.923965     0.0326468     -0.238623   -0.00476638       0.00000       0.00000       0.00000       0.00000       0.00000       0.00000       0.00000       0.00000       0.00000       0.00000       0.00000       0.00000       0.00000       0.00000       0.00000       0.00000       0.00000       0.00000       0.00000       0.00000       0.00000       0.00000       0.00000       0.00000       0.00000       0.00000       9.07626       11.0552       8.97139       7.16091       4.97712       3.01394       1.27947      0.657825      0.225713     0.0594882       0.00000       0.00000       0.00000       0.00000       0.00000       0.00000       0.00000       0.00000       0.00000       0.00000       0.00000       0.00000       0.00000       0.00000       0.00000       0.00000       0.00000       0.00000       0.00000       0.00000       0.00000       0.00000       0.00000       0.00000       0.00000       0.00000
   5  12 2098.4981    0.7370  0.7077  9.2399 -0.0052       3.87043  0.0509   0.0352   0.0928    0.3523   0.0000       1.63943   428.9616      -3.09778       43.7875       4.32771      -4.30467     -0.700762       4.13735       1.37698      0.190240    -0.0607697       0.00000       0.00000       0.00000       0.00000       0.00000       0.00000       0.00000       0.00000       0.00000       0.00000       0.00000       0.00000       0.00000       0.00000       0.00000       0.00000       0.00000       0.00000       0.00000       0.00000       0.00000       0.00000       0.00000       0.00000       0.00000       0.00000       12.0998       14.4686       12.1014       9.37594       6.05474       3.39934       1.95453      0.770604      0.280348     0.0708014       0.00000       0.00000       0.00000       0.00000       0.00000       0.00000       0.00000       0.00000       0.00000       0.00000       0.00000       0.00000       0.00000       0.00000       0.00000       0.00000       0.00000       0.00000       0.00000       0.00000       0.00000       0.00000       0.00000       0.00000       0.00000       0.00000
   5  13 2235.4539    0.9572  0.7195 10.0481 -0.0050       2.98255  0.0735   0.0461   0.0921    0.2765   0.0000       1.83791   456.6950       24.5974       27.5371      -19.9992       5.55554      -10.4369     -0.735775      -1.98111      0.291881    -0.0642143       0.00000       0.00000       0.00000       0.00000       0.00000       0.00000       0.00000       0.00000       0.00000       0.00000       0.00000       0.00000       0.00000       0.00000       0.00000       0.00000       0.00000       0.00000       0.00000       0.00000       0.00000       0.00000       0.00000       0.00000       0.00000       0.00000       16.6115       16.5283       12.6420       12.9310       9.85914       5.87389       2.61307      0.889607      0.328615     0.0766100       0.00000       0.00000       0.00000       0.00000       0.00000       0.00000       0.00000       0.00000       0.00000       0.00000       0.00000       0.00000       0.00000       0.00000       0.00000       0.00000       0.00000       0.00000       0.00000       0.00000       0.00000       0.00000       0.00000       0.00000       0.00000       0.00000
   5  14 2371.0857    1.3031  0.9545 10.2815  0.0016      0.934337  0.0670   0.0528   0.1076    0.3511   0.0000       1.31089   434.1260       12.5756       16.9686      0.423728      -4.67035      -4.60739     -0.248945     -0.686874      0.203572     0.0594091       0.00000       0.00000       0.00000       0.00000       0.00000       0.00000       0.00000       0.00000       0.00000       0.00000       0.00000       0.00000       0.00000       0.00000       0.00000       0.00000       0.00000       0.00000       0.00000       0.00000       0.00000       0.00000       0.00000       0.00000       0.00000       0.00000       13.8326       14.4280       14.3307       11.1355       7.29941       4.56436       2.48391       1.08777      0.349578     0.0776315       0.00000       0.00000       0.00000       0.00000       0.00000       0.00000       0.00000       0.00000       0.00000       0.00000       0.00000       0.00000       0.00000       0.00000       0.00000       0.00000       0.00000       0.00000       0.00000       0.00000       0.00000       0.00000       0.00000       0.00000       0.00000       0.00000
   5  15 2506.1641    1.7465  1.1022  8.8193 -0.0062       2.22374  0.0708   0.0653   0.1194    3.2042   0.0000       1.01153   438.1139       17.7701       19.8958       7.31919      -14.6460      0.932011       4.25409    -0.0569401      0.539094     -0.121865       0.00000       0.00000       0.00000       0.00000       0.00000       0.00000       0.00000       0.00000       0.00000       0.00000       0.00000       0.00000       0.00000       0.00000       0.00000       0.00000       0.00000       0.00000       0.00000       0.00000       0.00000       0.00000       0.00000       0.00000       0.00000       0.00000       17.2150       16.2709       13.6873       12.4355       8.99994       5.10615       2.56146      0.901634      0.274853     0.0597402       0.00000       0.00000       0.00000       0.00000       0.00000       0.00000       0.00000       0.00000       0.00000       0.00000       0.00000       0.00000       0.00000       0.00000       0.00000       0.00000       0.00000       0.00000       0.00000       0.00000       0.00000       0.00000       0.00000       0.00000       0.00000       0.00000
   5  16 2641.3516    2.1843  0.8987 11.0262 -0.0024       3.24863  0.0525   0.0882   0.1031    0.4952   0.0000       1.06711   430.4164      -5.44204       5.63605      -10.7825       5.15709       4.67921      0.467628     -0.892649      0.427888    -0.0251526       0.00000       0.00000       0.00000       0.00000       0.00000       0.00000       0.00000       0.00000       0.00000       0.00000       0.00000       0.00000       0.00000       0.00000       0.00000       0.00000       0.00000       0.00000       0.00000       0.00000       0.00000       0.00000       0.00000       0.00000       0.00000       0.00000       12.4318       14.1711       12.3858       9.35983       6.56564       3.80936       1.94615      0.829804      0.297281     0.0672655       0.00000       0.00000       0.00000       0.00000       0.00000       0.00000       0.00000       0.00000       0.00000       0.00000       0.00000       0.00000       0.00000       0.00000       0.00000       0.00000       0.00000       0.00000       0.00000       0.00000       0.00000       0.00000       0.00000       0.00000       0.00000       0.00000
   5  17 2777.3994    2.9101  0.8235 10.8831 -0.0030       2.71896  0.0482   0.1220   0.1010    1.0266   0.0000       1.15814   433.7062     -0.654797       29.0565      -13.5041      0.603208      -2.23744      0.280821     -0.780137    -0.0621874    -0.0172356       0.00000       0.00000       0.00000       0.00000       0.00000       0.00000       0.00000       0.00000       0.00000       0.00000       0.00000       0.00000       0.00000       0.00000       0.00000       0.00000       0.00000       0.00000       0.00000       0.00000       0.00000       0.00000       0.00000       0.00000       0.00000       0.00000       12.0651       13.1487       12.0239       8.65735       5.78747       3.31786       1.78221      0.777316      0.261193     0.0559193       0.00000       0.00000       0.00000       0.00000       0.00000       0.00000       0.00000       0.00000       0.00000       0.00000       0.00000       0.00000       0.00000       0.00000       0.00000       0.00000       0.00000       0.00000       0.00000       0.00000       0.00000       0.00000       0.00000       0.00000       0.00000       0.00000
   5  19 3050.0993    3.8295  1.0121 10.8090  0.0021       1.69549  0.0789   0.1601   0.1215    3.1651   0.0000      0.919475   434.8758       14.5771      -8.02763      -15.2308       8.79347      -1.60378      -3.77266     -0.701380     -0.253229    -0.0460621       0.00000       0.00000       0.00000       0.00000       0.00000       0.00000       0.00000       0.00000       0.00000       0.00000       0.00000       0.00000       0.00000       0.00000       0.00000       0.00000       0.00000       0.00000       0.00000       0.00000       0.00000       0.00000       0.00000       0.00000       0.00000       0.00000       17.7431       16.4186       15.0029       13.7387       10.3242       6.11768       3.01754       1.25540      0.411402     0.0915884       0.00000       0.00000       0.00000       0.00000       0.00000       0.00000       0.00000       0.00000       0.00000       0.00000       0.00000       0.00000       0.00000       0.00000       0.00000       0.00000       0.00000       0.00000       0.00000       0.00000       0.00000       0.00000       0.00000       0.00000       0.00000       0.00000
   5  20 3186.2832    3.9890  1.2193  2.7021  0.0000      -1.25632  0.0792   0.1665   0.1442 1000.0000   0.0000      0.870123   421.3304      -14.2682      -7.95437      -4.06629      -4.88728      -6.95928       0.00000       0.00000       0.00000       0.00000       0.00000       0.00000       0.00000       0.00000       0.00000       0.00000       0.00000       0.00000       0.00000       0.00000       0.00000       0.00000       0.00000       0.00000       0.00000       0.00000       0.00000       0.00000       0.00000       0.00000       0.00000       0.00000       0.00000       0.00000       0.00000       0.00000       15.4208       16.0105       13.3022       12.4332       8.85820       5.55286       2.52281       1.02323      0.326406     0.0861417       0.00000       0.00000       0.00000       0.00000       0.00000       0.00000       0.00000       0.00000       0.00000       0.00000       0.00000       0.00000       0.00000       0.00000       0.00000       0.00000       0.00000       0.00000       0.00000       0.00000       0.00000       0.00000       0.00000       0.00000       0.00000       0.00000
   5  22 3459.5582    3.0185  2.5433 11.0197 -0.0041      0.129849  0.1084   0.0839   0.2044    0.8443   0.0000      0.350731   430.2375       81.3229       14.3490      -6.15065      -3.13145       5.81546       1.18038     0.0869730       1.07524    -0.0969188       0.00000       0.00000       0.00000       0.00000       0.00000       0.00000       0.00000       0.00000       0.00000       0.00000       0.00000       0.00000       0.00000       0.00000       0.00000       0.00000       0.00000       0.00000       0.00000       0.00000       0.00000       0.00000       0.00000       0.00000       0.00000       0.00000       22.1685       25.0698       21.5244       18.7171       12.3263       7.71649       3.72585       1.64213      0.537452      0.135749       0.00000       0.00000       0.00000       0.00000       0.00000       0.00000       0.00000       0.00000       0.00000       0.00000       0.00000       0.00000       0.00000       0.00000       0.00000       0.00000       0.00000       0.00000       0.00000       0.00000       0.00000       0.00000       0.00000       0.00000       0.00000       0.00000
   5  23 3596.9622    2.5342  3.5350 10.9397 -0.0034      0.637948  0.1295   0.0610   0.2535    0.4018   0.0000      0.241920   427.3499      -42.5217      -7.29441      -10.5960       21.0072      -11.7097       4.82535      0.277054     -0.602220    -0.0189247       0.00000       0.00000       0.00000       0.00000       0.00000       0.00000       0.00000       0.00000       0.00000       0.00000       0.00000       0.00000       0.00000       0.00000       0.00000       0.00000       0.00000       0.00000       0.00000       0.00000       0.00000       0.00000       0.00000       0.00000       0.00000       0.00000       26.0747       31.4633       26.4574       21.2465       14.7140       8.49103       4.46291       1.84700      0.670346      0.166105       0.00000       0.00000       0.00000       0.00000       0.00000       0.00000       0.00000       0.00000       0.00000       0.00000       0.00000       0.00000       0.00000       0.00000       0.00000       0.00000       0.00000       0.00000       0.00000       0.00000       0.00000       0.00000       0.00000       0.00000       0.00000       0.00000
   5  25 3872.0805    1.8221  7.2731  9.8415 -0.0041      0.255871  0.2005   0.0299   0.3664    0.2106   0.0000      0.111268   495.0232       65.2474      -19.2106      -15.6586       5.55559       8.34984      -3.04126      -2.50715       2.97085      0.403975       0.00000       0.00000       0.00000       0.00000       0.00000       0.00000       0.00000       0.00000       0.00000       0.00000       0.00000       0.00000       0.00000       0.00000       0.00000       0.00000       0.00000       0.00000       0.00000       0.00000       0.00000       0.00000       0.00000       0.00000       0.00000       0.00000       40.1343       45.3087       41.4249       31.8295       21.5070       13.3772       6.44722       3.04401       1.02170      0.232062       0.00000       0.00000       0.00000       0.00000       0.00000       0.00000       0.00000       0.00000       0.00000       0.00000       0.00000       0.00000       0.00000       0.00000       0.00000       0.00000       0.00000       0.00000       0.00000       0.00000       0.00000       0.00000       0.00000       0.00000       0.00000       0.00000
   5  27 4147.9433    1.2614 11.5422 10.0796 -0.0050     -0.109130  0.3269   0.0214   0.6091    0.1014   0.0000      0.105434   396.5354       9.41797      -27.4387      -35.7225      -13.7896      -3.85164       13.8267       1.09017      0.323229     -0.141078       0.00000       0.00000       0.00000       0.00000       0.00000       0.00000       0.00000       0.00000       0.00000       0.00000       0.00000       0.00000       0.00000       0.00000       0.00000       0.00000       0.00000       0.00000       0.00000       0.00000       0.00000       0.00000       0.00000       0.00000       0.00000       0.00000       56.8013       67.5704       58.1550       48.6777       32.5642       20.2937       10.2682       4.51932       1.51485      0.376460       0.00000       0.00000       0.00000       0.00000       0.00000       0.00000       0.00000       0.00000       0.00000       0.00000       0.00000       0.00000       0.00000       0.00000       0.00000       0.00000       0.00000       0.00000       0.00000       0.00000       0.00000       0.00000       0.00000       0.00000       0.00000       0.00000
   6  10 1866.2523    0.4084  0.2332 10.1109 -0.0089       18.4606  0.0371   0.0380   0.0570    0.0863   0.0000       5.57175   430.4100      -2.28804       14.8635       3.95634      -10.5785       1.15027       1.83940     -0.299549      0.339930     -0.275815    -0.0335083     0.0362117       0.00000       0.00000       0.00000       0.00000       0.00000       0.00000       0.00000       0.00000       0.00000       0.00000       0.00000       0.00000       0.00000       0.00000       0.00000       0.00000       0.00000       0.00000       0.00000       0.00000       0.00000       0.00000       0.00000       0.00000       6.37695       10.0386       6.73756       7.35671       5.22751       3.11586       2.54523      0.848926      0.590117      0.155318     0.0649167     0.0184130       0.00000       0.00000       0.00000       0.00000       0.00000       0.00000       0.00000       0.00000       0.00000       0.00000       0.00000       0.00000       0.00000       0.00000       0.00000       0.00000       0.00000       0.00000       0.00000       0.00000       0.00000       0.00000       0.00000       0.00000
   6  11 2004.1334    0.5507  0.3812 10.1068 -0.0185       13.2639  0.0618   0.0416   0.0873    0.1387   0.0000       3.30064   431.9371       3.63633       21.6562       4.03057       5.95681      -2.98766    0.00432396     -0.466304    -0.0648660     -0.245858    -0.0837720    -0.0165690       0.00000       0.00000       0.00000       0.00000       0.00000       0.00000       0.00000       0.00000       0.00000       0.00000       0.00000       0.00000       0.00000       0.00000       0.00000       0.00000       0.00000       0.00000       0.00000       0.00000       0.00000       0.00000       0.00000       0.00000       10.6292       19.4447       10.0210       15.5500       5.93594       6.94423       2.31036       2.34698      0.517692      0.434088     0.0569127     0.0354870       0.00000       0.00000       0.00000       0.00000       0.00000       0.00000       0.00000       0.00000       0.00000       0.00000       0.00000       0.00000       0.00000       0.00000       0.00000       0.00000       0.00000       0.00000       0.00000       0.00000       0.00000       0.00000       0.00000       0.00000
   6  13 2279.9169    1.0918  0.7241 10.2701 -0.0044       4.11832  0.0494   0.0464   0.0943    0.2464   0.0000       1.28405   428.0064       2.80434       15.9941     -0.580151       3.16385      -1.96682      -4.49053     -0.591366      0.915915      0.121248    -0.0579539   -0.00992043       0.00000       0.00000       0.00000       0.00000       0.00000       0.00000       0.00000       0.00000       0.00000       0.00000       0.00000       0.00000       0.00000       0.00000       0.00000       0.00000       0.00000       0.00000       0.00000       0.00000       0.00000       0.00000       0.00000       0.00000       10.2141       12.2766       11.9725       8.84316       6.40280       3.84576       2.48055       1.28274      0.611723      0.229670     0.0762554     0.0142321       0.00000       0.00000       0.00000       0.00000       0.00000       0.00000       0.00000       0.00000       0.00000       0.00000       0.00000       0.00000       0.00000       0.00000       0.00000       0.00000       0.00000       0.00000       0.00000       0.00000       0.00000       0.00000       0.00000       0.00000
   6  14 2415.6921    1.3846  0.9275 10.9199 -0.0028       3.08142  0.0598   0.0542   0.1065    0.2490   0.0000       1.26683   445.8467       8.43434      -2.44586      -2.99134      -2.91392      -4.30723      -5.51787     -0.415063     0.0364740      0.208776   -0.00411060   -0.00355327       0.00000       0.00000       0.00000       0.00000       0.00000       0.00000       0.00000       0.00000       0.00000       0.00000       0.00000       0.00000       0.00000       0.00000       0.00000       0.00000       0.00000       0.00000       0.00000       0.00000       0.00000       0.00000       0.00000       0.00000       12.0963       12.0180       11.2373       10.5922       7.46815       5.31490       3.14619       1.58827      0.741649      0.265265     0.0690884     0.0155569       0.00000       0.00000       0.00000       0.00000       0.00000       0.00000       0.00000       0.00000       0.00000       0.00000       0.00000       0.00000       0.00000       0.00000       0.00000       0.00000       0.00000       0.00000       0.00000       0.00000       0.00000       0.00000       0.00000       0.00000
   6  15 2551.1986    1.9864  0.9042 10.9214 -0.0129       3.27118  0.0528   0.0803   0.0934    0.4651   0.0000       1.20135   447.8664       19.1696       3.70120       1.87431      0.928753      -5.89468      -2.73732       1.48034      0.932595     -0.117323      0.125398    0.00227063       0.00000       0.00000       0.00000       0.00000       0.00000       0.00000       0.00000       0.00000       0.00000       0.00000       0.00000       0.00000       0.00000       0.00000       0.00000       0.00000       0.00000       0.00000       0.00000       0.00000       0.00000       0.00000       0.00000       0.00000       10.5657       11.7078       11.1743       8.86793       6.41530       4.26038       2.54242       1.28509      0.603762      0.220459     0.0669219     0.0134629       0.00000       0.00000       0.00000       0.00000       0.00000       0.00000       0.00000       0.00000       0.00000       0.00000       0.00000       0.00000       0.00000       0.00000       0.00000       0.00000       0.00000       0.00000       0.00000       0.00000       0.00000       0.00000       0.00000       0.00000
   6  16 2687.1288    2.3504  0.9531 11.6856 -0.0113      0.276617  0.0565   0.0939   0.1125    0.3458   0.0000       1.22494   443.1117       11.4887       31.0546       27.0293       7.24334       1.15280      -3.29425      -1.13614     -0.347667     -0.286094      0.137963    0.00294720       0.00000       0.00000       0.00000       0.00000       0.00000       0.00000       0.00000       0.00000       0.00000       0.00000       0.00000       0.00000       0.00000       0.00000       0.00000       0.00000       0.00000       0.00000       0.00000       0.00000       0.00000       0.00000       0.00000       0.00000       11.5220       12.3708       12.7387       9.39232       6.78397       5.22890       2.77765       1.21458      0.686770      0.285741     0.0746808     0.0139027       0.00000       0.00000       0.00000       0.00000       0.00000       0.00000       0.00000       0.00000       0.00000       0.00000       0.00000       0.00000       0.00000       0.00000       0.00000       0.00000       0.00000       0.00000       0.00000       0.00000       0.00000       0.00000       0.00000       0.00000
   6  17 2823.7507    2.9051  1.0280 11.5826 -0.0066      0.459438  0.0590   0.1010   0.1086    0.4966   0.0000      0.998780   444.7758       20.8707       6.00582      -15.0666       1.37110      -2.60426     -0.587056     -0.331378      0.984722     -0.145958    -0.0591592    -0.0106982       0.00000       0.00000       0.00000       0.00000       0.00000       0.00000       0.00000       0.00000       0.00000       0.00000       0.00000       0.00000       0.00000       0.00000       0.00000       0.00000       0.00000       0.00000       0.00000       0.00000       0.00000       0.00000       0.00000       0.00000       10.3183       12.6939       10.5265       10.7592       6.77919       4.93424       2.67539       1.80016      0.637998      0.294198     0.0706752     0.0209885       0.00000       0.00000       0.00000       0.00000       0.00000       0.00000       0.00000       0.00000       0.00000       0.00000       0.00000       0.00000       0.00000       0.00000       0.00000       0.00000       0.00000       0.00000       0.00000       0.00000       0.00000       0.00000       0.00000       0.00000
   6  18 2960.7763    3.4653  0.8665 12.6440 -0.0195     -0.309293  0.0606   0.1462   0.0972    0.3295   0.0000      0.991749   443.3340       31.3739       34.7051      -5.45370      -15.4611      -3.92111      0.699217     -0.176637      0.797416     -0.390059    -0.0492448     0.0312470       0.00000       0.00000       0.00000       0.00000       0.00000       0.00000       0.00000       0.00000       0.00000       0.00000       0.00000       0.00000       0.00000       0.00000       0.00000       0.00000       0.00000       0.00000       0.00000       0.00000       0.00000       0.00000       0.00000       0.00000       12.4859       15.5325       14.3634       10.3259       7.12854       4.84305       2.47967       1.38461      0.610600      0.292836     0.0798219     0.0160008       0.00000       0.00000       0.00000       0.00000       0.00000       0.00000       0.00000       0.00000       0.00000       0.00000       0.00000       0.00000       0.00000       0.00000       0.00000       0.00000       0.00000       0.00000       0.00000       0.00000       0.00000       0.00000       0.00000       0.00000
   6  19 3097.4572    3.9604  1.0328 12.3573 -0.0056       1.84621  0.0609   0.1449   0.1084    0.5190   0.0000      0.778028   444.2548       39.3916       19.5223      -15.5766       1.01179     -0.254689       2.54188      -3.65601     -0.161050    -0.0934399     0.0748647   0.000848310       0.00000       0.00000       0.00000       0.00000       0.00000       0.00000       0.00000       0.00000       0.00000       0.00000       0.00000       0.00000       0.00000       0.00000       0.00000       0.00000       0.00000       0.00000       0.00000       0.00000       0.00000       0.00000       0.00000       0.00000       10.4474       12.3646       11.6784       9.55540       7.16425       4.91682       2.91610       1.41617      0.726088      0.273846     0.0848261     0.0178694       0.00000       0.00000       0.00000       0.00000       0.00000       0.00000       0.00000       0.00000       0.00000       0.00000       0.00000       0.00000       0.00000       0.00000       0.00000       0.00000       0.00000       0.00000       0.00000       0.00000       0.00000       0.00000       0.00000       0.00000
   6  20 3234.0339    3.8626  1.3427 10.9189 -0.0013      -1.33849  0.0675   0.1294   0.1212    1.7240   0.0000      0.772571   447.1567       19.1951       8.83221       2.92896      -1.01572      -7.34700     -0.363590      -4.07219    -0.0740912     -0.436896   -0.00153494    -0.0103912       0.00000       0.00000       0.00000       0.00000       0.00000       0.00000       0.00000       0.00000       0.00000       0.00000       0.00000       0.00000       0.00000       0.00000       0.00000       0.00000       0.00000       0.00000       0.00000       0.00000       0.00000       0.00000       0.00000       0.00000       11.4427       13.9741       12.5266       10.3949       7.80890       4.99544       3.12288       1.63202      0.743876      0.281857     0.0900543     0.0194255       0.00000       0.00000       0.00000       0.00000       0.00000       0.00000       0.00000       0.00000       0.00000       0.00000       0.00000       0.00000       0.00000       0.00000       0.00000       0.00000       0.00000       0.00000       0.00000       0.00000       0.00000       0.00000       0.00000       0.00000
   6  21 3371.4202    3.2754  1.7497 11.7967 -0.0021       2.29355  0.0891   0.0962   0.1391    0.5063   0.0000      0.889576   454.1230       52.8803       34.5051      -18.7494       6.76844      -7.98092      -2.65554      -2.10651       1.29678      0.179241    -0.0349270    -0.0148588       0.00000       0.00000       0.00000       0.00000       0.00000       0.00000       0.00000       0.00000       0.00000       0.00000       0.00000       0.00000       0.00000       0.00000       0.00000       0.00000       0.00000       0.00000       0.00000       0.00000       0.00000       0.00000       0.00000       0.00000       15.5356       18.4872       17.5259       13.9692       9.54069       7.31230       3.71658       2.08231      0.934305      0.421108      0.109462     0.0243576       0.00000       0.00000       0.00000       0.00000       0.00000       0.00000       0.00000       0.00000       0.00000       0.00000       0.00000       0.00000       0.00000       0.00000       0.00000       0.00000       0.00000       0.00000       0.00000       0.00000       0.00000       0.00000       0.00000       0.00000
   6  22 3508.5071    2.9215  2.9473  9.9844 -0.0006      0.541520  0.1178   0.0635   0.1894    1.0908   0.0000      0.293984   468.3091       15.3181      -3.97443       10.1717      -7.95615      -11.7839      -4.00954      -2.75868      0.285153      0.262976    -0.0833887    -0.0108570       0.00000       0.00000       0.00000       0.00000       0.00000       0.00000       0.00000       0.00000       0.00000       0.00000       0.00000       0.00000       0.00000       0.00000       0.00000       0.00000       0.00000       0.00000       0.00000       0.00000       0.00000       0.00000       0.00000       0.00000       18.8815       25.4090       20.4771       19.9089       12.1268       9.73915       4.96554       3.00964       1.23786      0.561727      0.137824     0.0403379       0.00000       0.00000       0.00000       0.00000       0.00000       0.00000       0.00000       0.00000       0.00000       0.00000       0.00000       0.00000       0.00000       0.00000       0.00000       0.00000       0.00000       0.00000       0.00000       0.00000       0.00000       0.00000       0.00000       0.00000
   6  23 3646.4035    2.3246  4.5233 10.3668 -0.0056      0.735396  0.1378   0.0414   0.2468    0.2910   0.0000      0.171016   423.1975       14.8396       37.7184      -12.1044      -22.1669      0.744864     -0.151663      -1.68671       3.39531    -0.0404236     -0.104962    -0.0541511       0.00000       0.00000       0.00000       0.00000       0.00000       0.00000       0.00000       0.00000       0.00000       0.00000       0.00000       0.00000       0.00000       0.00000       0.00000       0.00000       0.00000       0.00000       0.00000       0.00000       0.00000       0.00000       0.00000       0.00000       23.9503       28.5014       26.5007       22.1260       15.8071       10.7122       6.23880       3.48591       1.52609      0.622039      0.185354     0.0391220       0.00000       0.00000       0.00000       0.00000       0.00000       0.00000       0.00000       0.00000       0.00000       0.00000       0.00000       0.00000       0.00000       0.00000       0.00000       0.00000       0.00000       0.00000       0.00000       0.00000       0.00000       0.00000       0.00000       0.00000
   6  24 3784.2997    1.9912  5.4844 10.5447  0.0001      0.385136  0.1645   0.0360   0.3002    0.1799   0.0000      0.154095   405.6648       81.1899       20.4167       34.1018      -13.9657      -6.26029       6.53012      -6.36985     -0.237768     -0.617833    -0.0288265    -0.0295450       0.00000       0.00000       0.00000       0.00000       0.00000       0.00000       0.00000       0.00000       0.00000       0.00000       0.00000       0.00000       0.00000       0.00000       0.00000       0.00000       0.00000       0.00000       0.00000       0.00000       0.00000       0.00000       0.00000       0.00000       26.5532       33.8697       31.2663       25.6984       19.0661       12.6559       7.33792       4.18556       1.79449      0.767747      0.239401     0.0509684       0.00000       0.00000       0.00000       0.00000       0.00000       0.00000       0.00000       0.00000       0.00000       0.00000       0.00000       0.00000       0.00000       0.00000       0.00000       0.00000       0.00000       0.00000       0.00000       0.00000       0.00000       0.00000       0.00000       0.00000
   6  26 4060.4638    1.4420 10.0493 10.0076  0.0003     0.0558296  0.2444   0.0209   0.4741    0.1014   0.0000     0.0928317   429.9200       81.6294       3.50362      -31.5929       1.81849      0.925890      -14.1003       1.33436       5.18183      -1.03274      0.102473      0.125831       0.00000       0.00000       0.00000       0.00000       0.00000       0.00000       0.00000       0.00000       0.00000       0.00000       0.00000       0.00000       0.00000       0.00000       0.00000       0.00000       0.00000       0.00000       0.00000       0.00000       0.00000       0.00000       0.00000       0.00000       38.5966       45.3690       44.5728       35.5007       27.5626       18.1752       10.9914       5.79609       2.69513       1.06547      0.343309     0.0653379       0.00000       0.00000       0.00000       0.00000       0.00000       0.00000       0.00000       0.00000       0.00000       0.00000       0.00000       0.00000       0.00000       0.00000       0.00000       0.00000       0.00000       0.00000       0.00000       0.00000       0.00000       0.00000       0.00000       0.00000
   6  27 4199.3226    1.1993 13.2211 10.0618  0.0012     0.0314683  0.3563   0.0185   0.6212    0.0825   0.0000     0.0942966   432.2737       84.6251       38.6486      -23.7354      -16.2944       22.7647       19.6845      -6.20137      -1.65758      0.193204      0.180642     0.0144385       0.00000       0.00000       0.00000       0.00000       0.00000       0.00000       0.00000       0.00000       0.00000       0.00000       0.00000       0.00000       0.00000       0.00000       0.00000       0.00000       0.00000       0.00000       0.00000       0.00000       0.00000       0.00000       0.00000       0.00000       50.3933       61.2072       57.7465       47.7210       36.1346       24.3447       14.6295       7.54135       3.61809       1.41260      0.444631     0.0904324       0.00000       0.00000       0.00000       0.00000       0.00000       0.00000       0.00000       0.00000       0.00000       0.00000       0.00000       0.00000       0.00000       0.00000       0.00000       0.00000       0.00000       0.00000       0.00000       0.00000       0.00000       0.00000       0.00000       0.00000
   7  10 1906.8413    0.4590  0.3600  9.8889 -0.0059       11.6399  0.0589   0.0264   0.0695    0.1064   0.0000       4.02462   437.1017       4.14301       8.22455      -9.17817      -2.17595       1.91659     0.0438682      0.112885      0.569849     -0.112503     -0.250982     0.0325940     0.0104556   0.000927667       0.00000       0.00000       0.00000       0.00000       0.00000       0.00000       0.00000       0.00000       0.00000       0.00000       0.00000       0.00000       0.00000       0.00000       0.00000       0.00000       0.00000       0.00000       0.00000       0.00000       0.00000       0.00000       10.7211       14.6574       13.6573       14.0770       7.96362       5.53569       2.85643       2.47700      0.753104      0.663020      0.162848     0.0948725     0.0215808    0.00515276       0.00000       0.00000       0.00000       0.00000       0.00000       0.00000       0.00000       0.00000       0.00000       0.00000       0.00000       0.00000       0.00000       0.00000       0.00000       0.00000       0.00000       0.00000       0.00000       0.00000       0.00000       0.00000
   7  11 2045.8974    0.6943  0.5082  9.8286 -0.0040       7.59571  0.0333   0.0348   0.0754    0.1437   0.0000       1.84521   431.7969       4.70350       7.84275       4.93152       1.93405      -2.70057       3.24443      0.313701    0.00691697      0.176503      0.193621    -0.0602789    -0.0166953   -0.00135507       0.00000       0.00000       0.00000       0.00000       0.00000       0.00000       0.00000       0.00000       0.00000       0.00000       0.00000       0.00000       0.00000       0.00000       0.00000       0.00000       0.00000       0.00000       0.00000       0.00000       0.00000       0.00000       6.05466       7.20460       6.50857       6.12697       4.60455       3.62291       2.30621       1.29296      0.721419      0.317746      0.149762     0.0477568     0.0127500    0.00270860       0.00000       0.00000       0.00000       0.00000       0.00000       0.00000       0.00000       0.00000       0.00000       0.00000       0.00000       0.00000       0.00000       0.00000       0.00000       0.00000       0.00000       0.00000       0.00000       0.00000       0.00000       0.00000
   7  12 2184.7503    0.8153  0.8259  9.9741  0.0005       7.57519  0.0507   0.0311   0.0983    0.1866   0.0000       1.59518   447.0742       5.68704       12.9869       10.6265       2.21043      -1.38030      -3.86476     -0.592001      0.796838     -0.298552     0.0517210    -0.0827102     0.0148484    0.00234687       0.00000       0.00000       0.00000       0.00000       0.00000       0.00000       0.00000       0.00000       0.00000       0.00000       0.00000       0.00000       0.00000       0.00000       0.00000       0.00000       0.00000       0.00000       0.00000       0.00000       0.00000       0.00000       9.09756       9.79859       9.27111       8.61602       6.62091       4.32373       2.89520       1.83416       1.02830      0.440874      0.178772     0.0593174     0.0167182    0.00329844       0.00000       0.00000       0.00000       0.00000       0.00000       0.00000       0.00000       0.00000       0.00000       0.00000       0.00000       0.00000       0.00000       0.00000       0.00000       0.00000       0.00000       0.00000       0.00000       0.00000       0.00000       0.00000
   7  13 2322.2901    1.2812  0.7264  9.8638 -0.0009       3.48643  0.0544   0.0507   0.0750    0.3247   0.0000       1.12692   440.3299      0.114159       10.3531       5.90373      -5.44292       3.19701       1.84517      0.952647     -0.701299   -0.00119334    -0.0780975    -0.0141576    -0.0193234   -0.00166083       0.00000       0.00000       0.00000       0.00000       0.00000       0.00000       0.00000       0.00000       0.00000       0.00000       0.00000       0.00000       0.00000       0.00000       0.00000       0.00000       0.00000       0.00000       0.00000       0.00000       0.00000       0.00000       7.86462       11.9006       7.95016       10.0607       5.57916       5.70575       2.74933       2.18193      0.822598      0.570797      0.159372     0.0811634     0.0132743    0.00580537       0.00000       0.00000       0.00000       0.00000       0.00000       0.00000       0.00000       0.00000       0.00000       0.00000       0.00000       0.00000       0.00000       0.00000       0.00000       0.00000       0.00000       0.00000       0.00000       0.00000       0.00000       0.00000
   7  14 2458.2965    1.6135  0.8805 10.5994 -0.0054       3.65827  0.0509   0.0577   0.0940    0.3862   0.0000       1.08597   439.8297       17.0777      -14.3704       9.39318       2.60555     -0.430493       1.28614      0.712074      -1.23711     -0.130750     -0.207501    -0.0525591    -0.0147944   -0.00218799       0.00000       0.00000       0.00000       0.00000       0.00000       0.00000       0.00000       0.00000       0.00000       0.00000       0.00000       0.00000       0.00000       0.00000       0.00000       0.00000       0.00000       0.00000       0.00000       0.00000       0.00000       0.00000       8.75319       10.1114       9.58081       7.99745       6.52021       4.97400       2.97579       1.77996      0.976930      0.380642      0.180714     0.0658898     0.0177447    0.00346901       0.00000       0.00000       0.00000       0.00000       0.00000       0.00000       0.00000       0.00000       0.00000       0.00000       0.00000       0.00000       0.00000       0.00000       0.00000       0.00000       0.00000       0.00000       0.00000       0.00000       0.00000       0.00000
   7  15 2594.2900    2.1710  1.1980  9.4952 -0.0033       1.22532  0.0592   0.0671   0.1068    1.5903   0.0000      0.903182   437.8796      -11.8613       15.8712      -1.41833       8.94313       3.17847       7.15961     -0.570989       1.00655      0.374737     0.0874854      0.119375     0.0269444    0.00145732       0.00000       0.00000       0.00000       0.00000       0.00000       0.00000       0.00000       0.00000       0.00000       0.00000       0.00000       0.00000       0.00000       0.00000       0.00000       0.00000       0.00000       0.00000       0.00000       0.00000       0.00000       0.00000       9.31501       11.0199       10.2724       8.59015       7.41226       4.97315       3.50791       1.91720      0.956642      0.500648      0.186750     0.0666026     0.0215533    0.00390539       0.00000       0.00000       0.00000       0.00000       0.00000       0.00000       0.00000       0.00000       0.00000       0.00000       0.00000       0.00000       0.00000       0.00000       0.00000       0.00000       0.00000       0.00000       0.00000       0.00000       0.00000       0.00000
   7  16 2731.2591    2.5474  0.9322 11.6652  0.0007       2.54150  0.0502   0.0918   0.0995    0.2853   0.0000      0.836065   438.9159       10.8639       10.3577      -5.68716      -11.9800      -9.50661      -1.67451       2.21692     -0.707765     -0.441310     0.0305966    -0.0509052    0.00348600  -0.000746501       0.00000       0.00000       0.00000       0.00000       0.00000       0.00000       0.00000       0.00000       0.00000       0.00000       0.00000       0.00000       0.00000       0.00000       0.00000       0.00000       0.00000       0.00000       0.00000       0.00000       0.00000       0.00000       7.96326       9.74878       9.20394       7.49095       6.39275       4.44833       2.82225       1.73729      0.829924      0.437104      0.164939     0.0642129     0.0186170    0.00355917       0.00000       0.00000       0.00000       0.00000       0.00000       0.00000       0.00000       0.00000       0.00000       0.00000       0.00000       0.00000       0.00000       0.00000       0.00000       0.00000       0.00000       0.00000       0.00000       0.00000       0.00000       0.00000
   7  17 2868.3468    3.0877  1.0078 11.5321 -0.0068     -0.305633  0.0569   0.1055   0.0984    0.5854   0.0000      0.633053   452.0961       9.49377      0.145047      -2.44209     -0.914389       5.91791   0.000310192      -2.37194      0.268196     -0.357298    -0.0807709   -0.00446934   0.000178470   -0.00522978       0.00000       0.00000       0.00000       0.00000       0.00000       0.00000       0.00000       0.00000       0.00000       0.00000       0.00000       0.00000       0.00000       0.00000       0.00000       0.00000       0.00000       0.00000       0.00000       0.00000       0.00000       0.00000       9.32089       11.8160       11.7160       8.97790       8.10522       4.53776       3.39787       2.08683       1.04146      0.569034      0.199565     0.0759883     0.0261911    0.00421982       0.00000       0.00000       0.00000       0.00000       0.00000       0.00000       0.00000       0.00000       0.00000       0.00000       0.00000       0.00000       0.00000       0.00000       0.00000       0.00000       0.00000       0.00000       0.00000       0.00000       0.00000       0.00000
   7  18 3005.7516    3.6804  0.8963 12.6963 -0.0027      0.179192  0.0500   0.1338   0.0988    0.2764   0.0000      0.863296   438.3609       25.4311       4.16824     -0.700360       6.60468      -8.47890      0.410634     -0.913594     -0.249574     -0.504464    -0.0803686    -0.0542999    0.00283736    0.00205024       0.00000       0.00000       0.00000       0.00000       0.00000       0.00000       0.00000       0.00000       0.00000       0.00000       0.00000       0.00000       0.00000       0.00000       0.00000       0.00000       0.00000       0.00000       0.00000       0.00000       0.00000       0.00000       9.75658       10.4368       9.09353       7.99889       6.94508       5.26631       3.36525       1.85037      0.894854      0.403030      0.160332     0.0537157     0.0147330    0.00275509       0.00000       0.00000       0.00000       0.00000       0.00000       0.00000       0.00000       0.00000       0.00000       0.00000       0.00000       0.00000       0.00000       0.00000       0.00000       0.00000       0.00000       0.00000       0.00000       0.00000       0.00000       0.00000
   7  19 3142.8912    3.9283  1.0204 12.3488 -0.0066      0.848662  0.0600   0.1377   0.0968    0.4569   0.0000      0.837157   423.4498       25.9320       38.2783      -2.62149      -4.01705      -8.72435      -3.22417      -4.05294      -1.10147     -0.216484     -0.281707    -0.0182472   -0.00495014    0.00294630       0.00000       0.00000       0.00000       0.00000       0.00000       0.00000       0.00000       0.00000       0.00000       0.00000       0.00000       0.00000       0.00000       0.00000       0.00000       0.00000       0.00000       0.00000       0.00000       0.00000       0.00000       0.00000       9.93324       10.4643       10.2425       8.42012       7.43627       5.29492       3.27739       2.08410       1.04666      0.455082      0.178399     0.0675129     0.0180513    0.00311585       0.00000       0.00000       0.00000       0.00000       0.00000       0.00000       0.00000       0.00000       0.00000       0.00000       0.00000       0.00000       0.00000       0.00000       0.00000       0.00000       0.00000       0.00000       0.00000       0.00000       0.00000       0.00000
   7  20 3280.1252    3.6317  1.3250 12.7999 -0.0076       2.03957  0.0704   0.1176   0.1168    0.2695   0.0000      0.840595   439.1169       41.0488       2.46775      -5.14931      -2.04995      -7.96679      -5.15709       2.25037     -0.562552      -1.03764     0.0473797    -0.0524173     0.0449144   -0.00736073       0.00000       0.00000       0.00000       0.00000       0.00000       0.00000       0.00000       0.00000       0.00000       0.00000       0.00000       0.00000       0.00000       0.00000       0.00000       0.00000       0.00000       0.00000       0.00000       0.00000       0.00000       0.00000       11.0100       11.9585       12.1792       10.2285       8.33966       5.92125       3.85172       2.31651       1.22326      0.581833      0.234819     0.0840804     0.0235824    0.00409095       0.00000       0.00000       0.00000       0.00000       0.00000       0.00000       0.00000       0.00000       0.00000       0.00000       0.00000       0.00000       0.00000       0.00000       0.00000       0.00000       0.00000       0.00000       0.00000       0.00000       0.00000       0.00000
   7  21 3417.8132    3.1947  2.4282 10.7744  0.0002       1.19712  0.0815   0.0707   0.1586    0.4917   0.0000      0.357320   433.4525       40.5098       29.4776       24.0668       8.48134      0.482202      -3.37176      -2.98819     0.0263832       1.34672     -0.220844      0.122139    -0.0106843   -0.00426248       0.00000       0.00000       0.00000       0.00000       0.00000       0.00000       0.00000       0.00000       0.00000       0.00000       0.00000       0.00000       0.00000       0.00000       0.00000       0.00000       0.00000       0.00000       0.00000       0.00000       0.00000       0.00000       13.1651       14.4385       13.7974       12.2491       9.43685       7.17599       4.78506       2.57048       1.35626      0.671578      0.280736     0.0918546     0.0251627    0.00487793       0.00000       0.00000       0.00000       0.00000       0.00000       0.00000       0.00000       0.00000       0.00000       0.00000       0.00000       0.00000       0.00000       0.00000       0.00000       0.00000       0.00000       0.00000       0.00000       0.00000       0.00000       0.00000
   7  22 3555.6544    2.6433  3.1387 11.1620 -0.0011      0.671943  0.1054   0.0534   0.1783    0.2355   0.0000      0.298447   418.2450       31.5255      -7.59320       4.97004       19.5939      -15.7031      -2.16916     -0.737061      -2.16931      0.121994     0.0421329    -0.0342210    -0.0502531   -0.00471134       0.00000       0.00000       0.00000       0.00000       0.00000       0.00000       0.00000       0.00000       0.00000       0.00000       0.00000       0.00000       0.00000       0.00000       0.00000       0.00000       0.00000       0.00000       0.00000       0.00000       0.00000       0.00000       15.5777       18.5429       17.1237       15.1433       12.2874       8.69070       5.83277       3.36973       1.74895      0.862570      0.341140      0.120944     0.0351583    0.00685432       0.00000       0.00000       0.00000       0.00000       0.00000       0.00000       0.00000       0.00000       0.00000       0.00000       0.00000       0.00000       0.00000       0.00000       0.00000       0.00000       0.00000       0.00000       0.00000       0.00000       0.00000       0.00000
   7  23 3693.8789    2.2125  4.6268 10.6603 -0.0019      0.455889  0.1343   0.0372   0.2381    0.1877   0.0000      0.161927   415.3841       56.2463       16.2405       9.86881      -37.3631      -27.4812       11.5988      -5.23471      -2.56717     -0.714552     -0.103188    -0.0540219     0.0794351    0.00635393       0.00000       0.00000       0.00000       0.00000       0.00000       0.00000       0.00000       0.00000       0.00000       0.00000       0.00000       0.00000       0.00000       0.00000       0.00000       0.00000       0.00000       0.00000       0.00000       0.00000       0.00000       0.00000       19.0415       24.1972       21.7061       19.8905       16.1294       11.0869       7.52826       4.51936       2.42761       1.15342      0.461295      0.163145     0.0503890     0.0101038       0.00000       0.00000       0.00000       0.00000       0.00000       0.00000       0.00000       0.00000       0.00000       0.00000       0.00000       0.00000       0.00000       0.00000       0.00000       0.00000       0.00000       0.00000       0.00000       0.00000       0.00000       0.00000
   7  25 3970.9132    1.5774  8.9790 10.2057 -0.0025      0.275854  0.2139   0.0220   0.3894    0.0939   0.0000     0.0910790   434.5361       19.1255       43.9158      -8.96435       4.00536      -11.7876      -9.64804      -9.49961       8.82788       2.10359     -0.350578    0.00750199     0.0365364   -0.00203112       0.00000       0.00000       0.00000       0.00000       0.00000       0.00000       0.00000       0.00000       0.00000       0.00000       0.00000       0.00000       0.00000       0.00000       0.00000       0.00000       0.00000       0.00000       0.00000       0.00000       0.00000       0.00000       29.3628       36.6467       34.7936       30.7693       24.3971       16.7086       11.2818       6.76365       3.76395       1.74780      0.733580      0.255921     0.0774406     0.0147943       0.00000       0.00000       0.00000       0.00000       0.00000       0.00000       0.00000       0.00000       0.00000       0.00000       0.00000       0.00000       0.00000       0.00000       0.00000       0.00000       0.00000       0.00000       0.00000       0.00000       0.00000       0.00000
   7  26 4109.9379    1.3684 10.7871 10.0924 -0.0037      0.194901  0.2532   0.0189   0.4645    0.0800   0.0000     0.0856332   426.5500      -38.7918       20.4916       24.0653      -45.8131      -42.3231      0.605573       21.1903      0.112542      -5.53543      0.103880     -0.376195    -0.0805625    -0.0113557       0.00000       0.00000       0.00000       0.00000       0.00000       0.00000       0.00000       0.00000       0.00000       0.00000       0.00000       0.00000       0.00000       0.00000       0.00000       0.00000       0.00000       0.00000       0.00000       0.00000       0.00000       0.00000       34.0277       41.2552       40.1430       34.7097       27.8343       19.3281       12.8147       7.79571       4.35330       1.95785      0.846856      0.295529     0.0869905     0.0159651       0.00000       0.00000       0.00000       0.00000       0.00000       0.00000       0.00000       0.00000       0.00000       0.00000       0.00000       0.00000       0.00000       0.00000       0.00000       0.00000       0.00000       0.00000       0.00000       0.00000       0.00000       0.00000
   8  11 2086.1716    0.7137  0.5855  9.8800  0.0061       6.51800  0.0362   0.0296   0.0727    0.1401   0.0000       1.58589   434.9076      -9.04961       12.3777      0.606195       5.40173       2.45048      -1.42462     -0.768877      0.856530     -0.114824      0.149406    -0.0720651    0.00893095   -0.00461641    0.00335537  -0.000641371       0.00000       0.00000       0.00000       0.00000       0.00000       0.00000       0.00000       0.00000       0.00000       0.00000       0.00000       0.00000       0.00000       0.00000       0.00000       0.00000       0.00000       0.00000       0.00000       0.00000       5.58756       6.42286       6.24821       5.86010       4.74437       3.59220       2.69718       1.66624      0.923357      0.527896      0.261272      0.116141     0.0404480     0.0129216    0.00358236   0.000671015       0.00000       0.00000       0.00000       0.00000       0.00000       0.00000       0.00000       0.00000       0.00000       0.00000       0.00000       0.00000       0.00000       0.00000       0.00000       0.00000       0.00000       0.00000       0.00000       0.00000
   8  12 2225.2452    0.9962  0.7174  9.9477 -0.0042       4.41857  0.0443   0.0359   0.0761    0.2169   0.0000       1.08559   437.7277      -17.4744      -5.49744       4.71010       5.83605      -3.41717       2.82119      0.457036      -1.72045     -0.998606      0.637393     0.0366116   -0.00589657     0.0136269    0.00274770  -0.000611318       0.00000       0.00000       0.00000       0.00000       0.00000       0.00000       0.00000       0.00000       0.00000       0.00000       0.00000       0.00000       0.00000       0.00000       0.00000       0.00000       0.00000       0.00000       0.00000       0.00000       6.92860       7.06654       8.28388       7.26613       5.61251       4.15957       3.32523       2.15239       1.03257      0.613938      0.382588      0.152062     0.0547854     0.0176162    0.00434844   0.000668450       0.00000       0.00000       0.00000       0.00000       0.00000       0.00000       0.00000       0.00000       0.00000       0.00000       0.00000       0.00000       0.00000       0.00000       0.00000       0.00000       0.00000       0.00000       0.00000       0.00000
   8  13 2362.9579    1.2948  0.9265 10.2616 -0.0023       3.36824  0.0495   0.0435   0.0898    0.2704   0.0000       1.04148   443.9770       1.99123       21.6817      -9.47651      -6.92483       1.21402     -0.910746     0.0874549       2.59473     -0.803586     0.0390629      0.330643     -0.136096   -0.00156563   -0.00434813   -0.00121991       0.00000       0.00000       0.00000       0.00000       0.00000       0.00000       0.00000       0.00000       0.00000       0.00000       0.00000       0.00000       0.00000       0.00000       0.00000       0.00000       0.00000       0.00000       0.00000       0.00000       7.36425       7.97503       8.46399       7.44403       5.81800       4.67352       3.33024       2.00880       1.25434      0.632457      0.328714      0.140254     0.0585553     0.0164172    0.00413151   0.000709459       0.00000       0.00000       0.00000       0.00000       0.00000       0.00000       0.00000       0.00000       0.00000       0.00000       0.00000       0.00000       0.00000       0.00000       0.00000       0.00000       0.00000       0.00000       0.00000       0.00000
   8  14 2499.6620    1.6998  1.0645 10.6552 -0.0056       4.66258  0.0672   0.0542   0.1021    0.3413   0.0000       1.07511   437.0025       2.29107       1.23824      -5.47572      -1.24851     -0.275321      -2.43208      0.992727     -0.728277       1.71173     -0.663017      0.370100     0.0547225    -0.0411550    0.00731454   0.000370665       0.00000       0.00000       0.00000       0.00000       0.00000       0.00000       0.00000       0.00000       0.00000       0.00000       0.00000       0.00000       0.00000       0.00000       0.00000       0.00000       0.00000       0.00000       0.00000       0.00000       10.1000       10.2453       11.1694       10.6375       6.90035       5.64022       4.81558       2.77093       1.22581      0.780089      0.500105      0.217075     0.0721501     0.0195705    0.00460384   0.000893563       0.00000       0.00000       0.00000       0.00000       0.00000       0.00000       0.00000       0.00000       0.00000       0.00000       0.00000       0.00000       0.00000       0.00000       0.00000       0.00000       0.00000       0.00000       0.00000       0.00000
   8  15 2636.2025    2.1173  0.9372 11.0833  0.0008       1.48037  0.0523   0.0696   0.0847    0.3156   0.0000       1.00806   436.2896       11.7389      0.873043     -0.394517       1.81294      -6.08791      -2.09938       1.84150      0.248443    -0.0136179     -0.471610    -0.0486756    -0.0258425    0.00415785    0.00204376  -5.68346e-05       0.00000       0.00000       0.00000       0.00000       0.00000       0.00000       0.00000       0.00000       0.00000       0.00000       0.00000       0.00000       0.00000       0.00000       0.00000       0.00000       0.00000       0.00000       0.00000       0.00000       7.35125       8.82661       8.16204       8.24561       6.34165       4.77065       3.40267       2.05691       1.40221      0.694366      0.359612      0.144080     0.0614990     0.0159021    0.00467907   0.000977697       0.00000       0.00000       0.00000       0.00000       0.00000       0.00000       0.00000       0.00000       0.00000       0.00000       0.00000       0.00000       0.00000       0.00000       0.00000       0.00000       0.00000       0.00000       0.00000       0.00000
   8  16 2773.8307    2.8110  0.7602 12.0320 -0.0099      0.956625  0.0420   0.1017   0.0792    0.2464   0.0000      0.964746   440.4554       7.13559       14.1791      0.183948      0.946428       5.93881       2.35238      0.817382     -0.463222     -0.630058     -0.141512    -0.0955048     0.0413014   -0.00430095    0.00412050   0.000153796       0.00000       0.00000       0.00000       0.00000       0.00000       0.00000       0.00000       0.00000       0.00000       0.00000       0.00000       0.00000       0.00000       0.00000       0.00000       0.00000       0.00000       0.00000       0.00000       0.00000       6.55482       8.17917       7.06127       7.27433       5.72642       4.17049       2.88209       1.80174       1.24824      0.604142      0.321218      0.112672     0.0510926     0.0136050    0.00405608   0.000850567       0.00000       0.00000       0.00000       0.00000       0.00000       0.00000       0.00000       0.00000       0.00000       0.00000       0.00000       0.00000       0.00000       0.00000       0.00000       0.00000       0.00000       0.00000       0.00000       0.00000
   8  17 2911.6794    3.2949  0.8746 12.3883 -0.0076      0.686700  0.0570   0.1126   0.0849    0.2718   0.0000       1.22052   431.5469       26.3442       8.96277       6.75879      -1.65674       8.96710     -0.994982     -0.931202      -1.21695     -0.667330      0.576410    -0.0210207   -0.00400074     0.0100446   -0.00523922   0.000250306       0.00000       0.00000       0.00000       0.00000       0.00000       0.00000       0.00000       0.00000       0.00000       0.00000       0.00000       0.00000       0.00000       0.00000       0.00000       0.00000       0.00000       0.00000       0.00000       0.00000       9.85725       8.66823       8.17125       9.80091       8.54799       5.40405       3.62758       2.74099       1.79445      0.967059      0.441167      0.158985     0.0521332     0.0157358    0.00403589   0.000645808       0.00000       0.00000       0.00000       0.00000       0.00000       0.00000       0.00000       0.00000       0.00000       0.00000       0.00000       0.00000       0.00000       0.00000       0.00000       0.00000       0.00000       0.00000       0.00000       0.00000
   8  18 3049.2566    3.9154  1.0001 11.8041 -0.0055     -0.150295  0.0536   0.1240   0.0852    0.5636   0.0000      0.930616   444.0928       8.34854       1.66778       12.3981      -2.38457     -0.481945       2.35548       2.31793     0.0420876      -2.10398      0.112060     -0.173694   -0.00115513    -0.0173676    0.00130791   0.000402992       0.00000       0.00000       0.00000       0.00000       0.00000       0.00000       0.00000       0.00000       0.00000       0.00000       0.00000       0.00000       0.00000       0.00000       0.00000       0.00000       0.00000       0.00000       0.00000       0.00000       7.35809       8.88451       8.71334       7.29361       6.39754       4.87560       3.17377       2.24819       1.14402      0.650452      0.333984      0.127820     0.0497387     0.0196402    0.00471088   0.000841490       0.00000       0.00000       0.00000       0.00000       0.00000       0.00000       0.00000       0.00000       0.00000       0.00000       0.00000       0.00000       0.00000       0.00000       0.00000       0.00000       0.00000       0.00000       0.00000       0.00000
   8  19 3186.7991    3.8080  1.1491 12.5917  0.0057      0.379982  0.0631   0.1173   0.0997    0.3191   0.0000      0.810920   429.5983       18.6295       14.8742       1.10058      -3.63793      -2.87782      -2.44782      -2.24402       1.02792     -0.232034     -0.270015    -0.0972803     0.0271785    0.00295103   -0.00186114   0.000648330       0.00000       0.00000       0.00000       0.00000       0.00000       0.00000       0.00000       0.00000       0.00000       0.00000       0.00000       0.00000       0.00000       0.00000       0.00000       0.00000       0.00000       0.00000       0.00000       0.00000       8.85552       10.7393       9.90001       9.07943       7.12594       5.93406       3.85970       2.58661       1.39721      0.798671      0.343365      0.164331     0.0577665     0.0207677    0.00476270    0.00101579       0.00000       0.00000       0.00000       0.00000       0.00000       0.00000       0.00000       0.00000       0.00000       0.00000       0.00000       0.00000       0.00000       0.00000       0.00000       0.00000       0.00000       0.00000       0.00000       0.00000
   8  20 3324.5427    3.5078  1.7193 11.8928 -0.0029       1.09482  0.0718   0.0854   0.1175    0.2678   0.0000      0.557030   430.2478       14.0672       26.5771      -5.81566    -0.0909195      -6.92990       1.22048      -6.70845    -0.0704819    -0.0418617      0.238869     0.0208294     0.0773116  -0.000964437   -0.00675507    0.00108187       0.00000       0.00000       0.00000       0.00000       0.00000       0.00000       0.00000       0.00000       0.00000       0.00000       0.00000       0.00000       0.00000       0.00000       0.00000       0.00000       0.00000       0.00000       0.00000       0.00000       9.76860       10.8734       10.4988       9.56806       8.63099       6.08765       4.17644       2.90338       1.72479      0.937783      0.434840      0.175418     0.0653220     0.0221702    0.00601973    0.00100091       0.00000       0.00000       0.00000       0.00000       0.00000       0.00000       0.00000       0.00000       0.00000       0.00000       0.00000       0.00000       0.00000       0.00000       0.00000       0.00000       0.00000       0.00000       0.00000       0.00000
   8  21 3462.6228    3.0698  2.4709 11.0472 -0.0024      0.379476  0.0824   0.0626   0.1462    0.2871   0.0000      0.323274   450.6773       9.80488      -6.01234      -5.19809       3.62123      -6.13137       6.10053      -7.98843      0.347943      -2.23522     -0.283051     -0.104992     0.0124037    0.00176809     0.0135487   0.000958491       0.00000       0.00000       0.00000       0.00000       0.00000       0.00000       0.00000       0.00000       0.00000       0.00000       0.00000       0.00000       0.00000       0.00000       0.00000       0.00000       0.00000       0.00000       0.00000       0.00000       10.7479       13.6580       12.5569       11.9831       9.04091       7.29512       5.13879       3.26970       1.77802       1.01026      0.481532      0.225829     0.0822519     0.0271891    0.00702030    0.00148606       0.00000       0.00000       0.00000       0.00000       0.00000       0.00000       0.00000       0.00000       0.00000       0.00000       0.00000       0.00000       0.00000       0.00000       0.00000       0.00000       0.00000       0.00000       0.00000       0.00000
   8  22 3601.2107    2.5814  3.5561 10.6958 -0.0006      0.449695  0.1022   0.0448   0.1753    0.2348   0.0000      0.188109   457.5970       38.0569       15.1128       15.2010       9.64463       1.47985      -6.32539      -7.34618      -1.13160     -0.255145       1.04890      0.273711    -0.0407841     0.0310748    0.00707953   -0.00289164       0.00000       0.00000       0.00000       0.00000       0.00000       0.00000       0.00000       0.00000       0.00000       0.00000       0.00000       0.00000       0.00000       0.00000       0.00000       0.00000       0.00000       0.00000       0.00000       0.00000       13.9825       16.1886       16.0276       14.5372       11.9583       8.77412       6.17717       3.96903       2.38760       1.28823      0.623183      0.270845      0.102761     0.0326977    0.00875815    0.00154392       0.00000       0.00000       0.00000       0.00000       0.00000       0.00000       0.00000       0.00000       0.00000       0.00000       0.00000       0.00000       0.00000       0.00000       0.00000       0.00000       0.00000       0.00000       0.00000       0.00000
   8  23 3739.9726    2.0657  5.4570 10.5850 -0.0036      0.659818  0.1342   0.0308   0.2498    0.1356   0.0000      0.131021   451.1658       31.5696      -17.6991      0.880588      -18.2503      -12.3389       3.88598       5.97898      -1.36025     -0.442906      0.174153    -0.0712812    0.00853408    -0.0133719   -0.00921061   0.000856788       0.00000       0.00000       0.00000       0.00000       0.00000       0.00000       0.00000       0.00000       0.00000       0.00000       0.00000       0.00000       0.00000       0.00000       0.00000       0.00000       0.00000       0.00000       0.00000       0.00000       18.2847       21.8517       21.2025       18.7833       15.6882       11.6040       8.14227       5.15409       3.04010       1.59505      0.793345      0.333748      0.130815     0.0426857     0.0116361    0.00198685       0.00000       0.00000       0.00000       0.00000       0.00000       0.00000       0.00000       0.00000       0.00000       0.00000       0.00000       0.00000       0.00000       0.00000       0.00000       0.00000       0.00000       0.00000       0.00000       0.00000
   8  25 4017.6018    1.4957  9.7159 10.1934  0.0029      0.100404  0.2158   0.0204   0.3990    0.0874   0.0000     0.0841040   420.8030       4.71018      -11.3593      -38.7872      -2.80077      -2.04537       28.7557      -21.7548      -4.04218      0.182398      -1.57577  -0.000595579    -0.0417749     0.0468802   -0.00508696    0.00101042       0.00000       0.00000       0.00000       0.00000       0.00000       0.00000       0.00000       0.00000       0.00000       0.00000       0.00000       0.00000       0.00000       0.00000       0.00000       0.00000       0.00000       0.00000       0.00000       0.00000       26.7282       32.6672       32.3199       28.9472       23.8618       18.2149       12.8327       8.01348       4.94572       2.54985       1.27860      0.547548      0.226656     0.0716879     0.0193527    0.00337426       0.00000       0.00000       0.00000       0.00000       0.00000       0.00000       0.00000       0.00000       0.00000       0.00000       0.00000       0.00000       0.00000       0.00000       0.00000       0.00000       0.00000       0.00000       0.00000       0.00000
   9  12 2264.6276    1.0551  0.8097 10.1152 -0.0085       2.61431  0.0429   0.0367   0.0811    0.2244   0.0000       1.06661   432.8257      0.499914       7.37863      -8.47593       8.73665      -2.10113       2.23095      -1.05556     -0.115393     -0.113506      0.528345     0.0919244   -0.00382574    -0.0619629    0.00529499   0.000536031    0.00190206  -0.000147314       0.00000       0.00000       0.00000       0.00000       0.00000       0.00000       0.00000       0.00000       0.00000       0.00000       0.00000       0.00000       0.00000       0.00000       0.00000       0.00000       0.00000       0.00000       6.00531       6.86604       7.37428       6.37223       5.28798       4.16765       2.93355       2.17279       1.23513      0.706315      0.409446      0.211220     0.0952737     0.0372848     0.0127554    0.00414465   0.000928912   0.000154967       0.00000       0.00000       0.00000       0.00000       0.00000       0.00000       0.00000       0.00000       0.00000       0.00000       0.00000       0.00000       0.00000       0.00000       0.00000       0.00000       0.00000       0.00000
   9  13 2402.4336    1.4064  1.0049 10.1296 -0.0047       3.94084  0.0800   0.0448   0.0949    0.3438   0.0000       1.05384   436.5161       13.2143       15.1271       2.06824     -0.507529      -13.0382      -1.96407      0.746210       2.21385      -1.11873     -0.183896     -0.329264    -0.0147678     0.0259312     0.0144244  -0.000709253    0.00160093  -0.000191425       0.00000       0.00000       0.00000       0.00000       0.00000       0.00000       0.00000       0.00000       0.00000       0.00000       0.00000       0.00000       0.00000       0.00000       0.00000       0.00000       0.00000       0.00000       6.33850       13.4723       9.00746       11.8962       7.68834       7.84496       5.23218       3.62339       2.75062       1.02858       1.02313      0.261515      0.241232     0.0436361     0.0342965    0.00797228    0.00246601   0.000562179       0.00000       0.00000       0.00000       0.00000       0.00000       0.00000       0.00000       0.00000       0.00000       0.00000       0.00000       0.00000       0.00000       0.00000       0.00000       0.00000       0.00000       0.00000
   9  14 2539.6447    2.0427  0.8077 10.7013 -0.0011       1.75755  0.0380   0.0676   0.0682    0.3387   0.0000      0.814985   445.7353      -6.40012       9.97412     -0.271997      -4.72545      -6.38686       1.21180      -2.22696       1.42484      -1.48924     -0.776991      0.109549      0.118931     0.0319410    0.00332206   -0.00345301  -0.000592823   0.000155514       0.00000       0.00000       0.00000       0.00000       0.00000       0.00000       0.00000       0.00000       0.00000       0.00000       0.00000       0.00000       0.00000       0.00000       0.00000       0.00000       0.00000       0.00000       5.30873       6.03068       5.81008       5.59510       4.98469       3.76961       2.76559       1.90432       1.24619      0.765787      0.398858      0.192305     0.0833298     0.0330982     0.0114351    0.00354870   0.000915061   0.000152574       0.00000       0.00000       0.00000       0.00000       0.00000       0.00000       0.00000       0.00000       0.00000       0.00000       0.00000       0.00000       0.00000       0.00000       0.00000       0.00000       0.00000       0.00000
   9  15 2677.1442    2.3985  0.9459 11.1981  0.0004       2.82937  0.0469   0.0732   0.0828    0.2866   0.0000      0.898103   435.7292       18.3741       7.15295      0.917038       4.42759      -3.01882     -0.826506      -2.06836      -1.43747      -1.27040      0.622695     -0.137203    -0.0105116     0.0540442    0.00185690   -0.00210815   -0.00114713   4.51685e-05       0.00000       0.00000       0.00000       0.00000       0.00000       0.00000       0.00000       0.00000       0.00000       0.00000       0.00000       0.00000       0.00000       0.00000       0.00000       0.00000       0.00000       0.00000       6.83179       8.18412       7.81614       6.97660       5.99243       4.81293       3.65023       2.41384       1.44932      0.820143      0.422980      0.205303     0.0955789     0.0380272     0.0134163    0.00407485    0.00104848   0.000172446       0.00000       0.00000       0.00000       0.00000       0.00000       0.00000       0.00000       0.00000       0.00000       0.00000       0.00000       0.00000       0.00000       0.00000       0.00000       0.00000       0.00000       0.00000
   9  16 2815.2302    2.9196  0.8413 12.1101 -0.0065       1.27672  0.0401   0.0995   0.0837    0.2411   0.0000      0.900455   432.7320       9.54241       3.54810      -6.72186       3.46777      -5.63842       3.73017      -2.65700     -0.871596     -0.548009     -0.146984    -0.0379048     0.0799478    -0.0226612     0.0246272  -0.000230648   -0.00217819  -7.97304e-05       0.00000       0.00000       0.00000       0.00000       0.00000       0.00000       0.00000       0.00000       0.00000       0.00000       0.00000       0.00000       0.00000       0.00000       0.00000       0.00000       0.00000       0.00000       5.20004       7.03519       6.63250       6.03986       5.12894       3.94243       2.78855       2.08708       1.12379      0.725455      0.382115      0.186056     0.0936801     0.0355568     0.0121872    0.00443027    0.00105488   0.000192687       0.00000       0.00000       0.00000       0.00000       0.00000       0.00000       0.00000       0.00000       0.00000       0.00000       0.00000       0.00000       0.00000       0.00000       0.00000       0.00000       0.00000       0.00000
   9  17 2953.6786    3.6396  0.8902 11.9957 -0.0074       1.19457  0.0448   0.1170   0.0750    0.3817   0.0000      0.891410   433.0656       15.5948       5.17150      -10.8991       3.20577     -0.618012     -0.398491      -4.09642       1.28840     0.0567267    -0.0193959      0.333472     -0.128589    -0.0501148   -0.00843205   0.000314999   -0.00129840   3.36379e-05       0.00000       0.00000       0.00000       0.00000       0.00000       0.00000       0.00000       0.00000       0.00000       0.00000       0.00000       0.00000       0.00000       0.00000       0.00000       0.00000       0.00000       0.00000       6.18124       6.42533       6.73057       6.17465       5.67823       4.51215       3.11591       2.35153       1.51865      0.797338      0.478659      0.246177     0.0946119     0.0366153     0.0148766    0.00435288   0.000973489   0.000149050       0.00000       0.00000       0.00000       0.00000       0.00000       0.00000       0.00000       0.00000       0.00000       0.00000       0.00000       0.00000       0.00000       0.00000       0.00000       0.00000       0.00000       0.00000
   9  18 3091.6392    4.0054  1.0994 11.3175 -0.0036     0.0814553  0.0535   0.1139   0.0831    0.8800   0.0000      0.818707   438.1574       20.3384       8.20455       2.88807       7.28965       1.91082       1.97124      -4.47622       3.57857      0.415122      0.279724     -0.146186     0.0940553     0.0267750   -0.00826853   -0.00280608  -0.000872467  -0.000126418       0.00000       0.00000       0.00000       0.00000       0.00000       0.00000       0.00000       0.00000       0.00000       0.00000       0.00000       0.00000       0.00000       0.00000       0.00000       0.00000       0.00000       0.00000       6.62076       7.75121       8.05537       6.78058       6.18151       4.82638       3.35406       2.37778       1.53618      0.888527      0.471351      0.225522      0.102333     0.0410621     0.0154397    0.00497790    0.00115346   0.000169823       0.00000       0.00000       0.00000       0.00000       0.00000       0.00000       0.00000       0.00000       0.00000       0.00000       0.00000       0.00000       0.00000       0.00000       0.00000       0.00000       0.00000       0.00000
   9  19 3229.6750    3.6314  1.3289 12.7082 -0.0040       1.23546  0.0611   0.1021   0.1106    0.2317   0.0000      0.711455   441.3984       15.5529       8.93732      -5.36085      -1.64877      -2.77902       5.58195      -5.32773      -1.47572      0.934710      0.147111      0.104209    -0.0552750   -0.00155267    0.00746661  -0.000248512   -0.00273449   0.000181531       0.00000       0.00000       0.00000       0.00000       0.00000       0.00000       0.00000       0.00000       0.00000       0.00000       0.00000       0.00000       0.00000       0.00000       0.00000       0.00000       0.00000       0.00000       7.35642       9.12857       9.27628       8.25233       7.09608       5.29143       3.68087       2.53902       1.71056      0.944272      0.534095      0.277531      0.108508     0.0468537     0.0182304    0.00541437    0.00138132   0.000222764       0.00000       0.00000       0.00000       0.00000       0.00000       0.00000       0.00000       0.00000       0.00000       0.00000       0.00000       0.00000       0.00000       0.00000       0.00000       0.00000       0.00000       0.00000
   9  20 3367.9655    3.3447  2.0549 11.8578  0.0028       1.02645  0.0759   0.0712   0.1275    0.1949   0.0000      0.416329   437.4889       32.4399       7.55525       2.75145      -21.2863      -15.0072       4.05188      -6.03015     -0.787117     -0.458554      0.221949     -0.268720     0.0335519     0.0309713     0.0469162    0.00431280   -0.00265194  -0.000410664       0.00000       0.00000       0.00000       0.00000       0.00000       0.00000       0.00000       0.00000       0.00000       0.00000       0.00000       0.00000       0.00000       0.00000       0.00000       0.00000       0.00000       0.00000       9.04143       11.0524       10.4219       10.2857       8.45492       6.60559       5.27478       3.52652       2.20118       1.16879      0.680801      0.362289      0.156371     0.0623604     0.0223346    0.00630010    0.00174637   0.000314063       0.00000       0.00000       0.00000       0.00000       0.00000       0.00000       0.00000       0.00000       0.00000       0.00000       0.00000       0.00000       0.00000       0.00000       0.00000       0.00000       0.00000       0.00000
   9  21 3506.6012    2.8362  2.7169 11.3570 -0.0024      0.981946  0.0879   0.0544   0.1458    0.1661   0.0000      0.310498   434.0622       17.9718       6.07594       3.60035      -1.27702       2.89622      0.245177       1.75238       4.12786    -0.0788922      0.181600     -0.815514    -0.0243677    -0.0274637     0.0497889     0.0193088   0.000579147  -0.000191517       0.00000       0.00000       0.00000       0.00000       0.00000       0.00000       0.00000       0.00000       0.00000       0.00000       0.00000       0.00000       0.00000       0.00000       0.00000       0.00000       0.00000       0.00000       10.3110       11.9257       12.1234       10.9112       9.79695       7.37130       5.86635       3.88825       2.51036       1.38333      0.791876      0.406085      0.179228     0.0705346     0.0258717    0.00765470    0.00201059   0.000306741       0.00000       0.00000       0.00000       0.00000       0.00000       0.00000       0.00000       0.00000       0.00000       0.00000       0.00000       0.00000       0.00000       0.00000       0.00000       0.00000       0.00000       0.00000
   9  22 3645.6140    2.4685  3.8198 11.0457 -0.0032      0.522998  0.1024   0.0413   0.1796    0.1375   0.0000      0.188983   431.0917       23.4899       14.1297      -5.37750       28.0424      -7.58449      -7.83016      -1.86846      0.912893      -3.54068       1.22652      0.216265      0.224525   -0.00609371    -0.0455668    0.00963122    0.00102991  -0.000305775       0.00000       0.00000       0.00000       0.00000       0.00000       0.00000       0.00000       0.00000       0.00000       0.00000       0.00000       0.00000       0.00000       0.00000       0.00000       0.00000       0.00000       0.00000       11.8906       14.9596       14.4234       14.0308       11.3903       8.77432       6.42451       4.21738       2.85297       1.64440      0.938933      0.438817      0.212228     0.0806257     0.0308436    0.00867319    0.00227639   0.000416729       0.00000       0.00000       0.00000       0.00000       0.00000       0.00000       0.00000       0.00000       0.00000       0.00000       0.00000       0.00000       0.00000       0.00000       0.00000       0.00000       0.00000       0.00000
   9  23 3784.7956    1.9897  5.3958 10.7837  0.0018      0.608936  0.1317   0.0298   0.2300    0.1062   0.0000      0.133313   430.5730       6.77780      -15.0928       1.93364       13.0164      -18.2140       4.86774      -6.78851      0.743001     -0.240087      0.148534      -1.42002     -0.397991     -0.139593     0.0612603    -0.0109903   -0.00348518   0.000378308       0.00000       0.00000       0.00000       0.00000       0.00000       0.00000       0.00000       0.00000       0.00000       0.00000       0.00000       0.00000       0.00000       0.00000       0.00000       0.00000       0.00000       0.00000       15.4692       18.6838       18.9002       16.6736       14.4481       11.7317       8.42767       5.79411       3.65976       2.11263       1.15126      0.566068      0.257560      0.105004     0.0391135     0.0120638    0.00289865   0.000477096       0.00000       0.00000       0.00000       0.00000       0.00000       0.00000       0.00000       0.00000       0.00000       0.00000       0.00000       0.00000       0.00000       0.00000       0.00000       0.00000       0.00000       0.00000
   9  24 3923.9043    1.7404  8.2430 10.3482 -0.0006      0.221410  0.1677   0.0214   0.3117    0.0831   0.0000     0.0814160   442.5547      -1.23083       51.7414       3.56930      -13.7517      -20.6704      -3.98207      -7.27467      -1.38300      -5.27115     -0.501771     -0.520828      0.317730      0.102815     0.0411260     0.0185996    0.00176320   0.000173884       0.00000       0.00000       0.00000       0.00000       0.00000       0.00000       0.00000       0.00000       0.00000       0.00000       0.00000       0.00000       0.00000       0.00000       0.00000       0.00000       0.00000       0.00000       19.2886       24.0645       23.6774       21.7067       18.7569       14.7492       10.5140       7.52909       4.51909       2.81622       1.45876      0.735751      0.331289      0.136691     0.0476407     0.0161566    0.00381842   0.000646473       0.00000       0.00000       0.00000       0.00000       0.00000       0.00000       0.00000       0.00000       0.00000       0.00000       0.00000       0.00000       0.00000       0.00000       0.00000       0.00000       0.00000       0.00000
   9  25 4063.7012    1.4526 10.2991 10.1452 -0.0004      0.270280  0.2087   0.0178   0.3851    0.0748   0.0000     0.0743603   446.3182       16.3929       14.9268       13.3344      -20.0883      -19.1192       3.93216      -8.21502      -1.97934      -3.43985      -2.36493      0.278650      0.741290    -0.0477012    -0.0577083    -0.0223646    0.00630964    0.00122005       0.00000       0.00000       0.00000       0.00000       0.00000       0.00000       0.00000       0.00000       0.00000       0.00000       0.00000       0.00000       0.00000       0.00000       0.00000       0.00000       0.00000       0.00000       22.8666       28.4965       28.5936       26.4551       22.8773       17.6547       12.6526       8.87824       5.55967       3.51570       1.80788      0.937710      0.407415      0.176002     0.0595983     0.0198216    0.00479443   0.000795189       0.00000       0.00000       0.00000       0.00000       0.00000       0.00000       0.00000       0.00000       0.00000       0.00000       0.00000       0.00000       0.00000       0.00000       0.00000       0.00000       0.00000       0.00000
   9  26 4202.7488    1.2034 12.9055 10.1530 -0.0025     -0.117618  0.2868   0.0156   0.5098    0.0641   0.0000     0.0812613   417.1404      -65.4676      -6.83048       32.4087       22.0963      -28.2082      -16.8061       6.41638       7.04021       2.49062    0.00226384      -2.38083     -0.104892      0.701985    -0.0961268    -0.0279854    0.00230512   -0.00107016       0.00000       0.00000       0.00000       0.00000       0.00000       0.00000       0.00000       0.00000       0.00000       0.00000       0.00000       0.00000       0.00000       0.00000       0.00000       0.00000       0.00000       0.00000       28.1287       34.9417       34.4015       33.1184       27.7456       22.2090       16.1244       11.5026       7.36025       4.33552       2.46102       1.23496      0.566391      0.224670     0.0817684     0.0247978    0.00593307    0.00103223       0.00000       0.00000       0.00000       0.00000       0.00000       0.00000       0.00000       0.00000       0.00000       0.00000       0.00000       0.00000       0.00000       0.00000       0.00000       0.00000       0.00000       0.00000
   9  27 4342.8747    1.0334 15.4426 10.0550 -0.0048    -0.0913516  0.3740   0.0132   0.6232    0.0589   0.0000     0.0867639   480.9200       19.4928       43.4102      -15.8246       29.9016      -6.16287       33.3295      -3.58791      -17.2439      0.174636       1.09278     -0.404054     -0.736373     0.0915936     0.0402566     0.0213078    -0.0125473  -0.000740823       0.00000       0.00000       0.00000       0.00000       0.00000       0.00000       0.00000       0.00000       0.00000       0.00000       0.00000       0.00000       0.00000       0.00000       0.00000       0.00000       0.00000       0.00000       33.3848       41.3291       41.7677       38.3411       33.4358       26.1667       19.9299       13.7420       8.58780       5.23573       2.81298       1.43789      0.660909      0.273746     0.0947164     0.0300742    0.00739935    0.00118102       0.00000       0.00000       0.00000       0.00000       0.00000       0.00000       0.00000       0.00000       0.00000       0.00000       0.00000       0.00000       0.00000       0.00000       0.00000       0.00000       0.00000       0.00000
  10  10 2021.5695    0.5980  0.5813  9.9158 -0.0034       9.03271  0.0437   0.0232   0.0712    0.1078   0.0000       1.90560   439.1204      0.661488       12.1885       2.48215       7.85306      -4.83604      -3.16139       1.32557      -1.38971     -0.253318     -0.125127     -0.257111   -0.00913805    0.00925186    -0.0200306   -0.00830459    0.00541116  -0.000746727  -7.52220e-06   3.03117e-05       0.00000       0.00000       0.00000       0.00000       0.00000       0.00000       0.00000       0.00000       0.00000       0.00000       0.00000       0.00000       0.00000       0.00000       0.00000       0.00000       6.18808       7.82017       7.43545       6.09015       5.65904       5.19377       3.80390       2.98659       1.77628       1.09987      0.621969      0.309024      0.137441     0.0786003     0.0293521     0.0114553    0.00424278    0.00137072   0.000273027   4.78373e-05       0.00000       0.00000       0.00000       0.00000       0.00000       0.00000       0.00000       0.00000       0.00000       0.00000       0.00000       0.00000       0.00000       0.00000       0.00000       0.00000
  10  11 2163.0691    0.8583  0.6855  9.7768 -0.0090       7.80864  0.0429   0.0320   0.0703    0.1978   0.0000       1.22231   443.7119       6.42990       7.21130       10.0389      -2.09653      -5.57341      0.833459      -2.08122       1.74783      -1.60431      0.114040      0.576391     -0.125543      0.163874     0.0115686     0.0136451    0.00320553   -0.00153215  -3.10659e-05  -3.64157e-05       0.00000       0.00000       0.00000       0.00000       0.00000       0.00000       0.00000       0.00000       0.00000       0.00000       0.00000       0.00000       0.00000       0.00000       0.00000       0.00000       6.00265       6.94135       7.18348       6.68678       6.24475       4.01567       3.58556       2.75321       1.64421       1.01901      0.526205      0.348261      0.186719     0.0823298     0.0342158     0.0122618    0.00334379    0.00125956   0.000303735   3.70620e-05       0.00000       0.00000       0.00000       0.00000       0.00000       0.00000       0.00000       0.00000       0.00000       0.00000       0.00000       0.00000       0.00000       0.00000       0.00000       0.00000
  10  12 2302.9777    1.1334  0.7699 10.4022 -0.0023       5.06827  0.0381   0.0381   0.0752    0.2010   0.0000       1.10192   440.5990      0.349948       14.5164      -3.89148      0.808832       6.29759      -2.92330     -0.409421       1.31185      0.530395     0.0254647     -0.265447     0.0511268    -0.0341763    -0.0156535   -0.00480753   -0.00127011   0.000799164   0.000343642  -3.79225e-05       0.00000       0.00000       0.00000       0.00000       0.00000       0.00000       0.00000       0.00000       0.00000       0.00000       0.00000       0.00000       0.00000       0.00000       0.00000       0.00000       4.96554       5.53382       5.42547       5.60116       4.90657       3.59245       3.13773       2.24955       1.52906      0.885899      0.521350      0.315286      0.159776     0.0755578     0.0295265     0.0110353    0.00336195   0.000962484   0.000256462   3.91140e-05       0.00000       0.00000       0.00000       0.00000       0.00000       0.00000       0.00000       0.00000       0.00000       0.00000       0.00000       0.00000       0.00000       0.00000       0.00000       0.00000
  10  13 2440.9390    1.5344  0.9612 10.9925 -0.0077       5.12024  0.0484   0.0483   0.0869    0.2126   0.0000       1.28353   440.7768       10.4984       17.4909       4.00453       2.46942      -5.19128      -5.63136      -1.37607      0.465655     -0.334862     -0.850984      0.753658    -0.0108292     0.0732887    -0.0247065    0.00162509   -0.00707926  -0.000599292   3.27000e-05   6.03332e-05       0.00000       0.00000       0.00000       0.00000       0.00000       0.00000       0.00000       0.00000       0.00000       0.00000       0.00000       0.00000       0.00000       0.00000       0.00000       0.00000       5.42801       6.20861       6.21167       5.77428       5.33943       4.39069       3.57536       2.45454       1.65060       1.06571      0.626070      0.324018      0.161122     0.0763778     0.0328389     0.0120701    0.00409108    0.00116787   0.000280383   4.09567e-05       0.00000       0.00000       0.00000       0.00000       0.00000       0.00000       0.00000       0.00000       0.00000       0.00000       0.00000       0.00000       0.00000       0.00000       0.00000       0.00000
  10  14 2578.6190    1.9518  1.0143 11.2999 -0.0063   -0.00233131  0.0486   0.0573   0.0860    0.2537   0.0000      0.852620   438.6401       2.32527       15.1139      -6.89903      -2.83489      -6.72108       1.28935      -2.30638      -2.79638     -0.222246      0.255484     -0.352911     -0.114876    -0.0251965    0.00721919   0.000372727  -0.000109042   -0.00125306  -0.000386318   2.06432e-05       0.00000       0.00000       0.00000       0.00000       0.00000       0.00000       0.00000       0.00000       0.00000       0.00000       0.00000       0.00000       0.00000       0.00000       0.00000       0.00000       6.13062       7.68094       7.75088       7.23914       6.25901       4.80377       3.46789       2.29221       1.69247       1.04259      0.623333      0.349086      0.165296     0.0774976     0.0306819     0.0125929    0.00422208    0.00118328   0.000293226   4.49677e-05       0.00000       0.00000       0.00000       0.00000       0.00000       0.00000       0.00000       0.00000       0.00000       0.00000       0.00000       0.00000       0.00000       0.00000       0.00000       0.00000
  10  15 2717.2032    2.5229  0.9399 11.1233 -0.0032       2.36980  0.0439   0.0726   0.0733    0.3510   0.0000      0.714615   451.6434       16.8459       22.0631       3.22185       3.91391      0.332893       1.87194      -5.30627      0.112906     0.0812748      0.113637     0.0159601     0.0234388    -0.0975189   -0.00188892    0.00642395    0.00113490   0.000850758  -1.24991e-05  -3.42374e-05       0.00000       0.00000       0.00000       0.00000       0.00000       0.00000       0.00000       0.00000       0.00000       0.00000       0.00000       0.00000       0.00000       0.00000       0.00000       0.00000       5.18796       5.96166       6.19259       5.58407       5.07380       4.16280       3.03350       2.21312       1.48957      0.939460      0.540949      0.304877      0.147181     0.0675275     0.0278429     0.0110748    0.00381233    0.00106948   0.000236085   3.58169e-05       0.00000       0.00000       0.00000       0.00000       0.00000       0.00000       0.00000       0.00000       0.00000       0.00000       0.00000       0.00000       0.00000       0.00000       0.00000       0.00000
  10  17 2994.6424    3.6804  0.9396 12.2752 -0.0001       2.31268  0.0428   0.1092   0.0801    0.2615   0.0000      0.875545   432.5481      -2.12463       13.0285       3.91998      -8.81117      -2.50766     -0.389268      -2.66187      -1.08377      -1.18119      0.582020      0.377319      0.221925     0.0107450     0.0141177     0.0241693   -0.00865668   0.000587608   0.000105631   4.79856e-05       0.00000       0.00000       0.00000       0.00000       0.00000       0.00000       0.00000       0.00000       0.00000       0.00000       0.00000       0.00000       0.00000       0.00000       0.00000       0.00000       5.10183       6.50941       6.08771       6.07149       5.01188       4.30606       3.16215       2.23414       1.52351      0.970099      0.573608      0.301056      0.145757     0.0713731     0.0286324     0.0113387    0.00388556    0.00107753   0.000252996   4.79841e-05       0.00000       0.00000       0.00000       0.00000       0.00000       0.00000       0.00000       0.00000       0.00000       0.00000       0.00000       0.00000       0.00000       0.00000       0.00000       0.00000
  10  18 3133.0379    3.9765  0.9612 12.3059 -0.0091       1.03620  0.0643   0.1206   0.0783    0.3466   0.0000      0.848749   438.2999       15.1885       4.54503       2.47678      -3.56183      -5.38638       2.70546       1.70780      -1.09539      0.770674      0.440243   -0.00448408    -0.0752220    0.00197549    -0.0282848    0.00577445    0.00618851   -0.00101043   0.000573328  -4.95401e-06       0.00000       0.00000       0.00000       0.00000       0.00000       0.00000       0.00000       0.00000       0.00000       0.00000       0.00000       0.00000       0.00000       0.00000       0.00000       0.00000       5.09046       9.60143       6.46294       8.69973       6.27870       6.37762       4.23614       3.07238       2.28976       1.19442      0.974339      0.341134      0.269132     0.0716423     0.0557370     0.0122117    0.00735874    0.00162664   0.000483229   9.92799e-05       0.00000       0.00000       0.00000       0.00000       0.00000       0.00000       0.00000       0.00000       0.00000       0.00000       0.00000       0.00000       0.00000       0.00000       0.00000       0.00000
  10  19 3271.4969    3.7262  1.3395 12.2018 -0.0001       1.24650  0.0543   0.0967   0.1024    0.2856   0.0000      0.744676   440.9570       31.2162       10.9835       2.17638      -9.57916      -9.69426      -3.42191      -1.19822     -0.297697    -0.0995855     -0.497950    0.00537106      0.182345     -0.115907    -0.0169164     0.0220351   -0.00271851  -0.000419606  -5.43865e-06   0.000104849       0.00000       0.00000       0.00000       0.00000       0.00000       0.00000       0.00000       0.00000       0.00000       0.00000       0.00000       0.00000       0.00000       0.00000       0.00000       0.00000       5.97979       6.94482       6.89853       6.79375       5.99938       4.71960       3.69393       2.59391       1.82947       1.11784      0.651720      0.368236      0.189842     0.0808921     0.0350741     0.0132950    0.00437703    0.00120343   0.000302209   4.85353e-05       0.00000       0.00000       0.00000       0.00000       0.00000       0.00000       0.00000       0.00000       0.00000       0.00000       0.00000       0.00000       0.00000       0.00000       0.00000       0.00000
  10  20 3410.2828    3.0030  2.2506 11.6987 -0.0048      0.736839  0.0739   0.0598   0.1283    0.1720   0.0000      0.378845   444.8965       21.6815       14.5090      -12.1389       18.1842      -6.65980      -6.78535     0.0439082     -0.464766      -1.56539     -0.647580      0.334841     -0.435003     -0.112416     0.0553936   -0.00306123   -0.00223719   0.000126631   0.000601094  -5.18826e-05       0.00000       0.00000       0.00000       0.00000       0.00000       0.00000       0.00000       0.00000       0.00000       0.00000       0.00000       0.00000       0.00000       0.00000       0.00000       0.00000       8.50226       10.0109       9.68633       8.90207       8.60784       6.87104       5.26321       3.76409       2.53513       1.63945      0.971971      0.503392      0.242169      0.115601     0.0457936     0.0172164    0.00601391    0.00180984   0.000432326   6.43787e-05       0.00000       0.00000       0.00000       0.00000       0.00000       0.00000       0.00000       0.00000       0.00000       0.00000       0.00000       0.00000       0.00000       0.00000       0.00000       0.00000
  10  21 3549.2344    2.6632  3.2398 11.3321 -0.0034      0.344496  0.0905   0.0442   0.1511    0.1237   0.0000      0.229156   444.1201       10.2993       29.1479      0.135133      -5.05523       3.30193      -2.38498      -6.33675      -2.33510      -2.02988     -0.493813     -0.484761     0.0241567    -0.0760610     -0.109536    -0.0190897   0.000315514   -0.00302359   0.000274486  -2.30766e-05       0.00000       0.00000       0.00000       0.00000       0.00000       0.00000       0.00000       0.00000       0.00000       0.00000       0.00000       0.00000       0.00000       0.00000       0.00000       0.00000       9.72149       11.8018       12.0544       11.2432       9.79627       7.86441       5.89866       4.47399       2.86150       1.78447       1.04158      0.587140      0.302898      0.140619     0.0588930     0.0218993    0.00743818    0.00226208   0.000495561   8.04995e-05       0.00000       0.00000       0.00000       0.00000       0.00000       0.00000       0.00000       0.00000       0.00000       0.00000       0.00000       0.00000       0.00000       0.00000       0.00000       0.00000
  10  22 3688.6458    2.1812  4.4536 11.1835 -0.0008      0.281211  0.1105   0.0336   0.1989    0.0954   0.0000      0.151438   422.8822       22.4514       28.7247      -20.2064      -7.76525      -20.6201       4.33846       1.79982     -0.162109      -4.10566      0.921310     0.0878786     -0.602927     0.0129289    -0.0262278    0.00120834    0.00800127    0.00177452  -0.000218807   0.000145221       0.00000       0.00000       0.00000       0.00000       0.00000       0.00000       0.00000       0.00000       0.00000       0.00000       0.00000       0.00000       0.00000       0.00000       0.00000       0.00000       11.9520       15.0657       14.2708       13.9854       12.1694       9.86816       7.59386       5.47452       3.60267       2.35169       1.32024      0.745736      0.377419      0.168638     0.0730604     0.0277902    0.00887167    0.00272142   0.000642435   0.000110175       0.00000       0.00000       0.00000       0.00000       0.00000       0.00000       0.00000       0.00000       0.00000       0.00000       0.00000       0.00000       0.00000       0.00000       0.00000       0.00000
  10  23 3828.4841    1.8845  6.1259 10.5184 -0.0041      0.464748  0.1345   0.0246   0.2291    0.0946   0.0000      0.107890   459.6308       19.8300      -13.2652       1.30289       6.73949      -7.65238      -16.0322       2.65649      -3.30808      -6.64428      0.208949      -1.23610     -0.479696     -0.125203     -0.108052     0.0364873    0.00286856    0.00336242  -0.000270513   0.000104999       0.00000       0.00000       0.00000       0.00000       0.00000       0.00000       0.00000       0.00000       0.00000       0.00000       0.00000       0.00000       0.00000       0.00000       0.00000       0.00000       13.7708       16.8347       16.9971       16.0823       14.0915       11.4845       8.84237       6.30920       4.17462       2.75319       1.57853      0.866641      0.431322      0.204808     0.0871801     0.0337038     0.0109772    0.00329407   0.000754398   0.000120570       0.00000       0.00000       0.00000       0.00000       0.00000       0.00000       0.00000       0.00000       0.00000       0.00000       0.00000       0.00000       0.00000       0.00000       0.00000       0.00000
  10  26 4247.8842    1.1378 14.3568 10.1421  0.0002    0.00392118  0.3142   0.0141   0.5676    0.0593   0.0000     0.0816795   443.0088       83.8482       47.6960     -0.762841      -24.1446      -18.1386      -17.2777      -6.65280       9.39800      -8.72117      -4.07850       2.02801      0.924870      0.131457     0.0419710    -0.0227956    -0.0320403  -0.000759653    0.00115807   0.000340612       0.00000       0.00000       0.00000       0.00000       0.00000       0.00000       0.00000       0.00000       0.00000       0.00000       0.00000       0.00000       0.00000       0.00000       0.00000       0.00000       27.2171       33.5601       34.2510       32.8709       28.2698       23.2706       18.4694       13.4870       8.92134       5.56176       3.36133       1.81789      0.942790      0.458243      0.193648     0.0725261     0.0248482    0.00708998    0.00162175   0.000255312       0.00000       0.00000       0.00000       0.00000       0.00000       0.00000       0.00000       0.00000       0.00000       0.00000       0.00000       0.00000       0.00000       0.00000       0.00000       0.00000
  11  10 2058.0325    0.6607  0.5029  9.8436 -0.0092       7.81289  0.0309   0.0254   0.0531    0.1181   0.0000       1.51913   439.4249      0.279806       9.62427      -2.98034     -0.691700      -4.67642     -0.296543       1.13531      -2.76611     -0.356837     -0.284782      0.142186      0.109602     0.0286351     0.0299138    -0.0216782     0.0171105   -0.00375552  -0.000501472   4.80711e-05  -3.54818e-05  -1.26019e-06       0.00000       0.00000       0.00000       0.00000       0.00000       0.00000       0.00000       0.00000       0.00000       0.00000       0.00000       0.00000       0.00000       0.00000       3.63726       4.36473       4.60111       4.27697       3.93783       3.23626       2.44588       1.85810       1.37014      0.862590      0.523332      0.339430      0.170474     0.0883650     0.0463718     0.0171611    0.00737475    0.00282872   0.000872457   0.000248726   5.31173e-05   7.67895e-06       0.00000       0.00000       0.00000       0.00000       0.00000       0.00000       0.00000       0.00000       0.00000       0.00000       0.00000       0.00000       0.00000       0.00000
  11  11 2199.8949    0.9090  0.7107 10.1179 -0.0030       4.58822  0.0381   0.0302   0.0703    0.1513   0.0000       1.14094   429.7829       2.63318       15.1955      -1.36759      -1.59210       5.84279      -5.18031      -1.59119      -2.41633      0.424739      0.187124      0.755036     -0.142720     0.0484256   0.000606637    -0.0192164    0.00481904    0.00203652   0.000133355  -0.000314108  -0.000116050  -4.01834e-06       0.00000       0.00000       0.00000       0.00000       0.00000       0.00000       0.00000       0.00000       0.00000       0.00000       0.00000       0.00000       0.00000       0.00000       4.02431       4.85334       4.95427       5.14006       4.16937       3.50420       3.07294       2.21572       1.54879      0.999090      0.647531      0.364993      0.204064      0.103332     0.0554315     0.0233859    0.00976919    0.00317307    0.00102619   0.000261773   6.37269e-05   1.02594e-05       0.00000       0.00000       0.00000       0.00000       0.00000       0.00000       0.00000       0.00000       0.00000       0.00000       0.00000       0.00000       0.00000       0.00000
  11  12 2340.1821    1.2593  0.9466 10.0532 -0.0006       5.49217  0.0443   0.0372   0.0801    0.2959   0.0000       1.04516   434.2183       6.03101       1.74291       2.17260       5.33427      -4.26905      -6.81775      0.612264      -1.47752      -1.11963     -0.173279     0.0736467     -0.201654      0.112858   -0.00526370    -0.0174085    0.00486149   -0.00123752   -0.00199042  -0.000260467   2.49500e-05   1.22482e-05       0.00000       0.00000       0.00000       0.00000       0.00000       0.00000       0.00000       0.00000       0.00000       0.00000       0.00000       0.00000       0.00000       0.00000       4.78081       5.19868       5.34969       5.62406       4.91857       3.81264       3.23867       2.36792       1.67054       1.09514      0.715649      0.410643      0.225076      0.117291     0.0592195     0.0250387    0.00961559    0.00321428    0.00103294   0.000261399   6.19377e-05   9.36991e-06       0.00000       0.00000       0.00000       0.00000       0.00000       0.00000       0.00000       0.00000       0.00000       0.00000       0.00000       0.00000       0.00000       0.00000
  11  13 2478.5804    1.5818  0.8714 10.8687 -0.0100       2.02421  0.0479   0.0484   0.0726    0.2518   0.0000      0.944950   434.9386       7.85351       8.72717       9.95557      -4.47490      -9.24422      -4.06032      -1.74988     -0.947072      0.174151     -0.257614      0.330039     -0.250583    -0.0975615     0.0976098     0.0205583    0.00543678    0.00102350  -0.000472791  -0.000132372  -2.24849e-06   1.69435e-05       0.00000       0.00000       0.00000       0.00000       0.00000       0.00000       0.00000       0.00000       0.00000       0.00000       0.00000       0.00000       0.00000       0.00000       5.18319       6.87190       7.20008       7.06411       5.45322       4.78291       3.74928       2.29906       1.83367       1.20178      0.692632      0.422899      0.254277      0.129700     0.0525175     0.0280729     0.0115388    0.00435270    0.00125125   0.000308505   7.73584e-05   1.36602e-05       0.00000       0.00000       0.00000       0.00000       0.00000       0.00000       0.00000       0.00000       0.00000       0.00000       0.00000       0.00000       0.00000       0.00000
  11  14 2617.0389    2.2542  0.8949 11.3492 -0.0020       1.72274  0.0452   0.0700   0.0748    0.2514   0.0000      0.866236   431.6673      -2.54632       14.8536       3.91809       3.60266      -4.50891       1.90507      -4.35938     -0.547429      -1.72700     -0.608056     -0.122735      0.135707     -0.117784     0.0727000     0.0338315    -0.0121997   -0.00152569  -0.000654462   0.000148511   7.49774e-05  -1.39242e-05       0.00000       0.00000       0.00000       0.00000       0.00000       0.00000       0.00000       0.00000       0.00000       0.00000       0.00000       0.00000       0.00000       0.00000       4.56380       5.79890       5.38870       5.61046       5.12982       3.90996       3.36257       2.23749       1.77351       1.09240      0.714543      0.429206      0.219634      0.124977     0.0488969     0.0267869    0.00845619    0.00364130    0.00106755   0.000262668   7.74460e-05   1.15172e-05       0.00000       0.00000       0.00000       0.00000       0.00000       0.00000       0.00000       0.00000       0.00000       0.00000       0.00000       0.00000       0.00000       0.00000
  11  15 2756.2657    2.8216  0.8693 11.2411 -0.0065       2.17315  0.0441   0.0805   0.0639    0.3915   0.0000      0.811468   441.2672       9.23018       13.5935      -2.12771      -8.68278      -3.34292       1.71509     -0.122352      -2.05002      0.180467     -0.361644     -0.295620      0.385525    -0.0441724    -0.0402723   -0.00530100    -0.0142680  -2.70915e-05  -0.000982160   0.000400910  -3.13865e-05  -2.88677e-06       0.00000       0.00000       0.00000       0.00000       0.00000       0.00000       0.00000       0.00000       0.00000       0.00000       0.00000       0.00000       0.00000       0.00000       4.82163       5.18580       5.96117       5.80716       4.56437       3.91745       3.49164       2.45328       1.50254       1.14435      0.722172      0.392335      0.210380      0.106346     0.0578388     0.0270860     0.0112498    0.00347928    0.00101240   0.000280753   5.92226e-05   8.60546e-06       0.00000       0.00000       0.00000       0.00000       0.00000       0.00000       0.00000       0.00000       0.00000       0.00000       0.00000       0.00000       0.00000       0.00000
  11  16 2895.5035    3.2651  0.9718 12.0277 -0.0123      0.435568  0.0411   0.0942   0.0814    0.2759   0.0000      0.825824   439.2985       8.97994       13.0028       5.30883       1.52985      -5.87796      -1.76486      -5.95649       1.68773       1.21822    -0.0278749     -0.570378     -0.118059   -0.00168342    -0.0354349     0.0237441   0.000604607   -0.00117368    0.00269882   0.000755870   0.000115819  -1.63819e-05       0.00000       0.00000       0.00000       0.00000       0.00000       0.00000       0.00000       0.00000       0.00000       0.00000       0.00000       0.00000       0.00000       0.00000       4.23429       5.55962       5.46526       5.25478       4.49412       3.77366       3.11267       2.43304       1.49401       1.04303      0.634326      0.367034      0.187453      0.100446     0.0488514     0.0231204    0.00889781    0.00316010   0.000980597   0.000300466   6.42270e-05   1.05407e-05       0.00000       0.00000       0.00000       0.00000       0.00000       0.00000       0.00000       0.00000       0.00000       0.00000       0.00000       0.00000       0.00000       0.00000
  11  17 3034.7018    3.6869  1.1107 12.0425 -0.0059       2.42570  0.0473   0.0982   0.0846    0.3551   0.0000      0.844745   439.2132       4.47725       11.8595      -3.85581       4.95797      -2.42087      -2.87198      -2.02927      -1.37365      0.533004     0.0175105     0.0465975      0.356718     0.0464764     0.0357436    0.00406057   -0.00556939    0.00733537  -0.000691132   2.99125e-05  -0.000106081  -2.83441e-06       0.00000       0.00000       0.00000       0.00000       0.00000       0.00000       0.00000       0.00000       0.00000       0.00000       0.00000       0.00000       0.00000       0.00000       5.17329       6.04093       5.76236       5.44647       4.99804       4.53379       3.57401       2.64048       1.83719       1.25156      0.761203      0.440266      0.225004      0.115911     0.0505352     0.0238016    0.00904436    0.00350578    0.00104922   0.000294311   6.27409e-05   1.03395e-05       0.00000       0.00000       0.00000       0.00000       0.00000       0.00000       0.00000       0.00000       0.00000       0.00000       0.00000       0.00000       0.00000       0.00000
  11  18 3173.6040    3.8653  1.1906 12.1106 -0.0097      0.364296  0.0500   0.0992   0.0853    0.3381   0.0000      0.786668   430.5500       12.3978       7.02482      -6.60274       2.61248      -4.94229      -4.12973      -4.15777      -1.76458      -2.04072     0.0678488     -0.496959      0.247385      0.182387    -0.0589235    -0.0300465    0.00859216   -0.00356258  -0.000534859   0.000236717   3.59291e-05   1.37077e-07       0.00000       0.00000       0.00000       0.00000       0.00000       0.00000       0.00000       0.00000       0.00000       0.00000       0.00000       0.00000       0.00000       0.00000       5.22447       6.94601       6.96919       6.57008       5.91093       4.56332       3.55158       2.47344       1.71004       1.19591      0.721140      0.458335      0.228025      0.119641     0.0579955     0.0241819    0.00972223    0.00377883    0.00112081   0.000341353   7.91457e-05   1.19807e-05       0.00000       0.00000       0.00000       0.00000       0.00000       0.00000       0.00000       0.00000       0.00000       0.00000       0.00000       0.00000       0.00000       0.00000
  11  19 3312.4778    3.5900  1.5739 11.8664  0.0010      0.534781  0.0584   0.0803   0.1015    0.2366   0.0000      0.482709   435.6320       12.3461       15.2431      -2.88386      -3.71821      -2.79165    -0.0843777     -0.335663       4.12094      -1.88864      0.774913     -0.479263     -0.132135     -0.145112     -0.138846   -0.00547667    0.00841847    0.00938393   -0.00102278  -9.63951e-05  -3.25256e-05   5.05403e-06       0.00000       0.00000       0.00000       0.00000       0.00000       0.00000       0.00000       0.00000       0.00000       0.00000       0.00000       0.00000       0.00000       0.00000       6.12207       7.44600       7.51206       7.24356       6.01287       5.27985       4.26258       3.01365       2.11900       1.39555      0.882809      0.484518      0.269627      0.129960     0.0666900     0.0280201     0.0124208    0.00412793    0.00131691   0.000331626   7.57370e-05   1.26882e-05       0.00000       0.00000       0.00000       0.00000       0.00000       0.00000       0.00000       0.00000       0.00000       0.00000       0.00000       0.00000       0.00000       0.00000
  11  20 3451.9485    3.0455  2.3507 11.5538 -0.0003      0.964513  0.0732   0.0562   0.1211    0.1629   0.0000      0.302975   435.4227       14.9253       17.1904       1.94462      -1.23403      -8.72681      0.318058      -8.41821      -2.35459     -0.673916      0.305082      0.368821      0.313002     0.0578054      0.109776    -0.0659831    0.00222589  -0.000234427   0.000477697   0.000474884  -0.000181770  -2.02191e-05       0.00000       0.00000       0.00000       0.00000       0.00000       0.00000       0.00000       0.00000       0.00000       0.00000       0.00000       0.00000       0.00000       0.00000       7.50556       9.44048       9.69830       9.36961       8.02125       6.35075       5.31004       3.76450       2.42929       1.75591       1.07211      0.647353      0.315341      0.167656     0.0865376     0.0383081     0.0152143    0.00545353    0.00152744   0.000470604   0.000106231   1.61794e-05       0.00000       0.00000       0.00000       0.00000       0.00000       0.00000       0.00000       0.00000       0.00000       0.00000       0.00000       0.00000       0.00000       0.00000
  11  21 3591.4610    2.5689  3.3324 11.2992 -0.0043      0.718290  0.0868   0.0412   0.1534    0.1154   0.0000      0.208431   434.7628       16.3375       5.15814      -2.56258       7.38797       8.77708      -7.02473      -2.90071      -4.50846     -0.841135     -0.159860      0.310342     -0.923551     -0.349263    -0.0844446     0.0824285    0.00585477     0.0109306   1.00191e-05  -0.000251070   3.31282e-05   8.90716e-06       0.00000       0.00000       0.00000       0.00000       0.00000       0.00000       0.00000       0.00000       0.00000       0.00000       0.00000       0.00000       0.00000       0.00000       8.76092       11.1047       10.8689       10.6573       9.33785       7.86016       6.06277       4.39611       3.10191       2.11088       1.28370      0.777552      0.411092      0.211124     0.0974358     0.0434654     0.0171082    0.00649266    0.00194640   0.000559840   0.000123676   2.02987e-05       0.00000       0.00000       0.00000       0.00000       0.00000       0.00000       0.00000       0.00000       0.00000       0.00000       0.00000       0.00000       0.00000       0.00000
  11  22 3731.2051    2.0851  4.8194 11.0922 -0.0038      0.494141  0.1118   0.0296   0.2027    0.0822   0.0000      0.145605   425.2301      -12.9910       13.1439       15.0329       6.05117      -14.1787       8.64516      0.842764     -0.172029      -5.38041      -1.19147       1.62409     -0.264411     -0.341944    -0.0461371     0.0732572     0.0238468     0.0117207    0.00100790   -0.00120347   0.000243927   1.79607e-05       0.00000       0.00000       0.00000       0.00000       0.00000       0.00000       0.00000       0.00000       0.00000       0.00000       0.00000       0.00000       0.00000       0.00000       10.8195       13.4044       13.3368       12.6322       11.4857       9.90366       7.86188       6.02534       4.02172       2.79905       1.72208       1.00336      0.532552      0.274443      0.129855     0.0592938     0.0232693    0.00842176    0.00267916   0.000785079   0.000165274   2.58473e-05       0.00000       0.00000       0.00000       0.00000       0.00000       0.00000       0.00000       0.00000       0.00000       0.00000       0.00000       0.00000       0.00000       0.00000
  11  23 3871.4663    1.8033  6.5577 10.5026  0.0002      0.436958  0.1323   0.0220   0.2386    0.0849   0.0000     0.0961203   437.9788       19.5232       18.3664      -15.8582       7.74885       12.0116       4.17755       1.15340      -2.08092      0.474446      -1.35497      0.446232     0.0240621      0.721902     0.0116167     -0.129287     0.0100023   -0.00286846  -0.000574101  -0.000535237   7.02809e-05   2.91938e-05       0.00000       0.00000       0.00000       0.00000       0.00000       0.00000       0.00000       0.00000       0.00000       0.00000       0.00000       0.00000       0.00000       0.00000       12.1872       15.6851       16.0561       15.3346       13.6858       11.3175       9.13321       6.58888       4.74505       3.09690       1.97672       1.17494      0.621386      0.333182      0.156671     0.0715114     0.0276409     0.0105749    0.00333408   0.000908437   0.000209757   3.13413e-05       0.00000       0.00000       0.00000       0.00000       0.00000       0.00000       0.00000       0.00000       0.00000       0.00000       0.00000       0.00000       0.00000       0.00000
  11  24 4011.6097    1.5218  9.3128 10.2377 -0.0034      0.273515  0.1717   0.0170   0.3278    0.0712   0.0000     0.0756034   440.7159       40.2829       14.1073       15.2219      -4.66137      -20.4957      -10.8331      -15.3861      -6.80523      -2.63519      -3.63139     -0.633584      0.217044      0.505973     -0.143723    -0.0353648   -0.00234420    0.00407322   -0.00989819   0.000327069  -0.000141226  -4.43369e-05       0.00000       0.00000       0.00000       0.00000       0.00000       0.00000       0.00000       0.00000       0.00000       0.00000       0.00000       0.00000       0.00000       0.00000       15.9696       20.0669       20.2817       19.4539       17.3681       14.5437       11.7147       8.44986       6.03453       4.00779       2.52775       1.46656      0.806259      0.408362      0.197980     0.0867421     0.0357425     0.0127744    0.00410108    0.00110779   0.000252330   3.78905e-05       0.00000       0.00000       0.00000       0.00000       0.00000       0.00000       0.00000       0.00000       0.00000       0.00000       0.00000       0.00000       0.00000       0.00000
  11  25 4151.5697    1.2711 11.6512 10.2588 -0.0013     0.0917751  0.2284   0.0152   0.4107    0.0576   0.0000     0.0724845   426.3285       7.00323       53.6751       23.7799      -36.0284       7.31803       30.3562      -1.65189      -12.3386     -0.935123      0.112485      -1.03369       1.06951     -0.803740     0.0298129     0.0110435     0.0628198     0.0105383    0.00538880   -0.00245054  -0.000710461   2.76026e-05       0.00000       0.00000       0.00000       0.00000       0.00000       0.00000       0.00000       0.00000       0.00000       0.00000       0.00000       0.00000       0.00000       0.00000       19.7017       24.5615       24.4818       24.1723       21.8005       18.2322       14.5309       10.6407       7.58292       5.15963       3.27045       1.92607       1.05191      0.547566      0.253245      0.115886     0.0456391     0.0166765    0.00522806    0.00144416   0.000323552   4.85674e-05       0.00000       0.00000       0.00000       0.00000       0.00000       0.00000       0.00000       0.00000       0.00000       0.00000       0.00000       0.00000       0.00000       0.00000
  12   9 1950.0621    0.5808  0.3864  9.8176 -0.0097       12.7022  0.0268   0.0239   0.0450    0.0814   0.0000       1.88813   438.0795      -7.60557       11.0104      0.383544     -0.541224     -0.756807      -4.00666     0.0323789      0.518193      0.374206     -0.757159      0.178900      0.230302      0.170569     0.0350746   -0.00483903    0.00152644    0.00624609   0.000763722  -0.000600468  -4.65403e-05   2.35072e-05   2.66940e-05   2.95055e-06       0.00000       0.00000       0.00000       0.00000       0.00000       0.00000       0.00000       0.00000       0.00000       0.00000       0.00000       0.00000       2.73590       3.61212       3.83451       3.85590       3.24132       2.88313       2.13592       1.60672       1.28070      0.798687      0.547567      0.327149      0.201939      0.117958     0.0605765     0.0291836     0.0128746    0.00540797    0.00206772   0.000771504   0.000245710   5.64772e-05   1.28812e-05   2.06049e-06       0.00000       0.00000       0.00000       0.00000       0.00000       0.00000       0.00000       0.00000       0.00000       0.00000       0.00000       0.00000
  12  10 2093.8205    0.7376  0.5586  9.9020 -0.0118       8.85366  0.0311   0.0255   0.0541    0.1160   0.0000       1.35774   435.3878      0.108538       4.70100       1.33895     -0.511564       8.78203      -5.56477     -0.468642     -0.479649     0.0585063      0.478982      0.201110     -0.283640     -0.298049     0.0135612     0.0504897    0.00342107    0.00810878    0.00140467   -0.00146016  -1.56162e-05   0.000102321   2.11063e-06   2.37609e-06       0.00000       0.00000       0.00000       0.00000       0.00000       0.00000       0.00000       0.00000       0.00000       0.00000       0.00000       0.00000       3.72793       4.31055       4.48328       3.90599       3.61556       3.26991       2.85257       2.28878       1.65579       1.11068      0.666881      0.384587      0.220283      0.138531     0.0634409     0.0301587     0.0137033    0.00605499    0.00203578   0.000785279   0.000226313   6.00484e-05   1.15775e-05   1.59230e-06       0.00000       0.00000       0.00000       0.00000       0.00000       0.00000       0.00000       0.00000       0.00000       0.00000       0.00000       0.00000
  12  11 2235.9993    0.9768  0.6769 10.2488 -0.0084       5.18168  0.0315   0.0319   0.0629    0.1417   0.0000       1.03788   435.6734       9.22694       14.1575     -0.644000      -1.41833       1.80047       6.32870      -1.28558      0.248807       1.42110     -0.817879      0.103660      0.268250     0.0384289   -0.00343613     0.0392940     0.0114621    0.00486091    0.00137074  -0.000274803  -1.99492e-05   9.48997e-06   6.88300e-06  -4.25998e-07       0.00000       0.00000       0.00000       0.00000       0.00000       0.00000       0.00000       0.00000       0.00000       0.00000       0.00000       0.00000       3.35973       4.21561       4.32085       3.96626       3.78133       3.16794       2.74987       1.99840       1.42927       1.01871      0.678172      0.395794      0.243690      0.130637     0.0644295     0.0330009     0.0138126    0.00661122    0.00235207   0.000791754   0.000249391   6.45039e-05   1.41078e-05   1.88052e-06       0.00000       0.00000       0.00000       0.00000       0.00000       0.00000       0.00000       0.00000       0.00000       0.00000       0.00000       0.00000
  12  12 2376.4235    1.3412  0.8693 10.8648  0.0015       4.08246  0.0502   0.0397   0.0688    0.1652   0.0000       1.10298   435.1954      0.394728       15.5845       1.20366      -2.63321      -6.82212      0.292078      -4.31063      0.686134      0.318114     -0.433170      -1.02643     0.0904355      0.183376     0.0562716     0.0148754    0.00498867    0.00160226   0.000331026  -0.000145888  -4.39405e-05  -5.90996e-06  -4.97507e-06   1.00481e-06       0.00000       0.00000       0.00000       0.00000       0.00000       0.00000       0.00000       0.00000       0.00000       0.00000       0.00000       0.00000       5.49938       6.24906       6.07831       5.44307       4.89989       4.70119       4.19031       3.30864       2.45784       1.60155      0.990715      0.599059      0.332845      0.176230     0.0907645     0.0437104     0.0188433    0.00782958    0.00296939    0.00106238   0.000296346   6.88445e-05   1.46866e-05   1.99756e-06       0.00000       0.00000       0.00000       0.00000       0.00000       0.00000       0.00000       0.00000       0.00000       0.00000       0.00000       0.00000
  12  13 2515.5622    1.8425  0.9993 10.8075 -0.0041       2.56840  0.0426   0.0502   0.0761    0.3136   0.0000      0.816075   438.9709       6.78358       10.9949       3.41329       4.19975      -4.61423    -0.0756330      0.680097     -0.243493      -2.10805     -0.203924     -0.592719      0.199184    -0.0540603     -0.103718    -0.0311202    0.00994703    0.00201887  -0.000844492   0.000749494  -0.000598805   1.22755e-05   6.03327e-07  -1.34137e-06       0.00000       0.00000       0.00000       0.00000       0.00000       0.00000       0.00000       0.00000       0.00000       0.00000       0.00000       0.00000       4.07321       5.29785       5.25281       5.19004       4.41284       3.97242       3.17839       2.57196       1.84659       1.25672      0.789102      0.467310      0.284030      0.150966     0.0829337     0.0399464     0.0178189    0.00745748    0.00291506   0.000966507   0.000313542   7.88985e-05   1.63316e-05   2.73495e-06       0.00000       0.00000       0.00000       0.00000       0.00000       0.00000       0.00000       0.00000       0.00000       0.00000       0.00000       0.00000
  12  14 2654.7111    2.3353  0.9621 10.9795  0.0064       2.32044  0.0442   0.0641   0.0713    0.3443   0.0000      0.815328   441.7463       9.61383       14.3893     -0.976777      -5.76802      -1.27540     -0.347557      -1.05882       1.52253     -0.766179      -1.75674      0.108596     -0.262398     0.0187449    -0.0255752    -0.0349380    -0.0156869   -0.00153296    0.00312124    0.00125451   0.000920627  -4.75898e-05  -1.88906e-06   1.95063e-06       0.00000       0.00000       0.00000       0.00000       0.00000       0.00000       0.00000       0.00000       0.00000       0.00000       0.00000       0.00000       4.13912       5.20334       5.30966       4.96871       4.59703       4.27248       3.11959       2.41344       1.80586       1.20857      0.884562      0.525055      0.316256      0.157815     0.0857308     0.0379134     0.0185622    0.00688830    0.00307691    0.00101080   0.000357225   7.96166e-05   1.62741e-05   2.62609e-06       0.00000       0.00000       0.00000       0.00000       0.00000       0.00000       0.00000       0.00000       0.00000       0.00000       0.00000       0.00000
  12  15 2794.5731    2.9751  0.8429 11.8468 -0.0023       1.75232  0.0366   0.0866   0.0665    0.2597   0.0000      0.809342   431.7072       1.80952       8.16379       1.76840      -1.85653     -0.641753      -2.93520      -2.12639      0.465942      -1.64437     -0.661142    -0.0399816     -0.434075      0.152479    -0.0729719     0.0636093    -0.0161488   -0.00917042   -0.00354008    0.00122913  -3.25838e-05   1.83477e-05  -7.12644e-06   2.77563e-06       0.00000       0.00000       0.00000       0.00000       0.00000       0.00000       0.00000       0.00000       0.00000       0.00000       0.00000       0.00000       3.75959       4.55453       4.33486       4.41518       4.02441       3.51973       2.91181       2.20199       1.70206       1.14116      0.715704      0.443092      0.262548      0.151628     0.0765280     0.0362817     0.0154406    0.00645379    0.00241353   0.000874584   0.000249364   6.35013e-05   1.46550e-05   2.26375e-06       0.00000       0.00000       0.00000       0.00000       0.00000       0.00000       0.00000       0.00000       0.00000       0.00000       0.00000       0.00000
  12  16 2934.4834    3.6457  0.8527 12.3223 -0.0018       1.62314  0.0385   0.1018   0.0647    0.2144   0.0000      0.784295   437.7730       7.85606       17.6325       4.91892      -2.61480      -3.29031    -0.0109289    -0.0268161      0.256061     -0.549916     -0.126156    -0.0699997      0.188086    -0.0348453    -0.0375057    0.00534025    0.00829594    0.00552027   0.000847849  -0.000699016  -0.000303265   1.67317e-05   1.10932e-05   2.24912e-06       0.00000       0.00000       0.00000       0.00000       0.00000       0.00000       0.00000       0.00000       0.00000       0.00000       0.00000       0.00000       3.87765       4.48383       4.87284       4.88061       4.00887       3.70589       2.97072       2.16018       1.68745       1.22457      0.683073      0.446665      0.270382      0.163015     0.0792874     0.0383267     0.0160987    0.00762721    0.00292095    0.00104454   0.000260604   6.95918e-05   1.38027e-05   2.26207e-06       0.00000       0.00000       0.00000       0.00000       0.00000       0.00000       0.00000       0.00000       0.00000       0.00000       0.00000       0.00000
  12  17 3074.0188    3.8223  0.9135 12.6248 -0.0040       2.70334  0.0380   0.1102   0.0744    0.2064   0.0000      0.855175   433.0072       2.46013       10.6694       3.00838      -1.89303      -8.11810      -1.13864      -4.09515     -0.174932      -1.71120      -1.16210     -0.650377      0.144836   0.000704460    -0.0747691    -0.0153406    -0.0175832    0.00800915   -0.00338198   -0.00125907   0.000416050  -6.54231e-05  -2.16772e-05   4.12161e-06       0.00000       0.00000       0.00000       0.00000       0.00000       0.00000       0.00000       0.00000       0.00000       0.00000       0.00000       0.00000       3.87578       4.69291       4.51573       4.70769       4.26418       3.78550       2.81989       2.23060       1.55399       1.10493      0.772397      0.492122      0.276309      0.148024     0.0768842     0.0367000     0.0168068    0.00660134    0.00251026   0.000861874   0.000270329   7.09276e-05   1.44697e-05   2.41255e-06       0.00000       0.00000       0.00000       0.00000       0.00000       0.00000       0.00000       0.00000       0.00000       0.00000       0.00000       0.00000
  12  18 3213.3406    4.0940  1.0923 12.1266 -0.0033      0.223158  0.0427   0.1067   0.0799    0.3557   0.0000      0.775966   432.0840       10.6383       9.44558      -10.4187      0.486196      -3.11579      -2.25933      -4.10540      -3.15945       1.21242      0.694939      -1.02740      0.144828    -0.0954569      0.123678     0.0243617   -0.00507845    0.00771299   1.82610e-05  -0.000780466   2.57028e-05   6.86228e-05  -2.35881e-06  -3.05303e-06       0.00000       0.00000       0.00000       0.00000       0.00000       0.00000       0.00000       0.00000       0.00000       0.00000       0.00000       0.00000       4.40775       5.29958       5.12388       4.90203       4.67198       4.08182       3.33476       2.45051       1.80675       1.25115      0.862819      0.520581      0.306941      0.158718     0.0779477     0.0387573     0.0156234    0.00716885    0.00258293   0.000871476   0.000277233   6.92524e-05   1.57486e-05   2.20635e-06       0.00000       0.00000       0.00000       0.00000       0.00000       0.00000       0.00000       0.00000       0.00000       0.00000       0.00000       0.00000
  12  19 3352.9819    3.3731  1.7452 12.1419 -0.0042       1.02491  0.0606   0.0695   0.1009    0.1615   0.0000      0.443015   440.4169       17.8533      -5.12581      -1.61782      -9.57089      -13.8371      -6.89907      -5.84981      -3.49558      -1.31989      0.121239      -1.19013    -0.0444998    -0.0457620    -0.0546018     0.0231802    -0.0382346   0.000412246   -0.00309975    0.00153115   5.83459e-05   9.90412e-05  -7.70668e-06  -3.69282e-06       0.00000       0.00000       0.00000       0.00000       0.00000       0.00000       0.00000       0.00000       0.00000       0.00000       0.00000       0.00000       5.54724       6.49120       6.73766       6.84385       6.13342       5.16553       4.26287       3.22305       2.48094       1.59738       1.09049      0.662545      0.398309      0.221220      0.116414     0.0576585     0.0252582     0.0104794    0.00385302    0.00131723   0.000405959   9.60958e-05   2.22087e-05   3.23798e-06       0.00000       0.00000       0.00000       0.00000       0.00000       0.00000       0.00000       0.00000       0.00000       0.00000       0.00000       0.00000
  12  20 3492.6876    2.9282  2.6155 11.3386 -0.0021      0.492934  0.0712   0.0483   0.1185    0.1362   0.0000      0.248452   419.4758       19.6007       4.67339      -12.9543      -5.29944      -2.79874      -7.04615      -9.09575       1.80812      -2.69286     -0.103795     -0.472568     -0.164803     -0.157220     0.0552817    -0.0164246    -0.0169876   -0.00759173    0.00642529  -0.000564516   0.000650141  -7.44034e-05  -9.00618e-06   7.37699e-06       0.00000       0.00000       0.00000       0.00000       0.00000       0.00000       0.00000       0.00000       0.00000       0.00000       0.00000       0.00000       6.39389       7.87501       8.29270       8.01927       7.23059       6.08782       5.01401       3.85492       2.70468       1.93004       1.25665      0.768081      0.457358      0.249492      0.131566     0.0624879     0.0297663     0.0121424    0.00474668    0.00154602   0.000480284   0.000128075   2.68417e-05   3.90161e-06       0.00000       0.00000       0.00000       0.00000       0.00000       0.00000       0.00000       0.00000       0.00000       0.00000       0.00000       0.00000
  12  21 3632.9097    2.3511  4.1392 10.8818 -0.0006      0.639513  0.0913   0.0326   0.1668    0.1035   0.0000      0.136398   453.3535       15.3849     -0.200296      -15.0943       1.98878      -2.08635      -2.27393      -1.99712      -4.07600       2.61408      -1.07256     -0.368071    -0.0999579     0.0138453     -0.270908    -0.0672916    -0.0308236     0.0151366  -0.000361286   -0.00383449   -0.00136319   0.000246359   4.19626e-05  -4.84826e-06       0.00000       0.00000       0.00000       0.00000       0.00000       0.00000       0.00000       0.00000       0.00000       0.00000       0.00000       0.00000       8.24717       10.3497       10.3475       10.3957       9.08654       7.91362       6.42724       5.12500       3.70354       2.55252       1.58974      0.990827      0.568619      0.331425      0.167912     0.0822694     0.0368384     0.0155259    0.00571041    0.00204970   0.000602342   0.000163942   3.39179e-05   5.30371e-06       0.00000       0.00000       0.00000       0.00000       0.00000       0.00000       0.00000       0.00000       0.00000       0.00000       0.00000       0.00000
  12  22 3773.2021    2.0429  5.2564 10.7144 -0.0003      0.811408  0.1096   0.0257   0.1917    0.0854   0.0000      0.118592   422.4934       25.2108       19.4279       4.28012      -14.3333      -5.94333       4.28834      -1.32014       3.03602     -0.278899       1.47795      0.155260      -1.35990      0.166941     -0.148724     -0.210455     0.0744253     0.0286822    -0.0110200    0.00348133  -0.000364319  -2.55735e-05   7.11442e-05   5.22368e-06       0.00000       0.00000       0.00000       0.00000       0.00000       0.00000       0.00000       0.00000       0.00000       0.00000       0.00000       0.00000       9.77100       11.8623       12.4991       11.9553       10.9684       9.23481       7.61094       5.87830       4.17572       2.96052       1.92679       1.16577      0.698700      0.388818      0.199453     0.0957391     0.0445266     0.0186652    0.00703280    0.00234928   0.000726570   0.000193782   4.00127e-05   5.60214e-06       0.00000       0.00000       0.00000       0.00000       0.00000       0.00000       0.00000       0.00000       0.00000       0.00000       0.00000       0.00000
  12  23 3913.6433    1.6803  8.0158 10.5405 -0.0023      0.424770  0.1497   0.0195   0.2769    0.0677   0.0000     0.0837116   442.7498       8.07306      -5.84529       10.6847       20.7640      -21.6522      -16.2021      -2.48326       2.13902      -11.5381      -3.73014       2.77522       1.88856      0.735274    -0.0398824     0.0804288    -0.0511542    -0.0121218     0.0109241    0.00180963   -0.00136507   0.000269517  -1.46389e-05  -6.96091e-07       0.00000       0.00000       0.00000       0.00000       0.00000       0.00000       0.00000       0.00000       0.00000       0.00000       0.00000       0.00000       12.3914       16.2127       16.4310       16.0980       14.6317       12.3691       10.3356       7.83535       5.77156       3.94946       2.62231       1.59169      0.942328      0.524697      0.268885      0.132312     0.0601525     0.0255500    0.00967032    0.00337026    0.00104456   0.000273932   6.06814e-05   8.74149e-06       0.00000       0.00000       0.00000       0.00000       0.00000       0.00000       0.00000       0.00000       0.00000       0.00000       0.00000       0.00000
  12  24 4054.2090    1.4304  9.2492 10.3899 -0.0065      0.333322  0.1762   0.0167   0.3181    0.0630   0.0000     0.0831680   451.3888       12.2877       25.2751       9.37762      0.300983      -8.53800      -13.8202       2.34282      -8.52855      -13.4677       4.10673       2.61408     -0.326643     -0.139598      0.378171    -0.0869453    -0.0308953    -0.0559327    0.00331191    0.00111159  -6.22712e-05   0.000195960   6.37718e-05   1.21285e-05       0.00000       0.00000       0.00000       0.00000       0.00000       0.00000       0.00000       0.00000       0.00000       0.00000       0.00000       0.00000       14.5177       18.7922       18.6708       18.8070       16.8185       14.4478       11.5344       9.09041       6.58537       4.60257       2.96178       1.88288       1.08197      0.631703      0.318352      0.160535     0.0702354     0.0302666     0.0109698    0.00395913    0.00116493   0.000314579   6.50307e-05   9.96709e-06       0.00000       0.00000       0.00000       0.00000       0.00000       0.00000       0.00000       0.00000       0.00000       0.00000       0.00000       0.00000
  12  27 4475.6760    0.8294 17.4637 10.0624 -0.0035     -0.184973  0.4403   0.0094   0.6712    0.0424   0.0000     0.0969435   467.9350       37.2334       23.2151      -52.3365       15.3905       3.48264       8.25768       18.5338      -9.66505      -25.1376      -9.93974     -0.165674      -2.25700     -0.283511    -0.0536238     -0.352802     -0.295437     0.0741793   -0.00950724   -0.00508818   -0.00374085  -0.000221023   0.000167674   2.78408e-05       0.00000       0.00000       0.00000       0.00000       0.00000       0.00000       0.00000       0.00000       0.00000       0.00000       0.00000       0.00000       27.9400       35.1370       36.9907       36.3082       32.7921       28.1217       23.1419       17.8914       12.9711       9.41781       6.08173       3.84653       2.29805       1.33157      0.671465      0.341454      0.150170     0.0668037     0.0245281    0.00853681    0.00248625   0.000657881   0.000132011   1.87783e-05       0.00000       0.00000       0.00000       0.00000       0.00000       0.00000       0.00000       0.00000       0.00000       0.00000       0.00000       0.00000
  13  10 2128.5932    0.7852  0.6692  9.8891 -0.0014       6.18007  0.0382   0.0253   0.0610    0.1214   0.0000       1.20192   433.4181      -3.75815       10.5714       1.10473      0.133788       3.22302       3.45207     -0.892495     0.0280185      0.298039      -1.83981     -0.504003      0.302606     0.0416364     0.0157584    -0.0414840    -0.0153640     0.0220548    0.00242416   -0.00368651   5.48768e-05  -0.000325427   2.86887e-05  -3.64142e-06   3.28144e-06  -7.81068e-07       0.00000       0.00000       0.00000       0.00000       0.00000       0.00000       0.00000       0.00000       0.00000       0.00000       4.30713       5.28042       5.13988       4.00807       3.52756       3.83852       3.60896       3.12842       2.43351       1.68337       1.03827      0.589508      0.350737      0.184412     0.0936486     0.0531699     0.0260857    0.00986715    0.00498707    0.00213312   0.000788848   0.000257442   7.33245e-05   1.73716e-05   3.20568e-06   4.49548e-07       0.00000       0.00000       0.00000       0.00000       0.00000       0.00000       0.00000       0.00000       0.00000       0.00000
  13  11 2271.2975    1.0541  0.7844 10.1606 -0.0045       5.13891  0.0405   0.0313   0.0650    0.1686   0.0000      0.944804   439.2881       8.78083       8.97203      -1.94695      -1.77619       3.48998      -1.51237      0.293923       1.44132      0.155247      0.743064    -0.0725185      0.854817     0.0191817     -0.113366    -0.0305242    0.00845298    0.00267757    0.00451363   2.43620e-06  -0.000979437  -3.12499e-05   7.38211e-05  -6.23974e-06  -1.53102e-06   5.20951e-07       0.00000       0.00000       0.00000       0.00000       0.00000       0.00000       0.00000       0.00000       0.00000       0.00000       4.02417       5.54678       5.80660       5.50445       5.29299       3.94531       3.31293       2.59703       1.77617       1.29153      0.884602      0.550866      0.388088      0.182195      0.119314     0.0595416     0.0282278     0.0151202    0.00529520    0.00237490   0.000887147   0.000244122   9.42227e-05   2.46541e-05   4.95564e-06   6.22545e-07       0.00000       0.00000       0.00000       0.00000       0.00000       0.00000       0.00000       0.00000       0.00000       0.00000
  13  12 2411.9258    1.4618  0.9322 10.8491 -0.0063       2.68443  0.0421   0.0407   0.0681    0.1882   0.0000      0.853220   441.0854       2.40770       16.7812      -3.65782      -3.83494     -0.730066       2.00055      -2.04780     -0.586742     -0.529681      -1.31645     -0.212518    -0.0919793    -0.0310609    -0.0817971    -0.0673484     0.0222000    -0.0245547  -0.000742396   -0.00617237   0.000460063  -0.000278749   0.000107623   1.99953e-05   6.82893e-06   3.39101e-07       0.00000       0.00000       0.00000       0.00000       0.00000       0.00000       0.00000       0.00000       0.00000       0.00000       3.88302       4.93535       4.81484       4.93396       4.59885       3.99655       3.14501       2.52069       1.72837       1.40758      0.885561      0.611419      0.371926      0.220886      0.120359     0.0624197     0.0280081     0.0139151    0.00540369    0.00241649   0.000817316   0.000270325   7.51724e-05   2.21712e-05   3.94243e-06   6.33601e-07       0.00000       0.00000       0.00000       0.00000       0.00000       0.00000       0.00000       0.00000       0.00000       0.00000
  13  13 2551.8453    1.9677  0.8447 11.3539 -0.0040       3.14130  0.0383   0.0559   0.0619    0.1966   0.0000      0.849287   439.1604       5.59004       10.2486       8.47294      -1.23928      0.746629      -3.04608       3.15904     0.0263469     -0.927755       1.10887     -0.209753     -0.197377    -0.0460430      0.186377    -0.0208101    -0.0221107   -0.00297263    0.00153047   -0.00276816   -0.00143070  -0.000231978  -1.30250e-05  -1.05910e-05  -1.14292e-05  -3.14232e-07       0.00000       0.00000       0.00000       0.00000       0.00000       0.00000       0.00000       0.00000       0.00000       0.00000       3.67591       4.52280       4.64761       4.41607       3.91749       3.52989       3.10564       2.53075       1.88965       1.29444      0.933843      0.526876      0.332752      0.194268      0.107311     0.0540741     0.0254602     0.0132954    0.00551898    0.00229002   0.000763528   0.000250424   8.05043e-05   1.75620e-05   3.84232e-06   5.27771e-07       0.00000       0.00000       0.00000       0.00000       0.00000       0.00000       0.00000       0.00000       0.00000       0.00000
  13  14 2691.7980    2.4423  1.0782 10.9148 -0.0057       2.48154  0.0466   0.0610   0.0806    0.5170   0.0000      0.825134   438.8123       8.50552       17.0601      -3.67794      -2.47358      -7.57574       1.30061      -5.58242    -0.0481087     -0.581533     -0.213391      0.129317    -0.0340533      0.121152     -0.111086    0.00310040     0.0205272    -0.0224738   -0.00618259   0.000329224  -6.41792e-05  -4.01312e-05   3.67435e-05  -5.09417e-07   1.77786e-06  -1.05642e-06       0.00000       0.00000       0.00000       0.00000       0.00000       0.00000       0.00000       0.00000       0.00000       0.00000       3.59729       5.13688       5.13457       5.08825       4.58267       4.18529       3.20590       2.65695       1.92678       1.33660       1.02017      0.613203      0.397045      0.240500      0.119686     0.0658238     0.0336176     0.0131250    0.00704389    0.00264921   0.000923615   0.000338165   0.000108669   2.50324e-05   4.96850e-06   7.84077e-07       0.00000       0.00000       0.00000       0.00000       0.00000       0.00000       0.00000       0.00000       0.00000       0.00000
  13  15 2832.2729    3.1821  0.8311 11.4818 -0.0083      0.631473  0.0345   0.0872   0.0629    0.4430   0.0000      0.693269   447.0395       14.9936       7.20781       5.53480      -2.52981      -6.59305       7.29321      -2.02053      -2.97089     -0.936314     -0.108794     -0.415687     -0.484451    -0.0663508     0.0382927     0.0496157   -0.00676486    -0.0163514    0.00502760    0.00105391  -0.000101388  -0.000469690  -3.03168e-05   1.43273e-05   5.72708e-06   6.99718e-07       0.00000       0.00000       0.00000       0.00000       0.00000       0.00000       0.00000       0.00000       0.00000       0.00000       3.21343       4.17380       4.13846       4.35935       3.86547       3.41932       2.59900       2.17753       1.70409       1.18886      0.785706      0.476940      0.296061      0.198315      0.106684     0.0600875     0.0256877     0.0130878    0.00496417    0.00221860   0.000707912   0.000261545   7.58943e-05   1.85130e-05   3.65181e-06   5.93851e-07       0.00000       0.00000       0.00000       0.00000       0.00000       0.00000       0.00000       0.00000       0.00000       0.00000
  13  16 2972.7240    3.6060  0.9695 12.6278  0.0002       1.92031  0.0458   0.0955   0.0690    0.2245   0.0000      0.891234   441.7585       2.09311       3.95921       6.64546       5.41558      -2.86204      -2.31370      -4.04872     -0.614859     -0.135566      -1.07331      -1.04955      0.406544      0.114253     0.0499468     0.0639823    -0.0257406   -0.00917158   -0.00139528    0.00182676   0.000324363  -0.000146570   6.68090e-05  -2.55125e-05  -4.09364e-07   1.53005e-07       0.00000       0.00000       0.00000       0.00000       0.00000       0.00000       0.00000       0.00000       0.00000       0.00000       3.99567       4.83572       4.98061       4.92507       4.18022       3.82822       3.36093       2.69958       2.02260       1.46202      0.991838      0.589895      0.370808      0.210886      0.119023     0.0610616     0.0305661     0.0140851    0.00646996    0.00258389   0.000902888   0.000279353   8.62224e-05   1.98852e-05   4.16573e-06   6.26481e-07       0.00000       0.00000       0.00000       0.00000       0.00000       0.00000       0.00000       0.00000       0.00000       0.00000
  13  17 3112.6460    3.9197  1.0504 12.5465  0.0018      0.602756  0.0451   0.0985   0.0717    0.2545   0.0000      0.752832   437.7047     -0.695708       20.2166       4.73577      -2.53154      -2.96775     -0.931031      -1.55626     0.0741471     -0.365104      -1.12246      0.485597     0.0904687      0.159657     0.0896167     0.0118065    -0.0816197   -0.00612337    0.00319795   -0.00150345   0.000432962   0.000467887  -4.05345e-05  -1.11857e-05  -6.47629e-06   2.45052e-07       0.00000       0.00000       0.00000       0.00000       0.00000       0.00000       0.00000       0.00000       0.00000       0.00000       4.23879       4.68421       5.48634       5.53222       4.44539       3.83384       3.64249       2.81314       1.81739       1.47728       1.04763      0.583348      0.358982      0.233492      0.128935     0.0613392     0.0304736     0.0164278    0.00767754    0.00304011   0.000967289   0.000280322   8.25378e-05   2.09166e-05   3.89233e-06   5.37385e-07       0.00000       0.00000       0.00000       0.00000       0.00000       0.00000       0.00000       0.00000       0.00000       0.00000
  13  18 3252.5113    3.8049  1.4004 11.9155 -0.0031       1.03015  0.0481   0.0827   0.0877    0.2813   0.0000      0.541105   438.9796       5.92225       6.57543      -8.20232       3.34884     -0.670680       3.00574      -4.90185       2.39768      -2.73088      0.705038    -0.0667565     -0.254636     -0.400523     -0.175292     0.0313394    0.00985141    -0.0252792   -0.00606677   -0.00120332  -0.000706192  -7.28350e-06   8.23705e-05   3.35894e-05   8.57611e-07  -8.61566e-07       0.00000       0.00000       0.00000       0.00000       0.00000       0.00000       0.00000       0.00000       0.00000       0.00000       4.32340       5.21145       5.60700       5.60757       5.09888       4.32316       3.52619       2.71822       2.03826       1.39305      0.991001      0.659294      0.397162      0.234224      0.132166     0.0666120     0.0340686     0.0159406    0.00681361    0.00251036   0.000938852   0.000313326   8.99448e-05   2.16055e-05   4.50827e-06   6.20004e-07       0.00000       0.00000       0.00000       0.00000       0.00000       0.00000       0.00000       0.00000       0.00000       0.00000
  13  19 3392.4995    3.3073  1.9318 11.9168 -0.0029      0.101068  0.0633   0.0617   0.0991    0.1630   0.0000      0.399328   444.2069       12.6576     -0.748539      -11.1605       8.71347      -2.55313       1.11517      -2.56537      -2.59821      -2.36485      0.750826     -0.562602     -0.559622    -0.0398438      0.196810     0.0551161     0.0693354     0.0326008   -0.00932163   -0.00486488    0.00113475   0.000466785   4.82373e-05  -4.74874e-06  -8.05457e-06   1.86170e-07       0.00000       0.00000       0.00000       0.00000       0.00000       0.00000       0.00000       0.00000       0.00000       0.00000       5.70771       7.37088       7.68088       7.07662       6.21049       5.67658       4.71715       3.89324       2.83057       2.03048       1.31414      0.809891      0.503593      0.275458      0.155144     0.0805439     0.0406617     0.0183749    0.00820693    0.00332628    0.00125039   0.000396482   0.000120646   2.95817e-05   5.66404e-06   8.42959e-07       0.00000       0.00000       0.00000       0.00000       0.00000       0.00000       0.00000       0.00000       0.00000       0.00000
  13  20 3532.7887    2.7517  2.8381 11.4700 -0.0033      0.427169  0.0713   0.0431   0.1267    0.1090   0.0000      0.208867   441.7622       23.3859       3.45042      -12.7374      -10.3426      -10.7851      -3.60771       4.67625      0.441398      -1.68433      -3.87398       1.80436      0.163318    -0.0394437     0.0183162     0.0918701   -0.00615648     0.0202872   -0.00431639   -0.00205564  -0.000754194   -0.00164017   5.78708e-05   2.02454e-05   4.91483e-06  -9.80046e-08       0.00000       0.00000       0.00000       0.00000       0.00000       0.00000       0.00000       0.00000       0.00000       0.00000       5.92220       7.16573       7.78929       7.53125       7.01728       6.12362       5.04574       3.83245       2.87938       2.07648       1.47014      0.927163      0.594054      0.341764      0.186648     0.0986336     0.0486095     0.0216442    0.00978160    0.00393409    0.00142172   0.000462516   0.000138697   3.32405e-05   6.82119e-06   9.15188e-07       0.00000       0.00000       0.00000       0.00000       0.00000       0.00000       0.00000       0.00000       0.00000       0.00000
  13  21 3673.5431    2.2897  4.3419 10.9878 -0.0013      0.629897  0.0948   0.0300   0.1616    0.0860   0.0000      0.130577   430.6456       21.0413       46.6842      -6.52597      -30.7496      -13.1715       1.91762      -17.9971      -1.46544       1.64056      -1.45099      -1.99650      0.649309      0.501752     -0.291281    -0.0940617    -0.0976422    -0.0133621     0.0142816   -0.00172739    0.00179965   0.000229282  -5.44947e-05  -0.000107863  -1.77566e-06   4.74241e-07       0.00000       0.00000       0.00000       0.00000       0.00000       0.00000       0.00000       0.00000       0.00000       0.00000       7.60006       9.56509       9.75887       9.90920       8.77643       7.96075       6.48281       5.38218       3.94096       2.85047       1.92472       1.22997      0.770957      0.454635      0.245758      0.135456     0.0663112     0.0301715     0.0131509    0.00534198    0.00187063   0.000621367   0.000183210   4.59808e-05   8.86697e-06   1.36123e-06       0.00000       0.00000       0.00000       0.00000       0.00000       0.00000       0.00000       0.00000       0.00000       0.00000
  13  22 3814.1482    1.8789  6.3886 10.8292 -0.0019      0.515535  0.1255   0.0222   0.2218    0.0670   0.0000      0.104267   426.2460       9.73023       11.0293      -10.7101     -0.264053      -3.86305       6.76051    -0.0979378      -3.03836      -4.12983      -2.11473      0.565852      0.509910     -0.815459    -0.0976140      0.111410    -0.0454048   -0.00128244   -0.00117548   -0.00851254  -0.000296724  -0.000186441  -8.65912e-05   4.12114e-05  -1.04133e-05   7.07532e-07       0.00000       0.00000       0.00000       0.00000       0.00000       0.00000       0.00000       0.00000       0.00000       0.00000       10.0163       12.5661       12.9435       12.9263       12.2084       10.4481       8.49769       6.53179       5.17833       3.63570       2.48618       1.58547       1.02955      0.598615      0.336854      0.179859     0.0863176     0.0394936     0.0163341    0.00681921    0.00246843   0.000810411   0.000242310   5.82376e-05   1.22752e-05   1.66463e-06       0.00000       0.00000       0.00000       0.00000       0.00000       0.00000       0.00000       0.00000       0.00000       0.00000
  13  23 3954.7029    1.5892  8.3542 10.5467 -0.0021      0.147336  0.1565   0.0179   0.2786    0.0635   0.0000     0.0814198   433.5970       27.9119     -0.362787       7.97087       8.23220       18.5211      -3.03503      0.394097     -0.968479      -4.12680       7.64552      -1.59734     -0.208245   -0.00265649     -0.409546      0.117090     0.0306170    -0.0431903    0.00591392   -0.00662313    0.00570507   -0.00131007  -0.000356538  -2.28505e-05   9.40845e-06  -9.34412e-07       0.00000       0.00000       0.00000       0.00000       0.00000       0.00000       0.00000       0.00000       0.00000       0.00000       12.0774       15.8208       16.1202       16.2489       14.4422       12.8814       10.3606       8.39783       6.24463       4.47575       3.04711       1.94607       1.20635      0.710264      0.403693      0.206159      0.103616     0.0475181     0.0208850    0.00811656    0.00305245   0.000995410   0.000298095   7.41433e-05   1.46885e-05   2.19262e-06       0.00000       0.00000       0.00000       0.00000       0.00000       0.00000       0.00000       0.00000       0.00000       0.00000
  13  24 4096.0393    1.3552 10.3428 10.3710 -0.0016      0.333422  0.1902   0.0152   0.3481    0.0573   0.0000     0.0751162   430.4810       24.2021      -5.21002      -26.1612       3.20976       3.12161      -2.45530      -17.4241       3.32341    -0.0753233      0.638447       2.95394      0.955301     -0.392181      0.378857     -0.212449     -0.225246   -0.00321007    -0.0283280    0.00137506    0.00244150  -0.000507839  -1.02443e-05  -1.30338e-06  -8.17336e-06   2.65030e-06       0.00000       0.00000       0.00000       0.00000       0.00000       0.00000       0.00000       0.00000       0.00000       0.00000       14.0115       17.7754       18.7407       18.0217       16.8293       14.6706       12.4152       9.87635       7.43670       5.29408       3.64770       2.37886       1.47470      0.852622      0.476275      0.252730      0.125188     0.0590864     0.0250580     0.0101392    0.00370504    0.00122485   0.000362019   8.99134e-05   1.80089e-05   2.41231e-06       0.00000       0.00000       0.00000       0.00000       0.00000       0.00000       0.00000       0.00000       0.00000       0.00000
  13  25 4236.5276    1.1258 13.2204 10.2757 -0.0042    -0.0655104  0.2720   0.0128   0.4540    0.0517   0.0000     0.0815827   459.8856       54.5966      -29.7694      -7.47773       19.4569       7.13094       14.0784      -13.7081       13.7377     -0.619255      -2.99553      0.405634      0.875133      -1.81235     -0.577427     0.0851077      0.309168     0.0748538    -0.0793905    -0.0156200    0.00807145   0.000906965  -0.000105211   5.83879e-05  -1.92189e-05  -1.57794e-06       0.00000       0.00000       0.00000       0.00000       0.00000       0.00000       0.00000       0.00000       0.00000       0.00000       18.4564       23.3721       23.9787       24.3628       22.1389       19.5191       16.1934       12.7135       9.89898       6.96440       4.81334       3.10350       1.97687       1.15266      0.652096      0.349430      0.169665     0.0809901     0.0334240     0.0139001    0.00499735    0.00163347   0.000477573   0.000113796   2.34571e-05   3.28729e-06       0.00000       0.00000       0.00000       0.00000       0.00000       0.00000       0.00000       0.00000       0.00000       0.00000
  13  27 4519.5546    0.8243 19.2845 10.0585 -0.0013    -0.0955392  0.4800   0.0086   0.7082    0.0383   0.0000     0.0907284   470.3172      -1.65077       50.4100       49.0296      -19.1058      -40.6354      -9.93191       16.1722       5.55901       3.16860      -4.13396       2.49578     -0.207503     -0.797399       1.39325     -0.881798      0.289187      0.119846     0.0115606    -0.0147944    0.00356887   -0.00197886   0.000314055   2.61342e-05  -0.000103308   1.30132e-05       0.00000       0.00000       0.00000       0.00000       0.00000       0.00000       0.00000       0.00000       0.00000       0.00000       27.1574       34.9094       36.4622       35.7005       33.3505       28.6724       24.6342       19.0999       14.9942       10.5735       7.22198       4.81173       2.96281       1.73220       1.00511      0.511322      0.264187      0.119492     0.0530010     0.0202286    0.00787239    0.00253158   0.000727004   0.000179132   3.69996e-05   4.83549e-06       0.00000       0.00000       0.00000       0.00000       0.00000       0.00000       0.00000       0.00000       0.00000       0.00000
  14   8 1870.8536    0.4547  0.3406  9.8879 -0.0079       11.1821  0.0235   0.0217   0.0458    0.0654   0.0000       2.45457   439.2307      0.189890       8.53294      -4.74023      -3.36986      0.250686      -1.88379     -0.310527     -0.519181     -0.265375      0.388576     -0.151627     -0.206882      0.199186     -0.110620    -0.0530207    -0.0626119    -0.0199613  -1.01381e-06    0.00370855   0.000769600   0.000126013  -1.53552e-05  -1.18259e-05  -2.08874e-05   2.69639e-06  -7.07718e-07   6.19394e-08       0.00000       0.00000       0.00000       0.00000       0.00000       0.00000       0.00000       0.00000       2.24968       2.95449       3.19138       2.86504       3.04314       2.50136       1.95832       1.81597       1.22187      0.922847      0.702348      0.410186      0.279647      0.178625      0.101820     0.0606026     0.0308784     0.0142661    0.00763768    0.00278566    0.00140926   0.000487853   0.000148773   5.57442e-05   1.84979e-05   4.25774e-06   7.39384e-07   9.90247e-08       0.00000       0.00000       0.00000       0.00000       0.00000       0.00000       0.00000       0.00000
  14   9 2017.1194    0.5991  0.5779  9.8181 -0.0092       8.40544  0.0346   0.0199   0.0553    0.1051   0.0000       1.52000   435.9734      -2.94911       13.3900      -4.87035      -11.2217      -1.09260       5.06552       3.06211      0.321167      0.515232       1.29312      0.308250    -0.0316396     -0.193905     -0.116923     0.0143198    -0.0391319     0.0401674    0.00597369   -0.00285437   -0.00242996  -0.000360723  -0.000236086  -1.66724e-05  -2.37076e-05  -4.25371e-06   4.38956e-07   1.63796e-08       0.00000       0.00000       0.00000       0.00000       0.00000       0.00000       0.00000       0.00000       3.14840       3.82793       3.79462       3.45790       3.53880       3.40108       2.75696       2.36612       1.69328       1.33993      0.949487      0.632292      0.404493      0.245515      0.146283     0.0738538     0.0401871     0.0184537    0.00845908    0.00379232    0.00158706   0.000573907   0.000223039   6.63376e-05   2.04018e-05   5.05450e-06   8.37453e-07   1.22740e-07       0.00000       0.00000       0.00000       0.00000       0.00000       0.00000       0.00000       0.00000
  14  10 2162.6244    0.8550  0.6347 10.1633 -0.0021       5.78924  0.0411   0.0270   0.0576    0.1140   0.0000       1.21630   439.6232       1.72623       12.5353      -2.20547      -2.82510       1.49168      0.516162     -0.497983      0.179575       1.61185    -0.0157853     -0.136856     -0.184991    -0.0862055    -0.0767889    -0.0840388   -0.00423955     0.0249439   -0.00344879   -0.00481794    0.00222347   0.000839997   2.55527e-05  -5.43944e-05  -8.80765e-06  -7.08891e-07   1.68071e-06  -1.57332e-08       0.00000       0.00000       0.00000       0.00000       0.00000       0.00000       0.00000       0.00000       3.54285       3.26885       4.90265       4.98346       3.05894       3.70950       3.68924       2.12179       1.82441       1.74393      0.975448      0.554882      0.509890      0.312034      0.122313     0.0908506     0.0584162     0.0259683    0.00921395    0.00489685    0.00285155    0.00116382   0.000349856   9.09358e-05   1.98085e-05   4.35757e-06   8.84681e-07   1.25542e-07       0.00000       0.00000       0.00000       0.00000       0.00000       0.00000       0.00000       0.00000
  14  11 2305.8484    1.1900  0.7492 10.3633 -0.0007       5.06738  0.0344   0.0337   0.0582    0.1710   0.0000      0.878506   431.9831      -1.66395       12.6178       4.99957     -0.433045     -0.140696      -4.15240      -1.45155       1.48988      0.344384       1.06763      0.393641    -0.0969706    -0.0641253     0.0806751    0.00507756   -0.00426587    -0.0146436     0.0114727    0.00193949   -0.00175126   0.000254093  -0.000152882  -8.80311e-05   1.15640e-05  -7.89524e-07  -1.96126e-06   2.27845e-07       0.00000       0.00000       0.00000       0.00000       0.00000       0.00000       0.00000       0.00000       3.13650       4.24362       4.23138       4.54779       3.98497       3.48288       2.74614       2.33334       1.70826       1.23063      0.834090      0.606490      0.376390      0.232834      0.126971     0.0746377     0.0399619     0.0215017    0.00925112    0.00435222    0.00157422   0.000637843   0.000210941   7.22948e-05   1.95454e-05   5.02355e-06   9.38918e-07   1.53469e-07       0.00000       0.00000       0.00000       0.00000       0.00000       0.00000       0.00000       0.00000
  14  12 2446.8363    1.5050  0.9700 10.6952 -0.0138       2.76098  0.0444   0.0391   0.0696    0.2145   0.0000      0.840595   446.5857      -6.81835       14.2674       1.53380      -2.43201      -5.63014      -1.76894      -3.94583      0.810985     -0.313185       2.46315     -0.876955     -0.149633     0.0808408    -0.0941646     0.0414655     0.0165424    0.00249570    0.00526547   -0.00294066   -0.00109535  -0.000599066   0.000259786  -8.63790e-05  -5.46479e-06   1.96625e-06   2.72464e-07  -1.37242e-07       0.00000       0.00000       0.00000       0.00000       0.00000       0.00000       0.00000       0.00000       3.36805       4.43013       4.36238       4.90745       4.13867       4.06574       2.95697       2.55945       2.07863       1.47616       1.02760      0.701636      0.444863      0.254221      0.182433     0.0941547     0.0510650     0.0235969     0.0130398    0.00470154    0.00209141   0.000741070   0.000319437   8.63815e-05   2.56017e-05   5.62539e-06   1.10144e-06   1.92321e-07       0.00000       0.00000       0.00000       0.00000       0.00000       0.00000       0.00000       0.00000
  14  13 2587.3490    1.9962  1.0247 11.2460 -0.0047       1.20653  0.0431   0.0493   0.0740    0.2161   0.0000      0.774169   439.4041       2.95386       17.0511       2.58750       1.56069      -5.77336       1.79548      -3.14309       2.88544       1.26365     -0.793780     0.0575672      0.379950     -0.291617     0.0988202      0.109898   -0.00624417     0.0354797     0.0136608   -0.00895380   0.000558688   0.000210082  -5.87870e-05  -0.000117915   5.03266e-05  -2.37070e-06  -6.82561e-07   1.94636e-07       0.00000       0.00000       0.00000       0.00000       0.00000       0.00000       0.00000       0.00000       3.75000       4.55550       4.97059       5.07974       4.44846       4.03710       3.17679       2.42036       1.95661       1.45448      0.935545      0.631245      0.413397      0.255157      0.154644     0.0883995     0.0463750     0.0227247     0.0106967    0.00434521    0.00190518   0.000742236   0.000267111   7.91996e-05   2.09511e-05   4.81376e-06   9.28485e-07   1.37662e-07       0.00000       0.00000       0.00000       0.00000       0.00000       0.00000       0.00000       0.00000
  14  14 2728.3526    2.6196  0.9623 11.5401 -0.0036       2.74191  0.0407   0.0684   0.0710    0.2848   0.0000      0.713225   438.3403       4.55200       12.3380       1.01520      -1.12118      -6.27902     0.0830813      -7.20722      0.732049      0.817737      0.624620     -0.451198     -0.496393    -0.0368838    -0.0492560    -0.0531491    -0.0337706    0.00947870    0.00274588    0.00648991    0.00379809   -0.00109445  -0.000349546  -9.25856e-05   3.60677e-05  -3.34497e-06  -4.49310e-07  -1.17555e-07       0.00000       0.00000       0.00000       0.00000       0.00000       0.00000       0.00000       0.00000       3.76662       4.19921       4.67649       4.64708       4.02464       4.08936       3.59973       2.43737       1.77211       1.45937       1.05135      0.703765      0.506344      0.312769      0.156595     0.0859847     0.0494859     0.0220979    0.00922084    0.00460563    0.00226121   0.000852385   0.000282236   8.11712e-05   2.09232e-05   4.55905e-06   9.26464e-07   1.27492e-07       0.00000       0.00000       0.00000       0.00000       0.00000       0.00000       0.00000       0.00000
  14  16 3010.2285    3.8795  0.9856 12.2237 -0.0096     -0.218529  0.0406   0.1023   0.0695    0.3914   0.0000      0.514874   438.2903       10.8115       10.8329       3.01994      -1.60748      -3.76759       2.81019      -3.55944      -2.59318      -3.73865     -0.675897     -0.322489    -0.0559719     -0.375137     -0.122537     -0.106809     0.0468490   -0.00238436  -0.000320950    0.00398162   0.000125117   0.000548234  -0.000134926  -6.14714e-05  -1.85016e-05   4.27902e-06   3.69867e-07  -9.88560e-08       0.00000       0.00000       0.00000       0.00000       0.00000       0.00000       0.00000       0.00000       3.42130       4.22797       4.57369       4.57115       4.08919       3.53451       3.16171       2.37872       1.77973       1.36748      0.944133      0.606889      0.399746      0.252188      0.140522     0.0817227     0.0411212     0.0208831    0.00970163    0.00444059    0.00187056   0.000739418   0.000229407   7.22137e-05   1.96782e-05   4.78743e-06   9.82732e-07   1.26909e-07       0.00000       0.00000       0.00000       0.00000       0.00000       0.00000       0.00000       0.00000
  14  17 3150.6497    3.8888  1.1514 12.8064 -0.0111       1.07458  0.0468   0.0989   0.0795    0.2613   0.0000      0.676599   435.7093       18.5137       13.6066      -2.00545      -2.07366      -2.58972     -0.309666      -5.22933      -2.38955     -0.626795      0.216966     0.0669711     -0.625899     -0.120516     -0.208061     -0.164013    -0.0525802     0.0207276    -0.0155655    0.00289779   -0.00404384  -0.000832835  -0.000270554   2.08051e-05   2.52653e-05   1.81594e-06   2.83394e-06   2.41853e-07       0.00000       0.00000       0.00000       0.00000       0.00000       0.00000       0.00000       0.00000       3.63386       4.72590       4.59063       4.78181       4.33407       3.94901       3.17680       2.61891       2.00846       1.53161       1.03061      0.693872      0.432456      0.281347      0.162195     0.0956580     0.0458473     0.0239360     0.0106614    0.00484045    0.00189648   0.000788474   0.000255392   8.63884e-05   2.28776e-05   5.80621e-06   1.12492e-06   1.70132e-07       0.00000       0.00000       0.00000       0.00000       0.00000       0.00000       0.00000       0.00000
  14  18 3291.0729    3.7574  1.4511 12.2311 -0.0026      0.937356  0.0531   0.0802   0.0830    0.2243   0.0000      0.579354   440.0142       11.1844       7.35964     -0.661664       1.73093      -8.66737      -4.70494      -4.73465       1.28689      -2.02119      0.112986      0.933286      0.380672     -0.896848    -0.0369870      0.165260   -0.00739062   -0.00630362     0.0115704   -0.00750183  -0.000354163  -0.000656198   6.72480e-05  -4.52172e-05  -1.43823e-06   5.84396e-06  -5.79134e-07  -2.14478e-07       0.00000       0.00000       0.00000       0.00000       0.00000       0.00000       0.00000       0.00000       3.97233       4.93068       5.17639       5.25017       4.92881       4.32586       3.44391       2.87558       2.19878       1.64580       1.15101      0.754609      0.465972      0.310608      0.188601      0.102624     0.0543729     0.0258127     0.0123910    0.00549886    0.00222994   0.000814735   0.000293809   9.35769e-05   2.63100e-05   6.32843e-06   1.17635e-06   1.69136e-07       0.00000       0.00000       0.00000       0.00000       0.00000       0.00000       0.00000       0.00000
  14  19 3431.6237    3.1382  2.3688 11.6758 -0.0022      0.457338  0.0633   0.0505   0.1098    0.1367   0.0000      0.282383   437.8505       14.6841       19.6013      -10.7085      -1.34553      -13.5953      -2.78659      -4.35629      -4.43630      -2.83581    -0.0432456     0.0884572      -1.00109      0.123805      0.342272     -0.113603     0.0850114     0.0473911    -0.0305609    -0.0149519  -0.000998644  -8.03586e-05   0.000479452   0.000150452   1.17559e-05  -8.75804e-06   4.79809e-07   1.08796e-07       0.00000       0.00000       0.00000       0.00000       0.00000       0.00000       0.00000       0.00000       5.07824       6.31550       6.57436       6.50824       6.11127       5.34251       4.51786       3.57912       2.95105       2.10379       1.47106      0.957992      0.598036      0.389763      0.224425      0.128008     0.0679236     0.0329486     0.0153235    0.00666575    0.00277682    0.00103867   0.000365047   0.000122482   3.19971e-05   7.61877e-06   1.57542e-06   2.03677e-07       0.00000       0.00000       0.00000       0.00000       0.00000       0.00000       0.00000       0.00000
  14  20 3572.4479    2.5109  3.4738 11.4071 -0.0070      0.537576  0.0795   0.0366   0.1425    0.0992   0.0000      0.163740   445.1730       7.26749       9.37361       6.77185       6.29398      -8.31044      -24.0813      -9.47313       4.25262      -5.50423     0.0931224    -0.0577299       1.15449     -0.387353    -0.0101292      0.237521    -0.0436666     0.0539040     0.0210152    0.00404581   -0.00316417  -0.000248316  -0.000589902  -0.000162286   1.00407e-05  -2.38504e-05   1.28369e-06  -1.09794e-07       0.00000       0.00000       0.00000       0.00000       0.00000       0.00000       0.00000       0.00000       6.27133       7.81363       8.08594       8.23380       7.53116       6.58181       5.83433       4.68928       3.60420       2.59073       1.88019       1.22578      0.798648      0.486222      0.281056      0.157523     0.0838638     0.0417646     0.0202941    0.00869229    0.00367930    0.00135171   0.000463226   0.000147254   4.25614e-05   9.89534e-06   2.02010e-06   2.70753e-07       0.00000       0.00000       0.00000       0.00000       0.00000       0.00000       0.00000       0.00000
  14  21 3713.6341    2.1262  4.9348 10.9753 -0.0030      0.712298  0.1009   0.0259   0.1765    0.0779   0.0000      0.122156   441.6588       10.5720      -8.55459      -6.01761     -0.988535       3.51659      -3.37273       1.13570     -0.275750      -4.39947     -0.601730    -0.0145679      0.680153     -0.505360      0.771890      0.131954     0.0186357    -0.0166095    -0.0163135    0.00208234   -0.00370142   0.000519396  -0.000256344   2.31272e-05   7.53604e-05  -1.25893e-05   5.09272e-07   2.84840e-07       0.00000       0.00000       0.00000       0.00000       0.00000       0.00000       0.00000       0.00000       7.84864       9.52614       10.1064       9.93233       8.69393       8.32547       7.00968       5.72460       4.46190       3.43488       2.27459       1.48901      0.978931      0.588764      0.343074      0.190817      0.103111     0.0506684     0.0229309     0.0104082    0.00440992    0.00173544   0.000602555   0.000180513   5.02977e-05   1.18872e-05   2.16573e-06   3.13152e-07       0.00000       0.00000       0.00000       0.00000       0.00000       0.00000       0.00000       0.00000
  14  22 3854.7195    1.7999  6.7093 10.6808 -0.0021      0.434816  0.1251   0.0201   0.2226    0.0684   0.0000     0.0897033   451.4400       32.9122    -0.0819942      -21.3494       3.63479       8.71155       7.95375       2.63827       3.77386      -3.36675    -0.0680588       3.53143      0.957453     -0.266637     -0.573660      0.442470     0.0501644     -0.146580    -0.0443964    0.00896077   -0.00500799   -0.00191772   -0.00133276   7.91834e-05  -5.62031e-05  -1.86210e-07  -4.55850e-06  -5.81831e-07       0.00000       0.00000       0.00000       0.00000       0.00000       0.00000       0.00000       0.00000       9.20639       11.6993       12.0558       12.2359       11.5564       10.1437       8.56442       6.72059       5.39738       3.84357       2.79933       1.86859       1.22848      0.747392      0.444986      0.251813      0.128663     0.0678015     0.0300624     0.0140294    0.00534905    0.00218633   0.000743602   0.000239176   6.72877e-05   1.55361e-05   3.22036e-06   4.20282e-07       0.00000       0.00000       0.00000       0.00000       0.00000       0.00000       0.00000       0.00000
  14  23 3996.1769    1.4754  8.5878 10.5295 -0.0040      0.519074  0.1573   0.0165   0.2880    0.0598   0.0000     0.0832383   418.1469       27.2907       33.0388      -7.55725       16.4138      -2.01156       7.93886      -16.7443      -3.18662      -1.73070      0.309877      -2.03773       1.91297      0.552037    -0.0513557      0.366661     -0.239635    -0.0762145    -0.0452768    -0.0190814    -0.0163263   -0.00125788   0.000670126  -1.34379e-05  -6.04840e-05  -4.23456e-05   1.31262e-07   1.08086e-06       0.00000       0.00000       0.00000       0.00000       0.00000       0.00000       0.00000       0.00000       11.2035       14.1804       14.8935       14.7384       13.8198       12.3321       10.7021       8.26190       6.51749       4.80318       3.43507       2.32500       1.47960      0.920326      0.547941      0.298025      0.157575     0.0770702     0.0371841     0.0164841    0.00692152    0.00261516   0.000938849   0.000292465   8.10482e-05   1.95290e-05   3.91594e-06   5.01027e-07       0.00000       0.00000       0.00000       0.00000       0.00000       0.00000       0.00000       0.00000
  14  24 4137.3662    1.3045 11.9686 10.3060 -0.0031      0.244757  0.2156   0.0138   0.3765    0.0558   0.0000     0.0705405   425.1442       41.6667       39.6415       6.30986       5.01521       1.33232      -4.51950      -14.8312       2.27403      -1.50781      0.548037       1.50337       4.20170       1.83829     -0.298587      0.145656    -0.0457998     -0.195408    -0.0484904    -0.0139775     0.0108766   0.000704979  -0.000707449  -0.000687647  -2.58234e-05  -1.63726e-05  -1.17539e-06  -6.75708e-07       0.00000       0.00000       0.00000       0.00000       0.00000       0.00000       0.00000       0.00000       14.3376       18.4791       19.5717       18.9110       18.0391       15.6730       13.6894       10.8340       8.61121       6.24868       4.44331       2.96439       1.95438       1.18854      0.687421      0.392214      0.206937      0.106007     0.0489942     0.0219407    0.00904363    0.00354610    0.00121860   0.000388935   0.000109300   2.59317e-05   5.14660e-06   6.37539e-07       0.00000       0.00000       0.00000       0.00000       0.00000       0.00000       0.00000       0.00000
  14  26 4419.3306    0.8723 16.4998 10.2195 -0.0015     -0.188889  0.3834   0.0094   0.6023    0.0398   0.0000     0.0914816   414.5588      -27.2798       37.1969       21.6768       13.3264      -3.48022      -6.64418      -20.6608      -2.02071       4.03405      -6.87635      -4.14401      -3.78196      -3.11998      0.400936      0.772130     -0.247950      0.211304      0.173033    0.00666895   -0.00823362    0.00983824   0.000845112  -0.000577427  -0.000117671  -2.86664e-05   9.51112e-07   9.34212e-07       0.00000       0.00000       0.00000       0.00000       0.00000       0.00000       0.00000       0.00000       20.9925       27.2577       28.9570       28.4833       27.3403       23.6935       20.2743       16.7374       12.8469       9.57950       6.71242       4.63184       3.07374       1.85265       1.09752      0.611682      0.338295      0.170181     0.0798693     0.0354988     0.0146601    0.00559264    0.00199493   0.000613384   0.000175991   4.24555e-05   7.96438e-06   1.02494e-06       0.00000       0.00000       0.00000       0.00000       0.00000       0.00000       0.00000       0.00000
  15   9 2049.6458    0.6749  0.5291  9.9559 -0.0070       5.30991  0.0353   0.0227   0.0486    0.0985   0.0000       1.27666   435.1949       1.77015       6.55162      -3.12326      -5.32482   -0.00480889       4.98425      -2.96002     -0.634385      0.915584      0.184184     -0.763786     -0.241928     -0.206859     0.0222153      0.129662    -0.0108906   -0.00398509    0.00510164    0.00685339   -0.00221920  -0.000383074  -0.000517956   8.44993e-05   0.000141934  -8.26558e-06  -4.80471e-06   1.25956e-06   5.07396e-07   2.05316e-08       0.00000       0.00000       0.00000       0.00000       0.00000       0.00000       3.41373       4.15290       4.31471       4.65172       3.91413       3.90118       3.46590       2.38401       1.72167       1.43078       1.06139      0.701981      0.518574      0.346368      0.200415      0.107515     0.0614216     0.0327585     0.0142852    0.00696158    0.00287740    0.00164402   0.000619836   0.000228280   6.92840e-05   1.82278e-05   4.94785e-06   1.06752e-06   2.21865e-07   3.48554e-08       0.00000       0.00000       0.00000       0.00000       0.00000       0.00000
  15  10 2195.9411    0.9020  0.7727 10.0385 -0.0035       5.92045  0.0363   0.0252   0.0601    0.1337   0.0000       1.02062   437.2444      0.475119       15.6780       7.24385       4.67457      -4.33158      -3.20137      -1.86841     -0.815047      0.106787      0.198803      0.462611      0.333465      0.122351    -0.0640824    -0.0900885   -0.00427681     0.0303221   -0.00790638   -0.00817151   -0.00251076    0.00143915  -0.000398700  -4.66713e-05   4.95098e-05  -8.96009e-07  -4.75491e-06   4.96548e-07  -8.06933e-08  -8.95170e-09       0.00000       0.00000       0.00000       0.00000       0.00000       0.00000       2.92126       3.89297       4.33397       3.89148       3.93859       3.18921       2.95587       2.56080       1.79971       1.45497       1.06271      0.651863      0.497519      0.256717      0.181238      0.106878     0.0522881     0.0312997     0.0147402    0.00753732    0.00363972    0.00146984   0.000571269   0.000237553   6.76114e-05   2.01580e-05   7.16702e-06   1.55426e-06   2.78071e-07   3.17369e-08       0.00000       0.00000       0.00000       0.00000       0.00000       0.00000
  15  11 2339.6570    1.2766  0.9260 10.2013  0.0015       4.41228  0.0356   0.0317   0.0721    0.1761   0.0000      0.839521   443.5870     -0.915006       12.4324      -7.61025     0.0256688     -0.570558       2.02383      -2.17072       1.22348       1.39943      0.915218      -1.40988     -0.278907      0.276827     -0.109374     0.0359562     0.0176539    0.00773322     0.0253858   0.000672733    0.00112419   0.000108489  -0.000870631   0.000275744   1.37797e-05   1.91726e-05   4.11261e-06  -1.98006e-07   1.35042e-07   5.94603e-08       0.00000       0.00000       0.00000       0.00000       0.00000       0.00000       2.94990       3.61132       3.49284       3.65583       3.53406       3.32040       2.85931       2.24639       1.65811       1.23698      0.919987      0.728872      0.501026      0.315020      0.189770      0.106276     0.0567362     0.0289335     0.0149898    0.00747900    0.00303941    0.00132903   0.000501904   0.000191269   6.33039e-05   1.89218e-05   4.98600e-06   1.19650e-06   2.25488e-07   3.23362e-08       0.00000       0.00000       0.00000       0.00000       0.00000       0.00000
  15  12 2481.1546    1.6309  1.0345 10.9196 -0.0000       3.26908  0.0422   0.0405   0.0715    0.1850   0.0000      0.873373   441.8252       5.77217       12.1074       1.08327     -0.601330      -1.48885      -3.39498     -0.992617      -1.06777      0.461350     -0.636210     -0.216325     -0.430786     -0.372035    -0.0352366     0.0115968    -0.0104858    0.00460244     0.0236926   -0.00685654   0.000805695  -0.000117051   0.000396454  -0.000173002  -9.06492e-05   1.06721e-05   2.67251e-06  -1.68204e-06  -2.70563e-07  -2.20644e-08       0.00000       0.00000       0.00000       0.00000       0.00000       0.00000       3.12744       4.15148       4.18829       4.28250       3.89847       3.37888       3.19268       2.49779       2.06733       1.53080       1.13721      0.722349      0.510189      0.297526      0.193896      0.107720     0.0601315     0.0337444     0.0153176    0.00820956    0.00327767    0.00164075   0.000562830   0.000236154   7.36780e-05   2.08654e-05   6.41218e-06   1.39284e-06   3.01250e-07   3.69466e-08       0.00000       0.00000       0.00000       0.00000       0.00000       0.00000
  15  13 2622.4268    2.1985  1.0271 11.1113 -0.0059       1.21400  0.0397   0.0524   0.0660    0.2403   0.0000      0.725682   439.5289       10.7576       11.7703     -0.901491      -2.47834      -1.71879      -8.66669      -2.14960       1.99754      -1.50217      0.203883     0.0521272     -0.696432     -0.212906     0.0438988    -0.0383038     0.0388439    -0.0307709    -0.0202479    0.00808663  -0.000648250   -0.00135244  -0.000480577   0.000391610   0.000203258  -1.06697e-05  -3.22293e-06  -1.01756e-06   2.33072e-07  -3.86689e-08       0.00000       0.00000       0.00000       0.00000       0.00000       0.00000       3.02704       3.74582       3.72944       3.83387       3.75584       3.38891       2.88941       2.28709       1.88517       1.41635       1.04909      0.698344      0.472725      0.300064      0.187718      0.116033     0.0603717     0.0328583     0.0158589    0.00735545    0.00340212    0.00133823   0.000534670   0.000209367   6.66503e-05   2.10686e-05   5.65339e-06   1.27378e-06   2.54118e-07   3.27087e-08       0.00000       0.00000       0.00000       0.00000       0.00000       0.00000
  15  14 2764.2368    2.7973  0.8978 12.0570 -0.0069       2.14583  0.0354   0.0706   0.0614    0.1720   0.0000      0.810090   439.0019      -4.73834       8.49892      -2.39288      -3.49832      -9.21673      -1.91165      -3.27119    -0.0225148     -0.399828       1.35340     -0.395138     -0.284812     -0.115384     0.0479474    0.00145818   -0.00926791   -0.00654507   -0.00740701  -0.000111012    0.00543289    0.00139180  -0.000326973   0.000115403  -9.98709e-06  -2.57749e-05   8.83421e-06  -8.59680e-07  -1.76367e-07  -2.29163e-08       0.00000       0.00000       0.00000       0.00000       0.00000       0.00000       2.78416       3.56193       3.64193       3.88408       3.39102       3.21064       2.64047       2.25025       1.71211       1.30533      0.946609      0.656022      0.427307      0.273589      0.169531     0.0972156     0.0546011     0.0285547     0.0152821    0.00660814    0.00343966    0.00128277   0.000553835   0.000188815   6.65255e-05   1.96165e-05   5.35111e-06   1.22868e-06   2.27042e-07   3.45434e-08       0.00000       0.00000       0.00000       0.00000       0.00000       0.00000
  15  15 2905.8562    3.3176  0.8805 12.0606 -0.0103      0.385733  0.0371   0.0864   0.0606    0.2798   0.0000      0.715472   437.3097       9.31216       6.06902      -5.21188      -7.62638      -3.80139       4.34332      -1.18460      -1.51816      0.833371      0.202183      0.242396     -0.177629     -0.321584      0.271898    -0.0508495    -0.0205734     0.0286118     0.0170901     0.0125905   -0.00682215  -3.22771e-05  -0.000336140  -2.97331e-06   4.33013e-05  -3.02445e-05   1.62699e-06  -3.86392e-07   2.47167e-07   5.62099e-09       0.00000       0.00000       0.00000       0.00000       0.00000       0.00000       3.32639       4.05907       3.99440       3.84537       4.03281       3.79748       3.18276       2.44772       1.71845       1.23215       1.03140      0.773360      0.548808      0.362761      0.201422      0.113762     0.0602906     0.0300555     0.0152580    0.00704444    0.00308164    0.00132563   0.000542509   0.000181143   6.11766e-05   2.13310e-05   5.53824e-06   1.22007e-06   2.25289e-07   3.01793e-08       0.00000       0.00000       0.00000       0.00000       0.00000       0.00000
  15  16 3047.2691    3.8330  1.1304 12.0777  0.0041       1.62676  0.0417   0.0898   0.0724    0.3726   0.0000      0.649510   442.9326       3.43335       13.6739       5.24482      -2.77978      -5.78170      -1.88891      -5.69274       1.66006     -0.909812      -1.23777     -0.263727      0.346112      0.104228     -0.283963     -0.133288      0.116899     0.0107394   -0.00799430    0.00103887  -8.62992e-05  -0.000312472  -0.000236932  -0.000379499   1.05015e-07  -4.95809e-05  -1.33879e-05  -1.63928e-06  -1.29202e-07  -1.10927e-08       0.00000       0.00000       0.00000       0.00000       0.00000       0.00000       3.13110       3.78418       4.03166       4.13651       3.91012       3.47556       2.82722       2.41468       1.93343       1.44938       1.04326      0.710268      0.476294      0.299763      0.189649      0.110560     0.0636913     0.0335149     0.0170153    0.00795378    0.00354662    0.00145815   0.000571087   0.000209966   7.21727e-05   2.17084e-05   5.96808e-06   1.33434e-06   2.41507e-07   3.25950e-08       0.00000       0.00000       0.00000       0.00000       0.00000       0.00000
  15  17 3188.1703    3.9136  1.0971 12.8665 -0.0103       1.58716  0.0453   0.0982   0.0763    0.2444   0.0000      0.766825   434.7218       9.69115       13.9231       3.20571     -0.886955      -3.53341      -5.32003      -1.68507     -0.181683     -0.951707    -0.0716332     -0.858804    -0.0546760     0.0247477     -0.201063      0.129986    -0.0784863     0.0165671    0.00204369    -0.0100166   9.64188e-05   0.000396639   0.000886593  -0.000138412   8.56948e-05   3.13358e-05   2.83572e-06   8.77603e-07  -2.51046e-07   4.90388e-08       0.00000       0.00000       0.00000       0.00000       0.00000       0.00000       3.35302       4.32434       4.12373       4.36217       4.20366       3.99413       3.26460       2.54709       1.98036       1.52568       1.17865      0.780994      0.571086      0.343800      0.228172      0.131333     0.0703999     0.0373020     0.0173555    0.00877044    0.00357977    0.00164281   0.000616030   0.000248834   7.82914e-05   2.33461e-05   7.08524e-06   1.47570e-06   2.98565e-07   4.29136e-08       0.00000       0.00000       0.00000       0.00000       0.00000       0.00000
  15  18 3328.9896    3.4656  1.5355 12.7481  0.0045       1.72646  0.0583   0.0741   0.0963    0.1518   0.0000      0.610209   455.6215       9.36438       13.8089       3.02224       2.45161      -7.05487      -3.84720      0.789678      0.943257      -4.34574     0.0328259     -0.776859     -0.811232    -0.0884377     -0.206081      0.161673     0.0364577     0.0211051   -0.00206825    0.00854060   -0.00470447   0.000532001   6.77631e-05  -0.000418607  -5.61959e-05   9.65283e-05  -3.61293e-06  -2.62469e-07   5.50349e-07   4.84164e-09       0.00000       0.00000       0.00000       0.00000       0.00000       0.00000       3.79860       5.45075       5.42407       5.56844       5.31345       4.63386       3.86993       3.29820       2.49335       1.98259       1.40860      0.901373      0.686627      0.387834      0.257660      0.152280     0.0840113     0.0447945     0.0236346     0.0100586    0.00522448    0.00182379   0.000868183   0.000313500   0.000104414   3.05450e-05   9.76486e-06   2.14779e-06   4.04551e-07   5.63295e-08       0.00000       0.00000       0.00000       0.00000       0.00000       0.00000
  15  19 3470.2624    2.9064  2.5606 11.8337 -0.0042      0.758738  0.0665   0.0472   0.1169    0.1229   0.0000      0.281425   442.9882       10.4015       9.93585       6.11539      -6.50427      -12.6436      -1.30934      -1.61560       4.39426     -0.174529    0.00104911      -1.89433     -0.426074      0.263203      0.340188     0.0219338      0.144016     0.0273553     0.0174410    0.00750122    0.00377971    0.00248628   -0.00109439  -0.000536662   9.97920e-05   7.23053e-05   5.03164e-06  -1.61023e-06  -2.50219e-07  -3.60185e-08       0.00000       0.00000       0.00000       0.00000       0.00000       0.00000       4.98832       6.26752       6.43610       6.78682       6.01951       5.44510       4.74505       4.08486       3.08913       2.33484       1.70267       1.21261      0.763411      0.494402      0.304546      0.174112     0.0974879     0.0511450     0.0262505     0.0128673    0.00595608    0.00251434   0.000956381   0.000335245   0.000114575   3.52640e-05   9.23635e-06   2.20634e-06   4.00320e-07   5.77308e-08       0.00000       0.00000       0.00000       0.00000       0.00000       0.00000
  15  20 3611.4111    2.4650  3.8266 11.2106 -0.0004      0.441053  0.0831   0.0323   0.1439    0.0954   0.0000      0.154917   440.7916       14.7371       4.28030       10.0905      -8.22019      -14.0538      -7.33957      -4.88434       1.87541      -4.10217     -0.901336      0.338794      -1.18471      -1.43940     -0.214156    -0.0525909      0.176947      0.120696    -0.0179818     0.0134332    0.00491034  -0.000353482  -0.000679068   8.91664e-05   5.40806e-06   1.09502e-05  -9.45613e-06   5.12322e-06  -4.33505e-07  -1.43027e-09       0.00000       0.00000       0.00000       0.00000       0.00000       0.00000       6.01646       7.72300       8.12064       8.22228       7.55010       6.92750       5.83193       4.91578       3.80754       2.90181       2.05718       1.44302      0.970921      0.630548      0.363855      0.214506      0.122470     0.0636358     0.0341955     0.0150924    0.00726103    0.00283397    0.00125635   0.000426522   0.000146502   4.54276e-05   1.21788e-05   2.88717e-06   5.24792e-07   7.18382e-08       0.00000       0.00000       0.00000       0.00000       0.00000       0.00000
  15  21 3753.0359    2.1065  5.4035 10.6834 -0.0016      0.432105  0.1004   0.0234   0.1798    0.0819   0.0000     0.0996908   436.8257       24.3461       27.9432      0.954180      -9.67023      -1.11322      -4.67673      -11.9757       8.98099     -0.675598     -0.572758       1.10276     -0.910469     -0.421160       1.17926      0.589710     0.0869862    -0.0104991     0.0407145   -0.00900884    -0.0110042   -0.00197293   -0.00101459   0.000617995   0.000194580  -7.74325e-05  -4.42022e-06  -5.68507e-06  -1.62718e-07   8.41765e-08       0.00000       0.00000       0.00000       0.00000       0.00000       0.00000       7.18950       9.29743       9.64463       9.72292       9.02030       8.05950       7.06354       5.75785       4.63984       3.44593       2.50750       1.72543       1.14943      0.726745      0.444702      0.259486      0.145334     0.0763260     0.0391879     0.0186654    0.00840684    0.00356036    0.00142602   0.000519637   0.000177420   5.35371e-05   1.43510e-05   3.30507e-06   6.51574e-07   8.40747e-08       0.00000       0.00000       0.00000       0.00000       0.00000       0.00000
  15  22 3894.5930    1.7302  7.4242 10.5379 -0.0000      0.357789  0.1286   0.0180   0.2346    0.0627   0.0000     0.0767603   456.2344       35.5608       10.3335       22.0043      -11.4121      -5.35370     -0.289204      -3.93119      -4.02018      -2.58540       2.57320    -0.0331799     -0.226703     -0.247551    -0.0605619     -0.403568     -0.270712      0.156623    -0.0203288     0.0229804    0.00641005    0.00514494   0.000398216  -0.000949330   1.48102e-05   1.99805e-05   3.51765e-05   1.11297e-06   6.23802e-07  -4.90375e-09       0.00000       0.00000       0.00000       0.00000       0.00000       0.00000       8.82721       11.2908       11.7444       12.0146       10.9941       10.2090       8.70463       7.20790       5.68864       4.18787       3.14184       2.17981       1.46210      0.939108      0.572467      0.328738      0.187311     0.0975222     0.0504763     0.0239011     0.0110004    0.00462515    0.00186194   0.000659504   0.000229892   6.98162e-05   1.88164e-05   4.19769e-06   8.04062e-07   1.07344e-07       0.00000       0.00000       0.00000       0.00000       0.00000       0.00000
  15  23 4036.8414    1.4394  9.5025 10.3884 -0.0045      0.606682  0.1691   0.0151   0.2924    0.0561   0.0000     0.0734587   423.0402     -0.779066      -10.8869      -9.41156       2.44907      -1.96464       2.35652       9.89508      -2.30596      -12.1460      -6.97641       2.32479      0.975165      -1.57779      0.129706       1.01084      0.204307     0.0350358   -0.00231014     0.0675115   0.000474539   -0.00592333  -0.000995589  -0.000255454   0.000127549  -9.56707e-05  -8.81577e-06  -5.69834e-06  -3.51491e-07  -1.35198e-07       0.00000       0.00000       0.00000       0.00000       0.00000       0.00000       11.2743       14.3450       15.1454       14.8218       13.9192       12.8252       11.2932       9.15838       7.13932       5.52989       4.09328       2.75125       1.88051       1.19626      0.737385      0.424304      0.234783      0.127564     0.0618517     0.0295819     0.0137551    0.00599882    0.00236083   0.000882413   0.000288871   8.70949e-05   2.41842e-05   5.44938e-06   1.01748e-06   1.28824e-07       0.00000       0.00000       0.00000       0.00000       0.00000       0.00000
  15  24 4178.0216    1.2294 12.7311 10.2274 -0.0059      0.208576  0.2313   0.0126   0.4016    0.0541   0.0000     0.0735856   444.0253       16.1230       14.6147      -11.1148       31.4571      -1.26685       1.30793       10.7024      -12.7110      -3.15460       5.42703      -2.28717       3.21526    -0.0149403      -1.05403       1.36004      0.363667      0.119477     0.0847253     0.0677838     0.0496120   -0.00382476   -0.00142222    0.00126457   0.000574149  -0.000124982  -3.20854e-05   6.45085e-06  -2.18729e-07   3.30129e-08       0.00000       0.00000       0.00000       0.00000       0.00000       0.00000       13.7584       18.1026       18.9963       18.7974       18.2976       15.9319       14.1392       11.3816       9.34157       6.80214       5.11620       3.49759       2.35782       1.51010      0.926828      0.540059      0.305672      0.161235     0.0831998     0.0387682     0.0181791    0.00746190    0.00304028    0.00109160   0.000378917   0.000116782   3.19913e-05   7.28064e-06   1.43297e-06   1.70510e-07       0.00000       0.00000       0.00000       0.00000       0.00000       0.00000
  15  25 4319.6900    1.0299 14.8804 10.1883 -0.0053     0.0874209  0.2995   0.0103   0.4949    0.0443   0.0000     0.0779461   455.9660       38.6140       4.74108      -17.4312       49.6970      -22.2754       15.4283       13.0739       13.8430      -8.49725      -7.93551      -3.31741     -0.411148      -1.78789     -0.309938       1.36050     -0.325003      0.421018     -0.131713     0.0699687    0.00610213   -0.00817337   -0.00209923   0.000885765  -0.000358552  -0.000267642   4.40040e-05   6.53937e-06   3.23129e-06   3.36148e-08       0.00000       0.00000       0.00000       0.00000       0.00000       0.00000       16.8206       21.8571       22.9030       23.6421       22.0322       19.5357       16.4748       13.7763       10.8433       8.02417       5.90992       4.11407       2.79572       1.80813       1.09157      0.641259      0.365019      0.199494     0.0998385     0.0492598     0.0212443    0.00943956    0.00358063    0.00132988   0.000443129   0.000137147   3.68020e-05   8.32176e-06   1.55411e-06   2.03765e-07       0.00000       0.00000       0.00000       0.00000       0.00000       0.00000
  15  26 4462.4449    0.8554 18.0435 10.1499 -0.0012      0.236100  0.4138   0.0087   0.6213    0.0362   0.0000     0.0854426   453.6840       35.6046       24.1389      -30.4973      -14.4107       2.80239      -8.48951       13.3301      -7.19207      -9.58506      -4.10369      -3.04961      -5.44734      -1.09933      0.461499       1.11667      0.461241    -0.0247569    -0.0406146     0.0941831   -0.00621060    -0.0251719   -0.00109238   0.000470779  -0.000501554   0.000264240  -2.84689e-05   4.77194e-06   7.25826e-07  -1.49577e-07       0.00000       0.00000       0.00000       0.00000       0.00000       0.00000       20.5542       26.9734       28.7876       28.5882       27.8000       24.3414       21.3616       17.1528       14.0498       10.6163       7.77557       5.41815       3.62178       2.36874       1.47282      0.877643      0.499535      0.265727      0.135531     0.0655136     0.0294196     0.0127080    0.00503740    0.00184755   0.000625052   0.000189703   5.03862e-05   1.16022e-05   2.17904e-06   2.62391e-07       0.00000       0.00000       0.00000       0.00000       0.00000       0.00000
  16   8 1933.2305    0.5164  0.3801  9.9716 -0.0076       9.71148  0.0286   0.0196   0.0464    0.0662   0.0000       2.03367   436.3296      0.230706       15.3549      -1.41335     0.0303548      -2.60138     -0.323123       2.39119      0.437624      0.536763      0.856879      0.234754      0.595158     -0.104102     -0.156911    -0.0749959     0.0187568    0.00690157    -0.0188567    0.00615047   0.000616146   -0.00331861   0.000467756   0.000522445  -0.000181912   6.36424e-06   1.53575e-05  -8.47393e-07  -3.61429e-07  -2.80328e-07   6.84398e-08  -9.05577e-09       0.00000       0.00000       0.00000       0.00000       2.23082       3.47692       2.97834       3.49425       2.28823       2.92226       2.15846       2.34106       1.81273       1.54033      0.968880      0.712797      0.480523      0.304710      0.176976      0.100363     0.0619439     0.0312447     0.0187162    0.00836305    0.00475883    0.00187943   0.000908476   0.000311733   0.000149140   4.67001e-05   1.78847e-05   4.62732e-06   1.28792e-06   3.11500e-07   5.00592e-08   1.06488e-08       0.00000       0.00000       0.00000       0.00000
  16   9 2081.6844    0.7347  0.5354  9.9248 -0.0119       6.65814  0.0316   0.0248   0.0536    0.1044   0.0000       1.18843   441.5170      -2.05520       14.6703       3.62651      -2.10641      -3.77493      0.903920    -0.0119103      -1.59076       1.31067      0.717461      0.297435     -0.637143     0.0406457      0.315384    -0.0134223    -0.0981920    -0.0316330   -0.00550955    -0.0236096    0.00365920    0.00207396  -5.60603e-05  -0.000197257   0.000141313   3.25105e-05  -2.22912e-06   3.22478e-06   1.58207e-06   1.73134e-07   1.90753e-08   1.13908e-08       0.00000       0.00000       0.00000       0.00000       2.56814       3.33743       3.12010       3.08051       2.92016       3.31827       2.62346       2.31506       1.60084       1.09398      0.948419      0.767550      0.545103      0.390526      0.237303      0.131378     0.0754240     0.0406079     0.0169742     0.0114912    0.00450209    0.00246072   0.000950165   0.000475880   0.000126133   5.75456e-05   1.87891e-05   6.12485e-06   1.50677e-06   3.11863e-07   5.31333e-08   8.84375e-09       0.00000       0.00000       0.00000       0.00000
  16  10 2228.5208    1.0205  0.6991 10.0960 -0.0010       5.35306  0.0276   0.0276   0.0564    0.1424   0.0000      0.916610   440.5720      -2.22405       14.7108      0.378712      -1.09214      -3.84487      0.395601     -0.272763       1.32567     -0.461940      0.598588     -0.513547     -0.535350     0.0965419      0.271187    -0.0292461     0.0201690   -0.00743433    -0.0144925    0.00938930    0.00112121    0.00320927  -0.000761586  -0.000679592   1.56818e-05  -6.87523e-05   4.39814e-06  -6.66907e-06   1.21685e-07   2.44607e-07  -1.70319e-08  -4.76618e-09       0.00000       0.00000       0.00000       0.00000       2.28835       2.83132       3.17829       3.08328       2.94715       2.77843       2.30836       1.84890       1.45117       1.10330      0.841859      0.598891      0.409121      0.275218      0.176910      0.106964     0.0644411     0.0341258     0.0177967    0.00924431    0.00451286    0.00197157   0.000907649   0.000375313   0.000142812   4.94893e-05   1.66226e-05   4.84978e-06   1.23624e-06   2.63089e-07   4.66637e-08   5.88742e-09       0.00000       0.00000       0.00000       0.00000
  16  11 2372.7009    1.3500  0.8913 10.6446 -0.0094       3.32387  0.0366   0.0342   0.0637    0.1658   0.0000      0.856133   435.0830       2.49853       16.3121       2.20982      -7.48769      0.397030       3.05144      -2.44887      -1.21848      -1.17233     -0.767873      -1.11836     -0.294820    -0.0865777     -0.288260   -0.00988900     -0.129524    0.00566043    0.00660394  -0.000960191   0.000764020    0.00130495  -0.000735380   0.000696368  -0.000299703   3.41150e-05  -6.85912e-06  -7.42942e-07  -1.31797e-07  -2.24585e-07  -1.03173e-08   1.19638e-08       0.00000       0.00000       0.00000       0.00000       2.63500       3.39505       3.50272       3.89099       3.29336       3.23191       2.74781       2.23222       1.83024       1.40161       1.04263      0.722099      0.528969      0.364113      0.216343      0.136177     0.0760861     0.0470170     0.0232918     0.0136701    0.00549954    0.00302705    0.00105533   0.000554993   0.000178059   7.23866e-05   1.96920e-05   6.35633e-06   1.51765e-06   3.27101e-07   6.34042e-08   9.37601e-09       0.00000       0.00000       0.00000       0.00000
  16  12 2514.9390    1.7618  1.1356 10.6413 -0.0021       1.07384  0.0425   0.0383   0.0713    0.2464   0.0000      0.776355   437.3677       1.42091       13.9961      -1.91496       5.09101      0.962689     -0.529551       1.95999      0.280595       1.49239     -0.909050       1.41393     0.0888482      0.207182    -0.0810982    -0.0607227    0.00267287    0.00697491    -0.0201669   -0.00489989  -0.000286353   -0.00143530   -0.00290272   0.000654467   0.000239527  -4.31393e-05  -3.37613e-06  -3.23010e-06   1.35067e-06   1.06552e-07   2.39642e-08  -6.77496e-09       0.00000       0.00000       0.00000       0.00000       2.99084       3.92299       4.20265       4.28391       3.95844       3.49644       3.02837       2.58374       2.00978       1.56248       1.14800      0.822182      0.544312      0.354084      0.231109      0.139537     0.0786678     0.0471744     0.0247102     0.0127636    0.00616207    0.00292553    0.00130126   0.000517002   0.000188545   6.98005e-05   2.13274e-05   6.41881e-06   1.70180e-06   3.87763e-07   6.86525e-08   8.96987e-09       0.00000       0.00000       0.00000       0.00000
  16  13 2657.0200    2.1847  1.0840 11.3994 -0.0036      0.423097  0.0438   0.0494   0.0723    0.1928   0.0000      0.760829   436.8054       7.15407       5.26263       4.04965       6.95406      -3.35482       2.36322      -4.40230       1.19199     -0.897051      -1.10973     -0.807391     0.0915570     0.0255858     0.0854295     0.0132165     0.0191185    -0.0104761   -0.00512891     0.0238975    0.00656167   -0.00299872   -0.00166056   0.000132473  -0.000175062  -3.06767e-06   3.99332e-05  -3.55854e-06  -1.67452e-06  -3.29376e-07   5.19527e-08   2.69908e-09       0.00000       0.00000       0.00000       0.00000       2.91459       3.98666       4.08985       4.03050       3.79875       3.43004       3.01494       2.55254       2.11665       1.60712       1.20367      0.815951      0.566795      0.372438      0.218250      0.147318     0.0794441     0.0450609     0.0259820     0.0114079    0.00626980    0.00261391    0.00124500   0.000430239   0.000206252   6.54772e-05   2.13143e-05   7.01571e-06   1.76290e-06   3.88899e-07   7.35761e-08   9.27820e-09       0.00000       0.00000       0.00000       0.00000
  16  16 3083.6004    3.9014  1.0223 12.4673  0.0019      0.250446  0.0391   0.0930   0.0694    0.2549   0.0000      0.725943   437.6500       11.4792       13.8650       1.86260       3.72702     -0.860248      -1.39108      -2.93973      0.347931      -1.55647      0.350344      -1.04177      0.364135     -0.260368     0.0264803     -0.104057     0.0742432     0.0467274    -0.0112223   -0.00748652    0.00187640   0.000974483   1.80126e-05  -0.000670756  -0.000424435   0.000113029   1.20530e-05   3.42800e-06  -9.33768e-08  -2.19326e-07   6.73445e-08  -1.69164e-08       0.00000       0.00000       0.00000       0.00000       2.62065       3.59568       3.38360       3.83516       3.39145       3.34865       2.57079       2.46454       1.75117       1.51610       1.04240      0.783558      0.499488      0.362640      0.211280      0.140390     0.0746989     0.0483982     0.0221036     0.0131023    0.00525776    0.00282320    0.00104760   0.000518734   0.000156578   6.75773e-05   1.80342e-05   6.46770e-06   1.51047e-06   3.93587e-07   5.86275e-08   1.05490e-08       0.00000       0.00000       0.00000       0.00000
  16  17 3225.1166    3.7355  1.2483 12.9181 -0.0058       2.10067  0.0478   0.0851   0.0811    0.1938   0.0000      0.716296   436.2274       4.27929       16.2697      -7.28798      -11.7184       6.14357      -2.67605       2.97520      -1.62464      -1.14720       1.86821     0.0828500     -0.175695     -0.194386      0.191950      0.143102    -0.0706658    -0.0316863     0.0535192   -0.00693625   -0.00226726   0.000321926    0.00250985  -0.000557783   0.000189653  -9.38351e-06   1.34524e-05   4.72108e-06   2.07727e-06  -3.97965e-07  -1.87418e-07   1.75132e-08       0.00000       0.00000       0.00000       0.00000       3.27085       4.23883       4.23785       4.34041       4.05430       3.86160       3.24731       2.85625       2.40393       1.83643       1.40587      0.928464      0.669142      0.434094      0.267862      0.165281     0.0962187     0.0547398     0.0299298     0.0147306    0.00708501    0.00316118    0.00138188   0.000560807   0.000222382   7.62623e-05   2.51307e-05   7.80159e-06   2.09265e-06   4.21381e-07   8.01473e-08   1.06878e-08       0.00000       0.00000       0.00000       0.00000
  16  18 3366.5489    3.3995  1.8435 12.2256  0.0060      0.483401  0.0571   0.0640   0.1020    0.1808   0.0000      0.459414   436.1785       12.7885       10.1092      -5.42614       3.83088      -4.05512       3.41242      -1.97783      -1.35672      -3.42325     -0.942576     -0.499667      0.224704     -0.258322    -0.0416573    -0.0716399    -0.0234844     0.0496124    -0.0282190     0.0123001    0.00824243   0.000258826    0.00114933   0.000692944   0.000128323  -0.000177536   1.78985e-05  -5.66992e-06   2.17940e-06  -2.58752e-07   1.47232e-07   2.05287e-08       0.00000       0.00000       0.00000       0.00000       3.85985       4.73815       5.11054       5.33893       4.92232       4.49721       3.80905       3.17809       2.62184       2.01290       1.45764       1.05340      0.689096      0.498633      0.291659      0.184238      0.106669     0.0635280     0.0328924     0.0175610    0.00823578    0.00360090    0.00166677   0.000671333   0.000245033   8.83392e-05   2.75043e-05   8.69698e-06   1.94942e-06   4.72913e-07   8.32859e-08   1.10825e-08       0.00000       0.00000       0.00000       0.00000
  16  19 3508.2989    2.8331  2.6895 11.5608 -0.0056      0.835932  0.0646   0.0433   0.1208    0.1501   0.0000      0.220079   446.6301       4.80617       5.87380       3.47092      -12.4202      0.784726      -2.46347      -9.46533       4.32691     -0.211229       1.44763     -0.530427       2.06431      -1.00786     0.0824926      0.140229      0.267676     0.0299464    -0.0184940   0.000396567     0.0107507   -0.00541971  -3.71174e-05  -0.000371233   6.15325e-05   2.64836e-06   2.05042e-05  -8.74926e-06   5.55709e-07  -8.59649e-07   4.47256e-08   5.03711e-09       0.00000       0.00000       0.00000       0.00000       4.76880       6.07440       6.45355       6.17986       5.71642       5.37200       4.66242       4.03413       3.36466       2.57630       1.90736       1.30310      0.887569      0.564782      0.352713      0.212772      0.126287     0.0687509     0.0371686     0.0186515    0.00920085    0.00405156    0.00180596   0.000726914   0.000287086   0.000100786   3.34970e-05   9.80107e-06   2.57048e-06   5.45465e-07   9.92070e-08   1.23585e-08       0.00000       0.00000       0.00000       0.00000
  16  20 3650.2832    2.3556  4.1829 11.1202 -0.0018      0.757361  0.0843   0.0288   0.1543    0.0929   0.0000      0.136084   433.4264       18.5923       6.75085      0.585561      -6.03676      -3.73328       4.68731       3.05070      0.843441      -3.44889     -0.322598       1.19217      -1.59923    -0.0460011     -0.228226      0.423617    -0.0233591     0.0857408      0.109216    -0.0135020    0.00236491    0.00179259    0.00160766  -3.72123e-07  -0.000295019   9.77859e-05  -4.49057e-05   9.36625e-06   2.54351e-06  -2.90592e-07  -8.42303e-08  -2.07593e-08       0.00000       0.00000       0.00000       0.00000       5.83570       7.38902       7.84474       7.76688       7.44645       6.63177       6.03455       4.89573       4.07449       3.13735       2.33495       1.66346       1.10823      0.733871      0.462871      0.287893      0.166909     0.0919608     0.0500262     0.0246670     0.0120075    0.00567937    0.00240379   0.000990165   0.000385067   0.000133539   4.38996e-05   1.28825e-05   3.27496e-06   7.57726e-07   1.41658e-07   1.63634e-08       0.00000       0.00000       0.00000       0.00000
  16  21 3792.1608    1.9541  6.1698 10.6341  0.0004      0.567350  0.1081   0.0203   0.1989    0.0721   0.0000     0.0920432   436.6043       11.0977       24.4002      -6.90267      -10.8819       7.73337       4.94019      -7.74350      -1.40290      -4.91661      -4.47846       1.16620      0.698741     -0.206766      0.142519     -0.195910     -0.333762      0.114444     0.0409172     0.0329622    0.00549387   -0.00313816   -0.00425338    0.00109448  -9.73171e-05   0.000115296  -2.24134e-05   1.53985e-07   5.35888e-06   9.19665e-07  -9.43209e-08  -1.57298e-08       0.00000       0.00000       0.00000       0.00000       7.13882       9.22228       9.37989       9.71486       9.26640       8.67107       7.32511       6.03586       5.03602       3.84639       2.89361       2.04398       1.40440      0.915452      0.588707      0.370919      0.212257      0.120818     0.0621983     0.0322623     0.0149527    0.00713110    0.00289747    0.00123243   0.000457787   0.000172024   5.43323e-05   1.65256e-05   4.25379e-06   9.41838e-07   1.78157e-07   2.28414e-08       0.00000       0.00000       0.00000       0.00000
  16  22 3934.1112    1.6546  7.9676 10.5827 -0.0029      0.424828  0.1376   0.0170   0.2422    0.0576   0.0000     0.0745215   443.6345       34.3779      -1.99727       23.7045      -6.14056      -16.1081      -4.62567      -7.52479       7.31984       2.77822      -2.86700      -2.12459      0.427028      -1.52094     -0.704403      0.569554    -0.0663102      0.262619   -0.00944103     0.0849107   -0.00966091   -0.00430203  -0.000945742  -0.000649341  -0.000926182   1.98728e-05   4.52810e-05  -9.59139e-06   3.21346e-06   3.30330e-07   2.50911e-07  -1.56695e-08       0.00000       0.00000       0.00000       0.00000       8.70417       11.2679       12.0429       11.9024       11.5292       10.4946       9.01498       7.57556       6.16574       4.70000       3.52377       2.53207       1.69989       1.16680      0.728613      0.437755      0.266250      0.149390     0.0754082     0.0420884     0.0194535    0.00882259    0.00388246    0.00167534   0.000585201   0.000217480   7.18267e-05   2.14506e-05   5.42783e-06   1.22016e-06   2.18424e-07   2.69207e-08       0.00000       0.00000       0.00000       0.00000
  16  23 4076.7386    1.3810 10.4219 10.3773 -0.0035      0.579469  0.1741   0.0141   0.3145    0.0538   0.0000     0.0699939   422.7084       30.0614       18.9101      -11.0014      -2.06914       2.43435      -7.12635      -19.1732       5.95082      -4.48672       2.00207      -4.73885     -0.352168       1.21660      -1.34851      0.160720      0.114264      0.211746     0.0372064    -0.0296408     0.0466627   -0.00750557   -0.00544021    0.00160465   0.000728947  -0.000290100   4.69173e-05   5.57934e-05  -1.76754e-06  -1.23034e-06   2.57600e-07  -1.48301e-08       0.00000       0.00000       0.00000       0.00000       10.7087       13.7010       14.5968       14.9188       14.2244       12.8936       10.9498       9.27431       7.38139       5.76023       4.22217       3.00157       2.12538       1.38602      0.891359      0.540542      0.317056      0.181745     0.0962669     0.0504681     0.0234883     0.0112554    0.00461599    0.00198342   0.000729467   0.000267500   8.46864e-05   2.50647e-05   6.67094e-06   1.46274e-06   2.58055e-07   3.26869e-08       0.00000       0.00000       0.00000       0.00000
  16  24 4218.3878    1.1766 13.1862 10.2954  0.0004      0.233956  0.2369   0.0117   0.4097    0.0478   0.0000     0.0741955   465.9512       12.0723       8.59310      -22.0224      -4.96434      0.371783       14.9941      -36.2667      -3.56350       8.81999       4.77745       3.68679      0.327596      -2.59276     -0.161955      0.779267      0.369947     -0.362837     0.0266764    -0.0471532   -0.00699398    0.00944253  -0.000397329    0.00149636  -8.46372e-05  -0.000199287   0.000110659   5.58274e-05   3.74269e-06  -2.02327e-06   3.30822e-07   2.64428e-08       0.00000       0.00000       0.00000       0.00000       13.2772       17.1496       18.3705       18.2676       17.7739       15.6525       13.9272       11.6283       9.42436       7.32106       5.45008       3.87121       2.65176       1.73675       1.11828      0.691637      0.400373      0.229135      0.120657     0.0621248     0.0303530     0.0138553    0.00614202    0.00246346   0.000941307   0.000339112   0.000108062   3.23043e-05   8.49122e-06   1.89865e-06   3.40689e-07   3.99617e-08       0.00000       0.00000       0.00000       0.00000
  17   9 2113.0843    0.7923  0.5772  9.9111 -0.0103       6.81709  0.0319   0.0232   0.0489    0.1055   0.0000       1.07156   433.8721      -1.71360       15.6900      0.776417      -5.90184     0.0871270      -1.47149      -2.91277       2.91968      -2.09276     -0.212785     -0.117964     -0.655400      0.386382    -0.0527625     -0.163712    -0.0922030    -0.0282508     0.0161109    0.00223307   -0.00617601   -0.00146714   -0.00157491   0.000462033   0.000235088  -7.80856e-05   2.48213e-05  -4.82316e-06   7.80186e-06  -1.20457e-06   9.38300e-08   8.57972e-09  -2.07342e-08   4.77210e-11       0.00000       0.00000       2.84639       3.74581       4.10123       4.24574       3.98937       3.55473       2.86142       2.38401       1.95626       1.48444       1.13711      0.774790      0.513785      0.328602      0.246940      0.139809     0.0890335     0.0586848     0.0299174     0.0172954    0.00821716    0.00429165    0.00159059   0.000907985   0.000318221   0.000135114   3.97597e-05   1.80971e-05   5.33139e-06   1.43772e-06   3.73354e-07   7.10877e-08   1.43446e-08   1.83410e-09       0.00000       0.00000
  17  10 2260.4993    1.0221  0.7800 10.2557 -0.0116       5.89084  0.0318   0.0269   0.0576    0.1388   0.0000      0.903625   432.2194      0.264074       13.3076      -3.50355       1.32830       6.29348      -1.14791     -0.714291       3.09607      -1.70742    -0.0972988      0.895689       1.34081     -0.100671     -0.461323    -0.0817415      0.147629     0.0293999    -0.0406326   -0.00334719    0.00418009    -0.0137670   0.000113789  -0.000949689  -0.000748652   0.000184944  -2.85683e-05  -2.42844e-05   1.60555e-07  -5.51447e-07   2.29226e-07   3.81064e-08  -1.20766e-08   1.20929e-09       0.00000       0.00000       2.40236       3.07774       3.20476       3.05696       2.92891       2.72935       2.46521       2.18524       1.81847       1.42450       1.05552      0.763217      0.562670      0.382709      0.238804      0.146841     0.0842923     0.0515107     0.0260959     0.0157044    0.00778243    0.00392185    0.00180443   0.000705949   0.000341880   0.000128243   4.58436e-05   1.70799e-05   4.84053e-06   1.52489e-06   3.71194e-07   7.92584e-08   1.37059e-08   1.67124e-09       0.00000       0.00000
  17  11 2405.1207    1.5080  0.8792 10.6299 -0.0093       3.20981  0.0335   0.0385   0.0599    0.2020   0.0000      0.777798   434.3279       6.86238       5.89397       1.21012     -0.876819      -4.33498      -1.02855      -5.83164       4.90696     -0.740531     -0.615414     -0.886500     -0.246905      0.153634      0.240393     0.0760143     0.0302006   0.000464045   -0.00457646     0.0217941     0.0125305   -0.00300585   0.000664539    0.00137378   0.000351764   3.27120e-05  -5.64571e-05  -1.70409e-06   1.38727e-06  -1.94858e-06  -3.28256e-07  -3.96021e-08   2.06460e-08  -4.83847e-10       0.00000       0.00000       2.50592       3.00096       3.30364       3.29976       3.30470       2.93603       2.58232       2.18032       1.73179       1.32945       1.03672      0.766820      0.511012      0.371611      0.240409      0.153308     0.0944592     0.0537943     0.0305922     0.0162056    0.00811717    0.00392941    0.00192604   0.000828776   0.000357627   0.000135945   4.77152e-05   1.58681e-05   5.23630e-06   1.48942e-06   3.61049e-07   7.92090e-08   1.33773e-08   1.48824e-09       0.00000       0.00000
  17  12 2548.1558    1.9311  1.0428 10.8087 -0.0076       1.76987  0.0432   0.0423   0.0688    0.2398   0.0000      0.689348   438.2729      0.870042       17.3717      -2.02543      -5.61382       3.03374      0.373783      0.638701      -1.34924     -0.778647      0.695057     -0.409856      0.509404     -0.267770      0.166885   -0.00109063      0.161390     0.0109955     0.0214752    0.00845311   0.000595438   -0.00193684    0.00175468  -0.000319043   6.72131e-05   5.19591e-05   6.27514e-05  -1.46926e-05  -2.86023e-06   1.22547e-06  -4.76470e-07  -1.18666e-07   1.76882e-09   1.99814e-09       0.00000       0.00000       3.89362       5.06782       5.17648       4.52023       3.51612       3.34369       3.47605       3.53650       3.10569       2.57828       1.91326       1.31220      0.809374      0.520742      0.293157      0.174313     0.0978703     0.0555608     0.0312912     0.0178851    0.00763434    0.00431523    0.00202949   0.000929729   0.000378181   0.000165233   5.28168e-05   1.85284e-05   5.58386e-06   1.74161e-06   3.93978e-07   9.24376e-08   1.42225e-08   2.06663e-09       0.00000       0.00000
  17  13 2691.1812    2.5194  1.0529 10.8404 -0.0048       2.26390  0.0368   0.0533   0.0627    0.3297   0.0000      0.613200   434.9758       6.16753       17.4688      -2.86787      -2.04282      -4.43563      0.123938      -2.89259       1.03843      -1.30652       1.29205      0.409784     -0.405689     -0.114849      0.456723      0.266481     0.0621612    0.00185977     0.0421351    0.00896281    0.00252635   -0.00524924    0.00195773   0.000566149   1.69039e-05  -0.000128122  -2.18510e-05  -2.51543e-06  -2.54211e-06   4.83991e-07  -1.54771e-08  -6.68350e-08  -1.18869e-08   1.11465e-09       0.00000       0.00000       2.43585       3.22130       3.26269       3.48425       3.19658       3.08543       2.59832       2.29836       1.79993       1.41249       1.04001      0.807937      0.561201      0.397163      0.242863      0.164530     0.0949300     0.0563630     0.0292412     0.0168327    0.00818165    0.00440183    0.00189413   0.000881047   0.000333571   0.000146606   4.93555e-05   1.84103e-05   5.36184e-06   1.69325e-06   3.88787e-07   9.12868e-08   1.50965e-08   2.14076e-09       0.00000       0.00000
  17  14 2834.4933    3.1055  0.9369 11.7533 -0.0075       2.81338  0.0326   0.0705   0.0591    0.2269   0.0000      0.522190   438.8827       3.55015       12.4643      0.650924       3.30204      -3.87898      0.292833     -0.826983      -1.55498      -3.34309     -0.391880     -0.992742      -1.11944    -0.0107399      0.371215      0.204357    -0.0645728    -0.0588404   -0.00694102   -0.00245942   -0.00167583    0.00158656  -0.000661744  -0.000754782  -0.000497314   0.000242426   6.98809e-05  -7.79092e-06  -3.69890e-06   1.62088e-06  -2.37151e-07  -3.34774e-08  -5.49258e-09   9.67312e-10       0.00000       0.00000       2.23997       2.88898       3.08958       3.05214       3.03917       2.70066       2.42993       1.99125       1.70901       1.26771      0.973275      0.724620      0.502032      0.350018      0.227473      0.146093     0.0843378     0.0512327     0.0282996     0.0146690    0.00800134    0.00377117    0.00175192   0.000811164   0.000331210   0.000123710   4.82176e-05   1.61629e-05   5.22495e-06   1.55067e-06   3.61123e-07   8.09834e-08   1.49701e-08   1.67683e-09       0.00000       0.00000
  17  15 2977.2706    3.8192  0.9053 12.6067 -0.0037     -0.688192  0.0344   0.0927   0.0585    0.1807   0.0000      0.489762   439.1519       4.00833       17.5561      -3.96901      -1.49967      -2.36589       1.90355      0.325324       1.77609       1.35544      -2.04856      0.397071      0.280721     0.0621411     -0.316090     -0.163719      0.122627    0.00934184   -0.00968636    -0.0104108    0.00518533    0.00583100   0.000519564   7.68847e-06   0.000401392   0.000310492  -1.29938e-05  -9.62234e-06  -3.72235e-06   2.17586e-06  -6.85809e-07   1.56282e-08  -2.32532e-08  -2.38692e-09       0.00000       0.00000       2.55843       3.19252       3.25504       3.41817       3.25058       3.03014       2.66243       2.15279       1.76884       1.45545       1.04547      0.783027      0.536632      0.377060      0.250664      0.156607     0.0913041     0.0551296     0.0309821     0.0172351    0.00781896    0.00402744    0.00181721   0.000819029   0.000322335   0.000137862   4.68142e-05   1.72829e-05   5.03041e-06   1.41200e-06   3.47391e-07   8.14068e-08   1.37345e-08   1.82239e-09       0.00000       0.00000
  17  16 3119.5303    3.9002  1.1060 12.5960 -0.0026      0.734211  0.0422   0.0881   0.0691    0.2564   0.0000      0.568147   439.8390       10.1894       11.0790       1.07016      -3.82526      -4.84805       2.37989      -4.24956       1.90111      -1.45970      0.713867     -0.339651      -1.93396      0.834665     -0.221739     0.0114827    -0.0185934     0.0726055   -0.00600295    -0.0235707    0.00673035    0.00110500  -0.000621877   7.22084e-05  -0.000407911  -0.000359815  -7.93612e-05  -3.02631e-06  -8.21567e-06  -4.12747e-07   5.30598e-07  -7.41431e-08   2.68910e-09   1.07327e-09       0.00000       0.00000       2.79681       3.57160       3.61728       3.92675       3.64204       3.49850       2.92687       2.45324       2.01260       1.50373       1.18695      0.870942      0.610833      0.409020      0.298695      0.163412      0.108077     0.0640204     0.0346031     0.0186724    0.00966454    0.00464136    0.00199965   0.000992983   0.000402849   0.000152890   5.19448e-05   1.97500e-05   6.44763e-06   1.61051e-06   4.35065e-07   8.52456e-08   1.62183e-08   2.25825e-09       0.00000       0.00000
  17  17 3261.5800    3.8082  1.5125 11.7756  0.0019       1.10143  0.0455   0.0714   0.0824    0.3129   0.0000      0.437750   442.4091       18.4456       17.7916      -4.83842       2.63912     -0.576361      -4.28639      -4.43664      0.433654      -2.00900     -0.215235      0.894430     -0.370901     -0.851698    -0.0340935     0.0761626     -0.106539    -0.0265261     0.0682587     0.0176896    -0.0118480  -0.000600724    0.00111125   0.000529865  -0.000639869  -2.20037e-05  -1.04220e-05   1.01530e-05   5.08652e-06  -3.36760e-06  -3.43373e-07   7.05523e-09   3.13923e-08  -1.75748e-09       0.00000       0.00000       3.00611       3.82587       4.19121       4.11841       3.93625       3.61812       3.21462       2.75157       2.13317       1.70510       1.28970      0.932523      0.674277      0.446822      0.306942      0.184516      0.109250     0.0660728     0.0362854     0.0191898    0.00994793    0.00489305    0.00215691    0.00108651   0.000427269   0.000172819   6.21550e-05   2.20781e-05   6.63009e-06   1.86039e-06   5.05102e-07   1.03681e-07   1.76132e-08   2.16096e-09       0.00000       0.00000
  17  18 3403.7248    3.3304  2.0952 11.6232 -0.0015      0.903084  0.0544   0.0545   0.1013    0.2434   0.0000      0.311133   441.7405       5.07468       7.04536       8.37274       9.74995      -8.82584      -3.35964      -6.53696     -0.782176     -0.624702     -0.615760     -0.816922      0.841411      0.169832      0.447846     0.0799609     -0.180117     0.0226564    -0.0270874    -0.0100610    0.00302789    0.00410301    0.00128769  -0.000631313   0.000620104   6.74085e-05   1.87673e-05   5.78635e-06   6.06065e-07   9.87655e-07  -8.76056e-07  -9.95195e-08   2.64216e-09   1.37200e-09       0.00000       0.00000       3.46455       4.38444       4.53678       4.76631       4.53516       4.19342       3.81685       3.04051       2.65292       1.94901       1.56726       1.10237      0.825705      0.545658      0.363137      0.230376      0.140823     0.0806599     0.0447773     0.0244551     0.0124215    0.00610728    0.00293710    0.00121951   0.000531494   0.000206703   7.64752e-05   2.61280e-05   8.15377e-06   2.29661e-06   5.82219e-07   1.17621e-07   2.46170e-08   2.77831e-09       0.00000       0.00000
  17  19 3545.7526    2.7517  3.1157 11.3129 -0.0059      0.726284  0.0699   0.0374   0.1209    0.1437   0.0000      0.187830   441.2428       9.38761       15.6307       5.10589       1.12043      -8.59205       11.1015      -3.20754      0.653326      -1.34655       1.80757      0.837448     -0.727070      -1.31276     -0.637316      0.128544    -0.0853116      0.100326    0.00602203   -0.00552785  -0.000894351     0.0111211    0.00452745   -0.00317175   0.000185225   0.000229091   0.000155304  -3.37992e-05  -3.49180e-06  -1.47278e-06   3.51199e-07   2.36704e-07   9.28158e-09   2.97667e-09       0.00000       0.00000       4.37572       5.65186       6.04188       6.41913       5.77341       5.55365       4.70745       3.99986       3.21533       2.56289       1.88673       1.43414      0.993262      0.661489      0.453755      0.279555      0.172895     0.0980615     0.0579958     0.0296637     0.0157163    0.00746794    0.00373817    0.00157960   0.000684271   0.000255380   0.000101172   3.32490e-05   1.09043e-05   2.86952e-06   7.36402e-07   1.59720e-07   2.71647e-08   3.65479e-09       0.00000       0.00000
  17  20 3688.2197    2.2821  4.6612 10.7746  0.0019      0.607057  0.0886   0.0257   0.1565    0.0975   0.0000      0.112208   434.7038       14.3885       6.26641       2.98660      0.957647      -14.9524      -4.88918      -6.95648       7.73739      -4.19419      -1.51106      0.384698      0.430008     0.0222247      0.873552     -0.105044     0.0125860      0.102378    -0.0287109     0.0259325   -0.00829116   -0.00816186   -0.00184955    0.00210095   0.000505613   0.000234970  -3.78449e-05  -2.66021e-05   5.53835e-06  -4.99113e-06  -1.07511e-06   4.98106e-08   2.89672e-08   1.02759e-08       0.00000       0.00000       5.44263       7.31985       7.50515       7.91532       7.35312       6.92534       6.04242       5.12239       4.13502       3.23049       2.52099       1.79670       1.29205      0.876865      0.575218      0.362560      0.224564      0.130061     0.0716829     0.0382768     0.0202387    0.00957950    0.00465823    0.00195926   0.000888439   0.000334215   0.000126147   4.20532e-05   1.34073e-05   3.86804e-06   9.94682e-07   2.10451e-07   3.82342e-08   4.90740e-09       0.00000       0.00000
  17  21 3830.6488    1.9262  6.5465 10.5550 -0.0029      0.516855  0.1089   0.0189   0.1949    0.0664   0.0000     0.0817711   438.4020       20.6383       27.4268      -3.05410      -2.57601       4.26781      -4.65173       7.66217      -9.69360      -3.67965       2.76380      0.585338      -1.66069      0.786427      0.511166      0.678467     -0.164367     -0.453120     -0.175120    -0.0215704     0.0491571   -0.00787274   -0.00533161    0.00247068    0.00138988  -0.000646986  -0.000259720   6.86776e-05   1.56254e-05   7.31967e-06   3.25836e-07   3.40934e-07   3.79869e-08  -6.22490e-09       0.00000       0.00000       6.68505       8.58800       9.42821       9.42447       9.11783       8.38397       7.22779       6.12069       5.02752       3.90897       2.94936       2.17863       1.52095       1.05182      0.689111      0.431487      0.262573      0.155675     0.0864122     0.0466032     0.0242420     0.0116534    0.00546309    0.00240250    0.00102737   0.000398042   0.000148313   5.16941e-05   1.65009e-05   4.71105e-06   1.16837e-06   2.53759e-07   4.32994e-08   5.16661e-09       0.00000       0.00000
  17  22 3972.8711    1.5987  8.4747 10.4258 -0.0010      0.313774  0.1327   0.0151   0.2537    0.0557   0.0000     0.0683540   470.0510       7.05436      -10.0198       16.9568      -7.50381      0.691510      -19.8873      -16.9337       2.36694      -3.06350       2.21600     -0.372474      -1.08433     0.0656965     -0.202887      0.560301      0.477593     -0.136885    -0.0322389   -0.00542252   -0.00198409     0.0204594    0.00781346  -0.000670607  -0.000374477  -0.000500469   0.000280107   4.03948e-05   6.69454e-06  -5.77258e-06   2.15436e-06  -3.49807e-07   3.35673e-09  -9.77906e-09       0.00000       0.00000       8.01081       10.3754       11.1892       11.0465       10.9430       10.0181       8.60233       7.59243       6.00928       4.84950       3.66369       2.67448       1.89646       1.27724      0.834657      0.542335      0.324535      0.191632      0.107301     0.0576317     0.0293206     0.0146723    0.00675087    0.00304808    0.00123580   0.000498331   0.000184023   6.33690e-05   1.97114e-05   5.85375e-06   1.49612e-06   3.22251e-07   5.30531e-08   6.49709e-09       0.00000       0.00000
  17  23 4115.8040    1.3510 11.4782 10.2914 -0.0013      0.408156  0.1825   0.0128   0.3346    0.0516   0.0000     0.0644159   459.8730       17.5984       32.4655       9.56732      -21.4504      -13.3841       7.29871      -14.6662      -5.05216       4.25761      0.443969      -3.15694       2.88223      -1.32286     0.0180659     -0.272670     0.0633873     -0.180771     -0.203991    -0.0389594    -0.0152893    -0.0205927   0.000662259    0.00142814  -0.000428681   0.000341663   9.22023e-05  -4.33794e-05   2.19468e-05  -3.92803e-06  -1.45790e-07   1.21476e-07   1.29239e-09   9.23944e-09       0.00000       0.00000       10.1179       13.4176       14.2213       14.4504       14.0530       12.7224       11.4184       9.46433       7.82040       6.11675       4.64175       3.43288       2.40864       1.66847       1.08608      0.694877      0.417830      0.247267      0.138960     0.0744127     0.0387426     0.0188320    0.00887469    0.00394976    0.00166805   0.000651356   0.000244261   8.32311e-05   2.61403e-05   7.52537e-06   1.86853e-06   4.17210e-07   7.35479e-08   8.60991e-09       0.00000       0.00000
  17  24 4257.5667    1.1086 13.4852 10.2960 -0.0025      0.123624  0.2391   0.0108   0.4201    0.0440   0.0000     0.0735349   430.4456       44.7042       14.8651     -0.838615       30.1031      -20.8293       9.36431      -5.96118      -2.56719     -0.468313      -3.31080      -1.84242       2.38051     -0.965916     -0.869726     -0.325822     0.0426292      0.266494     0.0100057     -0.132372   -0.00322623   -0.00623434   -0.00260369  -0.000764723    0.00151478    0.00135662   0.000140239   0.000166026   6.81798e-05   4.58270e-06  -1.68666e-06   5.24541e-08  -3.88590e-08   4.31181e-09       0.00000       0.00000       12.4578       15.9411       17.3530       17.5933       16.8750       15.4893       13.5600       11.6928       9.54787       7.51453       5.77967       4.24091       2.92956       2.05144       1.34262      0.845381      0.519244      0.307753      0.171849     0.0940048     0.0480511     0.0236860     0.0111096    0.00496185    0.00210458   0.000826487   0.000297205   0.000103353   3.27944e-05   9.39516e-06   2.31510e-06   4.99364e-07   8.44947e-08   1.01798e-08       0.00000       0.00000
  17  25 4400.3842    0.8921 16.3105 10.2426 -0.0059     0.0586913  0.3551   0.0084   0.5387    0.0373   0.0000     0.0911837   431.2909       13.4348       28.3021      -18.6578      -34.4761       18.8789       49.0570      -18.6574      -43.0943       23.5453       8.51632      0.230234       5.92502      -4.10692     -0.151403       3.07922      0.471566      -1.01499     0.0204306      0.145554      0.184858     0.0623221  -0.000866838   -0.00598053    0.00545956   0.000792313   -0.00119822   9.02233e-05   1.01817e-05  -5.34970e-06   1.27310e-06   1.43687e-07  -6.84667e-08  -1.51565e-08       0.00000       0.00000       15.5750       20.3693       22.0780       22.4060       21.6384       19.9075       17.4106       15.0184       12.3233       9.66593       7.38440       5.46169       3.91148       2.66035       1.77405       1.13891      0.683615      0.413119      0.230739      0.127594     0.0654556     0.0323523     0.0156003    0.00672722    0.00289605    0.00111657   0.000414445   0.000144613   4.41950e-05   1.27068e-05   3.15621e-06   6.66272e-07   1.13650e-07   1.36972e-08       0.00000       0.00000
  18   8 1992.9380    0.5642  0.4703  9.9993 -0.0071       10.5121  0.0415   0.0203   0.0450    0.0725   0.0000       1.84767   439.7883     -0.800206       12.3190       3.04548     -0.625127       2.67931     -0.248692      0.540538      -1.51187      -1.63072     0.0778347      0.450136     -0.410328     -0.188588     -0.289915     -0.161722     0.0564301    -0.0427406    -0.0183748  -0.000756536   -0.00889725    0.00121927   -0.00188649    0.00257340   0.000515730   3.54620e-05  -0.000116191  -6.31006e-07   1.96500e-05   4.63996e-06   2.17231e-07  -4.55417e-08   5.99840e-08   1.93842e-08   6.15062e-10  -3.63875e-10       1.86472       3.87894       2.82126       4.37896       2.96521       3.67786       2.49780       2.87297       1.71941       1.73728       1.18493      0.938219      0.667237      0.447797      0.357485      0.185986      0.147217     0.0705448     0.0578314     0.0225451     0.0181271    0.00602092    0.00505005    0.00138697    0.00117209   0.000265750   0.000200890   3.90943e-05   2.70642e-05   5.55664e-06   2.46788e-06   4.74917e-07   1.65789e-07   3.22501e-08   5.36213e-09   1.04288e-09
  18  10 2291.7557    1.1139  0.8002 10.5044 -0.0054       5.00454  0.0357   0.0288   0.0629    0.1426   0.0000      0.869718   436.1504      0.101012       19.6303      -2.70452      0.393190      -1.46174      -1.98319      -2.07468      0.723132     0.0570807     -0.790554     -0.170154      0.622294     0.0504030      0.136028    -0.0451059     0.0892467    -0.0144298    0.00113366     0.0182297  -0.000402292   -0.00303269    0.00450271  -0.000944674   1.98402e-06  -0.000118119   1.93426e-05   2.85436e-05   3.06000e-05  -6.32583e-06  -2.13466e-06   1.59863e-07  -5.42377e-08  -3.47603e-09   1.31087e-09  -1.50726e-10       2.52093       3.44078       3.87872       3.76280       3.69216       3.15974       3.12473       2.26787       2.06432       1.53602       1.13754      0.976256      0.576245      0.489916      0.301382      0.195334      0.125248     0.0721231     0.0465135     0.0202514     0.0140485    0.00677063    0.00325496    0.00164843   0.000636132   0.000373071   0.000121276   4.86557e-05   1.91511e-05   5.49711e-06   2.05422e-06   4.86926e-07   9.91956e-08   2.89522e-08   4.91368e-09   4.56895e-10
  18  11 2436.9715    1.5423  0.9962 10.6973 -0.0039       3.98995  0.0351   0.0342   0.0653    0.1857   0.0000      0.741319   434.3288       7.09511       15.8437      -1.66509       3.17575      0.447922      0.702732      0.218074       1.89693      -1.24280     -0.164830     -0.395540      0.889537    -0.0521915      0.512282      0.405857     0.0585985    -0.0380239    -0.0372066    -0.0379707    -0.0109825   -0.00537686   -0.00288866   -0.00145548   0.000495279   0.000410425  -3.80567e-05   1.30198e-05  -2.86804e-05  -4.45939e-06   1.59446e-06   5.02479e-07  -1.01061e-07  -6.73053e-09  -5.88927e-10  -3.67650e-11       2.24569       2.96895       3.19475       3.27494       3.16555       2.80852       2.49873       2.19593       1.80771       1.49921       1.12237      0.813186      0.593376      0.426441      0.277865      0.175314      0.113366     0.0651192     0.0407124     0.0228567     0.0123712    0.00679651    0.00316076    0.00148115   0.000682304   0.000287157   0.000116730   4.71423e-05   1.58434e-05   5.06961e-06   1.64966e-06   4.42526e-07   1.11420e-07   2.39316e-08   3.93882e-09   4.75560e-10
  18  12 2581.0000    1.9333  1.0231 11.4997 -0.0186       2.23483  0.0411   0.0446   0.0644    0.1728   0.0000      0.742539   439.0396      -1.19682       13.3658       1.47566       1.16011     0.0261204       5.78667      -4.38650       2.73370      -1.02468      -2.39149       2.07010     -0.405838     0.0100647     0.0376601     0.0886954     0.0941269     0.0502691    -0.0596097    -0.0482271   -0.00363781     0.0206818    0.00353613    0.00176300   0.000874336   0.000244221   6.52741e-05  -6.28881e-05   1.24574e-05   2.04721e-06  -1.71466e-06   2.94084e-07   8.61344e-08  -9.72993e-10   1.73785e-09  -7.95254e-10       2.51320       3.40242       3.48679       3.68615       3.37634       3.20855       2.85281       2.50192       2.03286       1.66426       1.27431      0.968063      0.699837      0.447201      0.313529      0.205091      0.131578     0.0764419     0.0476838     0.0247575     0.0143642    0.00664983    0.00386575    0.00160417   0.000857797   0.000295753   0.000142669   4.63683e-05   1.98598e-05   5.81767e-06   1.87004e-06   4.83365e-07   1.27835e-07   2.53264e-08   4.32314e-09   5.78755e-10
  18  13 2724.8548    2.6502  0.9457 11.7061 -0.0083       1.59925  0.0346   0.0605   0.0601    0.1950   0.0000      0.696795   436.9004       9.40424       12.8310       1.50970      -1.65785      -2.65633       5.79947      -1.28052     0.0498258     -0.337662       1.33339     -0.619541    -0.0221016     -0.257487     -0.401471     -0.105995      0.111529    -0.0477537   -0.00346708     0.0159801    0.00137780   -0.00607893   -0.00380031    0.00287527  -0.000778023  -5.62431e-05   0.000110459   4.14700e-06   2.06100e-05  -2.47969e-06   5.10626e-08   1.91077e-07  -1.05321e-07  -2.28696e-08   3.69284e-09   7.06999e-10       2.43525       2.95005       3.16202       3.11982       2.95979       2.70407       2.45014       2.22653       1.95937       1.59598       1.18215      0.881467      0.643776      0.425822      0.278627      0.176465      0.113134     0.0670754     0.0385418     0.0215450     0.0120253    0.00632886    0.00322827    0.00149839   0.000635876   0.000264446   0.000107113   4.14438e-05   1.50354e-05   4.90377e-06   1.47102e-06   3.87811e-07   9.79076e-08   2.00555e-08   3.27777e-09   3.94028e-10
  18  15 3012.3297    3.7236  0.9360 12.8372 -0.0069       2.59550  0.0413   0.0861   0.0612    0.1594   0.0000      0.727161   437.3009       4.79198       11.0910     -0.231660      -2.14208      0.966175       4.60971     -0.729884      -1.20096      -2.13386      0.210550     -0.333028      0.483630      0.618531     -0.200477    -0.0764481    -0.0758392     0.0858065     0.0334595    -0.0178169    0.00808250   0.000824698   0.000311896    0.00105079   8.06639e-06  -0.000377791  -0.000157192   2.21463e-05  -5.04721e-06   1.11563e-06  -4.29789e-07   1.88917e-07  -3.70325e-08   1.59527e-08  -8.08184e-10  -3.40831e-10       3.23658       3.37749       3.18990       4.06536       4.33496       3.79698       2.70888       2.34806       2.35139       1.97000       1.32771      0.854910      0.676343      0.556641      0.388973      0.228187      0.122839     0.0770552     0.0565338     0.0360493     0.0201157    0.00962051    0.00436725    0.00188968   0.000740116   0.000299918   0.000113573   4.29702e-05   1.50325e-05   4.81387e-06   1.45320e-06   3.81295e-07   8.78050e-08   1.79395e-08   3.10702e-09   4.02579e-10
  18  16 3155.0162    3.8778  1.1691 12.6573 -0.0059       1.51748  0.0436   0.0820   0.0718    0.2113   0.0000      0.732409   438.9934       11.3737       8.08529      -2.32698      0.908490      0.113466       2.29025      -2.70772      -1.02647     -0.844276     -0.469946     -0.905269       1.08371    -0.0864051     -0.169579      0.144672     0.0122904     -0.107622    0.00940274    -0.0138291     0.0224935   -0.00234158   -0.00179560   0.000445387   0.000357369   2.27566e-05   2.32273e-05   3.69770e-05   1.27738e-05  -6.33972e-06   1.58225e-07  -7.31581e-08   1.76775e-07   1.75891e-08   3.00693e-09  -7.86955e-10       2.73610       3.71087       3.62182       3.89190       3.12804       3.26688       2.89044       2.78003       2.25020       1.93787       1.40014       1.07584      0.755514      0.521738      0.319491      0.227260      0.126990     0.0770608     0.0438507     0.0266297     0.0132832    0.00691869    0.00355185    0.00179800   0.000773078   0.000324758   0.000131850   5.38893e-05   1.84766e-05   6.07336e-06   1.65897e-06   5.11557e-07   1.13136e-07   2.62318e-08   4.12189e-09   6.52711e-10
  18  17 3297.4867    3.6352  1.5362 12.2101 -0.0045      0.786147  0.0484   0.0665   0.0802    0.2090   0.0000      0.513363   436.8005       10.9594       12.6683     -0.719978     -0.813733      -7.20055       2.59106      -6.10804       3.61417      -1.17812     0.0256450      -1.04789     -0.481597      0.157268      0.372670     -0.105100      0.241712    -0.0411460    -0.0120834     0.0284705   -0.00685257   -0.00969087    0.00192019   0.000191015  -0.000561455   0.000344042  -0.000174698  -1.93526e-06   1.68755e-05  -2.69111e-07  -2.49387e-07   1.45673e-07  -9.70807e-09  -1.41746e-08   6.92478e-09   6.28913e-10       2.97783       3.53301       3.69903       3.82853       3.84728       3.66399       3.14202       2.62670       2.23517       1.75410       1.51622       1.11326      0.736092      0.507756      0.334842      0.238830      0.155661     0.0977172     0.0557751     0.0310144     0.0159108    0.00791370    0.00397963    0.00183922   0.000845562   0.000355775   0.000148344   5.24797e-05   1.83638e-05   6.29212e-06   1.95992e-06   5.56534e-07   1.20252e-07   2.50659e-08   4.55369e-09   5.24375e-10
  18  18 3440.1547    3.1496  2.2054 11.8222 -0.0059      0.511824  0.0564   0.0494   0.0991    0.1701   0.0000      0.286635   442.9535       11.8944       8.26549      -4.26684      -1.27032      -7.86913      0.359464      -2.83971      -3.43355      -2.47960       1.21323      -1.43259      0.183315       1.26199     0.0585854     -0.562212     -0.184238      0.153055    -0.0704389     0.0381012     0.0189017   -0.00512842   -0.00739150  -6.15626e-05  -0.000427580  -0.000606477   0.000223658   1.02668e-05  -6.16697e-06   5.80201e-06  -1.69470e-06  -3.35789e-07   5.89856e-08   2.27305e-08  -1.68703e-09   7.20935e-10       3.41605       4.41415       4.61347       4.76153       4.68788       4.36404       3.80088       3.25156       2.68100       2.08036       1.64454       1.19421      0.922180      0.627993      0.424924      0.280005      0.178090      0.107628     0.0617843     0.0346491     0.0179018     0.0100832    0.00461431    0.00224515   0.000983232   0.000424431   0.000162233   6.82414e-05   2.27140e-05   7.85563e-06   2.33596e-06   6.65172e-07   1.65257e-07   3.23467e-08   5.84263e-09   6.94177e-10
  18  19 3582.9420    2.5951  3.5025 11.0585 -0.0026      0.649890  0.0724   0.0324   0.1256    0.1343   0.0000      0.144548   436.8217       11.7040       23.4167     -0.781367       3.21106      -9.14015      -2.94374      -8.13950     -0.141881      -3.30783     -0.435902      -1.21979      0.168585      0.516490     -0.449243    -0.0923867      0.400450      0.169921    -0.0712825     0.0570085     0.0136972    0.00265275    0.00692656    0.00502784  -0.000696482  -0.000369563   0.000184246   0.000163428  -2.15830e-05  -1.00722e-05   8.88704e-06  -1.74323e-09  -4.52383e-07  -7.10872e-08  -1.66336e-09   3.08896e-10       4.52042       5.65174       5.85888       6.26179       5.98326       5.56844       4.92624       4.18033       3.43617       2.80356       2.22297       1.60984       1.14572      0.799362      0.551517      0.361749      0.219418      0.138082     0.0801485     0.0469092     0.0242146     0.0123098    0.00586868    0.00290687    0.00125044   0.000567960   0.000217985   8.47265e-05   2.89160e-05   9.90256e-06   2.83200e-06   8.16726e-07   1.97452e-07   4.12025e-08   7.19584e-09   8.70583e-10
  18  20 3725.8942    2.1825  5.2955 10.8386 -0.0019      0.609725  0.0941   0.0229   0.1636    0.0801   0.0000     0.0966936   437.9013       15.6034       4.83265      -9.20483       7.24257      -3.54683      0.393442      -7.24478      -5.80041      -6.22776       5.72055      -1.67937      -1.28839     -0.796061      0.505886      0.294774     -0.136033     -0.110575      0.103362     -0.105789     0.0218944     0.0116348    0.00198482   -0.00165995    0.00278106   0.000862602  -0.000120798   0.000103582   6.05348e-05  -1.74438e-05   1.32132e-06   9.25344e-07  -6.03518e-09  -1.36296e-08  -3.90274e-09   1.37002e-10       5.51318       7.09774       7.53436       7.88305       7.37966       7.00478       6.17518       5.35398       4.52704       3.60980       2.75824       2.07001       1.51598       1.03034      0.716546      0.453513      0.285185      0.172540      0.101635     0.0573049     0.0310190     0.0162061    0.00803747    0.00372711    0.00175212   0.000717858   0.000295480   0.000111491   4.06210e-05   1.36272e-05   4.10013e-06   1.09539e-06   2.76378e-07   5.66640e-08   9.78199e-09   1.18481e-09
  18  21 3868.6281    1.8234  7.4517 10.4181 -0.0017      0.361076  0.1155   0.0167   0.2106    0.0634   0.0000     0.0682837   440.7708       22.4783       12.6343       3.52927      -12.6354      -16.1164       4.41803      0.706502       1.78045      -6.93331     -0.987120       1.57330       5.99549      -1.41838       1.33283      0.678093     -0.185352      0.259285    -0.0534073     0.0109747     0.0118910    0.00905752    -0.0124565    0.00706939    0.00112729  -0.000605213   9.85693e-05  -9.99217e-05  -4.82092e-05   2.48397e-05   2.33290e-06  -1.09681e-06   3.24565e-07   7.27307e-08  -2.47054e-08  -6.46283e-10       6.69511       8.46559       9.14924       9.32364       9.18879       8.39357       7.77973       6.39201       5.34695       4.22150       3.31061       2.48628       1.81538       1.28260      0.851450      0.563019      0.358098      0.218312      0.124000     0.0689775     0.0374220     0.0193042    0.00966618    0.00454856    0.00202327   0.000883068   0.000361980   0.000137056   4.89555e-05   1.61412e-05   4.89131e-06   1.35827e-06   3.28036e-07   7.11660e-08   1.24128e-08   1.33029e-09
  18  22 4011.7656    1.4992  9.7041 10.4445 -0.0033      0.392957  0.1520   0.0137   0.2720    0.0496   0.0000     0.0633229   442.9945       21.6332       7.10415      0.285416       3.59886      -2.26521      -7.65753      -2.01085       5.39806      -8.30718      0.102526      -5.51309     -0.755573      -2.87320     -0.935690      -1.08690      0.104722      0.363496      0.138270     0.0934561    -0.0687169    0.00175224     0.0244012   -0.00995303    0.00132301  -0.000491839   0.000517241  -0.000251351  -1.84754e-05   2.79108e-05  -5.70757e-07  -7.11450e-07   1.89245e-07   1.61817e-07  -3.07601e-08   1.54995e-09       8.45406       10.9620       11.7883       11.9213       11.6467       10.7513       9.63576       8.27705       6.75072       5.49266       4.21167       3.17048       2.27994       1.60658       1.08220      0.701578      0.447474      0.269286      0.156499     0.0891926     0.0477768     0.0246422     0.0123417    0.00588143    0.00261498    0.00113536   0.000464394   0.000176984   6.22188e-05   2.07527e-05   6.31042e-06   1.73852e-06   4.31250e-07   9.12451e-08   1.49910e-08   1.72679e-09
  18  23 4154.6401    1.2863 11.9193 10.3002 -0.0027      0.303746  0.1941   0.0117   0.3424    0.0488   0.0000     0.0663664   450.3410       19.7878     -0.309349       32.0147       21.3448      -50.9412       4.23727      -8.88116       20.7075      -16.7066      -5.01189     -0.790857     -0.867369      -2.18317     -0.283868     -0.552910     -0.852458     -0.216248     0.0956999     -0.136613    -0.0438469     0.0125210     0.0214193    0.00880500   -0.00291641   -0.00239782  -2.01093e-05  -3.56095e-05   1.12834e-05  -1.23008e-05   2.87701e-06   5.78518e-07  -5.57040e-07   1.13003e-08   3.19862e-09  -2.88919e-10       10.0695       13.1060       14.2048       14.7478       14.2838       12.9290       11.5941       9.81475       8.17445       6.64044       4.90315       3.78410       2.73109       1.91628       1.28274      0.853625      0.531263      0.322788      0.190795      0.108046     0.0587609     0.0305591     0.0151731    0.00736076    0.00319110    0.00140088   0.000552257   0.000216837   7.76788e-05   2.55610e-05   7.66615e-06   2.09899e-06   5.12284e-07   1.12108e-07   1.83565e-08   2.10992e-09
  18  24 4297.8228    1.0621 14.9692 10.3167 -0.0035      0.165913  0.2737   0.0093   0.4490    0.0391   0.0000     0.0717673   429.2566      -2.67302       13.2003      -16.2772      -6.65093      -5.65171      -10.2535      -21.6998       14.3280       1.62736      -12.3630      -5.26872      -4.28470      -3.68678     -0.530549     -0.319420      0.417502     -0.192969     0.0431108    -0.0975634    -0.0635435    -0.0193364    0.00694592     0.0167269   -0.00747796    0.00115026    0.00156412  -7.79382e-05  -3.22510e-05   1.30900e-05  -1.14072e-05   3.15963e-06   4.40913e-07   1.16549e-07   1.37518e-08  -3.55238e-09       12.6079       16.6657       18.0525       18.3647       17.6993       16.4030       14.7068       12.5569       10.3095       8.46687       6.40017       4.90770       3.47599       2.49787       1.64989       1.09813      0.692951      0.424462      0.248264      0.138660     0.0757249     0.0397480     0.0197010    0.00923970    0.00427045    0.00181157   0.000747330   0.000285860   0.000102386   3.35685e-05   1.02529e-05   2.81291e-06   6.70599e-07   1.45927e-07   2.34330e-08   2.74683e-09
  19   7 1867.3085    0.4208  0.3860  9.9360 -0.0031       10.5680  0.0252   0.0157   0.0414    0.0590   0.0000       2.51626   437.6666       1.10511       16.6768      0.142842      -1.33701      -3.20146      -4.17577       1.71537       2.83165       2.06045      -2.25919      -1.55371      0.482877      0.181674   -0.00603752    0.00946414      0.135940    -0.0646017    0.00314619    -0.0121443    -0.0179371   -0.00169975    0.00610601    0.00283159   0.000224225  -0.000171353   0.000130639  -2.44713e-05  -1.14035e-05   1.20573e-06   5.86101e-06   6.16499e-07  -5.53543e-07  -7.59051e-08   1.13983e-08  -7.77199e-09       1.55637       2.16179       2.30190       2.35437       2.13582       2.13883       2.02417       1.59225       1.50458       1.15719      0.907195      0.687340      0.511171      0.368863      0.241633      0.170274      0.106808     0.0672185     0.0391512     0.0234947     0.0132786    0.00721979    0.00378021    0.00192287   0.000956885   0.000399381   0.000194397   7.29554e-05   3.18185e-05   1.17423e-05   4.18795e-06   1.29740e-06   4.00331e-07   9.84416e-08   2.18442e-08   4.91340e-09
  19   8 2021.8264    0.6489  0.5458  9.9093 -0.0003       7.52088  0.0350   0.0199   0.0447    0.0825   0.0000       1.29242   437.5304      -3.01462       15.3958       2.15998      -5.27683    -0.0241222       1.68955     -0.834443      -1.11085       1.17033     -0.799635     0.0856402      0.463844      0.241619      0.205896     -0.281299    -0.0181333    0.00495257     0.0319568    0.00261861    0.00457912    0.00394931   0.000364181    0.00118229  -0.000565802  -1.39137e-06   3.89279e-05  -0.000135514   9.64538e-06  -9.11470e-06  -2.30449e-06  -5.70295e-07   4.33663e-08  -1.57012e-08  -3.41224e-10   1.56783e-09       2.83846       2.99420       3.73904       3.75254       2.73173       3.21386       3.38814       2.24841       2.00253       2.14227       1.55911       1.04597      0.885413      0.594724      0.271369      0.244745      0.190666      0.102913     0.0548811     0.0411994     0.0228550    0.00850401    0.00423293    0.00305399    0.00149671   0.000492716   0.000175377   0.000116595   5.75453e-05   2.18883e-05   6.44136e-06   1.69264e-06   4.13954e-07   1.05088e-07   1.97346e-08   5.16544e-09
  19   9 2173.8567    0.8615  0.6834 10.0423 -0.0087       6.53168  0.0346   0.0222   0.0463    0.1077   0.0000       1.00052   438.1212       1.19182       14.9124     0.0153362      -2.06365     -0.721660     -0.278253      -1.08716      -1.63197       1.21236       1.67468      0.955118      0.368458      -1.04442     -0.204309    -0.0230214      0.159954    -0.0915983     0.0228784     0.0157912   -0.00718190   -0.00788725    0.00245201   -0.00111097  -0.000606283   0.000172642  -0.000140126   1.06899e-05   7.45699e-06  -3.90907e-06   8.58075e-07  -2.82213e-07  -1.72040e-07   9.64764e-08  -3.10971e-08  -2.86705e-09       2.62608       3.26847       3.22070       2.85173       2.96297       3.13869       3.09744       2.71230       1.96162       1.30979      0.994633      0.864203      0.730055      0.601611      0.422763      0.288334      0.174371      0.101408     0.0571517     0.0271930     0.0164057    0.00786101    0.00407385    0.00219931   0.000962773   0.000468088   0.000198172   9.18923e-05   3.07206e-05   1.20420e-05   4.46135e-06   1.22903e-06   4.44001e-07   1.15334e-07   2.47300e-08   5.30359e-09
  19  10 2322.4349    1.1876  0.9592 10.3621  0.0016       4.28835  0.0359   0.0265   0.0647    0.1514   0.0000      0.785224   433.8111    -0.0969987       18.9418       1.79360      0.808974       1.41563      -3.06701      -1.53480     -0.425574      0.647033     -0.787858     -0.205495      0.392673      0.508808     -0.442346     -0.191379     0.0976960    -0.0145663    -0.0302367    -0.0127065     0.0179346   -0.00397428  -0.000479820   -0.00263295  -0.000544157   0.000635241  -0.000368674  -2.87093e-05  -3.31788e-05  -3.48137e-06   7.68963e-07   2.44794e-07  -4.24239e-07  -6.01115e-08  -2.81902e-08  -8.94458e-09       2.08925       2.88189       3.11045       3.04713       3.01002       2.64917       2.50159       2.21881       1.83085       1.50773       1.18758      0.922434      0.642123      0.457667      0.309697      0.197360      0.140258     0.0773081     0.0485298     0.0306660     0.0158414    0.00901063    0.00431962    0.00237309    0.00114700   0.000527106   0.000226328   9.34716e-05   3.79145e-05   1.45784e-05   4.26008e-06   1.59059e-06   4.96216e-07   1.20638e-07   3.24640e-08   6.56244e-09
  19  11 2468.2885    1.6754  1.0269 10.8380 -0.0058       3.94248  0.0409   0.0356   0.0614    0.1919   0.0000      0.789625   440.4026      0.733901       15.9716      -1.03600      0.508029      -2.45654       2.81522     -0.691987      -4.29392      -3.11588     -0.671702      0.475104       1.34352     -0.123390     -0.266659     -0.177309    -0.0483491    0.00632060     0.0464285     0.0378025  -0.000915367   -0.00325287   -0.00529976  -0.000656653   0.000230684  -0.000213837  -2.80495e-05   9.07216e-05   2.76632e-05  -1.53220e-05  -7.02692e-06  -3.28605e-07   3.16893e-07  -1.96017e-07  -4.24989e-09   6.43270e-09       2.62383       3.20400       3.16017       3.09389       3.12889       3.16219       2.98123       2.62284       2.14784       1.48510       1.14791      0.911386      0.777472      0.566735      0.424993      0.275390      0.173573     0.0993556     0.0602845     0.0316226     0.0181199    0.00933597    0.00494358    0.00246561    0.00119256   0.000544667   0.000231590   9.43764e-05   3.49456e-05   1.29520e-05   4.51356e-06   1.42812e-06   4.46060e-07   1.11389e-07   2.88227e-08   5.11475e-09
  19  12 2613.2231    2.1228  0.9918 11.1481 -0.0107       2.34172  0.0341   0.0462   0.0613    0.2543   0.0000      0.671074   439.0867       8.14649       14.7708       5.23772       3.58111      -3.86274     -0.843645     0.0327416     -0.198327      -4.76462      -2.33039      -1.04284     -0.740422      0.508621     -0.147974     0.0953144    -0.0763287    -0.0802710     0.0458767     0.0393328   -0.00805960    0.00380548   -0.00276927    0.00259736    0.00186004   0.000238575  -0.000250361   3.35005e-05  -3.92234e-05   2.43126e-06   3.64472e-07   2.25782e-06   3.46501e-07  -1.58097e-07   1.97562e-08   7.59713e-09       2.22137       2.88379       3.09437       3.06636       3.08494       2.87647       2.52595       2.12199       1.76048       1.48181       1.15459      0.865282      0.622611      0.445424      0.287886      0.203449      0.134730     0.0807587     0.0524321     0.0294336     0.0164394    0.00850890    0.00445230    0.00214722    0.00105547   0.000467636   0.000202240   8.12711e-05   3.44531e-05   1.25354e-05   4.39806e-06   1.30951e-06   4.27687e-07   1.11110e-07   2.62149e-08   5.49992e-09
  19  13 2758.0328    2.7177  0.9018 11.9094 -0.0032       1.94913  0.0333   0.0626   0.0573    0.1645   0.0000      0.653252   436.0210       6.07245       15.3842      -2.88655      -4.92044       1.60700       1.75210      -3.49212      0.623204     -0.564602      -1.54603      0.941395     0.0686460     0.0123685     -0.332749     -0.279463     -0.135716    -0.0971209     0.0746029    0.00316928   -0.00515213    -0.0106036   -0.00653808   -0.00115153   0.000323848  -0.000267814   0.000246916   0.000139344  -3.98934e-05  -1.90937e-05  -6.89291e-07   2.63756e-06   3.14108e-07  -2.52740e-08  -5.13228e-08  -6.21216e-10       2.28196       2.52789       2.74116       3.17031       2.82565       2.49283       2.51762       2.32493       1.78849       1.36321       1.16708      0.893553      0.652305      0.445359      0.344752      0.222612      0.140992     0.0833303     0.0545759     0.0300262     0.0169381    0.00927249    0.00474668    0.00238079    0.00118730   0.000600611   0.000265020   0.000105043   3.68566e-05   1.33450e-05   4.24522e-06   1.30272e-06   3.91590e-07   9.33415e-08   2.50321e-08   4.57724e-09
  19  14 2902.6456    3.4471  0.8989 12.0044  0.0012       2.85253  0.0315   0.0757   0.0548    0.1901   0.0000      0.663374   438.0672       3.95443       14.3421      -2.87981      0.322439      -3.30552       1.32358      -1.67465       1.50080       1.05482      0.261837     -0.226144     -0.475109      0.105473   0.000523626     -0.703400   -0.00359312     0.0557887    0.00989556    -0.0494718    0.00253782     0.0144214   -0.00103692   -0.00280930  -0.000393655  -8.63828e-05   6.75307e-05   2.84225e-05  -1.59486e-05   1.37766e-05  -2.34404e-06  -1.38720e-06   1.30127e-07  -4.81960e-08  -1.90045e-08  -1.30827e-08       2.11606       2.65203       2.64315       2.76037       2.78328       2.68425       2.42759       2.02704       1.64272       1.31275       1.02419      0.844469      0.597555      0.442862      0.294542      0.210293      0.137866     0.0861551     0.0521209     0.0281049     0.0160577    0.00819216    0.00427419    0.00213645   0.000983741   0.000461309   0.000188859   8.29948e-05   2.97457e-05   1.12653e-05   4.10692e-06   1.18749e-06   3.85873e-07   9.73562e-08   2.22928e-08   5.11882e-09
  19  15 3046.6720    3.9630  1.0884 11.2690 -0.0052       1.88188  0.0352   0.0792   0.0616    0.5333   0.0000      0.663844   435.0507       5.57353       12.4818    -0.0511519       3.49716      -7.03683      -4.46326       1.25995     -0.647838      -2.60165     -0.246670    -0.0834705     0.0951651     -0.431036     0.0202159    -0.0914067     -0.139328     -0.141890     0.0155231     0.0192691    0.00404665    -0.0105205   -0.00714616    0.00373758  -0.000229291  -0.000424540  -0.000127144   5.10910e-05  -6.31585e-06   4.19171e-06  -4.26379e-06   3.66776e-08   1.21574e-07   1.37563e-07   1.37825e-08   5.69596e-10       2.20852       2.65026       2.94360       2.77213       2.77880       2.65141       2.41935       2.22939       1.77459       1.38298       1.13073      0.840932      0.645504      0.473453      0.320961      0.213327      0.141460     0.0815205     0.0491214     0.0285707     0.0150211    0.00813973    0.00454743    0.00208909    0.00105851   0.000508432   0.000204166   8.51203e-05   3.59577e-05   1.23147e-05   4.09296e-06   1.31218e-06   4.24764e-07   1.14203e-07   2.65934e-08   5.03872e-09
  19  16 3189.9722    4.0408  1.2881 11.8853  0.0006      0.615755  0.0443   0.0749   0.0677    0.2794   0.0000      0.539665   436.5670       7.85674       9.05837     -0.162206      0.964812      -3.18375      -4.28803      0.658922       1.09708     -0.329950      0.325273     -0.617048      0.185521      0.405999      0.438532      0.274837     0.0838123    -0.0887204     0.0186858   -0.00687980    -0.0189074     0.0143582    0.00153784   -0.00123671  -0.000933155   2.52999e-05  -0.000217526  -0.000233357  -2.41179e-05  -1.73055e-05   4.79163e-06  -1.87083e-06   4.33445e-07  -8.44684e-08   4.11843e-09   5.86186e-09       2.92292       3.71710       4.03461       4.08576       3.83061       3.47741       3.11465       2.78917       2.31747       1.89840       1.45413       1.08150      0.794120      0.564880      0.357796      0.243232      0.157583     0.0924577     0.0568082     0.0322443     0.0181394    0.00996754    0.00512634    0.00266760    0.00126584   0.000569018   0.000239720   9.92483e-05   3.91901e-05   1.49477e-05   4.78044e-06   1.42931e-06   4.51994e-07   1.18826e-07   2.72854e-08   5.49003e-09
  19  17 3333.2379    3.5508  1.7770 12.2048 -0.0040       1.63953  0.0485   0.0580   0.0817    0.1388   0.0000      0.342079   446.1034       9.84527       20.9194      -5.00194      -2.09778      -2.80238       4.30063      -12.6498     0.0664925      -2.29571      0.834406     -0.972224      0.170902     -0.303813     -0.148111     -0.291844     0.0976460      0.110435   -0.00180967   -0.00777862     0.0177423    0.00889925    0.00851357    0.00314005  -0.000129870   0.000209753  -0.000512893  -0.000157393  -8.11879e-06   9.85237e-06  -9.29800e-07   1.00433e-06   1.46138e-09  -3.49693e-08   2.18577e-08   6.63067e-09       2.85898       3.76825       3.98484       4.17595       4.03618       3.72682       3.36240       3.01830       2.38256       1.91385       1.47268       1.11161      0.870874      0.608315      0.411809      0.295115      0.176900      0.115059     0.0653891     0.0397694     0.0219385     0.0116896    0.00620773    0.00316672    0.00153607   0.000701213   0.000295891   0.000122623   4.80705e-05   1.79258e-05   6.28945e-06   1.96205e-06   5.40362e-07   1.64973e-07   3.83933e-08   7.85380e-09
  19  18 3476.5020    2.9309  2.5420 11.5991  0.0007       1.03545  0.0605   0.0412   0.1039    0.1315   0.0000      0.262842   435.0704       12.9793       15.3649       8.07735       4.71061      -9.13235       5.26397      -6.08630      0.782025     -0.806055      -2.25139      0.307613      0.328349      0.875671      0.546890    -0.0431457     -0.183717      0.270347     0.0661740    -0.0153963     0.0153016   -0.00401197    -0.0146707    0.00351180  -0.000862174   1.63907e-05   0.000173126   0.000235266   0.000129088  -8.25372e-06   7.74152e-06   1.47769e-08  -4.21630e-07   6.38359e-08   1.20600e-08  -3.50818e-09       3.72514       4.72097       4.93188       4.84827       4.70379       4.25243       4.05386       3.53763       3.10005       2.64261       2.05311       1.56946       1.12774      0.772551      0.508315      0.337873      0.223723      0.140114     0.0851019     0.0482164     0.0266734     0.0145049    0.00769791    0.00380572    0.00176069   0.000845935   0.000339324   0.000148728   5.73353e-05   2.15520e-05   7.32032e-06   2.29602e-06   6.76615e-07   1.77104e-07   4.37929e-08   9.25766e-09
  19  19 3619.6186    2.4478  3.7237 11.3545 -0.0035      0.711015  0.0734   0.0304   0.1371    0.0986   0.0000      0.155194   438.5014       18.0736       21.4239      -12.8277      -7.57678      -7.70288       4.00295     -0.303057      0.633409      -3.24017    -0.0825859      0.764801      -1.37735     -0.911133     -0.223037      0.252467     0.0376487     0.0943231     -0.102790    -0.0782822    -0.0291240    -0.0288118    -0.0128093    0.00435436   -0.00244998   -0.00180095   0.000477223   5.91752e-05   4.89625e-05   6.50693e-05  -7.26696e-07  -7.48450e-06  -5.98156e-07  -1.90518e-07   1.01628e-07   9.51083e-09       4.32480       5.34140       5.66586       5.92456       5.86563       5.48623       4.95479       4.16706       3.54992       2.91966       2.32670       1.76839       1.29850      0.914386      0.625814      0.418848      0.281290      0.179117      0.109337     0.0618083     0.0346706     0.0188152    0.00989268    0.00481269    0.00230366    0.00103207   0.000458458   0.000186486   7.39052e-05   2.72480e-05   9.37756e-06   2.98251e-06   8.86510e-07   2.33294e-07   5.59207e-08   1.15683e-08
  19  20 3762.8845    2.0919  5.7495 10.6289 -0.0016      0.515769  0.0929   0.0203   0.1730    0.0759   0.0000     0.0906258   430.5665       13.4640       9.63732      -12.8173       6.19942      -8.81883      0.776539      -4.53531       1.57186      -9.55191     -0.977532       1.59000      0.746668     -0.468223      0.465003      0.141916     -0.155990      0.103507     -0.159794    -0.0403352   -0.00908375    -0.0209595   -0.00672237   -0.00346701    0.00345554   0.000195628   0.000185843  -0.000204326   3.81660e-05   1.33427e-05  -3.77594e-06  -9.04155e-06  -1.42351e-06   3.38797e-07   4.14769e-08   1.43683e-09       5.24891       6.61039       7.19341       7.56946       7.22888       6.78817       6.09977       5.28400       4.39672       3.61166       2.79245       2.14444       1.56523       1.12130      0.789633      0.511452      0.338818      0.209127      0.128693     0.0737265     0.0417097     0.0227882     0.0121280    0.00584382    0.00284062    0.00129942   0.000576416   0.000234186   9.36250e-05   3.36569e-05   1.17310e-05   3.74395e-06   1.11820e-06   2.86810e-07   7.00643e-08   1.43634e-08
  19  21 3906.1836    1.7372  8.0024 10.3878 -0.0016      0.251639  0.1221   0.0151   0.2194    0.0582   0.0000     0.0662771   433.4989       25.4324       15.5860      -19.6873      0.464178      -15.4465      -16.3641      -3.86874      -4.95553      -9.44364      -3.53149    -0.0328340     -0.758279      0.859574      0.546238     0.0584957      0.565142     -0.167456    -0.0255330   -0.00498064     0.0773605    -0.0377306   -0.00232505   -0.00108815    0.00129556   0.000997544  -9.11234e-05  -3.28080e-05  -7.54007e-05  -0.000124923   1.67173e-05   9.58927e-06  -1.62616e-06   2.68396e-07   1.04594e-07   8.16562e-09       6.64730       8.67170       9.27025       9.51599       9.29006       8.65209       7.87154       6.81030       5.68427       4.70253       3.56836       2.78019       2.03301       1.46630       1.02590      0.676466      0.431655      0.274874      0.162836     0.0963978     0.0527096     0.0299400     0.0152441    0.00764469    0.00362160    0.00165961   0.000741109   0.000302469   0.000118750   4.46501e-05   1.51507e-05   5.07494e-06   1.43257e-06   3.89650e-07   9.35195e-08   1.98541e-08
  19  22 4049.6297    1.4363 10.1503 10.3542 -0.0022      0.264132  0.1544   0.0124   0.2811    0.0471   0.0000     0.0627018   449.8502       10.8095      -2.15827      -8.82108      -11.2333       11.0474      -6.49341       6.51037       2.74765       5.87327      -3.82444      -6.86146      -4.78770       3.48208      0.390128      0.989108      0.666905      0.110916      0.121830      0.123763     0.0277095     0.0256149    -0.0165145    -0.0134670   -0.00313427   -0.00119506    0.00169320   0.000139865  -0.000347410  -1.93457e-05   3.03469e-06   1.35470e-05   1.83463e-06  -1.46514e-07   3.26322e-09   1.05961e-08       8.08625       10.3612       11.1569       11.5899       11.0972       10.6781       9.38351       8.23265       6.75772       5.61540       4.39964       3.40703       2.45358       1.75212       1.22252      0.822248      0.530396      0.336624      0.203411      0.118945     0.0677110     0.0357735     0.0185737    0.00934774    0.00444042    0.00207450   0.000893980   0.000381474   0.000146046   5.39803e-05   1.89840e-05   6.08234e-06   1.78272e-06   4.74878e-07   1.11429e-07   2.27924e-08
  19  23 4192.8128    1.2422 13.2818 10.2782 -0.0013      0.154947  0.2203   0.0103   0.3683    0.0429   0.0000     0.0664983   438.7812       2.25932       28.2902       11.3208       10.0936      -18.1245    -0.0559034      -10.3289       1.73605      -15.4038       3.61609     -0.152407      -5.43672      -4.44252      0.530558      0.396208      0.107155     -0.759548      0.190693  -0.000653921    -0.0401758    0.00588263    -0.0156177   -0.00921570   0.000118485   -0.00105123   -0.00155705   0.000496361   8.30845e-05   2.26215e-05  -1.30681e-05  -6.66644e-06   1.89434e-06  -2.59455e-07  -8.30279e-08  -3.63273e-08       10.1163       13.4801       14.5040       14.7556       14.7086       13.2516       12.3160       10.5039       8.92434       7.23867       5.68720       4.42038       3.16117       2.32046       1.57869       1.07134      0.689544      0.434748      0.264188      0.153689     0.0881287     0.0470958     0.0247680     0.0125374    0.00590566    0.00281654    0.00118049   0.000514726   0.000194292   7.27862e-05   2.52260e-05   8.08082e-06   2.43473e-06   6.49617e-07   1.52456e-07   3.27156e-08
  20   8 2050.1572    0.6347  0.6323 10.0364 -0.0112       8.07545  0.0296   0.0174   0.0508    0.0813   0.0000       1.27271   437.2260       1.37975       13.4333      -1.93812      -3.82476      -1.04544     -0.624794      -2.87636      0.654725      -2.50696      0.164370     -0.643987      0.591526      0.280192    -0.0839324    -0.0201335      0.203461     -0.165824     0.0734419    0.00232271  -0.000326155    0.00823918   -0.00666215    0.00324749   -0.00168430   0.000692598   0.000269635  -3.82935e-05   1.17773e-05  -2.30447e-05   3.28173e-06  -1.66781e-06   2.33011e-07  -5.87973e-07   6.31631e-08   1.73725e-08       1.85288       2.17242       2.56304       2.76937       2.33223       2.41036       2.18508       1.86754       1.53710       1.43498       1.11121      0.782861      0.624261      0.451362      0.323344      0.217500      0.146727     0.0899683     0.0574059     0.0351616     0.0208862     0.0118007    0.00666132    0.00346113    0.00160924   0.000825538   0.000370388   0.000173472   7.05756e-05   3.21259e-05   1.19910e-05   4.41179e-06   1.36728e-06   4.07901e-07   1.09133e-07   2.82873e-08
  20   9 2203.2338    0.9085  0.7937 10.0192 -0.0086       4.03152  0.0331   0.0220   0.0520    0.1414   0.0000      0.840519   441.7704     -0.472457       11.1580    -0.0464088      -3.70908     -0.588934      -1.37822       2.94343     -0.778952      -1.64074     -0.565029    -0.0794807      0.350843     -0.522967     -0.472698      0.152775    -0.0397026     0.0464214    -0.0486293     0.0299395   -0.00662805   -0.00452885  -0.000131556   -0.00311775   0.000157392  -0.000651442  -0.000128446   1.26465e-05   7.38904e-05  -3.18011e-05  -8.85559e-06   1.26731e-05  -3.22605e-07  -8.16010e-08   1.67920e-08  -3.77995e-08       2.05166       2.66852       2.87133       2.92716       2.60817       2.55306       2.23073       2.12214       1.86036       1.49402       1.31495       1.00762      0.697380      0.492761      0.363808      0.222342      0.153409     0.0971659     0.0614382     0.0364294     0.0233243     0.0112567    0.00697801    0.00347923    0.00161890   0.000850122   0.000423353   0.000177298   7.82380e-05   3.30530e-05   1.07149e-05   3.78715e-06   1.40541e-06   4.25393e-07   1.31680e-07   3.10738e-08
  20  10 2352.5126    1.3166  0.9871 10.4426 -0.0005       3.52555  0.0363   0.0282   0.0608    0.1544   0.0000      0.745005   438.6663      0.345825       10.8384      -6.62774      -2.96094       1.36912      -2.35575      -4.66950       2.39605      0.293608      0.285490     0.0645599    -0.0582056      0.161577    -0.0923485     -0.144981     -0.167567     0.0516714     0.0709764     0.0112175     0.0201489     0.0174152    0.00293882   -0.00607290    0.00116746   -0.00117736   0.000200152   0.000219843  -2.73712e-05   2.55325e-05  -5.07305e-06   2.41940e-06  -1.73202e-06  -9.45126e-08   2.53683e-07   1.69109e-09       2.01677       2.86395       2.39298       3.19077       2.76180       3.03916       2.33662       2.39426       1.67317       1.64292       1.15187       1.08601      0.668139      0.561446      0.331582      0.264779      0.159253      0.121139     0.0709682     0.0460362     0.0233672     0.0146978    0.00703652    0.00414063    0.00181620   0.000960553   0.000418032   0.000194357   7.74671e-05   3.16936e-05   1.05853e-05   4.25200e-06   1.20522e-06   4.30788e-07   1.12506e-07   2.94500e-08
  20  11 2499.1490    1.6799  1.1696 10.6975 -0.0071       4.16051  0.0380   0.0346   0.0692    0.2327   0.0000      0.705953   439.0309      -2.46347       17.2916       3.05445      -1.63469      0.965667      -2.15077       1.96500      -1.18664      -2.45107      0.202390      -1.25656     -0.831540      0.546580     0.0862230      0.310037   -0.00638556      0.173043     0.0233511    -0.0442860    -0.0166616     0.0140988  -0.000776114   -0.00368873    0.00314645  -0.000624549  -0.000609778  -7.11685e-05   3.29590e-05  -5.59635e-05   5.42619e-06   1.06517e-05  -3.83846e-07  -4.59408e-07  -1.73122e-07   3.00328e-08       2.26687       3.02264       3.02243       3.16394       2.89133       2.77130       2.48846       2.31430       2.02381       1.76685       1.38172       1.10370      0.794562      0.557554      0.385934      0.251460      0.169690      0.107666     0.0672744     0.0400955     0.0235828     0.0133238    0.00697485    0.00368533    0.00197983   0.000878100   0.000445318   0.000171721   8.36789e-05   3.03662e-05   1.20280e-05   4.28034e-06   1.40802e-06   4.51962e-07   1.21416e-07   3.14138e-08
  20  12 2644.9077    2.2255  0.9509 11.7509 -0.0026       1.66102  0.0353   0.0485   0.0618    0.1446   0.0000      0.724378   444.6509       1.11080       15.5616      0.603474      -3.61424      -6.17256     -0.692790      -4.54581      0.214391       1.42126     -0.674375     -0.314679     -0.271052      0.761267      0.888855     -0.145060     -0.162178      0.119826    -0.0676759    -0.0128494   0.000288761     0.0135524   -0.00953165   -0.00396128    0.00238658   0.000279419  -1.60003e-05   0.000125311   3.30047e-05   3.25431e-05   2.32361e-06  -2.09135e-06   2.43040e-06  -1.32402e-07  -1.51471e-07   4.24546e-09       2.50077       2.64723       3.16087       3.62948       3.14373       2.65750       2.91161       2.64034       1.74876       1.53886       1.46002       1.01645      0.645319      0.537020      0.446495      0.264424      0.150022      0.114498     0.0802162     0.0413601     0.0208206     0.0133493    0.00871321    0.00432999    0.00169191   0.000775601   0.000453901   0.000246757   0.000107816   4.15593e-05   1.34332e-05   4.14928e-06   1.26832e-06   3.48774e-07   1.01858e-07   2.68822e-08
  20  13 2790.8466    2.8610  0.9031 12.2974 -0.0026       2.53864  0.0337   0.0635   0.0544    0.1461   0.0000      0.680691   438.7208       4.93592       19.5673      -1.14450      -1.91105      -3.02180    -0.0144432      -4.70305      0.359519     -0.944456     -0.952982      -1.34259      0.653378     0.0204140      0.560522    -0.0249919    -0.0451980     0.0512201     0.0554933    -0.0579826    -0.0109110    0.00388304    0.00145738   -0.00406456  -0.000548237   -0.00117026  -0.000252154   1.96641e-05   2.11897e-06  -3.40246e-05  -6.94877e-06  -2.36521e-06  -1.31600e-06  -3.93551e-08  -2.53830e-08  -1.38389e-08       2.20389       2.67271       2.81647       2.67655       2.76522       2.71845       2.59525       2.29527       1.90171       1.46032       1.07659      0.854267      0.729608      0.549543      0.406424      0.280719      0.179726      0.121609     0.0655959     0.0427885     0.0227928     0.0121294    0.00753912    0.00340267    0.00195776   0.000920591   0.000381615   0.000200056   6.52694e-05   3.19776e-05   1.25040e-05   3.78236e-06   1.54332e-06   4.78301e-07   1.17043e-07   3.29380e-08
  20  15 3080.5754    3.9786  0.9579 12.8125 -0.0011      0.693517  0.0347   0.0847   0.0567    0.1661   0.0000      0.731777   437.4547       4.01991       15.1872     -0.294109      -2.93225      -2.00420      -7.47918      -4.58127      -1.62132      -1.17437     -0.560741     -0.892887    -0.0968944     -0.671410      0.499625     -0.476084     -0.129569    0.00195467     0.0958406     0.0121322   -0.00401606   -0.00923710    0.00340385    0.00343829    0.00109634   0.000552235   1.15609e-05  -0.000146260   2.81162e-05  -1.30915e-05   2.47361e-06  -6.24435e-06   1.51081e-06   1.76131e-07  -4.96318e-08  -2.97721e-08       1.99711       2.55985       2.71204       2.85983       2.65301       2.63404       2.42636       2.04493       1.80290       1.42345       1.14805      0.894825      0.658373      0.495931      0.347083      0.229677      0.163295      0.100136     0.0605933     0.0374174     0.0223819     0.0118085    0.00652206    0.00335936    0.00171549   0.000842006   0.000396281   0.000166577   7.19252e-05   3.11609e-05   1.16519e-05   4.00348e-06   1.32934e-06   4.36206e-07   1.25998e-07   2.91807e-08
  20  16 3224.5476    3.9573  1.2532 12.3096 -0.0019      0.960465  0.0396   0.0725   0.0637    0.1976   0.0000      0.544186   440.5241       10.7294       11.7703       6.83053       3.50801      -10.3188       1.34766      -4.69666      -1.19162      -4.40853      -1.46449       1.45044     -0.569427   -0.00421653      0.110387     0.0963020     0.0342001    -0.0911539     0.0705777     0.0409915    -0.0195326     0.0112672  -0.000619673   0.000916069   -0.00271244    0.00156494   0.000170092  -0.000240608  -0.000124068   8.56688e-05   2.11294e-05  -1.84069e-06  -1.03269e-06  -4.39210e-07  -1.08798e-07   7.68231e-08       2.11335       2.78323       2.83500       3.12311       2.94869       2.86734       2.56655       2.22941       1.85954       1.58493       1.25088      0.978144      0.739414      0.514807      0.366519      0.253234      0.170890      0.107444     0.0709312     0.0423541     0.0240049     0.0130944    0.00770688    0.00372297    0.00190469   0.000900638   0.000446376   0.000191127   8.03348e-05   3.12429e-05   1.30510e-05   4.32038e-06   1.53044e-06   4.49112e-07   1.28374e-07   3.34653e-08
  20  17 3368.2802    3.3606  1.9239 12.1759 -0.0031      0.865053  0.0511   0.0511   0.0836    0.1081   0.0000      0.312738   437.0617       11.8448       5.46818      0.772276      0.437619       7.85418       1.60100      -5.14189       2.14603      -3.89774       1.11854       1.75277     -0.582047      -1.20945      0.601634     -0.212596    0.00164438      0.259081    -0.0906485     0.0271881     0.0131681    -0.0175064    -0.0162752   -0.00301469  -0.000930620  -0.000263327   0.000443358  -0.000176321   0.000102833  -5.49177e-05   9.52090e-06   1.42412e-05   8.95274e-07  -1.29427e-08   7.86266e-08  -1.95688e-08       2.86238       3.67717       3.85193       3.90606       3.91553       3.64714       3.32542       2.86572       2.52145       2.09037       1.63209       1.24418      0.959795      0.678797      0.495757      0.328815      0.221338      0.136518     0.0872350     0.0516331     0.0301432     0.0175278    0.00921193    0.00494272    0.00243051    0.00116299   0.000534201   0.000229922   9.90155e-05   3.84143e-05   1.49190e-05   5.59669e-06   1.81827e-06   5.66061e-07   1.62803e-07   4.05631e-08
  20  18 3512.1599    2.8118  2.8422 11.7053 -0.0021       1.11689  0.0616   0.0364   0.1070    0.0937   0.0000      0.201983   440.4072       15.1709       10.7333      -3.68831     0.0568640      -2.06580      -4.95333      -5.40614      -2.86327      -6.94584       1.55647      0.587519      0.697331    -0.0508596      0.674712     -0.547578     0.0996548    -0.0893016      0.211782    -0.0612631    0.00221751    -0.0133985     0.0186529    0.00555570   -0.00111794  -4.39987e-05   0.000822317   0.000514537  -0.000149060   6.69423e-05   1.96388e-05   4.93865e-06   1.81839e-06   2.70909e-07  -3.88806e-08   1.70267e-07       3.35764       4.39849       4.77232       5.04991       4.92797       4.44737       4.12239       3.53924       3.00633       2.43417       1.94181       1.51173       1.09952      0.816903      0.571180      0.385943      0.261334      0.165861      0.105636     0.0630815     0.0363589     0.0210887     0.0112679    0.00598484    0.00306562    0.00146660   0.000688475   0.000307203   0.000132272   5.12772e-05   1.97424e-05   6.98698e-06   2.25098e-06   7.30307e-07   2.07289e-07   5.28095e-08
  20  19 3656.0195    2.3604  4.2697 11.2231 -0.0017      0.691589  0.0790   0.0256   0.1383    0.0761   0.0000      0.130524   434.1014       15.1812       20.3170       5.34767       4.00450      -4.11327       2.79705      -1.27032     -0.586587      -4.53256      -2.37062     -0.208689      -2.04703       2.09145     0.0468980     0.0344754     -0.150716   0.000100414     0.0389701    -0.0229159     0.0205723    -0.0360523   -0.00755678   -0.00237090    0.00299724   -0.00372616  -0.000833838  -0.000462392  -4.34568e-05  -5.02007e-05  -2.95450e-05   1.30028e-05   2.08197e-06  -6.37766e-07  -4.39282e-07   7.29156e-08       4.23433       5.47563       6.06930       6.36960       6.10728       5.67097       5.16624       4.48011       3.78244       3.16514       2.45383       1.90901       1.43185       1.03388      0.731119      0.500013      0.335536      0.211217      0.130626     0.0813931     0.0470998     0.0271597     0.0144211    0.00762523    0.00392533    0.00186915   0.000906099   0.000377256   0.000169500   6.50520e-05   2.59946e-05   9.18735e-06   3.03485e-06   9.62172e-07   2.64668e-07   6.90177e-08
  20  20 3799.7675    1.9905  6.3194 10.5713 -0.0005      0.518318  0.0986   0.0179   0.1759    0.0669   0.0000     0.0770677   431.5072       2.52432       28.9705       6.59890      -2.97330       3.83662       2.08096      -5.64710       2.94884      -4.27874       3.17223      -3.42966     -0.403500     -0.138989      0.596044     -0.313697     -0.390087      0.308942      0.131942      0.132692     0.0354953    -0.0249166   -0.00823081     0.0209081   -0.00384123  -0.000280139   -0.00113965  -0.000395456   0.000149465  -0.000184336   5.82655e-05   2.79045e-06  -4.31893e-06  -9.20088e-07   2.57196e-07   3.09849e-08       5.21994       6.89595       7.22712       7.64639       7.52011       7.16341       6.34351       5.57735       4.77233       3.87936       3.23237       2.43067       1.82743       1.33418      0.920176      0.644196      0.426223      0.277521      0.173062      0.106759     0.0609681     0.0351066     0.0186410    0.00979235    0.00493280    0.00232983    0.00111933   0.000473704   0.000210341   8.12506e-05   3.19683e-05   1.13438e-05   3.73884e-06   1.18978e-06   3.47304e-07   9.26004e-08
  20  21 3943.5842    1.6704  8.2027 10.3698 -0.0013      0.341372  0.1231   0.0141   0.2180    0.0554   0.0000     0.0658383   442.9862       22.0047       26.2689       6.86703       18.8973      -5.60799       13.4242      -10.5415      -4.06200     -0.751579       7.13279      0.149414      -2.34683      0.176799       1.47453      0.267126     -0.446437      0.153152     0.0798569     -0.134419    -0.0764529    -0.0137364    0.00544230     0.0269628    0.00258420   -0.00200170    0.00271487    0.00134393  -0.000139210  -0.000108176   6.86650e-05   1.49597e-06  -3.20774e-06  -2.09842e-06  -6.51006e-07   2.43054e-07       6.39931       8.35944       8.91943       9.22514       9.23087       8.38642       7.73844       6.73975       5.85333       4.81542       3.73391       2.95826       2.17798       1.63140       1.11769      0.770716      0.509620      0.329538      0.203008      0.121320     0.0721676     0.0401137     0.0219494     0.0117594    0.00587861    0.00286679    0.00131037   0.000568262   0.000241748   9.80159e-05   3.65638e-05   1.32262e-05   4.47360e-06   1.39709e-06   3.98562e-07   1.04848e-07
  20  22 4087.2847    1.4060 10.9930 10.3423  0.0003      0.230827  0.1621   0.0114   0.2935    0.0434   0.0000     0.0603797   440.9560       7.87678      -10.2198      -17.9026       2.88325      -14.5466       1.24872       4.49704      -4.21857      -10.8947       7.80364      -1.88406      -2.31319      0.260063       1.53059      0.371835      0.183690       1.04806     -0.230587     0.0949269    -0.0277033     0.0992649     0.0509050     0.0133037    -0.0123721   0.000810399   -0.00178905   -0.00156958  -0.000378464  -0.000169980  -1.14405e-05   7.15125e-06   4.30175e-06  -2.22214e-06   3.25945e-07   2.14238e-07       7.79463       10.2586       10.7909       11.1547       11.1066       10.4279       9.56864       8.50029       6.97605       5.96624       4.65705       3.69495       2.76074       2.02522       1.41424      0.985051      0.646663      0.430357      0.263262      0.159311     0.0928074     0.0510445     0.0286662     0.0145252    0.00751104    0.00362069    0.00164732   0.000761316   0.000310803   0.000128609   4.90777e-05   1.71022e-05   5.97423e-06   1.80938e-06   5.08272e-07   1.37947e-07
  20  23 4231.0502    1.1448 13.6037 10.3494 -0.0026      0.159272  0.2300   0.0093   0.3835    0.0382   0.0000     0.0684807   451.2171       16.9926     -0.523010      -20.9438       7.53587      -10.3458      -5.02133       6.07222     -0.611787      -13.9591      -1.84730       8.14962       4.39955       1.32342       2.73244      0.165426       1.10799      0.883528     -0.206767     -0.161166      0.158828     0.0847203    -0.0430302    -0.0335411   -0.00820944    0.00291545    0.00163344    0.00229358  -0.000219991  -0.000349762   0.000115039   3.29236e-05  -1.43445e-05   4.16995e-06   7.11113e-07  -2.82855e-07       9.87440       12.9472       13.8578       14.5714       14.1149       13.6128       11.9681       10.7068       8.99798       7.44941       5.90986       4.56575       3.49249       2.53244       1.80171       1.24433      0.823922      0.536131      0.334334      0.201679      0.118128     0.0677957     0.0360532     0.0194300    0.00968638    0.00479234    0.00213607   0.000988660   0.000404794   0.000167402   6.19775e-05   2.31518e-05   7.61156e-06   2.40110e-06   6.73856e-07   1.78867e-07
  20  24 4375.1532    0.9557 15.6196 10.2749 -0.0035      0.229074  0.3002   0.0080   0.4563    0.0353   0.0000     0.0798178   435.8884      -13.5160       20.1573       5.48376      -5.59258      0.571532       26.2329      -1.05696      -14.9177      -19.9723       15.4709       16.0045      -4.64616      -1.25805       1.70347       1.68953      0.878533      0.875876      0.154124    -0.0378526    -0.0391102    -0.0901850    -0.0447272     0.0235959   -0.00797443   -0.00190471   -0.00338239   0.000410159    0.00130961  -0.000122551  -1.52824e-05   2.15453e-08  -1.59330e-05   1.26522e-06   1.91695e-06  -8.58641e-08       11.9597       15.4622       17.0145       17.1824       17.4050       15.9847       14.8459       12.9104       11.0133       9.26966       7.23138       5.61602       4.28841       3.18453       2.22291       1.52710       1.04399      0.659331      0.414163      0.251993      0.146412     0.0847661     0.0447632     0.0246373     0.0121934    0.00594180    0.00281764    0.00117516   0.000528509   0.000209433   8.06839e-05   2.96314e-05   9.52937e-06   3.02903e-06   8.56781e-07   2.22692e-07
  21   8 2077.7994    0.7432  0.5750 10.0204 -0.0044       5.62982  0.0248   0.0198   0.0435    0.0876   0.0000       1.07635   437.6788       1.45326       14.0060     -0.789780      -1.12071      -3.80499      -3.21884     -0.549345      -3.28214       1.10816     -0.477819      0.373828     -0.461238     -0.692777     -0.306677     0.0949962     -0.125248    0.00423921    -0.0100760     0.0363222    0.00322551    -0.0151553   -0.00706252   0.000578631   -0.00332991    0.00138769    0.00102944  -8.56771e-05   0.000126685   3.78415e-05   2.33658e-05   1.78111e-06   1.03361e-06  -6.49462e-08   1.63379e-08   3.36907e-08       1.66400       1.97265       2.06220       2.33501       2.33162       2.08979       1.88211       1.65311       1.49431       1.23416      0.933237      0.719582      0.566135      0.456305      0.302596      0.209199      0.139403     0.0996703     0.0640876     0.0396375     0.0225800     0.0129278    0.00775988    0.00442354    0.00242692    0.00125750   0.000564444   0.000269093   0.000108740   4.99300e-05   1.83300e-05   7.85573e-06   2.73164e-06   9.19702e-07   2.90150e-07   8.77476e-08
  21   9 2232.0293    0.9758  0.8184 10.3439 -0.0045       5.19207  0.0298   0.0226   0.0545    0.1199   0.0000      0.877700   440.2360       2.57257       12.3192      -3.07731      -3.54113     -0.378760      0.454141      0.760032     -0.195329      -1.88435     -0.736884      0.179196     -0.195245     -0.733935     0.0443328     -0.151797     -0.126290     -0.165021     0.0343783    -0.0284977     0.0417532    0.00621892   -0.00590746    0.00179059    0.00146580  -0.000145693  -0.000385441  -0.000580659  -5.88001e-05   6.24806e-05   4.09438e-05  -1.87537e-06   8.32102e-07   5.13456e-07  -2.53704e-08  -8.33627e-09       1.75880       2.21975       2.28267       2.56829       2.41324       2.27417       2.11412       1.93249       1.60434       1.32523       1.07427      0.846680      0.669855      0.482489      0.333172      0.244195      0.177318      0.106086     0.0693486     0.0419084     0.0276424     0.0152361    0.00852133    0.00443232    0.00236973    0.00121568   0.000649903   0.000305548   0.000133906   5.34811e-05   2.28786e-05   8.76788e-06   3.20066e-06   1.09921e-06   3.27775e-07   9.89797e-08
  21  10 2381.9903    1.4115  0.9543 10.6211 -0.0038       3.72309  0.0321   0.0297   0.0589    0.1476   0.0000      0.726144   439.7633     0.0938111       15.3583     -0.587036      -3.61443      -1.11184      -2.29642      -4.75289      0.549453       3.69594      0.808025     0.0264909      0.809718     -0.209454     -0.439691      0.346274     -0.141516      0.166728     0.0382885    -0.0220306    -0.0186986     0.0126502     0.0126942   -0.00487853   -0.00159538   0.000590012  -0.000359366   4.27401e-05   6.77638e-06   2.37882e-05  -1.96959e-05   8.38201e-06  -3.22376e-06   9.73211e-07   5.73158e-08   1.10511e-07       1.86515       2.33196       2.35613       2.65579       2.53066       2.56969       2.21706       1.87357       1.61796       1.53290       1.12314      0.926439      0.635271      0.498377      0.368092      0.264884      0.173928      0.111871     0.0714407     0.0457121     0.0285802     0.0169190    0.00985287    0.00532485    0.00264895    0.00130636   0.000601932   0.000284010   0.000129233   5.39999e-05   2.24602e-05   9.13047e-06   3.25580e-06   1.17364e-06   3.89276e-07   1.13080e-07
  21  12 2676.2777    2.4242  1.0818 11.5635 -0.0038       1.53001  0.0346   0.0490   0.0645    0.1911   0.0000      0.666230   439.3578      0.236866       16.8263       1.06624      -5.15431      -1.40343       1.90022      0.953050    -0.0737947      0.382484       2.18878      -1.41123      -1.14149      0.511557      0.107547    -0.0294726     -0.103053     0.0540630      0.138178      0.139022     0.0452422    -0.0314850    0.00657646    0.00241642    0.00429873  -0.000269430  -0.000660173   0.000203858  -8.26306e-05  -7.29792e-05   1.94516e-05   1.23395e-05  -4.52251e-06  -3.20248e-07   6.11916e-08   8.24939e-08       2.03252       2.50445       2.60149       2.89393       2.77714       2.62409       2.39863       2.08980       1.76072       1.50807       1.25931      0.951302      0.685073      0.519321      0.400104      0.282917      0.181402      0.115564     0.0750746     0.0470618     0.0294472     0.0172917     0.0101064    0.00548864    0.00278791    0.00131116   0.000635686   0.000313335   0.000137859   6.32850e-05   2.49143e-05   9.78681e-06   3.38341e-06   1.16364e-06   3.67935e-07   1.07632e-07
  21  13 2823.0605    2.9613  0.9102 12.2040 -0.0040       1.41871  0.0295   0.0622   0.0557    0.1650   0.0000      0.659993   441.0917       7.75664       12.5811      -1.76366      -6.65783      0.361473      -2.00965      0.567659      -2.87284     -0.167561      0.716149     -0.380088    -0.0921960     -0.192114      0.256932    -0.0849365      0.248346     -0.305213     -0.107846    -0.0156942     0.0151026    0.00614316    0.00497294   -0.00410860   -0.00192277   0.000287927   9.16292e-05  -7.51932e-05   8.75023e-05  -2.71226e-05  -3.68016e-05  -1.02199e-05   6.80591e-06   2.07963e-08  -2.71529e-07  -1.09770e-07       1.67119       2.13220       2.22944       2.44914       2.38213       2.26470       2.03570       1.77115       1.61269       1.28673       1.09159      0.811669      0.640068      0.459057      0.343331      0.224750      0.157681      0.106826     0.0667711     0.0431336     0.0247758     0.0149463    0.00825254    0.00485566    0.00240015    0.00126415   0.000596912   0.000277511   0.000124470   5.37853e-05   2.18679e-05   8.58461e-06   3.13919e-06   1.08605e-06   3.49643e-07   1.10404e-07
  21  14 2968.9841    3.6814  0.9039 12.7164 -0.0054       1.10226  0.0293   0.0794   0.0538    0.1463   0.0000      0.646814   439.8102       6.16732       13.4188      -1.33360      -6.82992     -0.711568       2.49007      -1.64346     -0.718603      -1.08337      0.585768       1.60201      0.476250     -0.267027      0.416561     -0.274182      0.373534      0.107655     0.0475704     0.0361629    -0.0173240     0.0160016    0.00256720   -0.00175594   0.000745989   -0.00135539  -0.000831428  -0.000194207  -9.73489e-05  -3.24859e-05   1.50345e-05  -1.14518e-05   1.48652e-06   8.92375e-07   1.42993e-07  -1.13174e-07       1.74378       2.09325       2.24478       2.48016       2.44327       2.22919       2.02461       1.78122       1.53704       1.34240       1.04360      0.798144      0.612833      0.469036      0.338767      0.234932      0.158198      0.106296     0.0663649     0.0392990     0.0263290     0.0145632    0.00856372    0.00471732    0.00250856    0.00127201   0.000620095   0.000280824   0.000118629   5.23945e-05   2.23933e-05   8.65139e-06   2.99289e-06   1.06401e-06   3.53771e-07   9.61922e-08
  21  15 3114.1233    4.0973  1.0110 12.5676 -0.0011      0.908485  0.0316   0.0825   0.0588    0.1961   0.0000      0.592286   441.4372       6.72751       10.5223     -0.195738      -3.78389     -0.312477      -1.53981      -1.14513       2.14400      0.539860     -0.903542     -0.997266      0.550560     0.0626915     0.0220065      0.122906    -0.0124010      0.114619    -0.0138161    -0.0848692    -0.0178421     0.0370606   -0.00369356   0.000892766    0.00161549   0.000327112  -0.000560073   0.000129447  -2.93720e-05  -1.87663e-05  -3.11768e-06   5.92510e-06   1.63615e-06   8.64736e-07   1.39975e-07   7.76954e-09       1.81803       2.39511       2.46566       2.66476       2.55596       2.48117       2.27507       1.92248       1.63771       1.37174       1.12157      0.869302      0.665335      0.485773      0.342026      0.241878      0.168138      0.104968     0.0725094     0.0442426     0.0265314     0.0146345    0.00858867    0.00479825    0.00238542    0.00115166   0.000570172   0.000278479   0.000122087   5.12117e-05   2.13171e-05   8.58065e-06   3.17735e-06   1.11718e-06   3.36949e-07   1.00801e-07
  21  16 3258.7422    3.7463  1.5039 12.2295 -0.0038       1.76316  0.0451   0.0623   0.0694    0.1594   0.0000      0.451050   442.2231       11.6700       19.7333       1.30847       2.77520       2.37247     -0.266751      -4.71311       2.54543      -1.96075     -0.712953      -1.62585      -1.12516      0.378323      0.105197     -0.188362      0.241887     -0.148182     0.0187051     0.0556871    -0.0219393    0.00784179   -0.00277435    -0.0125322   -0.00138802  -0.000951449  -0.000528444  -0.000265098  -5.97249e-05  -1.05787e-05   1.03479e-05   9.30255e-06   7.39815e-06   1.61754e-06  -1.04419e-06   1.34932e-08       2.40240       2.79751       3.15473       3.45451       3.39442       3.07113       2.76409       2.62251       2.21004       1.70944       1.39285       1.22509      0.881786      0.631000      0.434015      0.326741      0.238869      0.146637     0.0864657     0.0584420     0.0376307     0.0222974     0.0119384    0.00577092    0.00312083    0.00178555   0.000908831   0.000432048   0.000192471   7.84943e-05   3.02551e-05   1.19850e-05   4.38813e-06   1.43261e-06   4.83995e-07   1.55616e-07
  21  17 3403.0429    3.2778  2.0935 12.0426 -0.0017      0.897322  0.0496   0.0459   0.0885    0.1003   0.0000      0.310988   440.9314       8.51798       19.0178       1.72769       4.91003       1.12096       1.87431      -1.28943     -0.365131      0.404894      -1.09152     -0.350999      0.498112     0.0663158      0.367893      0.216362    -0.0946741     0.0686023     0.0272291     0.0797107     0.0317550     0.0376718   -0.00520125   -0.00589650    0.00992171    0.00456802   0.000370573  -0.000480513   0.000197644  -6.67579e-06  -2.95628e-06  -3.04198e-05  -2.53780e-07   4.45460e-07   9.53929e-07  -5.89468e-08       2.64524       3.48484       3.74223       3.97582       3.71326       3.61946       3.34060       2.85860       2.47612       2.04652       1.66253       1.28370      0.968267      0.742149      0.517828      0.365671      0.248595      0.164731      0.104658     0.0641569     0.0392679     0.0225334     0.0128261    0.00678304    0.00366774    0.00185017   0.000890775   0.000418881   0.000184223   8.30287e-05   3.36984e-05   1.36059e-05   4.93961e-06   1.70623e-06   5.60209e-07   1.65100e-07
  21  18 3547.4653    2.6996  3.1465 11.4647 -0.0018      0.719408  0.0633   0.0317   0.1100    0.0824   0.0000      0.179184   439.1966       10.1099       13.4422       7.95326       1.20019      -8.24959       1.91014     -0.366325      0.685660      -4.26003       2.46485      -1.12922      -1.00884      0.388942      0.850486      0.259496      0.191362    -0.0308116     0.0111446     0.0403386     0.0759751    -0.0302898    -0.0140307     0.0132765   -0.00138280   -0.00302517   -0.00163115    0.00133068   0.000182135  -0.000158129   6.21397e-05  -7.58743e-06   3.80621e-06  -6.62564e-07   3.41505e-07  -2.70360e-07       3.31916       4.21619       4.45133       4.80755       4.78047       4.41804       4.09714       3.48465       3.11167       2.55064       2.06212       1.58910       1.24563      0.870727      0.676914      0.469401      0.318037      0.201060      0.130681     0.0818003     0.0500935     0.0294019     0.0170588    0.00907907    0.00482998    0.00237599    0.00117683   0.000558856   0.000248653   0.000106047   4.24267e-05   1.62487e-05   6.14405e-06   2.12047e-06   7.06612e-07   2.03338e-07
  21  19 3691.8508    2.2224  4.6865 11.0727  0.0003      0.461404  0.0806   0.0225   0.1430    0.0686   0.0000      0.107303   440.5095       1.87070       1.59934       2.30793       1.06631      -2.31042      -1.52947      -7.03142       1.05964      -4.19457       1.48093       1.61376      0.254175     -0.198590      0.720219     -0.797239     -0.677809      0.286100     0.0406076    -0.0341393    -0.0119748     0.0242406    0.00600256    0.00545583   -0.00124367  -0.000200208  -0.000537765    0.00108175   0.000183710  -0.000276095  -1.39193e-06   4.18562e-05  -1.65085e-06  -4.64101e-06   5.70457e-08  -1.66861e-07       4.22070       5.31525       5.78148       6.06554       5.96947       5.67602       5.10606       4.57486       3.96350       3.26417       2.65462       2.05525       1.55920       1.18080      0.855379      0.609265      0.401170      0.267207      0.170898      0.105108     0.0639286     0.0375210     0.0211030     0.0118427    0.00618763    0.00302825    0.00151942   0.000704972   0.000312904   0.000136438   5.67404e-05   2.12522e-05   7.99794e-06   2.83792e-06   9.08151e-07   2.77347e-07
  21  20 3836.2443    1.8528  6.8326 10.6825 -0.0016      0.534276  0.1046   0.0165   0.1868    0.0547   0.0000     0.0739560   438.3630       8.47683       23.3877       3.30746      -8.32283      -8.47771      -16.1732      -3.71005      -2.21784      -11.2362      -1.76327      0.914768       1.55927      -3.31685     -0.234837      0.324103     -0.344795     -0.205854     0.0357291     0.0683106     0.0533089     0.0630261     0.0329123    -0.0331002    0.00746199    0.00946148    0.00215021   -0.00100202  -0.000275598  -8.59538e-05   8.74002e-05  -2.23618e-05   5.85885e-06  -3.62682e-06   4.94459e-07   5.92915e-07       5.31330       6.72690       7.57531       7.77138       7.77498       7.26667       6.68287       5.72733       5.00153       4.06896       3.37207       2.59336       2.00838       1.45417       1.06269      0.730326      0.502483      0.334645      0.213529      0.136877     0.0799394     0.0465749     0.0267633     0.0145133    0.00765505    0.00383319    0.00187607   0.000892108   0.000400163   0.000173418   7.01087e-05   2.79532e-05   1.03655e-05   3.54490e-06   1.18159e-06   3.61668e-07
  21  21 3980.4602    1.5906  8.7863 10.4533 -0.0017      0.304388  0.1281   0.0132   0.2305    0.0481   0.0000     0.0656801   451.4393       21.8746       10.6932      -4.93515       2.86917      -9.66138      -1.02292      0.284485       1.80624     -0.477190     -0.621746      -6.13891       1.06411      -1.79113     -0.224832      0.134601      0.766770      0.461429     0.0824755      0.193225    -0.0297209   -0.00556820     0.0305511     0.0419900    0.00486482   -0.00293102    0.00182864  -0.000373555   6.97104e-05  -0.000237025  -1.81304e-05   2.05011e-05  -9.02760e-06   2.46224e-06   1.39382e-06  -8.95224e-07       6.26725       8.03406       8.52089       9.03770       8.87041       8.55893       7.85097       6.77351       5.90683       4.93618       4.02776       3.13842       2.42306       1.76407       1.30128      0.906374      0.615182      0.410955      0.262073      0.160601     0.0991568     0.0590208     0.0322339     0.0175403    0.00919297    0.00477928    0.00225877    0.00106491   0.000470097   0.000211815   8.49658e-05   3.34923e-05   1.21075e-05   4.39420e-06   1.39474e-06   4.21276e-07
  22   7 1945.1679    0.5464  0.5216  9.9095 -0.0072       10.5175  0.0363   0.0167   0.0424    0.0632   0.0000       1.63509   439.0701     0.0546217       15.7113       3.83562     0.0674706      -1.99034      -1.06291      -1.81619       3.59686       1.36057       1.56027      0.808362     -0.678992     -0.193807    -0.0504596     -0.385841    -0.0329119     -0.108302     0.0218575    -0.0327251   -0.00167409    -0.0354588    -0.0154470   -0.00496037   0.000957901    0.00289207   0.000885691   0.000394410  -0.000147952  -2.09504e-05   1.36507e-05  -5.28089e-06  -1.73387e-05  -5.36830e-06  -6.18935e-07  -6.47488e-08       2.52308       2.08063       3.12501       3.35788       2.81664       2.97997       3.24247       1.95437       1.63653       1.92734       1.62753      0.911130      0.837863      0.584771      0.440205      0.344129      0.286879      0.154019     0.0858571     0.0601436     0.0452212     0.0278561     0.0157391     0.0101684    0.00553171    0.00236787    0.00115860   0.000686023   0.000298675   0.000122967   4.42131e-05   2.86754e-05   1.18447e-05   5.36386e-06   1.68830e-06   4.66597e-07
  22   8 2104.8541    0.7785  0.6975  9.9637  0.0001       6.89879  0.0286   0.0192   0.0489    0.0971   0.0000      0.992545   439.4598       2.90452       18.7350     -0.457167      -2.78262      -1.47360      -3.56391      0.769622       1.12689     -0.240438      -1.26151      0.884678     0.0384474    -0.0109050     -0.223169     -0.426442      0.135675     0.0303311     0.0812693     0.0131659    -0.0374706     0.0141293    0.00672730    0.00592685   -0.00536865   -0.00177653   -0.00117112   0.000764681   3.80684e-05   2.76462e-05  -1.33596e-05   1.42065e-05   2.55648e-06   8.72594e-08   2.34039e-07   1.66198e-07       1.55053       1.95444       2.06776       2.26717       2.26029       2.13668       1.90784       1.62787       1.57475       1.22839       1.08064      0.830319      0.628402      0.437461      0.371092      0.259157      0.177438      0.120289     0.0753662     0.0466562     0.0322096     0.0187027     0.0112512    0.00670297    0.00346667    0.00188727   0.000887218   0.000470145   0.000209748   9.78330e-05   4.32013e-05   1.74554e-05   7.11018e-06   2.48218e-06   9.15865e-07   3.11344e-07
  22  10 2410.9658    1.4586  1.0332 10.6189 -0.0085       3.52134  0.0329   0.0296   0.0627    0.1727   0.0000      0.701203   434.3940       1.56757       14.1758     -0.717601      -2.13800      -3.34160      -1.26429     -0.691224     -0.194229       1.41951       1.82936      -1.02473      0.120378      0.789871     0.0499184      0.153011     -0.125879      0.127230    -0.0413358     0.0177353     0.0656090    -0.0280556    0.00382872   0.000232408  -1.94096e-05  -0.000487897  -0.000293648   0.000119286  -1.74971e-07  -0.000151821  -2.74385e-05  -3.52800e-06  -1.96760e-06  -2.61639e-06  -3.34456e-07   3.02178e-07       1.78448       2.24036       2.38237       2.54604       2.51391       2.45622       2.16999       1.90737       1.71835       1.40140       1.18614      0.904493      0.692544      0.504673      0.396333      0.293756      0.201571      0.130041     0.0829197     0.0505360     0.0336992     0.0208720     0.0122928    0.00694113    0.00362431    0.00194014   0.000934241   0.000480613   0.000217704   0.000102691   4.38776e-05   1.81783e-05   7.02842e-06   2.70310e-06   9.58223e-07   3.44600e-07
  22  11 2559.3197    2.0089  1.0163 10.8993 -0.0034       2.97444  0.0334   0.0392   0.0551    0.1996   0.0000      0.614039   438.9327       3.60299       14.7290       2.17637      -1.94135       1.83496      -1.26306      -1.93308      0.375644      0.187253      -1.30609      -1.77285     -0.326349      0.638922      0.274512      0.259967     -0.135537     0.0119385    -0.0427515     0.0288665    0.00707821     0.0290402     0.0222767   -0.00337341   0.000237172  -0.000488551  -0.000314878   0.000391296  -0.000252540  -5.29695e-05   7.43735e-06   1.05906e-06   1.43479e-06  -3.77995e-06   1.54062e-06   3.45329e-07       1.87647       2.36573       2.63504       2.97101       2.71900       2.72337       2.45205       2.09142       1.69975       1.48220       1.15157      0.931359      0.678017      0.509996      0.371972      0.297806      0.195177      0.122771     0.0827145     0.0561701     0.0331345     0.0203638     0.0124958    0.00707777    0.00374016    0.00195986   0.000957688   0.000463731   0.000229914   0.000114422   4.78921e-05   1.92117e-05   7.56207e-06   3.03866e-06   1.12434e-06   3.77694e-07
  22  12 2707.1997    2.4883  1.0360 11.6464 -0.0032       1.68091  0.0335   0.0488   0.0570    0.1807   0.0000      0.660695   435.8146       1.50237       14.8277       2.07969     -0.710362      -1.24081      0.778097      -1.90872     -0.972151    -0.0325067      0.255319    -0.0495270      0.128156      0.217769      0.248800     0.0349266      0.124820     -0.158035    0.00398602     0.0397854     0.0418186     0.0119378     0.0151614   -0.00761479    0.00121500  -0.000335281   0.000638124   0.000486844   0.000278369   8.24011e-05   1.78289e-05  -1.27935e-05  -3.14006e-06   5.42477e-06   2.03460e-06  -4.56632e-07       1.80275       2.17621       2.40044       2.54591       2.43724       2.51964       2.24655       1.97629       1.65985       1.37972       1.21547      0.944761      0.701646      0.536450      0.413079      0.274042      0.199969      0.135035     0.0902867     0.0567141     0.0361145     0.0216108     0.0129002    0.00699837    0.00372245    0.00201911    0.00101615   0.000484998   0.000222395   0.000107874   4.81075e-05   2.06181e-05   8.14668e-06   3.12314e-06   1.05345e-06   3.50701e-07
  22  13 2854.8898    3.2189  0.9162 12.0093 -0.0024       1.62968  0.0378   0.0635   0.0502    0.1777   0.0000      0.637743   439.5425       6.03455       10.6417     -0.688573      -2.09275      -8.34405      -1.64693      -1.57196      0.864131      -1.41177     -0.243776     -0.594430     -0.210006      0.114334      0.494972     -0.287775     0.0462409     0.0870138     0.0917348    -0.0210640     0.0377265   -0.00467444   -0.00938629    0.00393868   0.000492448   -0.00180017  -7.82358e-05   2.94920e-05  -1.60487e-05   0.000122206   5.29493e-05   2.60587e-06   1.03124e-05   5.42421e-06   1.08076e-06   1.76694e-07       2.27586       2.20582       2.57146       3.18813       3.23742       2.46343       2.46718       2.65379       1.90554       1.44337       1.50051       1.21679      0.795628      0.517860      0.498135      0.413473      0.238583      0.133297      0.105893     0.0737731     0.0435145     0.0230098     0.0147246    0.00997992    0.00558729    0.00236313    0.00100076   0.000560562   0.000335112   0.000170291   7.40972e-05   2.82472e-05   9.94113e-06   3.15789e-06   1.02670e-06   3.23755e-07
  22  14 3001.5664    3.8835  0.9075 12.5063 -0.0056       2.07394  0.0277   0.0815   0.0534    0.1741   0.0000      0.588714   439.0040       9.22114       14.1634      -3.51435      -4.54939      -1.45644      -4.50239      -2.98958      -2.41139      -1.77600     -0.870221      0.462021     -0.110340     -0.186375    -0.0104791     0.0504796     -0.132711    -0.0396306     0.0404697     0.0304566     0.0459445    -0.0409868    -0.0166511   -0.00683493  -0.000563526   0.000911044   0.000314189  -0.000380969   6.51923e-05  -0.000161702   1.98430e-05   2.60251e-05  -6.38018e-06  -1.89740e-06   9.06336e-07  -5.84906e-08       1.57089       1.98184       2.20026       2.16170       2.21832       2.06377       1.84014       1.72541       1.52121       1.28754       1.07793      0.806450      0.649582      0.487657      0.351250      0.246518      0.170648      0.110654     0.0747836     0.0469237     0.0281464     0.0169737     0.0100938    0.00569525    0.00312676    0.00173248   0.000832537   0.000424985   0.000191062   8.82780e-05   3.84611e-05   1.60627e-05   6.17877e-06   2.51480e-06   8.73708e-07   2.98854e-07
  22  15 3147.1873    4.0226  1.1369 12.6897 -0.0023       2.24483  0.0382   0.0772   0.0595    0.1805   0.0000      0.749684   440.4575       8.54437       13.8645      -1.04915      -2.26038      -2.06982      -1.19618      -3.11722      -1.10755     -0.775134      -2.72776      0.766518    0.00714362     -0.165710      -1.00522      0.324824    -0.0163308     -0.103375     0.0657057     0.0793982    -0.0392786    -0.0147492   -0.00634816    0.00109437    0.00486700  -0.000271860   0.000534231  -4.51542e-05  -0.000257486  -0.000185931  -1.21472e-05   1.91887e-05   5.02874e-06  -4.15882e-06  -7.95531e-07  -6.12984e-07       2.04605       2.54616       2.65205       2.74728       2.71917       2.61859       2.52159       2.22891       1.94016       1.48620       1.31905       1.02789      0.774828      0.607069      0.459738      0.326613      0.228635      0.148356     0.0982056     0.0643890     0.0379096     0.0219488     0.0126610    0.00738507    0.00398973    0.00202386   0.000966080   0.000497037   0.000245287   0.000111621   4.99461e-05   2.04421e-05   8.00902e-06   2.98533e-06   1.02796e-06   3.34055e-07
  22  16 3292.3555    3.5997  1.7075 12.1887 -0.0045      0.391599  0.0429   0.0540   0.0746    0.1153   0.0000      0.377151   440.2283       7.51918       13.7776      0.833149       3.38324      -9.98426      -1.87285      -5.34433      -1.04694      -2.55306     -0.753756     -0.834067     -0.380110      0.214675      0.429278     -0.219035      0.272896     0.0276018     0.0404412    -0.0219944   -0.00517712    0.00169728     0.0220091     0.0147050   -0.00247723   -0.00312485   0.000655670  -0.000276685   2.15208e-05  -5.69275e-05   7.35309e-05   1.42347e-05   1.47134e-06   4.19545e-06   3.71259e-07   2.14260e-07       2.18203       2.71998       2.98206       3.12682       3.10059       2.92917       2.60254       2.41885       2.10881       1.79586       1.46223       1.14867      0.905876      0.675171      0.484277      0.354738      0.235278      0.160917      0.106987     0.0679074     0.0418321     0.0251409     0.0147728    0.00847373    0.00474694    0.00249275    0.00126439   0.000639669   0.000292195   0.000138748   5.82449e-05   2.48332e-05   9.44755e-06   3.68495e-06   1.33763e-06   4.47493e-07
  22  17 3437.4676    3.1070  2.2771 11.9071 -0.0037      0.795856  0.0525   0.0409   0.0859    0.0899   0.0000      0.225176   439.1829       11.1983       12.0179       3.02899      -1.55446      0.199979       3.88926      -1.58312      -1.87199      -4.11741      -3.94515      0.928056      -1.64587     -0.275687      0.788320     -0.269837     -0.261822      0.137739     -0.204173      0.145871    -0.0440507    -0.0195273     0.0216125     0.0210878    0.00277337   -0.00279411   0.000225730   0.000526252   0.000201447   0.000207078  -5.11863e-06  -3.66963e-05   2.03974e-06  -3.44739e-06  -1.98020e-06   1.25265e-08       2.65330       3.52383       3.62146       3.95781       3.79653       3.72057       3.41105       3.00405       2.55069       2.18649       1.80877       1.42027       1.09116      0.827239      0.602058      0.434269      0.302852      0.200454      0.136754     0.0830743     0.0541252     0.0316264     0.0191376     0.0102952    0.00568924    0.00298963    0.00150728   0.000750802   0.000346644   0.000160493   7.06748e-05   3.00073e-05   1.15013e-05   4.54577e-06   1.57418e-06   5.36247e-07
  22  18 3582.4986    2.5869  3.5895 11.3543 -0.0008      0.786535  0.0651   0.0281   0.1170    0.0705   0.0000      0.145469   439.7205       13.7336       9.25607      -2.55885       6.54400      -8.35393      -1.41591      -6.44207     -0.939994      -5.65598     -0.763892      0.327619      -1.95654      -2.95385       1.12999      0.312504     -0.135706      0.156389      0.272756     0.0143086    -0.0434671    -0.0248178    0.00347637   -0.00172319    -0.0177697   -0.00324104   0.000826070  -0.000589722  -0.000251945   0.000122128   6.17973e-05  -1.94278e-05   9.18215e-06   7.10758e-06  -2.98503e-06  -2.63530e-07       3.28313       4.14933       4.43566       4.74470       4.64845       4.40963       4.10296       3.60305       3.15577       2.68301       2.16808       1.74684       1.35038       1.00933      0.738562      0.526852      0.369044      0.242172      0.163174      0.102977     0.0636199     0.0388199     0.0222494     0.0127870    0.00694625    0.00363410    0.00189074   0.000907174   0.000441792   0.000200462   8.66608e-05   3.60940e-05   1.44481e-05   5.33190e-06   2.00134e-06   6.61870e-07
  22  19 3727.2908    2.1762  4.9893 11.0131 -0.0009      0.486421  0.0824   0.0211   0.1463    0.0635   0.0000      0.103249   440.8417       9.99093       17.1957      -1.00759       4.02052      -16.9982      -3.26325      -2.11401      -1.27368     -0.245895       1.65055      -1.44069      -1.08953      -1.92790      0.818404     -0.220135      0.200391     0.0298514      0.349680    -0.0671672      0.118674     0.0483193   -0.00473593  -0.000269380   -0.00320294   -0.00377482   -0.00332788   9.11280e-05    0.00113834  -5.10375e-05  -4.98607e-06   1.66583e-05   2.02170e-05   3.34440e-06   1.14057e-08  -4.10097e-07       3.96543       5.12027       5.55676       5.81730       5.73043       5.43129       5.06681       4.54305       3.92208       3.31093       2.71194       2.16034       1.65588       1.27097      0.928384      0.669199      0.455466      0.309650      0.204499      0.130569     0.0797322     0.0474703     0.0282006     0.0159123    0.00868222    0.00465327    0.00240672    0.00114289   0.000549392   0.000260726   0.000111208   4.70220e-05   1.88012e-05   7.08229e-06   2.52252e-06   8.50220e-07
  22  20 3872.2670    1.7943  7.4035 10.5926 -0.0021      0.480626  0.1059   0.0151   0.1958    0.0509   0.0000     0.0691563   443.7330       18.1177       24.2694      -1.23548      -4.13639      -6.70455       6.73058       4.17498      -9.77237      0.489699      0.971534     -0.139920     -0.299036       1.16676      0.629565      0.283249      0.421791     -0.303829     0.0407204    -0.0875245    -0.0357937     0.0630169    -0.0592200    0.00473197    0.00262038     0.0115819   -0.00207532  -0.000151677   0.000390953  -0.000379084  -4.97729e-05   6.61279e-05   2.78390e-05  -1.10160e-05   6.05112e-07   5.47543e-07       5.09018       6.63070       7.24039       7.52123       7.38346       6.97023       6.61492       5.82096       5.02361       4.24001       3.52503       2.74030       2.13911       1.62301       1.18603      0.846418      0.582214      0.397989      0.260012      0.162556      0.101301     0.0618082     0.0357268     0.0199249     0.0108990    0.00583807    0.00299534    0.00147455   0.000684205   0.000321296   0.000139532   6.08768e-05   2.36878e-05   9.09298e-06   3.21669e-06   1.08854e-06
  22  22 4161.5315    1.2400 11.7221 10.3685 -0.0013      0.135627  0.1821   0.0096   0.3214    0.0381   0.0000     0.0672945   446.6096       14.4393     -0.824067       6.75878      -4.99577      -17.1961      -12.9114       5.04666      -6.35652      -6.63192      -7.02395       4.59765      0.750129      -2.77122      -3.62801      0.240401     -0.262768     -0.695611     -0.128109     -0.468563    0.00711269      0.142509     0.0312611    -0.0189737     0.0106483    0.00280795   -0.00512972    0.00234615   -0.00163760  -0.000324927  -0.000106624  -9.62214e-05   5.58215e-05   1.51232e-05   6.24007e-07  -2.17189e-07       7.60605       10.0993       11.0675       11.4551       11.3844       10.8742       9.99640       8.80365       7.70859       6.48831       5.20665       4.20054       3.27595       2.42438       1.81522       1.28052      0.899144      0.605762      0.399010      0.251005      0.159164     0.0943879     0.0562017     0.0310413     0.0172030    0.00913422    0.00464368    0.00234838    0.00108269   0.000509042   0.000215580   9.37497e-05   3.61877e-05   1.42491e-05   4.97792e-06   1.74319e-06
  22  23 4306.0374    1.0401 14.4498 10.2754 -0.0011     0.0976133  0.2504   0.0080   0.4021    0.0350   0.0000     0.0770802   431.0647       35.4219      -9.11462      -15.6811       16.4141      -30.3544      -2.49921      -16.6632       9.13249      -5.59698       9.23544       2.32058      -6.46393      -2.58286      -2.90458      0.668417     -0.126993      0.127609     -0.212024      0.142868     0.0352455   -0.00663060     0.0311370     0.0352440    -0.0285138    0.00841800   -0.00309343   8.96616e-05    0.00147903   0.000327938  -4.32128e-05  -2.05099e-05   3.52052e-05   4.13104e-06  -5.86485e-06  -2.00459e-06       9.40255       12.3226       13.4597       14.0608       13.9093       13.3206       12.0967       11.0583       9.59467       8.10900       6.56353       5.33371       4.07328       3.08405       2.30950       1.64211       1.14221      0.777849      0.500108      0.326309      0.201942      0.120932     0.0722523     0.0407411     0.0224552     0.0119174    0.00613874    0.00301515    0.00145096   0.000662725   0.000292895   0.000120029   4.89173e-05   1.85638e-05   6.39542e-06   2.21600e-06
  23   8 2131.1699    0.8216  0.6658  9.9857 -0.0040       6.10545  0.0244   0.0196   0.0453    0.0991   0.0000      0.907417   439.6020       2.63684       17.1738       3.48886      -2.89663      -1.68280      -1.08136      0.283587       2.20020      0.453313     -0.891631      0.452724     -0.374324     -0.113446     -0.343011     0.0229700     -0.202542      0.103064      0.142044    -0.0223584    -0.0169016   -0.00773201     0.0100302   -0.00297051    0.00506524   0.000467509   -0.00162378  -0.000307251  -0.000601871   0.000258620   2.97122e-05  -1.74151e-05   5.43497e-06   3.79880e-06  -4.72382e-07   1.28645e-06       1.38791       1.68201       1.95666       1.98651       1.90803       1.91980       1.66197       1.64082       1.39960       1.16335       1.02752      0.803706      0.606838      0.502128      0.352111      0.240849      0.182283      0.124818     0.0776327     0.0559063     0.0346245     0.0196940     0.0126479    0.00697690    0.00406266    0.00228411    0.00116685   0.000599397   0.000306808   0.000147930   6.68766e-05   2.88286e-05   1.26622e-05   5.27447e-06   2.13682e-06   7.94827e-07
  23   9 2287.6078    1.1527  0.7995 10.3338 -0.0029       4.90964  0.0271   0.0250   0.0495    0.1232   0.0000      0.805070   440.4278      0.334922       15.2891      0.155006      -3.08578       1.13868       3.82187       2.08889    -0.0568176     -0.643425     -0.277045      0.979179      0.113104     -0.954370    0.00458543    -0.0887021    0.00361471      0.107202    -0.0308397     0.0447869   0.000965585    0.00592234    0.00676485    -0.0107533   -0.00415169    0.00456597  -0.000137635  -5.94376e-05   8.52737e-05   7.51857e-05   1.04829e-05  -5.19546e-05   2.45960e-06   6.50999e-06   6.33950e-07  -6.66992e-07       1.56680       1.96430       2.17914       2.28206       2.39271       2.20840       1.96528       1.69212       1.55764       1.28947       1.07366      0.832509      0.612364      0.502625      0.360251      0.274831      0.188704      0.122820     0.0843704     0.0540729     0.0348267     0.0205525     0.0132247    0.00780250    0.00451629    0.00248233    0.00133038   0.000651353   0.000314491   0.000149359   6.86352e-05   3.09808e-05   1.19388e-05   5.07151e-06   1.93866e-06   7.36028e-07
  23  10 2439.2451    1.6044  1.1066 10.6484 -0.0049       2.35844  0.0357   0.0298   0.0582    0.1925   0.0000      0.657411   440.1159      -2.43819       16.7828      -1.29143      -1.76582     -0.460872       4.47348      0.139151      -1.08226      0.940536       1.19565     -0.632908      0.119714    -0.0986744      0.256233      0.431409     0.0857180     -0.265210    -0.0210829    -0.0302972     0.0308402   -0.00215286   -0.00999072   -0.00352949  -0.000823960   -0.00124736   -0.00255696   0.000847774   0.000362121   0.000427342   1.25120e-05   2.23307e-05   3.49891e-05  -2.10705e-06   6.99453e-07   5.14183e-07       1.77454       2.31931       2.42239       2.61808       2.53882       2.41095       2.20256       2.03614       1.79094       1.59722       1.26276       1.02768      0.810958      0.633307      0.452298      0.324898      0.217049      0.150678      0.105583     0.0708396     0.0441920     0.0248398     0.0151227    0.00886664    0.00509134    0.00301434    0.00154678   0.000800583   0.000390464   0.000190336   8.39059e-05   3.88824e-05   1.54304e-05   6.25291e-06   2.52276e-06   9.45945e-07
  23  11 2588.7398    2.0916  0.9460 11.5338 -0.0039       2.75596  0.0325   0.0423   0.0538    0.1431   0.0000      0.686550   440.1999     -0.138707       14.8568     -0.794936      0.662233      -2.08644       2.51381      -3.37552      0.525818     -0.727083      0.995248      -1.23416      0.394099      -1.34234      0.131018      0.573247     -0.373969    -0.0423549     0.0127763    0.00102198    0.00541500   -0.00529192     0.0116735    0.00684466   1.86215e-05  -0.000522495   -0.00161435   -0.00113000   5.95096e-05   3.49499e-05   2.57918e-05   4.21251e-05  -1.12308e-05  -8.84121e-08   3.66768e-06   1.43357e-07       1.75865       2.14336       2.31055       2.58240       2.54965       2.35037       2.28005       1.99112       1.71280       1.41570       1.11598      0.873890      0.710982      0.579480      0.406605      0.301926      0.219358      0.145093      0.101827     0.0659726     0.0421054     0.0243197     0.0142083    0.00843677    0.00489923    0.00272209    0.00143490   0.000758431   0.000374724   0.000177743   8.20155e-05   3.50398e-05   1.46594e-05   5.93586e-06   2.25073e-06   8.79280e-07
  23  12 2737.7760    2.7309  1.0601 11.3838 -0.0061       2.98803  0.0315   0.0513   0.0567    0.2286   0.0000      0.584469   441.8231       3.84305       15.5319     -0.161503      -1.22309      0.561333      0.206459     -0.971895     -0.265545      0.448759      0.584377      0.575902      0.253615     -0.260035     -0.147699     -0.242420     -0.154802     0.0252740     -0.116484     0.0612053     0.0751158     0.0117925    -0.0206311    0.00462549   0.000688455   -0.00126201   0.000165736  -0.000813194   8.93547e-05   9.52228e-05   1.25898e-05  -2.74542e-05   2.43503e-05   3.54591e-06   2.38892e-06   1.22828e-06       1.66020       1.89584       2.23232       2.37537       2.25979       2.18274       2.07892       1.79654       1.54384       1.40097       1.16345      0.849290      0.682229      0.560371      0.397926      0.283492      0.212188      0.144712     0.0899740     0.0600843     0.0398481     0.0239137     0.0143456    0.00855184    0.00501537    0.00267675    0.00143029   0.000728220   0.000364418   0.000175128   7.72248e-05   3.34434e-05   1.44057e-05   6.41985e-06   2.62387e-06   9.50432e-07
  23  13 2886.2268    3.3446  0.9721 12.2249 -0.0014       2.93527  0.0328   0.0647   0.0506    0.1819   0.0000      0.678608   439.9671       10.2642       17.0240       2.73847       1.36374     -0.782614      0.223045      -3.35413       1.96029     -0.966408      -1.56284      -1.80919     -0.409862      0.252548     -0.535598      0.117066   -0.00814564     -0.140490     0.0630874     0.0151770    -0.0195654     0.0452059     0.0110126    0.00388386   7.48478e-05   -0.00106104   -0.00129287    0.00112384   7.49139e-05  -0.000153148   9.61203e-06  -1.63018e-05  -5.41170e-06  -5.04793e-06  -1.68308e-06  -7.11930e-07       1.75877       2.29681       2.41329       2.58625       2.64047       2.50605       2.21867       2.05119       1.67585       1.42628       1.19448      0.957018      0.733448      0.577112      0.406727      0.301050      0.205908      0.145593      0.102879     0.0641958     0.0418780     0.0260300     0.0152817    0.00917248    0.00483371    0.00264733    0.00150862   0.000737370   0.000356208   0.000169188   7.95773e-05   3.44506e-05   1.46112e-05   6.07801e-06   2.28821e-06   8.11633e-07
  23  14 3033.5835    3.9849  0.9394 11.9606 -0.0053      0.946899  0.0316   0.0777   0.0505    0.2838   0.0000      0.589963   439.5454       3.62053       17.1277      0.387822      -5.14412      -3.04966     -0.258147      -5.45867      -1.00426     -0.702921      -1.05148      0.797607     -0.162574     -0.906720     -0.334672     0.0476974    -0.0669709     0.0684768     0.0618097      0.145710     0.0164802    0.00510014     0.0157035    0.00623249    0.00379859   0.000359744   -0.00111625  -0.000513638   0.000292553  -0.000146391  -8.93005e-05  -5.37691e-05   1.57035e-06   3.21085e-06  -4.06837e-06  -5.17766e-07       2.06034       2.66284       3.08930       3.36633       3.34202       3.03365       2.71285       2.37551       1.92941       1.58898       1.26745      0.939391      0.693338      0.564760      0.426135      0.285526      0.184639      0.132666     0.0996215     0.0623792     0.0380281     0.0223895     0.0135684    0.00779507    0.00467910    0.00275240    0.00147030   0.000765811   0.000335038   0.000160634   7.20547e-05   3.44192e-05   1.48708e-05   6.03410e-06   2.17516e-06   8.02707e-07
  23  15 3179.9252    4.0239  1.2857 12.3706 -0.0033       1.30090  0.0379   0.0684   0.0608    0.1723   0.0000      0.513244   437.9326       5.22796       17.1952       4.72728      -1.02029      -3.53887      -4.61394      -1.20936     -0.614119     -0.346328      0.533936      -1.52129      -1.61540     -0.125893     -0.505681      0.399913     -0.283417     0.0570684     0.0484589    -0.0560711    0.00640865     0.0371589     0.0208632    0.00203723   -0.00136571    0.00457137   -0.00183623  -0.000437736   0.000632342  -0.000174496  -3.39480e-06   7.12044e-05  -1.16987e-05  -2.92601e-06   1.29693e-06  -5.34081e-07       1.88820       2.18274       2.53953       2.81334       2.62670       2.52843       2.38475       2.17266       1.86844       1.45381       1.28417       1.04501      0.848682      0.582469      0.458829      0.338064      0.243349      0.156268      0.106435     0.0755399     0.0470059     0.0281178     0.0164582    0.00992121    0.00585452    0.00326445    0.00154276   0.000790040   0.000429489   0.000211471   0.000101424   4.70982e-05   1.86656e-05   6.95289e-06   2.85011e-06   1.08202e-06
  23  16 3325.7555    3.5733  1.5930 12.5585 -0.0041      0.674146  0.0425   0.0558   0.0728    0.1124   0.0000      0.413914   440.5935       13.9800       12.6301      -1.95699      -2.23482      -3.36476       1.68576      -8.29575      0.344284     0.0935180      -1.94340      -1.75874       1.05109       1.03863     -0.282517     -0.467903     -0.175012      0.327376     0.0681205    -0.0771511    0.00622918     0.0224307     0.0297266   -0.00222938     0.0150364   -0.00350059   -0.00276069   0.000303201  -0.000222592  -0.000307391   1.96526e-05   4.49210e-05   2.62917e-05   1.00913e-05  -3.15701e-06   8.94104e-07       2.06633       2.70352       2.98977       3.12070       3.06811       2.81842       2.68327       2.43989       2.10017       1.77296       1.47914       1.16808      0.921121      0.702187      0.519958      0.371444      0.263001      0.184821      0.118948     0.0776251     0.0475190     0.0300015     0.0190155     0.0102960    0.00576398    0.00321625    0.00174019   0.000903090   0.000450627   0.000209998   9.68258e-05   4.46875e-05   1.88636e-05   7.51048e-06   3.02176e-06   1.12090e-06
  23  17 3471.5729    2.9925  2.6606 11.7809 -0.0023      0.910411  0.0546   0.0351   0.0938    0.0696   0.0000      0.203536   442.0196       8.07883       15.7281       4.82171      -7.14845      -6.16075      0.388980      -11.0212       3.78868      -1.32225      -1.87924      -2.17602       1.45298     -0.879066     0.0663818    -0.0884176      0.151404     -0.274417     -0.120285      0.207117     0.0940513    -0.0345794   -0.00890688     0.0187075     0.0110887    0.00118151   -0.00136279   -0.00154830  -0.000407488  -0.000188129   2.69748e-05   6.38962e-05   3.55613e-05  -1.18382e-05  -1.83551e-06   2.11193e-06       2.56862       3.48593       3.52742       3.82096       3.82440       3.58864       3.41228       2.98562       2.69471       2.24654       1.91451       1.55777       1.20277      0.915450      0.680360      0.487799      0.356302      0.236929      0.162492      0.101802     0.0671876     0.0408820     0.0253257     0.0146527    0.00790760    0.00444656    0.00231596    0.00120025   0.000593896   0.000279467   0.000131026   5.77376e-05   2.43802e-05   9.67135e-06   3.79649e-06   1.37096e-06
  23  18 3617.0784    2.4554  3.7926 11.4990 -0.0014      0.538451  0.0675   0.0256   0.1190    0.0579   0.0000      0.137207   437.5859       7.72440       7.98678       2.13470       1.40581      -9.71166       4.51315      -2.88260      -1.66194    -0.0637792      -1.33503       2.44840      -2.24157      0.971932       1.04848     -0.144166     -0.127848      0.183168     0.0745363    -0.0143805      0.102678     0.0555561    -0.0222857     0.0119763   0.000358021   -0.00269381  -0.000486622   0.000315537   3.95766e-06   0.000645150   6.39983e-05   2.42309e-05  -6.22183e-06   5.54456e-06   7.99016e-06   1.63403e-06       3.21677       4.10112       4.48292       4.74496       4.71450       4.58124       4.22118       3.74378       3.27836       2.67868       2.29492       1.84951       1.46696       1.08796      0.823705      0.583509      0.415471      0.289236      0.198439      0.129058     0.0842151     0.0503624     0.0306332     0.0176027     0.0100057    0.00536538    0.00293222    0.00145657   0.000739974   0.000353763   0.000164299   7.41247e-05   3.07304e-05   1.27624e-05   4.83338e-06   1.75806e-06
  23  19 3762.6757    2.0361  5.5398 10.8779 -0.0020      0.607026  0.0855   0.0183   0.1547    0.0577   0.0000     0.0901260   444.7266       14.4536       17.0523      -7.72051      -5.27357      -10.0630       2.90482      0.248683       3.32863      -1.91165      -2.35322      -2.04703       3.02209     -0.145580      -1.02804      0.362526    -0.0775816      0.527211   -0.00961603     -0.112669    -0.0231892    -0.0432489    -0.0661314    -0.0429953   -0.00302014   -0.00339490    0.00427173  -0.000690095  -0.000347910  -0.000252813  -0.000199664   2.16692e-05  -5.52416e-06   3.24279e-05  -9.10640e-06   2.16576e-06       3.92547       5.07676       5.52248       5.69753       5.70226       5.51873       5.09352       4.58431       4.03690       3.47498       2.84345       2.31857       1.81595       1.40091       1.03467      0.748319      0.523484      0.368336      0.245695      0.159786      0.102309     0.0633661     0.0369950     0.0221459     0.0122790    0.00684701    0.00360414    0.00186003   0.000927661   0.000439278   0.000202309   8.86055e-05   3.82505e-05   1.56956e-05   6.09258e-06   2.22081e-06
  23  20 3907.8158    1.7262  7.5765 10.5799  0.0001      0.400665  0.1075   0.0140   0.1952    0.0493   0.0000     0.0685702   440.8435       12.3016       14.7478      -10.2759       1.85754      -1.18818      -5.11582      0.198607     -0.111851      -2.68551      -1.15785       3.25866      -1.51071       2.24689     -0.617432       1.06992      0.496716      0.453245     -0.331363      0.277686     0.0102266      0.131230     0.0342382   -0.00452474  -0.000543317     0.0105319   -0.00391126    0.00110785   0.000420314    0.00126371   0.000138390  -0.000155861  -6.87273e-05   3.45108e-05  -1.05530e-06  -4.29219e-06       4.90356       6.27327       7.03166       7.21601       7.24739       6.89874       6.40909       5.69988       5.10309       4.29699       3.58933       2.89094       2.26803       1.71958       1.29370      0.932987      0.656886      0.453594      0.304376      0.197905      0.127432     0.0770327     0.0472483     0.0272314     0.0154475    0.00859243    0.00447802    0.00233052    0.00114926   0.000549922   0.000256465   0.000111989   4.90684e-05   1.94571e-05   7.64830e-06   2.83657e-06
  23  21 4053.2614    1.4228 10.8027 10.4455 -0.0010      0.268220  0.1562   0.0105   0.2723    0.0393   0.0000     0.0628339   440.3225      0.225415       8.58112      -2.71848      -2.79525       6.94511      -2.17502      -16.4468       1.88180       4.86067       1.18586      0.711397       3.22749       1.69138      -1.09692      0.880233      0.582450     -0.447447     -0.277444      0.147225   -0.00490131     -0.151052     -0.184474     0.0157682     0.0462481    -0.0159103   -0.00405914    0.00502261    0.00426185  -0.000903833  -0.000312728   2.43269e-05   5.35061e-05  -2.94770e-05  -2.07906e-05   2.39416e-06       6.52791       8.50027       9.30850       9.70763       9.73718       9.27208       8.69364       7.75662       6.71130       5.72644       4.76385       3.81642       2.98431       2.28974       1.71020       1.24999      0.892235      0.614093      0.406987      0.264227      0.169778      0.104959     0.0636028     0.0370134     0.0207426     0.0113774    0.00595478    0.00310836    0.00151973   0.000739772   0.000339027   0.000150761   6.40590e-05   2.65882e-05   1.01681e-05   3.79350e-06
  23  22 4198.0481    1.2296 13.8119 10.3496 -0.0013      0.195957  0.2192   0.0084   0.3524    0.0363   0.0000     0.0649632   450.3134       18.5914       11.1993      -11.7044       2.44204      -9.14604       26.0390     -0.755697       15.0663      -10.4063      -3.82763      -2.18085       5.83763      -3.38943      -2.33014       1.81794    -0.0159580     -0.407202      0.919150     -0.504482     -0.213845      0.176754      0.138478   -0.00774417    -0.0499696   -0.00273197     0.0161177   -0.00489551  -5.54267e-05  -0.000336407   0.000228701   0.000352714  -7.14699e-05   1.06038e-05   2.47664e-05   3.72852e-06       8.18845       10.7882       11.8579       12.3920       12.3596       11.8666       10.9686       9.78391       8.57924       7.31614       6.09903       4.86307       3.92295       2.89116       2.20841       1.57656       1.14778      0.767631      0.526836      0.344233      0.219762      0.135887     0.0822135     0.0481064     0.0269938     0.0148138    0.00788060    0.00404871    0.00198785   0.000976855   0.000443004   0.000202804   8.27457e-05   3.48649e-05   1.31833e-05   5.01845e-06
  24   6 1826.3801    0.3965  0.4015  9.9479 -0.0182       14.1126  0.0297   0.0164   0.0402    0.0515   0.0000       2.52478   441.6974      0.202236       17.8307     0.0533848      -2.52171      -2.53766      -1.90330      0.683286       1.03236      -2.86576      0.774504      0.251631     -0.607899     -0.317982     -0.275027   -0.00402298     -0.380123      0.270728     -0.137780     0.0131437     0.0108515     0.0116161   -0.00961990   -0.00586448    0.00329537   -0.00141818   0.000743962  -5.39045e-05   0.000479742  -0.000150598  -0.000158348   0.000112839  -6.27395e-06   4.50599e-06  -6.15030e-07   8.12244e-07       1.71438       2.26172       2.28388       2.32360       2.62696       2.41310       2.17306       2.05272       1.66118       1.79944       1.29699       1.12331      0.731105      0.609098      0.439162      0.384569      0.290378      0.191694      0.121582     0.0773773     0.0448067     0.0344701     0.0194635     0.0137875    0.00796857    0.00505392    0.00228905    0.00101719   0.000570815   0.000241553   0.000129041   6.25817e-05   2.62620e-05   1.11709e-05   4.89962e-06   1.54829e-06
  24   8 2156.8756    0.8999  0.7022 10.0747 -0.0041       7.07446  0.0274   0.0200   0.0429    0.1016   0.0000      0.905483   442.8182       2.12043       16.4286      0.813375      -1.73196     -0.982436      -1.74706      -1.37381    -0.0655428      0.904910       2.92637      0.813492     -0.521177    -0.0843488     -0.272947      0.411535     -0.309720    -0.0986950     -0.133847    -0.0762841    -0.0150943   -0.00302542    0.00548153    0.00817720    -0.0104774  -0.000406034   0.000455178    0.00174368   0.000484387  -0.000319340  -1.26746e-05   5.09321e-05   2.18979e-05   5.95570e-06  -9.04527e-06   1.97984e-06       1.43486       1.73419       1.94625       2.17103       2.04486       2.06551       1.91138       1.64014       1.36867       1.29042       1.05648      0.824110      0.630012      0.482724      0.389138      0.284254      0.214439      0.155680     0.0971597     0.0599544     0.0420212     0.0287647     0.0160510     0.0103436    0.00642919    0.00359206    0.00188247   0.000904675   0.000504600   0.000254659   0.000119059   5.43842e-05   2.24735e-05   1.06471e-05   4.85038e-06   2.14783e-06
  24   9 2314.3914    1.2123  0.9867 10.4784 -0.0021       4.49706  0.0379   0.0241   0.0575    0.1323   0.0000      0.791178   438.5788       4.36288       14.1668      -2.99112      0.226775      -1.64293       2.52998    -0.0322638      0.405347     -0.220642      0.353478    0.00471343      0.499883     -0.406427     0.0694714     -0.318154     -0.258023    -0.0238742     0.0225540    -0.0108327    -0.0101724   -0.00689167    -0.0170787    0.00205748  -0.000358231  -0.000834384  -0.000212942  -0.000522017   0.000778886   0.000158898  -7.81170e-05  -5.91949e-05   6.45870e-06   1.33998e-05  -1.15235e-06   1.01018e-06       2.32097       2.81526       2.43110       2.46425       2.71363       3.34037       3.14452       2.54701       1.83270       1.35958       1.36808       1.33421       1.14181      0.833225      0.558023      0.326352      0.237681      0.192306      0.165199      0.123139     0.0835771     0.0522089     0.0310079     0.0166910    0.00871857    0.00445158    0.00226526    0.00113265   0.000577937   0.000269731   0.000128500   5.81701e-05   2.77146e-05   1.16918e-05   4.92122e-06   1.82154e-06
  24  10 2467.1250    1.6010  1.1405 11.0554 -0.0053       2.32398  0.0374   0.0305   0.0618    0.1605   0.0000      0.684690   442.5399       1.87462       14.0647      0.963010      -3.03236      -4.86923       2.35242       1.67170     -0.264998     -0.843708      -1.19465     -0.717662      0.408084      0.245634     -0.291468     -0.273547    -0.0224027     0.0849464     0.0203944   -0.00233123     0.0257451     0.0108407   -0.00380681     0.0101378   0.000882425   0.000100488   -0.00254839   -0.00204252  -0.000341878   0.000250956  -9.26419e-05  -6.40347e-05  -1.49646e-05  -2.46071e-06   1.49686e-06  -1.43640e-06       1.76483       2.07642       2.60858       2.58909       2.53218       2.69069       2.22985       2.01951       2.01785       1.49899       1.25666       1.12732      0.814793      0.656930      0.504290      0.342033      0.271179      0.197757      0.118318     0.0838407     0.0577134     0.0334825     0.0210529     0.0134817    0.00737638    0.00410138    0.00238455    0.00124378   0.000623626   0.000329855   0.000162415   7.64628e-05   3.24552e-05   1.45969e-05   5.45659e-06   2.31611e-06
  24  11 2617.7535    2.1412  1.0473 11.2674 -0.0055       2.59025  0.0335   0.0414   0.0546    0.1939   0.0000      0.637444   438.9302       2.96520       13.1087       1.86729     -0.898169       2.96034      0.292336     -0.457130      -1.26178      0.733015     -0.744831      0.127686     -0.361924     -0.220452     -0.675294     -0.829559      0.297044      0.154960    -0.0503241    -0.0302949     0.0960199     0.0270721   -0.00910597    0.00536904     0.0149973    0.00480871  -0.000341415   -0.00296702  -0.000406048  -0.000244370  -0.000209829   0.000110753   3.37980e-05   2.30480e-06   3.68498e-06   2.57411e-06       1.92738       2.36267       2.32152       2.32506       2.50128       2.59515       2.61524       2.19488       1.70053       1.38857       1.23665       1.15275      0.916828      0.733349      0.482675      0.328576      0.231213      0.178558      0.134394     0.0947697     0.0656530     0.0409773     0.0242009     0.0139118    0.00734855    0.00395574    0.00200503    0.00106477   0.000543632   0.000260352   0.000130116   5.92738e-05   2.63333e-05   1.15440e-05   4.83516e-06   1.95820e-06
  24  12 2767.7645    2.6781  1.0048 11.9893  0.0023       1.68056  0.0297   0.0498   0.0543    0.1400   0.0000      0.638676   438.0292       7.31421       16.6853      0.512150      0.230002      -5.82343      -1.56498      0.518958      0.642590     -0.185784     -0.428235    -0.0176428     -0.206905      0.868080     -0.381722      0.156010     0.0598581    -0.0387544    -0.0669431    -0.0441942    -0.0252809    -0.0155214   -0.00569285     0.0158355    0.00489567   -0.00661098    0.00136253   0.000653711  -0.000238190  -1.52539e-05  -7.71722e-05   3.54231e-05   1.17356e-05   5.93139e-06   4.63576e-06  -3.53465e-06       1.50461       1.88566       2.09897       2.21485       2.26321       2.12810       1.95590       1.81859       1.57159       1.28460       1.05398      0.846625      0.704833      0.538323      0.393430      0.295221      0.215052      0.156429      0.101926     0.0679755     0.0457337     0.0284818     0.0171233     0.0105837    0.00604223    0.00338349    0.00181030    0.00101616   0.000529885   0.000260716   0.000136218   6.36594e-05   2.56506e-05   1.15330e-05   4.65502e-06   1.87236e-06
  24  13 2917.0998    3.5653  0.9156 12.2919 -0.0060       2.05104  0.0270   0.0708   0.0501    0.1714   0.0000      0.572041   439.1862       1.02055       13.1643       2.03306      -5.34688      -2.95246      -1.54567      -3.24777      0.544468      -3.07193       1.44781      -1.20050     0.0427071     -0.234735     -0.325282     0.0150727      0.410111      0.151215      0.138276     -0.107885     0.0882050  -0.000150655     0.0140279   -0.00403984    -0.0114872    0.00108447    0.00171815  -0.000812823   0.000755166  -0.000118833  -5.24409e-05   2.64365e-05  -5.08083e-05   7.07888e-06   9.83635e-06   5.56407e-07       1.35513       1.65942       1.97940       1.96531       2.01013       1.93336       1.72196       1.61072       1.42610       1.19695       1.01668      0.813435      0.651557      0.504196      0.366162      0.275760      0.200589      0.132208     0.0989948     0.0603226     0.0394739     0.0264488     0.0154374    0.00956899    0.00581041    0.00293843    0.00173746   0.000961829   0.000475944   0.000238728   0.000117912   5.42353e-05   2.47344e-05   1.03706e-05   4.42171e-06   1.72657e-06
  24  14 3065.1566    4.0449  1.0445 12.3751 -0.0063       2.13153  0.0315   0.0750   0.0543    0.2245   0.0000      0.656282   442.4529       5.27927       13.5973      0.933390       2.02763      -2.36309      0.989035      -2.53802     -0.156435      -1.83838      0.399470     -0.966090      -1.21434     -0.711508    -0.0696538    -0.0715343     0.0209444      0.102437      0.103695     0.0104471     0.0120560     0.0513002    0.00212465   -0.00338400  -0.000809814   -0.00438648    0.00276509   0.000874932  -0.000220790  -0.000226430   7.87974e-05   2.22252e-05  -5.00472e-06   3.04783e-06  -3.05614e-06   3.59754e-06       1.47040       1.89321       2.08074       2.11215       2.16875       2.18048       1.92008       1.77659       1.59197       1.31709       1.10527      0.919654      0.712871      0.587521      0.408956      0.316736      0.222629      0.158925      0.109943     0.0719157     0.0482115     0.0296198     0.0192266     0.0102311    0.00680224    0.00347291    0.00202596    0.00104507   0.000550424   0.000270247   0.000131446   5.99077e-05   2.62229e-05   1.14365e-05   4.71473e-06   1.86171e-06
  24  15 3212.0777    3.8796  1.3095 12.7805 -0.0064      0.170747  0.0365   0.0675   0.0637    0.1402   0.0000      0.531985   437.9188       7.23832       11.7376    -0.0624685      -3.50501      -3.40827       1.28040      -3.53524       2.38019      -2.64349     -0.107268     -0.357526       1.18128     -0.798729     0.0739506      0.260441     -0.569739      0.287484      0.212503     0.0367791    -0.0323070    -0.0465831  -0.000700524    0.00803242    -0.0103026   -0.00389287    0.00186583   -0.00318004   0.000337329   0.000247276   8.61909e-05  -5.11131e-05   7.70565e-06   7.99927e-06  -1.01723e-05   3.45539e-06       1.73257       2.21314       2.32241       2.52335       2.46114       2.41883       2.25585       2.06543       1.74683       1.55579       1.29430       1.01042      0.805992      0.639944      0.489332      0.355056      0.260588      0.180524      0.122815     0.0809944     0.0551759     0.0329413     0.0201031     0.0121082    0.00727982    0.00410441    0.00226927    0.00117709   0.000604117   0.000298633   0.000142477   6.60282e-05   2.96308e-05   1.26164e-05   5.37589e-06   2.20479e-06
  24  16 3358.8006    3.3922  1.9710 12.2112 -0.0020       1.45460  0.0450   0.0460   0.0781    0.0873   0.0000      0.304529   438.8057       8.73350       13.3335       2.74899      -2.29363      -7.93002       1.19475      0.368381      0.260456      -4.11023      -1.88700      0.604724     -0.302555     -0.402337      0.171035     -0.175767      0.382880      0.288581    -0.0649910     -0.252278     -0.172122     0.0161596     0.0102199    0.00812323   -0.00392808    -0.0100677    0.00107716   -0.00122095  -0.000141618  -0.000369128   0.000130489   8.72220e-05   1.44212e-05  -2.64632e-06   3.46243e-06   1.37396e-06       2.02417       2.62951       2.82007       3.01293       2.96410       2.86810       2.68137       2.43949       2.16406       1.83310       1.49670       1.22624      0.962182      0.755703      0.575682      0.427663      0.316965      0.214130      0.151571     0.0966155     0.0635652     0.0397106     0.0245611     0.0147743    0.00850373    0.00485215    0.00264551    0.00142326   0.000730514   0.000370116   0.000176425   8.15911e-05   3.77120e-05   1.58609e-05   6.54185e-06   2.57022e-06
  24  17 3505.0287    2.8555  2.7356 11.8922 -0.0015      0.304575  0.0550   0.0330   0.0964    0.0625   0.0000      0.219039   440.1708       14.6952       9.70015       2.41422      -5.28364      -9.17977      -5.96532      -8.92380       1.19252      -4.21327     -0.776713      -3.31690      0.789589    -0.0651971     -0.519081     -0.209169     -0.308856      0.356761     -0.281080    0.00796452     0.0321276     0.0844857     0.0232970     0.0111987   -0.00679432   -0.00633171   -0.00342236    0.00170399   -0.00140465  -0.000423945   0.000397044   3.91038e-05  -1.44008e-05  -8.74240e-07   5.20365e-06   3.67472e-06       2.57434       3.34188       3.57803       3.75052       3.61730       3.72924       3.40620       3.01616       2.68214       2.30591       1.95102       1.60838       1.25853      0.939307      0.725936      0.542035      0.402416      0.275418      0.183250      0.121382     0.0798232     0.0496002     0.0321702     0.0193552     0.0110203    0.00629530    0.00332627    0.00176306   0.000881359   0.000444187   0.000216224   0.000100355   4.64739e-05   1.94563e-05   7.91932e-06   3.18227e-06
  24  18 3651.3942    2.3449  4.3283 11.3177 -0.0018      0.573091  0.0704   0.0224   0.1275    0.0521   0.0000      0.106477   441.9659       11.4658       18.5936      -4.34645      -5.50826      -2.99130      -3.02651      -11.5704      -1.08906      -5.32692      -2.69451      -3.41265       1.19468     -0.615937     -0.991614      -1.27868     -0.272099     -0.111345     0.0308635      0.189932     0.0180918     0.0508952    -0.0217816    0.00130728   -0.00969888   -0.00735041   -0.00320490    0.00337423  -2.53856e-05  -0.000179167   0.000206606  -6.04826e-05   4.89052e-05   1.78214e-05  -1.33461e-05  -4.45779e-06       3.15858       4.14225       4.49693       4.85040       4.78878       4.64162       4.30410       3.87649       3.33150       2.94732       2.42391       2.00488       1.58183       1.20779      0.917257      0.677823      0.480927      0.342357      0.230943      0.155469      0.100770     0.0647625     0.0394628     0.0240573     0.0138148    0.00791534    0.00428507    0.00228272    0.00117609   0.000586134   0.000284991   0.000131046   6.01456e-05   2.55591e-05   1.08042e-05   4.23273e-06
  24  19 3797.5159    1.9703  6.3842 10.7198 -0.0022      0.672889  0.0909   0.0164   0.1639    0.0535   0.0000     0.0740090   439.0330       16.3295       17.8032      -3.97254      -2.62507      -1.62567      -4.01747      -8.70743     -0.849416      -3.11694       10.9200      -5.41087       1.55615      0.919761      -1.06371      0.474203      0.636967      0.239343     -0.141696     -0.320911      0.120884     0.0367859     0.0177289     0.0245781    0.00960436    -0.0227631    0.00601735    0.00200984   -0.00206151   0.000334668   8.90542e-05   0.000133043   5.69811e-05  -3.98261e-05  -1.13257e-05   2.60074e-06       4.05004       5.20217       5.74836       6.04392       6.00096       5.76177       5.39361       4.90085       4.30761       3.73858       3.12142       2.52154       2.01907       1.55356       1.18292      0.868681      0.634763      0.444420      0.296000      0.199245      0.129679     0.0815151     0.0506509     0.0299834     0.0177413     0.0101123    0.00545236    0.00290985    0.00148820   0.000769346   0.000364846   0.000168914   7.72510e-05   3.22761e-05   1.36654e-05   5.42457e-06
  24  20 3943.3326    1.6578  8.6352 10.5424 -0.0020      0.415472  0.1169   0.0125   0.2119    0.0431   0.0000     0.0634900   434.8563       16.0101       13.1952     -0.713230       12.2075      -2.51747      -4.01357      -10.2912       1.32001       2.28463      -6.90314       3.55562      -2.96676     -0.805812      0.636072     -0.317948       1.06773      0.631991     -0.131457     -0.126882     -0.107481     -0.343863     0.0811225     0.0474635     0.0312554   -0.00319563    -0.0168283    0.00334995   0.000317293   0.000413632  -2.90731e-05  -1.78847e-05  -3.64015e-05   4.47695e-05   1.82585e-05   1.06211e-05       5.02416       6.45558       7.10433       7.45559       7.57746       7.08893       6.65670       6.04247       5.37304       4.62529       3.87752       3.16823       2.52290       1.93300       1.46776       1.09289      0.763470      0.547109      0.368583      0.248599      0.164802      0.101597     0.0631042     0.0377238     0.0223217     0.0127892    0.00693237    0.00379222    0.00190468   0.000960191   0.000469514   0.000220650   9.73217e-05   4.22396e-05   1.73865e-05   6.82972e-06
  24  21 4088.5965    1.3519 11.1635 10.4299 -0.0006      0.204283  0.1627   0.0099   0.2819    0.0379   0.0000     0.0636319   431.8591       18.5013       24.8427      -1.01337      -17.5980       2.33060       6.36181      -2.62036      -3.54309      -11.0048      -1.61924     0.0173914      -3.22751       4.55321      -3.78672      -1.34736      0.504509      0.334132     -0.280372     -0.285828     0.0830186      0.127309   -0.00222609   -0.00480323     0.0273601   -0.00468706   -0.00315726    0.00340827  -0.000617579   -0.00252129   0.000258472  -0.000783400  -8.49627e-05   4.95275e-05   1.70111e-05   3.13507e-06       6.42990       8.55122       9.31988       9.65264       9.54137       9.26679       8.58078       7.93069       7.10397       6.02941       5.05258       4.08661       3.28135       2.53978       1.92584       1.42855       1.03562      0.727789      0.490908      0.320621      0.210511      0.130648     0.0830478     0.0490451     0.0285678     0.0160679    0.00881151    0.00479435    0.00244687    0.00125055   0.000598036   0.000279951   0.000126624   5.36039e-05   2.20513e-05   8.74739e-06
  24  22 4234.6360    1.1701 14.0886 10.3308 -0.0005      0.243338  0.2221   0.0079   0.3601    0.0345   0.0000     0.0672626   444.5487      -6.66344       18.0376      -10.2778       7.08057      -20.6394      -1.37907       7.13001       11.6416      -3.87067      0.662958     -0.971084      -4.18368      -3.05135      0.728139       1.68752      -2.10455      -1.97191     -0.366247      0.426084     0.0445249     0.0982394    -0.0375158     0.0813496     0.0302218    0.00558241     0.0132601   -0.00214205    0.00235219    0.00229974   -0.00190737  -0.000496162   0.000374979  -2.99421e-06  -4.90478e-05   4.59677e-06       7.97037       10.4489       11.3325       11.8474       11.9455       11.3796       10.6960       9.71294       8.65535       7.42613       6.25314       5.12839       4.05295       3.19286       2.38190       1.75993       1.25114      0.887946      0.612452      0.405122      0.264814      0.168891      0.102212     0.0623035     0.0357528     0.0204683     0.0112817    0.00603682    0.00310818    0.00158818   0.000749733   0.000351849   0.000158973   6.81280e-05   2.80186e-05   1.12215e-05
  25   7 2017.0068    0.6455  0.4952 10.1523 -0.0142       11.9721  0.0209   0.0181   0.0381    0.0646   0.0000       1.41572   440.1994      0.786688       21.6909      0.277029      -2.46972       1.14203      0.203136      0.609828      -2.28428      -2.32738       2.13833      0.321228      -1.08134     -0.481292      0.675411     0.0110206     0.0399902     0.0442375      0.136899     0.0433654    0.00174696     0.0144360    -0.0177042   -0.00700663   -0.00426755  -0.000144282   -0.00146373    0.00225224   0.000328643  -4.90732e-05  -9.28898e-05  -8.24021e-06   2.76925e-05  -2.20076e-05  -1.09324e-05  -3.41911e-06       1.29964       1.53729       1.74229       1.82965       1.78739       1.61818       1.52518       1.52030       1.36212       1.09762      0.949165      0.815208      0.660467      0.477935      0.362778      0.306361      0.212296      0.137960      0.104404     0.0690435     0.0455719     0.0283640     0.0172791     0.0112158    0.00678456    0.00387901    0.00203328    0.00133594   0.000690048   0.000311666   0.000156427   8.47010e-05   4.30725e-05   2.00151e-05   8.64954e-06   4.21812e-06
  25   9 2340.6273    1.2957  0.8907 10.6550  0.0042       4.07723  0.0281   0.0256   0.0518    0.1112   0.0000      0.764462   438.1451       1.13425       13.3286     -0.149166       1.30543      0.543755       1.45189      -1.34559      0.827526      0.275067      -1.18119     -0.349279      0.267335     -0.645697    -0.0773954    -0.0164371     -0.276189    -0.0781524      0.199509     0.0580825     -0.108758    -0.0321083     0.0383838    0.00186067    -0.0125071   -0.00607695    0.00327905   -0.00151319  -0.000950746  -0.000372173   0.000201052   6.75906e-05  -8.73204e-06  -1.06849e-06   8.67421e-06  -5.96502e-06       1.37533       1.84133       1.87493       2.03706       1.91840       1.91600       1.90865       1.69535       1.55289       1.31002       1.09973      0.833962      0.698035      0.555251      0.426819      0.335690      0.257764      0.184390      0.123594     0.0802636     0.0527555     0.0325537     0.0210947     0.0133711    0.00780672    0.00443536    0.00247310    0.00137825   0.000747602   0.000372902   0.000196351   9.34112e-05   4.46852e-05   2.07321e-05   8.17380e-06   3.73896e-06
[truncated: 1,513,279 more chars]
