# Supplementary material for: Global-Mode Analysis of Full-Disk Data from the Michelson Doppler Imager and the Helioseismic and Magnetic Imager
Source: Sol Phys. 2018 Jan 31;293(2):29. doi: 10.1007/s11207-017-1201-5 (PMC6566312; doi:10.1007/s11207-017-1201-5)
Supplement: Supplementary file 2 — (TAR 362.4 MB) [file 11207_2017_1201_MOESM2_ESM.tar › HMI/hmiv72d.7408]

   0  19 2764.4835    2.7230  0.9026  5.2495  0.0000  0.1310   0.3865   0.4059 1000.0000   0.0000    -0.0000       0.00000       0.00000       0.00000       0.00000       0.00000       0.00000       0.00000       0.00000       0.00000       0.00000       0.00000
   0  24 3439.0071    3.4263  2.2308 10.8212  0.0000  0.2355   0.3824   0.7766    7.3963   0.0000    -0.0000       0.00000       0.00000       0.00000       0.00000       0.00000       0.00000       0.00000       0.00000       0.00000       0.00000       0.00000
   1  12 1884.9810    0.4918  0.3029 10.5564  0.0000  0.0453   0.0679   0.1393    0.1708   0.0000   393.1963       84.0867       0.00000       0.00000       0.00000       0.00000       53.2549       33.2338       0.00000       0.00000       0.00000       0.00000
   1  14 2156.7107    0.8582  1.2479 -0.2230  0.0000  0.0962   0.0619   0.2563 1000.0000   0.0000   340.5926       43.1283       0.00000       0.00000       0.00000       0.00000       124.500       63.8920       0.00000       0.00000       0.00000       0.00000
   1  15 2291.9998    1.1414  1.0741  9.2525  0.0000  0.0961   0.0837   0.2930    2.5548   0.0000   215.3658       18.6105       0.00000       0.00000       0.00000       0.00000       121.188       65.5901       0.00000       0.00000       0.00000       0.00000
   1  16 2425.6585    1.5061  1.1929  2.9497  0.0000  0.0955   0.1222   0.3153 1000.0000   0.0000   475.3850       41.7969       0.00000       0.00000       0.00000       0.00000       118.057       58.6643       0.00000       0.00000       0.00000       0.00000
   1  19 2828.2024    2.9392  1.0963  0.1415  0.0000  0.0977   0.2167   0.2480 1000.0000   0.0000   432.4414       114.221       0.00000       0.00000       0.00000       0.00000       97.8496       72.6068       0.00000       0.00000       0.00000       0.00000
   1  22 3233.2592    3.8015  1.5986  5.1100  0.0000  0.1016   0.2238   0.3970 1000.0000   0.0000   338.0360       83.1278       0.00000       0.00000       0.00000       0.00000       136.114       66.0183       0.00000       0.00000       0.00000       0.00000
   1  24 3504.4635    2.8237  2.4480 11.7663  0.0000  0.1560   0.1438   0.4059    0.8392   0.0000   395.6000       190.266       0.00000       0.00000       0.00000       0.00000       207.589       102.340       0.00000       0.00000       0.00000       0.00000
   2  12 1945.8719    0.5342  0.3814 10.5106  0.0000  0.1394   0.0555   0.1171    0.1418   0.0000   463.9939      -11.0202       9.80520      -10.7403       0.00000       0.00000       34.2092       90.7832       13.9502       27.0138       0.00000       0.00000
   2  13 2082.1053    0.7013  0.3780 10.6078  0.0000  0.0495   0.0689   0.1169    0.1718   0.0000   449.7615      -20.1545       18.3964       16.2901       0.00000       0.00000       37.0492       33.5053       17.5205       7.48475       0.00000       0.00000
   2  14 2217.6133    0.8914  0.7490 10.1425 -0.0017  0.0608   0.0599   0.1563    0.4128   0.0000   493.1035      -3.43320       50.6170      -8.22990       0.00000       0.00000       47.8688       37.4586       19.0979       6.69386       0.00000       0.00000
   2  15 2352.2369    1.2843  1.0187  7.5474  0.0000  0.0668   0.0797   0.1846   14.3513   0.0000   416.2068      -3.39028      -39.4474       10.0759       0.00000       0.00000       46.9951       39.6371       23.1629       8.96967       0.00000       0.00000
   2  19 2889.6922    3.6830  0.9322  1.0831  0.0000  0.0614   0.2144   0.1620 1000.0000   0.0000   479.9089       27.2004       12.1157      -1.56784       0.00000       0.00000       45.1183       38.4132       20.9893       8.20320       0.00000       0.00000
   2  20 3024.8207    3.7854  0.9875  5.0511  0.0000  0.0577   0.2238   0.1927 1000.0000   0.0000   426.1148       87.6448      -8.46072     -0.468626       0.00000       0.00000       38.8719       35.5379       19.3240       7.98923       0.00000       0.00000
   2  21 3159.9552    4.1708  1.2342  5.0410  0.0000  0.0764   0.2809   0.2564 1000.0000   0.0000   432.0061       42.5220       4.79900       3.23600       0.00000       0.00000       51.7966       42.9886       30.3344       9.57261       0.00000       0.00000
   2  22 3295.1005    3.8500  1.5492  8.9973 -0.0083  0.0830   0.2069   0.2760   33.2212   0.0000   273.5390       71.3872       7.22022       14.9674       0.00000       0.00000       65.6114       52.9931       28.4569       9.59713       0.00000       0.00000
   2  24 3566.8079    2.5816  3.9045  5.0168  0.0000  0.1294   0.0853   0.4116  253.9359   0.0000   508.4755      -73.9266       29.3970       4.87727       0.00000       0.00000       96.0986       78.8305       45.1477       16.9949       0.00000       0.00000
   3  11 1865.2129    0.3787  0.3272 10.4507  0.0000  0.0362   0.0350   0.1117    0.0998   0.0000   459.4110      -21.5704       17.1620       4.80178       1.73494      0.161175       16.7019       15.8867       13.2390       8.28941       3.51172       1.10769
   3  12 2001.1949    0.5192  0.5256 10.3459  0.0000  0.0526   0.0407   0.1264    0.1585   0.0000   476.5069       3.24920      -9.90515      -2.21757      -2.77732      0.653267       27.1367       24.5849       19.9804       10.7054       5.40384       1.44804
   3  13 2137.7639    0.7417  0.7485 10.3899  0.0000  0.0533   0.0451   0.1652    0.2429   0.0000   481.7080       8.16909      -33.5407      -12.8891       6.18669      -2.17284       23.7761       21.7721       19.7755       11.4552       5.71948       1.53639
   3  14 2273.3139    1.0596  0.8141 10.4489  0.0000  0.0567   0.0577   0.1265    0.3300   0.0000   455.8089       40.8319      0.538747      -7.29703      -6.29013       2.24814       30.1433       30.8170       20.2931       10.6483       5.18636       1.66038
   3  15 2407.6730    1.3172  0.8087 11.0218  0.0000  0.0504   0.0757   0.1489    0.3513   0.0000   466.9990       1.32099      -14.1700      -4.65252      -7.27831     -0.867165       26.8813       23.8885       18.2478       11.7114       4.59456       1.31862
   3  19 2947.1183    3.7196  0.7851 10.6514  0.0000  0.0506   0.1916   0.1158    2.6329   0.0000   472.0913       11.9372       1.29860     -0.779569      -2.35378      0.582269       24.5777       18.3552       19.1580       12.6765       5.48134       1.26486
   3  20 3082.3561    4.0346  1.2124 11.7943  0.0000  0.0708   0.1958   0.1725    1.6346   0.0000   411.2587       57.3891       6.70473     -0.562641       2.11248      0.917227       37.5650       28.3443       27.1974       17.9862       7.39333       1.71227
   3  21 3217.9333    3.8397  1.3616  5.7723  0.0000  0.0595   0.1643   0.1804  493.7396   0.0000   447.0906       24.4624       12.5217      -15.3660      -4.98093       1.57005       27.8050       26.5693       21.1221       13.8958       6.05703       1.85054
   3  22 3353.5255    3.4031  1.7426 11.5830  0.0000  0.0786   0.1341   0.2100    0.8690   0.0000   438.2500      -32.8369      -16.3718      -6.45836      -4.95259      -1.48807       32.3488       37.5328       26.2662       16.3959       7.73379       2.75870
   3  23 3489.6954    3.0032  2.8697  2.2375  0.0000  0.0875   0.0865   0.2616 1000.0000   0.0000   478.9889      -44.0466       31.0936       4.12308      -18.7696      0.240941       39.2491       43.0400       29.0709       19.3619       7.89327       2.93702
   3  24 3626.3366    2.4516  4.0727 10.5608  0.0005  0.1129   0.0649   0.3414    0.4496   0.0000   385.5916      -8.85537      -23.0765      -19.3067       7.93611     -0.607413       56.1879       56.6566       39.6450       23.5655       10.4905       3.40705
   4  11 1914.6611    0.5293  0.5005  9.9849  0.0000  0.0387   0.0317   0.0872    0.1273   0.0000   429.8583      -1.54506       18.5759       12.3916       9.37356       6.29002       14.5042       15.8462       13.2719       8.29671       5.19618       2.43579
   4  13 2188.3716    0.8806  0.6616 10.3849  0.0000  0.0493   0.0485   0.1229    0.2984   0.0000   461.9987      -7.81904       6.71787      -1.06070      -11.4370      0.689919       20.1686       15.6598       16.6482       12.7596       7.84067       3.78456
   4  14 2324.1765    1.1550  0.6854 10.6835  0.0000  0.0427   0.0619   0.1183    0.3509   0.0000   454.7742      -5.65705      -21.2945       24.5960       3.12304      0.833993       15.4233       17.3414       13.0710       9.82200       6.08494       2.70709
   4  15 2458.5022    1.5006  0.8961 11.0613  0.0000  0.0515   0.0789   0.1327    0.5511   0.0000   449.3046       9.61009      -21.6605      -1.67505       2.19299     -0.901373       19.6131       20.9798       17.7065       11.9874       7.29769       3.50710
   4  16 2593.1045    2.0941  0.8847  9.8167  0.0000  0.0450   0.0928   0.1216    2.4769   0.0000   434.2570       56.0468      -19.5775      -12.5961      -1.36190       2.85680       15.5697       17.2117       15.2231       9.81435       5.99321       3.10983
   4  17 2728.5104    2.6605  0.9051 11.1102  0.0000  0.0476   0.1208   0.1323    1.2299   0.0000   445.5503      -3.96682       16.4147       10.8020       9.46194      -5.61965       19.7451       20.9833       18.1825       10.1378       5.97006       3.01913
   4  18 2864.2144    3.2023  1.0416 11.0684  0.0000  0.0463   0.1407   0.1375    1.8248   0.0000   412.7129       36.6951       12.7224      -14.1882      -13.8380      -3.57121       19.0073       19.8118       16.9047       11.0623       6.24739       3.31487
   4  19 3000.1593    3.8507  0.9575  6.0879  0.0000  0.0485   0.1723   0.1183  299.6037   0.0000   430.6088       57.1136      -1.78267     -0.372138      -2.27100      -1.90966       19.9774       18.6166       16.5045       12.3354       6.88183       3.74355
   4  20 3135.9707    3.8080  1.3003  4.7417  0.0000  0.0543   0.1493   0.1463 1000.0000   0.0000   445.3209       10.5037       4.33798      -3.78036       3.98041       4.19550       22.4593       21.8583       19.0079       13.0843       6.93662       3.91238
   4  21 3271.7927    3.7314  1.4019 12.1931  0.0023  0.0628   0.1531   0.1554    0.7261   0.0000   437.7666      -3.88960       10.1142       3.11853      -1.85231       2.57005       23.7234       24.2723       20.6084       14.8939       9.21150       4.34470
   4  22 3408.0766    3.1993  2.0833 11.9350  0.0000  0.0733   0.1074   0.2187    0.4507   0.0000   452.0935       45.8959      -42.1987       18.1239       11.8346      -7.63106       25.2081       29.0217       22.5481       16.3961       10.1484       4.61804
   4  23 3544.8648    2.6770  2.7239 11.7366  0.0000  0.0870   0.0810   0.2332    0.3087   0.0000   415.7823       34.5544       52.8431       37.7377      -5.43039       1.84669       34.3863       35.2031       29.9199       20.0421       12.2975       5.70055
   4  24 3681.6246    2.3088  4.7931 10.5020  0.0000  0.1214   0.0525   0.3144    0.4054   0.0000   468.2342       21.3366       12.9771       12.4723       10.0814      -1.73539       42.0383       46.4102       35.7674       28.8358       17.0699       8.06201
   4  25 3818.8077    1.9913  6.6930  9.7196  0.0000  0.1362   0.0380   0.4000    0.4463   0.0000   410.9257      -34.7885      -1.17092      -5.00431      -1.30253      -9.89465       51.3874       53.8732       44.4249       31.8207       19.0763       9.02691
   5   9 1685.8377    0.2760  0.1811 10.0431  0.0000  0.0534   0.0298   0.0657    0.0647   0.0000   437.6687      -15.0674      -2.63232      0.257793      -1.96416       3.00581       10.0346       13.7633       14.6513       5.42839       6.47568       2.97316
   5  10 1823.3496    0.4062  0.2514 10.0861  0.0000  0.0222   0.0345   0.0713    0.0804   0.0000   442.7955       2.98481     -0.522220       1.45355       1.99046      -2.52757       7.07557       6.80377       6.80216       5.01267       4.20647       2.37624
   5  11 1960.6219    0.5171  0.4324 10.0532  0.0000  0.0363   0.0315   0.0844    0.1026   0.0000   432.4171      -9.45871       5.01353      -2.12587       7.97165      -5.90735       9.15662       11.2099       8.01289       8.31454       6.87237       4.24461
   5  12 2098.4644    0.7022  0.4691 10.3479  0.0000  0.0313   0.0399   0.0760    0.1195   0.0000   442.7412       14.5820       17.4941      -11.6539       3.68928       4.22865       9.28495       10.3554       10.1356       7.45622       4.30296       2.89829
   5  13 2235.3621    1.0387  0.7467 10.2317  0.0000  0.0442   0.0451   0.0902    0.2190   0.0000   426.2124      -22.8769       6.78420      -11.2790       8.21052      -5.56894       13.8949       13.6865       11.2668       11.3729       7.36797       4.04071
   5  14 2371.0193    1.3779  0.9438  9.9327  0.0000  0.0406   0.0566   0.1148    0.5622   0.0000   421.6442       3.19534       9.62350       8.98982      0.373957      -7.49930       12.9137       12.6108       11.6612       10.3435       6.25493       3.76893
   5  15 2506.0910    1.7554  0.9168 10.8729  0.0000  0.0420   0.0729   0.1091    0.3878   0.0000   435.4431      -2.01193       12.2910      -9.74151       18.4144     -0.750268       12.7379       13.7866       11.6154       9.88366       7.77722       4.33373
   5  16 2641.2308    2.4179  1.0848  5.0083  0.0000  0.0433   0.0937   0.1168  278.6148   0.0000   431.0440       11.8930       2.99274       1.17664      -3.04170      -2.07405       13.4616       13.8146       12.8167       10.6281       6.96882       4.32551
   5  17 2777.3455    2.8679  0.9834  1.5388  0.0000  0.0433   0.1109   0.1102 1000.0000   0.0000   420.4980      -6.09458       2.23020      -16.4546      -6.10881       2.75777       13.5817       14.9181       13.7391       9.96431       7.13284       4.03845
   5  19 3050.0326    3.9434  1.1254  5.0813  0.0000  0.0519   0.1646   0.1245 1000.0000   0.0000   422.1782       47.3199       17.1194      -4.70231      0.742544      -2.43931       14.5103       17.8078       14.1233       12.2260       7.64245       4.69180
   5  20 3186.2747    4.0108  1.3410 10.3895  0.0000  0.0523   0.1544   0.1448    6.0540   0.0000   420.8806       53.2294     -0.207717       7.32693       2.19688     -0.779122       15.0675       17.4444       14.8116       12.9631       8.11020       5.34317
   5  23 3596.7088    2.4687  3.5752 10.8669  0.0000  0.0901   0.0588   0.2547    0.4062   0.0000   477.2157       22.7925       29.8455       21.5969      -27.7053      -10.8936       27.5672       32.1878       27.2703       21.9672       14.1904       8.39523
   5  24 3733.9007    2.1476  5.2560  9.8539  0.0045  0.1091   0.0415   0.3087    0.4239   0.0000   426.4593       54.3745       25.1543       21.2026      -13.3650       14.6771       33.2934       37.2204       34.3637       25.4596       17.4578       10.1561
   5  25 3871.7715    1.7900  6.4827  9.9990 -0.0072  0.1324   0.0316   0.3483    0.2664   0.0000   490.6678       78.5622       12.5481      -17.9662      -20.4565      -4.04396       40.9219       45.6080       41.2544       32.3397       20.8448       12.5054
   5  27 4147.6475    1.2182 10.3010  9.8390  0.0000  0.1869   0.0210   0.5590    0.1487   0.0000   476.6063       37.0189       105.875      -49.6193       14.0793      -20.9345       58.8388       67.3094       58.6670       45.7616       30.4393       18.0966
   6   7 1443.8249    0.1089  0.0596 10.0072  0.0000  0.0250   0.0241   0.0421    0.0487   0.0000   422.8177       49.5624       4.95229       24.4394       2.60011       2.08553       5.93597       6.70257       6.90088       4.69251       3.99458       2.40607
   6   9 1727.7505    0.3150  0.2938  9.9764  0.0000  0.0288   0.0219   0.0646    0.0693   0.0000   448.7661       2.19727       13.1715      -4.24506       4.40951       4.48200       7.84046       8.37513       7.28963       6.23010       5.02560       3.06195
   6  10 1866.0976    0.3868  0.3583 10.1140  0.0000  0.0305   0.0244   0.0695    0.0758   0.0000   442.4640       4.58136       2.45377       1.95462       7.13170       2.00105       8.87629       10.2224       8.59182       6.75797       5.47692       3.56391
   6  11 2004.0352    0.5459  0.5423 10.1039  0.0000  0.0349   0.0271   0.0796    0.1135   0.0000   439.3069      -3.67451      -5.79681      -17.2155      -8.01883       4.59235       9.43881       11.1074       10.0998       7.78766       6.07471       3.62903
   6  12 2142.5114    0.7994  0.6728 10.3454  0.0000  0.0402   0.0357   0.0893    0.1474   0.0000   442.5819      0.329704       16.4432      -12.5886      -2.76220       3.12930       8.55527       11.0482       10.3885       7.60647       6.27170       3.39382
   6  13 2279.8075    1.1606  0.7418 10.3118  0.0000  0.0335   0.0487   0.0931    0.2377   0.0000   427.5750      -3.50477       21.9888       2.51420      -2.47192      -1.17270       9.19721       9.11530       8.98670       7.49513       5.82378       3.86994
   6  14 2415.5637    1.4111  0.9645 10.8011  0.0000  0.0410   0.0527   0.1045    0.2688   0.0000   441.8747       12.3710      -16.3521      -10.2224       10.4745       4.34923       10.2656       12.1264       10.3447       8.92388       7.04629       4.47407
   6  15 2551.0408    1.9173  1.0847 10.9182  0.0000  0.0455   0.0666   0.1132    0.4356   0.0000   447.2131       5.89023       1.67223       1.77615     -0.290192       2.77429       13.9536       16.4836       14.9947       11.4058       7.59115       4.66276
   6  16 2687.0878    2.4330  1.0544 11.5924  0.0000  0.0398   0.0876   0.1248    0.3788   0.0000   440.1360      -3.80557       9.56929      -6.63624      -3.01286      -2.36621       11.2789       13.3963       11.8611       9.40202       6.67106       4.52583
   6  17 2823.8097    2.9472  0.9720 11.2213  0.0000  0.0413   0.1033   0.0972    0.6952   0.0000   470.6889       13.4187       2.89350       7.41315       6.99265       6.01841       10.7871       11.0458       9.51216       9.20661       7.81383       5.27817
   6  18 2960.7235    3.8694  0.8861 10.9049  0.0000  0.0349   0.1465   0.0941    1.4814   0.0000   448.8534       26.8078       6.46384       13.1701      -4.12386      -4.00847       9.36867       10.1985       9.94821       7.81595       5.62928       3.75666
   6  19 3097.3169    3.8502  1.0096 12.8811  0.0000  0.0405   0.1428   0.1137    0.3603   0.0000   441.7784       46.2090       9.77655       3.05894      0.543802    -0.0307875       10.9745       11.0083       10.8300       9.32130       6.75851       4.63065
   6  20 3234.0800    3.8464  1.5212  5.1286  0.0000  0.0480   0.1182   0.1354  592.2371   0.0000   435.7914       7.49405      0.858836       16.5382       19.6369      -6.56430       13.1572       14.4223       13.6981       11.1757       8.07740       5.41107
   6  21 3371.1271    3.3207  2.1637 10.9881  0.0000  0.0618   0.0827   0.1596    0.7709   0.0000   421.0160       14.9599      -4.55072      -5.92850       3.06977      -3.38105       15.6837       17.7606       16.6610       14.0266       10.3332       7.31571
   6  22 3508.3526    2.8375  3.1874 10.5536 -0.0003  0.0790   0.0600   0.2027    0.5754   0.0000   454.2995       23.3257       16.9479      -3.67174      -1.87653      -11.1733       18.9854       22.8853       20.6390       17.4929       13.2250       8.74887
   6  23 3646.0704    2.3361  4.1673 10.4607  0.0000  0.0924   0.0461   0.2502    0.3802   0.0000   445.2806       25.7339       10.0894      -9.20425       14.5213      -18.5396       22.5456       26.7516       25.0110       20.5272       15.6745       10.1438
   6  24 3783.9197    1.9638  5.7280 10.1855  0.0000  0.1117   0.0336   0.3012    0.2460   0.0000   370.1917       54.1399       60.1403      -4.34124      0.502577       4.88260       27.9988       32.6881       30.5046       26.0763       18.4857       12.6877
   6  26 4060.4445    1.3834  9.2129 10.0015  0.0000  0.1642   0.0216   0.4448    0.1325   0.0000   435.7567      -22.3060       7.37457      -12.9941      -29.5568      -15.2097       41.9979       50.6101       45.5998       37.5231       27.9821       18.4142
   6  27 4198.9638    1.1446 11.3075 10.0135  0.0000  0.2030   0.0188   0.5702    0.1056   0.0000   442.5746       154.512       45.0738      -66.5614      -11.5533      -12.8774       49.3306       59.8959       55.9040       44.7793       33.8346       23.2925
   6  28 4338.3695    0.9821 13.2987  9.9371  0.0000  0.2256   0.0159   0.7148    0.0919   0.0000   518.2975       25.6652       49.8656      -16.7939       10.2723       11.2774       56.8612       67.3282       63.3805       51.7879       38.8211       25.1781
   7  11 2045.8983    0.6648  0.4859 10.2441  0.0000  0.0291   0.0311   0.0660    0.1113   0.0000   444.2434      -7.27631      -5.65190       2.54752      0.410812       2.74523       6.64554       7.55093       6.71011       6.60528       4.77363       3.63014
   7  12 2184.5293    0.8538  0.7764  9.8893  0.0000  0.0345   0.0316   0.0814    0.2128   0.0000   430.5779       4.11621       2.62450       1.85296      -1.05801      -10.8494       8.17462       9.13418       9.07869       7.41082       5.92559       4.13588
   7  13 2322.2309    1.1750  0.7860 10.7508  0.0000  0.0340   0.0436   0.0856    0.1905   0.0000   433.5536      -9.07103     0.0845225      -1.91406       7.79328       8.14830       7.54704       8.67019       8.46274       7.51166       5.77616       3.72040
   7  14 2458.2336    1.6209  1.0966 10.1537  0.0000  0.0407   0.0544   0.0969    0.5587   0.0000   421.0205       14.2446       27.8452       8.28739      -3.23354      0.939304       9.59875       11.1504       11.1169       9.19716       6.91838       4.52873
   7  15 2594.3254    1.9590  1.0959  9.9179  0.0000  0.0418   0.0604   0.0982    0.9809   0.0000   429.9597      -9.48805       11.9235       15.0348      0.388874      -4.99437       8.96796       10.4933       10.1584       8.82103       6.88813       4.97558
   7  16 2731.1653    2.5373  1.1521 10.9178  0.0000  0.0392   0.0798   0.1123    0.5999   0.0000   428.9396      -1.20065      -7.01727       12.3043       6.08146      -9.43223       9.17621       11.2151       10.5887       8.90521       6.40679       4.53380
   7  17 2868.4847    3.2122  0.9766 11.0949  0.0000  0.0350   0.1075   0.0985    0.7628   0.0000   437.6698       21.0028       7.85870       8.39687      -3.14220      -6.61268       9.10361       10.2838       9.53852       7.95656       6.03957       4.33101
   7  18 3005.7711    4.0054  0.9756 10.9881  0.0000  0.0342   0.1308   0.0936    1.2402   0.0000   440.8191       11.5335       4.44523       3.25498       2.41630       2.39515       7.79426       8.24817       8.56542       7.54004       5.25871       4.30972
   7  19 3142.8434    4.1200  1.0441 10.8538  0.0003  0.0432   0.1292   0.0936    1.7724   0.0000   413.3417       15.7945      -5.32661       3.20222       22.6693     -0.504918       12.6276       15.5245       13.7740       11.5100       8.01721       4.73394
   7  20 3279.9876    3.7345  1.5192 11.6914  0.0000  0.0468   0.1062   0.1156    0.5909   0.0000   435.9150       24.7999       27.7060      -8.08682       5.05164      -5.32793       10.8495       11.7862       10.7858       10.3126       8.38672       5.56533
   7  21 3417.5283    3.2058  2.0264 11.6268  0.0000  0.0550   0.0805   0.1430    0.3592   0.0000   424.5409       30.8292      -4.04892       2.70971      -10.7731      -1.79484       13.0879       14.1771       13.8407       12.3074       9.42818       6.63481
   7  22 3555.3600    2.7215  3.3247 10.4855  0.0000  0.0694   0.0512   0.1923    0.4359   0.0000   438.7766       47.2168       33.3497      -15.8869      -8.84078      -5.20024       15.5565       18.6031       17.5651       15.3766       11.6122       8.35008
   7  23 3693.4245    2.3294  4.7328  9.7930  0.0000  0.0864   0.0373   0.2427    0.4359   0.0000   432.0165       29.1801      -9.60607       25.3959       8.55160      -8.06757       19.9132       22.6875       22.0815       19.4128       14.8307       10.4828
   8   9 1806.2336    0.3542  0.3103 10.0613  0.0000  0.0289   0.0210   0.0546    0.0655   0.0000   442.7322      -11.2425       13.1327      0.423379      -3.16264       2.67560       4.82910       6.99175       6.14726       5.66898       4.14913       3.53998
   8  10 1946.1187    0.5472  0.4321 10.0042  0.0000  0.0277   0.0254   0.0551    0.0971   0.0000   438.4744       4.18143       13.6580      -6.57040      -5.83961       1.66624       5.32180       6.47831       6.62208       5.34913       4.76105       3.26915
   8  11 2086.1250    0.6827  0.6449 10.1479  0.0000  0.0293   0.0275   0.0791    0.1151   0.0000   441.5214      -1.41971       1.52592       9.61961     -0.460389      -4.89069       6.31888       6.60323       6.64703       6.06512       5.02968       3.79959
   8  12 2225.1572    0.9469  0.8465 10.3242  0.0000  0.0341   0.0327   0.0843    0.1660   0.0000   430.0076      -10.2206       17.1736       17.2701       4.58933       2.53080       7.49580       8.45664       8.24400       7.48779       5.81730       4.47260
   8  13 2362.7957    1.3729  0.9809 10.1539  0.0000  0.0355   0.0428   0.0842    0.3229   0.0000   433.6062      0.597373       14.4175      -7.58973       14.9508      -8.37550       7.50145       9.04827       9.05734       7.81944       6.32686       4.49127
   8  14 2499.4897    1.7111  0.8684 10.7684  0.0000  0.0329   0.0548   0.0759    0.2746   0.0000   440.3421      -5.08989       16.1378       16.2885     -0.755419      -3.55653       6.63432       7.65029       7.52312       6.74097       5.73313       4.23139
   8  15 2636.1517    2.1427  1.1178 10.5904  0.0000  0.0367   0.0640   0.0914    0.5559   0.0000   436.4791      -6.61154       4.49386       17.1960       5.20690       3.42650       7.77616       8.62619       8.54274       8.03702       6.24546       4.61047
   8  16 2773.8372    2.8066  1.0204 10.9433  0.0000  0.0325   0.0847   0.0904    0.5623   0.0000   442.3356       16.9260       17.9613      -1.79536      -1.59319     -0.625385       7.02694       7.81435       7.66088       6.73231       5.67817       4.33551
   8  17 2911.6178    3.3609  0.9442 11.8809  0.0000  0.0338   0.1066   0.0840    0.4038   0.0000   441.8451       6.91268      -14.7919       4.44196      -1.55440      -2.92207       7.23564       7.61136       7.54357       7.02754       5.52256       4.38929
   8  18 3049.1732    3.9517  0.9981 12.5537  0.0000  0.0365   0.1216   0.0847    0.3146   0.0000   421.8644       18.8693       9.79339       9.51551      -2.78627      -8.11626       7.56428       9.02327       8.90236       8.22564       6.40709       4.46179
   8  19 3186.7812    3.6767  1.3531 12.4017  0.0000  0.0409   0.1010   0.1121    0.2701   0.0000   440.2114       18.8724       20.5244      -8.80925       6.46823      -9.10710       8.17758       9.07675       9.25530       8.36410       6.92819       5.20638
   8  20 3324.4409    3.3514  1.6602 12.2105  0.0000  0.0479   0.0837   0.1227    0.2478   0.0000   425.2743       10.7757       5.02184       4.95514       1.43380       1.28862       10.0358       12.1997       11.4789       10.0877       7.95705       6.29802
   8  21 3462.5784    3.1053  2.4261 11.6379  0.0000  0.0558   0.0672   0.1575    0.2394   0.0000   440.8072       27.1642       7.59387       3.21399       11.0342      -13.9296       11.0097       13.8856       12.6380       11.7491       9.54490       6.88589
   8  22 3601.0983    2.5627  3.7305 10.7657  0.0011  0.0730   0.0444   0.1858    0.2511   0.0000   428.8725       8.14278       5.97918       10.2088      -22.8143      -4.36032       14.2102       16.8897       16.7254       14.9927       12.4644       8.85147
   8  23 3739.6200    2.1491  4.9473 10.1339  0.0000  0.0852   0.0326   0.2319    0.2557   0.0000   400.6628       34.1856    -0.0400061       4.91822      -13.6017      -10.2227       16.6801       19.4817       19.2781       17.4233       14.3756       10.8628
   8  24 3878.4297    1.7462  6.8232  9.9956  0.0000  0.1069   0.0235   0.2905    0.1644   0.0000   437.8611      -40.0578       20.9791      -4.38091      -11.0720      -10.2264       21.0795       25.5120       24.3722       22.2399       18.3143       13.7782
   8  26 4156.7720    1.2577 10.9155  9.8311  0.0000  0.1600   0.0162   0.4538    0.1022   0.0000   422.4555       16.4877      -28.1426       2.04357      -1.51683       5.96524       30.5962       37.0798       37.1384       32.1857       26.9043       20.4351
   8  28 4435.9576    0.8383 15.0108  9.9658  0.0000  0.2538   0.0131   0.7371    0.0691   0.0000   521.7569      -47.1239      -92.2413       44.3368       45.6140      -16.9729       46.5495       59.5419       56.4523       50.4266       42.2687       31.6530
   9   7 1557.6734    0.1894  0.0858 10.0592  0.0000  0.0173   0.0284   0.0419    0.0428   0.0000   432.8418      0.335810       19.3285       2.10843      -4.56551      -2.00923       3.31855       3.90557       4.08775       3.21173       2.76143       2.28797
   9   8 1702.4281    0.2795  0.1391 10.0480  0.0000  0.0205   0.0224   0.0315    0.0477   0.0000   435.2765      -2.24947       11.1652     -0.404387       7.01527     -0.987477       4.95316       4.76844       5.10629       4.55384       6.78440       2.55412
   9   9 1843.6181    0.4446  0.3328 10.0305  0.0000  0.0237   0.0223   0.0463    0.0679   0.0000   437.2936     -0.715981       17.0940       2.10947     -0.955014     -0.619918       3.79334       4.73618       4.18114       4.32273       3.95212       2.90711
   9  10 1984.2098    0.5827  0.4498 10.1006  0.0000  0.0249   0.0257   0.0555    0.0882   0.0000   438.5509      -5.26140       12.2501      -5.36345      -8.41797      -4.02658       4.54604       5.62527       5.02504       4.93917       4.37326       3.09083
   9  11 2125.0867    0.7900  0.5859 10.1937  0.0000  0.0288   0.0300   0.0618    0.1243   0.0000   432.9257       5.17431       16.4223      0.938556       7.02989      -2.54734       4.96811       5.83005       5.75602       5.61188       4.35979       3.68479
   9  12 2264.4830    1.0513  0.7563 10.5920  0.0000  0.0295   0.0355   0.0744    0.1440   0.0000   432.7611       9.02240       7.82108      -1.41557      -4.72476      -4.15095       5.13235       6.23989       5.84089       5.48350       4.69647       3.78776
   9  13 2402.2783    1.4515  1.0947 10.1742  0.0000  0.0368   0.0420   0.0874    0.3490   0.0000   427.8285      -5.89038       5.89770      -6.55644      -3.02408      -2.68051       6.65947       8.42364       8.19388       7.37173       6.05898       4.69628
   9  14 2539.5766    1.8118  1.0041 11.0555  0.0000  0.0337   0.0548   0.0881    0.2563   0.0000   447.0851       8.87746       13.0958       6.60046       4.49110       3.99024       6.20137       7.14285       7.78823       6.66678       5.51500       4.37662
   9  15 2677.0406    2.3067  0.8472 11.7315  0.0000  0.0307   0.0727   0.0763    0.2153   0.0000   434.9951      -1.14638       9.04231      -4.83264       1.10450      -1.22193       5.29579       6.02871       6.40597       5.90796       4.80724       4.07980
   9  16 2815.2350    3.0900  0.9249 11.0330  0.0000  0.0292   0.0917   0.0758    0.5257   0.0000   432.3409       3.68531       5.34580      -4.55932      -6.90445      -6.25773       5.69491       6.46506       6.55981       6.00276       4.99783       3.76485
   9  17 2953.6134    3.5809  0.9755 11.7475  0.0000  0.0331   0.1042   0.0785    0.4490   0.0000   438.3908       18.5475       12.3346       3.00504      -1.70090       4.61862       5.68387       7.49399       7.08041       6.37186       5.25007       4.25960
   9  18 3091.6134    3.8809  1.0399 11.6786  0.0000  0.0336   0.1072   0.0822    0.5388   0.0000   436.6230       17.0239       18.0127       7.52404     -0.855367       2.16323       5.63316       7.21780       6.48174       6.11904       5.46481       4.40391
   9  19 3229.6131    3.8816  1.3473 12.5616  0.0000  0.0396   0.1038   0.1044    0.2917   0.0000   432.4751       16.4583      -3.38687       14.4617      -6.07848     -0.311302       7.23768       8.92579       8.36760       8.02101       6.90329       5.17094
   9  20 3367.8192    3.2975  1.9445 12.0219  0.0000  0.0479   0.0725   0.1235    0.1943   0.0000   430.1393       15.7158       29.6309       13.8762      -9.65918      -13.2875       8.13376       10.2252       10.1318       9.49965       7.59072       6.04218
   9  21 3506.4230    2.9307  2.5505 11.5524  0.0000  0.0554   0.0569   0.1416    0.1899   0.0000   421.8612       44.1023       14.2390      -8.79055       4.59167      -4.87725       10.0930       11.6900       11.4224       11.1584       9.11632       7.04099
   9  22 3645.3426    2.3858  4.2705 10.4918  0.0000  0.0729   0.0355   0.1882    0.1894   0.0000   427.0401       3.50664       21.4495       6.42871      -1.71181      -9.74171       12.8751       15.8027       15.8822       14.5929       12.0392       9.29954
   9  23 3784.1797    2.0250  5.2483 10.5431  0.0000  0.0858   0.0289   0.2256    0.1467   0.0000   414.9298       28.1338       15.1207       2.70560      -14.5566       6.62125       15.5693       18.8529       18.5336       16.9498       14.3203       11.4549
   9  24 3923.4796    1.6730  7.3147 10.1186  0.0000  0.1103   0.0214   0.2994    0.1272   0.0000   431.3309       20.8593      -24.3854       11.3360       11.0393     -0.208790       18.4768       24.1393       22.8268       21.6323       17.7272       13.7935
   9  25 4063.4061    1.3945  9.2247 10.0004  0.0000  0.1305   0.0175   0.3686    0.1021   0.0000   466.2115       60.9266      -33.0790      -21.9284      -2.84317       8.71953       23.3549       28.0998       28.3196       26.3449       21.6592       17.2112
   9  26 4203.0551    1.1662 10.8717  9.9666  0.0003  0.1575   0.0152   0.4410    0.0860   0.0000   405.6318       32.0000      -19.4111      -56.0131      -1.57794       7.88802       26.6352       33.3923       32.9294       31.1194       25.5684       20.1942
  10   8 1737.7896    0.3264  0.2532  9.9476  0.0000  0.0198   0.0187   0.0410    0.0524   0.0000   433.9630      -3.52772       11.8905      0.555014       6.22218       2.51838       3.03411       3.68530       3.58959       3.24707       3.14057       2.62834
  10   9 1880.0021    0.4778  0.3549  9.9594  0.0000  0.0226   0.0229   0.0492    0.0681   0.0000   438.5954      -3.48792       12.1323       3.57493       3.32002      0.888642       3.05572       4.17404       3.43516       3.92129       3.30860       2.66766
  10  10 2021.4792    0.6317  0.4727 10.1723  0.0000  0.0232   0.0258   0.0575    0.0852   0.0000   431.0552       4.30370       11.0656       1.09235     -0.405724       1.34354       3.76862       4.01355       4.02159       4.06749       3.61202       2.85315
  10  11 2162.9871    0.8823  0.7073 10.1008  0.0000  0.0287   0.0293   0.0676    0.1454   0.0000   437.6802      -11.5355       23.7942      -1.39807      -2.08531       1.12396       4.34582       5.38881       4.94980       4.96683       4.20296       3.64620
  10  12 2302.8237    1.1971  0.8063 10.2368  0.0000  0.0289   0.0362   0.0715    0.2260   0.0000   432.8106      -8.47537       14.1304      0.321357      -10.1778       1.57284       4.83570       6.79272       6.62596       6.51864       5.23720       4.24613
  10  13 2440.8039    1.5719  1.0078 10.6390  0.0000  0.0305   0.0451   0.0854    0.2644   0.0000   435.0737       11.8859       5.16939      -4.06088      -2.93476       2.00545       5.03235       5.98976       5.96252       5.64602       4.67196       4.14683
  10  14 2578.6986    2.0588  0.9671 10.6971 -0.0006  0.0292   0.0580   0.0793    0.3174   0.0000   436.6969       10.3383       10.3587       1.51011       3.25350       4.02878       4.80773       5.23651       5.43252       5.18181       4.76620       3.80108
  10  15 2717.0123    2.5577  0.9899 11.4526  0.0000  0.0323   0.0706   0.0743    0.2877   0.0000   430.0235       19.2490       16.5511     -0.647745       2.17026      -4.87604       5.57775       6.13617       6.03006       6.08203       5.15713       4.38914
  10  16 2855.7198    3.1901  0.8211 11.8854  0.0000  0.0268   0.0960   0.0686    0.2777   0.0000   438.5168       1.47560       12.7762       7.20639      -5.43308      -7.32372       4.08505       4.96447       5.33459       4.79398       4.09680       3.40608
  10  17 2994.5794    3.7757  0.9188 12.1528  0.0000  0.0294   0.1075   0.0707    0.3109   0.0000   440.1629       8.21220       11.3976      -4.89863      -6.89259      0.203081       4.98766       5.49013       5.47982       5.52723       4.77787       3.89278
  10  18 3133.0140    3.9931  1.1027 11.4734  0.0000  0.0303   0.1056   0.0838    0.6569   0.0000   434.8907       19.3448       6.97626      -10.4787      -3.04553      -1.21239       5.11189       5.96023       5.84817       5.31110       4.93861       4.31131
  10  19 3271.3544    3.6623  1.3537 12.3589  0.0000  0.0385   0.0902   0.0945    0.2610   0.0000   435.7347      -2.09169       17.8245       10.3133       3.25388      -3.06479       5.80146       7.26653       7.32433       6.72268       5.98730       4.77099
  10  20 3410.1884    3.0877  2.0399 11.8113  0.0000  0.0478   0.0638   0.1167    0.1955   0.0000   430.8236       7.32473      -5.44251       2.63933      -3.83447       3.50562       8.04291       9.50257       9.81073       8.93198       8.11923       6.37121
  10  21 3549.1397    2.6314  3.3834 11.3978  0.0000  0.0627   0.0432   0.1657    0.1285   0.0000   443.0583       24.2995       32.7109       3.92748      0.306042      -10.8969       9.91510       11.8237       11.7676       11.3353       9.95355       7.93494
  10  22 3688.4977    2.2435  4.4449 10.7672  0.0000  0.0717   0.0326   0.1947    0.1334   0.0000   438.8378       39.8451       1.57062      -30.5580       14.0807      -14.7096       11.2902       13.8130       13.6798       13.0492       11.6077       9.27361
  10  23 3828.1959    1.8914  6.2491 10.3925 -0.0023  0.0913   0.0241   0.2438    0.1215   0.0000   447.8240       64.7777       33.5036      -16.7966      -8.23018      -5.50998       13.8803       17.3119       17.7251       16.4436       14.5243       11.5715
  10  24 3967.7106    1.6006  8.1127 10.0128  0.0000  0.1061   0.0186   0.3099    0.1075   0.0000   446.6357      -38.8958      -11.1492       9.63493       4.44094      -35.1414       16.6299       20.8656       20.7333       19.3502       17.2636       13.7946
  10  25 4108.0337    1.3135 10.0329  9.9992  0.0002  0.1335   0.0152   0.3781    0.0856   0.0000   454.7031       43.3024       6.59163       11.6511       44.8421      -1.02654       19.8868       25.6334       25.3416       23.8378       20.8123       16.9549
  10  26 4247.7838    1.1201 12.5568  9.9097  0.0000  0.1665   0.0134   0.4788    0.0772   0.0000   439.4942     -0.569231       14.5786       75.9066       26.0904       8.52534       24.6883       30.6853       31.5849       29.7976       25.3284       21.0880
  11   6 1477.1613    0.1578  0.1254 10.0509  0.0000  0.0183   0.0143   0.0381    0.0392   0.0000   437.1342     -0.604313       6.39183      0.698563     -0.176405      0.475262       2.12622       3.48606       3.00423       3.55786       3.26008       2.18476
  11   7 1627.1053    0.2336  0.1061 10.0510  0.0000  0.0147   0.0252   0.0398    0.0415   0.0000   433.1281       4.00442       14.0695      -2.34478      0.715630      -1.23250       2.25472       2.22189       2.73336       2.56394       2.01357       1.70864
  11   9 1915.4388    0.4852  0.3932 10.1777  0.0000  0.0314   0.0220   0.0526    0.0650   0.0000   436.7529      -1.03667       7.11557      -12.7013       3.79539      0.142175       6.69123       8.89139       8.88598       7.94354       6.19766       4.51098
  11  10 2057.8805    0.6494  0.6828  9.9977  0.0000  0.0284   0.0221   0.0662    0.1089   0.0000   436.4179      -6.10394       12.1062      -3.75181       4.60781       1.34449       4.10844       5.36529       5.41602       5.45786       4.42784       3.78492
  11  11 2199.8110    0.9106  0.7195 10.5211  0.0000  0.0278   0.0295   0.0679    0.1219   0.0000   438.5348      0.305674       9.51930       6.35088       2.88239      0.164355       4.08547       4.74196       5.01016       4.69121       4.17327       3.39348
  11  12 2340.0144    1.2685  0.8706 10.6871  0.0000  0.0288   0.0370   0.0749    0.1784   0.0000   434.1228       6.85146       13.2539       7.00339      -6.22713       5.00694       4.14017       5.07017       5.49300       4.99169       4.56237       3.67411
  11  13 2478.5367    1.7274  0.9107 10.7568 -0.0007  0.0324   0.0484   0.0715    0.2805   0.0000   434.6359       8.43117       11.8290      0.823674      -7.41868      -4.28563       5.59265       7.41858       7.98029       7.24856       6.30985       4.65756
  11  14 2617.0005    2.0524  1.0612 11.4730  0.0000  0.0321   0.0554   0.0828    0.2355   0.0000   450.7948       8.38062       20.2618      -4.81413      -7.98589       2.42046       4.97755       5.41392       5.74543       5.75165       5.02135       4.22709
  11  15 2756.1587    2.6732  1.0649 11.4028  0.0000  0.0300   0.0707   0.0798    0.3092   0.0000   434.7462       13.6771       22.5222       4.12491      -8.45737      -2.32302       4.53020       5.28805       5.31332       5.04394       4.68106       4.01880
  11  16 2895.4444    3.2852  0.9212 12.1467  0.0000  0.0281   0.0897   0.0705    0.2444   0.0000   438.6018       5.41323       4.55724       4.17266      -8.89849      -4.01096       4.15899       4.69003       5.15707       4.84076       4.26865       3.74306
  11  17 3034.6432    3.7780  0.9647 12.6952  0.0000  0.0287   0.1042   0.0777    0.2170   0.0000   446.4367       18.8673       8.70920      -7.19686      -3.15829      -4.83898       4.55946       5.07353       5.14879       5.09138       4.50809       3.80961
  11  18 3173.5475    4.1006  1.1214 12.3615  0.0000  0.0321   0.1038   0.0803    0.3299   0.0000   433.8520       8.70019       5.36523       1.56602      -9.44245      -3.23919       4.97396       5.81190       6.13192       5.86072       4.84027       4.17036
  11  19 3312.3974    3.5531  1.5986 11.7941  0.0000  0.0405   0.0757   0.0914    0.2965   0.0000   437.7119       6.49718       7.05510      -6.23343      -3.75977     0.0756464       6.34753       7.13306       7.65484       7.30121       6.17107       5.36964
  11  20 3451.6725    3.1439  2.4314 11.5761  0.0000  0.0481   0.0570   0.1244    0.1754   0.0000   456.4098       24.9526       11.9503       8.08833       17.2833      -16.2168       7.38833       9.10118       9.05878       8.77229       7.80440       6.51518
  11  21 3591.3504    2.5213  3.6460 10.9066  0.0000  0.0604   0.0372   0.1578    0.1358   0.0000   411.4217       12.9448       17.5576      -6.79309      -14.9993       4.77318       8.65446       10.8471       11.3914       10.1707       9.40260       7.60544
  11  22 3730.8424    2.1919  4.7446 10.6165  0.0000  0.0705   0.0292   0.1936    0.1217   0.0000   433.1067       26.6212      -3.52466      -6.04930      -6.78911      -8.37521       9.92208       12.3647       12.7066       12.1484       10.6895       9.02053
  11  23 3870.8631    1.7730  6.4757 10.4640  0.0000  0.0891   0.0221   0.2519    0.1013   0.0000   441.5638       32.5302      -5.34727       18.6320       1.67264       4.55105       12.7196       15.9689       16.3732       15.8880       13.8149       11.3353
  11  24 4011.2402    1.4532  8.7541 10.1635  0.0000  0.1129   0.0167   0.3230    0.0868   0.0000   439.5009       8.25925       4.77139      -6.50469       7.50319       2.45840       15.6909       19.5864       20.0965       19.3533       16.9901       14.2672
  11  25 4151.3071    1.2257 10.6252 10.0568  0.0000  0.1383   0.0142   0.3871    0.0758   0.0000   383.1529       2.50428       21.0498       4.90391      -28.9840      -22.1578       18.9763       24.7257       24.8707       23.8054       21.1342       17.4069
  11  27 4432.9844    0.8545 15.0007 10.0114  0.0000  0.2158   0.0109   0.6104    0.0559   0.0000   449.6348       16.6136       29.2513      -28.9619      -26.4964       9.58218       29.8783       37.6079       39.0341       37.4786       32.6170       27.2663
  12   8 1805.7997    0.3656  0.3086 10.1587  0.0000  0.0219   0.0171   0.0407    0.0506   0.0000   436.6024      -1.25048       17.3382      -2.02082      -4.84510     0.0379475       2.66085       3.95131       3.68730       3.86839       2.96479       2.60292
  12   9 1949.9455    0.5233  0.4996 10.0434  0.0000  0.0240   0.0194   0.0514    0.0759   0.0000   441.3743      -5.35175       18.9710      -1.00540      0.228465      0.472519       3.14270       3.89904       3.71952       3.74624       3.64543       3.09863
  12  10 2093.6233    0.7379  0.6447 10.1379  0.0000  0.0246   0.0242   0.0620    0.1058   0.0000   432.9680       1.50297       9.31790      -3.35862      -7.22626      -4.86003       3.28767       4.18169       4.29563       4.43009       4.05876       3.28568
  12  11 2235.8694    1.0017  0.7563 10.3716  0.0000  0.0284   0.0296   0.0611    0.1446   0.0000   442.1239       7.20491       6.14919      -5.47376      -7.12004      0.259762       3.73757       5.01066       4.51977       4.73278       4.46308       3.52678
  12  12 2376.3002    1.4095  0.9193 10.5047  0.0000  0.0287   0.0381   0.0704    0.2359   0.0000   440.6403       1.44231       15.3658       11.1590      -1.87093      0.306739       4.03517       4.93047       5.13824       4.99812       4.39978       3.79794
  12  13 2515.4439    1.8746  0.9942 10.5784  0.0000  0.0284   0.0479   0.0728    0.3857   0.0000   440.6133       5.59914       19.2459      -6.01963     -0.154923      -1.02222       3.93574       4.84712       4.99688       4.75176       4.52060       3.76244
  12  14 2654.5957    2.3368  0.9419 11.3636  0.0000  0.0284   0.0625   0.0726    0.2940   0.0000   439.2672       2.71076       14.8617      -4.33672      0.807337       1.21232       3.63444       4.33809       4.33405       4.33453       4.06016       3.37529
  12  15 2794.5314    2.8681  0.8773 12.1486  0.0000  0.0274   0.0777   0.0660    0.2155   0.0000   438.5925       5.91498       9.69646      -6.02238       1.29050       2.58252       3.61410       4.40183       4.37270       4.39742       3.98894       3.28939
  12  16 2934.3823    3.4673  0.9097 12.3114  0.0000  0.0271   0.0914   0.0703    0.2313   0.0000   441.0575       10.5573       10.4910       3.54434       8.56143      -8.06581       4.07299       4.96953       5.28640       4.95724       4.25426       3.60771
  12  17 3073.9199    4.1072  1.0171 12.0504  0.0007  0.0277   0.1029   0.0715    0.3719   0.0000   442.9736       10.5168       13.4632      -1.67695    -0.0852666       1.89444       3.78991       4.41253       4.48624       4.24684       4.19861       3.53958
  12  18 3213.3604    3.8669  1.2770 12.5820 -0.0002  0.0360   0.0895   0.0879    0.2285   0.0000   440.7165       16.8503       16.3999       5.23321       3.56512       2.67267       5.67257       7.59448       7.92033       7.30982       6.20420       4.85317
  12  19 3352.7908    3.4608  1.8765 11.6043  0.0000  0.0387   0.0649   0.1034    0.2213   0.0000   446.7455       8.83801       24.3947       1.10331      -4.24155      -5.49254       5.30415       6.75456       6.84690       6.61818       5.92241       5.01696
  12  20 3492.5252    2.8385  2.8827 11.2706  0.0000  0.0508   0.0440   0.1272    0.1425   0.0000   431.2976       10.0958       13.5263       17.7613       6.18601       5.16257       6.73597       8.12832       8.72995       8.28004       7.72499       6.35322
  12  21 3632.6651    2.3350  3.8531 10.9413  0.0000  0.0599   0.0320   0.1609    0.1134   0.0000   434.0037       20.9460       7.19558       4.67015      -16.9113      -11.6633       8.17885       10.1938       10.6953       10.3460       9.25573       7.76610
  12  22 3772.6876    2.0124  5.3571 10.5361  0.0000  0.0746   0.0252   0.1978    0.1138   0.0000   442.8709       26.5507      -4.90946      -15.8660       13.1791      -3.53104       10.0060       12.1909       12.5062       12.4034       10.9002       9.48259
  12  23 3913.1730    1.6805  7.3078 10.4151  0.0002  0.0928   0.0195   0.2605    0.0894   0.0000   464.7483      -22.6025      -11.2757      -12.7641      -19.4669       14.8629       12.1635       15.1454       15.5237       15.3306       14.0794       11.8553
  12  24 4053.5871    1.3679  9.0392 10.2701  0.0000  0.1125   0.0156   0.3309    0.0769   0.0000   463.4086       38.5197      -23.7829      -12.8895       13.8848      0.185116       14.1695       18.1307       18.6484       18.5235       16.5028       13.6581
  12  25 4194.3846    1.1593 11.3650 10.1275  0.0000  0.1424   0.0135   0.4013    0.0693   0.0000   449.1376       51.7887       26.0966      -37.1543      -24.0020      -6.92011       19.1092       24.2772       25.2541       24.4041       22.0901       17.9355
  12  26 4335.3539    0.9943 13.5727 10.0393  0.0000  0.1741   0.0118   0.5052    0.0634   0.0000   446.4982       40.6347      -29.5090       6.56895       2.56650      -31.4777       22.0884       28.1285       28.9264       27.9836       25.7627       21.5742
  13   6 1541.1402    0.1781  0.1752 10.0039  0.0000  0.0184   0.0126   0.0445    0.0378   0.0000   436.4995      0.889427       13.3515       1.51461       2.11793      -1.68614       1.77703       2.78356       2.28797       2.73869       2.35941       2.16240
  13   7 1692.3903    0.2401  0.2604 10.0987  0.0000  0.0216   0.0135   0.0486    0.0427   0.0000   439.2037     -0.342436       15.4077       1.47134      0.919633       2.94983       2.75102       3.92791       4.11046       4.49333       3.73776       3.09106
  13   8 1838.6408    0.3664  0.3955 10.0901  0.0000  0.0214   0.0158   0.0554    0.0547   0.0000   439.0399       2.17109       17.4491       1.85271       4.30980      -1.44012       2.85390       3.30004       3.64581       3.36896       2.92461       2.68182
  13   9 1983.8329    0.5528  0.4795 10.1312  0.0000  0.0222   0.0198   0.0518    0.0712   0.0000   439.1080      -3.91950       10.6258       4.29282      -2.61622       6.89097       2.41447       3.16188       3.21462       3.19827       2.82855       2.55151
  13  10 2128.4807    0.7975  0.6948 10.0122  0.0000  0.0248   0.0242   0.0642    0.1132   0.0000   438.2070      -3.12665       16.6832       2.08901      -1.84295      -3.36625       2.61139       3.63506       3.59382       3.59182       3.14147       2.80150
  13  11 2271.1416    1.0769  0.8624 10.2992  0.0000  0.0268   0.0288   0.0680    0.1498   0.0000   438.4732      -3.55355       11.4408      -4.12697      0.691582       2.14826       3.41440       3.84462       3.84690       4.26357       3.96766       3.20034
  13  12 2411.8312    1.4530  0.8433 10.9617  0.0000  0.0247   0.0396   0.0666    0.1493   0.0000   432.2364      0.929570       20.1875       2.63737       2.44711       9.18484       3.08878       3.86208       3.84970       4.11482       3.42082       3.00122
  13  13 2551.7568    2.0160  0.8440 11.4304  0.0000  0.0251   0.0548   0.0637    0.1894   0.0000   429.9762       7.34109       15.2326       4.66037      -1.97616      -5.00192       3.38117       3.98786       4.20862       4.30869       4.03746       3.43370
  13  14 2691.6915    2.5381  0.9254 11.0254  0.0000  0.0258   0.0665   0.0675    0.4220   0.0000   441.6465       6.24754       17.3760       3.60180       2.65057      -1.15665       3.26149       3.93350       4.07245       3.99969       3.66741       3.17257
  13  15 2832.2234    3.1854  0.8953 11.6739  0.0000  0.0249   0.0818   0.0645    0.3482   0.0000   439.5692      0.185684       8.43015     -0.907322      -3.36002       1.65935       3.16921       3.89907       4.19032       4.14442       3.62720       3.19673
  13  16 2972.7132    3.7368  0.8959 12.1219  0.0000  0.0248   0.0980   0.0661    0.3053   0.0000   439.1027       10.6338       8.05958      -2.80396       2.52354      -1.12015       3.32981       3.83286       4.06660       3.96114       3.70880       3.17105
  13  17 3112.5286    3.8466  0.9605 12.9821  0.0000  0.0275   0.1002   0.0716    0.1919   0.0000   440.5781       8.22110       10.0390       3.55499       8.48428      -2.42043       3.67116       4.55457       4.79001       4.40515       4.03777       3.59276
  13  18 3252.4420    3.7383  1.3619 12.2401  0.0000  0.0324   0.0799   0.0884    0.2269   0.0000   434.0185       8.71610       19.8785      0.441646       4.03069      -3.70462       3.92482       4.69451       5.23723       5.14338       4.61907       3.99478
  13  19 3392.4116    3.3086  2.0697 11.7246  0.0000  0.0403   0.0572   0.1031    0.1638   0.0000   446.1975       6.87045       9.38838      -5.35317      -4.25870      -4.34787       4.92262       6.09010       6.28462       6.22744       5.80311       5.09160
  13  20 3532.6606    2.7441  3.0741 11.0753  0.0000  0.0491   0.0402   0.1301    0.1377   0.0000   443.2067       32.4737       34.2232      -1.43255      -3.66853      -10.1699       6.34934       7.54887       7.87325       8.09416       7.33300       6.17127
  13  21 3673.1705    2.2627  4.5111 10.7821  0.0000  0.0624   0.0287   0.1719    0.1005   0.0000   442.3626       6.23463       28.5583       1.41924       6.74589    -0.0850651       7.74721       9.66176       10.0274       9.90440       8.89884       7.96765
  13  22 3813.6047    1.8378  6.4218 10.3737  0.0000  0.0797   0.0211   0.2216    0.1020   0.0000   439.1342       35.8258      -1.30664      -3.13635     -0.782745      -24.2302       10.0055       12.0287       12.9976       12.2406       11.6823       10.1637
  13  23 3954.5918    1.5563  7.7737 10.4011  0.0000  0.0964   0.0176   0.2730    0.0789   0.0000   455.7234       10.5458       10.2798       32.6380       5.96467       10.8836       11.5352       14.6105       15.1998       14.8077       13.8593       11.7318
  13  24 4095.4581    1.3189  9.7679 10.1086  0.0000  0.1145   0.0144   0.3342    0.0779   0.0000   428.8708       30.6141       42.9273       3.02374     -0.221677       18.0290       13.8856       17.4489       18.0210       17.8025       16.4259       14.3600
  13  25 4236.7362    1.0950 11.4922 10.2536  0.0000  0.1450   0.0132   0.4152    0.0604   0.0000   487.6171       49.4782      -8.93458       3.68088       21.5772      -6.20096       17.5905       22.2684       23.3831       23.0434       20.9722       18.0479
  13  26 4377.6173    0.9030 15.4368 10.1013  0.0000  0.1971   0.0101   0.5711    0.0520   0.0000   422.2102       30.9300       11.1266       27.7343      0.125833      -4.00343       23.3909       29.8409       31.1266       30.4429       27.9890       23.9062
  14   5 1411.7093    0.1312  0.0817 10.0564  0.0000  0.0162   0.0153   0.0379    0.0332   0.0000   436.3872       3.06798       16.4165      -4.68526      -3.39298       1.61732       1.64360       1.82198       2.13433       2.43684       1.91641       1.35477
  14   7 1723.4947    0.3008  0.3063 10.0245  0.0000  0.0199   0.0143   0.0444    0.0455   0.0000   434.2445      -2.83923       9.28786       1.95964      -2.46560       2.45055       2.20365       2.64530       2.95390       2.90325       2.68881       2.34672
  14   8 1870.8373    0.4678  0.2995 10.1045  0.0000  0.0196   0.0205   0.0366    0.0544   0.0000   438.0529       2.13610       16.6708       1.46259      -1.09366       5.04062       2.79780       3.80513       3.61449       3.64889       2.96117       2.70326
  14   9 2017.0085    0.6131  0.5426 10.1836  0.0000  0.0216   0.0200   0.0543    0.0773   0.0000   436.5068      -7.16672       14.8971      -2.32131      -4.08899       2.74902       2.20880       2.85525       2.85111       3.11327       2.63421       2.34662
  14  10 2162.4933    0.8486  0.7588 10.0544  0.0000  0.0254   0.0231   0.0607    0.1147   0.0000   437.4528      0.765401       10.1661      -5.13106      -1.21672      -1.22033       2.79185       3.67515       3.56017       3.49899       3.26448       2.96284
  14  11 2305.6814    1.2046  0.9508  9.9345  0.0000  0.0268   0.0288   0.0662    0.1995   0.0000   438.3507      -2.40971       16.1662       2.10763      -4.09401      -7.71272       2.81406       3.74182       3.60408       3.73880       3.58121       3.14607
  14  12 2446.7470    1.5132  0.9365 10.9065  0.0000  0.0261   0.0369   0.0688    0.1509   0.0000   434.4155     0.0216226       14.6675       5.11931      -2.14609      -1.82791       2.95988       3.53338       3.84193       3.90733       3.51428       3.05409
  14  13 2587.3699    2.0779  1.0593 11.1998  0.0000  0.0289   0.0487   0.0709    0.2333   0.0000   442.5407      0.805206       16.0410      -4.55824      -6.03049     -0.309035       3.11745       4.23994       4.02791       4.42962       3.84569       3.52500
  14  14 2728.2564    2.5807  0.9931 11.1960  0.0000  0.0260   0.0625   0.0676    0.3597   0.0000   436.4777       3.14219       7.90864      -1.84645      0.571437       3.12371       3.12675       3.88861       3.95132       3.96355       3.60739       3.23629
  14  15 2869.3227    3.3773  0.9712 11.7187  0.0000  0.0250   0.0828   0.0685    0.3982   0.0000   438.6951       11.3965       12.2956       3.02382     -0.347353      -2.88611       2.96145       3.58416       4.00117       3.77817       3.46417       3.12698
  14  16 3010.3016    3.7272  1.0370 12.0585  0.0000  0.0276   0.0900   0.0683    0.3996   0.0000   435.4743       6.06181       11.4471      -2.71097     -0.835762      -6.30039       3.38148       4.17638       4.59324       4.36460       4.03450       3.61515
  14  17 3150.6596    4.1253  1.0366 12.7369  0.0000  0.0273   0.0997   0.0718    0.2470   0.0000   437.7359       14.7461       9.72952      -1.45364     -0.175359     -0.670634       3.46533       4.39195       4.57053       4.30784       3.76714       3.48523
  14  18 3291.0050    3.5650  1.6495 11.7303  0.0000  0.0356   0.0676   0.0866    0.2720   0.0000   435.3932       16.3188      0.746244       7.03163      -14.3843      -1.80856       4.55113       5.75898       5.92923       5.77499       5.15532       4.48863
  14  19 3431.5011    3.0609  2.3311 11.6695  0.0000  0.0425   0.0501   0.1076    0.1505   0.0000   428.3909       28.1141       13.4288       13.4294      -14.4870       3.65196       5.02272       6.13566       6.60550       6.45974       5.83744       5.53252
  14  20 3572.2700    2.6243  3.3787 11.0887  0.0000  0.0513   0.0357   0.1332    0.1278   0.0000   432.0650      -7.64892       16.5582      -11.5612      0.520378       1.14747       6.17354       7.55126       8.04032       8.13379       7.65773       6.51294
  14  21 3713.2297    2.1077  4.7580 10.8740  0.0003  0.0652   0.0255   0.1765    0.0918   0.0000   439.1739       20.3989       18.6430       10.2053      -11.5574      -1.84939       7.27245       9.29984       9.70750       10.1390       9.08049       7.93295
  14  22 3854.4514    1.7955  6.4231 10.5962 -0.0014  0.0801   0.0200   0.2218    0.0811   0.0000   433.5165      -23.1578       21.5488      0.962335       4.07295      -17.8118       8.94503       11.6252       11.6951       11.8997       10.9505       9.51194
  14  23 3995.5064    1.4867  8.5982 10.3301  0.0000  0.1021   0.0158   0.2795    0.0746   0.0000   434.7793       23.9418       35.3850    -0.0103381      -5.86855       11.7747       11.1555       14.4149       15.1131       14.9062       13.6969       12.3057
  14  24 4136.8066    1.2755 10.4605 10.1463  0.0000  0.1175   0.0133   0.3474    0.0695   0.0000   457.3232      -15.5542       30.7239      -10.3950       11.5987       5.39558       13.2212       17.0578       17.6447       17.5674       16.3776       14.3737
  14  25 4277.9818    1.0324 12.5440 10.1885  0.0000  0.1566   0.0119   0.4408    0.0579   0.0000   430.3466       15.5101      -13.4572      -15.2933      0.867001      -11.7399       16.7826       22.1687       22.8467       23.0707       21.2801       18.4774
  14  26 4419.9363    0.8647 14.9927 10.1330  0.0020  0.1929   0.0099   0.5587    0.0488   0.0000   463.3284       1.80788       13.9989      -38.6658       19.9547       25.0187       21.1931       27.1286       29.0650       28.1471       26.5042       23.6649
  14  27 4561.7634    0.6994 16.8969 10.0389 -0.0001  0.2444   0.0081   0.6554    0.0422   0.0000   450.3357       104.171      -75.5717      -59.4400       27.2397       9.85988       27.0061       34.9177       37.1237       36.4044       33.8744       29.7290
  15   5 1440.0624    0.1325  0.0926 10.1455  0.0000  0.0252   0.0150   0.0400    0.0326   0.0000   439.4069      0.817529       17.9967      -1.17779      -4.69973      -2.94627       1.46633       2.90467       2.87423       2.97032       2.51631       2.12201
  15   6 1601.0018    0.2130  0.2008 10.0472  0.0000  0.0185   0.0123   0.0336    0.0367   0.0000   439.0540      -2.57070       18.4912      -1.49382      -3.72566     -0.852309       2.36249       2.96886       3.04586       2.98226       2.89314       2.29383
  15   8 1902.3404    0.4591  0.4371 10.0348  0.0000  0.0208   0.0165   0.0459    0.0594   0.0000   438.2657      -1.54353       13.5823     -0.265517      0.149172      0.639178       2.10802       2.65385       2.54565       2.69482       2.66227       2.36156
  15   9 2049.5937    0.6805  0.5248 10.1319  0.0000  0.0199   0.0218   0.0506    0.0811   0.0000   436.5616       6.44501       17.4267       3.14350      -7.06702      -1.71067       2.02465       2.72899       2.70490       2.74850       2.61150       2.26927
  15  10 2195.8049    0.9485  0.7924 10.1098  0.0000  0.0235   0.0240   0.0575    0.1270   0.0000   433.9418     0.0106139       16.5535       1.23374      -3.16783      -1.42199       2.54804       3.22871       3.42046       3.29231       3.10081       2.76007
  15  11 2339.5036    1.2528  1.0494 10.6719  0.0000  0.0286   0.0290   0.0719    0.1561   0.0000   440.8573      -3.98835       16.0920       2.61415      -4.55930      -7.13041       3.11621       3.79830       4.04047       4.05723       3.85043       3.51387
  15  12 2481.0672    1.6708  1.0330 10.6171  0.0000  0.0272   0.0381   0.0707    0.2356   0.0000   438.7554       4.68906       10.8193       5.02178      -7.49212       2.16692       2.83715       3.58278       3.58231       3.74762       3.49310       3.24753
  15  13 2622.3708    2.1730  1.0765 11.1808  0.0000  0.0265   0.0478   0.0709    0.2231   0.0000   441.5084       10.4200       14.6394     -0.227813      -4.27599      0.601151       2.75417       3.51770       3.60121       3.77463       3.48277       3.27237
  15  14 2764.1667    2.8249  1.0032 11.6234  0.0000  0.0251   0.0648   0.0656    0.2554   0.0000   437.1792       6.53892       13.1470      -1.51750     -0.869192      -1.15413       2.73369       3.39778       3.77234       3.73161       3.24429       2.97886
  15  15 2905.8612    3.2759  0.9945 12.2117  0.0000  0.0259   0.0767   0.0662    0.2498   0.0000   442.1763       7.32278       6.27463       6.00531      0.827305      -7.15992       2.79778       3.84099       3.77473       4.05235       3.53654       3.26508
  15  16 3047.1560    3.9518  0.9432 12.4769  0.0000  0.0249   0.0964   0.0644    0.2998   0.0000   440.3706       8.01849       10.8408       1.94543     0.0738393     -0.206935       2.68137       3.36539       3.63618       3.53608       3.31404       2.96074
  15  17 3188.1033    4.0218  1.3047 12.1852  0.0000  0.0291   0.0856   0.0836    0.3645   0.0000   439.3326       8.45857       7.55087      0.101771      -1.22050      -5.51398       3.18183       3.87086       4.08093       3.99826       3.86700       3.45495
  15  18 3328.9717    3.5633  1.6903 12.0336  0.0000  0.0345   0.0656   0.0917    0.2382   0.0000   438.9489       12.3975       1.03207     0.0518959       2.75375      -4.45746       3.52811       4.62170       4.80867       4.82349       4.49740       4.11770
  15  19 3470.0229    3.0331  2.6601 11.4897  0.0000  0.0433   0.0448   0.1165    0.1538   0.0000   431.7841       13.0387       15.9303       3.31724     -0.524160       1.49844       4.88628       6.08318       6.46466       6.69686       6.04324       5.36919
  15  20 3611.4410    2.5423  3.8450 10.9792  0.0000  0.0538   0.0324   0.1414    0.1248   0.0000   437.4563       5.08123       20.9878       6.66295       17.0312      -13.7025       5.84365       7.26346       7.59173       7.69955       7.17974       6.46521
  15  21 3752.6179    2.0616  5.4925 10.4722  0.0000  0.0663   0.0224   0.1842    0.1032   0.0000   436.9139       22.7704       27.8628      -9.26334      -6.20832       5.71797       7.07145       9.08637       9.38039       9.51354       9.01456       7.97407
  15  22 3894.1655    1.7314  7.3091 10.2984 -0.0026  0.0833   0.0174   0.2283    0.0877   0.0000   448.0844       6.59398       3.74690      -8.74651       9.70435      -18.5442       8.82196       11.2332       11.6386       12.0795       11.0713       9.72168
  15  23 4035.8361    1.4342  8.7064 10.3466  0.0000  0.0997   0.0149   0.2795    0.0703   0.0000   451.0398       5.85349       4.10736      -11.6139       9.96543       9.63092       10.5633       13.6725       14.1441       14.2484       13.5155       12.2785
  15  24 4177.6858    1.1963 10.9373 10.1475 -0.0004  0.1223   0.0124   0.3543    0.0651   0.0000   423.8936       16.5057       24.5202       19.6623      -9.38838      -22.0403       12.7594       16.1853       17.2989       17.0624       16.1655       14.3800
  15  27 4603.3514    0.6680 18.8112 10.0297  0.0009  0.2629   0.0072   0.6995    0.0375   0.0000   480.8700      -44.6927      -57.2677      -5.19972       10.2292      -1.67208       26.8096       34.9359       36.6229       37.5794       33.7683       31.0882
  16   5 1467.2858    0.1591  0.1040 10.1150  0.0000  0.0130   0.0144   0.0353    0.0318   0.0000   437.5867      -2.56238       16.6797      0.761627      -2.03328      0.514609       1.35255       1.60834       1.80686       1.66288       1.64181       1.43152
  16   6 1629.5200    0.2540  0.1704  9.9939  0.0000  0.0149   0.0147   0.0315    0.0364   0.0000   435.7723      -2.50013       12.5040      -1.27461      -2.52975      -3.35598       1.78617       2.92116       2.57307       3.11781       2.85563       2.67654
  16   7 1783.2823    0.3543  0.3008 10.0433  0.0000  0.0171   0.0149   0.0379    0.0453   0.0000   440.2778      -2.67898       13.0330     -0.297580      -2.73785     -0.659711       2.02643       2.37537       2.54112       2.53430       2.27760       2.04492
  16   8 1933.1291    0.5257  0.4225 10.1085  0.0000  0.0199   0.0179   0.0413    0.0585   0.0000   436.7167      -3.98881       11.8856      -3.87669       1.94753   -0.00224825       2.46320       3.56854       3.75704       3.74268       3.30661       2.81030
  16   9 2081.6288    0.7287  0.6363 10.0247  0.0000  0.0231   0.0208   0.0533    0.1013   0.0000   441.0674      -4.65685       12.8182      0.444062      -2.69429       1.26024       2.10972       2.79869       2.96480       3.14168       2.77586       2.60868
  16  10 2228.3647    1.0009  0.8422 10.2707  0.0000  0.0248   0.0245   0.0592    0.1370   0.0000   436.5677       1.55359       7.74982       1.76374       1.94952     -0.417267       2.48910       3.25153       3.40047       3.45193       2.98733       2.84270
  16  11 2372.5817    1.3929  1.1497  9.9387  0.0000  0.0273   0.0288   0.0706    0.2707   0.0000   435.1190       3.06959       8.07845       5.43750      -3.25739       1.63113       3.03022       3.65322       3.74111       3.76171       3.68323       3.38423
  16  12 2514.8802    1.7757  0.9835 11.0429  0.0000  0.0252   0.0399   0.0629    0.1709   0.0000   441.3778       12.0854       17.4549       1.99589     -0.858200      0.899006       2.63381       3.27964       3.54606       3.49135       3.41505       2.91081
  16  13 2656.9816    2.3313  1.0379 11.2565  0.0000  0.0257   0.0511   0.0665    0.2438   0.0000   439.0436      -2.77872       11.1623       4.04705       2.73079      0.101580       2.64298       3.41485       3.40533       3.26021       3.35118       3.00490
  16  14 2799.5498    2.9220  0.9925 11.6310  0.0000  0.0240   0.0642   0.0638    0.2377   0.0000   438.3424       4.51238       10.6183       1.45067      -4.11469      -1.33714       2.36047       2.93306       3.35848       3.26674       2.96164       2.72911
  16  15 2941.8330    3.4485  0.9461 12.5658  0.0000  0.0246   0.0802   0.0614    0.1892   0.0000   441.5627       7.95543       10.9501       6.11787      -4.04897      -4.00511       2.59767       3.00551       3.27215       3.26267       3.09619       2.91877
  16  16 3083.5391    4.0642  0.9751 12.3760  0.0000  0.0245   0.0921   0.0649    0.3315   0.0000   443.6664       8.34537       12.3022      -4.33998      -4.31118      -5.22935       2.41216       2.95225       3.13004       3.30596       2.96744       2.85474
  16  17 3225.0292    3.7553  1.3855 11.8284  0.0000  0.0303   0.0764   0.0789    0.4751   0.0000   440.3640       10.1231       15.4255      -3.47067      -1.59663      -1.55713       3.07122       4.00640       3.93244       4.31291       3.98244       3.59249
  16  18 3366.4854    3.3714  1.9040 12.0606  0.0000  0.0361   0.0599   0.0978    0.2109   0.0000   440.7036       14.0413       16.4006       8.95637      0.126108      -2.33178       3.69353       4.68820       5.07749       5.18478       4.94746       4.38950
  16  19 3507.9969    2.8205  3.0896 11.1463  0.0000  0.0461   0.0379   0.1242    0.1628   0.0000   435.8819       2.35982       14.2390      -1.39882       5.26474      -3.14448       4.70613       5.90362       6.03201       6.35041       6.03483       5.65013
  16  20 3649.9674    2.3191  4.0055 11.2269  0.0000  0.0570   0.0292   0.1477    0.0989   0.0000   440.6808       1.87902       10.7974      -1.53270      -11.1812       4.10276       5.77378       7.21693       7.75829       7.72175       7.25804       6.58842
  16  21 3791.6898    2.0037  5.8422 10.3908  0.0000  0.0691   0.0204   0.1835    0.0999   0.0000   442.5282       32.6009       14.6068      -6.07652      -4.06311      -7.64713       6.73547       8.43760       8.88890       9.33306       8.82670       7.99048
  16  22 3933.4568    1.6326  7.4860 10.3110  0.0000  0.0838   0.0162   0.2284    0.0799   0.0000   438.2662       16.2672      -5.95728       6.49254       5.77324      -8.16294       8.41467       10.6034       11.3262       11.3661       10.7930       9.87648
  16  23 4075.7023    1.3699 10.3906 10.2494  0.0000  0.1096   0.0129   0.3181    0.0626   0.0000   455.4596       10.4498       20.0473       11.3196       35.5969      -2.38129       10.7277       13.9947       14.4244       14.5292       14.0380       12.8467
  16  24 4217.8445    1.1317 12.2595 10.1589  0.0000  0.1333   0.0111   0.3853    0.0580   0.0000   436.5756       18.4991       9.36156      -17.6533      -12.1868       12.9249       12.9706       16.8082       17.9705       18.2287       17.0116       15.3633
  17   5 1493.4975    0.1440  0.1282 10.0199  0.0000  0.0146   0.0111   0.0359    0.0318   0.0000   434.4815      -5.20419       10.4741      -8.12085      -3.74811      0.628168       1.76266       2.42634       2.73602       2.69643       1.97450       1.86143
  17   6 1657.0585    0.2580  0.1944 10.0393  0.0000  0.0385   0.0166   0.0429    0.0358   0.0000   440.7901      -1.33513       14.4171       2.84419      0.531177      0.308336       5.29617       6.40817       3.92502       2.82957       7.43071       6.25410
  17   7 1811.9891    0.4046  0.3292 10.0687  0.0000  0.0158   0.0157   0.0392    0.0458   0.0000   437.5753      -1.60747       17.6623      -1.11573      -1.42415       1.08437       1.60488       2.00463       1.91483       1.94338       1.92983       1.79728
  17   8 1963.3112    0.5640  0.4803 10.1364  0.0000  0.0187   0.0178   0.0442    0.0625   0.0000   438.1392      -1.42692       16.0614     -0.281734     -0.960032      -1.14786       1.80330       2.39809       2.41212       2.67208       2.70437       2.26340
  17   9 2112.9709    0.7381  0.7185 10.2187  0.0000  0.0211   0.0194   0.0569    0.0854   0.0000   439.9076       2.25864       11.0788      0.181182       1.94365      0.807520       2.04187       2.53956       2.71634       2.87222       2.61499       2.50278
  17  10 2260.2929    1.0979  0.9145 10.2776  0.0000  0.0251   0.0250   0.0608    0.1435   0.0000   436.6572       2.62399       17.7318    -0.0470330      -2.91439       3.91688       2.39395       3.17763       3.37300       3.40221       3.38054       3.14028
  17  11 2405.0180    1.4846  0.9974 10.8743  0.0000  0.0254   0.0332   0.0640    0.1690   0.0000   438.8929     -0.274335       14.9570      -1.77628    -0.0884553       3.48027       2.47654       3.13610       3.36142       3.36969       3.13377       2.86836
  17  12 2548.1299    1.8960  1.0952 11.1539  0.0000  0.0269   0.0392   0.0672    0.1752   0.0000   434.7136       6.33262       13.2925      -2.57157      -3.28222     0.0606431       2.56681       3.25309       3.72892       3.52033       3.52859       3.21322
  17  13 2691.0997    2.4786  1.0661 10.7924  0.0000  0.0232   0.0508   0.0648    0.3206   0.0000   436.7923       7.24174       15.1245       3.19878       3.58585       3.81546       2.25440       2.85607       3.01171       3.15836       2.94545       2.73509
  17  14 2834.3392    3.0531  0.9776 12.0321  0.0000  0.0237   0.0660   0.0599    0.1886   0.0000   441.2616       4.00803       14.6580       1.53864     -0.884415      -1.61753       2.41190       2.96130       3.08888       3.14894       2.97400       2.89628
  17  15 2977.3022    3.6455  1.1372 11.9617  0.0000  0.0253   0.0739   0.0675    0.2973   0.0000   437.0622       9.88201       10.6465      0.176197      -1.68392       2.10452       2.51640       3.14082       3.32608       3.38905       3.29740       3.03370
  17  16 3119.4764    3.9567  1.0067 12.8195  0.0000  0.0239   0.0882   0.0646    0.1977   0.0000   437.3751       13.0646       12.5820       3.69286      -4.87398      -2.71209       2.27585       2.83505       3.06553       3.06790       2.96172       2.74183
  17  17 3261.5247    3.6883  1.6058 12.0148  0.0000  0.0316   0.0673   0.0862    0.2801   0.0000   436.1375       11.2281       13.1713     -0.322727       2.86924      -2.95346       3.00338       3.90935       4.13458       4.16043       4.07999       3.71612
  17  18 3403.5841    3.2592  2.2418 11.6181 -0.0019  0.0384   0.0514   0.1014    0.2311   0.0000   447.7711       18.1791       7.01619       6.72293      -4.36397       3.89189       3.63413       4.78016       4.98914       5.25904       4.96850       4.45443
  17  19 3545.6556    2.7364  3.2608 11.2892  0.0000  0.0471   0.0365   0.1309    0.1464   0.0000   433.8613       18.5220       9.89547       11.3452      -12.2844     -0.189983       4.54292       5.85003       6.25730       6.23068       5.89957       5.50524
  17  20 3687.9015    2.3092  4.7266 10.5847  0.0000  0.0576   0.0250   0.1576    0.1198   0.0000   434.3440       14.2048       12.7588      -3.96154      -16.9237       4.94302       5.40166       6.88089       7.30622       7.52661       7.18428       6.69974
  17  21 3830.2826    1.8957  6.3764 10.3713  0.0000  0.0706   0.0183   0.1976    0.0874   0.0000   435.3897       11.8759       21.7909       18.3817      -8.03149      -5.75115       6.54698       8.43381       9.08961       9.28227       8.73513       7.93097
  17  22 3972.6067    1.5474  8.5522 10.2165  0.0001  0.0898   0.0141   0.2527    0.0699   0.0000   445.6096       15.8767       1.83982       6.81312       13.7955      -22.6412       8.41067       10.9673       11.5790       11.7908       11.3386       10.1799
  17  24 4257.6452    1.0956 12.9805 10.1372  0.0001  0.1405   0.0105   0.3988    0.0556   0.0000   430.1219       32.9854       20.2187       1.89519      0.915069      -9.47111       13.0593       16.6155       17.7321       18.2732       17.2962       16.0199
  17  26 4542.8825    0.7169 17.7822 10.0457 -0.0011  0.2315   0.0068   0.6074    0.0375   0.0000   418.9050       31.2806       16.0065       10.3568       26.5228       3.76932       20.7200       27.0019       28.7594       29.5530       28.3569       25.8716
  18   4 1341.5782    0.1000  0.0319 10.1598  0.0000  0.0192   0.0159   0.0154    0.0283   0.0000   440.3257       11.7486       18.0009       5.77046       2.62681       7.70698       1.92258       2.75022       2.75770       2.57886       2.12288       2.42154
  18   6 1683.6597    0.2747  0.2349 10.0684  0.0000  0.0169   0.0127   0.0303    0.0367   0.0000   436.7064      -1.52232       15.7199       2.04388      -2.07373      0.369762       1.42544       1.77861       1.96236       2.28623       1.75806       1.69993
  18   7 1839.9560    0.4254  0.3636 10.1179  0.0000  0.0174   0.0156   0.0420    0.0474   0.0000   438.8592       2.09622       15.9645     -0.312305      -3.27130      0.940814       1.66902       2.23471       2.24655       2.29828       2.00335       1.81768
  18   8 1992.8481    0.5965  0.5058 10.1780  0.0000  0.0186   0.0178   0.0424    0.0648   0.0000   435.7297      -5.98182       11.9162     -0.182200    -0.0443398       3.87360       1.66645       2.11314       2.24175       2.25490       2.16564       2.00616
  18   9 2143.7277    0.8713  0.6494 10.2538  0.0000  0.0200   0.0222   0.0466    0.0933   0.0000   437.3952      -1.89983       17.1575      -1.22253      -2.58764       2.29086       1.90933       2.36967       2.47900       2.49831       2.51305       2.38247
  18  10 2291.5843    1.1697  0.8608 10.5464  0.0000  0.0228   0.0272   0.0599    0.1382   0.0000   438.5332       4.81006       12.1480       1.37208       3.67271      -4.50249       1.98257       2.51005       2.78327       2.75064       2.70679       2.48906
  18  11 2436.7820    1.5383  1.0767 10.4360  0.0000  0.0273   0.0317   0.0633    0.2248   0.0000   440.7627     -0.128346       13.2768      -1.66974      -4.93741      -1.46583       2.83160       3.66792       3.81164       3.80464       3.54776       3.16966
  18  12 2580.8879    2.0129  1.0609 11.3542  0.0000  0.0251   0.0423   0.0628    0.1755   0.0000   435.6112       4.60763       15.7265      0.286418      -3.28553      0.905246       2.34105       2.94227       3.17827       3.21331       3.02113       2.92790
  18  13 2724.7887    2.6530  0.9938 11.4939  0.0000  0.0227   0.0550   0.0605    0.2127   0.0000   440.1934       3.32659       15.3337       4.21098      -3.82127      -3.37037       1.93680       2.44782       2.70913       2.75532       2.59634       2.45920
  18  14 2868.7481    3.2840  1.0979 11.0735  0.0000  0.0242   0.0636   0.0609    0.4345   0.0000   435.7131       4.04005       16.8286      0.405773      -7.27899      -7.32785       2.18674       2.80921       2.84701       2.94257       2.94891       2.72372
  18  15 3012.2187    3.8111  1.0534 12.0504  0.0000  0.0241   0.0777   0.0616    0.2778   0.0000   437.4378       3.51552       13.3160       1.73901       1.90715     -0.412601       2.35537       2.95143       3.25665       3.36490       3.29758       2.91231
  18  16 3154.9195    3.7425  1.3171 12.6756  0.0000  0.0290   0.0719   0.0720    0.1749   0.0000   437.2403       12.6679       20.3808      -2.74236      -6.14157      -2.23155       2.63826       3.39703       3.51319       3.57214       3.49038       3.26603
  18  17 3297.5069    3.5892  1.6630 12.3718  0.0000  0.0320   0.0629   0.0845    0.1834   0.0000   441.4701       10.9196       10.6502       2.70238      -7.83445      -1.98467       2.86010       3.78956       3.89667       4.08060       3.81905       3.72146
  18  18 3440.0780    3.0814  2.3629 11.7444  0.0000  0.0387   0.0460   0.1039    0.1716   0.0000   437.6449       10.1119       16.2188       2.15893      -2.75054      -3.59780       3.47346       4.51246       4.84311       4.87497       4.64517       4.43306
  18  19 3582.6616    2.6109  3.7838 10.8862 -0.0023  0.0508   0.0298   0.1301    0.1441   0.0000   441.1184       11.7136       15.0907      -3.40503      -10.4521      -1.01122       4.44702       5.93160       6.20100       6.32123       6.03324       5.60258
  18  20 3725.4327    2.1286  4.9567 10.7408  0.0000  0.0598   0.0227   0.1621    0.0984   0.0000   439.6384       14.9638       21.4705     -0.943687       13.8255     -0.326914       5.44211       6.83778       7.33487       7.46275       7.23644       6.70892
  18  21 3868.1900    1.7858  6.6295 10.4638  0.0000  0.0730   0.0171   0.2012    0.0762   0.0000   436.5142      -3.48100       11.7486      -1.11516      -12.9737      -15.8637       6.57074       8.37141       9.06800       9.34084       8.98659       8.15228
  18  22 4010.9677    1.5171  9.1807 10.1041  0.0000  0.0912   0.0131   0.2584    0.0697   0.0000   443.0124       24.9137       40.2694     -0.432588      -1.23347       4.98142       8.00514       10.4684       10.8984       11.2908       10.8910       10.3940
  18  23 4154.0443    1.2259 10.9773 10.1804  0.0000  0.1141   0.0110   0.3218    0.0560   0.0000   441.2840    -0.0132223      -14.3273      0.511592     -0.578053     -0.232857       9.84449       12.8557       13.7376       14.0680       13.3149       12.4560
  18  24 4296.8151    1.0331 13.5649 10.1345  0.0000  0.1455   0.0094   0.4155    0.0507   0.0000   449.6025       5.27924      -3.28461       5.43204       20.7087       18.3585       12.4829       16.1273       17.1513       17.6796       16.8413       15.8619
  18  25 4439.7601    0.8470 16.5932 10.1428 -0.0007  0.1908   0.0076   0.5368    0.0400   0.0000   426.9199      -4.59304       8.87580       2.87390       36.2628      -12.1275       16.1202       21.4410       22.7593       23.5800       22.8648       20.6755
  18  26 4582.7412    0.7038 18.9531 10.0289  0.0000  0.2403   0.0066   0.6197    0.0348   0.0000   487.1708      -33.1125       2.31188       29.5579       64.8363       25.1968       19.8457       26.7350       28.2326       29.1132       27.6637       25.5301
  19   4 1364.3131    0.1107  0.0792 10.1354  0.0000  0.0186   0.0114   0.0227    0.0287   0.0000   441.0800      0.511089       15.6226      0.680949      -3.66486       1.14457       1.33920       2.10182       1.59152       2.33826       1.89079       1.70071
  19   5 1543.0452    0.1756  0.1124 10.0772  0.0000  0.0152   0.0123   0.0246    0.0302   0.0000   439.3093      -1.49039       14.4775      -2.85804      -3.77065      -1.53182       1.64067       1.72906       2.14741       2.23848       1.90804       1.75870
  19   6 1709.3385    0.2976  0.2487  9.9834  0.0000  0.0171   0.0131   0.0335    0.0376   0.0000   438.9471      0.717003       18.9322       1.51775      -1.95353     -0.854426       1.76898       2.41461       2.72325       2.56917       2.23231       1.83414
  19   7 1867.2852    0.4489  0.3912 10.1092  0.0000  0.0170   0.0149   0.0384    0.0475   0.0000   438.4512      0.693396       15.6771      -2.75074      -3.82032     -0.819696       1.35187       1.79684       1.75863       1.89863       1.83902       1.70447
  19   8 2021.7699    0.6272  0.5798 10.1046  0.0000  0.0186   0.0177   0.0499    0.0747   0.0000   436.9718   -0.00481991       13.8211       3.10133      0.528154      0.969576       1.62964       2.06414       2.23421       2.31750       2.09357       2.14534
  19   9 2173.7377    0.9059  0.7134 10.3255  0.0000  0.0199   0.0219   0.0496    0.0921   0.0000   442.5015      -2.14686       14.8846      -1.01110       1.14660      -3.37322       1.66268       2.24128       2.39018       2.47005       2.34891       2.11215
  19  10 2322.2927    1.2313  0.8952 10.6682  0.0000  0.0228   0.0268   0.0572    0.1213   0.0000   436.0342      0.372172       13.2489     0.0600169       1.81896     -0.675390       1.94223       2.43447       2.42026       2.59701       2.60087       2.50374
  19  11 2468.1487    1.5887  1.0964 10.8531  0.0000  0.0249   0.0327   0.0678    0.1746   0.0000   439.6556       4.94142       15.7293       4.77308      0.737811      0.910300       2.10728       2.59443       2.85686       2.98693       2.77742       2.50002
  19  12 2613.0810    2.2759  1.0513 10.3803  0.0000  0.0231   0.0439   0.0561    0.4269   0.0000   438.7365       2.85062       13.3275      -3.92730       2.81757     -0.798307       2.09524       2.57701       2.89024       2.82842       2.66897       2.64840
  19  13 2757.9969    2.8912  0.9923 11.2930  0.0000  0.0223   0.0573   0.0540    0.2710   0.0000   437.9849       1.19532       15.1857       5.74445       2.75190      -3.45280       1.91516       2.39808       2.61363       2.65633       2.53327       2.37391
  19  14 2902.5988    3.3333  1.0218 11.9445  0.0000  0.0224   0.0661   0.0583    0.2142   0.0000   443.0546       1.32065       14.6809      -4.24530      -5.20567      -1.95657       1.99608       2.47417       2.61688       2.77701       2.67949       2.47870
  19  15 3046.5755    4.0069  0.9676 12.2023  0.0000  0.0237   0.0799   0.0534    0.2526   0.0000   440.7250       6.11519       10.2695       5.19662      -3.34441      0.369192       1.99460       2.54567       2.40723       2.69190       2.52047       2.44622
  19  16 3189.9522    3.9066  1.3448 12.1084  0.0000  0.0273   0.0700   0.0709    0.2545   0.0000   442.0782       5.64680       11.7749       4.82889     -0.801271      -2.27359       2.32646       2.98327       2.99482       3.25494       3.14758       3.09764
  19  17 3332.9726    3.4592  1.8480 12.1163  0.0000  0.0318   0.0546   0.0884    0.1427   0.0000   436.8828       11.4262       10.7212      -1.72671       3.44367      -3.36144       2.78888       3.53351       3.84730       3.83420       3.73418       3.37774
  19  18 3476.2084    2.9586  2.6461 11.7010  0.0000  0.0404   0.0404   0.1068    0.1291   0.0000   432.5354       13.1232       9.43194       10.0447       7.87991      -2.67153       3.50999       4.40078       4.68984       4.98499       4.67904       4.53883
  19  19 3619.4127    2.4984  4.0492 10.8255  0.0000  0.0506   0.0274   0.1360    0.1278   0.0000   434.1420       10.5452       25.9211      -3.87492      0.858722       7.96165       4.41830       5.52355       5.95865       6.04344       6.08142       5.52228
  19  20 3762.6538    2.0710  5.8110 10.4891  0.0000  0.0647   0.0195   0.1712    0.0902   0.0000   447.0421       27.0109       19.3120       2.44780     0.0615242      -4.37248       5.32626       6.80572       7.41080       7.62910       7.34565       7.01046
  19  21 3905.8704    1.7598  7.6630 10.1265  0.0000  0.0759   0.0149   0.2104    0.0785   0.0000   447.6047       29.3131       26.8884      -9.00237      -14.7978      -16.0248       6.35060       8.36178       8.82475       9.13325       8.85878       8.41231
  19  22 4049.1081    1.4054  9.3369 10.1785  0.0000  0.0928   0.0120   0.2662    0.0608   0.0000   438.9547       26.3206      -1.73983      -13.2111      -2.23173       9.48474       7.72565       10.0490       10.7249       11.1205       10.8820       9.99817
  19  23 4192.5272    1.1860 12.2616 10.1829  0.0000  0.1239   0.0102   0.3498    0.0520   0.0000   435.2516      -2.40595       13.3054       26.6269      0.138854      -13.0169       10.1666       13.1551       14.2461       14.7539       14.2372       13.2502
  19  24 4335.8180    0.9740 14.2063 10.1589 -0.0025  0.1538   0.0086   0.4258    0.0457   0.0000   443.2368      -5.16218       36.7241       13.0670       6.70592      -36.7770       12.4401       16.2566       17.4544       18.0678       17.4394       16.2783
  19  25 4479.3990    0.7957 16.3907 10.1325  0.0000  0.1917   0.0073   0.5199    0.0378   0.0000   444.0881      -13.0490       34.0743       5.40856       8.93874      -4.48931       15.3090       20.1278       21.7241       22.4366       21.4880       19.9183
  20   4 1386.4781    0.1154  0.0742 10.1123  0.0000  0.0249   0.0120   0.0252    0.0276   0.0000   441.5426      0.534002       15.5369      0.137914      -4.44895       5.74468       2.83022       3.59562       3.57266       2.99604       2.32325       1.69108
  20   5 1566.5664    0.2054  0.1386 10.0823  0.0000  0.0118   0.0124   0.0266    0.0306   0.0000   439.8768     -0.712399       16.3917      0.764789      -2.48632      -1.28134      0.935891       1.34033       1.35794       1.21918       1.45265       1.10457
  20   6 1734.1707    0.3292  0.2742 10.0442  0.0000  0.0226   0.0136   0.0343    0.0383   0.0000   440.0074      -5.16328       14.3494      0.728908      -5.33346      0.227159       2.88079       4.11050       4.61494       4.50021       4.34386       3.61492
  20   7 1893.8798    0.4779  0.4091 10.2102  0.0000  0.0172   0.0153   0.0373    0.0491   0.0000   438.6906      -2.61507       14.5189       1.77472      -4.71514      0.120041       1.34319       1.75759       1.75591       1.87550       1.84047       1.72305
  20   8 2050.0703    0.6809  0.6085 10.0532  0.0000  0.0192   0.0176   0.0458    0.0811   0.0000   439.2482      0.723152       14.6065      0.304105      0.550757      0.331661       1.48558       1.94030       2.15400       2.20540       2.03815       1.88473
  20   9 2203.1574    0.9538  0.8446 10.1723  0.0000  0.0236   0.0215   0.0548    0.1227   0.0000   440.3635      -1.68850       13.6037      -3.01109      -3.06135      -1.42448       1.69778       2.18641       2.50657       2.44622       2.51262       2.28492
  20  10 2352.3708    1.3690  1.0432 10.1120  0.0000  0.0223   0.0265   0.0610    0.2014   0.0000   438.7353     -0.249121       10.1544       2.07938      -4.94065      -1.24272       1.81032       2.33114       2.43766       2.71949       2.56403       2.49983
  20  11 2498.9878    1.7884  0.9988 10.7675  0.0000  0.0221   0.0361   0.0594    0.2079   0.0000   436.9254       3.60158       17.5795       2.95039      -2.14594     -0.669692       1.90707       2.46765       2.56043       2.76437       2.59027       2.35338
  20  12 2644.8766    2.2730  1.0779 11.5435  0.0000  0.0238   0.0450   0.0616    0.1784   0.0000   438.9642       1.14991       13.6823     -0.958091      -2.01246      -2.88759       1.95091       2.55723       2.68802       2.85780       2.65337       2.60833
  20  13 2790.7286    3.0251  0.9852 11.5897  0.0000  0.0221   0.0590   0.0548    0.2367   0.0000   438.7083      0.764190       13.5135      -2.98977      -5.91891      0.782997       2.00809       2.61470       2.83193       2.92904       2.83525       2.67706
  20  14 2936.0171    3.5167  0.9712 12.1877  0.0000  0.0218   0.0712   0.0554    0.1920   0.0000   439.5890       6.31435       15.2673       3.31416      -4.71112      -3.29658       1.75312       2.24108       2.32939       2.36482       2.34497       2.27843
  20  15 3080.5247    4.0349  1.0501 12.5094  0.0000  0.0228   0.0770   0.0568    0.1894   0.0000   438.8241       7.22216       13.9408       3.28784      -3.58367      0.928804       1.90340       2.33095       2.44260       2.52260       2.40346       2.50286
  20  16 3224.5881    3.9179  1.3372 12.4730  0.0000  0.0266   0.0689   0.0686    0.1844   0.0000   437.6013       8.71464       12.7921       6.13731      -7.43672       4.91338       2.23345       2.88441       3.13184       3.27458       3.12716       2.82281
  20  17 3368.2232    3.3679  2.0744 11.8963  0.0000  0.0332   0.0479   0.0866    0.1245   0.0000   437.6500       15.0650       16.5850      -2.45321     -0.283790      -4.79667       2.77464       3.46551       3.62800       3.91811       3.79551       3.52570
  20  18 3511.8935    2.9025  2.9486 11.4630  0.0020  0.0406   0.0359   0.1121    0.1127   0.0000   437.2896       13.9786       19.2590      -2.77136      -3.74510      -10.9135       3.24486       4.21978       4.47299       4.77345       4.62274       4.32929
  20  19 3655.6153    2.3174  4.2524 11.1949  0.0000  0.0517   0.0254   0.1478    0.0860   0.0000   440.0885       14.7616       4.71813      -5.93283      -7.09982      -1.89717       4.27882       5.55374       5.99077       6.23477       6.00690       5.70983
  20  20 3799.4310    1.9574  5.9382 10.5649  0.0000  0.0637   0.0182   0.1763    0.0789   0.0000   438.6417       9.08408       17.0669       13.1369       7.99801      -12.5098       5.12611       6.62820       7.00950       7.29697       7.06661       6.58781
  20  21 3943.1295    1.6600  7.7487 10.1400  0.0000  0.0770   0.0139   0.2119    0.0746   0.0000   445.7999       18.3529       7.41234       12.4916      -15.2093      -2.84386       6.23520       8.01077       8.62056       9.00040       8.74335       8.24256
  20  22 4086.7508    1.3409 10.3044 10.2053  0.0000  0.1002   0.0111   0.2852    0.0547   0.0000   442.7052       10.6144       19.8921      -9.11631      -18.0594      -4.13172       8.10335       10.3107       11.2460       11.5770       11.4409       10.7087
  20  23 4230.6481    1.1163 12.6640 10.1615 -0.0006  0.1282   0.0093   0.3624    0.0488   0.0000   440.5043       18.8818     -0.729263      -17.1477      -11.8138      -3.03054       10.0191       13.2359       13.9587       14.7072       14.4287       13.5689
  20  24 4374.2314    0.9330 15.0336 10.1275 -0.0004  0.1581   0.0078   0.4462    0.0428   0.0000   431.1385       33.9763      -12.1609       14.7735       20.2881       13.9970       12.5154       15.8816       17.3880       17.6502       17.6207       16.4385
  20  25 4518.4176    0.7572 18.0668 10.0964  0.0000  0.2121   0.0065   0.5630    0.0345   0.0000   429.2217       12.1513      -12.4267       6.51440       12.9761      -19.6526       16.1382       21.5040       23.4932       24.0245       23.2406       22.3067
  21   5 1589.2793    0.2067  0.2275  9.9747  0.0000  0.0165   0.0100   0.0371    0.0315   0.0000   440.0637      0.581307       18.1496     -0.721957      -2.44086     -0.789287       1.05263       1.35296       1.71454       1.65524       1.73241       1.47577
  21   6 1758.2155    0.3497  0.3106 10.0132  0.0000  0.0163   0.0129   0.0322    0.0391   0.0000   439.5229       1.82595       18.0435     -0.778318      -1.02467      0.669254       1.62403       2.03549       2.30071       2.27120       2.02828       1.97098
  21   7 1919.8229    0.5085  0.5382 10.0888  0.0000  0.0179   0.0142   0.0461    0.0536   0.0000   442.1930      -4.30535       11.9641     -0.879156      -1.25670       1.50853       1.36879       1.82442       1.93782       1.92110       1.86700       1.78484
  21   8 2077.7323    0.7687  0.6563 10.0076  0.0000  0.0185   0.0182   0.0454    0.0825   0.0000   438.8939     -0.859062       13.7409       2.05130     -0.256526       2.94628       1.44043       1.84267       2.01760       1.96459       2.00544       1.89946
  21   9 2231.8808    1.0255  0.8766 10.2245  0.0000  0.0225   0.0218   0.0534    0.1326   0.0000   438.2255       4.87995       13.9800       3.73152       3.32218      0.286822       1.75323       2.20558       2.39883       2.51389       2.42395       2.42528
  21  10 2381.8940    1.4203  0.9744 10.6382  0.0000  0.0227   0.0283   0.0574    0.1464   0.0000   437.5442       2.28148       17.5926   -0.00774818      -1.40079      -1.49099       1.69888       2.12817       2.25448       2.46546       2.37235       2.28124
  21  11 2529.3120    1.8656  1.0396 10.8891  0.0000  0.0223   0.0359   0.0585    0.1808   0.0000   435.0796       1.34854       16.8977      -1.15476     -0.302255      -2.37196       1.71840       2.22768       2.45203       2.62686       2.43664       2.30940
  21  12 2676.2249    2.3836  1.0655 11.4489  0.0000  0.0228   0.0455   0.0602    0.1901   0.0000   438.0080       6.82818       11.8972       3.97559      -1.64160      -3.20986       1.83024       2.33902       2.61358       2.54483       2.57165       2.46900
  21  13 2823.0082    3.1661  0.9245 11.6498  0.0000  0.0200   0.0623   0.0510    0.2360   0.0000   436.1478       2.52335       17.9854      -1.39493      -3.41581     -0.369739       1.58463       1.96627       2.22188       2.20940       2.15691       2.13295
  21  14 2968.9732    3.8182  1.0762 11.4026  0.0000  0.0218   0.0693   0.0542    0.3809   0.0000   437.4013       4.46998       11.7763       2.14740       2.40980      -7.19924       1.79618       2.23699       2.40568       2.40451       2.38714       2.34012
  21  15 3114.0112    4.0382  1.1394 12.0833  0.0000  0.0223   0.0735   0.0619    0.2659   0.0000   440.6778       1.51957       15.3392      0.532142       3.74584       3.28714       1.80753       2.35311       2.43893       2.42836       2.47099       2.42836
  21  16 3258.6388    3.7865  1.4276 12.3928  0.0000  0.0270   0.0628   0.0694    0.1543   0.0000   436.4508       8.17841       14.1289      -2.36628       1.20954      -5.12192       2.16667       2.78710       2.91944       3.00075       2.90801       2.83792
  21  17 3402.9294    3.2862  2.0269 12.0134  0.0000  0.0324   0.0462   0.0833    0.1070   0.0000   437.9730       10.6414       13.7680     -0.745663       2.76498       2.68421       2.59644       3.29963       3.61795       3.91597       3.70074       3.53816
  21  18 3547.2798    2.7123  3.3241 11.2065  0.0000  0.0435   0.0305   0.1112    0.1052   0.0000   431.4860       9.12000       13.3409       1.42995      -10.8270       9.23814       3.36005       4.33818       4.56384       4.84504       4.76558       4.54228
  21  19 3691.5498    2.2527  4.6695 10.8523  0.0000  0.0536   0.0224   0.1427    0.0860   0.0000   444.3979       13.3262       27.3557       2.59117      -7.03409      -2.62068       4.13438       5.20909       5.59907       5.93313       5.73843       5.46708
  21  20 3835.7102    1.8598  6.5052 10.4650  0.0000  0.0672   0.0162   0.1800    0.0718   0.0000   444.0378       29.8705       16.1165      -13.3468       3.58582       7.55241       5.31044       6.72894       7.45057       7.79074       7.73839       7.19757
  21  21 3979.8307    1.5871  8.5112 10.2013  0.0000  0.0809   0.0128   0.2285    0.0623   0.0000   442.8982       21.2871       10.0677      -3.12854       22.1688     -0.885486       6.28710       8.09185       8.93009       9.15336       9.04354       8.63520
  21  22 4124.2048    1.3211 11.0413 10.0905  0.0004  0.1042   0.0103   0.2866    0.0542   0.0000   434.3260       11.0827       24.4660       6.85411      -6.04455       18.8134       8.06177       10.3846       11.2707       11.7292       11.4320       10.8738
  21  23 4268.5802    1.0896 13.3178 10.1058 -0.0011  0.1306   0.0084   0.3690    0.0451   0.0000   437.0213       4.85260       6.45442      -17.1116      -5.75732       8.87908       9.83296       12.9844       13.9949       14.7328       14.3563       13.6520
  22   3 1233.0775    0.0774  0.0501 10.1716  0.0000  0.0188   0.0116   0.0215    0.0257   0.0000   441.0951      0.824389       18.1245     -0.490128      -1.34699      -1.73129       1.20334       1.66450       1.87093       1.99173       1.73886       1.51270
  22   4 1429.1225    0.1128  0.1117 10.0901  0.0000  0.0180   0.0095   0.0284    0.0272   0.0000   438.7561      -1.83559       16.5343      -4.02743      -1.33437       1.38128       1.41895       1.59723       1.95562       2.03167       1.57524       1.60730
  22   5 1611.3388    0.2208  0.1369 10.0510  0.0000  0.0118   0.0123   0.0244    0.0301   0.0000   440.2809     -0.716043       18.9112     0.0317500     -0.254237      0.314355      0.730895       1.10107      0.933030       1.28815      0.967612       1.07757
  22   6 1781.5497    0.3823  0.3289 10.1012  0.0000  0.0152   0.0134   0.0343    0.0408   0.0000   440.0407      0.748165       19.2738      0.395628      -1.10724       1.33737       1.11045       1.33286       1.56897       1.60047       1.61116       1.67366
  22   7 1945.0611    0.5676  0.4763 10.0487  0.0000  0.0155   0.0160   0.0407    0.0566   0.0000   440.5784      -1.57526       16.8321      -1.38431      -2.90779       1.29807       1.20750       1.56043       1.66317       1.79815       1.73313       1.71744
  22   8 2104.7329    0.7751  0.6734 10.2714  0.0000  0.0191   0.0182   0.0454    0.0773   0.0000   439.9711      -1.57825       15.1423      -1.84240      -4.49865      0.124972       1.30810       1.74043       1.84519       2.03974       1.86550       1.81604
  22   9 2260.0144    1.1221  0.8831 10.2682  0.0000  0.0202   0.0227   0.0523    0.1204   0.0000   438.0712      -1.62354       16.5135       2.89987      -4.09917      0.263314       1.45563       1.85934       1.94611       2.09927       2.07463       1.95646
  22  10 2410.7859    1.4850  1.0391 10.6514  0.0000  0.0218   0.0288   0.0600    0.1652   0.0000   440.2802      0.491986       15.4526       1.27963      -1.80367       1.27277       1.63239       2.05092       2.26929       2.28294       2.24439       2.13431
  22  11 2559.2671    1.9972  1.0197 11.2230  0.0000  0.0217   0.0381   0.0566    0.1585   0.0000   440.7424      -1.92337       9.59948       1.97826     -0.662762     -0.545733       1.60496       2.09005       2.16006       2.30921       2.26853       2.15508
  22  12 2707.1685    2.6402  1.1041 10.0914  0.0000  0.0215   0.0474   0.0554    0.7144   0.0000   438.1897       1.83315       16.3686     -0.501270     -0.689250      0.397653       1.61112       2.01154       2.12058       2.26212       2.29450       2.20906
  22  13 2854.8388    3.2705  1.0289 11.8980  0.0000  0.0214   0.0613   0.0579    0.2266   0.0000   438.3554       5.76813       16.6414      -1.26612      -1.17352      0.366357       1.68726       2.06703       2.36248       2.47111       2.30271       2.31144
  22  14 3001.4999    3.7861  1.0192 12.1682  0.0000  0.0209   0.0720   0.0566    0.2208   0.0000   434.7907       3.69655       14.7616       1.75592      -4.62856      -5.33375       1.52307       2.05494       2.06522       2.27200       2.23739       2.11679
  22  15 3147.0832    4.1245  1.1990 12.4971  0.0000  0.0226   0.0730   0.0663    0.2136   0.0000   438.5695       5.45622       17.7315     0.0710127      -1.48796      0.749165       1.80003       2.30779       2.49638       2.56914       2.59036       2.36426
  22  16 3292.3447    3.6666  1.6026 12.1414  0.0000  0.0272   0.0552   0.0735    0.1521   0.0000   437.6085       5.81234       16.0222       8.16034       7.28491       2.10917       1.97277       2.54404       2.76121       2.85635       2.89453       2.68253
  22  17 3437.2854    3.1364  2.4878 11.7801 -0.0002  0.0349   0.0388   0.0939    0.0913   0.0000   440.3894       8.89360       7.38090      -5.32614      0.839306      -9.89293       2.65928       3.41152       3.62694       3.79442       3.67797       3.53232
  22  18 3582.2516    2.5785  3.4366 11.4098  0.0000  0.0433   0.0284   0.1138    0.0760   0.0000   433.3692       15.4024       10.0651       5.75622      -13.6415      -4.53999       3.19368       4.18474       4.46473       4.73951       4.61647       4.53848
  22  19 3727.0195    2.1489  4.9918 10.9020  0.0000  0.0545   0.0209   0.1493    0.0752   0.0000   448.0808       17.4576       5.43023       6.24715       1.13851      0.512273       4.08662       5.20038       5.67543       5.97537       5.72476       5.52006
  22  20 3871.7585    1.7856  6.8730 10.3623 -0.0006  0.0675   0.0149   0.1866    0.0690   0.0000   440.3479       6.03819       22.6268      -1.03094       8.84596      -4.81051       4.83892       6.33827       6.74965       7.30086       6.93437       6.59626
  22  21 4016.4483    1.4836  9.4374 10.2145  0.0000  0.0879   0.0115   0.2474    0.0561   0.0000   445.5324       13.9863       8.66395      -11.1837       13.4434       2.11552       6.37085       8.37315       9.15696       9.55696       9.37228       8.94430
  22  22 4161.3046    1.2182 11.1797 10.2081 -0.0011  0.1083   0.0096   0.2998    0.0479   0.0000   442.3427       13.6016       22.3166       4.00556      -32.6247      0.676411       7.87110       10.4068       11.1611       11.8600       11.5988       10.9479
  22  23 4306.1065    1.0383 14.0770 10.1431 -0.0001  0.1375   0.0078   0.3882    0.0422   0.0000   444.9427       25.7924       32.3052      -24.6567      -14.0267      -19.5253       9.87229       13.1331       14.1827       14.6928       14.4970       13.7390
  22  24 4450.6529    0.8225 16.1000 10.1363  0.0000  0.1765   0.0066   0.4682    0.0360   0.0000   425.0106      -2.28759       33.4494       7.20050      -3.29599      -24.1706       12.3527       16.2128       17.8595       18.2454       18.1910       17.1170
  23   4 1449.6814    0.1413  0.1185 10.0413  0.0000  0.0148   0.0096   0.0263    0.0272   0.0000   439.7464      -1.23984       18.7446      0.185953      -3.85505      0.403048       1.39389       1.72589       1.79095       1.67226       1.17456       1.31967
  23   5 1632.7928    0.2304  0.2606 10.0533  0.0000  0.0151   0.0098   0.0343    0.0317   0.0000   439.0625      -2.98585       21.9543       1.73419      -1.06078      0.318129       1.12604       1.26198       1.52330       1.47130       1.45841       1.43261
  23   6 1804.2060    0.3986  0.3429 10.0866  0.0000  0.0143   0.0129   0.0326    0.0410   0.0000   438.7409      -3.09401       14.9983      0.330085     -0.404031     -0.669891      0.964701       1.27548       1.31932       1.48398       1.36155       1.35701
  23   7 1969.6230    0.5879  0.5518 10.0688  0.0000  0.0171   0.0149   0.0412    0.0616   0.0000   439.3712       1.13547       17.5679     -0.217369      -3.15750      -2.61752       1.20872       1.62885       1.74103       1.90835       1.91840       1.78541
  23   8 2131.0795    0.8119  0.7751 10.3308  0.0000  0.0194   0.0181   0.0537    0.0802   0.0000   440.4720     -0.954207       14.2012       1.48611      -3.14362      -1.48026       1.38540       1.70100       1.82573       1.92319       1.96924       1.92891
  23   9 2287.4941    1.1529  0.8761 10.5473  0.0000  0.0204   0.0231   0.0511    0.1106   0.0000   437.5753     -0.321217       17.7662      -1.83657      -3.62559     -0.106577       1.39398       1.85624       1.95467       2.08358       1.92857       1.99727
  23  10 2439.1517    1.6603  1.1155 10.4082  0.0000  0.0224   0.0297   0.0580    0.2180   0.0000   441.1441      -1.27318       20.3339      -1.36170     -0.885044      -1.93910       1.54526       2.01863       2.21141       2.27063       2.28948       2.20831
  23  11 2588.6647    2.1206  1.1741 10.8850  0.0000  0.0234   0.0369   0.0595    0.2477   0.0000   436.0861      0.797055       14.1736       1.95823       1.41909       1.34928       1.65321       2.25009       2.36922       2.49355       2.41824       2.40676
  23  12 2737.6133    2.6661  1.0803 11.5208  0.0000  0.0213   0.0484   0.0588    0.2199   0.0000   439.9033       2.61621       13.0783       1.91222      -2.04079       1.08459       1.56559       1.98363       2.16401       2.24465       2.25275       2.12782
  23  13 2886.1121    3.4311  1.0586 11.6481  0.0000  0.0208   0.0614   0.0549    0.2785   0.0000   441.2547       6.88298       14.3796      -2.08187      -1.88965      -1.47285       1.48166       1.95425       2.13884       2.21424       2.22345       2.10112
  23  14 3033.4809    4.0495  1.0346 12.1524  0.0000  0.0205   0.0732   0.0553    0.2681   0.0000   441.8710       5.28753       11.1209      0.506717      -2.80603      -2.35480       1.54668       1.89372       2.10506       2.10729       2.16245       2.07387
  23  15 3179.7907    3.9755  1.2619 12.5389  0.0000  0.0237   0.0676   0.0630    0.1850   0.0000   437.9288       10.0212       13.9421       2.55291      -2.30521      0.574275       1.75915       2.39517       2.52109       2.75807       2.69497       2.55779
  23  16 3325.6374    3.5563  1.6676 12.2528  0.0000  0.0279   0.0521   0.0718    0.1267   0.0000   439.3945       9.49810       15.7685       1.34819     -0.121130      -4.42519       1.95235       2.56188       2.76827       2.87435       2.79788       2.71886
  23  17 3471.2672    2.9219  2.8371 11.6037  0.0000  0.0377   0.0329   0.0956    0.0786   0.0000   441.5212       6.31312       13.3615      -2.27748       1.77424      -2.44148       2.73571       3.57814       3.96229       4.14487       3.92622       3.83658
  23  18 3616.8187    2.4853  3.8552 11.1240  0.0000  0.0448   0.0248   0.1172    0.0762   0.0000   443.0066       7.44627       23.5152       1.86700      -17.2722      -4.04263       3.17229       4.05617       4.37423       4.58494       4.65415       4.43446
  23  19 3762.1863    2.0603  5.3695 10.7584 -0.0000  0.0565   0.0185   0.1512    0.0703   0.0000   443.9167       10.3145       7.17337       5.03885       6.03122       3.32552       3.94478       5.28197       5.59782       6.02909       5.89461       5.57999
  23  20 3907.4253    1.6722  7.3990 10.4918  0.0000  0.0719   0.0137   0.1978    0.0579   0.0000   451.9141       7.05738       14.3872       8.38887       5.97325       8.40601       4.92198       6.66166       7.06771       7.55949       7.31318       7.08882
  23  21 4052.5282    1.4253  9.6223 10.2340 -0.0000  0.0878   0.0107   0.2455    0.0520   0.0000   436.8588       25.5110       3.54932      -12.9089      -11.4439      -10.8826       6.15932       7.85346       8.71837       8.97269       8.88832       8.52546
  23  22 4197.6518    1.1682 11.8415 10.3251  0.0005  0.1145   0.0092   0.3204    0.0425   0.0000   429.2529       7.11108       34.3713      -13.4977      -5.48722       5.64283       7.87935       10.4235       11.3728       11.9202       11.7211       11.2752
  23  23 4342.8658    0.9570 14.6543 10.1870  0.0000  0.1442   0.0072   0.4132    0.0391   0.0000   450.3421       19.5924      -45.9387      -21.3891       11.7112      -3.71282       10.0794       13.0419       14.3574       14.8617       15.0536       14.1882
  23  24 4487.7983    0.7930 17.1338 10.1268  0.0019  0.1872   0.0062   0.4905    0.0339   0.0000   430.3159       38.6638       26.1888      -24.3217      -32.7934       7.33082       12.4533       16.4011       17.9131       18.7110       18.1942       17.5440
  24   3 1270.9840    0.0722  0.0388 10.1732  0.0000  0.0365   0.0108   0.0212    0.0246   0.0000   437.2729      -2.15714       21.6484      0.346731      -2.84852      -3.44435       1.12918       2.90648       1.94990       2.70085       3.09017       2.34547
  24   4 1469.7795    0.1324  0.1309 10.0599  0.0000  0.0191   0.0101   0.0362    0.0267   0.0000   441.5453     -0.421495       17.8307       2.34727      -1.39353      -1.28341       1.65957       2.49502       2.47123       2.83175       2.86182       1.93665
  24   5 1653.6901    0.2655  0.2063 10.0848  0.0000  0.0126   0.0112   0.0261    0.0305   0.0000   440.3387     -0.489390       19.4413      0.155484      -2.09646      0.588874      0.670878       1.07151      0.998798       1.14245       1.12163       1.03723
  24   6 1826.3227    0.4261  0.3901 10.0836  0.0000  0.0151   0.0128   0.0341    0.0411   0.0000   440.0967     -0.243020       18.6411      -2.33453      -2.91723     -0.627426      0.924764       1.21374       1.37730       1.39188       1.39974       1.19436
  24   7 1993.5407    0.6077  0.6949 10.0465  0.0000  0.0193   0.0142   0.0474    0.0669   0.0000   440.2603     -0.863139       17.5390      0.660171      -3.05741       3.62402       1.31002       1.73349       1.87185       1.99044       1.96516       1.83189
  24   8 2156.7093    0.8743  0.8407 10.0719  0.0000  0.0197   0.0178   0.0500    0.1014   0.0000   440.3777      0.209692       17.8946     -0.950131      -1.25062      -1.32931       1.28796       1.70642       1.87712       1.91340       1.94168       1.88189
  24   9 2314.3183    1.2587  1.0146 10.2668  0.0000  0.0219   0.0229   0.0521    0.1456   0.0000   439.9518      -2.32083       15.4460      0.170942    -0.0478347      -1.32274       1.47505       1.85560       2.09319       2.12122       2.08334       2.04336
  24  10 2467.0559    1.6713  1.2436 10.2488  0.0000  0.0227   0.0282   0.0616    0.2500   0.0000   438.8859       1.78906       12.3995       2.49121      0.433836      0.733681       1.53249       1.94315       2.23766       2.30949       2.30305       2.22402
  24  11 2617.6880    2.2337  0.9658 11.3945  0.0000  0.0204   0.0408   0.0511    0.1632   0.0000   438.9280      0.458046       13.6522      0.357208       2.66073     -0.327074       1.46289       1.87723       2.08996       2.14574       2.14338       2.07490
  24  12 2767.7823    2.8172  1.1090 11.2530  0.0000  0.0208   0.0485   0.0549    0.2530   0.0000   439.6887       2.49112       16.0358       4.89771      -4.05224     -0.225989       1.52167       1.91618       2.07576       2.22363       2.15855       2.07915
  24  13 2917.0472    3.5698  0.9690 12.1013  0.0000  0.0194   0.0651   0.0509    0.2006   0.0000   439.0868       6.39995       14.7511       2.40771      -1.64500      -1.68173       1.39360       1.65780       1.79541       1.96210       1.93803       1.85182
  24  14 3065.1108    4.0055  1.1704 12.3236  0.0000  0.0226   0.0691   0.0594    0.2324   0.0000   437.0385       6.93215       13.3815       4.88925      -3.36451      -4.24225       1.67837       2.10788       2.32664       2.37720       2.27694       2.24325
  24  15 3212.0772    3.9096  1.3555 12.3820  0.0014  0.0246   0.0642   0.0638    0.2140   0.0000   443.6890       8.19024       15.0070       4.21454    -0.0886152      -1.12667       1.70565       2.19027       2.43631       2.57220       2.45371       2.43282
  24  16 3358.5622    3.4233  2.0306 12.1227  0.0000  0.0300   0.0446   0.0793    0.0938   0.0000   441.9241       8.49826       13.2517      -5.48615     -0.376039      -5.69387       1.98744       2.52863       2.81877       2.95749       2.85075       2.88909
  24  17 3504.9693    2.8692  2.7413 11.5978  0.0000  0.0361   0.0321   0.0923    0.0777   0.0000   440.4138       10.0324       10.5783       1.50411      -3.16914      -5.35040       2.36506       3.10428       3.32977       3.51463       3.51019       3.34116
  24  18 3651.0653    2.3710  4.2449 11.0730  0.0000  0.0465   0.0222   0.1229    0.0644   0.0000   437.7331       10.8190       10.6424       5.88771      -3.37619      -3.38610       3.15414       4.16894       4.56162       4.85019       4.77397       4.58064
  24  19 3796.9940    1.9607  5.9045 10.6809 -0.0005  0.0591   0.0165   0.1580    0.0629   0.0000   441.5458       10.4350       17.0315      -3.22039     0.0427995      -4.61274       3.94468       5.14236       5.63270       5.89144       5.72853       5.63648
  24  21 4088.3464    1.3480 10.4467 10.2521  0.0000  0.0932   0.0099   0.2679    0.0471   0.0000   442.3454       7.33824       7.77351       4.20758       9.54657     0.0884014       6.13323       7.96967       8.78463       9.14823       9.06005       8.77910
  24  22 4233.7908    1.0993 12.8799 10.3126 -0.0003  0.1212   0.0082   0.3524    0.0392   0.0000   431.1907       20.7809       3.87048       15.3766       3.28007       9.04123       8.00498       10.5699       11.5104       12.1553       12.0837       11.5439
  25   3 1289.4103    0.0884  0.0525 10.1206  0.0000  0.0130   0.0115   0.0249    0.0242   0.0000   440.4014    0.00291100       19.7053     -0.106939      -2.77220      -2.92640      0.936939       1.16477       1.30659       1.41523       1.14323       1.25114
  25   4 1489.4572    0.1640  0.1278 10.0389  0.0000  0.0111   0.0098   0.0263    0.0264   0.0000   440.9626      0.910378       20.8286      -3.82068      -1.98276      0.816064      0.687312      0.925920      0.967378       1.06027       1.09302       1.13769
  25   5 1674.0771    0.2853  0.2327  9.9963  0.0000  0.0132   0.0111   0.0277    0.0316   0.0000   439.8168      0.327380       21.8902       1.16721      -2.10543       1.41062      0.911462       1.07453      0.983164       1.16683       1.08787       1.06391
  25   6 1847.8943    0.4498  0.4039 10.0853  0.0000  0.0147   0.0131   0.0343    0.0424   0.0000   439.1336     -0.869124       19.2337       2.04224      -1.26788      -3.63947      0.876440       1.21210       1.27137       1.39929       1.36991       1.30899
  25   7 2016.9195    0.6746  0.6263 10.0781  0.0000  0.0168   0.0155   0.0417    0.0665   0.0000   439.5707       1.00511       18.3782     -0.445694      -1.30250       1.55536       1.10381       1.37566       1.55511       1.58956       1.57385       1.55007
  25   8 2181.7632    0.9026  0.7752 10.4997  0.0000  0.0194   0.0186   0.0473    0.0786   0.0000   442.7233       1.79899       19.0403      0.542257      -1.24335       1.02172       1.21457       1.51724       1.67076       1.81831       1.69548       1.70103
  25   9 2340.5286    1.3316  0.9517 10.4756  0.0000  0.0195   0.0246   0.0508    0.1297   0.0000   439.2337       3.36945       18.0559    -0.0803344     -0.386879       1.18937       1.27205       1.65475       1.79005       1.92155       1.92024       1.83385
  25  10 2494.3723    1.8162  1.1297 10.8476  0.0000  0.0220   0.0308   0.0557    0.1707   0.0000   439.0170       1.46231       12.0932       1.10104      0.822243       1.53860       1.38113       1.84112       2.04295       2.07304       2.11358       2.06791
  25  11 2646.2477    2.5241  1.0406 10.5630  0.0000  0.0202   0.0426   0.0485    0.3461   0.0000   438.0783       3.01034       13.0806     -0.874275      -4.91018      -3.01653       1.40477       1.77482       1.84049       1.97257       1.99321       1.96557
  25  12 2797.3555    3.0197  1.1107 11.3063  0.0000  0.0216   0.0501   0.0511    0.2784   0.0000   439.5705       6.51928       12.5224     -0.338803      -2.34609      -1.45295       1.42823       1.80111       1.84354       1.99491       2.12472       2.08880
  25  13 2947.4712    3.6593  1.0562 12.1738  0.0000  0.0206   0.0630   0.0524    0.1872   0.0000   439.7070       4.13476       15.5515      0.718376      0.205312   -0.00253259       1.37594       1.92312       1.97491       2.13747       2.08108       2.07253
  25  14 3096.2507    4.0705  1.1323 12.5081  0.0000  0.0212   0.0698   0.0580    0.2005   0.0000   440.1537       8.13009       12.3636      -1.35644      -4.04175       2.22341       1.33517       1.81259       1.97458       2.12342       2.03395       1.98525
  25  15 3243.9674    3.8995  1.3731 12.4080  0.0000  0.0235   0.0618   0.0636    0.1727   0.0000   436.7710       6.79819       12.9675       1.32832      -7.79192      -3.61920       1.59543       1.96826       2.15984       2.30360       2.21148       2.18572
  25  16 3391.1952    3.3043  2.0373 12.2081  0.0000  0.0306   0.0431   0.0776    0.0955   0.0000   437.4131       9.76840       12.5475      -1.80613      0.306649      -1.50932       1.99617       2.58628       2.69458       2.95062       2.88736       2.87948
  25  17 3538.2184    2.7401  3.2002 11.5028  0.0000  0.0379   0.0281   0.1020    0.0697   0.0000   440.9049       10.1927       11.3660       5.08276     -0.332618      -2.56707       2.55076       3.21686       3.50015       3.76827       3.72476       3.57767
  25  18 3684.9128    2.2742  4.4633 11.0797  0.0000  0.0477   0.0205   0.1274    0.0597   0.0000   438.7176       10.3484       11.4491       2.80515     -0.533056       2.31988       3.03073       4.05146       4.33621       4.60286       4.66069       4.32387
  25  19 3831.3441    1.9172  6.5953 10.5188  0.0000  0.0608   0.0149   0.1677    0.0614   0.0000   430.3339       15.7854       29.0159      -4.84871       3.14660       7.05033       3.88982       5.11855       5.47078       5.77276       5.84593       5.64056
  25  20 3977.5061    1.5480  8.8339 10.3572  0.0000  0.0786   0.0116   0.2194    0.0530   0.0000   436.6858       20.3719       8.76045      -10.7630       4.55997       1.53016       5.01455       6.45487       7.15071       7.55633       7.50167       7.30533
  25  21 4124.0777    1.3024 11.1852 10.2979  0.0000  0.1019   0.0093   0.2824    0.0444   0.0000   443.6063       16.4595      -5.11732      -6.79749       8.22963      -3.18425       6.18872       8.47028       8.94569       9.63545       9.53331       9.21836
  25  22 4269.7740    1.0808 13.3451 10.2446  0.0000  0.1257   0.0077   0.3483    0.0387   0.0000   451.2147       15.2100      0.107598       7.82380       1.52255       8.03985       7.92068       10.3165       11.3944       11.9345       11.9588       11.3478
  26   5 1694.0414    0.3059  0.2433 10.0374  0.0000  0.0118   0.0113   0.0264    0.0318   0.0000   439.3512     -0.246861       19.4324      -1.18633      -1.58278       2.12369      0.715429      0.994696       1.02335       1.14977       1.14598       1.07120
  26   6 1869.0014    0.4742  0.4444 10.1191  0.0000  0.0154   0.0133   0.0382    0.0440   0.0000   441.4613       1.51661       21.7873       1.13805      -3.69632       1.38744      0.992882       1.36410       1.49075       1.56169       1.49376       1.46180
  26   7 2039.6942    0.6944  0.6502 10.1413  0.0000  0.0173   0.0152   0.0405    0.0643   0.0000   441.6106     -0.745856       17.9020      0.829814      -2.32609       1.06058       1.03979       1.39067       1.48459       1.59397       1.53073       1.42344
  26   8 2206.0296    1.0109  0.8960 10.2709  0.0000  0.0199   0.0190   0.0487    0.1025   0.0000   442.8101       3.91350       14.2232       1.10678      -3.52765     -0.760808       1.19677       1.60807       1.70203       1.89217       1.82794       1.80329
  26   9 2366.0632    1.4296  0.9843 10.8242  0.0000  0.0202   0.0260   0.0531    0.1220   0.0000   439.8481      0.661350       17.2504      -1.51576     -0.594655      -1.48808       1.21802       1.65060       1.73154       1.81656       1.86887       1.82718
  26  10 2521.2168    1.9254  1.0528 10.9116  0.0000  0.0201   0.0326   0.0511    0.1636   0.0000   439.6202       4.19702       18.3753       2.61809       2.40326     -0.464387       1.27539       1.65336       1.76917       1.99181       1.97084       1.84140
  26  11 2674.4252    2.5156  1.1213 11.1266  0.0000  0.0214   0.0422   0.0535    0.2605   0.0000   438.5205       2.62141       17.0732       1.02193      -1.36081      -3.30828       1.36071       1.72173       1.88389       1.99703       1.98091       1.96066
  26  12 2826.6323    3.1655  0.9671 11.8722  0.0000  0.0183   0.0558   0.0496    0.1772   0.0000   438.3150      0.726487       16.6309       2.06162      -4.46624       1.85751       1.20214       1.52932       1.65810       1.69062       1.75527       1.71534
  26  13 2977.5040    3.8227  0.9827 12.4737  0.0000  0.0190   0.0675   0.0502    0.1566   0.0000   438.1988      0.394542       15.6883       1.41445      0.370605     -0.688249       1.23734       1.69210       1.81248       1.96543       1.85730       1.76567
  26  14 3126.9918    4.0292  1.1576 12.1529  0.0000  0.0209   0.0663   0.0535    0.2588   0.0000   440.2823       2.54608       15.0562       2.16095      -3.20568      -1.99978       1.35836       1.73259       1.90022       1.98694       1.93170       1.90148
  26  15 3275.4721    3.8882  1.5715 12.0965  0.0000  0.0254   0.0552   0.0633    0.1746   0.0000   440.7361       4.66912       15.8092       2.70270      -5.04392     0.0798740       1.70638       2.15591       2.40427       2.53892       2.55451       2.50483
  26  16 3423.4174    3.1692  2.2698 12.0503  0.0000  0.0313   0.0390   0.0845    0.0914   0.0000   441.9138       7.45722       15.5846      0.106061      0.510294      -5.75480       1.91721       2.51048       2.73800       2.94075       2.87137       2.83426
  26  17 3571.0835    2.6517  3.4957 11.2366  0.0000  0.0390   0.0259   0.1042    0.0750   0.0000   438.7057       16.3664       15.4240       2.71325      -6.03692      -2.82432       2.50090       3.18057       3.56299       3.73734       3.72028       3.68200
  26  18 3718.4713    2.1282  5.2083 10.9383 -0.0000  0.0523   0.0179   0.1367    0.0571   0.0000   442.2877       8.81480       14.3425       2.38551      -3.96876      -7.57917       3.21407       4.15519       4.59762       4.86065       4.81431       4.70832
  26  19 3865.4020    1.7752  7.1899 10.5742  0.0000  0.0651   0.0134   0.1813    0.0531   0.0000   434.9922       5.78366       15.9994       9.73386       8.80438      -11.4181       4.01953       5.22847       5.74689       6.06681       6.12079       5.94292
  26  20 4012.2506    1.4938  9.3711 10.3387  0.0003  0.0816   0.0108   0.2303    0.0509   0.0000   425.1143       25.9869       11.5758      -3.94877       6.82658      -4.81227       4.95736       6.57352       7.18674       7.61042       7.61365       7.29215
  26  21 4159.0569    1.2332 11.5809 10.3021 -0.0002  0.1049   0.0087   0.2886    0.0423   0.0000   452.2335       13.4697      -6.28795      -9.88169      -3.59719      -3.97102       6.47592       8.35099       9.22387       9.55105       9.81018       9.43284
  26  22 4305.2983    1.0098 14.5093 10.2260  0.0006  0.1360   0.0069   0.3772    0.0374   0.0000   442.2115       38.7942       18.8831      -7.39765      -5.70917       18.1885       8.12959       10.8141       11.9461       12.5099       12.6514       12.0411
  26  23 4451.6610    0.8314 16.5470 10.1282 -0.0011  0.1671   0.0059   0.4509    0.0333   0.0000   439.0187       37.9319       22.4637       11.5139       1.80532       1.29312       9.87941       13.1946       14.4064       15.1429       15.2108       15.0303
  27   4 1527.5520    0.1957  0.1705 10.0473  0.0000  0.0115   0.0093   0.0252    0.0268   0.0000   440.9025    -0.0336398       21.2220       1.12121      -1.88465      0.364540      0.808594       1.07072       1.17560       1.27477       1.18081       1.13777
  27   5 1713.5779    0.3240  0.2624 10.0633  0.0000  0.0126   0.0114   0.0277    0.0318   0.0000   438.9862      0.581357       21.2221     -0.600076      -3.52728       1.48607      0.639944      0.896986      0.957824       1.08502       1.15103       1.01141
  27   6 1889.7403    0.4935  0.5211 10.0868  0.0000  0.0175   0.0124   0.0402    0.0477   0.0000   441.0380     -0.860058       17.5891      -1.92040      -1.85082      -2.44663      0.874922       1.30219       1.31955       1.46083       1.34099       1.34135
  27   7 2062.0026    0.7596  0.7263 10.0266  0.0000  0.0178   0.0156   0.0427    0.0755   0.0000   441.6273      -1.19511       17.8568     -0.822049      -5.77832     -0.986164       1.05361       1.35978       1.53568       1.58156       1.54262       1.63322
  27   8 2229.7053    1.0903  0.8883 10.2549  0.0000  0.0188   0.0201   0.0477    0.1099   0.0000   439.9348     0.0147685       18.4284      0.899667     -0.598259      0.459784       1.15501       1.53900       1.72692       1.83043       1.86303       1.77752
  27   9 2391.0034    1.4844  1.0814 10.9051  0.0000  0.0208   0.0254   0.0554    0.1191   0.0000   440.2146       5.23312       17.8944      -2.15362      -4.04612       1.71021       1.24249       1.62335       1.68533       1.88868       1.85032       1.82450
  27  10 2547.5208    2.0259  1.1549 11.1202  0.0000  0.0207   0.0337   0.0571    0.1718   0.0000   438.6554       2.67991       15.7290      0.662918      0.695104       1.08757       1.26148       1.56802       1.73957       1.90269       1.91340       1.92130
  27  11 2702.1130    2.5556  1.0824 11.7008  0.0000  0.0203   0.0433   0.0535    0.1569   0.0000   439.9441       4.46984       16.2461       2.95354      0.576754      -1.83296       1.19278       1.61734       1.75215       1.87642       1.89029       1.82542
  27  12 2855.3910    3.2067  1.0523 11.8898  0.0000  0.0197   0.0540   0.0521    0.2145   0.0000   438.1763       5.17700       16.0148       2.76983      -3.86309      -2.40878       1.24437       1.57851       1.76106       1.87103       1.87089       1.81922
  27  13 3007.1019    3.8716  1.0414 12.5621  0.0000  0.0192   0.0659   0.0516    0.1594   0.0000   439.5945       5.94166       14.2945       2.88223      -3.29534      -2.76687       1.17349       1.53001       1.63779       1.70271       1.78151       1.76111
  27  14 3157.2915    4.0737  1.3418 11.8795  0.0000  0.0229   0.0601   0.0567    0.2467   0.0000   439.4199       4.10957       14.7541       2.98356    -0.0522373    -0.0715681       1.50030       1.95387       2.22738       2.30543       2.39019       2.15639
  27  15 3306.6129    3.6678  1.7728 12.2816  0.0000  0.0266   0.0493   0.0701    0.1218   0.0000   440.4038       8.59422       19.2449       1.45713      0.516049      -3.45353       1.61484       2.01765       2.23193       2.45373       2.42379       2.38096
  27  16 3455.2881    3.0795  2.5651 11.8446  0.0000  0.0332   0.0349   0.0866    0.0900   0.0000   435.5485       4.70116       18.3360       5.52757      -5.01403      -1.00199       1.95910       2.57865       2.80460       3.00174       3.01349       2.95006
  27  17 3603.5801    2.5009  3.7230 11.3915 -0.0000  0.0415   0.0240   0.1103    0.0647   0.0000   437.9299       5.88040       15.9553      -3.01605     -0.646470       2.25400       2.47220       3.21402       3.50279       3.78494       3.71495       3.63302
  27  18 3751.6144    2.0680  5.5296 10.7655  0.0000  0.0515   0.0165   0.1436    0.0580   0.0000   436.7394       9.93832       9.66829      -2.98727      -11.5220       1.28041       3.08804       3.98851       4.28384       4.69084       4.63504       4.60736
  27  19 3899.2975    1.7215  7.3257 10.5885 -0.0007  0.0647   0.0128   0.1832    0.0500   0.0000   437.1927       6.85973       19.9891      -5.44123      0.558066      -14.4686       3.87146       5.15073       5.56450       5.95987       6.01286       5.71779
  27  20 4046.4513    1.4213 10.1237 10.3727  0.0000  0.0866   0.0099   0.2444    0.0460   0.0000   438.9193       22.2511       12.0146      -5.74664       6.76042       1.40554       5.17110       6.81348       7.46940       7.92059       8.10884       7.72658
  27  21 4193.9401    1.1738 12.3256 10.3394  0.0000  0.1111   0.0081   0.3092    0.0393   0.0000   438.2056       7.96794       26.2178       4.56400     -0.621691       12.5269       6.40851       8.48054       9.36427       10.1229       9.97118       9.72076
  27  22 4340.6155    0.9867 15.2067 10.2133  0.0031  0.1383   0.0065   0.3867    0.0349   0.0000   446.0335       32.6889       5.66494      -9.27662       39.3071       7.00957       8.10592       10.6112       11.7699       12.4906       12.5073       12.1555
  28   3 1342.6449    0.1040  0.0539 10.1259  0.0000  0.0130   0.0125   0.0185    0.0230   0.0000   440.8197      -1.72373       21.8931     -0.895035      -4.55175      0.884432      0.861376       1.00151       1.47325       1.40907       1.75495       1.57849
  28   5 1732.7347    0.3248  0.2828 10.0682  0.0000  0.0124   0.0107   0.0268    0.0321   0.0000   439.9938     -0.485877       20.5870      0.641242      -3.90151     -0.352492      0.752967      0.982004       1.15480       1.10518       1.08856       1.11400
  28   6 1910.1324    0.5260  0.5201 10.0497  0.0000  0.0159   0.0127   0.0362    0.0505   0.0000   439.4692    -0.0822040       19.2787      0.903209      -2.48910      0.964408      0.931920       1.19878       1.35495       1.45137       1.56002       1.56094
  28   7 2083.8545    0.7687  0.8245 10.1571  0.0000  0.0194   0.0150   0.0469    0.0794   0.0000   438.3977       1.63149       20.6209     -0.826701      -3.06384      -2.59028       1.07080       1.37521       1.50330       1.61777       1.65542       1.53869
  28   8 2252.7800    1.1406  0.9287 10.3991  0.0000  0.0187   0.0204   0.0508    0.1130   0.0000   439.8287       1.08614       16.4678       2.56065      0.180880     0.0343649       1.04418       1.40123       1.51615       1.64051       1.67474       1.62340
  28   9 2415.3042    1.5698  1.1043 10.8128  0.0000  0.0202   0.0258   0.0550    0.1289   0.0000   440.2767     -0.387562       15.7070     -0.356144      -3.06610      -2.63698       1.17172       1.65579       1.75288       1.90632       1.83730       1.90281
  28  10 2573.4089    2.1124  1.1445 11.0442  0.0000  0.0206   0.0334   0.0525    0.1777   0.0000   440.0238       2.00575       18.3749      -1.57762      -1.99641      0.439535       1.16713       1.50779       1.63356       1.76105       1.72852       1.70276
  28  11 2729.3933    2.6758  1.0995 11.5566  0.0000  0.0200   0.0436   0.0518    0.1940   0.0000   440.6549       3.67386       17.5800       2.26766      -1.67621       1.51067       1.17124       1.53428       1.64759       1.81330       1.82104       1.83178
  28  12 2883.7642    3.4504  1.0537 12.0203  0.0000  0.0198   0.0568   0.0489    0.2053   0.0000   441.0845       4.76967       16.4138      -2.07730     -0.394320    -0.0766719       1.18454       1.56504       1.61433       1.70249       1.70704       1.75386
  28  13 3036.3179    3.8895  1.1057 12.7049  0.0000  0.0200   0.0645   0.0545    0.1603   0.0000   440.6016       2.85400       15.8174      0.864320      -3.42081      -1.53278       1.20691       1.56210       1.64331       1.81747       1.87020       1.78915
  28  14 3187.2590    4.0562  1.2891 12.5649  0.0000  0.0219   0.0625   0.0572    0.1669   0.0000   440.1704       5.94566       14.3545       5.23829      0.840336      -1.15499       1.33780       1.70122       1.79107       1.96564       2.00334       1.98754
  28  15 3337.3945    3.5707  1.8392 12.3637  0.0000  0.0270   0.0468   0.0702    0.1098   0.0000   443.6492       9.08697       18.0748     -0.499929       2.97315      -2.03765       1.60093       2.06700       2.25580       2.42884       2.39411       2.36426
  28  16 3486.8175    2.9091  2.8264 11.8938 -0.0001  0.0352   0.0311   0.0923    0.0733   0.0000   439.5471       5.52606       13.3864       2.91008       1.43052      -2.64047       1.95845       2.69186       2.83786       3.09892       3.08940       3.12731
  28  17 3635.8021    2.4054  4.0823 11.2634  0.0000  0.0430   0.0219   0.1143    0.0628   0.0000   437.7974       2.29617       11.0845       1.21260      -1.57782      -6.86944       2.41909       3.22053       3.55375       3.72404       3.74558       3.70537
  28  18 3784.4271    1.9697  5.7456 10.8473  0.0000  0.0545   0.0155   0.1439    0.0530   0.0000   436.4047       10.6843       10.7797      0.231888       6.15313      -1.27937       3.07950       4.03441       4.37883       4.70305       4.61944       4.62225
  28  19 3932.6321    1.6612  7.7300 10.6056  0.0000  0.0681   0.0121   0.1858    0.0477   0.0000   436.8443       9.44041       22.1087      -7.90407      -5.55151      -14.0492       3.91060       5.09808       5.62487       5.97433       6.07761       5.99568
  28  20 4080.4392    1.3456 10.4904 10.4501  0.0000  0.0900   0.0092   0.2572    0.0418   0.0000   433.6685       6.29370       16.6685      -6.03614      -13.6315       2.60207       5.20035       6.82206       7.49227       7.84125       7.89913       7.77000
  28  21 4228.1301    1.1175 13.1100 10.3279 -0.0006  0.1177   0.0073   0.3251    0.0382   0.0000   432.9847       14.4785       22.6123      -2.63748      -5.44664       16.6077       6.58979       8.80029       9.61421       10.2505       10.1669       9.99762
  28  22 4375.7853    0.9155 14.6329 10.2562  0.0000  0.1402   0.0062   0.3857    0.0336   0.0000   434.5345       27.5034       21.9053       22.3052      -19.2640      -11.6689       7.74336       10.3070       11.4971       11.9471       12.1694       11.9177
  29   2 1135.1990    0.0635  0.0285 10.2626  0.0000  0.0160   0.0126   0.0204    0.0220   0.0000   440.5400      0.698062       20.3267       1.82792      -2.97580      -1.48621      0.685927       1.31103      0.981730       1.43017      0.976233      0.987526
  29   3 1359.7650    0.1119  0.0535 10.1278  0.0000  0.0111   0.0115   0.0170    0.0228   0.0000   440.8935     -0.137567       22.5111      -1.04946      -3.16029      0.915014      0.644761      0.705367       1.15275      0.960373       1.20465       1.47752
  29   4 1564.1260    0.2019  0.1922 10.0008  0.0000  0.0116   0.0089   0.0280    0.0263   0.0000   440.9557     -0.964785       18.7070   -0.00462596      -3.35555     -0.331813      0.617624      0.898711      0.914176      0.946404      0.962660      0.950112
  29   5 1751.5357    0.3705  0.3528  9.9559  0.0000  0.0139   0.0107   0.0299    0.0358   0.0000   440.3702      0.296174       20.1363       1.49695      -2.68104      -1.93073      0.677557      0.955421       1.03922       1.10761       1.02766       1.11254
  29   6 1930.1952    0.5602  0.5292 10.1751  0.0000  0.0151   0.0134   0.0385    0.0485   0.0000   442.5475      0.564259       22.3489      -1.83682      -1.07666     -0.744002      0.809604       1.10903       1.21894       1.34054       1.40024       1.38278
  29   7 2105.3154    0.8308  0.8227 10.0431  0.0000  0.0184   0.0155   0.0456    0.0884   0.0000   441.5460       1.23045       20.0076      0.671077      -3.53633       2.32732      0.992249       1.32279       1.44322       1.57552       1.61412       1.58313
  29   8 2275.3415    1.2339  0.9707 10.2142  0.0000  0.0185   0.0211   0.0506    0.1348   0.0000   440.4093    -0.0582615       20.0696       2.16740      -2.24377      -2.40319       1.01865       1.32202       1.57199       1.66099       1.72453       1.68626
  29   9 2439.0832    1.6608  1.0863 11.0267  0.0000  0.0203   0.0270   0.0527    0.1266   0.0000   440.1423      0.724412       18.5596      -1.88428      -1.86043      -2.96425       1.15705       1.42068       1.59473       1.73737       1.76228       1.75902
  29  10 2598.7043    2.1906  1.1690 11.4683  0.0000  0.0206   0.0349   0.0555    0.1387   0.0000   441.0165       1.51876       12.7440     -0.344218     -0.759945      -1.46376       1.15017       1.43680       1.59626       1.66255       1.67045       1.70201
  29  11 2756.1976    2.8484  1.1501 11.8036  0.0000  0.0199   0.0453   0.0535    0.1607   0.0000   441.2853       2.67462       13.7558       1.91931      -3.59235      -4.75736       1.07969       1.44753       1.56028       1.71553       1.63913       1.72242
  29  12 2911.6828    3.5140  1.0367 11.9230  0.0000  0.0182   0.0569   0.0495    0.2143   0.0000   439.6170       4.60611       15.6525       1.41366      -1.05592      -1.85546       1.01159       1.35358       1.43104       1.59045       1.52107       1.53903
  29  13 3065.0433    4.1946  1.2179 11.4191  0.0033  0.0204   0.0631   0.0525    0.4152   0.0000   437.4618       5.20846       14.5176      0.643716      -3.32257       1.42921       1.11885       1.52633       1.59975       1.77393       1.79260       1.83133
  29  14 3216.8977    3.9925  1.3447 12.3597 -0.0032  0.0217   0.0572   0.0567    0.1540   0.0000   438.0773       4.86713       13.7728       1.00919      -2.98678      -2.29614       1.24948       1.57952       1.69326       1.86316       1.92845       1.88025
  29  15 3367.6917    3.4221  2.0897 11.9957  0.0000  0.0279   0.0402   0.0732    0.0918   0.0000   441.2000       5.01604       12.1858       4.91780      0.532372      -2.72075       1.59891       2.17144       2.33769       2.50402       2.55739       2.51937
  29  16 3518.0112    2.8382  3.1740 11.5274  0.0000  0.0359   0.0278   0.0953    0.0750   0.0000   437.5925       8.98451       12.0387       1.30902      -3.47857      -6.98616       2.00055       2.69069       2.93671       3.23232       3.24812       3.16921
  29  17 3667.7379    2.3108  4.4958 11.1684  0.0000  0.0454   0.0198   0.1201    0.0583   0.0000   437.3147       3.78872       14.0782       2.72996      -8.77441       4.65878       2.49497       3.31581       3.68054       3.91271       3.87467       3.78114
  29  18 3816.9108    1.9315  6.3701 10.6299  0.0000  0.0574   0.0141   0.1499    0.0528   0.0000   443.7274       10.0718       14.0364      -1.87337      0.833858      -7.99136       3.14205       4.12024       4.45293       4.80780       4.82309       4.73335
  29  19 3965.8265    1.6056  8.8419 10.4411  0.0000  0.0736   0.0107   0.2037    0.0461   0.0000   436.0239       14.3300       17.8374       12.3328      -7.76887      -14.5990       4.09855       5.38253       5.85668       6.33038       6.40147       6.30675
  29  20 4114.2851    1.3065 11.1360 10.3494  0.0000  0.0964   0.0086   0.2651    0.0422   0.0000   439.2657       16.0555       23.1670       8.86163      -1.43226      -9.70485       5.17699       7.06877       7.59870       8.22245       8.41061       8.28242
  29  21 4262.5775    1.0876 14.1022 10.2415  0.0000  0.1230   0.0066   0.3353    0.0365   0.0000   448.4441       18.9280       3.89419       13.5153       29.6933      -9.25665       6.71872       8.85932       9.80565       10.5761       10.4361       10.2844
  30   3 1376.6147    0.1031  0.0796 10.0483  0.0000  0.0154   0.0086   0.0185    0.0227   0.0000   440.3019     -0.898225       20.7922       2.05351      -2.74201      -1.64990      0.656224       1.01882      0.958682       1.07914       1.04630       1.00202
  30   4 1581.9079    0.2243  0.1775 10.0306  0.0000  0.0097   0.0097   0.0255    0.0260   0.0000   439.7338      -1.21020       18.5254      0.809416      -4.34851     -0.801065      0.541772      0.713568      0.835699      0.874148      0.761143      0.829124
  30   5 1770.0296    0.3678  0.3633 10.0288  0.0000  0.0143   0.0105   0.0293    0.0350   0.0000   439.2947     -0.796694       22.8665       1.68429     -0.934144     -0.149439      0.840906       1.10824       1.29655       1.38923       1.40713       1.37760
  30   6 1949.9668    0.5873  0.6136 10.0083  0.0000  0.0154   0.0129   0.0425    0.0573   0.0000   440.0230      0.985409       20.1767      0.147466      -2.81616      0.628118      0.897841       1.15327       1.23761       1.25923       1.33782       1.29387
  30   7 2126.3388    0.8653  0.8325 10.0743  0.0000  0.0175   0.0158   0.0447    0.0882   0.0000   440.4792       1.97760       17.4057       1.54886      -4.63701       1.26098      0.963950       1.22298       1.42580       1.47517       1.49157       1.49524
  30   8 2297.3542    1.2083  1.0347 10.5559  0.0000  0.0196   0.0202   0.0517    0.1078   0.0000   439.9613     -0.439739       18.6602       1.10692      -2.56280      0.605863       1.03713       1.37761       1.52302       1.68757       1.56614       1.63964
  30   9 2462.2532    1.7283  1.2722 10.5305  0.0000  0.0217   0.0256   0.0547    0.1698   0.0000   438.8309       1.67152       17.2574       1.78908     -0.938695      0.335263       1.18559       1.53876       1.66207       1.79303       1.81355       1.73460
  30  10 2623.5326    2.2388  1.1233 11.6287  0.0000  0.0205   0.0358   0.0516    0.1338   0.0000   439.9234       3.38290       16.8516     -0.706091      -1.43360       1.95657       1.10745       1.47758       1.57856       1.64646       1.77963       1.71574
  30  11 2782.5366    2.9823  1.0657 11.8905  0.0000  0.0184   0.0472   0.0512    0.1526   0.0000   439.8626       3.14703       16.6866      -2.13024      -3.39741       1.20930       1.00821       1.34611       1.44564       1.58422       1.51818       1.56312
  30  12 2939.1731    3.7487  1.0166 11.8685  0.0000  0.0180   0.0596   0.0458    0.2372   0.0000   439.5226       4.53319       16.7697     -0.620362      -1.76120      -6.95865       1.05823       1.38176       1.51164       1.66038       1.64844       1.61684
  30  13 3093.4322    4.1799  1.1303 12.0864  0.0000  0.0198   0.0634   0.0490    0.2611   0.0000   438.0607       4.16923       17.6950       2.25668      -1.73152     -0.632511       1.12761       1.48782       1.67988       1.75995       1.79322       1.70652
  30  14 3246.0748    3.7436  1.5302 12.3897 -0.0021  0.0239   0.0501   0.0596    0.1146   0.0000   442.0244       4.28849       15.6735       3.54015      -2.86474      -5.41289       1.27392       1.69244       1.83978       2.00716       1.98742       1.92291
  30  15 3397.7842    3.3308  2.1509 11.8671  0.0000  0.0277   0.0372   0.0720    0.0868   0.0000   436.5752       4.38391       13.1642     -0.744041      0.666714      -4.32498       1.53942       2.00527       2.22888       2.38673       2.34469       2.32881
  30  16 3548.8627    2.6974  3.2161 11.7116  0.0002  0.0369   0.0263   0.0960    0.0630   0.0000   442.4851       3.97948       15.7067       4.39337      -1.08350      -3.45606       2.01583       2.63101       2.88675       3.09029       3.15403       3.12087
  30  17 3699.3098    2.2136  5.0641 10.8443  0.0000  0.0471   0.0175   0.1271    0.0603   0.0000   439.3908       7.72346       7.87893       3.85352       1.62453     -0.593263       2.49625       3.30510       3.58121       3.86015       4.01166       3.90349
  30  18 3849.0520    1.8368  6.7867 10.6769 -0.0000  0.0590   0.0131   0.1608    0.0473   0.0000   441.0110       18.5291       15.8209       12.1054      -1.59367      -4.64129       3.15036       4.07082       4.58931       4.90099       4.88205       4.82428
  30  19 3998.5729    1.5152  9.4211 10.4106  0.0000  0.0780   0.0097   0.2164    0.0436   0.0000   440.7223       8.26081       2.97337      -2.53559       3.49505      -7.43701       4.08692       5.40029       5.95468       6.38165       6.44471       6.33611
  30  20 4147.5809    1.2782 12.0851 10.3117 -0.0003  0.0996   0.0078   0.2795    0.0399   0.0000   440.4537       14.1041       1.55625       9.10941       1.29879      -17.2626       5.30089       6.97395       7.71606       8.20702       8.41106       8.20990
  30  21 4296.3186    1.0588 14.8070 10.1853  0.0007  0.1282   0.0062   0.3478    0.0354   0.0000   433.5489       11.0593       45.1664      -3.71788      -6.16639       13.2491       6.68671       8.74233       9.81512       10.3873       10.5074       10.3636
  31   3 1393.1648    0.1213  0.0977 10.0939  0.0000  0.0122   0.0083   0.0216    0.0226   0.0000   440.2804      0.507762       21.7860     -0.263116      -3.33021      0.627462      0.626640      0.957234       1.04572       1.16363       1.05520       1.07061
  31   4 1599.3170    0.2388  0.2121 10.0269  0.0000  0.0100   0.0094   0.0281    0.0268   0.0000   441.6040      -1.83316       21.3492      0.555171      -3.73233     -0.852253      0.572027      0.775454      0.841695      0.885785      0.945584      0.970723
  31   5 1788.2447    0.4100  0.3504 10.0572  0.0000  0.0122   0.0115   0.0296    0.0349   0.0000   440.4455      0.426286       22.0010       1.26986      -2.30585     -0.265201      0.710099      0.933770       1.02901       1.11091       1.13327       1.10143
  31   6 1969.4230    0.6205  0.6095 10.0098  0.0000  0.0152   0.0131   0.0388    0.0573   0.0000   441.9615    -0.0170661       20.4246     -0.285570      -4.61462     -0.392128      0.783049       1.02053       1.07760       1.25310       1.25413       1.23069
  31   7 2146.9978    0.8981  0.8855 10.1237  0.0000  0.0183   0.0158   0.0470    0.0918   0.0000   441.4579      -1.00627       20.2858     -0.264375      -1.83556     -0.993346      0.868667       1.21075       1.30908       1.37026       1.37438       1.33064
  31   8 2318.9289    1.2996  1.0536 10.6145  0.0000  0.0199   0.0210   0.0491    0.1157   0.0000   439.7358      0.210877       17.2688     -0.586204      -4.33844      0.197847       1.04081       1.33596       1.49897       1.60769       1.61909       1.64542
  31   9 2485.0004    1.8106  1.2315 10.6940  0.0000  0.0205   0.0267   0.0544    0.1671   0.0000   438.6330       1.36703       15.3849      0.749443      -3.16595      -3.02603       1.06743       1.42565       1.54600       1.67806       1.65611       1.60756
  31  10 2647.8483    2.3671  1.2576 11.4007  0.0000  0.0209   0.0350   0.0547    0.1531   0.0000   439.6898       3.96420       13.4187      0.432715      -2.38013     -0.460259       1.12134       1.46774       1.58721       1.77177       1.75812       1.74679
  31  11 2808.3871    3.0898  1.1143 11.9333  0.0000  0.0192   0.0472   0.0486    0.1620   0.0000   440.9226       2.77251       15.3158      0.105483     -0.850552      0.201391      0.997825       1.29625       1.44809       1.54259       1.52627       1.53567
  31  12 2966.1905    3.8146  1.0248 12.4372 -0.0001  0.0184   0.0601   0.0451    0.1588   0.0000   440.2156       4.54988       14.4476       1.03325     -0.507178      -1.19241       1.01784       1.31695       1.43462       1.56545       1.50326       1.56297
  31  13 3121.3960    4.0585  1.2883 11.7127  0.0000  0.0202   0.0574   0.0520    0.2999   0.0000   440.0875       2.32347       15.7028       3.61352      -1.33149      -4.23787       1.08145       1.43096       1.55159       1.68824       1.67753       1.66337
  31  14 3274.9026    3.8294  1.6962 12.0670  0.0000  0.0245   0.0478   0.0603    0.1448   0.0000   438.4792       8.31717       14.8294       3.71756      -5.28530      -1.92927       1.26289       1.67606       1.81342       1.96760       1.92628       1.96079
  31  15 3427.4540    3.1925  2.4448 12.0295  0.0000  0.0301   0.0333   0.0778    0.0690   0.0000   442.2584       5.96549       16.3687     0.0474684       2.48346       2.56546       1.57728       2.08048       2.30903       2.44804       2.48442       2.46027
  31  16 3579.2743    2.6167  3.6521 11.4138  0.0000  0.0375   0.0232   0.1015    0.0616   0.0000   441.5519       7.42924       20.1054       1.66217      -2.96118      -1.30728       1.99132       2.57927       2.86154       3.08301       3.05392       3.03068
  31  17 3730.4460    2.1343  5.4887 10.7749 -0.0001  0.0495   0.0156   0.1298    0.0549   0.0000   439.2817       2.32614       15.8740      -2.10879       5.07966      -1.46201       2.56108       3.43870       3.78328       3.97846       4.02063       4.00193
  31  18 3880.7961    1.7638  7.7466 10.5222  0.0000  0.0626   0.0114   0.1747    0.0456   0.0000   436.9062       6.82392       24.1316       1.69474      -8.34583      -11.5990       3.33718       4.31092       4.79987       5.15219       5.24826       5.17345
  31  19 4030.8871    1.4718  9.6466 10.4248 -0.0003  0.0783   0.0092   0.2189    0.0421   0.0000   437.7068       9.46631       5.55709       6.41538      0.892310      0.452309       4.02338       5.27781       5.84570       6.28429       6.47237       6.38244
  31  20 4180.7161    1.2267 12.4623 10.3252  0.0006  0.1044   0.0072   0.2890    0.0380   0.0000   429.7871       9.42280       23.8054       7.40456       19.6061      -18.3294       5.31595       7.09016       7.72739       8.26940       8.45663       8.33475
  31  21 4329.7786    0.9865 15.2914 10.1879 -0.0005  0.1356   0.0058   0.3657    0.0344   0.0000   446.2320       8.42427       19.9558       5.28261      -9.23510      -7.54207       6.85262       9.15458       10.2208       11.0192       11.0637       10.7394
  32   2 1179.5233    0.0700  0.0384 10.2072  0.0000  0.0139   0.0111   0.0192    0.0214   0.0000   439.6663      0.101857       18.4168     -0.140040      -2.23409       1.97644      0.754977      0.932718       1.14387       1.29639       1.49990       1.72129
  32   3 1409.3814    0.1129  0.0822 10.0621  0.0000  0.0131   0.0087   0.0186    0.0223   0.0000   441.3830       1.32755       24.4915       1.21795      -3.49739      -2.85748      0.715971      0.941035       1.35180       1.02562      0.928552       1.08587
  32   4 1616.4139    0.2403  0.2336 10.0325  0.0000  0.0109   0.0089   0.0279    0.0264   0.0000   441.3537     -0.501432       19.3143    -0.0577370      -1.18290      0.176738      0.571400      0.785173      0.825510      0.803673      0.915173      0.848692
  32   5 1806.1617    0.4167  0.4096  9.9925  0.0000  0.0137   0.0107   0.0305    0.0382   0.0000   440.8061     -0.699481       21.9611     -0.131673      -2.12807     -0.790339      0.702164      0.924223      0.998333       1.00037       1.05760       1.09530
  32   6 1988.6436    0.6345  0.6443 10.0978  0.0000  0.0154   0.0130   0.0393    0.0550   0.0000   442.3390     -0.681970       19.6910      0.685468      -3.11228     -0.256141      0.757021      0.959187       1.10198       1.19113       1.23759       1.23410
  32   7 2167.3364    0.9351  0.9400 10.0813  0.0000  0.0186   0.0157   0.0473    0.0986   0.0000   441.0893     0.0813315       19.0517       1.04626      -1.42459       2.41799      0.922571       1.20313       1.31811       1.37649       1.48496       1.41720
  32   8 2340.0375    1.3880  1.1594 10.5652  0.0000  0.0204   0.0214   0.0527    0.1330   0.0000   440.4776      -1.88332       20.5003      0.698947      -2.81047       1.13801       1.07431       1.41071       1.50842       1.61336       1.61012       1.60095
  32   9 2507.3037    1.9317  1.1367 11.1443  0.0000  0.0201   0.0294   0.0485    0.1371   0.0000   439.1405       1.30896       18.7612    -0.0247872      -2.33717     -0.863517       1.01446       1.33820       1.50443       1.61221       1.67206       1.58788
  32  10 2671.7028    2.5406  1.1194 11.3155  0.0000  0.0187   0.0379   0.0487    0.1825   0.0000   439.9880       2.93218       17.0533    -0.0956168      -2.41671     -0.316856      0.989955       1.31015       1.42330       1.54375       1.57747       1.60963
  32  11 2833.7631    3.2953  1.0636 11.8643  0.0000  0.0179   0.0501   0.0466    0.1804   0.0000   440.9572       3.39791       17.7986      0.407847      -1.73078       1.71847      0.933165       1.22113       1.39282       1.54738       1.47361       1.51567
  32  12 2992.7446    3.8634  1.0886 12.4609  0.0000  0.0186   0.0591   0.0491    0.1545   0.0000   438.0765       4.70537       15.8403     -0.734461      0.317084      0.433768       1.04229       1.33687       1.42626       1.51672       1.53009       1.63044
  32  13 3149.0088    4.1614  1.4012 12.1496  0.0000  0.0208   0.0566   0.0562    0.1924   0.0000   439.1519       5.24506       16.6535       1.34829     -0.845443      -1.68612       1.08885       1.41797       1.55236       1.64994       1.73074       1.75562
  32  14 3303.3690    3.6930  1.9162 11.7933  0.0000  0.0252   0.0422   0.0636    0.1353   0.0000   440.3752       6.22050       15.3677       1.32528     0.0158712      -2.63168       1.29660       1.70143       1.86420       2.00613       2.01223       1.99367
  32  15 3456.8105    3.0839  2.5648 11.8382 -0.0014  0.0302   0.0312   0.0788    0.0697   0.0000   440.9038       6.33082       15.1041       3.12784      -6.18686      -1.88673       1.53661       2.00834       2.27723       2.47860       2.45343       2.42678
  32  16 3609.4581    2.5156  4.1760 11.2316  0.0000  0.0401   0.0204   0.1078    0.0555   0.0000   439.8912       13.3940       13.8534       3.11837      -1.03846      -3.87278       2.01278       2.65126       2.89827       3.15015       3.23292       3.16772
  32  17 3761.2790    2.0623  5.7350 10.8156  0.0000  0.0499   0.0147   0.1354    0.0496   0.0000   435.6337       1.52287       10.6390       2.45364      -5.03106      -8.47461       2.52201       3.34087       3.71766       3.91913       4.02998       3.91726
  32  18 3912.5087    1.6920  7.9342 10.5493 -0.0000  0.0650   0.0110   0.1797    0.0436   0.0000   434.8382       7.12077       10.0593       5.22631      -7.81570      -3.07638       3.25776       4.31533       4.67593       5.05948       5.27827       5.24375
  32  19 4062.9871    1.4359 10.6578 10.3673  0.0005  0.0843   0.0084   0.2380    0.0404   0.0000   442.0739       9.95299       5.87124      -1.53259       2.45007      -9.63845       4.22058       5.54299       6.26075       6.67535       6.73904       6.66213
  32  20 4213.3084    1.1565 13.0298 10.3106 -0.0008  0.1096   0.0067   0.3036    0.0366   0.0000   444.4278       9.42752       7.76661      -8.94151       23.0174      -1.30694       5.45754       7.18065       8.07106       8.53416       8.69007       8.62539
  33   2 1193.8505    0.0591  0.0282 10.2597  0.0000  0.0149   0.0091   0.0144    0.0206   0.0000   440.8705     -0.530198       20.6636       3.16706      -4.48626       1.98668      0.662151       1.16270       1.62029       1.79125       2.02812       1.81754
  33   3 1425.4100    0.1527  0.1225 10.0921  0.0000  0.0109   0.0086   0.0245    0.0226   0.0000   441.2301     -0.802328       20.3878      0.427041      -3.43839     -0.175015      0.498429      0.662496      0.764501      0.819063      0.834123      0.971027
  33   4 1633.2146    0.2543  0.2460 10.0157  0.0000  0.0115   0.0089   0.0268    0.0269   0.0000   441.7024     -0.100361       22.2330      0.753545      -3.87630      -1.89521      0.549232      0.792002      0.834739      0.959606      0.930203      0.904057
  33   5 1823.8269    0.4245  0.4717 10.0316  0.0000  0.0141   0.0103   0.0361    0.0397   0.0000   438.9529      0.526084       21.0655      -1.44551      -2.40611       1.80386      0.652863      0.881993      0.953331       1.05933       1.08276       1.07620
  33   6 2007.5744    0.6615  0.7568 10.1535  0.0000  0.0171   0.0127   0.0431    0.0614   0.0000   440.7590      0.926640       21.1157      -1.26345      -3.87279     -0.730046      0.859760       1.09291       1.18721       1.27636       1.33375       1.36268
  33   7 2187.3501    1.0304  0.8689 10.2414  0.0000  0.0175   0.0177   0.0455    0.0956   0.0000   439.8697    -0.0628411       23.5128      -1.57944      -4.35388      0.894582      0.782394       1.05408       1.11874       1.23412       1.22876       1.25923
  33   8 2360.8848    1.4092  1.0800 10.8279  0.0000  0.0197   0.0222   0.0493    0.1154   0.0000   440.7065       2.24201       20.2422      -1.63818      -2.08731       1.11616      0.956414       1.30268       1.43242       1.53987       1.55022       1.56307
  33   9 2529.1620    1.9819  1.2619 10.8452  0.0000  0.0199   0.0281   0.0536    0.1720   0.0000   441.9651       4.96846       17.2047      0.917811      -2.09861     -0.252991       1.00707       1.30844       1.49404       1.56965       1.52424       1.61089
  33  10 2695.0548    2.5778  1.1987 11.4371  0.0000  0.0200   0.0372   0.0503    0.1885   0.0000   440.9353       3.32028       18.9421       3.45700      -2.96062     -0.446892      0.996233       1.25671       1.39054       1.65064       1.62482       1.62403
  33  11 2858.6260    3.3408  1.1165 12.0135  0.0001  0.0185   0.0500   0.0476    0.1812   0.0000   441.0538       4.75078       20.1893       2.29512      -2.57382      -3.10240      0.980061       1.26817       1.38988       1.44926       1.49525       1.51333
  33  12 3018.8692    3.9882  1.1559 12.2180  0.0000  0.0188   0.0575   0.0487    0.2024   0.0000   439.5168       2.54599       17.1259       3.81922      -3.26711     -0.613364      0.937084       1.26757       1.35819       1.43691       1.48862       1.44725
  33  13 3176.1421    4.2069  1.2643 12.5151  0.0000  0.0201   0.0592   0.0513    0.1705   0.0000   439.2328       4.79835       13.5889       2.02259      -1.31704      -5.90263      0.990224       1.32494       1.40095       1.49655       1.56093       1.52107
  33  14 3331.5180    3.6163  2.0209 11.9319  0.0000  0.0251   0.0400   0.0672    0.1082   0.0000   441.0554       7.74432       20.3746       3.61659       1.62887     -0.210141       1.28224       1.66683       1.88095       2.01846       2.04274       2.05448
  33  15 3485.8330    3.0015  2.9376 11.5007  0.0000  0.0312   0.0278   0.0844    0.0781   0.0000   435.9895       6.26093       16.3144       3.37118       1.70558      0.270384       1.54064       2.02064       2.18727       2.39574       2.39387       2.36698
  33  16 3639.3148    2.4167  4.4305 11.2430  0.0000  0.0415   0.0187   0.1091    0.0508   0.0000   445.1127       9.65795       20.5021       2.09394      -4.60160      -4.23052       2.05619       2.66964       3.08376       3.22437       3.25098       3.27150
  33  17 3791.9099    1.9816  6.1517 10.7989 -0.0001  0.0522   0.0137   0.1411    0.0480   0.0000   437.0938       12.5689       16.5768       10.3193      -2.15123      0.632453       2.58996       3.37764       3.79297       4.08435       4.14273       4.11741
  33  18 3943.6202    1.6350  8.6716 10.5127  0.0000  0.0689   0.0101   0.1885    0.0426   0.0000   435.9065       11.5460       14.1584       4.01278      -1.96127      -3.28302       3.43324       4.46506       4.90541       5.35395       5.50346       5.37726
  33  19 4095.0030    1.3621 11.0416 10.4032 -0.0002  0.0888   0.0078   0.2470    0.0387   0.0000   444.8613       10.8574       14.8859      -1.66019      -8.69672      -19.9654       4.27090       5.69477       6.29152       6.71133       6.86809       6.82620
  33  20 4245.7847    1.1208 14.7345 10.3237  0.0004  0.1212   0.0060   0.3331    0.0334   0.0000   440.6723       6.82836       27.8412       4.84846      0.987772      -14.3991       5.78645       7.78821       8.61073       9.18161       9.38612       9.36272
  34   4 1649.7299    0.2752  0.2766 10.0387  0.0000  0.0116   0.0089   0.0282    0.0276   0.0000   440.7596     -0.460881       20.1544      0.641610      -4.16883    -0.0358016      0.527133      0.749858      0.807105      0.927788      0.965840      0.964196
  34   5 1841.2591    0.4610  0.4255 10.0572  0.0000  0.0135   0.0112   0.0293    0.0383   0.0000   439.8004      0.368510       20.6667       1.00012      -4.55312      -3.60743      0.641504      0.839962      0.921272       1.06528      0.951755      0.995203
  34   6 2026.3276    0.7216  0.6937 10.0921  0.0000  0.0150   0.0136   0.0395    0.0627   0.0000   441.3973      -2.05833       20.5747       2.04759      -1.80751      -1.86958      0.735945      0.953702       1.03327       1.07271       1.12908       1.12120
  34   7 2206.9883    1.0589  0.9448 10.2186  0.0000  0.0184   0.0171   0.0448    0.0983   0.0000   439.8028    -0.0105659       21.7068       1.46169      -3.26210      0.568826      0.765792       1.10225       1.15521       1.28842       1.27471       1.26503
  34   8 2381.2559    1.4802  1.0610 11.0232  0.0000  0.0192   0.0232   0.0484    0.1046   0.0000   440.5368     -0.419528       20.4849       2.56757      -1.07341      0.461414      0.914031       1.19105       1.33451       1.42840       1.54197       1.47777
  34   9 2550.6495    2.0532  1.2487 11.2025  0.0000  0.0199   0.0293   0.0525    0.1400   0.0000   441.5895       3.44241       18.0746     -0.443431      -2.45169      -3.86334      0.965175       1.27206       1.43549       1.57751       1.58007       1.61231
  34  10 2718.0302    2.7824  1.1141 11.7213  0.0000  0.0178   0.0410   0.0493    0.1565   0.0000   439.4509       2.52437       17.8653       3.04250      -3.12639      -1.67026      0.898302       1.16132       1.30093       1.38196       1.38426       1.42822
  34  11 2883.0032    3.5254  1.0600 12.4856  0.0000  0.0180   0.0530   0.0465    0.1286   0.0000   440.2851       3.37396       15.0861       3.83214      -2.48476      -2.24376      0.871538       1.19908       1.27921       1.43547       1.38328       1.41940
  34  12 3044.5011    4.0874  1.1235 12.7029  0.0000  0.0184   0.0599   0.0483    0.1424   0.0000   441.3174       4.28891       18.5652      0.613614    -0.0417177      -2.07085      0.931894       1.20033       1.30662       1.39600       1.38486       1.43109
  34  13 3202.9033    4.0276  1.4087 12.4021 -0.0035  0.0209   0.0518   0.0525    0.1316   0.0000   441.1885       5.29127       16.5552       3.50039      -4.20275    0.00558623      0.989879       1.30853       1.41021       1.56468       1.59383       1.59601
  34  14 3359.2645    3.5305  1.9692 12.1185  0.0000  0.0254   0.0398   0.0648    0.0970   0.0000   440.4730       5.09833       15.8274     -0.409966     -0.776523      -3.68679       1.18237       1.61278       1.69264       1.85731       1.89410       1.90642
  34  15 3514.5105    2.8831  3.2858 11.6000 -0.0000  0.0340   0.0253   0.0887    0.0618   0.0000   440.7876      0.679813       9.94328      -2.34184      0.142838      0.875285       1.59796       2.11498       2.36021       2.50607       2.60743       2.55792
  34  16 3668.7228    2.3502  4.8923 10.9341  0.0000  0.0424   0.0170   0.1135    0.0534   0.0000   441.9319       5.76120       18.3737       5.84222      -4.92051      -3.21063       2.02024       2.64570       2.96503       3.21839       3.24435       3.21774
  34  17 3822.1005    1.9325  6.6260 10.7834  0.0000  0.0536   0.0127   0.1486    0.0431   0.0000   440.1481       14.6440       11.5769       7.93396      -5.30582      -3.33292       2.54091       3.29938       3.68756       3.95786       4.10932       4.02085
  34  18 3974.6691    1.5683  9.1039 10.4980 -0.0004  0.0719   0.0093   0.1975    0.0401   0.0000   445.2339      0.996933       14.3058       4.38243      0.881048      -13.8010       3.35411       4.44742       4.98462       5.27936       5.38012       5.35405
  34  19 4126.4409    1.3040 11.9322 10.3668  0.0000  0.0960   0.0071   0.2621    0.0367   0.0000   439.1088       1.45160       32.6729       9.92772      -1.72645      -18.4414       4.45942       5.92692       6.57768       7.01760       7.21238       7.15865
  34  20 4277.7275    1.0627 14.5347 10.2651 -0.0009  0.1215   0.0057   0.3333    0.0329   0.0000   439.9343       9.99594       17.9921       9.27147       17.2835       1.14503       5.66253       7.51398       8.32101       8.81866       9.25078       9.14019
  35   3 1456.6205    0.1545  0.1132 10.0920  0.0000  0.0090   0.0091   0.0246    0.0218   0.0000   440.8208      0.398994       21.5818     0.0417510      -4.29887     -0.259105      0.421727      0.570716      0.656648      0.640157      0.666009      0.611734
  35   4 1665.9599    0.2963  0.2515 10.0399  0.0000  0.0104   0.0097   0.0251    0.0275   0.0000   441.2957     -0.416652       21.7102     -0.266808      -2.75201     -0.133443      0.529403      0.674793      0.749280      0.813660      0.856376      0.846705
  35   5 1858.4587    0.4824  0.4638 10.0684  0.0000  0.0133   0.0111   0.0309    0.0403   0.0000   440.8134     -0.851787       22.2990       1.33984      -1.48282      -1.43798      0.619054      0.801860      0.843254      0.964592       1.01041      0.992484
  35   6 2044.8270    0.7423  0.7427 10.0798  0.0000  0.0159   0.0134   0.0400    0.0666   0.0000   440.4484      0.957690       21.2027      0.285600      -2.16646      0.194429      0.696871      0.954705      0.998637       1.12910       1.17199       1.19106
  35   7 2226.3701    1.0700  0.9673 10.4497  0.0000  0.0176   0.0173   0.0466    0.0940   0.0000   440.8306       1.94535       22.7576     -0.435486      -3.63805    -0.0377544      0.806640       1.06805       1.18194       1.28399       1.27959       1.27141
  35   8 2401.3689    1.5969  1.1338 10.7596  0.0000  0.0186   0.0237   0.0487    0.1380   0.0000   440.9125       1.09786       21.8963       1.35572     -0.845964      0.149685      0.896288       1.16941       1.28163       1.37051       1.43791       1.39672
  35   9 2571.8491    2.1528  1.2772 11.1174  0.0000  0.0198   0.0298   0.0526    0.1550   0.0000   440.0817       1.81923       21.2271      -2.16015      -1.74560      -1.53237      0.936803       1.25681       1.37519       1.52735       1.52473       1.54896
  35  10 2740.5931    2.8763  1.1181 11.7576  0.0000  0.0180   0.0414   0.0472    0.1573   0.0000   440.8649       2.21139       18.9938      0.806086      -1.52563      -1.31093      0.847488       1.10529       1.21725       1.32352       1.38696       1.37222
  35  11 2906.8546    3.7142  1.1141 12.2276  0.0000  0.0180   0.0534   0.0457    0.1721   0.0000   441.4978       2.97831       15.5331      0.304739      -2.19386      -1.71023      0.854473       1.06939       1.18007       1.33136       1.31166       1.33069
  35  12 3069.6900    4.0510  1.2186 12.6927  0.0000  0.0190   0.0582   0.0515    0.1534   0.0000   440.5590       2.49895       17.3618      0.269904      0.707611      -1.77468      0.928630       1.19165       1.35433       1.49832       1.53111       1.52390
  35  13 3229.2504    3.9747  1.5699 12.3554  0.0001  0.0214   0.0483   0.0571    0.1135   0.0000   441.4089       3.77342       15.5888     -0.171881      -4.05791     -0.542586       1.01878       1.33659       1.47205       1.64473       1.62823       1.63613
  35  14 3386.7408    3.3870  2.2663 11.9517 -0.0000  0.0265   0.0344   0.0690    0.0796   0.0000   440.8286       6.67663       15.0447       4.86685      -1.48036      -1.10496       1.22148       1.58889       1.76431       1.90728       1.95755       1.92656
  35  15 3542.8011    2.7711  3.5445 11.5070 -0.0000  0.0348   0.0230   0.0925    0.0579   0.0000   440.4606       6.69350       16.6141       4.85892      -1.92655      -6.59638       1.57612       2.11593       2.32674       2.53900       2.60505       2.62122
  35  16 3697.8950    2.2436  5.1095 10.8762  0.0000  0.0439   0.0157   0.1167    0.0528   0.0000   438.6290       5.67842       17.1701       1.61359      0.555001      0.776253       2.01219       2.65215       2.90314       3.15799       3.29126       3.26785
  35  17 3851.8810    1.8349  7.1261 10.7131  0.0000  0.0567   0.0117   0.1568    0.0437   0.0000   440.1780       11.2272       11.8778      -2.07422      -7.64524       3.93655       2.64314       3.45927       3.82658       4.18406       4.26412       4.32475
  35  18 4005.2344    1.5229  9.6796 10.4883  0.0001  0.0755   0.0087   0.2083    0.0393   0.0000   442.6544       9.59372       11.5646       8.96122      -24.3083      -3.12555       3.44956       4.57641       5.12666       5.45085       5.69087       5.53119
  35  19 4157.7933    1.2329 13.0672 10.4051  0.0000  0.1048   0.0065   0.2888    0.0341   0.0000   442.0390      -4.11833       13.5623       17.3695       4.58637      -7.18148       4.72027       6.30878       6.93353       7.54021       7.83430       7.76219
  36   2 1235.6673    0.0771  0.0477 10.1885  0.0000  0.0124   0.0098   0.0201    0.0201   0.0000   441.6537      -1.62657       21.9742       1.13501      -3.57596      0.679464      0.583801      0.704793      0.879331      0.817299      0.976116      0.816115
  36   3 1471.8493    0.1595  0.1280 10.0860  0.0000  0.0110   0.0080   0.0193    0.0219   0.0000   441.3108      -1.32848       21.4497     -0.121420      -3.09463      0.768197      0.523505      0.680264      0.766163      0.775300      0.930379      0.861982
  36   4 1681.9019    0.3032  0.3383 10.0336  0.0000  0.0134   0.0086   0.0290    0.0291   0.0000   441.3582      -1.09169       20.8250     -0.613687      -2.86420       1.16127      0.538975      0.773524      0.874519      0.848417      0.930224      0.961294
  36   5 1875.4480    0.4908  0.5578 10.0389  0.0000  0.0149   0.0106   0.0369    0.0438   0.0000   440.9512      -1.52993       20.7943       1.19788      -3.59516     -0.154655      0.648494      0.858680      0.916996       1.05767       1.01062       1.01064
  36   6 2063.1032    0.7724  0.7375 10.1579  0.0000  0.0150   0.0140   0.0417    0.0665   0.0000   440.9433      0.597952       22.1061     -0.154310      -2.91730     -0.816000      0.678968      0.844521      0.954799       1.04364       1.06566       1.11172
  36   7 2245.4804    1.1617  0.9382 10.2596  0.0000  0.0166   0.0180   0.0430    0.1062   0.0000   441.4626      0.292839       20.9729      -2.41434      -1.61603      -2.23134      0.739201      0.936997       1.04801       1.15560       1.12835       1.19253
  36   8 2421.1320    1.6521  1.1903 11.0352  0.0000  0.0193   0.0244   0.0524    0.1287   0.0000   441.1485       2.23812       22.0677      -1.52457      -1.29356       1.31375      0.874887       1.14721       1.27706       1.38689       1.41795       1.45926
  36   9 2592.7339    2.2251  1.2336 11.2901  0.0000  0.0191   0.0310   0.0519    0.1453   0.0000   442.1220       1.81631       19.6334      -1.30500      -4.01819      -2.00505      0.853127       1.10562       1.19328       1.33965       1.32774       1.35679
  36  10 2762.7652    2.9800  1.2111 11.9540  0.0000  0.0185   0.0422   0.0515    0.1554   0.0000   439.6178       1.47014       19.8926      0.490154      -4.07693      -1.82887      0.836144       1.10674       1.23047       1.33888       1.34486       1.36341
  36  11 2930.3578    3.6641  1.0699 12.5836  0.0000  0.0170   0.0541   0.0469    0.1285   0.0000   441.6921       2.52714       18.5969      0.911970      -2.77924     -0.547551      0.799977       1.04057       1.18742       1.24338       1.28083       1.28965
  36  12 3094.3686    4.2214  1.2293 12.4904 -0.0002  0.0189   0.0580   0.0474    0.1658   0.0000   440.7289       3.50264       17.9401     -0.514402      -1.52975      -1.63232      0.897856       1.15904       1.27660       1.44838       1.48312       1.46207
  36  13 3255.1524    3.8582  1.5972 12.4431 -0.0050  0.0223   0.0457   0.0555    0.0979   0.0000   440.2645       3.21150       16.9872      -1.14641      -4.06322     -0.897090      0.985513       1.29337       1.41345       1.59499       1.65248       1.64189
  36  14 3413.7811    3.2637  2.5185 12.0862  0.0000  0.0288   0.0312   0.0719    0.0601   0.0000   439.1090       6.40111       16.3921     -0.429208      -4.08617      -1.42935       1.26380       1.69366       1.89490       2.04671       2.15331       2.19018
  36  15 3570.8970    2.6588  3.7514 11.5155  0.0000  0.0360   0.0215   0.0943    0.0541   0.0000   440.2725       8.32147       19.1644       2.48855      -4.70335      -1.56578       1.61731       2.14408       2.38039       2.56243       2.69028       2.67012
  36  16 3726.7373    2.1705  5.7785 10.8446  0.0000  0.0470   0.0142   0.1251    0.0477   0.0000   441.7879       6.73244       14.1744       1.16249      -1.12129       1.36975       2.09511       2.71591       3.04412       3.30265       3.41444       3.41038
  36  17 3881.5003    1.7947  7.8752 10.6711  0.0000  0.0604   0.0107   0.1648    0.0409   0.0000   442.3750       10.2593       9.86272       1.73676      -2.22705       6.01869       2.67440       3.56048       3.95283       4.25336       4.40144       4.39199
  36  18 4035.6595    1.4581 10.1554 10.5141 -0.0001  0.0790   0.0082   0.2191    0.0381   0.0000   440.1938       4.89348       20.8688       6.26252      -8.89917       3.11961       3.52678       4.66651       5.21611       5.66001       5.75320       5.74395
  36  19 4188.6821    1.1819 13.0588 10.4642 -0.0007  0.1063   0.0064   0.2910    0.0326   0.0000   435.5876       5.91200       3.46675       5.70543      -2.62608     -0.327028       4.64109       6.18914       6.91796       7.46321       7.71393       7.77178
  37   2 1249.2091    0.0750  0.0544 10.1974  0.0000  0.0148   0.0085   0.0198    0.0199   0.0000   441.0358     -0.338178       21.3096     -0.263286      -1.60935      -1.54175      0.566055      0.745013      0.923813      0.889017      0.868657      0.913770
  37   3 1486.7990    0.1648  0.1526 10.0564  0.0000  0.0094   0.0078   0.0247    0.0223   0.0000   442.3157     -0.824484       21.5940     -0.572036      -2.24347     -0.316113      0.427412      0.616300      0.738845      0.906910       1.03010      0.891847
  37   4 1697.5984    0.3337  0.2774 10.0902  0.0000  0.0118   0.0097   0.0236    0.0277   0.0000   441.6415     -0.390407       21.5109      0.908946      -1.63389     -0.478763      0.586421      0.772902      0.920655      0.908890      0.927911      0.822225
  37   5 1892.2054    0.5388  0.5886  9.9978  0.0000  0.0143   0.0109   0.0359    0.0473   0.0000   440.3259     -0.678123       21.7960      0.219881      -2.02128      -1.04469      0.620896      0.806733      0.934447      0.980188      0.991656       1.02122
  37   6 2081.1269    0.8121  0.7466 10.1621  0.0000  0.0153   0.0140   0.0386    0.0671   0.0000   441.1021       1.63090       21.1645     -0.540257      -2.94284      0.108557      0.665368      0.890310      0.995180       1.05515       1.15351       1.11908
  37   7 2264.3721    1.1941  1.0996 10.5077  0.0000  0.0191   0.0176   0.0481    0.1031   0.0000   443.0003       2.27060       20.8586      0.822112      -3.14079     -0.795440      0.824203       1.15525       1.26068       1.38552       1.41307       1.46397
  37   8 2440.6760    1.6686  1.3363 10.7845  0.0000  0.0197   0.0221   0.0550    0.1202   0.0000   441.4049     -0.859353       21.3408     -0.294268      -2.92107    -0.0964564      0.887678       1.17186       1.28228       1.38537       1.44206       1.40205
  37   9 2613.3733    2.3097  1.3477 11.2218  0.0000  0.0194   0.0301   0.0523    0.1386   0.0000   440.4796       2.04431       21.8158       1.27416     -0.509122      -3.98181      0.860424       1.11295       1.21495       1.32065       1.37020       1.38170
  37  10 2784.6041    3.0785  1.1858 12.0209  0.0000  0.0185   0.0436   0.0480    0.1590   0.0000   440.7178       3.19645       19.6360       1.32854      -2.05741      -1.14465      0.842007       1.08506       1.19682       1.30272       1.33422       1.39254
  37  11 2953.3807    3.9320  1.1544 12.2491  0.0000  0.0178   0.0548   0.0460    0.1843   0.0000   440.8567       1.84596       20.0018     -0.610713      -2.56955      -1.57682      0.804238       1.04680       1.15391       1.31057       1.20965       1.25659
  37  12 3118.6155    4.2348  1.2670 12.2569  0.0000  0.0187   0.0562   0.0486    0.2067   0.0000   439.8530       4.25795       17.7125      0.128547     -0.714199      -1.25751      0.874099       1.08539       1.23631       1.33851       1.41175       1.35340
  37  13 3280.7119    3.8537  1.7444 12.3129  0.0035  0.0222   0.0437   0.0587    0.1009   0.0000   441.0526       4.83565       17.1392       2.18774      -1.58821      -3.35704      0.997949       1.32597       1.47217       1.56221       1.64356       1.65337
  37  14 3440.4625    3.1699  2.5543 12.1275 -0.0000  0.0283   0.0298   0.0737    0.0560   0.0000   442.3804       6.60818       13.7378       3.57478     -0.644521      -2.49143       1.22394       1.61092       1.84444       1.93561       1.97745       2.03349
  37  15 3598.5368    2.5883  4.0364 11.3344  0.0000  0.0358   0.0198   0.0994    0.0538   0.0000   439.4980       8.00039       17.2762       4.87281      -6.04363      -5.00233       1.59831       2.07755       2.33805       2.51219       2.63367       2.63878
  37  16 3755.2687    2.0785  5.8041 10.8767  0.0000  0.0475   0.0136   0.1265    0.0455   0.0000   437.6775       4.09057       18.0014       3.55535       3.03831      -4.35605       2.07419       2.74421       3.06572       3.32729       3.44236       3.45324
  37  17 3910.9273    1.6874  8.0067 10.6996 -0.0001  0.0621   0.0101   0.1725    0.0394   0.0000   437.0839       3.02540       11.9255       6.80275       2.01431      -3.52698       2.66477       3.49819       3.92026       4.20218       4.36932       4.35382
  37  18 4065.4698    1.4042 11.0405 10.4994  0.0004  0.0855   0.0074   0.2362    0.0360   0.0000   439.9200       10.4373       11.8206       7.87974      -5.39647      -4.92198       3.64197       4.86061       5.43349       5.83825       6.08742       6.03387
  37  19 4219.4756    1.1546 13.7677 10.4198  0.0001  0.1104   0.0060   0.2993    0.0317   0.0000   445.3732       5.57236       9.78893       14.1580       7.09198       12.1495       4.71907       6.33474       7.02086       7.57316       7.84449       7.89489
  38   2 1262.5417    0.0835  0.0267 10.1914  0.0000  0.0101   0.0106   0.0097    0.0193   0.0000   440.3476      -1.30258       22.0453       1.67888      -5.85092      -1.00198      0.391170      0.614570      0.668986      0.717364      0.891507      0.897964
  38   3 1501.5780    0.1820  0.1240 10.0596  0.0000  0.0087   0.0084   0.0175    0.0217   0.0000   441.7006      0.414304       22.4689      -1.03864      -1.58869      -1.01070      0.430466      0.514155      0.536747      0.574218      0.627494      0.637515
  38   4 1713.0424    0.3342  0.3166 10.0222  0.0000  0.0106   0.0092   0.0272    0.0287   0.0000   441.4695    -0.0757472       19.6915      0.200053      -4.24707      0.701621      0.453654      0.561595      0.659723      0.768899      0.791885      0.771472
  38   5 1908.7995    0.5463  0.5560 10.0755  0.0000  0.0139   0.0111   0.0328    0.0448   0.0000   441.8135       1.02825       21.4383     -0.987378     -0.809975     -0.685999      0.597200      0.749700      0.880014      0.924559      0.887361      0.914965
  38   6 2098.9141    0.8388  0.8729 10.1478  0.0000  0.0162   0.0136   0.0427    0.0738   0.0000   440.4900     -0.173383       22.9299    -0.0494642      -3.44502      0.325862      0.692724      0.884934      0.982021       1.02868       1.13966       1.10045
  38   7 2282.8992    1.2243  1.0845 10.4132  0.0000  0.0184   0.0180   0.0463    0.1143   0.0000   441.6003       1.02614       20.8167     -0.195387      -3.20368    -0.0497339      0.822699       1.08852       1.22994       1.32597       1.32664       1.33815
  38   8 2459.9939    1.7614  1.2733 10.9311  0.0000  0.0199   0.0239   0.0494    0.1283   0.0000   442.2504       2.36958       18.7255     0.0682141      -3.78875      -1.28317      0.865531       1.19886       1.31122       1.46004       1.48232       1.48242
  38   9 2633.7388    2.3985  1.2421 11.5262  0.0000  0.0187   0.0326   0.0487    0.1323   0.0000   442.7539       3.47187       20.8968      0.794704      -1.91856     -0.425143      0.815301       1.05293       1.16871       1.32411       1.31255       1.33590
  38  10 2806.1089    3.1126  1.2589 11.9082  0.0000  0.0186   0.0409   0.0483    0.1472   0.0000   441.0477       1.91821       21.4287    -0.0253708     -0.740378       1.71389      0.830427       1.06702       1.18431       1.27264       1.34018       1.34377
  38  11 2975.9568    3.9078  1.1749 12.2630  0.0000  0.0179   0.0530   0.0458    0.1809   0.0000   441.3471       1.72594       18.3985     0.0566210      -1.68965      -1.79358      0.783320       1.05574       1.16244       1.27242       1.27988       1.30743
  38  12 3142.4217    4.3455  1.3192 12.3641  0.0000  0.0183   0.0556   0.0499    0.1612   0.0000   440.1888       6.83505       17.8370     -0.304187      -3.63241      0.208173      0.816126       1.05461       1.18833       1.30566       1.27613       1.31920
  38  13 3305.8142    3.7334  1.9205 12.3868  0.0000  0.0238   0.0402   0.0626    0.0806   0.0000   438.7701       5.73227       15.7187      0.683460     -0.687366      -3.35243       1.00640       1.37221       1.52551       1.63919       1.69611       1.70080
  38  14 3466.7934    3.0858  2.9210 11.8674  0.0000  0.0297   0.0266   0.0775    0.0537   0.0000   440.6347       6.56400       14.2886     -0.787859      -2.14211      -3.33271       1.28376       1.68017       1.86590       1.99995       2.12867       2.10362
  38  15 3625.8701    2.4632  4.2525 11.4200  0.0000  0.0379   0.0182   0.1004    0.0443   0.0000   440.2560       6.50503       16.5093       3.85885      -7.48764      -2.72663       1.59749       2.08914       2.35248       2.51679       2.63602       2.62077
  38  16 3783.4073    2.0739  6.1980 10.7038  0.0000  0.0485   0.0127   0.1286    0.0469   0.0000   439.5949       9.42468       18.2675       1.33291       4.33253       1.41880       2.06947       2.76036       3.01324       3.27320       3.37322       3.40253
  38  17 3939.8425    1.6748  9.1586 10.5444  0.0004  0.0677   0.0091   0.1858    0.0403   0.0000   434.8091       4.86482       10.4078      -1.08872       5.54785      -8.77527       2.89023       3.80516       4.26184       4.58534       4.76432       4.70808
  38  18 4095.2882    1.3622 11.8330 10.4355  0.0000  0.0899   0.0067   0.2471    0.0354   0.0000   439.3236       8.53337       15.2872      -2.17800      -13.3231       4.25892       3.79524       5.03544       5.67105       6.02843       6.26946       6.27365
  38  19 4249.6332    1.1165 14.4494 10.3705  0.0003  0.1159   0.0056   0.3139    0.0310   0.0000   448.2806       13.0014       15.2419       4.23268       8.28859       5.47908       4.79239       6.42332       7.11258       7.74366       8.00970       7.95084
  39   2 1275.7345    0.0971  0.1305 10.0785  0.0000  0.0142   0.0072   0.0339    0.0204   0.0000   441.2610     -0.629297       20.6109      0.566526      -2.96327      0.395817      0.617063      0.948251       1.07927       1.33838       1.24581       1.39913
  39   3 1516.0389    0.2049  0.1731 10.0332  0.0000  0.0093   0.0079   0.0202    0.0223   0.0000   441.7706     -0.488919       20.8009     -0.284646      -2.02383      0.955815      0.424490      0.498615      0.573725      0.558376      0.669945      0.773205
  39   4 1728.2293    0.3590  0.3560 10.0215  0.0000  0.0113   0.0092   0.0279    0.0305   0.0000   441.1972     -0.318415       20.9458      -1.61333      -3.30039      0.862827      0.479943      0.608624      0.689772      0.701754      0.748109      0.740394
  39   5 1925.1879    0.5622  0.5590 10.1216  0.0000  0.0133   0.0113   0.0342    0.0445   0.0000   440.9451     -0.437005       20.7230       1.06540      -3.58311       1.86521      0.582201      0.790068      0.891915      0.976213      0.990495      0.995462
  39   6 2116.5251    0.8730  0.8464 10.2610  0.0000  0.0161   0.0142   0.0412    0.0753   0.0000   441.2038      0.266165       20.0227      0.702311      -2.39867      -2.68506      0.652977      0.878448      0.983876       1.04778       1.02399       1.10739
  39   7 2301.2234    1.3077  1.2136 10.1561  0.0000  0.0185   0.0177   0.0491    0.1455   0.0000   440.9261     -0.261418       21.6981     -0.547871      -1.66644      -1.96144      0.734420       1.01057       1.09987       1.23135       1.23223       1.19954
  39   8 2479.0625    1.8339  1.3378 10.9150  0.0000  0.0193   0.0238   0.0521    0.1241   0.0000   440.7321      0.887102       18.7006     -0.162893      -3.03445      -2.01789      0.839059       1.06507       1.14334       1.28501       1.32441       1.31537
  39   9 2653.8868    2.4961  1.2326 11.6623  0.0000  0.0184   0.0334   0.0493    0.1248   0.0000   440.8329      0.125732       20.3393     -0.556138     -0.666857     -0.420088      0.776574       1.02874       1.12788       1.22566       1.27342       1.31127
  39  10 2827.3648    3.3638  1.1794 12.1239  0.0000  0.0177   0.0458   0.0473    0.1585   0.0000   439.8756       2.76917       22.4828       1.29723     -0.523140      -3.35602      0.778237       1.00987       1.14286       1.19123       1.24187       1.25161
  39  11 2998.2023    4.1017  1.1420 12.4183  0.0000  0.0172   0.0556   0.0441    0.1696   0.0000   441.9726       4.12242       18.3590      0.208983      -2.51165      -1.04545      0.737608      0.962102       1.05802       1.16318       1.20360       1.17410
  39  12 3165.7768    4.2593  1.3748 12.6989  0.0000  0.0194   0.0541   0.0505    0.1274   0.0000   442.2740       3.35661       17.6867     -0.145249      -2.77091      -2.64932      0.836465       1.04909       1.14623       1.29276       1.31243       1.34398
  39  13 3330.5055    3.6826  2.0093 12.3092  0.0000  0.0236   0.0381   0.0630    0.0772   0.0000   438.5817       5.00650       15.7381       5.96565     -0.242524      -2.84943       1.00238       1.31691       1.44295       1.60985       1.62608       1.64120
  39  14 3492.7384    2.9502  3.1029 11.9842  0.0000  0.0311   0.0247   0.0822    0.0459   0.0000   441.2703       6.21666       17.1401      0.466943     0.0298565      -2.68667       1.25905       1.69517       1.91091       1.99089       2.07181       2.07527
  39  15 3652.8797    2.4409  4.7830 11.1820  0.0000  0.0398   0.0164   0.1037    0.0438   0.0000   441.4045       5.02737       16.1941       1.86211      0.133476      -9.48739       1.64116       2.19098       2.50608       2.63810       2.70280       2.70813
  39  16 3811.2686    1.9675  7.1484 10.6953  0.0001  0.0533   0.0111   0.1450    0.0417   0.0000   442.2454       9.23494       15.1812       1.61513      -3.32199      -3.34748       2.19244       2.86901       3.26623       3.52725       3.60581       3.61879
  39  17 3968.5958    1.6077  9.4129 10.5319  0.0008  0.0712   0.0085   0.1909    0.0396   0.0000   447.8968       14.1729       11.2556       9.43644      -6.77284      -9.84561       2.90411       3.85290       4.28253       4.59755       4.81770       4.76669
  39  18 4124.5734    1.3096 12.6736 10.4756 -0.0004  0.0965   0.0063   0.2628    0.0336   0.0000   442.8904       12.1481       16.8720       17.8111      -4.25634      0.227609       3.98298       5.26975       5.92214       6.28485       6.57800       6.58345
  40   2 1288.7198    0.0867  0.0914 10.1442  0.0000  0.0153   0.0071   0.0270    0.0196   0.0000   441.3548      -1.02425       21.9928       1.43369     -0.910889      0.374799      0.583627      0.663058      0.967709       1.00033      0.847754      0.973114
  40   3 1530.3091    0.2040  0.1712 10.0669  0.0000  0.0090   0.0080   0.0218    0.0223   0.0000   441.5527     -0.789486       22.6738      0.225528      -4.14944      -2.49125      0.354853      0.513347      0.594050      0.639970      0.682063      0.772092
  40   4 1743.2616    0.3460  0.3623 10.0975  0.0000  0.0120   0.0089   0.0283    0.0296   0.0000   442.2562     -0.295765       20.0113     -0.373080      -3.48308     -0.225780      0.498523      0.651401      0.689189      0.748151      0.809703      0.810117
  40   5 1941.4093    0.5913  0.6255 10.0392  0.0000  0.0143   0.0110   0.0343    0.0495   0.0000   441.9025     -0.837927       21.4809      0.416340      -2.84149       1.52268      0.590280      0.774253      0.785539      0.897826      0.950437      0.973603
  40   6 2133.9414    0.9117  0.9148 10.1162  0.0000  0.0157   0.0139   0.0428    0.0835   0.0000   441.6993      0.790264       19.9385      0.729583      -2.50482     -0.340836      0.636189      0.832179      0.917121       1.00460       1.01079       1.02788
  40   7 2319.3378    1.3402  1.1842 10.4399  0.0000  0.0182   0.0182   0.0492    0.1253   0.0000   442.4425       2.17360       22.2623       1.62742      -1.85509      -1.72420      0.749352      0.942599       1.03983       1.15561       1.18536       1.19675
  40   8 2497.9512    1.8964  1.2950 11.0477  0.0000  0.0189   0.0246   0.0504    0.1202   0.0000   442.4507       2.77342       21.2307       1.42747      -1.99753       1.32684      0.765984       1.03187       1.13773       1.22936       1.26171       1.27272
  40   9 2673.8315    2.6744  1.2556 11.6172  0.0000  0.0182   0.0347   0.0470    0.1406   0.0000   441.6313       1.84802       22.6116      0.972586      -1.71528      -2.68093      0.761044      0.983358       1.07140       1.20855       1.26561       1.24864
  40  10 2848.2991    3.4293  1.2018 12.0369  0.0000  0.0176   0.0455   0.0473    0.1747   0.0000   441.3240       3.45919       21.2424      0.178616      -1.87587      -2.47266      0.742919      0.956214       1.03895       1.14533       1.16688       1.19354
  40  11 3020.1312    4.2194  1.2152 12.1828  0.0006  0.0170   0.0546   0.0461    0.1857   0.0000   440.7482       4.97507       20.3255     -0.865208      -3.36105      0.279449      0.720554      0.916596       1.04751       1.09841       1.14767       1.17733
  40  12 3188.8240    4.2298  1.4768 12.5753 -0.0001  0.0198   0.0509   0.0514    0.1221   0.0000   440.1499       3.27402       19.4972       2.34610      -2.60232      -5.97192      0.835319       1.08382       1.19177       1.30959       1.38507       1.40020
  40  13 3354.7424    3.6370  2.1176 12.1343  0.0000  0.0242   0.0355   0.0629    0.0769   0.0000   441.0557       5.16550       19.1792       2.24632      -2.79008      -1.07462      0.952127       1.28359       1.37311       1.56480       1.62099       1.65492
  40  14 3518.2522    2.8571  3.3658 11.8149 -0.0006  0.0319   0.0225   0.0845    0.0450   0.0000   442.3115       5.17968       14.7040       2.39666      0.640110      -4.79370       1.26160       1.69202       1.88436       2.00728       2.15024       2.16003
  40  15 3679.5410    2.3224  4.9154 11.3381 -0.0000  0.0408   0.0155   0.1095    0.0386   0.0000   442.3538       7.77690       18.4277       3.29573      -1.03192      -2.91324       1.63109       2.16151       2.43604       2.59773       2.71856       2.70836
  40  16 3838.9109    1.8745  7.5257 10.7927  0.0001  0.0560   0.0106   0.1544    0.0393   0.0000   440.6284     0.0552854       15.7530       7.69388       2.01423      -4.68214       2.25931       2.99696       3.34265       3.58648       3.72631       3.77930
  40  17 3996.8170    1.5202  9.9108 10.5838 -0.0020  0.0743   0.0079   0.2039    0.0380   0.0000   436.9527       8.95705       15.2367       6.26915     -0.583504      -2.09973       2.96269       3.87515       4.38087       4.76810       4.89498       4.94462
  40  18 4153.6595    1.2663 12.2109 10.4990  0.0004  0.0946   0.0064   0.2565    0.0336   0.0000   439.4083      0.581919       14.1756       3.83637      0.213916      -4.55300       3.70441       4.98260       5.57315       6.08723       6.28968       6.25145
  41   2 1301.5754    0.0984  0.0768 10.1034  0.0000  0.0124   0.0076   0.0181    0.0193   0.0000   441.7198      -1.67559       21.5684      0.569314      -4.33658      0.264035      0.456221      0.622515      0.703621      0.720895      0.716367      0.697353
  41   3 1544.3771    0.2047  0.2117 10.0310  0.0000  0.0094   0.0073   0.0271    0.0224   0.0000   441.7886     -0.619652       21.8038    -0.0564720      -3.20350    -0.0349202      0.339218      0.497793      0.502839      0.556650      0.568757      0.569372
  41   4 1758.0463    0.3790  0.4277 10.0488  0.0000  0.0123   0.0088   0.0319    0.0318   0.0000   440.5505     -0.613797       21.8523       1.41723      -3.59845       1.25784      0.473000      0.617448      0.774684      0.852160      0.901220      0.840847
  41   5 1957.4848    0.6334  0.6230 10.0343  0.0000  0.0141   0.0116   0.0334    0.0525   0.0000   441.4558      0.962268       22.0351       1.41602      -4.08515      0.111949      0.519699      0.700494      0.778038      0.863391      0.850061      0.879618
  41   6 2151.1262    0.9295  1.0081 10.1766  0.0000  0.0166   0.0137   0.0463    0.0851   0.0000   441.7344      -1.43979       20.9898      0.436425      -3.43865       1.10813      0.660090      0.865963      0.946495       1.06537       1.09835       1.08828
  41   7 2337.1707    1.3895  1.2185 10.5616  0.0000  0.0186   0.0186   0.0482    0.1210   0.0000   441.4241       1.99792       20.9988       1.47344      -4.87392      0.338340      0.728332      0.967291       1.05576       1.15626       1.22462       1.20911
  41   8 2516.5688    1.9673  1.2632 11.4807  0.0000  0.0188   0.0267   0.0505    0.1065   0.0000   440.1068       2.73738       19.8521      0.681043      -2.79522      -1.04757      0.770200       1.03035       1.13196       1.28106       1.32687       1.33053
  41   9 2693.5829    2.6984  1.2475 11.6283  0.0000  0.0177   0.0348   0.0479    0.1393   0.0000   441.9913       1.86525       20.4781       1.01173      -1.98988     -0.999089      0.725624      0.929077       1.05236       1.16409       1.19272       1.20570
  41  10 2868.9940    3.6041  1.1189 12.0430  0.0000  0.0166   0.0480   0.0438    0.1773   0.0000   440.9779       2.98046       20.2512      0.743821      -1.45798      -1.31117      0.647203      0.856013      0.939199       1.05279       1.06439       1.06022
  41  11 3041.7557    4.2056  1.1872 12.5788 -0.0004  0.0174   0.0556   0.0456    0.1591   0.0000   439.7245       2.76461       21.7420       1.11922      -3.81625      -1.23071      0.709419      0.950580       1.04371       1.13578       1.19281       1.21533
  41  12 3211.4441    4.0864  1.6705 12.5420 -0.0011  0.0212   0.0446   0.0536    0.0889   0.0000   442.0085       4.77965       19.7898       3.63017      -1.84979      -1.50666      0.858502       1.14356       1.24927       1.34726       1.43303       1.42451
  41  13 3378.6303    3.4748  2.1982 12.3344  0.0000  0.0247   0.0334   0.0650    0.0608   0.0000   442.9100       5.98901       18.5847       2.69344      -1.66283      -1.12322      0.952393       1.28549       1.40079       1.54386       1.55873       1.63679
  41  14 3543.4007    2.7951  3.7040 11.6917  0.0000  0.0333   0.0208   0.0881    0.0435   0.0000   441.5806       4.98944       13.0310       1.92921     -0.249938      -2.94760       1.30678       1.74394       1.91149       2.13009       2.17085       2.21511
  41  15 3705.7188    2.2591  5.2918 11.2508  0.0000  0.0425   0.0145   0.1144    0.0378   0.0000   445.4219       6.73962       12.9406       2.64910      -3.91348      0.680753       1.69014       2.21978       2.52310       2.71178       2.84650       2.81215
  41  16 3866.1396    1.8225  8.0270 10.7826 -0.0002  0.0592   0.0098   0.1619    0.0372   0.0000   441.3595       3.95653       15.8455     0.0821265      -4.23235      -2.36268       2.30350       3.03896       3.46022       3.73473       3.81420       3.89422
  41  17 4024.7909    1.5229 10.7287 10.4609  0.0017  0.0782   0.0072   0.2137    0.0379   0.0000   439.4741       8.96998       18.2615      -4.65798       2.55359      -2.67128       3.09790       4.16480       4.66309       5.04944       5.25820       5.32313
  41  18 4182.4624    1.2185 13.8023 10.4571  0.0000  0.1058   0.0058   0.2856    0.0313   0.0000   437.9649       6.38869       13.5800      -6.96221      0.687711      0.363425       4.05638       5.43590       6.09102       6.58660       6.86138       6.91824
  42   2 1314.2492    0.1079  0.1157 10.1333  0.0000  0.0120   0.0071   0.0318    0.0195   0.0000   441.9307     -0.903193       22.6573     -0.857626      -4.03718       1.46359      0.394734      0.620288      0.629850      0.653295      0.806820      0.859777
  42   3 1558.1833    0.2164  0.1973 10.0510  0.0000  0.0093   0.0077   0.0226    0.0225   0.0000   441.5743    -0.0530311       21.2342      0.762915      -2.01038      0.981888      0.349651      0.424877      0.502167      0.562992      0.651406      0.566033
  42   4 1772.6234    0.4093  0.3859 10.0846  0.0000  0.0112   0.0095   0.0273    0.0313   0.0000   441.3860     -0.272748       21.0772      0.757640      -3.48329      0.358486      0.428684      0.540279      0.601673      0.674970      0.718064      0.739359
  42   5 1973.3024    0.6439  0.6986 10.0783  0.0000  0.0143   0.0112   0.0372    0.0546   0.0000   441.8693      0.353183       22.2033      -1.13962      -3.14655      0.125117      0.571917      0.736182      0.825190      0.896633      0.921270      0.975949
  42   6 2168.0818    0.9613  1.0343 10.1650  0.0000  0.0169   0.0138   0.0448    0.0927   0.0000   441.2009      0.451773       20.9678      0.993850      -4.71380      -1.13381      0.646431      0.860504      0.951192       1.03968       1.04948       1.05472
  42   7 2354.8362    1.4537  1.1835 10.6193  0.0000  0.0175   0.0195   0.0481    0.1254   0.0000   440.9527      0.168217       20.1178      -1.82355      -2.78947      0.299027      0.672319      0.905116       1.00327       1.12503       1.12470       1.12804
  42   8 2535.0623    2.0548  1.3190 11.2950  0.0000  0.0189   0.0259   0.0484    0.1108   0.0000   441.3946      0.701923       22.3483       1.27283      -1.28061     -0.859676      0.736063      0.952885       1.06488       1.19105       1.21221       1.23052
  42   9 2713.0991    2.8089  1.2618 11.6400  0.0000  0.0178   0.0356   0.0470    0.1483   0.0000   442.5939       2.65937       19.0108      0.375551      -1.51544     -0.958824      0.708108      0.959493       1.01658       1.09727       1.16282       1.18790
  42  10 2889.4929    3.5956  1.2430 12.2103  0.0000  0.0179   0.0455   0.0462    0.1463   0.0000   441.3536       3.16126       21.7312      0.408154      -3.46344      -1.44765      0.718157      0.953856       1.02379       1.11407       1.17058       1.19864
  42  11 3063.0198    4.3092  1.2452 12.2788  0.0000  0.0170   0.0539   0.0457    0.1882   0.0000   440.4667       2.22784       20.5739      0.987388      -2.65383     -0.354374      0.690625      0.879811      0.994815       1.07177       1.07863       1.11618
  42  12 3233.7368    4.1295  1.6266 12.3553  0.0000  0.0202   0.0451   0.0524    0.1085   0.0000   441.3565       4.99876       19.6142     -0.123003      0.710266     -0.343784      0.775036       1.02648       1.14215       1.24885       1.25247       1.34939
  42  13 3402.1654    3.3412  2.5721 12.2003 -0.0019  0.0267   0.0293   0.0695    0.0537   0.0000   442.1514       5.07357       20.4939       4.32700     0.0863498      -1.05641       1.04894       1.37669       1.54323       1.68018       1.74727       1.77512
  42  14 3568.1099    2.7342  3.9403 11.6054  0.0000  0.0343   0.0194   0.0913    0.0431   0.0000   439.8264       8.41990       17.3073       2.31656      -2.14560     -0.656767       1.31859       1.77743       1.97459       2.16593       2.22462       2.26255
  42  15 3731.6681    2.1873  6.0211 11.0325 -0.0000  0.0455   0.0128   0.1233    0.0381   0.0000   441.3510       7.17942       12.1926      -1.94308      0.706115      -2.34435       1.73196       2.28626       2.59212       2.84134       2.86684       2.96669
  42  16 3893.1038    1.7933  8.6773 10.7026  0.0004  0.0628   0.0091   0.1707    0.0384   0.0000   443.1821       5.27472       10.5343       12.6187       2.99808      -2.43840       2.35806       3.16838       3.54128       3.84238       3.99965       3.97796
  42  17 4052.6315    1.4456 11.0707 10.5327 -0.0005  0.0811   0.0068   0.2236    0.0353   0.0000   437.7933       5.01610       27.3660       5.14066     -0.608870     -0.764486       3.05123       4.09106       4.56359       4.99371       5.24019       5.24305
  42  18 4211.1235    1.1580 13.9156 10.4989  0.0000  0.1072   0.0056   0.2933    0.0296   0.0000   441.7018      0.383280       18.7253       6.91356     -0.326420      -1.87067       4.03417       5.34849       6.01456       6.51918       6.73544       6.88227
  43   2 1326.7338    0.1068  0.1195 10.0929  0.0000  0.0118   0.0068   0.0262    0.0195   0.0000   441.5259      0.262210       21.9807     -0.545940      -2.46792     -0.736218      0.475249      0.556218      0.704760      0.797958      0.767314      0.819280
  43   3 1571.7936    0.2287  0.2182 10.0442  0.0000  0.0086   0.0075   0.0237    0.0223   0.0000   441.6600     -0.541992       21.1597      0.233471      -2.17468     -0.148379      0.325724      0.438120      0.475356      0.546125      0.585502      0.616589
  43   4 1787.0362    0.4185  0.4267 10.0755  0.0000  0.0120   0.0093   0.0281    0.0333   0.0000   441.4098     0.0473238       22.6337      0.831294      -2.88864      0.359891      0.471911      0.672429      0.718877      0.810634      0.860548      0.882028
  43   5 1989.0551    0.6596  0.7324 10.1311  0.0000  0.0145   0.0112   0.0378    0.0536   0.0000   441.4555     0.0533087       22.7980       2.37016      -2.07754    -0.0773130      0.527775      0.707247      0.771607      0.879605      0.927081      0.915128
  43   6 2184.8644    1.0313  1.0021 10.3262  0.0000  0.0166   0.0147   0.0418    0.0873   0.0000   442.1973      0.684735       19.6364     -0.739342      -3.20518       1.09225      0.612127      0.817290      0.929576       1.03123       1.06674       1.10397
  43   7 2372.2194    1.5374  1.2220 10.6096  0.0000  0.0176   0.0199   0.0468    0.1209   0.0000   441.1890       1.55110       22.7259      0.742504      -2.89754      -1.21660      0.663506      0.885752      0.981537       1.06705       1.11132       1.13815
  43   8 2553.3789    2.1575  1.2661 11.1689  0.0000  0.0181   0.0271   0.0468    0.1431   0.0000   441.3806       1.48212       20.0692       1.31252      -3.27117       1.45308      0.696639      0.962766       1.05704       1.15478       1.13960       1.14459
  43   9 2732.4432    2.8795  1.2444 11.7685  0.0000  0.0178   0.0364   0.0462    0.1479   0.0000   440.5995       3.36214       20.6712       2.40815      -3.61150      -2.09258      0.666193      0.898257      0.961487       1.04784       1.11823       1.13050
  43  10 2909.7092    3.7559  1.2306 12.3050  0.0040  0.0170   0.0487   0.0466    0.1594   0.0000   440.4606       3.53488       20.1301       2.51239      -3.60411      -2.10639      0.679120      0.866501      0.963445       1.08200       1.11322       1.10837
  43  11 3084.0595    4.3728  1.3684 12.0727  0.0000  0.0177   0.0509   0.0461    0.1798   0.0000   441.0851       4.95152       19.6651      0.957251      -3.20079      -2.76375      0.700737      0.926953       1.03758       1.14966       1.18829       1.19736
  43  12 3255.7515    4.0648  1.7422 12.4588  0.0000  0.0206   0.0426   0.0549    0.0874   0.0000   442.2534       4.98643       19.3076     -0.762278      -1.52314     -0.245117      0.802976       1.02629       1.16433       1.24594       1.29792       1.34151
  43  13 3425.2544    3.2863  2.6110 12.3019 -0.0000  0.0269   0.0285   0.0709    0.0510   0.0000   441.4077       6.43703       18.5769      0.460821      0.299057      -1.73073       1.01962       1.36000       1.49242       1.64531       1.71672       1.75263
  43  14 3592.5136    2.6651  4.1896 11.5319  0.0000  0.0353   0.0182   0.0934    0.0428   0.0000   441.8316       9.07746       18.2879     -0.298345     -0.456593      -1.16781       1.33969       1.78596       1.97424       2.15725       2.21969       2.28395
  43  15 3757.1654    2.1333  6.1805 11.0546  0.0000  0.0464   0.0123   0.1267    0.0376   0.0000   438.9476       6.71300       16.6650       2.51476     -0.912887      -4.06675       1.73784       2.31629       2.58232       2.73424       2.92027       2.92336
  43  16 3919.6155    1.7111  9.1710 10.6718 -0.0005  0.0653   0.0083   0.1813    0.0378   0.0000   440.6271       9.21764       12.7357       10.6753       1.81272      -1.61294       2.44613       3.21749       3.62519       3.91089       4.08952       4.17887
  43  17 4080.2498    1.3838 11.7719 10.5909 -0.0008  0.0876   0.0064   0.2357    0.0331   0.0000   438.7475       10.8918       26.5434     0.0529043      -1.59501      0.969160       3.21340       4.33406       4.75760       5.22456       5.43307       5.56011
  44   2 1339.0622    0.1175  0.1149 10.0864  0.0000  0.0122   0.0070   0.0236    0.0193   0.0000   441.9379      0.761996       22.2357      0.130622      -2.83350     -0.364353      0.392344      0.590567      0.615784      0.591087      0.701399      0.664139
  44   3 1585.1938    0.2305  0.2645 10.0100  0.0000  0.0107   0.0071   0.0262    0.0232   0.0000   441.8993     -0.325513       22.4738      0.531656      -2.52402      0.520032      0.384046      0.506442      0.551944      0.604204      0.616032      0.626318
  44   4 1801.2337    0.4271  0.4642 10.0775  0.0000  0.0126   0.0091   0.0304    0.0334   0.0000   442.6132      0.212787       21.0958     -0.163870      -1.66827     -0.599678      0.452463      0.581618      0.658889      0.721774      0.757653      0.809366
  44   5 2004.6030    0.6892  0.7779 10.0999  0.0000  0.0146   0.0111   0.0379    0.0570   0.0000   441.6392      0.768783       20.9580      -1.29399      -2.94654     -0.120611      0.552154      0.729267      0.819589      0.899224      0.967491      0.926565
  44   6 2201.4304    1.0743  1.0512 10.2678  0.0000  0.0175   0.0149   0.0426    0.0964   0.0000   442.9309      0.507981       21.3180      0.652732      -2.95217     -0.119518      0.611570      0.854957      0.930632       1.01724       1.04864       1.07020
  44   7 2389.4327    1.5781  1.3281 10.7125  0.0000  0.0183   0.0194   0.0493    0.1088   0.0000   441.5297      0.526416       20.5787     -0.265466      -3.54214     -0.894738      0.703224      0.909584       1.00534       1.06564       1.14224       1.14386
  44   8 2571.4969    2.2617  1.2572 11.3632  0.0000  0.0174   0.0287   0.0466    0.1278   0.0000   442.2935       2.66971       22.7350      0.518403      -4.06061      -1.21017      0.659502      0.862564      0.948101       1.06018       1.06311       1.13067
  44   9 2751.6018    3.0006  1.2001 11.6042  0.0000  0.0169   0.0380   0.0445    0.1889   0.0000   440.3842       2.58523       22.1390      0.251540      -4.35190      -3.62069      0.650526      0.845750      0.936414       1.02880       1.07699       1.10592
  44  10 2929.7296    3.8573  1.1744 12.4485  0.0000  0.0167   0.0492   0.0442    0.1431   0.0000   440.4363       3.48486       21.3592      0.173810      -2.11115      -3.74053      0.620970      0.821801      0.907501      0.974448       1.00154       1.02707
  44  11 3104.8700    4.2913  1.3679 12.3365  0.0002  0.0178   0.0498   0.0465    0.1407   0.0000   442.6732       3.55437       18.8792       1.44109      -4.52895      -2.24588      0.664059      0.891280      0.979253       1.10090       1.13742       1.14677
  44  12 3277.4780    4.0031  1.8716 12.1474  0.0000  0.0211   0.0394   0.0552    0.0930   0.0000   439.5155       5.26638       19.7737      0.411435      -3.09411      -3.39016      0.797043       1.03832       1.16210       1.26876       1.30306       1.30770
  44  13 3448.0675    3.2731  2.9522 11.9987  0.0000  0.0276   0.0259   0.0748    0.0504   0.0000   442.4357       5.82592       16.1241       1.52106      0.640469      -3.45350       1.02343       1.34661       1.52167       1.62509       1.71355       1.76271
  44  14 3616.5155    2.4906  4.6038 11.5207 -0.0000  0.0378   0.0163   0.1021    0.0381   0.0000   439.2567       4.17673       17.6208      0.675588      -2.19175       1.89399       1.35060       1.79388       2.00599       2.20345       2.29493       2.31304
  44  15 3782.3986    2.0598  6.7961 11.0035  0.0000  0.0502   0.0113   0.1362    0.0369   0.0000   442.2039       6.77308       18.7339       1.60725       1.50558      -2.88515       1.80543       2.37288       2.68795       2.89961       3.03476       3.06007
  44  16 3945.8825    1.6789  9.2405 10.7091  0.0008  0.0662   0.0081   0.1837    0.0356   0.0000   443.3173       2.30754       17.5409       3.04893      -11.3527      -6.47410       2.40431       3.21164       3.58404       3.87828       4.05725       4.13447
  44  17 4107.2775    1.3558 12.3880 10.5367  0.0005  0.0912   0.0060   0.2465    0.0321   0.0000   436.5331       5.01102       20.2653       6.41079      0.271704      -7.17679       3.31297       4.38941       4.97101       5.36128       5.69745       5.74966
  45   1 1062.0076    0.0414  0.0108 10.3218  0.0000  0.0099   0.0081   0.0063    0.0174   0.0000   440.9633      -1.55990       23.0529      -1.00947      -3.52488      -1.14035      0.342688      0.616110      0.654077      0.708371      0.781441      0.712179
  45   2 1351.2796    0.1172  0.1104 10.0666  0.0000  0.0100   0.0067   0.0208    0.0190   0.0000   441.8299     -0.518837       22.7138       1.27717      -2.65854     0.0944713      0.333370      0.491693      0.506088      0.609433      0.581287      0.582374
  45   3 1598.4228    0.2540  0.2247 10.0308  0.0000  0.0091   0.0078   0.0210    0.0229   0.0000   441.9659    -0.0789166       20.8919      0.561532      -2.56620      0.451485      0.340484      0.440326      0.494323      0.544037      0.608224      0.597599
  45   4 1815.2589    0.4452  0.4860 10.0162  0.0000  0.0122   0.0090   0.0301    0.0345   0.0000   442.0459      0.440561       20.8642      0.725277      -3.09715     -0.398568      0.434389      0.594421      0.660279      0.748678      0.717697      0.740482
  45   5 2019.9855    0.7260  0.7333 10.1054  0.0000  0.0137   0.0118   0.0359    0.0566   0.0000   441.7878      0.376153       21.8594     -0.202155      -4.82994     -0.185757      0.494876      0.664654      0.740580      0.828338      0.880324      0.866506
  45   6 2217.7748    1.1064  1.0905 10.3031  0.0001  0.0168   0.0149   0.0435    0.0958   0.0000   441.2758      0.277826       23.0829     -0.890132      -4.00753       1.07928      0.626060      0.831480      0.914267       1.01283       1.09119       1.07041
  45   7 2406.4633    1.6147  1.3770 10.6504  0.0000  0.0185   0.0192   0.0492    0.1114   0.0000   440.9980     -0.567648       19.8833     -0.457431      -4.57031     0.0984356      0.676960      0.901599       1.00715       1.09270       1.13428       1.16435
  45   8 2589.4134    2.3177  1.3942 11.0246  0.0001  0.0180   0.0269   0.0484    0.1409   0.0000   442.1859       2.44891       21.9237       1.55800      -1.43708     -0.807209      0.672422      0.905964      0.961155       1.07953       1.11777       1.13893
  45   9 2770.6146    3.0924  1.2403 11.9798  0.0003  0.0168   0.0381   0.0449    0.1253   0.0000   440.4831       4.33965       21.9315      0.532423      -2.12809     -0.386248      0.631809      0.817420      0.907221       1.02267       1.05713       1.12412
  45  10 2949.5117    3.8155  1.2509 12.2078  0.0000  0.0172   0.0461   0.0432    0.1519   0.0000   441.1925       3.10427       21.2538      0.547821      -1.71393      -1.21324      0.639733      0.833955      0.920666       1.02374       1.04481       1.06881
  45  11 3125.4170    4.2300  1.3215 12.8089  0.0000  0.0176   0.0512   0.0478    0.1157   0.0000   441.9945       4.37416       20.7739       2.65749      -2.86910      -2.69372      0.643717      0.841967      0.943126       1.03584       1.05835       1.08509
  45  12 3298.9829    3.8640  1.9349 12.2532 -0.0000  0.0214   0.0373   0.0566    0.0806   0.0000   440.6168       4.05637       19.1816       1.36177      -1.23077      0.268052      0.784842       1.03060       1.12462       1.24094       1.30553       1.29331
  45  13 3470.4979    3.0553  3.1699 12.0413  0.0000  0.0292   0.0234   0.0780    0.0429   0.0000   441.5391       4.99464       19.5641      0.105599      -1.60948      -2.03979       1.05886       1.39947       1.59637       1.70204       1.78893       1.81367
  45  14 3640.0746    2.4928  5.2512 11.2227  0.0000  0.0395   0.0147   0.1067    0.0399   0.0000   440.0415       11.0444       17.0292       4.44225      -1.13965      -6.46956       1.42731       1.86868       2.10322       2.29587       2.37582       2.41256
  45  15 3807.1235    2.0090  7.4791 10.9631  0.0003  0.0541   0.0104   0.1466    0.0367   0.0000   440.4313       6.40529       17.9615      -1.77435      -3.49017       1.32736       1.92408       2.56882       2.85726       3.10347       3.29224       3.34021
  45  16 3971.8192    1.6112  9.9030 10.7247  0.0000  0.0716   0.0074   0.1978    0.0344   0.0000   436.5476      -1.60090       18.8380       1.19784      -2.03646      -5.11042       2.50149       3.36633       3.78125       4.11988       4.30474       4.34707
  45  17 4134.3238    1.3225 12.9594 10.5024 -0.0004  0.0946   0.0057   0.2557    0.0310   0.0000   438.4203       6.64086       14.7084      -2.15758      -2.53893      -8.64198       3.31925       4.43156       4.97558       5.33047       5.64325       5.74205
  46   2 1363.3099    0.1291  0.1162 10.0918  0.0000  0.0093   0.0072   0.0289    0.0189   0.0000   442.3112     -0.183849       21.9248      0.214434      -3.18384     -0.577055      0.371242      0.479592      0.543668      0.614516      0.565797      0.533693
  46   3 1611.4344    0.2461  0.2399 10.0386  0.0000  0.0096   0.0074   0.0216    0.0226   0.0000   442.3730     -0.178046       20.8978      0.412808      -3.61221     0.0295217      0.360191      0.459206      0.533413      0.526881      0.588341      0.575847
  46   4 1829.2004    0.4512  0.4999 10.0053  0.0000  0.0123   0.0090   0.0306    0.0349   0.0000   441.2875     -0.710373       21.8079      0.244246      -1.61637      -1.25085      0.417290      0.581266      0.643647      0.659687      0.735283      0.732328
  46   5 2035.2321    0.7527  0.8058 10.0872  0.0000  0.0147   0.0116   0.0370    0.0597   0.0000   442.0782     -0.542778       21.4950      0.972931      -3.29859     -0.632468      0.499503      0.652124      0.747793      0.797181      0.891864      0.923428
  46   6 2233.9396    1.1302  1.2075 10.2075  0.0000  0.0174   0.0146   0.0473    0.1091   0.0000   441.2978     -0.287833       22.8842     -0.792288      -2.86296      0.505885      0.613269      0.799788      0.873576      0.954001      0.996139       1.01180
  46   7 2423.3379    1.6747  1.3357 10.8099  0.0000  0.0182   0.0204   0.0489    0.1133   0.0000   441.2481       1.62037       19.2628     -0.921930      -1.73860      -1.42902      0.622250      0.830688      0.926351       1.01700       1.06455       1.09153
  46   8 2607.2660    2.3755  1.3744 10.9754  0.0002  0.0174   0.0271   0.0466    0.1457   0.0000   442.4211       2.51144       20.4127       1.97864      -3.97468      -1.32386      0.622635      0.812869      0.939500       1.03221       1.05307       1.05801
  46   9 2789.4125    3.1591  1.2687 11.9422  0.0000  0.0168   0.0381   0.0466    0.1383   0.0000   441.4482       3.41207       21.0179     -0.439777      -1.61171     -0.311199      0.601829      0.784205      0.855993      0.971299       1.00149       1.02026
  46  10 2969.1594    4.0011  1.2294 12.4238  0.0000  0.0165   0.0487   0.0431    0.1353   0.0000   441.3245       4.21429       21.2626      0.794576      -2.53993      -2.02935      0.608249      0.790256      0.864883      0.991331      0.986695       1.03707
  46  11 3145.8342    4.3315  1.4653 12.5384  0.0000  0.0183   0.0484   0.0482    0.1177   0.0000   440.1039       2.78373       20.7149      0.239906      -3.33934     -0.703645      0.651993      0.886157      0.967209       1.07500       1.09446       1.12648
  46  12 3320.1452    3.8480  2.0671 12.2881  0.0000  0.0224   0.0354   0.0567    0.0715   0.0000   442.6925       3.86082       18.1461       1.55081      -3.05611     -0.434888      0.800304       1.06111       1.18583       1.31486       1.36556       1.37464
  46  13 3492.7460    3.0195  3.4720 11.8022 -0.0018  0.0304   0.0215   0.0793    0.0445   0.0000   438.4527       6.83220       16.5977       1.25244     -0.619805     -0.125056       1.07355       1.42660       1.60075       1.73540       1.81812       1.87127
  46  14 3663.4494    2.4233  5.1763 11.3258  0.0000  0.0398   0.0145   0.1079    0.0382   0.0000   440.5668       4.18779       17.2536       3.50980      -4.20089      -3.18786       1.37859       1.83108       2.06964       2.25806       2.35519       2.39162
  46  15 3831.6102    1.9405  7.7213 11.0024 -0.0006  0.0558   0.0098   0.1529    0.0354   0.0000   435.3719       8.49443       19.3954       3.65421      -4.95084       4.99322       1.95372       2.56682       2.90927       3.13260       3.30830       3.37644
  46  16 3997.1661    1.5722 10.3715 10.7018 -0.0015  0.0740   0.0070   0.2044    0.0337   0.0000   436.5066       7.41281       14.1518     -0.463934      -6.01917       2.27924       2.54928       3.38538       3.80074       4.19517       4.29692       4.37388
  46  17 4160.8495    1.2717 13.0138 10.5063  0.0000  0.0961   0.0055   0.2585    0.0302   0.0000   438.3649      0.146777       7.65378       12.9700      -3.25354      -8.12695       3.25634       4.44661       4.96500       5.36737       5.66198       5.73015
  47   2 1375.1613    0.1330  0.1333 10.0768  0.0000  0.0100   0.0067   0.0241    0.0191   0.0000   442.1313     -0.260413       21.2260     -0.658603      -1.88968     0.0160719      0.334336      0.409359      0.547818      0.526382      0.550126      0.529909
  47   3 1624.2493    0.2759  0.2390 10.0254  0.0000  0.0085   0.0079   0.0215    0.0228   0.0000   441.9734      0.215507       21.7317     -0.299742      -2.27524      0.192290      0.310887      0.423969      0.487734      0.504661      0.508898      0.470251
  47   4 1842.9288    0.4843  0.5660 10.0094  0.0000  0.0129   0.0090   0.0323    0.0376   0.0000   442.4224     -0.599440       21.9270    -0.0496021      -3.39594      0.213996      0.434148      0.598745      0.677614      0.713310      0.784577      0.776907
  47   5 2050.3389    0.7751  0.7630 10.1474  0.0000  0.0138   0.0120   0.0349    0.0606   0.0000   441.4704      0.578171       21.6902      0.970940      -3.91302     -0.894723      0.466862      0.620715      0.687048      0.743421      0.776650      0.809146
  47   6 2249.9590    1.1673  1.1028 10.5184  0.0000  0.0170   0.0154   0.0422    0.0935   0.0000   442.0782      0.912740       20.6540      0.792846      -3.01485     -0.820543      0.600560      0.752309      0.851329      0.947903      0.947496      0.999288
  47   7 2439.9958    1.7397  1.3702 10.9316  0.0000  0.0179   0.0203   0.0481    0.0938   0.0000   441.7410       1.36020       20.6338       2.56359      -3.40662      -1.27021      0.616792      0.826153      0.884455       1.01267       1.02764       1.09039
  47   8 2624.9758    2.4825  1.3838 11.1224  0.0000  0.0175   0.0281   0.0462    0.1467   0.0000   441.8505       2.59996       19.4367     -0.222389      -1.55952      -1.31524      0.653651      0.841386      0.939113       1.04743       1.10429       1.13924
  47   9 2808.0542    3.3202  1.2705 11.9829  0.0000  0.0169   0.0396   0.0444    0.1441   0.0000   442.6721       3.57357       20.6661    -0.0281897      -3.83252      -1.72619      0.583428      0.764263      0.841410      0.949337      0.980257      0.976050
  47  10 2988.5616    4.0503  1.2733 12.5488  0.0000  0.0172   0.0487   0.0441    0.1355   0.0000   440.9338       3.15332       20.2174       2.91900     -0.143558     -0.657558      0.593377      0.796893      0.878404      0.978647       1.01216       1.03752
  47  11 3165.9247    4.3223  1.5037 12.5795  0.0000  0.0180   0.0469   0.0489    0.1010   0.0000   441.1446       2.67710       21.6607       1.89910      -2.25104      0.368348      0.635260      0.833173      0.925449       1.03941       1.09143       1.08202
  47  12 3341.1461    3.7307  2.3323 12.0839  0.0000  0.0234   0.0314   0.0603    0.0663   0.0000   441.9699       4.18009       19.9407      0.978054      -2.07574      -1.84031      0.813361       1.08834       1.21766       1.32694       1.39218       1.43232
  47  13 3514.7600    2.9754  3.4845 11.9443  0.0000  0.0306   0.0211   0.0811    0.0410   0.0000   440.5771       4.00767       20.6662       3.07099      -1.01047      -2.77955       1.02187       1.39083       1.54144       1.68222       1.72853       1.81608
  47  14 3686.4076    2.3694  5.6680 11.2730  0.0000  0.0420   0.0135   0.1138    0.0384   0.0000   439.8706       5.06028       18.8870       4.95701      -1.15499       3.59709       1.47084       1.95522       2.20363       2.40437       2.57671       2.58472
  47  15 3855.6451    1.8935  8.6675 10.9584  0.0001  0.0622   0.0089   0.1696    0.0356   0.0000   445.5771       7.68352       13.2550      -2.96451      -4.86876     -0.163454       2.08890       2.80039       3.11865       3.41293       3.59905       3.65142
  47  16 4022.5341    1.5597 11.3981 10.6937  0.0023  0.0805   0.0065   0.2177    0.0325   0.0000   440.0897      0.593681       15.4010      -6.87931      0.247910      -6.85291       2.72827       3.63048       4.14892       4.45826       4.64595       4.81674
  48   2 1386.9268    0.1279  0.1323 10.0681  0.0000  0.0105   0.0066   0.0227    0.0188   0.0000   442.1978     -0.681782       22.4018     -0.651148      -3.55486      0.952768      0.332517      0.428022      0.489817      0.491219      0.586336      0.570328
  48   3 1636.8541    0.2843  0.2766 10.0055  0.0000  0.0105   0.0076   0.0216    0.0235   0.0000   442.2186     -0.600881       21.4854      0.144511      -2.18764     -0.609712      0.373715      0.502672      0.606348      0.671740      0.709590      0.710070
  48   4 1856.5190    0.5096  0.5563  9.9694  0.0000  0.0122   0.0093   0.0310    0.0390   0.0000   441.3957     -0.218331       22.4538      0.671065      -4.04216     -0.386307      0.397302      0.545128      0.607043      0.682733      0.739129      0.777332
  48   5 2065.2507    0.7954  0.8962 10.0363  0.0000  0.0149   0.0115   0.0405    0.0691   0.0000   441.8185      0.112910       21.5696      0.392186      -2.81791      0.546630      0.506373      0.658802      0.718063      0.779990      0.820128      0.857548
  48   6 2265.7544    1.2169  1.1108 10.6660  0.0000  0.0163   0.0161   0.0445    0.0882   0.0000   442.4185       1.47302       20.5557       1.29673      -2.11965      0.851971      0.554401      0.714079      0.809312      0.899324      0.922040      0.951222
  48   7 2456.5010    1.7829  1.3541 10.9812  0.0000  0.0178   0.0207   0.0468    0.0964   0.0000   442.0112       1.30773       22.2802       1.49359      -2.94822      0.344809      0.615172      0.806741      0.904508      0.964703       1.03113       1.06270
  48   8 2642.4396    2.5129  1.3480 11.4368  0.0000  0.0173   0.0290   0.0459    0.1262   0.0000   441.6545       2.17652       20.2282       1.85898      -2.64480     -0.606346      0.598969      0.778231      0.879921      0.967208       1.02054       1.06512
  48   9 2826.5403    3.4267  1.2549 12.0041  0.0000  0.0166   0.0408   0.0430    0.1459   0.0000   441.6625       3.09134       21.4196      -1.14487      -1.94406     -0.620097      0.572040      0.748063      0.822694      0.917608      0.927680      0.971936
  48  10 3007.7585    4.1331  1.2620 12.4134  0.0000  0.0164   0.0492   0.0443    0.1523   0.0000   441.6397       2.58779       21.2701      0.802626      -2.99263      -1.92568      0.558057      0.738896      0.798606      0.916707      0.949388      0.966130
  48  11 3185.9357    4.2690  1.6003 12.3037  0.0000  0.0189   0.0436   0.0480    0.1125   0.0000   442.0739       4.96469       20.8236      0.652932      -3.07801      -1.55445      0.650769      0.876226      0.950411       1.05786       1.09665       1.13362
  48  12 3361.9843    3.6033  2.4141 12.2747 -0.0001  0.0240   0.0303   0.0633    0.0568   0.0000   441.0430       5.21875       19.3872       1.32020     -0.945839      0.778317      0.814441       1.07677       1.23513       1.31741       1.37882       1.44330
  48  13 3536.4027    2.8432  3.6767 11.9050  0.0000  0.0316   0.0197   0.0835    0.0391   0.0000   442.0009       5.29256       17.2346      0.351217      -1.70957      -2.77061       1.05423       1.41192       1.58272       1.75218       1.80300       1.84914
  48  14 3709.0396    2.2678  6.0588 11.2682  0.0000  0.0445   0.0125   0.1218    0.0362   0.0000   442.6005       4.04096       19.0676       3.86495     -0.208032      -3.46026       1.48321       2.01993       2.23249       2.42864       2.53512       2.59408
  48  15 3879.3991    1.8432  8.9659 10.9246  0.0002  0.0643   0.0084   0.1735    0.0356   0.0000   443.3104       7.62361       14.6365       5.17774       2.26866      -1.26241       2.16561       2.90029       3.25576       3.52280       3.69093       3.76941
  48  16 4047.3616    1.4587 11.7339 10.7644 -0.0021  0.0869   0.0063   0.2344    0.0304   0.0000   445.8919       2.77186       12.8791      -4.58109       1.16957      -1.45602       2.87109       3.84810       4.37366       4.71089       4.92018       5.08722
  49   2 1398.5137    0.1482  0.1100 10.0528  0.0000  0.0076   0.0075   0.0207    0.0185   0.0000   442.1578    -0.0325333       21.8518      0.132636      -3.92639    -0.0590038      0.254851      0.315163      0.404936      0.417047      0.420344      0.435308
  49   3 1649.3296    0.2902  0.2768 10.0425  0.0000  0.0093   0.0077   0.0223    0.0234   0.0000   442.4545     -0.465113       22.1333     -0.843518      -3.65834      0.717391      0.304408      0.416722      0.471276      0.510069      0.575787      0.597992
  49   4 1869.9574    0.5318  0.5617 10.0597  0.0000  0.0128   0.0096   0.0304    0.0399   0.0000   442.3099     -0.310197       21.2884      0.592017      -3.54567      0.620834      0.398673      0.539665      0.554310      0.650513      0.680759      0.714543
  49   5 2080.0576    0.8450  0.8149 10.1151  0.0000  0.0136   0.0123   0.0362    0.0675   0.0000   441.7259      0.386824       21.2058      0.992574      -3.91394       1.36293      0.435736      0.583964      0.657397      0.714394      0.751473      0.756318
  49   6 2281.3315    1.2719  1.2425 10.4029  0.0000  0.0171   0.0155   0.0451    0.1045   0.0000   441.6371       2.01589       21.7217       1.83400      -2.61653      -1.16571      0.580716      0.760803      0.859754      0.944436      0.994852       1.04175
  49   7 2472.8596    1.8919  1.3071 11.1218  0.0000  0.0173   0.0225   0.0459    0.1052   0.0000   441.8765      0.653628       21.8995     -0.354661      -2.91473     -0.971988      0.574585      0.764356      0.877535      0.932924      0.988479       1.01450
  49   8 2659.8503    2.5547  1.2949 11.8264  0.0000  0.0169   0.0302   0.0460    0.1037   0.0000   441.1899       2.92032       21.3574       1.44054      -3.42714     -0.625834      0.583367      0.764727      0.857222      0.937040      0.969302      0.984765
  49   9 2844.8775    3.4827  1.2185 12.1026  0.0000  0.0164   0.0422   0.0433    0.1652   0.0000   441.2643       1.49448       21.0819     -0.199274      -4.43861     -0.288159      0.584849      0.778947      0.862994      0.973533      0.992015       1.03174
  49  10 3026.8402    4.1649  1.2949 12.6332  0.0000  0.0168   0.0484   0.0435    0.1190   0.0000   441.1356       3.86872       21.2369       1.76651      -2.12001      -1.28986      0.597875      0.786251      0.887152      0.987623       1.02718       1.03149
  49  11 3205.7335    4.2411  1.6766 12.3940  0.0000  0.0190   0.0422   0.0492    0.0960   0.0000   441.9467       4.65119       22.5339    -0.0596375      -3.11857      -1.48871      0.649965      0.878392      0.965103       1.10380       1.14011       1.14535
  49  12 3382.6001    3.4905  2.5182 12.3267 -0.0000  0.0245   0.0284   0.0647    0.0509   0.0000   442.8883       5.45847       21.5618       2.26993      -2.53441      -1.94584      0.806216       1.06769       1.21109       1.32277       1.37624       1.40395
  49  13 3557.9337    2.8064  4.0648 11.6539  0.0000  0.0329   0.0180   0.0864    0.0416   0.0000   443.9859       4.72121       17.1208       3.10320      -2.60121      -4.26138       1.08299       1.44235       1.66546       1.79006       1.83369       1.89483
  49  14 3731.3562    2.2165  6.2536 11.3368 -0.0004  0.0454   0.0120   0.1267    0.0349   0.0000   443.5224       9.80458       23.1914       1.59028      -1.58756      -4.33938       1.50759       1.98270       2.28302       2.44474       2.62087       2.64564
  49  15 3902.7424    1.7844  9.2623 10.9719  0.0000  0.0663   0.0080   0.1828    0.0345   0.0000   442.8736       6.27888       16.2871       4.10562       2.54565      0.659971       2.19056       2.96135       3.29696       3.60960       3.81674       3.87356
  50   1 1110.7759    0.0780  0.0499 10.2379  0.0000  0.0122   0.0077   0.0165    0.0170   0.0000   440.7755     -0.116306       20.8969      0.229121      -3.22890     -0.298332      0.434293      0.561734      0.700863      0.604258      0.696142      0.824264
  50   2 1409.9716    0.1384  0.1499 10.0617  0.0000  0.0101   0.0063   0.0232    0.0188   0.0000   442.3714      0.764407       21.7243      0.211419      -3.33502     -0.317112      0.381880      0.571022      0.680898      0.779544      0.740364      0.658489
  50   3 1661.6145    0.3120  0.2847 10.0484  0.0000  0.0090   0.0080   0.0234    0.0240   0.0000   442.0220     -0.338579       21.4067      0.534370      -2.65974     -0.254419      0.277203      0.384459      0.427037      0.501377      0.505254      0.535535
  50   4 1883.2923    0.5299  0.5943 10.0899  0.0000  0.0128   0.0093   0.0322    0.0399   0.0000   442.0363     -0.231490       22.2168       1.37794      -2.66885      -1.01332      0.407959      0.527445      0.599667      0.649575      0.727077      0.713079
  50   5 2094.6456    0.8643  0.9282 10.2071  0.0000  0.0151   0.0121   0.0394    0.0690   0.0000   442.0718      0.804334       21.9575      0.163151      -3.18735     0.0756731      0.473279      0.607788      0.680298      0.761983      0.780378      0.799414
  50   6 2296.7336    1.2846  1.2452 10.6071  0.0000  0.0171   0.0158   0.0468    0.0943   0.0000   441.8471       1.49545       20.2498      0.234052      -2.19218      -1.00099      0.560162      0.741534      0.811647      0.905215      0.917058      0.955177
  50   7 2489.0313    1.9202  1.4331 10.8488  0.0000  0.0181   0.0210   0.0455    0.1117   0.0000   441.5212       1.74478       21.1427      0.798320      -2.44297     -0.164134      0.589863      0.771329      0.850084      0.958525      0.995137       1.02273
  50   8 2677.0503    2.6683  1.3960 11.2565  0.0000  0.0171   0.0290   0.0446    0.1441   0.0000   442.3706       1.50596       20.1672      0.511267      -2.12630      -1.15421      0.576313      0.745958      0.829560      0.934795       1.01035       1.02100
  50   9 2863.0098    3.5738  1.2613 12.1886  0.0000  0.0162   0.0416   0.0433    0.1359   0.0000   441.9209       2.53835       21.0345       1.38767      -3.26521      -2.02212      0.544562      0.719639      0.778919      0.868627      0.894222      0.939530
  50  10 3045.7373    4.2807  1.2721 12.5291 -0.0002  0.0164   0.0491   0.0432    0.1421   0.0000   440.9080       3.75638       21.5167     -0.703520      -4.30240     0.0496834      0.566698      0.733679      0.816863      0.884891      0.938041      0.926446
  50  11 3225.3661    4.1759  1.7071 12.4612  0.0000  0.0191   0.0409   0.0502    0.0882   0.0000   441.5752       3.89724       21.7471       1.81305      -1.60532      -2.20336      0.625284      0.832978      0.923213       1.01841       1.06879       1.08904
  50  12 3402.9825    3.4848  2.7354 12.1882  0.0000  0.0252   0.0268   0.0666    0.0506   0.0000   440.4799       5.15350       20.6761      0.875945      -4.64328      -1.90082      0.823519       1.09463       1.21294       1.33889       1.39298       1.42539
  50  13 3579.1766    2.7312  4.3805 11.7147 -0.0000  0.0347   0.0171   0.0925    0.0385   0.0000   440.7368       4.02240       15.1912     -0.791169      -1.80901      -4.00548       1.11093       1.50078       1.66474       1.82762       1.90170       1.95676
  50  14 3753.6066    2.1793  6.9744 11.1352  0.0004  0.0498   0.0109   0.1346    0.0379   0.0000   443.3163       6.62372       18.5559       7.93262      -6.59133      -4.89463       1.60480       2.14850       2.42460       2.64672       2.80606       2.84873
  50  15 3925.9550    1.7326  9.5219 10.9697 -0.0001  0.0686   0.0076   0.1883    0.0334   0.0000   441.7193       7.29956       16.0897       4.35507      -3.87486      -4.66829       2.17079       2.93277       3.33087       3.64172       3.78904       3.91837
  51   2 1421.2840    0.1437  0.1575 10.0510  0.0000  0.0083   0.0062   0.0250    0.0186   0.0000   442.7397     -0.681852       22.2615     -0.364370      -2.51364     -0.745150      0.285601      0.368039      0.453113      0.525851      0.553084      0.492997
  51   3 1673.7148    0.3145  0.2906 10.0807  0.0000  0.0097   0.0078   0.0219    0.0238   0.0000   442.0543    -0.0905146       22.2180     -0.443588      -3.08508     -0.374778      0.305893      0.440030      0.451939      0.512306      0.546430      0.550982
  51   4 1896.4656    0.5575  0.6384 10.0953  0.0000  0.0124   0.0094   0.0333    0.0400   0.0000   441.7506     -0.213339       21.3107     -0.318075      -2.62128     -0.517837      0.391480      0.507333      0.572576      0.640942      0.674861      0.691103
  51   5 2109.1816    0.8997  1.0018 10.0192  0.0000  0.0157   0.0118   0.0387    0.0809   0.0000   441.6061      0.496660       22.0324       1.64290      -4.17131     -0.711911      0.475720      0.636212      0.697965      0.781618      0.787455      0.820102
  51   6 2311.9634    1.3828  1.3039 10.4560  0.0000  0.0172   0.0160   0.0454    0.1024   0.0000   441.4769      0.641556       20.1291      -1.27842      -2.19898      -1.69860      0.542475      0.740830      0.814998      0.890985      0.918674      0.937155
  51   7 2505.0613    2.0136  1.3766 11.0855  0.0000  0.0173   0.0225   0.0456    0.1048   0.0000   441.7053       1.19310       20.5638     -0.470664      -2.46140      0.795464      0.572735      0.761242      0.836168      0.905091      0.960059       1.01146
  51   8 2694.1621    2.7754  1.4373 11.1950  0.0000  0.0170   0.0293   0.0446    0.1444   0.0000   441.2369       2.73183       21.9510     -0.144875      -3.12186      -1.10172      0.553964      0.728467      0.830285      0.908860      0.962575      0.987273
  51   9 2881.0375    3.6052  1.2537 12.0623  0.0000  0.0163   0.0414   0.0413    0.1543   0.0000   442.0729       2.63524       23.1866      -1.28973      -1.58059     -0.989623      0.557205      0.726442      0.814304      0.880241      0.917961      0.953814
  51  10 3064.4443    4.3441  1.3813 12.5287  0.0000  0.0169   0.0472   0.0441    0.1200   0.0000   441.5714       3.70251       21.9513      0.878903      -1.22875      -1.64328      0.548520      0.738882      0.788392      0.894361      0.900591      0.939668
  51  11 3244.8255    4.1685  1.8353 12.2834  0.0000  0.0196   0.0383   0.0512    0.0834   0.0000   442.5619       5.07825       20.7789       1.87976      -3.55498     -0.121222      0.611485      0.836572      0.897273      0.993231       1.03270       1.07207
  51  12 3423.2962    3.3636  2.8692 12.2668  0.0000  0.0258   0.0254   0.0700    0.0449   0.0000   442.3642       5.08358       21.8948       2.61931      -1.15872      -2.37169      0.813840       1.08555       1.22060       1.31550       1.41430       1.45022
  51  13 3600.2491    2.6406  4.7389 11.6298  0.0000  0.0365   0.0157   0.0964    0.0372   0.0000   443.4827       4.79848       19.3366      0.560424       2.75691      -2.24139       1.14398       1.53282       1.72018       1.87683       2.00861       2.07872
  51  14 3775.5550    2.1053  7.0557 11.1903 -0.0005  0.0509   0.0104   0.1381    0.0364   0.0000   439.8673       8.22944       19.2516     -0.909131      -4.13024      -1.77339       1.60933       2.14402       2.38552       2.62961       2.75196       2.81030
  51  15 3948.7260    1.6926 10.3782 10.9580  0.0000  0.0740   0.0072   0.2015    0.0330   0.0000   439.7850       4.04611       18.0419       5.95801   -0.00416995      -4.35463       2.33512       3.11123       3.51507       3.77711       4.06063       4.12873
  52   1 1129.5315    0.0544  0.0293 10.2660  0.0000  0.0231   0.0083   0.0138    0.0165   0.0000   440.4246    -0.0707836       21.7103      0.575954      -3.37026      -2.05797      0.717969      0.910711       1.17455      0.958592      0.991794       1.26028
  52   2 1432.4649    0.1627  0.1464 10.0446 -0.0001  0.0090   0.0066   0.0197    0.0187   0.0000   442.0948     -0.661767       22.2081    -0.0943111      -2.65160     -0.141053      0.354054      0.493613      0.560098      0.602149      0.536545      0.524153
  52   3 1685.6924    0.3307  0.3528  9.9879  0.0000  0.0103   0.0076   0.0254    0.0256   0.0000   442.2710     -0.371850       21.5724      0.458618      -2.71368      0.816750      0.335219      0.446201      0.496432      0.521489      0.541538      0.533253
  52   4 1909.5660    0.5809  0.6091 10.1194  0.0000  0.0126   0.0098   0.0310    0.0412   0.0000   442.4936     -0.552420       21.4847     -0.453872      -1.34634      0.550999      0.365140      0.517505      0.552271      0.635370      0.652267      0.664039
  52   5 2123.5178    0.9314  0.9787 10.1318  0.0000  0.0148   0.0124   0.0393    0.0812   0.0000   441.8657      0.302100       21.3649     -0.678461      -2.63215     0.0868793      0.466812      0.623907      0.715576      0.791826      0.826453      0.857678
  52   6 2327.0872    1.3977  1.3731 10.5932  0.0000  0.0172   0.0158   0.0478    0.0877   0.0000   442.2301    -0.0437366       21.7193      0.816263      -2.32136      -2.14426      0.552198      0.714978      0.818395      0.896043      0.949912      0.985377
  52   7 2520.9865    2.0525  1.3741 11.1807  0.0000  0.0173   0.0228   0.0450    0.1041   0.0000   441.2113       2.35827       21.0473      0.173479      -3.02367      -1.30921      0.540872      0.731253      0.785174      0.892501      0.934699      0.965119
  52   8 2711.1242    2.8243  1.4340 11.4818  0.0000  0.0171   0.0297   0.0441    0.1200   0.0000   441.5146       1.88200       19.4965       1.21870      -3.72809       1.12585      0.564899      0.720120      0.814539      0.909740      0.946504       1.00100
  52   9 2898.8564    3.7326  1.2748 12.0418 -0.0004  0.0161   0.0411   0.0418    0.1400   0.0000   442.2247       2.15602       21.0881       2.43748      -2.61900      -1.53471      0.504203      0.672965      0.719657      0.827207      0.876493      0.933871
  52  10 3083.0038    4.4820  1.2961 12.5250  0.0000  0.0164   0.0493   0.0408    0.1373   0.0000   442.4714       4.25139       22.2790       2.00231      -3.57229      -1.41712      0.513551      0.696667      0.765331      0.858670      0.878217      0.920102
  52  11 3264.1601    4.1764  1.9262 12.1639 -0.0027  0.0200   0.0369   0.0511    0.0863   0.0000   443.8714       5.57025       20.6301       1.10284      -3.31775     -0.191462      0.637207      0.857179      0.943239       1.02984       1.07912       1.10308
  52  12 3443.3979    3.3012  3.0744 11.9817 -0.0000  0.0265   0.0235   0.0703    0.0503   0.0000   440.8689       3.48509       19.7328       1.21840      -2.14157      -3.52508      0.820949       1.09625       1.24028       1.35569       1.43938       1.43060
  52  13 3621.1107    2.5695  4.8025 11.7002  0.0000  0.0366   0.0152   0.0987    0.0354   0.0000   441.2560       5.50415       23.1281       2.52815      0.636639       2.44769       1.12416       1.53729       1.69922       1.87247       1.95314       1.99479
  52  14 3797.1713    2.0571  7.7714 11.2041  0.0000  0.0546   0.0096   0.1502    0.0358   0.0000   440.9615       4.80422       18.6513       4.27112      -2.85279     -0.645191       1.68347       2.25124       2.54965       2.78501       2.92238       2.97529
  52  15 3971.2414    1.6494 10.5273 10.9777  0.0009  0.0770   0.0070   0.2045    0.0322   0.0000   439.7409       7.45142       18.1825       4.44075     -0.799625      -3.24857       2.34121       3.14117       3.51320       3.86677       4.05084       4.17063
  53   1 1138.7533    0.0569  0.0285 10.2502  0.0000  0.0142   0.0087   0.0127    0.0164   0.0000   440.6030    -0.0551697       21.7869     -0.702813      -3.36193      0.835833      0.498061      0.596780      0.630490      0.563565      0.698652      0.753333
  53   2 1443.4945    0.1653  0.1564 10.0582  0.0000  0.0083   0.0064   0.0187    0.0185   0.0000   442.4767     -0.231542       21.4178     -0.429650      -3.05376     -0.873104      0.268714      0.356289      0.414959      0.448572      0.523201      0.482999
  53   3 1697.4632    0.3372  0.3258 10.0735  0.0000  0.0095   0.0078   0.0228    0.0248   0.0000   442.6021      0.208242       22.1063     0.0685729      -3.93277     -0.732472      0.281362      0.372329      0.409269      0.471043      0.468485      0.518836
  53   4 1922.5187    0.6138  0.6152 10.1200  0.0000  0.0119   0.0100   0.0309    0.0430   0.0000   441.7735     -0.331497       21.7150     -0.106746      -3.21956     -0.663087      0.347710      0.472976      0.539267      0.610604      0.658380      0.657841
  53   5 2137.7066    0.9447  0.9561 10.3365  0.0000  0.0148   0.0125   0.0383    0.0702   0.0000   441.8829       1.03992       21.5587     -0.742949      -2.96441      -1.00041      0.433789      0.574430      0.640594      0.704069      0.733377      0.760628
  53   6 2341.9898    1.4407  1.2976 10.6691  0.0000  0.0170   0.0164   0.0448    0.0924   0.0000   440.2230       1.27264       21.5359      0.107540      -2.65515      0.194003      0.505582      0.683015      0.760390      0.848156      0.895219      0.901980
  53   7 2536.7290    2.1451  1.4591 10.8473  0.0000  0.0172   0.0221   0.0447    0.1211   0.0000   441.3767       2.10051       20.3616      0.868246      -2.95087       1.16960      0.546377      0.731769      0.823811      0.917428      0.983347      0.992829
  53   9 2916.5511    3.8967  1.2294 12.1434  0.0000  0.0152   0.0440   0.0405    0.1552   0.0000   442.3652       2.97006       20.9898       1.06705      -2.65686     -0.410156      0.473461      0.611034      0.678363      0.771820      0.779633      0.812852
  53  10 3101.3875    4.4136  1.4240 12.1687  0.0000  0.0164   0.0459   0.0434    0.1510   0.0000   441.5391       2.62002       20.0983       2.04163     -0.466791      -1.56367      0.523061      0.675208      0.754700      0.853681      0.900649      0.935651
  53  11 3283.3084    4.0069  2.0166 12.2693 -0.0000  0.0204   0.0346   0.0524    0.0748   0.0000   442.2388       4.35777       21.7715      0.752439     -0.163323      0.776397      0.645787      0.853686      0.949239       1.05700       1.07283       1.10383
  53  12 3463.3564    3.1554  3.2368 12.0798  0.0000  0.0274   0.0220   0.0736    0.0432   0.0000   441.5841       3.15473       19.2464       1.24151      -2.32644      -2.21273      0.846921       1.12317       1.27123       1.37486       1.45165       1.48760
  53  13 3641.8234    2.4975  5.2010 11.5688  0.0000  0.0384   0.0141   0.1051    0.0368   0.0000   439.5075       7.92933       19.9305     -0.239882     -0.950426      -4.37015       1.16607       1.55156       1.75030       1.90712       2.04133       2.05148
  53  14 3818.7059    2.0354  8.2025 11.1282  0.0007  0.0586   0.0090   0.1553    0.0369   0.0000   443.4289       9.99784       19.8959       4.28093      0.804322      -5.46447       1.76263       2.40750       2.68876       2.96858       3.06254       3.14482
  54   1 1147.8713    0.0662  0.0592 10.2340  0.0000  0.0146   0.0074   0.0195    0.0165   0.0000   440.4559    -0.0815517       20.3005     -0.254299      -3.47594     -0.784379      0.427307      0.577202      0.715782      0.843361      0.761519      0.728824
  54   2 1454.4099    0.1534  0.1748 10.0774  0.0000  0.0086   0.0060   0.0244    0.0185   0.0000   442.2650     -0.922649       21.1926     -0.502724      -3.37564       1.36197      0.276533      0.340199      0.389916      0.394981      0.416556      0.449291
  54   3 1709.1142    0.3564  0.3723 10.0642  0.0000  0.0100   0.0077   0.0248    0.0259   0.0000   442.0421     -0.417243       22.4104     -0.241118      -3.91528      0.211344      0.306071      0.405028      0.456284      0.525207      0.568842      0.575880
  54   4 1935.3035    0.6108  0.7474 10.0688  0.0000  0.0136   0.0093   0.0348    0.0468   0.0000   441.6513      0.134435       22.6505      0.558499      -2.57642      -2.21541      0.404612      0.533731      0.591329      0.700021      0.741991      0.778347
  54   5 2151.7299    0.9887  1.0055 10.3223  0.0000  0.0150   0.0126   0.0379    0.0748   0.0000   442.4843      0.761303       20.6235      0.890256      -2.72815      0.590404      0.462439      0.610115      0.673022      0.741409      0.780997      0.801968
  54   6 2356.7683    1.4946  1.3714 10.6098  0.0000  0.0171   0.0164   0.0454    0.0951   0.0000   442.1379       1.52596       22.6329       1.03212      -4.25514     -0.631123      0.517940      0.680869      0.768471      0.821763      0.878272      0.906027
  54   7 2552.4152    2.1285  1.4427 11.3662  0.0000  0.0174   0.0227   0.0472    0.0889   0.0000   441.7117       2.68603       22.0259      0.587272      -4.07955       1.04637      0.522929      0.713431      0.786522      0.882638      0.894982      0.933649
  54   8 2744.6917    3.0360  1.3175 11.6308  0.0000  0.0160   0.0328   0.0420    0.1375   0.0000   442.2115       1.64847       21.0241       1.42599      -2.40382      -1.18440      0.497887      0.663279      0.736388      0.795888      0.842519      0.870832
  54   9 2934.1166    3.9741  1.2798 12.1475  0.0000  0.0155   0.0442   0.0414    0.1673   0.0000   441.9721       4.12748       21.5117       1.42891      -3.76756      -1.19633      0.487023      0.630460      0.708877      0.802664      0.830301      0.855136
  54  10 3119.6971    4.4894  1.5714 12.2651  0.0000  0.0171   0.0435   0.0459    0.1186   0.0000   442.1287       3.89342       20.8245     -0.704194      -2.73254      -1.25921      0.541225      0.719668      0.802497      0.899802      0.921861      0.948007
  54  11 3302.2949    3.9648  2.0273 12.5097  0.0000  0.0205   0.0346   0.0540    0.0660   0.0000   442.5380       4.48719       20.0355     -0.561643      -1.48837     -0.561603      0.630346      0.817656      0.937479       1.00729       1.07059       1.09868
  54  12 3483.1612    3.1469  3.4817 11.8379  0.0000  0.0276   0.0205   0.0753    0.0456   0.0000   441.2729       6.01443       20.4999       1.51769      -4.73518      -2.37507      0.837797       1.10311       1.25644       1.33530       1.43583       1.47603
  54  13 3662.3107    2.4636  5.6609 11.4562  0.0000  0.0403   0.0129   0.1103    0.0372   0.0000   439.8841       5.69323       25.3398      0.708404      -4.93159      -3.72679       1.20132       1.61235       1.83480       1.99215       2.10236       2.14612
  54  14 3839.8241    1.9363  8.4181 11.1777 -0.0011  0.0600   0.0085   0.1633    0.0351   0.0000   441.6026       5.51380       19.3918       2.90538      -2.10481      -6.68612       1.76927       2.37746       2.70302       2.92986       3.07158       3.20186
  55   1 1156.9146    0.0567  0.0304 10.2354  0.0000  0.0151   0.0074   0.0113    0.0161   0.0000   440.6895      0.623267       21.3707     0.0912908      -3.99480       1.53214      0.560534      0.703749      0.811946      0.812683      0.733616      0.599879
  55   2 1465.1733    0.1705  0.1615 10.0435  0.0000  0.0083   0.0062   0.0183    0.0184   0.0000   442.5333     0.0623139       22.3646     -0.547451      -3.23975     -0.158506      0.262190      0.312081      0.335146      0.353649      0.417031      0.393701
  55   3 1720.6319    0.3612  0.3794 10.0405  0.0000  0.0102   0.0077   0.0248    0.0265   0.0000   441.9765     -0.301813       22.0725     -0.193752      -3.40226     -0.970071      0.308796      0.388849      0.431648      0.491447      0.518686      0.542511
  55   4 1948.0190    0.6467  0.7853 10.0456  0.0000  0.0136   0.0095   0.0351    0.0497   0.0000   442.3247       1.17777       22.2673      -1.48463      -3.18367      0.200940      0.397738      0.540806      0.600009      0.675884      0.677532      0.708643
  55   5 2165.6570    1.0023  1.1104 10.2710  0.0000  0.0158   0.0125   0.0425    0.0825   0.0000   443.0299      0.800652       20.6108   -0.00700869      -3.54154     0.0306750      0.440054      0.609394      0.649280      0.752529      0.772502      0.798826
  55   6 2371.3450    1.5661  1.3387 10.6871  0.0000  0.0168   0.0172   0.0444    0.0989   0.0000   441.7275       1.24497       21.3474      0.700072      -2.48809      0.289276      0.482285      0.653136      0.726033      0.813204      0.853871      0.860958
  55   7 2567.9363    2.2559  1.4581 11.1994  0.0000  0.0170   0.0232   0.0457    0.1001   0.0000   442.3319       2.06606       21.4857      0.538438      -3.56663      -3.42467      0.505830      0.662100      0.750383      0.830228      0.856928      0.908575
  55   8 2761.2522    3.1399  1.3819 11.4321  0.0001  0.0160   0.0329   0.0423    0.1607   0.0000   441.4105       1.67801       21.4625       1.10181      -2.44770      0.785784      0.499135      0.661809      0.726538      0.811646      0.851356      0.868205
  55   9 2951.5170    4.0625  1.2982 12.3738 -0.0000  0.0156   0.0438   0.0411    0.1221   0.0000   441.0706       3.33477       21.9512       1.70621      -3.09888      -2.04543      0.466640      0.615422      0.686134      0.764666      0.802817      0.827478
  55  10 3137.8067    4.3835  1.5130 12.3180  0.0000  0.0169   0.0436   0.0442    0.1219   0.0000   441.4765       3.25966       20.8538      0.395710      -3.06088      -1.50688      0.507796      0.688327      0.769395      0.884330      0.912166      0.933156
  55  11 3321.1777    3.9072  2.3130 12.2208 -0.0000  0.0218   0.0309   0.0565    0.0673   0.0000   440.7522       4.90758       20.8457       2.17666     -0.833770     -0.741906      0.646358      0.885102      0.986094       1.10140       1.15201       1.17787
  55  12 3502.7299    3.1119  3.5907 11.9202  0.0000  0.0290   0.0200   0.0755    0.0429   0.0000   442.3134       4.57970       20.1612      0.194832      0.288386      0.825900      0.854449       1.14283       1.27833       1.38604       1.45461       1.48347
  55  13 3682.7006    2.4379  5.9250 11.3443  0.0000  0.0420   0.0125   0.1124    0.0401   0.0000   443.1813       4.81157       21.3078       4.60276      -3.15773      -1.04948       1.23839       1.64229       1.87402       2.04290       2.13666       2.19516
  55  14 3860.9326    1.9186  8.9773 11.1215  0.0007  0.0639   0.0080   0.1708    0.0348   0.0000   444.5337       5.20806       22.5376       1.77622      -1.37739       1.11425       1.83962       2.49363       2.81224       3.06547       3.20072       3.26272
  56   1 1165.8907    0.0614  0.0527 10.2091  0.0000  0.0150   0.0077   0.0174    0.0162   0.0000   441.7919     -0.576023       20.0289     -0.231629      -4.25446     -0.917688      0.413745      0.599892      0.644022      0.675051      0.770605      0.854093
  56   2 1475.8023    0.1714  0.1642 10.0538  0.0000  0.0076   0.0063   0.0196    0.0182   0.0000   442.5976      0.806102       22.2678     -0.161461      -3.16039      0.439813      0.255880      0.317331      0.393209      0.461780      0.494930      0.509392
  56   3 1731.9781    0.3878  0.3930 10.0373  0.0000  0.0098   0.0079   0.0244    0.0266   0.0000   442.2911      0.323706       21.8992     -0.178775      -3.72815      0.288747      0.279216      0.356174      0.413834      0.436600      0.479627      0.511546
  56   4 1960.6657    0.6667  0.6995 10.1459  0.0000  0.0128   0.0100   0.0315    0.0462   0.0000   442.4020     -0.141178       21.4213      -1.27505      -2.25442       1.11902      0.354605      0.490205      0.527152      0.584603      0.638709      0.640375
  56   5 2179.4119    1.0639  1.0947 10.2101  0.0000  0.0155   0.0129   0.0391    0.0938   0.0000   441.4278      0.105483       22.7145    -0.0291669      -3.25551     -0.283325      0.447404      0.593454      0.658782      0.734081      0.766704      0.799116
  56   6 2385.8002    1.6128  1.3926 10.9583  0.0000  0.0171   0.0175   0.0459    0.0822   0.0000   442.7465       1.62396       22.1737     -0.488895      -3.85335      -2.31116      0.505563      0.680955      0.746359      0.830607      0.874185      0.911131
  56   7 2583.3747    2.3316  1.3309 11.5457  0.0000  0.0165   0.0257   0.0433    0.1061   0.0000   441.8918       2.17773       22.1166     -0.438777      -3.98525      0.356478      0.495964      0.656542      0.755551      0.825235      0.857781      0.886164
  56   8 2777.6999    3.2226  1.3390 11.8631  0.0000  0.0159   0.0344   0.0419    0.1276   0.0000   442.0766       2.42583       21.2622     -0.163431      -2.98005      -1.34320      0.470430      0.617581      0.700445      0.761153      0.795413      0.857576
  56   9 2968.7255    4.1373  1.2927 12.1353  0.0000  0.0153   0.0441   0.0400    0.1557   0.0000   441.6198       2.44875       22.4189       1.20401      -3.15943     -0.966035      0.451919      0.602490      0.667570      0.733129      0.775632      0.795559
  56  10 3155.7616    4.4096  1.5866 12.3943 -0.0000  0.0172   0.0423   0.0455    0.1068   0.0000   441.2989       3.63710       21.5279      0.289497      -3.71796      0.627236      0.514076      0.700169      0.785253      0.863631      0.877627      0.917570
  56  11 3339.9490    3.7679  2.4384 12.3501  0.0000  0.0224   0.0289   0.0583    0.0536   0.0000   440.4368       4.99896       21.4052       3.14464      -2.78662      -1.79543      0.651175      0.864567      0.962970       1.04646       1.10592       1.13735
  56  12 3522.2204    2.9438  4.0418 11.7406  0.0000  0.0304   0.0176   0.0826    0.0411   0.0000   442.6618       5.71163       18.4068      0.772075     -0.267019      -1.16104      0.892398       1.19179       1.32262       1.46029       1.54979       1.59067
  56  13 3702.9524    2.3350  6.1071 11.3771 -0.0011  0.0432   0.0118   0.1171    0.0389   0.0000   441.4343       6.59714       24.6505      0.335910       1.07450      -4.37463       1.25495       1.67458       1.88206       2.03171       2.17233       2.25233
  56  14 3881.8101    1.8694  9.5036 11.0719 -0.0015  0.0661   0.0075   0.1823    0.0341   0.0000   440.7924       4.52599       15.4246      -1.66475      -2.32803      -9.74425       1.85680       2.49459       2.84830       3.08978       3.29698       3.38945
  57   1 1174.7784    0.0769  0.0657 10.2129  0.0000  0.0160   0.0068   0.0189    0.0162   0.0000   441.0028      -1.15130       21.4899      0.896534      -2.23659     -0.633665      0.311272      0.638062      0.517874      0.687132      0.597235      0.704123
  57   2 1486.3288    0.1799  0.1773 10.0922  0.0000  0.0082   0.0062   0.0183    0.0183   0.0000   442.8608     -0.504936       21.8037     -0.230291      -2.90758      0.733327      0.231798      0.305223      0.355185      0.363208      0.406418      0.410467
  57   3 1743.1922    0.3943  0.4613 10.0208  0.0000  0.0107   0.0075   0.0278    0.0285   0.0000   442.5883     0.0675840       22.1359     0.0926729      -2.69288      0.449480      0.313980      0.406031      0.454711      0.492729      0.526137      0.513888
  57   4 1973.1344    0.6825  0.7001 10.1447  0.0000  0.0123   0.0101   0.0307    0.0480   0.0000   442.0414    -0.0609553       22.4935      0.306280      -3.29041     -0.139572      0.368868      0.482246      0.534204      0.592979      0.624310      0.662804
  57   5 2193.0332    1.0972  1.1147 10.3066  0.0000  0.0150   0.0132   0.0413    0.0910   0.0000   441.7574      0.408995       20.0965      0.392170      -4.24809     -0.602384      0.436789      0.585628      0.671806      0.733295      0.760355      0.801048
  57   6 2400.1411    1.6417  1.4197 10.8152  0.0000  0.0168   0.0171   0.0452    0.0874   0.0000   442.9831       1.39076       21.3706       2.08793      -2.28361      -1.21581      0.486151      0.647397      0.713381      0.789783      0.837975      0.876279
  57   7 2598.6338    2.3707  1.3695 11.4837  0.0000  0.0162   0.0252   0.0435    0.1022   0.0000   442.8494       1.40609       21.3895       1.27722      -3.01821     0.0459218      0.483882      0.626943      0.708254      0.771984      0.803359      0.852741
  57   8 2794.0253    3.2635  1.3935 11.7890  0.0000  0.0161   0.0337   0.0429    0.1342   0.0000   441.4851       3.38449       22.2851       1.33846      -2.57619     -0.936860      0.482939      0.638277      0.707324      0.781468      0.810681      0.831956
  57   9 2985.8656    4.2152  1.2341 12.7072  0.0000  0.0148   0.0468   0.0404    0.1169   0.0000   441.8476       2.26224       21.0931       1.08436      -2.17660      -1.14732      0.437725      0.579154      0.657608      0.715543      0.742857      0.777218
  57  10 3173.6085    4.4146  1.5920 12.3882  0.0000  0.0171   0.0423   0.0453    0.1157   0.0000   441.2346       3.79548       21.2812      0.114167      -2.36247      -1.92910      0.507888      0.669045      0.758760      0.841063      0.908445      0.947079
  57  11 3358.5238    3.7306  2.4765 12.3488  0.0000  0.0227   0.0283   0.0583    0.0541   0.0000   441.2549       3.92024       21.4913       1.59872      -2.84526     -0.939865      0.640864      0.871261      0.956181       1.05213       1.11383       1.13921
  57  12 3541.5835    2.8760  4.2255 11.7610  0.0000  0.0315   0.0167   0.0845    0.0392   0.0000   442.4058       5.86466       18.6632     -0.688940      -1.56657     -0.891129      0.879059       1.17530       1.32994       1.44920       1.55182       1.58183
  57  13 3722.9515    2.2824  6.6147 11.3342 -0.0011  0.0459   0.0108   0.1259    0.0390   0.0000   441.9099       8.56193       22.6925       1.02846      -3.03012      -3.48374       1.29272       1.74045       1.93542       2.13987       2.26450       2.32269
  57  14 3902.5053    1.8339 10.2219 11.1109  0.0009  0.0718   0.0072   0.1924    0.0324   0.0000   443.0124       3.38710       19.4669       2.14653       2.55068      -5.78779       1.99635       2.69254       3.06406       3.35485       3.57227       3.67378
  58   1 1183.5511    0.0845  0.0792 10.1552  0.0000  0.0111   0.0066   0.0203    0.0162   0.0000   441.3955      0.299559       20.9357      -1.32929      -2.23606      0.100652      0.272478      0.405445      0.440562      0.455242      0.582658      0.535553
  58   2 1496.7147    0.1918  0.1687 10.0094  0.0000  0.0079   0.0063   0.0171    0.0182   0.0000   442.2239     -0.389221       21.8007      0.486427      -3.22671     -0.283216      0.266050      0.416488      0.473865      0.585642      0.596953      0.564184
  58   3 1754.2801    0.4016  0.4934 10.0179  0.0000  0.0114   0.0074   0.0285    0.0288   0.0000   441.9450     0.0934288       21.5515      -1.02596      -3.40675     -0.268520      0.300570      0.428478      0.482210      0.561969      0.573560      0.575353
  58   4 1985.5270    0.6956  0.7357 10.1930  0.0000  0.0127   0.0101   0.0322    0.0476   0.0000   443.1699     0.0899239       21.6878      0.667754      -2.54811     -0.652604      0.336082      0.457254      0.504349      0.567656      0.597055      0.612791
  58   5 2206.5093    1.1215  1.1777 10.1964  0.0000  0.0155   0.0130   0.0403    0.0980   0.0000   442.1396    -0.0330668       22.5240      0.402711      -4.27286     -0.166055      0.455764      0.599750      0.667178      0.741067      0.783799      0.806674
  58   6 2414.3037    1.6946  1.4784 10.6915  0.0000  0.0173   0.0173   0.0456    0.0994   0.0000   441.9694      0.778103       22.8573      0.625924      -3.20038      0.512292      0.487308      0.654827      0.719605      0.815070      0.847334      0.883002
  58   7 2613.8047    2.4422  1.4049 11.3484 -0.0052  0.0163   0.0246   0.0418    0.1054   0.0000   442.4428       3.11484       21.3973     0.0612277      -2.85360      0.846066      0.473175      0.633414      0.705610      0.776853      0.822467      0.861860
  58   8 2810.2552    3.3898  1.3458 11.7761  0.0000  0.0154   0.0351   0.0422    0.1424   0.0000   442.3800       2.35237       22.0060   -0.00577660      -3.37790     -0.800123      0.438815      0.575368      0.647640      0.732893      0.752139      0.786961
  58   9 3002.8148    4.2455  1.3331 12.5009 -0.0000  0.0156   0.0444   0.0409    0.1226   0.0000   441.8350       2.66998       21.1929      0.127269     -0.848801      -1.26617      0.447969      0.584043      0.662626      0.746276      0.799152      0.813883
  58  10 3191.2735    4.3026  1.7263 12.4137 -0.0000  0.0178   0.0391   0.0474    0.0934   0.0000   442.6166       4.30172       23.4327       2.07700      -4.09894     -0.871062      0.514997      0.680375      0.763097      0.852777      0.872805      0.906065
  58  11 3377.0227    3.6123  2.6631 12.3042 -0.0000  0.0229   0.0262   0.0623    0.0477   0.0000   442.9207       4.10036       21.4769       2.82175     -0.962591     -0.328899      0.638691      0.864260      0.970623       1.05920       1.13042       1.14307
  58  12 3560.9020    2.8408  4.4471 11.6363 -0.0001  0.0320   0.0160   0.0880    0.0416   0.0000   441.3102       3.96150       20.5921       1.63235      -4.83940      -3.90518      0.912620       1.21702       1.37924       1.50739       1.58776       1.62709
  58  13 3742.9303    2.2895  7.1126 11.1709  0.0011  0.0487   0.0101   0.1305    0.0408   0.0000   446.1202       4.60090       18.6239       2.58681      -1.56552      -2.03101       1.40184       1.85625       2.10211       2.31342       2.43339       2.55407
  59   1 1192.2303    0.0847  0.0706 10.1636  0.0000  0.0114   0.0068   0.0167    0.0160   0.0000   441.7122     -0.318730       21.1138      0.499035      -3.66325      0.213835      0.297670      0.378666      0.488664      0.493255      0.514285      0.541249
  59   2 1506.9618    0.2134  0.2031 10.0083  0.0000  0.0077   0.0063   0.0188    0.0189   0.0000   442.3652     -0.284194       22.8089      0.357378      -3.02964     -0.245753      0.219989      0.275649      0.329051      0.367772      0.366368      0.364361
  59   3 1765.2954    0.4202  0.4400 10.0331  0.0000  0.0101   0.0079   0.0253    0.0286   0.0000   442.6422     -0.886249       21.3289      0.628461      -2.03860     -0.288294      0.278180      0.351818      0.423069      0.449398      0.462661      0.496153
  59   4 1997.8540    0.7169  0.8210 10.0803  0.0000  0.0134   0.0098   0.0328    0.0536   0.0000   442.3663    -0.0932884       21.6688      0.547694      -3.54761      0.910837      0.353659      0.480291      0.526051      0.601433      0.607933      0.662100
  59   5 2219.8496    1.1534  1.2118 10.2039  0.0000  0.0156   0.0132   0.0419    0.1062   0.0000   442.6561     -0.247847       22.3179      0.375150      -2.73573     -0.330287      0.423761      0.567373      0.644291      0.701001      0.735125      0.784593
  59   6 2428.3757    1.7473  1.5006 10.7614  0.0000  0.0170   0.0172   0.0447    0.0894   0.0000   441.9231       1.16273       22.8536     -0.152511      -3.07327     -0.569427      0.477897      0.628869      0.710749      0.800891      0.848461      0.859333
  59   7 2628.8602    2.5428  1.6146 10.9861 -0.0001  0.0169   0.0233   0.0443    0.1104   0.0000   441.9774       2.63055       20.4553      0.150953     -0.985317      -1.08745      0.478551      0.618774      0.709726      0.772914      0.826451      0.861062
  59   8 2826.2759    3.4372  1.3115 12.0484  0.0000  0.0154   0.0360   0.0404    0.1241   0.0000   441.9929       2.25331       20.9978      0.609227      -3.75248      -1.00557      0.430144      0.560422      0.632904      0.724677      0.735584      0.765017
  59   9 3019.6581    4.2528  1.4210 12.6859  0.0000  0.0160   0.0428   0.0419    0.0917   0.0000   442.2443       3.18020       21.4971       2.03526      -2.80121      -1.52518      0.459461      0.611766      0.682841      0.764585      0.780636      0.803020
  59  10 3208.8816    4.2330  1.8413 12.4774  0.0000  0.0186   0.0364   0.0474    0.0741   0.0000   441.5363       3.92111       22.0553       1.70438      -1.99945      -2.51000      0.520284      0.708399      0.786941      0.896304      0.913877      0.933787
  59  11 3395.3735    3.5557  2.7925 12.1374  0.0001  0.0233   0.0247   0.0629    0.0506   0.0000   441.9192       4.03459       20.1280      0.568191      -1.11312      -2.23746      0.651144      0.864796      0.978196       1.07510       1.14020       1.17443
  59  12 3579.9832    2.7777  4.8532 11.5071  0.0000  0.0343   0.0148   0.0927    0.0428   0.0000   442.3026       3.99297       21.8600       1.16010     -0.203135      -3.89873      0.933452       1.24843       1.40702       1.54508       1.64058       1.69373
  59  13 3762.7571    2.2002  7.6353 11.1059 -0.0009  0.0510   0.0091   0.1413    0.0408   0.0000   440.6033       6.21964       21.4011      0.653663      -3.90253      -1.69384       1.40009       1.84730       2.08373       2.25476       2.41990       2.46480
  60   1 1200.8476    0.0753  0.0748 10.1838  0.0000  0.0139   0.0065   0.0196    0.0159   0.0000   441.0493     0.0711081       21.5291      0.534573      -4.04154      0.309819      0.297877      0.520380      0.490049      0.557405      0.581292      0.518501
  60   2 1517.1042    0.2139  0.1999 10.0452  0.0000  0.0077   0.0064   0.0186    0.0185   0.0000   442.3469     -0.320620       22.1940      0.151851      -4.08870      0.273508      0.232153      0.287184      0.341068      0.352804      0.380483      0.403549
  60   3 1776.1304    0.4465  0.4752 10.0184  0.0000  0.0103   0.0080   0.0267    0.0304   0.0000   441.6998     -0.608487       22.2401      0.661526      -4.03535     -0.707777      0.266912      0.362467      0.404145      0.445272      0.452563      0.474877
  60   4 2010.0514    0.7642  0.8330 10.0730  0.0000  0.0127   0.0102   0.0340    0.0570   0.0000   442.9820       1.02472       22.5283      0.314809      -2.27940     -0.422195      0.350778      0.458448      0.505726      0.558873      0.600532      0.623265
  60   5 2233.0619    1.1856  1.2691 10.2525  0.0000  0.0158   0.0131   0.0429    0.0970   0.0000   442.0548       1.20165       21.0015      0.186735      -3.86340     -0.570177      0.422996      0.583449      0.634908      0.713136      0.746915      0.754480
  60   6 2442.2924    1.8174  1.5323 10.7470  0.0001  0.0169   0.0176   0.0451    0.0954   0.0000   442.2485       1.07001       22.5867      0.431194      -3.15016      -1.51088      0.471938      0.618351      0.698893      0.774049      0.812374      0.850016
  60   7 2643.8273    2.6032  1.5480 11.5241  0.0000  0.0168   0.0246   0.0437    0.0838   0.0000   442.1787       1.00877       21.8868      0.316115      -2.72595      -1.49057      0.471752      0.619505      0.702790      0.779220      0.805957      0.849318
  60   8 2842.1969    3.5833  1.3860 11.9894  0.0000  0.0155   0.0360   0.0411    0.1266   0.0000   442.3227       1.95253       21.7355      0.373399      -1.62612    -0.0857864      0.428324      0.565149      0.638634      0.718907      0.744835      0.781705
  60   9 3036.3687    4.3577  1.3809 12.5570  0.0000  0.0158   0.0436   0.0401    0.1123   0.0000   442.0782       2.63625       22.3855       2.42438      -1.90595     -0.504061      0.431835      0.587353      0.636394      0.729496      0.772459      0.798530
  60  10 3226.3206    4.2717  1.8281 12.5086 -0.0003  0.0181   0.0370   0.0483    0.0778   0.0000   441.4579       3.93140       22.2999       1.54540      -2.39794      -2.13296      0.491949      0.657090      0.729059      0.816111      0.869602      0.873984
  60  11 3413.5961    3.4696  2.9572 12.1567 -0.0000  0.0244   0.0233   0.0648    0.0464   0.0000   443.9581       4.66645       20.8105      0.923035     -0.119133      -2.35221      0.642819      0.875466      0.972842       1.09647       1.16516       1.18819
  60  12 3599.0052    2.6988  5.0242 11.5954  0.0000  0.0354   0.0140   0.0965    0.0396   0.0000   441.7416       6.48077       21.4256      0.388926     -0.547454      -1.65115      0.939272       1.27626       1.43259       1.59762       1.69406       1.73219
  60  13 3782.4664    2.1585  7.7691 11.1898  0.0007  0.0538   0.0088   0.1430    0.0379   0.0000   442.2915       5.86333       21.7083       4.20529      0.652065      -3.39691       1.42912       1.92841       2.19331       2.38447       2.53681       2.61822
  61   1 1209.3846    0.0877  0.0786 10.1863  0.0000  0.0116   0.0061   0.0192    0.0158   0.0000   441.3685     -0.177774       22.5701     -0.343224      -2.79492      0.737995      0.294985      0.434390      0.449642      0.523506      0.501804      0.504879
  61   2 1527.1269    0.2125  0.2052 10.0692  0.0000  0.0078   0.0062   0.0186    0.0185   0.0000   442.3864     -0.475818       21.1879      0.407853      -2.64520      0.453210      0.214251      0.287949      0.320085      0.375110      0.397103      0.407271
  61   3 1786.8526    0.4454  0.5182 10.0304  0.0000  0.0111   0.0077   0.0272    0.0314   0.0000   442.5905     -0.154310       21.8024     -0.892904      -4.58453     -0.879920      0.298885      0.387109      0.434714      0.500554      0.544843      0.565134
  61   4 2022.1498    0.7862  0.8083 10.1419  0.0000  0.0127   0.0105   0.0325    0.0564   0.0000   442.0300      0.413451       22.5056      0.928247      -4.60081      0.492851      0.336238      0.463901      0.511110      0.561035      0.604403      0.632294
  61   5 2246.1404    1.2203  1.3182 10.2258  0.0000  0.0159   0.0128   0.0426    0.0937   0.0000   442.2547      0.973208       21.8784      0.214353      -4.06038     -0.453218      0.416496      0.553529      0.640015      0.693332      0.753245      0.770903
  61   6 2456.0735    1.8492  1.4980 10.8308  0.0000  0.0163   0.0179   0.0450    0.0895   0.0000   442.1208      0.855448       21.4331       2.54986      -3.74741    -0.0490524      0.441712      0.572720      0.643209      0.718598      0.735467      0.757029
  61   7 2658.6418    2.7052  1.5043 11.4135 -0.0000  0.0160   0.0258   0.0437    0.1056   0.0000   441.6892       2.29443       21.4532       1.27629      -2.87645     -0.120840      0.439401      0.575907      0.643391      0.706816      0.754720      0.785837
  61   8 2858.0593    3.6190  1.3493 12.2408 -0.0039  0.0153   0.0366   0.0402    0.1055   0.0000   442.0075       2.27095       22.2528      0.324569      -3.98644      -1.31985      0.429529      0.565440      0.625507      0.702532      0.720011      0.757342
  61   9 3052.9368    4.3881  1.4217 12.4497  0.0000  0.0157   0.0425   0.0401    0.1139   0.0000   441.1644       3.81203       22.0114     -0.439959      -2.58677      -1.33635      0.432321      0.568026      0.629369      0.708924      0.726780      0.753686
  61  10 3243.6090    4.2344  1.9649 12.4428 -0.0000  0.0187   0.0347   0.0490    0.0724   0.0000   441.8763       3.50544       21.7609       2.16958      -3.17294      -1.49034      0.502169      0.663845      0.727126      0.819062      0.854458      0.879290
  61  11 3431.6781    3.3712  3.1506 12.2156  0.0000  0.0255   0.0222   0.0675    0.0443   0.0000   442.0982       3.99007       19.8474       1.13441      -1.83087      -3.62208      0.671101      0.895248       1.00452       1.11278       1.16483       1.20369
  61  12 3617.7279    2.6733  5.2391 11.4812 -0.0000  0.0360   0.0133   0.0986    0.0420   0.0000   439.6006       6.75786       23.1071      0.235770     -0.996891      -4.87630      0.942673       1.27178       1.42155       1.57584       1.64605       1.69568
  61  13 3801.8470    2.0754  8.1226 11.3599 -0.0000  0.0562   0.0085   0.1519    0.0342   0.0000   442.3272       3.69460       23.0310       1.22961      -6.08608      -2.47983       1.46287       1.99741       2.21843       2.46949       2.59630       2.69416
  62   1 1217.8310    0.0883  0.0848 10.1873  0.0000  0.0098   0.0061   0.0196    0.0157   0.0000   441.0240     -0.587619       22.5844     -0.189675      -3.69277    -0.0193597      0.274631      0.353163      0.409655      0.423317      0.480735      0.449978
  62   2 1537.0186    0.2213  0.2218 10.0430  0.0000  0.0083   0.0062   0.0203    0.0188   0.0000   442.1221     0.0981888       22.2927      0.128604      -3.45630    -0.0425525      0.248677      0.345724      0.396009      0.416833      0.472233      0.445524
  62   3 1797.5042    0.4491  0.4883 10.0692  0.0000  0.0104   0.0078   0.0262    0.0302   0.0000   442.0424     -0.522661       21.3107      0.163677      -2.78607      0.533047      0.269046      0.368088      0.401717      0.451016      0.455250      0.491825
  62   4 2034.1503    0.7714  0.9446 10.0749  0.0000  0.0139   0.0097   0.0369    0.0617   0.0000   443.0106     -0.280055       21.5257       1.62729      -2.14370      -1.14322      0.361044      0.485840      0.548618      0.588614      0.593977      0.660026
  62   5 2259.0688    1.2556  1.3210 10.4316  0.0000  0.0165   0.0135   0.0416    0.0899   0.0000   442.1112       1.34832       21.4372      0.885442      -3.01683     -0.419658      0.429505      0.585663      0.642512      0.711546      0.743881      0.785984
  62   6 2469.7439    1.8985  1.5535 10.9235 -0.0001  0.0172   0.0178   0.0441    0.0836   0.0000   441.8308       2.29949       21.8491      0.640684      -1.75945     -0.245966      0.440501      0.594743      0.648098      0.730436      0.784352      0.807703
  62   7 2673.4322    2.7503  1.5258 11.3977 -0.0001  0.0165   0.0258   0.0428    0.1119   0.0000   441.8874       1.96091       21.7745      0.255790      -2.39313      -1.04171      0.434703      0.577128      0.638000      0.719136      0.757443      0.788302
  62   8 2873.7691    3.6874  1.3281 12.2591  0.0000  0.0153   0.0376   0.0402    0.1190   0.0000   441.6124       2.01445       21.6007      0.913092      -2.71754      -2.61470      0.398625      0.548693      0.613466      0.697293      0.721868      0.758186
  62   9 3069.3783    4.3833  1.4721 12.3142  0.0000  0.0156   0.0415   0.0424    0.1251   0.0000   442.7376       2.71976       21.2504     -0.546895      -3.37149      0.397761      0.406493      0.535812      0.605611      0.677957      0.703500      0.726151
  62  10 3260.8353    4.1074  2.0612 12.4833  0.0000  0.0193   0.0323   0.0499    0.0620   0.0000   442.3210       5.08114       21.4582       1.43834      -3.67121      0.714180      0.506319      0.686387      0.754372      0.845349      0.884364      0.909395
  62  11 3449.6587    3.3080  3.2901 12.1439 -0.0000  0.0257   0.0209   0.0682    0.0420   0.0000   442.2097       4.80322       21.1523       1.78938      -2.79824     -0.210466      0.680971      0.903116       1.03166       1.13792       1.21797       1.25562
  62  12 3636.5230    2.6355  5.6920 11.4763  0.0004  0.0385   0.0127   0.1040    0.0416   0.0000   442.4438       6.73101       21.9434     -0.227151      -1.59976     -0.445968       1.00053       1.33553       1.52350       1.67379       1.79307       1.85940
  62  13 3821.2712    2.0191  8.4973 11.3829  0.0013  0.0583   0.0082   0.1601    0.0334   0.0000   445.0314       2.57884       18.4271       3.94809       1.38498      -2.13421       1.50143       2.04177       2.29145       2.53698       2.67724       2.74065
  63   1 1226.2381    0.0809  0.0973 10.1757  0.0000  0.0116   0.0061   0.0231    0.0157   0.0000   440.8390     -0.413330       22.5274     -0.554628      -1.95167     0.0321888      0.300172      0.428661      0.494404      0.604510      0.623364      0.667854
  63   2 1546.7973    0.2249  0.2065 10.0409  0.0000  0.0076   0.0063   0.0177    0.0186   0.0000   442.3266     -0.129022       21.7369      0.460022      -3.43248    -0.0719859      0.191441      0.263585      0.303277      0.346557      0.369653      0.383357
  63   3 1808.0434    0.4802  0.5405 10.0480  0.0000  0.0108   0.0079   0.0274    0.0324   0.0000   442.2237     -0.468159       22.3959      0.710994      -2.98882     0.0133717      0.285438      0.377800      0.436396      0.470391      0.505114      0.517635
  63   4 2046.0503    0.7898  1.0308 10.1189  0.0006  0.0143   0.0097   0.0400    0.0619   0.0000   441.9271    0.00467014       22.2093     -0.299996      -4.15971     -0.927272      0.370792      0.501117      0.558113      0.637064      0.670194      0.686828
  63   5 2271.8850    1.2855  1.3278 10.5710  0.0000  0.0163   0.0138   0.0427    0.0834   0.0000   442.6288     -0.265552       21.6051      0.432005      -1.73268     -0.642056      0.408754      0.557666      0.605449      0.693790      0.745831      0.774831
  63   6 2483.3387    1.9910  1.5778 10.7693 -0.0000  0.0168   0.0183   0.0431    0.1025   0.0000   443.1329       1.53737       22.3576      0.390143      -3.34053     -0.662322      0.452660      0.592467      0.673351      0.749569      0.789245      0.813534
  63   7 2688.0690    2.7957  1.5593 11.5028  0.0000  0.0161   0.0258   0.0439    0.0964   0.0000   442.6331       2.21779       22.8826     -0.483933      -3.32549     -0.566171      0.416259      0.554459      0.629782      0.697062      0.734155      0.765010
  63   8 2889.3674    3.7894  1.3804 12.2495  0.0000  0.0155   0.0373   0.0402    0.1137   0.0000   442.5766       2.12340       22.3670       1.18656      -2.38184      -1.27140      0.397144      0.538953      0.592303      0.661474      0.677389      0.711019
  63   9 3085.6831    4.4593  1.4788 12.5119 -0.0043  0.0159   0.0415   0.0402    0.1096   0.0000   441.9598       3.18697       22.0079       2.58358      -3.47212      -1.86579      0.417938      0.546281      0.623620      0.698037      0.725689      0.763771
  63  10 3277.9445    4.0225  2.1145 12.6819  0.0000  0.0194   0.0319   0.0532    0.0559   0.0000   441.4510       2.09863       20.3363      0.354325     -0.115523      -1.53930      0.505201      0.675843      0.769902      0.864923      0.897728      0.941196
  63  11 3467.4894    3.2834  3.5109 12.0015 -0.0001  0.0268   0.0200   0.0703    0.0454   0.0000   441.5015       3.00236       20.2432      0.987121      -2.76335     -0.799876      0.691921      0.918848       1.02549       1.13422       1.18988       1.25521
  63  12 3655.1624    2.4712  5.7069 11.7498 -0.0004  0.0400   0.0125   0.1095    0.0360   0.0000   442.1855       3.84105       22.0597      0.804637      -1.76678      -6.24318       1.02319       1.36287       1.54629       1.70589       1.82449       1.86236
  63  13 3840.4912    1.9592  8.7038 11.3775 -0.0002  0.0614   0.0081   0.1639    0.0335   0.0000   444.3120       2.37109       19.6434       4.70822      -2.26883      -5.80922       1.54927       2.08648       2.34745       2.61709       2.75340       2.85774
  64   2 1556.4626    0.2384  0.2644 10.0056  0.0000  0.0091   0.0060   0.0201    0.0195   0.0000   441.6383     -0.201029       21.7435     -0.302977      -4.08076     -0.567092      0.226229      0.289395      0.349792      0.389241      0.431055      0.412558
  64   3 1818.4538    0.5011  0.5423 10.0403  0.0000  0.0108   0.0080   0.0256    0.0327   0.0000   442.5026     -0.141386       22.5198      0.373716      -3.08977      -1.26920      0.273405      0.350899      0.396678      0.447350      0.481994      0.490749
  64   4 2057.8531    0.8242  0.9470 10.2276  0.0000  0.0137   0.0102   0.0355    0.0607   0.0000   442.1567       1.12115       22.2708      0.601763      -2.53539      0.145888      0.344115      0.458695      0.507646      0.579376      0.617854      0.630573
  64   5 2284.5830    1.3306  1.4256 10.3179  0.0000  0.0160   0.0130   0.0433    0.0830   0.0000   443.3046      0.508312       21.0667      0.278932      -2.83306     0.0914077      0.407392      0.534685      0.604927      0.677787      0.726407      0.746673
  64   6 2496.7907    2.0240  1.5451 10.9543  0.0000  0.0166   0.0187   0.0431    0.0900   0.0000   442.3589       1.78533       22.1415     -0.703070      -3.29370     -0.357661      0.429425      0.577170      0.637619      0.707984      0.760018      0.790297
  64   7 2702.6380    2.8375  1.4925 11.7283  0.0000  0.0159   0.0268   0.0427    0.0910   0.0000   442.5669       1.55903       22.1566       1.41110      -3.72929      0.464764      0.410800      0.546089      0.605621      0.677852      0.706036      0.763341
  64   8 2904.8185    3.8089  1.3907 12.2077  0.0000  0.0151   0.0370   0.0404    0.1170   0.0000   442.9690       1.84642       22.4951       1.08175      -2.21498      -1.16670      0.407947      0.539115      0.609639      0.679233      0.708865      0.730311
  64   9 3101.9168    4.5003  1.5155 12.3861 -0.0002  0.0158   0.0419   0.0417    0.1242   0.0000   442.4078       2.70247       21.5581      0.532429      -2.58290     -0.514808      0.432796      0.563480      0.622686      0.685916      0.732136      0.755883
  64  10 3294.8907    4.0596  2.1793 12.6096 -0.0000  0.0200   0.0314   0.0527    0.0594   0.0000   442.9472       5.56140       21.1042       1.42583      -2.86331      -1.53481      0.504568      0.686333      0.763041      0.838067      0.895270      0.929276
  64  11 3485.3231    3.1911  3.7043 11.9973  0.0001  0.0269   0.0187   0.0748    0.0416   0.0000   442.6449       5.39094       20.2910      0.748339      -2.60955     -0.146140      0.692510      0.906242       1.03539       1.13563       1.21433       1.24621
  64  12 3673.6149    2.4572  6.2761 11.7405  0.0008  0.0435   0.0119   0.1195    0.0359   0.0000   442.1392       4.99194       19.3407       1.06317      0.613678      -1.31509       1.07858       1.45921       1.63349       1.80749       1.90368       1.99119
  64  13 3859.5762    1.9290  9.3365 11.3778  0.0001  0.0644   0.0077   0.1746    0.0318   0.0000   443.0315       5.91905       21.2463       3.25795      -7.88690     -0.589383       1.57889       2.14773       2.40768       2.64408       2.83685       2.92196
  65   1 1242.7181    0.0950  0.0637 10.1649  0.0000  0.0148   0.0064   0.0129    0.0152   0.0000   440.8732       1.68957       21.9028      -1.38540      -3.68958      0.417109      0.190773      0.475288      0.353413      0.472923      0.405798      0.486794
  65   2 1566.0202    0.2506  0.2619 10.0198  0.0000  0.0079   0.0062   0.0222    0.0194   0.0000   442.5045     -0.295390       21.8042      0.582295      -3.75832       1.03386      0.199413      0.240168      0.302240      0.315096      0.325536      0.354893
  65   3 1828.7627    0.5030  0.5634 10.1023  0.0000  0.0109   0.0080   0.0273    0.0328   0.0000   442.5643     -0.526015       22.0944     -0.208786      -3.20514     -0.168686      0.276059      0.363775      0.419565      0.468966      0.520030      0.531795
  65   4 2069.5466    0.8491  0.9842 10.2505  0.0000  0.0136   0.0103   0.0369    0.0616   0.0000   442.3591      0.426281       22.5002      0.326618      -2.53921     -0.388749      0.344300      0.442176      0.510322      0.574166      0.594913      0.628919
  65   5 2297.1338    1.3566  1.3694 10.6733  0.0000  0.0160   0.0138   0.0424    0.0759   0.0000   442.3038       1.17053       21.9067      0.757508      -2.84714      -1.17974      0.403136      0.536824      0.607528      0.669362      0.711413      0.744417
  65   6 2510.1399    2.0963  1.6261 10.9939  0.0000  0.0168   0.0187   0.0439    0.0884   0.0000   441.9860       1.32793       22.0958      0.202854      -3.70281      -1.63885      0.439717      0.582317      0.645474      0.713598      0.759092      0.788342
  65   7 2717.1080    2.9907  1.5031 11.4664  0.0000  0.0155   0.0274   0.0413    0.1163   0.0000   442.2407       2.09928       21.6352     -0.575221      -2.33500      0.677430      0.402642      0.537071      0.593754      0.654189      0.686418      0.706276
  65   8 2920.1602    3.9401  1.3424 12.5803  0.0000  0.0150   0.0395   0.0405    0.1065   0.0000   443.0706       2.52377       22.1176       1.24096      -2.13626      0.222216      0.390410      0.521614      0.580654      0.651694      0.684434      0.701486
  65   9 3117.9890    4.5376  1.5432 12.6287 -0.0033  0.0158   0.0409   0.0421    0.0918   0.0000   442.7291       3.35772       23.7151       1.22775      -2.29276     -0.344942      0.406494      0.543211      0.623723      0.690352      0.697010      0.739951
  65  10 3311.7513    3.9939  2.2201 12.5427  0.0000  0.0200   0.0301   0.0517    0.0572   0.0000   441.8326       4.71099       19.9600      0.356119      -1.76295      -1.05856      0.500780      0.682082      0.757249      0.850121      0.901041      0.929012
  65  11 3502.9392    3.0965  3.7356 12.0952  0.0000  0.0278   0.0180   0.0750    0.0383   0.0000   442.6642       3.40777       21.0586       1.32423      -1.99598      -1.60736      0.686654      0.941036       1.05759       1.17997       1.25048       1.27082
  65  12 3691.9719    2.3950  6.4290 11.7102 -0.0009  0.0443   0.0112   0.1206    0.0362   0.0000   440.8601       4.76100       20.2327     -0.246899      -1.02562      -7.87763       1.09861       1.46962       1.68233       1.82347       1.94101       2.01745
  66   1 1250.9582    0.0961  0.1261 10.1352  0.0000  0.0106   0.0057   0.0241    0.0157   0.0000   440.6426     -0.149015       22.0199     -0.607608      -3.45133      0.334334      0.265430      0.342822      0.414645      0.389881      0.472784      0.508273
  66   2 1575.4723    0.2601  0.2660 10.0222  0.0000  0.0080   0.0062   0.0202    0.0196   0.0000   441.9705     -0.320371       21.8535     0.0565029      -3.48444     0.0700182      0.194284      0.269305      0.298639      0.339116      0.348504      0.388867
  66   3 1838.9999    0.5079  0.6285 10.1112  0.0000  0.0117   0.0077   0.0295    0.0341   0.0000   442.3994      0.120098       21.8618      0.341176      -3.56747     -0.292696      0.280176      0.356788      0.427896      0.465567      0.503705      0.528709
  66   4 2081.1836    0.8858  0.9900 10.1887  0.0000  0.0137   0.0106   0.0351    0.0676   0.0000   442.8259      0.151764       22.3914      0.558698      -3.77569     -0.662984      0.339170      0.450158      0.500676      0.566529      0.616296      0.641240
  66   5 2309.5788    1.3933  1.4883 10.4733  0.0000  0.0165   0.0133   0.0439    0.0804   0.0000   442.4894      0.348648       22.2533      0.412455      -3.55891      0.475813      0.400143      0.541436      0.600660      0.675058      0.710435      0.742009
  66   6 2523.4152    2.1545  1.5631 11.1635  0.0000  0.0166   0.0197   0.0427    0.0857   0.0000   441.7747       1.79492       22.3230      0.550082      -2.49700      0.546729      0.414774      0.551726      0.607622      0.677899      0.710929      0.757529
  66   7 2731.4401    3.0483  1.4862 11.6621  0.0000  0.0157   0.0280   0.0402    0.1048   0.0000   442.8850       1.73203       20.6830      0.123149      -4.00752     -0.821053      0.390892      0.518102      0.596274      0.663169      0.680233      0.716357
  66   8 2935.4046    4.0685  1.3498 12.3329 -0.0010  0.0150   0.0393   0.0383    0.1148   0.0000   442.4952       2.76141       21.1581      0.515300      -2.60363     0.0780111      0.379964      0.506024      0.542421      0.611645      0.649703      0.680941
  66   9 3133.9895    4.4414  1.5872 12.5353  0.0000  0.0162   0.0396   0.0424    0.0991   0.0000   442.9754       3.15186       22.2077      0.927523      -2.90196      -1.81935      0.408278      0.545993      0.603793      0.677820      0.706909      0.744261
  66  10 3328.4879    3.8883  2.4550 12.4325  0.0000  0.0207   0.0275   0.0550    0.0522   0.0000   441.9742       5.13389       20.9952       1.34074      -1.99032      0.341116      0.517487      0.693589      0.766337      0.862004      0.908294      0.943629
  66  11 3520.4366    3.0133  4.2112 11.9302 -0.0000  0.0299   0.0164   0.0807    0.0394   0.0000   441.3931       5.02594       18.8498     -0.117844      -2.24315      -1.24756      0.720387      0.957174       1.10067       1.20536       1.28190       1.33057
  66  12 3710.1605    2.3606  6.6762 11.6632  0.0000  0.0458   0.0107   0.1258    0.0359   0.0000   442.6585       4.96600       21.8055       1.96357      -2.49626      -1.90102       1.11676       1.50502       1.68750       1.84779       1.98726       2.07594
  67   1 1259.0195    0.0912  0.0821 10.1271  0.0000  0.0100   0.0059   0.0161    0.0153   0.0000   441.2742     -0.224008       22.6319       1.39738      -3.58497      0.887563      0.250757      0.354184      0.419746      0.446879      0.468241      0.463381
  67   2 1584.7964    0.2474  0.2742 10.0006  0.0000  0.0093   0.0060   0.0211    0.0196   0.0000   442.2880     0.0221826       21.9808     -0.138073      -3.46510     -0.714430      0.259948      0.344415      0.413859      0.447185      0.488446      0.449863
  67   3 1849.1550    0.5222  0.6408 10.1223  0.0000  0.0116   0.0079   0.0305    0.0354   0.0000   442.1723     -0.508020       21.8279      0.548601      -3.17938     0.0274593      0.285112      0.396052      0.434481      0.487454      0.517953      0.535515
  67   4 2092.6916    0.8914  1.0631 10.2154  0.0000  0.0140   0.0103   0.0384    0.0671   0.0000   442.3226     -0.867933       21.5332     -0.458572      -4.10839      0.259677      0.343099      0.452012      0.514493      0.576085      0.628330      0.662613
  67   5 2321.8606    1.4584  1.4421 10.5283  0.0000  0.0160   0.0141   0.0419    0.0839   0.0000   442.2398      0.779477       22.9394     -0.154427      -3.52997      0.673547      0.390243      0.519024      0.583093      0.656356      0.683956      0.707333
  67   6 2536.5817    2.2049  1.6282 10.7782  0.0000  0.0164   0.0190   0.0428    0.1055   0.0000   442.4558      0.989058       21.5030      0.449841      -3.82453     -0.672389      0.407619      0.528365      0.593459      0.665885      0.708070      0.756625
  67   7 2745.7092    3.0615  1.4671 11.9038  0.0000  0.0155   0.0289   0.0420    0.0977   0.0000   441.7683       2.94348       22.8976      0.121175      -2.16684      0.265385      0.382664      0.505981      0.581589      0.640007      0.677557      0.706271
  67   8 2950.4971    4.1587  1.4264 12.0824  0.0000  0.0149   0.0381   0.0385    0.1272   0.0000   442.2541       2.92484       21.9538      0.136126      -2.89658     -0.592663      0.374594      0.484255      0.547206      0.609693      0.658114      0.684018
  67   9 3149.8423    4.4260  1.6286 12.7491  0.0000  0.0164   0.0391   0.0437    0.0789   0.0000   442.1316       3.75641       20.9026     -0.578522      -2.07509      -1.00977      0.406918      0.536096      0.584145      0.666101      0.708516      0.727380
  67  10 3345.1332    3.7964  2.5578 12.3729  0.0000  0.0209   0.0263   0.0574    0.0516   0.0000   443.3094       4.51418       20.7477       2.31469      -1.85666     -0.655472      0.513789      0.678097      0.767288      0.848501      0.897231      0.950502
  67  11 3537.9175    3.0013  4.4806 11.7526  0.0001  0.0311   0.0158   0.0826    0.0430   0.0000   443.1345       3.41538       19.2499       1.79443      -2.24949      0.746626      0.749183       1.00490       1.11821       1.25149       1.33250       1.37986
  67  12 3728.3095    2.3089  6.9933 11.6214  0.0006  0.0479   0.0101   0.1301    0.0352   0.0000   441.5471       2.66598       20.6530       3.95861      -3.64570      -1.34195       1.14186       1.53867       1.73964       1.90885       2.04935       2.11732
  68   1 1267.0442    0.0987  0.0945 10.1478  0.0000  0.0092   0.0057   0.0183    0.0152   0.0000   440.8638    -0.0904233       22.5741       1.03830      -3.73448     -0.237867      0.249390      0.342830      0.380120      0.373867      0.396898      0.378239
  68   2 1594.0265    0.2624  0.2409 10.0059  0.0000  0.0075   0.0063   0.0171    0.0190   0.0000   441.6654     -0.168835       21.5367     -0.265763      -3.47457    -0.0548880      0.188128      0.246838      0.264776      0.293928      0.337295      0.343492
  68   3 1859.1879    0.5500  0.6641 10.0421  0.0000  0.0114   0.0079   0.0298    0.0375   0.0000   442.2658     -0.270826       22.0958      0.341167      -3.75299     -0.691685      0.262862      0.350158      0.398212      0.444412      0.455197      0.488560
  68   4 2104.1269    0.9077  1.0391 10.2767  0.0000  0.0141   0.0105   0.0368    0.0663   0.0000   442.3930      0.229222       22.2228      0.517792      -3.94477     -0.707809      0.327492      0.452748      0.513905      0.556718      0.594875      0.635140
  68   5 2334.0586    1.4729  1.5076 10.7767  0.0000  0.0166   0.0140   0.0441    0.0692   0.0000   442.7299      0.607648       21.9302     0.0775372      -2.42334     -0.921549      0.388956      0.527235      0.571536      0.655334      0.670947      0.699960
  68   6 2549.6777    2.2419  1.6013 11.3382  0.0000  0.0166   0.0201   0.0433    0.0795   0.0000   443.1857       1.67770       22.2740     -0.271156      -2.77852     -0.312019      0.397361      0.544256      0.599342      0.676800      0.708403      0.744281
  68   7 2759.8625    3.2153  1.5515 11.6638  0.0000  0.0153   0.0282   0.0419    0.0982   0.0000   442.6632       1.68030       21.8370     -0.600567      -2.64398     -0.266697      0.377261      0.500022      0.558151      0.627025      0.651081      0.697011
  68   8 2965.5237    4.0841  1.4761 12.2256 -0.0000  0.0153   0.0372   0.0403    0.1180   0.0000   442.0866       2.48695       21.8056       1.05761      -3.84628      -1.23185      0.369552      0.496952      0.552694      0.619521      0.652246      0.689699
  68   9 3165.5937    4.4604  1.7305 12.7262 -0.0042  0.0168   0.0372   0.0444    0.0699   0.0000   442.1048       3.05410       22.2635     -0.130229      -3.21006       1.22528      0.396412      0.541658      0.595560      0.682824      0.720355      0.766642
  68  10 3361.7477    3.8048  2.6990 12.2790  0.0000  0.0215   0.0252   0.0581    0.0524   0.0000   442.8765       3.56784       20.0938       2.60311      -1.28488     -0.772465      0.516787      0.698618      0.768796      0.857361      0.927654      0.956015
  68  11 3555.2490    2.8687  4.4293 12.0083 -0.0001  0.0312   0.0156   0.0856    0.0373   0.0000   442.5282       6.16670       20.6948      0.274484      -2.69641      -2.79974      0.757621       1.01054       1.15179       1.25353       1.35443       1.40444
  68  12 3746.2496    2.2344  7.3584 11.6281 -0.0006  0.0499   0.0095   0.1378    0.0348   0.0000   441.9260       3.65021       19.1166       2.37646      -1.20262     0.0930741       1.18516       1.58366       1.80238       1.98078       2.10656       2.20757
  69   1 1275.0251    0.1034  0.1088 10.1247  0.0000  0.0088   0.0054   0.0199    0.0153   0.0000   440.8171     -0.809440       21.9586      0.258161      -2.81029     -0.118137      0.198793      0.259000      0.323072      0.334382      0.350241      0.336626
  69   2 1603.1459    0.2711  0.3144 10.0369  0.0005  0.0098   0.0060   0.0214    0.0200   0.0000   442.1178     -0.109435       21.5779     -0.249784      -2.93457     0.0307048      0.218092      0.273553      0.359224      0.404586      0.415181      0.421346
  69   3 1869.1927    0.5690  0.6770 10.0394  0.0000  0.0117   0.0080   0.0280    0.0388   0.0000   442.0620     -0.645542       21.9474      0.533795      -3.46723      -1.05327      0.272357      0.361920      0.417751      0.461176      0.489754      0.511663
  69   4 2115.4350    0.9491  1.0842 10.3004  0.0000  0.0141   0.0108   0.0376    0.0706   0.0000   442.2898      0.341639       21.9036     -0.950320      -4.55917     -0.623389      0.327059      0.429800      0.483355      0.544640      0.569206      0.588289
  69   5 2346.1833    1.5348  1.5309 10.5316  0.0000  0.0164   0.0142   0.0433    0.0884   0.0000   442.2596      0.690469       21.0652      0.874495      -3.38260     -0.303713      0.378975      0.517707      0.590047      0.654263      0.683869      0.716320
  69   6 2562.6623    2.3395  1.5780 11.1311  0.0000  0.0161   0.0204   0.0414    0.0939   0.0000   442.9961      0.567367       22.3859      0.737230      -2.53907      -1.25787      0.381323      0.510247      0.565414      0.628344      0.660653      0.689492
  69   7 2773.9342    3.2546  1.4241 12.0836  0.0000  0.0149   0.0303   0.0402    0.0893   0.0000   442.6968       2.42842       22.9360      0.725606      -4.05605      -1.91682      0.359671      0.480086      0.530763      0.598449      0.628672      0.667152
  69   8 2980.4163    4.2201  1.4111 12.8133 -0.0003  0.0154   0.0404   0.0395    0.0918   0.0000   443.2813       3.07305       21.7923      0.760792      -2.35225     -0.891385      0.372835      0.495583      0.540698      0.612426      0.649260      0.676282
  69   9 3181.2359    4.3871  1.7291 12.8227 -0.0046  0.0170   0.0365   0.0439    0.0649   0.0000   442.2398       4.18311       21.5673       2.29985      -2.56229      -1.30022      0.398290      0.542343      0.580748      0.669011      0.715828      0.755952
  69  10 3378.1164    3.6854  2.8193 12.3282 -0.0000  0.0222   0.0237   0.0593    0.0473   0.0000   443.5629       3.55507       21.6531     0.0159408      -1.42900      -2.99482      0.517850      0.698764      0.783678      0.865841      0.927440      0.953892
  69  11 3572.4169    2.8404  4.8924 11.9094 -0.0002  0.0333   0.0144   0.0910    0.0374   0.0000   442.2271       2.55621       19.3128       2.99819      -2.34909    -0.0692173      0.774455       1.04392       1.18341       1.28968       1.40604       1.44226
  69  12 3764.2247    2.1831  7.6646 11.5603 -0.0000  0.0520   0.0089   0.1428    0.0347   0.0000   442.1289       3.28532       24.0015       3.84916     -0.467839      -4.03447       1.20114       1.63335       1.84918       2.03670       2.16074       2.23901
  70   1 1282.9157    0.1058  0.1292 10.1303  0.0000  0.0109   0.0054   0.0239    0.0153   0.0000   440.7133     -0.147543       22.3067     -0.112154      -3.24562      0.630613      0.328890      0.458606      0.578567      0.553753      0.565327      0.578680
  70   2 1612.1540    0.2789  0.3427 10.0175  0.0000  0.0091   0.0059   0.0228    0.0205   0.0000   442.0030     -0.522648       22.4014    -0.0624696      -3.72078     -0.580653      0.215296      0.280179      0.326060      0.356946      0.380108      0.386473
  70   3 1879.0717    0.5744  0.6728 10.1107  0.0000  0.0118   0.0081   0.0288    0.0375   0.0000   442.5272     -0.326151       22.4454     -0.165800      -3.06901     -0.228813      0.268327      0.372990      0.406497      0.462616      0.478139      0.513183
  70   4 2126.6627    0.9678  1.1894 10.1623  0.0000  0.0147   0.0105   0.0390    0.0796   0.0000   442.0949    -0.0913368       21.5706      0.164955      -4.26219     -0.144649      0.344046      0.451936      0.521814      0.572069      0.600344      0.618218
  70   5 2358.1589    1.5420  1.5803 10.5642 -0.0000  0.0167   0.0139   0.0432    0.0831   0.0000   442.5288      0.776428       21.9406      0.390640      -3.48925      -2.39538      0.388132      0.515803      0.564139      0.647484      0.674408      0.705478
  70   6 2575.5458    2.3527  1.6121 11.3157  0.0040  0.0161   0.0206   0.0431    0.0861   0.0000   442.8990       1.88479       21.6120      0.595814      -2.70046     0.0572030      0.383226      0.508249      0.566502      0.630618      0.671693      0.689915
  70   7 2787.8848    3.3565  1.4927 11.6597 -0.0000  0.0151   0.0295   0.0395    0.1165   0.0000   442.0557       2.29912       22.0609     -0.412117      -2.38407     -0.273081      0.357068      0.480259      0.522823      0.584799      0.619445      0.643418
  70   8 2995.2146    4.2389  1.4498 12.5290  0.0000  0.0152   0.0388   0.0389    0.1010   0.0000   442.0123       2.64881       22.5543       1.71609      -3.01487      -1.00602      0.366112      0.484864      0.530790      0.611195      0.645483      0.666244
  70   9 3196.7916    4.3929  1.8075 12.6313 -0.0000  0.0169   0.0355   0.0442    0.0713   0.0000   441.9157       3.64144       21.5673       1.47101      -3.52399     -0.510286      0.398532      0.525910      0.581507      0.645877      0.688376      0.725293
  70  10 3394.4618    3.6168  3.0515 12.2353  0.0000  0.0229   0.0223   0.0627    0.0466   0.0000   443.1067       3.19510       22.6707     -0.131579      -2.58995      -2.12688      0.539804      0.714673      0.816947      0.883772      0.954053      0.991880
  70  11 3589.6217    2.7740  5.0598 11.8459  0.0000  0.0343   0.0137   0.0942    0.0383   0.0000   441.4081       4.51984       18.9528       1.54223     -0.394660      -1.28969      0.794629       1.07467       1.21224       1.34986       1.43637       1.48927
  70  12 3782.1440    2.1543  8.2452 11.4632  0.0000  0.0562   0.0084   0.1488    0.0352   0.0000   440.9639       4.62918       26.4861       6.85027      -2.45094      -1.06549       1.28115       1.72358       1.93748       2.12593       2.25288       2.32544
  71   1 1290.7342    0.1122  0.0978 10.1108  0.0000  0.0077   0.0055   0.0163    0.0150   0.0000   440.3468     0.0576106       21.7123      0.561936      -4.14137     -0.332626      0.172283      0.233951      0.265889      0.298834      0.281046      0.296854
  71   2 1621.0825    0.2836  0.3240 10.0460  0.0000  0.0088   0.0061   0.0220    0.0201   0.0000   441.7735     -0.198030       22.5259     -0.843283      -3.06128     0.0458898      0.193185      0.252117      0.293867      0.300682      0.342005      0.350223
  71   3 1888.8929    0.5791  0.7214 10.1230  0.0000  0.0118   0.0080   0.0305    0.0389   0.0000   441.8914    -0.0835473       22.2318      0.350721      -3.71421     -0.373574      0.270362      0.356800      0.405801      0.443159      0.475990      0.484794
  71   4 2137.8289    1.0065  1.1009 10.3166  0.0000  0.0141   0.0112   0.0367    0.0762   0.0000   442.8656     -0.126292       23.1104     -0.780391      -3.21313      -1.95408      0.316711      0.430767      0.477821      0.531028      0.556578      0.584657
  71   5 2369.9865    1.6077  1.6174 10.6289  0.0000  0.0169   0.0140   0.0431    0.0763   0.0000   442.6201      0.935493       21.8246       1.23564      -3.67070      0.586388      0.372959      0.524078      0.565939      0.642182      0.678132      0.706846
  71   6 2588.3552    2.4535  1.6763 11.0118  0.0033  0.0163   0.0204   0.0419    0.1050   0.0000   441.8971      0.520582       21.9940     -0.389620      -2.93943      0.151407      0.368822      0.491278      0.546760      0.608861      0.644253      0.665180
  71   7 2801.7774    3.4128  1.4640 12.0125  0.0000  0.0149   0.0310   0.0402    0.1026   0.0000   442.7278       2.61895       21.7504      0.946812      -2.05450      0.593634      0.347991      0.473586      0.526638      0.594710      0.626537      0.657073
  71   8 3009.9020    4.3297  1.4120 12.4983  0.0000  0.0145   0.0400   0.0393    0.1130   0.0000   441.6841       2.06758       22.6921       1.27778      -3.83124    -0.0730054      0.335788      0.448146      0.508045      0.568977      0.590134      0.625464
  71   9 3212.2389    4.3077  2.0199 12.4266  0.0000  0.0179   0.0319   0.0459    0.0681   0.0000   442.7235       2.49465       22.3478      0.327979      -2.56242     -0.370976      0.420339      0.569297      0.630803      0.694838      0.737561      0.774656
  71  10 3410.6832    3.5747  3.1203 12.1997  0.0000  0.0234   0.0216   0.0617    0.0468   0.0000   442.9561       3.49675       21.0672      0.972992      -2.16298     -0.800685      0.542994      0.722207      0.814828      0.910805      0.961052      0.993597
  71  11 3606.6125    2.7256  5.3564 11.8102 -0.0006  0.0361   0.0131   0.0985    0.0401   0.0000   443.4302       2.71946       22.2891       2.15637     -0.624287      -1.94328      0.833247       1.11441       1.27025       1.39988       1.50387       1.54134
  72   1 1298.5225    0.1205  0.1335 10.0864  0.0000  0.0086   0.0052   0.0186    0.0152   0.0000   440.9142     -0.292653       22.1331    -0.0753910      -3.60692      0.423767      0.196190      0.250150      0.286658      0.291502      0.353802      0.347901
  72   2 1629.8930    0.3002  0.3385 10.0353  0.0000  0.0092   0.0061   0.0210    0.0206   0.0000   441.9681     -0.910750       22.1952    -0.0423290      -3.84480      0.306366      0.218887      0.319350      0.348404      0.391906      0.389534      0.400776
  72   3 1898.6235    0.6009  0.7295 10.0989  0.0000  0.0116   0.0080   0.0304    0.0402   0.0000   442.5626     0.0454008       22.8784      0.305320      -3.30491     -0.617371      0.261355      0.349541      0.387048      0.427859      0.457300      0.498435
  72   4 2148.8896    1.0290  1.1652 10.3923  0.0000  0.0143   0.0112   0.0394    0.0734   0.0000   442.8672     -0.132525       22.6119      0.194713      -2.54615     -0.549153      0.318897      0.418882      0.484376      0.531332      0.545576      0.586650
  72   5 2381.7395    1.6457  1.6414 10.5650  0.0000  0.0166   0.0141   0.0434    0.0820   0.0000   442.5685      0.848480       22.0194     0.0320697      -3.87232     -0.320017      0.369352      0.504019      0.572940      0.650428      0.678977      0.722951
  72   6 2601.1228    2.4571  1.6830 11.3670  0.0000  0.0165   0.0204   0.0429    0.0792   0.0000   442.6460       1.43613       22.8129      0.438858      -3.58178     -0.999504      0.371562      0.498274      0.563799      0.632223      0.652677      0.689531
  72   7 2815.5857    3.4604  1.5386 12.1166 -0.0000  0.0155   0.0303   0.0406    0.0894   0.0000   442.7325       1.37376       22.5694     -0.132768      -3.64691      -1.33682      0.356519      0.471833      0.532242      0.595263      0.635751      0.639363
  72   8 3024.4776    4.3477  1.5019 12.5870  0.0000  0.0150   0.0382   0.0397    0.0913   0.0000   442.9612       3.29749       22.0575     0.0956862      -2.62401      -1.29862      0.355320      0.467338      0.526692      0.595859      0.622733      0.654557
  72   9 3227.5699    4.3207  1.9801 12.6200  0.0000  0.0174   0.0328   0.0474    0.0633   0.0000   441.7940       3.38752       21.8470     0.0806939      -3.41999     -0.787111      0.393637      0.539048      0.600614      0.674030      0.709537      0.738066
  72  10 3426.9291    3.4604  3.2735 12.2613  0.0000  0.0243   0.0208   0.0658    0.0446   0.0000   443.2451       3.68158       21.7355       1.10271      -1.28116      -1.04698      0.547130      0.736208      0.827216      0.914905      0.976727       1.02275
  72  11 3623.4619    2.6797  5.6927 11.7347  0.0007  0.0378   0.0123   0.1039    0.0407   0.0000   441.9943       4.51626       21.4515       2.71162      -2.47774      -2.48868      0.835333       1.13690       1.27583       1.42869       1.52203       1.58377
  73   1 1306.2120    0.1097  0.1492 10.0745  0.0000  0.0095   0.0052   0.0245    0.0152   0.0000   440.8282     -0.320862       22.0860      0.451585      -2.97589     -0.318710      0.220556      0.336059      0.362984      0.422061      0.407446      0.458268
  73   2 1638.6117    0.3146  0.3452 10.0072  0.0000  0.0088   0.0062   0.0209    0.0211   0.0000   441.9201     -0.242145       21.7746      0.264237      -2.73850      0.160747      0.193490      0.253375      0.305614      0.340914      0.352623      0.361261
  73   3 1908.2868    0.6180  0.8374  9.9892  0.0000  0.0125   0.0079   0.0330    0.0456   0.0000   442.1195     -0.383697       22.1571    -0.0294045      -3.19276     -0.983064      0.275154      0.374144      0.423702      0.468262      0.490225      0.500533
  73   4 2159.8152    1.0691  1.2214 10.2552  0.0000  0.0145   0.0112   0.0396    0.0860   0.0000   442.4761      0.445860       22.6951      0.147205      -3.15296      -1.03461      0.317827      0.434595      0.483769      0.538739      0.564895      0.599638
  73   5 2393.4323    1.7019  1.6212 10.6888  0.0000  0.0163   0.0146   0.0434    0.0782   0.0000   442.8351      0.930364       21.4108      -1.00625      -2.65768     0.0111112      0.358510      0.478872      0.518669      0.596637      0.633082      0.667100
  73   6 2613.7595    2.5294  1.6950 11.2575  0.0000  0.0163   0.0208   0.0422    0.0874   0.0000   442.7319       1.21402       22.1900      0.353556      -4.24780     -0.514626      0.369200      0.486869      0.554254      0.618913      0.655330      0.673387
  73   7 2829.2467    3.5766  1.5340 11.9160  0.0000  0.0150   0.0309   0.0402    0.1078   0.0000   442.9675       2.18040       21.1929      0.352896      -3.24625     -0.350103      0.346863      0.451045      0.514392      0.587871      0.608981      0.633236
  73   8 3038.9684    4.4540  1.4961 12.5881  0.0000  0.0150   0.0388   0.0391    0.0904   0.0000   443.2723       2.39861       22.4900      0.783796      -2.78222      -1.55009      0.333920      0.448862      0.491681      0.550944      0.567513      0.612322
  73   9 3242.8112    4.3444  1.9571 12.5929  0.0000  0.0175   0.0328   0.0454    0.0640   0.0000   442.4218       3.13783       22.0309      0.213714      -2.98128     -0.132426      0.383398      0.520820      0.584772      0.645675      0.683670      0.711666
  73  10 3442.9483    3.3806  3.5389 12.1335 -0.0015  0.0257   0.0192   0.0686    0.0426   0.0000   442.6683       4.17508       22.0105     -0.848575      -3.29780     -0.341673      0.553623      0.773891      0.845492      0.958747       1.01651       1.05258
  73  11 3640.3555    2.5747  6.0847 11.7756 -0.0012  0.0412   0.0114   0.1121    0.0379   0.0000   443.7275       4.92863       20.9369       3.35431      -1.12649     -0.270866      0.903448       1.22429       1.37371       1.51829       1.60517       1.66952
  74   1 1313.8438    0.1169  0.1330 10.0969  0.0000  0.0085   0.0052   0.0229    0.0150   0.0000   440.9412      0.172073       22.1346     0.0701374      -2.91518      0.147183      0.160975      0.265788      0.261832      0.357134      0.310695      0.321804
  74   2 1647.2403    0.3065  0.3833 10.0581  0.0000  0.0092   0.0060   0.0240    0.0213   0.0000   441.9906    -0.0301159       22.0722      0.118422      -3.35621      0.410309      0.200140      0.264596      0.312623      0.331802      0.365169      0.367428
  74   3 1917.8895    0.6232  0.8109 10.0815  0.0000  0.0122   0.0079   0.0318    0.0433   0.0000   442.5338     -0.452003       22.4377      0.269969      -4.01387      0.397138      0.270868      0.365830      0.420226      0.452881      0.505797      0.520434
  74   4 2170.6643    1.0643  1.3502 10.2788  0.0000  0.0154   0.0106   0.0416    0.0731   0.0000   442.2253     -0.380982       21.5189     0.0382895      -4.17664     -0.878583      0.338457      0.452188      0.511616      0.563977      0.596743      0.627626
  74   5 2405.0046    1.7232  1.6765 10.7465  0.0000  0.0165   0.0144   0.0434    0.0743   0.0000   442.4076       1.35285       21.9823       1.26672      -3.87683     -0.342720      0.365931      0.499035      0.547453      0.623584      0.658791      0.693202
  74   6 2626.3185    2.5965  1.6861 11.4555 -0.0000  0.0161   0.0213   0.0432    0.0798   0.0000   441.7799       2.43619       22.4872     -0.693136      -3.02543     0.0618194      0.353666      0.477969      0.528205      0.595320      0.627074      0.650653
  74   7 2842.8793    3.5869  1.4996 12.2556  0.0002  0.0154   0.0316   0.0387    0.0880   0.0000   442.6712      0.957444       22.7413      0.537187      -2.46024      -1.70089      0.356480      0.486100      0.544352      0.603778      0.620059      0.672931
  74   8 3053.3316    4.3935  1.6143 12.5721 -0.0002  0.0153   0.0364   0.0406    0.0798   0.0000   443.7428       2.95018       22.2106       1.11425      -2.71385     -0.625238      0.338802      0.452976      0.514301      0.586920      0.609371      0.642150
  74   9 3257.9794    4.1908  2.1139 12.8223  0.0000  0.0183   0.0307   0.0489    0.0514   0.0000   441.6910       3.67584       21.5743       1.12123      -1.50114      -1.56754      0.404708      0.539155      0.610994      0.679664      0.711781      0.743375
  74  10 3458.8804    3.2912  3.5693 12.2200 -0.0003  0.0257   0.0185   0.0696    0.0399   0.0000   442.6965       5.14131       20.7857      0.753476      -1.90453      -3.17789      0.551018      0.740009      0.846950      0.936066      0.980788       1.01791
  74  11 3656.9637    2.5410  6.1936 11.8175  0.0008  0.0416   0.0112   0.1138    0.0379   0.0000   442.3251       4.36871       18.6790       5.03905      -4.69995      -3.66938      0.894406       1.20760       1.37276       1.51723       1.57499       1.66697
  75   1 1321.4331    0.1249  0.1188 10.0984  0.0000  0.0079   0.0054   0.0185    0.0148   0.0000   440.3598    0.00724307       21.6608     -0.277009      -3.78335      0.344246      0.141598      0.221316      0.229169      0.291732      0.269816      0.313901
  75   2 1655.7367    0.3235  0.3952 10.0236  0.0000  0.0092   0.0060   0.0235    0.0218   0.0000   441.8712      0.152943       22.0110      0.290190      -4.02520     -0.127331      0.199545      0.264736      0.310580      0.329688      0.354262      0.377433
  75   3 1927.4515    0.6529  0.8125 10.0871  0.0000  0.0120   0.0081   0.0317    0.0445   0.0000   442.2751     -0.216560       22.0875      0.486274      -3.93063     -0.938048      0.255021      0.332709      0.385363      0.424826      0.466261      0.471375
  75   4 2181.4541    1.0758  1.3048 10.4203  0.0000  0.0153   0.0108   0.0400    0.0677   0.0000   442.7609      0.124180       22.4798       1.20477      -3.10986      -1.22708      0.328317      0.436798      0.499241      0.546207      0.574525      0.588064
  75   5 2416.4816    1.8000  1.6746 10.6078  0.0001  0.0160   0.0148   0.0430    0.0839   0.0000   442.7037       1.30423       22.6410    -0.0333991      -3.51294     -0.334018      0.353833      0.475791      0.525815      0.585797      0.618189      0.640955
  75   6 2638.8227    2.6013  1.7970 11.2935  0.0000  0.0165   0.0203   0.0437    0.0812   0.0000   443.0175       1.30923       22.4315      0.480009      -2.54734     -0.111568      0.367784      0.487042      0.550344      0.622392      0.662264      0.687191
  75   7 2856.3785    3.7158  1.4765 12.1076 -0.0000  0.0147   0.0329   0.0388    0.1123   0.0000   442.8786       1.60124       22.8802      0.640324      -2.95668      -1.05202      0.331502      0.430160      0.484346      0.547937      0.573229      0.606100
  75   8 3067.6182    4.4988  1.6050 12.5446  0.0000  0.0153   0.0377   0.0406    0.0936   0.0000   442.3025       2.54128       20.9814       1.51611      -3.58345      -1.81000      0.334549      0.453107      0.513744      0.567719      0.605277      0.634733
  75   9 3273.0247    4.1994  2.2430 12.6078  0.0000  0.0186   0.0292   0.0494    0.0550   0.0000   442.8283       3.14614       22.0136       1.70452      -2.61575     -0.726469      0.414071      0.548596      0.613054      0.693953      0.738461      0.758045
  75  10 3474.7873    3.2849  3.9055 12.0407  0.0000  0.0270   0.0175   0.0727    0.0431   0.0000   443.3462       4.37727       22.6172      0.944827      -1.73408      -1.88240      0.580560      0.783688      0.877580      0.967412       1.01547       1.06995
  75  11 3673.5233    2.5238  6.5565 11.7524 -0.0005  0.0436   0.0107   0.1189    0.0388   0.0000   442.8891       3.93693       19.5949       1.87877     -0.193403      -2.42369      0.926224       1.24867       1.41423       1.57346       1.66641       1.73446
  76   1 1328.9613    0.1259  0.1301 10.0849  0.0000  0.0082   0.0052   0.0162    0.0149   0.0000   440.7871     0.0987540       21.7384      0.476599      -4.06597      0.265030      0.190940      0.263129      0.300195      0.312683      0.349190      0.375539
  76   2 1664.1791    0.3375  0.3688  9.9644  0.0000  0.0089   0.0063   0.0204    0.0220   0.0000   441.9275     -0.260084       22.8657      0.245814      -4.00787    -0.0635608      0.195622      0.253198      0.309420      0.332838      0.359455      0.366307
  76   3 1936.9058    0.6567  0.8234 10.0969  0.0000  0.0121   0.0082   0.0318    0.0452   0.0000   442.6340     -0.114486       22.2983      0.241877      -3.79607     -0.511557      0.260139      0.351690      0.395840      0.442116      0.482655      0.512445
  76   4 2192.1185    1.1083  1.4073 10.3911  0.0000  0.0159   0.0108   0.0411    0.0684   0.0000   443.2107    -0.0801508       21.1791     0.0895115      -4.04583      0.138187      0.337747      0.452877      0.516684      0.578387      0.622479      0.634909
  76   5 2427.8634    1.8197  1.5730 11.1229  0.0016  0.0163   0.0161   0.0430    0.0694   0.0000   442.8334       1.12425       21.8589      0.874034      -3.74558     -0.273302      0.344184      0.461839      0.508178      0.568105      0.615259      0.634095
  76   6 2651.2611    2.7001  1.6443 11.5541  0.0000  0.0157   0.0224   0.0418    0.0814   0.0000   443.1209       1.33670       22.6570       1.79604      -3.13753     -0.332269      0.344727      0.454744      0.512984      0.576707      0.618088      0.655040
  76   7 2869.7757    3.8185  1.5626 11.7466  0.0000  0.0148   0.0314   0.0386    0.1252   0.0000   442.6733       2.46481       22.2863     -0.137611      -2.46422      -1.77512      0.321979      0.427627      0.477250      0.543440      0.562795      0.612089
  76   8 3081.7938    4.5515  1.6165 12.3507  0.0000  0.0150   0.0371   0.0398    0.0987   0.0000   443.1307       2.72814       21.8138      0.865551      -2.65290      -1.53269      0.328456      0.446647      0.501621      0.561054      0.581791      0.607925
  76   9 3288.0234    4.1397  2.3670 12.4342  0.0000  0.0193   0.0278   0.0500    0.0586   0.0000   442.8219       3.41598       22.4437     -0.110576      -1.80929      -1.12611      0.413915      0.552915      0.622062      0.702564      0.754558      0.772998
  76  10 3490.5721    3.1822  4.0139 12.1627  0.0001  0.0281   0.0171   0.0753    0.0396   0.0000   442.1605       3.67087       21.2929     -0.285979      -3.24651     -0.825598      0.587466      0.798383      0.903273      0.984921       1.04498       1.09731
  76  11 3690.1016    2.4617  6.7493 11.6822  0.0003  0.0451   0.0101   0.1217    0.0384   0.0000   443.1392       2.33728       17.8000       1.03150      -1.84931      0.837469      0.936068       1.27458       1.44424       1.58443       1.70022       1.76572
  77   1 1336.4159    0.1296  0.1411 10.0715  0.0000  0.0075   0.0051   0.0184    0.0149   0.0000   440.9232     -0.102810       22.3143      0.461998      -3.68733      0.153175      0.171106      0.229857      0.246527      0.253818      0.286226      0.323296
  77   2 1672.5353    0.3378  0.4030 10.0081  0.0000  0.0092   0.0061   0.0223    0.0220   0.0000   441.6976     -0.152046       21.5539      0.233355      -3.95414     -0.334456      0.197283      0.263843      0.305739      0.325535      0.351060      0.376818
  77   3 1946.3209    0.6748  0.9065 10.0673  0.0000  0.0126   0.0081   0.0333    0.0486   0.0000   442.0159     -0.435458       22.3458    -0.0431680      -3.78840     -0.644753      0.269748      0.363492      0.410336      0.468376      0.495080      0.504911
  77   4 2202.7141    1.1518  1.4267 10.2297  0.0000  0.0152   0.0108   0.0412    0.0748   0.0000   442.4957    0.00874970       21.9345      0.457460      -4.12019     -0.465107      0.320299      0.427621      0.475492      0.543545      0.569566      0.597981
  77   5 2439.1789    1.8497  1.7765 10.8878  0.0000  0.0173   0.0149   0.0439    0.0721   0.0000   442.5052       2.54637       22.2289     -0.342026      -3.79100     -0.595378      0.358519      0.500733      0.543167      0.618244      0.652949      0.685738
  77   6 2663.6009    2.7339  1.7382 11.4347  0.0000  0.0162   0.0214   0.0415    0.0811   0.0000   442.7008       1.11907       21.8753     0.0136293      -3.76844    -0.0783366      0.344608      0.455407      0.512435      0.570771      0.623163      0.651845
  77   7 2883.1382    3.8869  1.4845 12.0826  0.0000  0.0144   0.0329   0.0378    0.1047   0.0000   442.5404       2.15151       21.8737      0.359687      -3.47820      -2.26887      0.306985      0.413293      0.465080      0.524736      0.556871      0.576463
  77   8 3095.8567    4.5018  1.6349 12.7176  0.0000  0.0154   0.0371   0.0408    0.0802   0.0000   442.4078       2.84286       22.6235      0.907809      -3.26343      -1.34483      0.329162      0.434770      0.486278      0.544534      0.576838      0.602072
  77   9 3302.8867    4.0906  2.4821 12.4030  0.0000  0.0194   0.0264   0.0516    0.0539   0.0000   442.1114       3.02411       20.3174       2.24045      -1.74828      -1.07883      0.413129      0.547878      0.620346      0.684546      0.736500      0.761166
  77  10 3506.2859    3.1263  4.0359 12.2548 -0.0002  0.0279   0.0167   0.0769    0.0365   0.0000   442.5666       4.43234       22.0469       3.55397      -1.65659      0.282374      0.580245      0.776343      0.882611      0.978744       1.03865       1.10260
  77  11 3706.4057    2.4011  7.0602 11.6981 -0.0004  0.0467   0.0095   0.1277    0.0362   0.0000   443.4774       6.34482       22.8676     -0.507720     -0.251783      -2.73005      0.974743       1.30161       1.48676       1.64525       1.75022       1.84214
  78   2 1680.7895    0.3491  0.3937  9.9632  0.0000  0.0087   0.0062   0.0211    0.0220   0.0000   441.8615     -0.429834       21.9537     -0.211835      -2.77357      0.193463      0.182661      0.236601      0.289164      0.314716      0.319380      0.348016
  78   3 1955.6382    0.7000  0.8763 10.1854  0.0000  0.0124   0.0084   0.0324    0.0457   0.0000   442.0540      0.450604       22.6472     0.0722949      -3.29042     -0.388437      0.256279      0.339124      0.388183      0.426912      0.459823      0.476100
  78   4 2213.2144    1.1660  1.4531 10.3544  0.0000  0.0158   0.0109   0.0412    0.0703   0.0000   443.1419      0.504429       21.9063      0.575099      -3.48779      -1.60577      0.325798      0.439162      0.482745      0.551322      0.582179      0.606435
  78   5 2450.3772    1.8877  1.6942 11.1582  0.0000  0.0164   0.0154   0.0440    0.0613   0.0000   442.1004       1.48654       23.0017       1.45777      -4.44378     -0.881224      0.348216      0.461822      0.515571      0.583481      0.609856      0.651360
  78   6 2675.8968    2.8513  1.6427 11.5709  0.0000  0.0154   0.0232   0.0416    0.0866   0.0000   442.5092       2.24111       22.4589      0.292331      -3.02256     -0.850681      0.321361      0.439789      0.483135      0.552916      0.579908      0.615746
  78   7 2896.3599    3.8805  1.4988 12.3939  0.0000  0.0148   0.0330   0.0382    0.0842   0.0000   443.0553       2.19509       22.5319      0.389903      -2.91142      -1.22875      0.311888      0.418216      0.469478      0.524595      0.551008      0.590514
  78   8 3109.8670    4.5212  1.6939 12.6066  0.0000  0.0156   0.0358   0.0410    0.0787   0.0000   442.9035       3.28236       20.9275       1.05571      -3.12353      -1.07199      0.328786      0.442095      0.491695      0.544451      0.575594      0.612916
  78   9 3317.6730    3.9240  2.4778 12.6440 -0.0000  0.0194   0.0257   0.0542    0.0449   0.0000   442.5161       3.80685       21.0489      0.263332      -3.59611      -1.02820      0.404193      0.539465      0.615897      0.672833      0.719144      0.753886
  78  10 3521.8558    3.0676  4.4696 12.1595  0.0009  0.0302   0.0157   0.0838    0.0378   0.0000   442.8320       3.13435       21.5376       1.91355      -1.21296      0.172867      0.618248      0.843352      0.936339       1.04107       1.12746       1.17157
  78  11 3722.8572    2.3828  7.4688 11.6606 -0.0003  0.0490   0.0092   0.1338    0.0360   0.0000   441.3515       5.35108       21.7005       3.25861      -2.59196      -2.88030       1.01218       1.34675       1.52893       1.69603       1.78843       1.87218
  79   1 1351.1727    0.1380  0.1489 10.0704  0.0000  0.0075   0.0050   0.0185    0.0149   0.0000   440.9445     -0.196041       21.8483     -0.463467      -3.22743    -0.0360865      0.181282      0.237276      0.277899      0.293776      0.317570      0.300969
  79   2 1688.9487    0.3561  0.4731 10.0257  0.0000  0.0098   0.0060   0.0258    0.0234   0.0000   442.1187     -0.374753       22.2353      0.169383      -3.50393      0.255394      0.194192      0.259125      0.293388      0.325105      0.343594      0.366583
  79   3 1964.9333    0.7090  0.9290 10.1062  0.0000  0.0128   0.0082   0.0326    0.0492   0.0000   442.0516      0.172337       21.7938      0.211853      -3.25652     -0.557561      0.250610      0.344813      0.387581      0.445398      0.458337      0.486098
  79   4 2223.6274    1.2011  1.4328 10.4141  0.0000  0.0153   0.0110   0.0402    0.0701   0.0000   442.9334      0.169079       21.7883     -0.460369      -3.80010     -0.690710      0.317454      0.429657      0.482270      0.533571      0.566522      0.602064
  79   5 2461.5144    1.9478  1.8087 10.9703  0.0000  0.0166   0.0149   0.0438    0.0672   0.0000   442.5431       1.14949       23.1498    -0.0223567      -2.76434       1.18903      0.348518      0.466678      0.528249      0.590631      0.620505      0.654393
  79   6 2688.1283    2.8972  1.6589 11.6087  0.0000  0.0154   0.0232   0.0416    0.0884   0.0000   442.9145      0.668380       22.9053       1.12271      -4.15138     -0.392544      0.324210      0.423792      0.471275      0.535120      0.557862      0.584827
  79   7 2909.5271    3.9637  1.5719 12.2541  0.0000  0.0146   0.0324   0.0390    0.0894   0.0000   442.6438       2.23008       21.9796      0.635050      -2.55562     -0.285433      0.307434      0.405336      0.459150      0.521207      0.553910      0.587321
  79   8 3123.7762    4.4333  1.7540 12.8519  0.0000  0.0158   0.0347   0.0423    0.0633   0.0000   442.8674       2.17722       21.8818       1.08743      -2.48344     -0.231821      0.335353      0.445259      0.504765      0.573175      0.600689      0.622259
  79   9 3332.3371    3.9554  2.6610 12.4041 -0.0000  0.0205   0.0243   0.0526    0.0503   0.0000   442.8928       3.93416       21.0751     -0.959585      -3.95171     -0.132316      0.419989      0.566833      0.636431      0.706873      0.750640      0.777369
  79  10 3537.4006    2.9757  4.6214 12.1993 -0.0035  0.0313   0.0151   0.0865    0.0375   0.0000   443.2313       5.15509       20.9572     -0.622492      -2.01429      0.848653      0.637197      0.856133      0.980539       1.07229       1.15153       1.20711
  79  11 3739.0620    2.3070  7.6479 11.7163 -0.0008  0.0512   0.0090   0.1385    0.0358   0.0000   444.6607       2.30637       18.7413       1.64209      -1.66073      -1.85877       1.02857       1.39466       1.57596       1.74227       1.87243       1.97227
  80   1 1358.4952    0.1319  0.1441 10.0922  0.0000  0.0074   0.0049   0.0195    0.0147   0.0000   440.8453     -0.452310       21.8646     -0.230505      -2.84494     0.0557848      0.144394      0.201145      0.202067      0.236155      0.263163      0.287212
  80   2 1697.0166    0.3745  0.4572 10.0324  0.0000  0.0094   0.0062   0.0233    0.0239   0.0000   441.8564      0.243022       22.7554      0.551732      -3.33803     0.0715751      0.190473      0.256462      0.293211      0.329774      0.348626      0.363061
  80   3 1974.1217    0.7085  0.9533 10.2368  0.0000  0.0128   0.0083   0.0347    0.0483   0.0000   442.4438    -0.0802304       21.8353     -0.439136      -2.80984      0.576443      0.259571      0.344398      0.390338      0.433458      0.461489      0.485502
  80   4 2233.9214    1.2206  1.5060 10.4361  0.0000  0.0157   0.0109   0.0415    0.0680   0.0000   442.5115      0.213229       21.8363      0.176025      -3.12821      0.278487      0.319978      0.430968      0.478875      0.536757      0.569896      0.595897
  80   5 2472.5207    1.9886  1.8025 11.0885  0.0000  0.0167   0.0152   0.0440    0.0648   0.0000   442.8622       1.99793       21.7532     0.0581075      -4.64042      0.163589      0.345159      0.464794      0.530538      0.590092      0.630960      0.666290
  80   6 2700.2402    2.9653  1.6734 11.7734  0.0000  0.0157   0.0233   0.0397    0.0757   0.0000   442.8693       2.05105       22.1753       1.55746      -3.06340     -0.468741      0.317628      0.420174      0.476826      0.541457      0.573005      0.603837
  80   7 2922.5849    4.0213  1.5914 12.3300  0.0000  0.0148   0.0326   0.0392    0.0900   0.0000   443.1577       3.39092       22.6118      0.152120      -2.52490      -1.55594      0.310067      0.412336      0.460676      0.515675      0.551094      0.578175
  80   8 3137.6444    4.5616  1.7843 12.6048  0.0000  0.0157   0.0346   0.0413    0.0763   0.0000   442.5889       3.02657       21.3791      0.929270      -2.75922      -2.10390      0.327817      0.434357      0.483182      0.553149      0.585369      0.619857
  80   9 3346.9576    3.9085  2.7451 12.5226  0.0001  0.0203   0.0238   0.0558    0.0456   0.0000   442.4332       3.92692       21.4447       1.00127      -2.29202      -1.52235      0.419288      0.562415      0.636072      0.705117      0.740739      0.773818
  80  10 3552.7958    2.9190  4.9348 12.2097  0.0008  0.0331   0.0143   0.0915    0.0376   0.0000   441.5580       3.04393       22.1393       1.08412      -1.72776     -0.415985      0.669115      0.902379       1.01894       1.13953       1.22257       1.27713
  80  11 3755.3010    2.2561  7.7983 11.8081  0.0000  0.0524   0.0089   0.1412    0.0336   0.0000   442.4298       3.72522       19.3989       5.20277      -1.42202      -5.82018       1.03554       1.40791       1.59310       1.76381       1.86222       1.94674
  81   1 1365.7073    0.1333  0.1608 10.0776  0.0000  0.0076   0.0049   0.0203    0.0147   0.0000   440.7950     0.0102045       22.3399    0.00942244      -3.37757     -0.321239      0.172690      0.231613      0.260843      0.310813      0.323244      0.336982
  81   2 1705.0350    0.3800  0.4627 10.0648  0.0000  0.0094   0.0062   0.0243    0.0236   0.0000   441.6487     0.0968137       22.1495      0.381161      -3.84810     -0.213913      0.187069      0.260536      0.293144      0.339993      0.361927      0.367216
  81   3 1983.2986    0.7283  1.0454 10.0487  0.0000  0.0136   0.0081   0.0350    0.0572   0.0000   442.3692    -0.0468163       22.3982     -0.350499      -3.52233     -0.616004      0.275073      0.366990      0.413213      0.459126      0.477697      0.512002
  81   4 2244.1450    1.2836  1.4490 10.4718  0.0000  0.0155   0.0115   0.0400    0.0726   0.0000   442.5827      0.654148       22.1443      0.539346      -4.33259      -1.19568      0.297250      0.419212      0.459508      0.516623      0.541875      0.584948
  81   5 2483.5393    2.0326  1.8220 11.0786 -0.0000  0.0167   0.0156   0.0448    0.0703   0.0000   442.5496      0.866417       21.2246    -0.0341861      -3.12518      0.664667      0.333853      0.448985      0.503581      0.571622      0.601204      0.636505
  81   6 2712.2793    2.9894  1.6171 11.9295  0.0000  0.0153   0.0242   0.0400    0.0730   0.0000   443.0321       2.39783       22.1772      -1.00174      -3.25761      0.455530      0.314180      0.414059      0.457907      0.515876      0.549888      0.575099
  81   7 2935.5750    4.1214  1.5681 12.3302  0.0000  0.0145   0.0334   0.0386    0.0904   0.0000   442.4539       2.09077       22.3727      0.735588      -4.12694      -1.49299      0.301181      0.393448      0.440440      0.494815      0.524493      0.541133
  81   8 3151.3497    4.5246  1.8232 12.6871  0.0000  0.0158   0.0337   0.0419    0.0662   0.0000   443.2308       2.93948       23.0034     -0.392692      -2.66410      -1.41075      0.324300      0.436372      0.492068      0.552471      0.583177      0.614001
  81   9 3361.5675    3.7944  2.9442 12.4097  0.0000  0.0215   0.0222   0.0575    0.0456   0.0000   442.5862       3.30714       21.0344      0.253878     -0.946526     -0.441134      0.432666      0.580125      0.650407      0.722078      0.776314      0.804843
  81  10 3568.1672    2.9106  5.2439 12.1090  0.0003  0.0350   0.0135   0.0952    0.0385   0.0000   442.9342       3.86399       21.5867      0.568747      -1.37406      -2.81041      0.693535      0.939661       1.06634       1.17839       1.25929       1.31885
  82   1 1372.8939    0.1315  0.1352 10.0673  0.0000  0.0077   0.0049   0.0170    0.0145   0.0000   440.7011     -0.175977       22.2388     0.0470186      -3.62095      0.243305      0.132677      0.193564      0.216290      0.247734      0.249570      0.275286
  82   2 1712.9628    0.3744  0.5079 10.0770  0.0000  0.0103   0.0060   0.0256    0.0239   0.0000   441.5585      0.136127       22.4713      0.474441      -3.58465     -0.652018      0.198334      0.271180      0.302864      0.323912      0.349999      0.370888
  82   3 1992.4099    0.7541  1.0321 10.1599 -0.0001  0.0131   0.0083   0.0358    0.0548   0.0000   442.2038     -0.189549       22.3371     -0.233649      -3.64619     -0.132132      0.258148      0.342678      0.392890      0.432977      0.452748      0.481930
  82   4 2254.3054    1.2826  1.4835 10.5822  0.0000  0.0152   0.0114   0.0414    0.0659   0.0000   442.3464      0.505441       21.8693     -0.158544      -4.09761     -0.333421      0.302439      0.401429      0.455346      0.512732      0.537739      0.572728
  82   5 2494.4189    2.0702  1.8293 11.1342  0.0000  0.0165   0.0157   0.0439    0.0680   0.0000   442.4658      0.756207       22.6033      0.908400      -3.50307      0.571673      0.338872      0.449812      0.515518      0.568674      0.609392      0.635907
  82   6 2724.3397    3.0436  1.7234 11.7008  0.0000  0.0156   0.0234   0.0407    0.0847   0.0000   442.1105       1.61251       22.3985    -0.0391674      -4.72832     -0.954243      0.308042      0.415789      0.459238      0.518708      0.550598      0.578440
  82   7 2948.4753    4.1884  1.5387 12.3568  0.0000  0.0147   0.0342   0.0372    0.1029   0.0000   442.6594       2.43696       22.3961     -0.108045      -3.46021     0.0149270      0.303153      0.397492      0.450524      0.496317      0.529907      0.554485
  82   8 3165.0201    4.4467  1.8425 12.9263  0.0000  0.0162   0.0336   0.0436    0.0600   0.0000   443.4766       3.06427       21.9737      0.312478      -2.24830     -0.761349      0.326871      0.437108      0.491673      0.548738      0.579101      0.608960
  82   9 3376.0526    3.7481  3.1292 12.4416 -0.0000  0.0223   0.0215   0.0605    0.0447   0.0000   443.1051       3.63692       20.5797      0.892212      -1.92469     -0.101856      0.448169      0.601876      0.686288      0.760718      0.809217      0.839378
  82  10 3583.4222    2.8616  5.1858 12.0863 -0.0012  0.0343   0.0132   0.0965    0.0402   0.0000   442.9329       2.70995       21.7427       1.99477      -2.11915      -2.02291      0.669427      0.901019       1.02927       1.12553       1.20822       1.25016
  83   1 1380.0310    0.1352  0.1373 10.0935  0.0000  0.0070   0.0050   0.0186    0.0145   0.0000   440.5702     -0.156268       22.0330      0.131298      -3.76106     -0.470230      0.136172      0.190687      0.207928      0.259437      0.292085      0.271836
  83   2 1720.7996    0.3924  0.5352 10.0503  0.0000  0.0104   0.0061   0.0253    0.0252   0.0000   441.8752     -0.129607       22.3631     -0.109728      -4.05999     -0.459303      0.198355      0.268475      0.302880      0.334101      0.348420      0.376963
  83   3 2001.4272    0.7813  1.0642 10.0947  0.0000  0.0132   0.0084   0.0351    0.0589   0.0000   442.7690      0.539615       22.0498      0.621108      -2.85276     -0.189679      0.256241      0.341839      0.391924      0.425544      0.466294      0.482756
  83   4 2264.3850    1.3220  1.5786 10.4548  0.0001  0.0156   0.0113   0.0425    0.0724   0.0000   442.9918      0.991984       21.7728     -0.198526      -4.60994     -0.177063      0.308039      0.402550      0.462711      0.507410      0.545856      0.565102
  83   5 2505.2051    2.1059  1.8549 11.1115  0.0000  0.0167   0.0158   0.0436    0.0705   0.0000   441.7638       2.02188       22.2135      0.394189      -3.03000     -0.760135      0.329709      0.439611      0.488940      0.550383      0.585787      0.619244
  83   6 2736.2434    3.1558  1.6580 11.6923  0.0000  0.0151   0.0247   0.0396    0.0953   0.0000   443.3094       1.53597       21.3512       1.79233      -2.17869      -1.11612      0.308340      0.415869      0.465242      0.526376      0.558727      0.582072
  83   7 2961.2800    4.2398  1.5784 12.4267  0.0001  0.0146   0.0338   0.0380    0.0889   0.0000   442.7150       2.69387       22.9830       1.14075      -2.74406      -1.27103      0.289519      0.394006      0.439001      0.489415      0.515920      0.548415
  83   8 3178.5798    4.4386  1.9384 12.8248 -0.0000  0.0165   0.0317   0.0435    0.0569   0.0000   442.7114       3.36660       22.6233      0.756929      -3.63170     -0.980095      0.323311      0.437150      0.494628      0.551510      0.580348      0.612467
  83   9 3390.4248    3.6662  3.1877 12.4592 -0.0002  0.0230   0.0207   0.0611    0.0428   0.0000   443.8470       3.34078       22.5598      0.572153      -1.67292      -1.69636      0.438056      0.601064      0.670691      0.756319      0.802813      0.831024
  83  10 3598.5555    2.8756  5.9018 11.9543  0.0018  0.0381   0.0114   0.1046    0.0386   0.0000   442.9870       4.19914       20.7833       2.69408      -3.21654      0.257467      0.739313       1.00003       1.13451       1.24928       1.34012       1.40090
  84   1 1387.1136    0.1505  0.1496 10.0774  0.0000  0.0069   0.0050   0.0160    0.0146   0.0000   440.8051     -0.353885       22.0549      0.330819      -3.47707     -0.145736      0.160699      0.194784      0.219258      0.226845      0.257878      0.285612
  84   2 1728.5718    0.3947  0.5178 10.0497  0.0000  0.0100   0.0061   0.0261    0.0250   0.0000   441.5576     -0.191886       22.4939      0.984038      -3.35772      0.278819      0.184423      0.262013      0.290811      0.315415      0.341392      0.350785
  84   3 2010.4251    0.7836  1.0565 10.1648  0.0000  0.0132   0.0084   0.0347    0.0568   0.0000   442.2515    -0.0801121       21.9828     0.0946655      -2.92968      0.160029      0.246680      0.335325      0.381184      0.429293      0.443223      0.475210
  84   4 2274.3916    1.3273  1.5182 10.7016  0.0000  0.0155   0.0117   0.0414    0.0649   0.0000   442.7450      0.540703       22.3367     -0.393905      -3.26221      -1.02673      0.300952      0.394200      0.438768      0.502169      0.521865      0.546839
  84   5 2515.9651    2.1277  1.8266 11.3456  0.0000  0.0165   0.0161   0.0443    0.0628   0.0000   442.7061       1.09917       22.9604    -0.0955378      -2.93372      0.485642      0.326100      0.442659      0.502865      0.568240      0.590207      0.627780
  84   6 2748.0820    3.2182  1.6877 11.7890  0.0000  0.0151   0.0245   0.0401    0.0845   0.0000   442.9477       2.05976       21.8990       1.23617      -3.03204     -0.269781      0.293864      0.394586      0.442079      0.489040      0.536986      0.553008
  84   7 2973.9864    4.2526  1.5935 12.5346  0.0000  0.0145   0.0337   0.0383    0.0821   0.0000   442.7264       1.65620       22.9661       1.62729      -3.28636     -0.380062      0.288695      0.379430      0.424014      0.480073      0.497733      0.529877
  84   8 3192.1038    4.4815  2.0200 12.6103  0.0000  0.0165   0.0311   0.0443    0.0654   0.0000   442.7566       3.85885       22.7989      0.613035      -3.12349      -2.36972      0.321255      0.429481      0.475203      0.536786      0.569707      0.594504
  84   9 3404.7731    3.6177  3.4490 12.3173 -0.0000  0.0239   0.0194   0.0642    0.0449   0.0000   442.1531       4.16621       22.2898       1.82984      -1.16691      0.263377      0.464881      0.620873      0.710708      0.791810      0.851091      0.900808
  84  10 3613.6014    2.7060  5.6575 12.0727 -0.0027  0.0378   0.0119   0.1047    0.0392   0.0000   441.2484       3.16906       21.0306      0.477737      -3.58896      -2.09583      0.721761      0.984461       1.10296       1.25086       1.34284       1.39275
  85   1 1394.1285    0.1524  0.1365 10.0705  0.0000  0.0063   0.0051   0.0155    0.0145   0.0000   440.6469     -0.353909       22.2341     -0.162941      -3.88773     -0.240865      0.127419      0.169756      0.191756      0.201166      0.206471      0.252009
  85   2 1736.2912    0.4212  0.5035 10.0551  0.0000  0.0095   0.0064   0.0239    0.0257   0.0000   441.1685     0.0310208       22.0503      0.298090      -3.47500     -0.211172      0.176772      0.236623      0.262050      0.293268      0.314493      0.323229
  85   3 2019.3431    0.8065  1.1195 10.0856  0.0000  0.0134   0.0084   0.0363    0.0624   0.0000   442.3657      0.343284       22.1431     -0.803947      -3.87787     -0.715376      0.253691      0.344821      0.394794      0.441836      0.466087      0.491675
  85   4 2284.2516    1.3708  1.6930 10.5570 -0.0000  0.0164   0.0112   0.0429    0.0658   0.0000   442.5550      0.488897       22.9574     -0.533921      -2.44565     -0.608370      0.310639      0.416777      0.463845      0.531929      0.555878      0.583768
  85   5 2526.6359    2.2290  1.8869 11.2845  0.0000  0.0164   0.0164   0.0448    0.0671   0.0000   442.5577       1.47359       22.1684      0.957192      -3.71837     -0.327319      0.321147      0.426443      0.482449      0.535516      0.562031      0.594024
  85   6 2759.8773    3.2318  1.8136 11.8569  0.0000  0.0158   0.0234   0.0408    0.0720   0.0000   442.5786       1.57552       21.9262       1.72138      -2.43997     -0.360596      0.309002      0.415731      0.461191      0.522611      0.556547      0.594080
  85   7 2986.6533    4.3252  1.5968 12.6509 -0.0001  0.0144   0.0343   0.0396    0.0801   0.0000   442.9448       2.58507       22.3140    -0.0831799      -3.18244      0.350221      0.283365      0.375291      0.420713      0.470862      0.502274      0.532704
  85   8 3205.4889    4.4469  2.1244 12.5234  0.0000  0.0169   0.0296   0.0449    0.0650   0.0000   444.2723       3.47135       22.6700     -0.692502      -3.44192      -1.40682      0.332271      0.443777      0.498084      0.551653      0.591077      0.621840
  85   9 3419.0033    3.5863  3.5475 12.4119  0.0001  0.0245   0.0192   0.0657    0.0420   0.0000   443.5319       2.73063       21.1375       1.08132      -2.96325     -0.619644      0.468189      0.634341      0.706099      0.787469      0.858285      0.891869
  85  10 3628.7057    2.7648  6.3362 11.9450  0.0019  0.0410   0.0110   0.1117    0.0395   0.0000   442.6878       4.41107       21.9819     -0.822767      -1.79269      -1.19687      0.762844       1.04418       1.16011       1.31194       1.38028       1.45210
  86   1 1401.1068    0.1542  0.1893 10.0535  0.0000  0.0075   0.0047   0.0197    0.0148   0.0000   440.5804     -0.110471       22.2804      0.204735      -3.99830      0.208656      0.137984      0.184224      0.218755      0.227297      0.262283      0.278964
  86   2 1743.8821    0.4100  0.5829 10.0692  0.0000  0.0111   0.0061   0.0262    0.0267   0.0000   441.5995      0.245483       22.2573     -0.496761      -3.53232     -0.166756      0.197352      0.270516      0.297816      0.347507      0.351732      0.371085
  86   3 2028.2452    0.8050  1.1670 10.2163  0.0000  0.0139   0.0084   0.0385    0.0587   0.0000   442.3374     -0.644451       22.2605      0.720831      -2.56188     -0.533761      0.254807      0.343107      0.392333      0.435241      0.474841      0.497579
  86   4 2294.0566    1.4262  1.6367 10.4522 -0.0000  0.0156   0.0114   0.0411    0.0734   0.0000   442.6880      0.612647       21.4492     -0.101540      -3.19000     -0.488787      0.293820      0.391957      0.438542      0.506631      0.531308      0.561373
  86   5 2537.2524    2.2467  1.8104 11.4599 -0.0000  0.0163   0.0169   0.0436    0.0622   0.0000   442.4806      0.931949       22.6051     -0.352839      -3.05306     -0.675498      0.310937      0.416888      0.470545      0.518605      0.549818      0.566647
  86   6 2771.6080    3.3284  1.6885 11.9223  0.0000  0.0151   0.0249   0.0391    0.0788   0.0000   443.0511       2.00761       21.4537    -0.0160544      -3.91388      -1.03845      0.298181      0.393769      0.441527      0.502712      0.531524      0.547396
  86   7 2999.2146    4.3637  1.6155 12.6414 -0.0000  0.0145   0.0337   0.0380    0.0730   0.0000   442.4425       1.83014       22.3612      0.864512      -2.93053     -0.667252      0.276941      0.367804      0.410692      0.464741      0.489513      0.516144
  86   8 3218.8285    4.4517  2.1186 12.6862 -0.0000  0.0170   0.0301   0.0452    0.0620   0.0000   442.9090       3.11190       21.8807      0.635816      -3.16344      -1.67004      0.331868      0.443379      0.502557      0.562891      0.599538      0.623119
  86   9 3433.1952    3.4674  3.5267 12.5116 -0.0000  0.0244   0.0187   0.0677    0.0388   0.0000   443.5711       3.67625       21.7725       1.08580     -0.832601     -0.949791      0.459580      0.619987      0.705342      0.781829      0.826237      0.867061
  86  10 3643.5967    2.6512  6.2866 12.0577 -0.0004  0.0411   0.0109   0.1153    0.0375   0.0000   441.7096       4.69258       22.1359       2.09029      -1.12564      -2.18585      0.765051       1.03534       1.18243       1.30222       1.38923       1.47030
  87   1 1408.0308    0.1585  0.1993 10.0613  0.0000  0.0081   0.0047   0.0180    0.0149   0.0000   440.5164     -0.165293       21.8460    -0.0559821      -3.69519     -0.222926      0.144719      0.210381      0.228735      0.251527      0.261375      0.294703
  87   2 1751.4586    0.4381  0.5661 10.0594  0.0000  0.0101   0.0062   0.0252    0.0271   0.0000   441.3915      0.243719       22.7008      0.228357      -3.72002     -0.752345      0.178595      0.247038      0.282502      0.316176      0.328174      0.338428
  87   3 2037.0366    0.8408  1.1088 10.2106  0.0000  0.0132   0.0087   0.0354    0.0599   0.0000   442.4663      0.127279       22.5383      0.801493      -3.48586      0.357080      0.242031      0.329915      0.377135      0.414695      0.457026      0.467000
  87   4 2303.8078    1.4347  1.6570 10.7349  0.0000  0.0159   0.0117   0.0428    0.0639   0.0000   442.5219      0.235133       22.2141      0.473907      -2.59684     -0.542040      0.302426      0.411332      0.459428      0.524866      0.544468      0.573655
  87   5 2547.8145    2.2865  1.8409 11.4566  0.0000  0.0164   0.0170   0.0437    0.0641   0.0000   442.2546       1.41140       22.6821     -0.190661      -2.23779     -0.267685      0.306409      0.412141      0.464195      0.531100      0.558712      0.587442
  87   6 2783.2771    3.4298  1.7044 11.9197 -0.0000  0.0151   0.0256   0.0395    0.0832   0.0000   442.2108       1.87477       21.8037      0.676263      -3.79149     -0.639923      0.287110      0.392806      0.438142      0.490113      0.522656      0.544063
  87   7 3011.6870    4.3624  1.6452 12.5950  0.0000  0.0144   0.0332   0.0395    0.0760   0.0000   442.5166       2.92311       21.5511       1.16960      -3.22169      -1.21138      0.277932      0.376893      0.422657      0.476060      0.515259      0.538565
  87   8 3232.0734    4.4332  2.2454 12.5729  0.0000  0.0174   0.0285   0.0458    0.0601   0.0000   443.1942       3.52366       22.0921       1.22872      -2.50348     -0.464306      0.331595      0.448340      0.504308      0.564392      0.593793      0.616887
  87   9 3447.2494    3.4735  4.0191 12.2479  0.0002  0.0268   0.0173   0.0716    0.0448   0.0000   442.1286       4.43032       20.9403       1.81623      -2.28548      -1.61691      0.493092      0.671538      0.761085      0.847141      0.919967      0.947963
  87  10 3658.4278    2.6036  6.5091 12.0813  0.0000  0.0435   0.0101   0.1176    0.0332   0.0000   443.7172       3.39253       22.0443     -0.262846     -0.789543      0.223120      0.797508       1.07693       1.22668       1.36716       1.44469       1.52091
  88   1 1414.9131    0.1586  0.2347 10.0409  0.0000  0.0091   0.0047   0.0226    0.0152   0.0000   440.7933     -0.520598       21.7049     -0.511347      -3.55724     -0.147375      0.182140      0.247797      0.282757      0.315231      0.329714      0.346412
  88   2 1758.9276    0.4562  0.5700  9.9868  0.0000  0.0096   0.0063   0.0247    0.0275   0.0000   441.7275    -0.0124010       21.9355    -0.0219600      -4.02071      0.110661      0.175241      0.237239      0.266320      0.306979      0.326261      0.336190
  88   3 2045.8151    0.8537  1.1298 10.2281  0.0000  0.0131   0.0087   0.0366    0.0597   0.0000   441.9143      0.263260       21.9868      0.541241      -3.16774     -0.830205      0.239082      0.321276      0.372927      0.400384      0.446120      0.456302
  88   4 2313.4142    1.4958  1.6994 10.5268  0.0000  0.0157   0.0117   0.0418    0.0723   0.0000   442.8016      0.958224       23.6373     -0.151993      -2.81013      -1.43275      0.296137      0.393027      0.443164      0.498401      0.534446      0.553145
  88   5 2558.2889    2.3183  1.9607 11.2848 -0.0001  0.0167   0.0164   0.0452    0.0684   0.0000   442.8029       1.61212       22.4927       1.43042      -3.28113     -0.963178      0.311223      0.432029      0.474497      0.538583      0.558195      0.589208
  88   6 2794.8651    3.4546  1.6910 11.8788  0.0000  0.0146   0.0258   0.0399    0.0874   0.0000   443.1818       2.33091       21.3063      0.126103      -3.21049      -1.68780      0.273027      0.366847      0.410601      0.471488      0.491776      0.522660
  88   7 3024.1019    4.4315  1.7067 12.5706  0.0001  0.0148   0.0328   0.0388    0.0746   0.0000   443.0636       1.86658       22.2066      0.793327      -2.71635      -1.90320      0.281651      0.382116      0.432106      0.489525      0.519930      0.550287
  88   8 3245.2493    4.3301  2.2618 12.5829 -0.0000  0.0175   0.0275   0.0463    0.0561   0.0000   443.0484       2.92467       21.2559       1.18414      -1.89224      -1.25254      0.326083      0.442894      0.493549      0.560823      0.594966      0.620494
  88   9 3461.2518    3.3657  3.9799 12.3943  0.0007  0.0270   0.0170   0.0730    0.0402   0.0000   442.8225       3.52733       21.2891     -0.550361      -2.66464      -2.01313      0.493344      0.670402      0.754719      0.843644      0.895749      0.941025
  88  10 3673.2110    2.5563  6.7897 12.0650  0.0000  0.0449   0.0103   0.1224    0.0350   0.0000   443.2479      0.120016       18.7869      0.844481      -1.99492      -3.89093      0.822966       1.10311       1.26250       1.38851       1.48942       1.55273
  89   1 1421.7334    0.1515  0.2138 10.0677  0.0000  0.0085   0.0046   0.0212    0.0148   0.0000   440.5101     -0.141596       21.5444      0.226678      -3.53199     -0.105114      0.148147      0.193054      0.224751      0.264902      0.269543      0.292236
  89   2 1766.3510    0.4581  0.5664 10.0974  0.0000  0.0101   0.0065   0.0247    0.0277   0.0000   441.4566     -0.116885       22.3189      0.332064      -3.44057    -0.0782187      0.180686      0.249449      0.279639      0.309414      0.331054      0.348541
  89   3 2054.5427    0.8736  1.1924 10.2633  0.0000  0.0136   0.0087   0.0373    0.0622   0.0000   442.2282      0.209767       22.2429      0.253745      -3.76251     0.0856445      0.245946      0.335326      0.376258      0.424427      0.451782      0.474765
  89   4 2322.9753    1.5000  1.7526 10.6904  0.0000  0.0161   0.0115   0.0430    0.0644   0.0000   442.7880       1.05670       22.0806      0.904116      -4.20677     -0.984534      0.295513      0.390850      0.450636      0.501119      0.533206      0.553320
  89   5 2568.7402    2.4119  1.9542 11.2645  0.0000  0.0165   0.0169   0.0441    0.0742   0.0000   442.8723       1.31340       22.3430       1.01120      -3.47116     -0.756512      0.303275      0.409560      0.465426      0.513911      0.547587      0.573178
  89   6 2806.4323    3.4805  1.7211 12.2968  0.0000  0.0150   0.0262   0.0409    0.0668   0.0000   442.8534       1.78595       22.6313      0.639336      -3.62699      -1.06275      0.278213      0.371062      0.417235      0.468568      0.501194      0.526031
  89   7 3036.4729    4.4981  1.6748 12.7496  0.0025  0.0145   0.0341   0.0387    0.0764   0.0000   442.8953       2.45771       22.9855      0.184595      -3.60968     -0.523712      0.278494      0.366658      0.410861      0.459718      0.487507      0.517714
  89   8 3258.3744    4.2983  2.4769 12.6467 -0.0000  0.0183   0.0263   0.0501    0.0519   0.0000   442.7013       3.95701       21.5415      0.782142      -3.57608      0.237221      0.330607      0.447864      0.505682      0.570592      0.608785      0.627117
  89   9 3475.1958    3.3545  4.2749 12.3836  0.0002  0.0286   0.0165   0.0778    0.0417   0.0000   443.0580       3.60999       22.6297     -0.396627      -4.36497      -3.52735      0.506987      0.697906      0.782244      0.872403      0.931362      0.972606
  89  10 3687.9217    2.5164  7.2381 12.0546  0.0005  0.0483   0.0097   0.1292    0.0332   0.0000   442.9534       5.02627       19.9131     -0.735631      -1.98162      -1.54372      0.858880       1.17801       1.33248       1.45907       1.58304       1.66294
  90   1 1428.5261    0.1650  0.1967 10.0648  0.0000  0.0072   0.0047   0.0195    0.0147   0.0000   440.4620     0.0638540       22.5074      0.434479      -3.53752    -0.0328445      0.127771      0.154637      0.189653      0.226825      0.207529      0.229745
  90   2 1773.6920    0.4537  0.6218 10.1108  0.0000  0.0106   0.0062   0.0270    0.0277   0.0000   441.5318      0.210196       21.9552      0.423694      -3.74186      0.150098      0.183555      0.246865      0.285082      0.317299      0.350222      0.358884
  90   3 2063.1976    0.8846  1.2307 10.2159  0.0000  0.0139   0.0087   0.0372    0.0619   0.0000   442.4544      0.407746       22.2745      0.104587      -3.62616      0.107250      0.250531      0.336388      0.378583      0.425787      0.456057      0.467603
  90   4 2332.4893    1.5356  1.7298 10.8297  0.0000  0.0162   0.0120   0.0427    0.0617   0.0000   442.7077      0.511033       22.1275      0.132510      -3.05878      0.440550      0.291519      0.394176      0.436022      0.494528      0.515195      0.547732
  90   5 2579.1489    2.3992  1.9295 11.4027 -0.0042  0.0166   0.0167   0.0434    0.0662   0.0000   442.5568       1.42202       22.2070      0.199400      -3.12859     -0.454879      0.304006      0.400502      0.450180      0.508324      0.541727      0.570997
  90   6 2817.8560    3.5189  1.7039 12.3627  0.0000  0.0149   0.0264   0.0403    0.0633   0.0000   443.0495       1.56525       22.0688       1.07437      -2.72316     -0.216001      0.272865      0.367763      0.411025      0.465672      0.491094      0.523016
  90   7 3048.7117    4.5144  1.6940 12.6284  0.0000  0.0144   0.0332   0.0392    0.0752   0.0000   443.1467       2.47606       21.9405       1.13808      -3.77671      -1.73089      0.266150      0.353759      0.396644      0.452055      0.478685      0.496528
  90   8 3271.4489    4.2060  2.4123 12.8322  0.0001  0.0183   0.0266   0.0501    0.0479   0.0000   443.4538       3.50333       22.0348      0.173982      -1.18380      -1.93092      0.345853      0.455287      0.512355      0.566671      0.612153      0.640162
  90   9 3489.0731    3.2874  4.3451 12.3010  0.0004  0.0288   0.0159   0.0781    0.0434   0.0000   442.7889       3.18224       22.5585       2.01340      -3.64724      -3.12079      0.518789      0.692784      0.786520      0.874509      0.942597      0.970865
  91   0  969.9972    0.0360  0.0092 10.3806  0.0000  0.0168   0.0082   0.0066    0.0123   0.0000   436.9263     -0.177830       21.7255     -0.620374      -2.97730     -0.712407      0.467282      0.610179      0.688188      0.729456      0.696599      0.609355
  91   1 1435.2502    0.1738  0.2054 10.0358  0.0000  0.0069   0.0047   0.0182    0.0147   0.0000   440.4309     -0.127852       22.0830      0.143150      -3.69169   -0.00656493      0.126861      0.168631      0.189672      0.201738      0.220988      0.232824
  91   2 1780.9669    0.4805  0.6148 10.0521  0.0000  0.0099   0.0064   0.0257    0.0293   0.0000   441.3920     -0.215371       21.6787      0.189000      -3.81911      0.162255      0.168155      0.232455      0.260444      0.303117      0.303938      0.319115
  91   3 2071.8046    0.8928  1.2191 10.3372  0.0000  0.0140   0.0089   0.0375    0.0625   0.0000   442.0112      0.223703       22.1447      0.210666      -4.21007      0.660379      0.246903      0.337683      0.375225      0.432622      0.451932      0.484751
  91   4 2341.8708    1.5481  1.7893 10.9651  0.0000  0.0168   0.0120   0.0437    0.0588   0.0000   442.9067       1.10314       22.7499     -0.117050      -3.96949      0.202932      0.301414      0.405503      0.453144      0.507383      0.548013      0.566759
  91   5 2589.4400    2.5030  1.9216 11.4097 -0.0002  0.0164   0.0175   0.0427    0.0723   0.0000   442.1314       1.67398       22.1242      0.961280      -4.08294     0.0411233      0.294537      0.401705      0.441026      0.498786      0.524885      0.553791
  91   6 2829.2715    3.6176  1.6322 12.3995  0.0000  0.0146   0.0276   0.0382    0.0686   0.0000   443.1344       1.73617       22.2146     0.0507981      -3.37013    -0.0279502      0.265273      0.349190      0.397021      0.452955      0.470282      0.497556
  91   7 3060.8893    4.5637  1.7481 12.7297  0.0000  0.0149   0.0329   0.0390    0.0692   0.0000   443.1784       2.37518       22.1299      0.535623      -2.88751      -1.08258      0.271283      0.365933      0.412718      0.459574      0.484480      0.514054
  91   8 3284.3938    4.1580  2.6486 12.7659 -0.0000  0.0193   0.0243   0.0521    0.0432   0.0000   442.9837       1.92357       21.2891       1.23029      -2.23412      -1.41251      0.340608      0.453693      0.518260      0.579094      0.610081      0.644161
  91   9 3502.9055    3.2653  4.5001 12.3531 -0.0012  0.0296   0.0155   0.0819    0.0421   0.0000   443.1001       3.60473       22.9647      0.903498      -4.21927     -0.818350      0.526077      0.711525      0.799838      0.895760      0.956041       1.00388
  92   1 1441.9327    0.1793  0.2230 10.0672  0.0000  0.0078   0.0047   0.0176    0.0149   0.0000   440.4029    -0.0902842       21.8051    0.00943333      -3.65606      0.165129      0.141435      0.188455      0.213391      0.230400      0.245959      0.250530
  92   2 1788.2139    0.4870  0.6853 10.0762  0.0000  0.0106   0.0063   0.0285    0.0307   0.0000   441.3692      0.165851       22.2369     0.0798018      -3.85864      0.133555      0.186981      0.256980      0.299672      0.334617      0.364199      0.381671
  92   3 2080.3332    0.9170  1.2477 10.3764 -0.0001  0.0138   0.0089   0.0379    0.0589   0.0000   442.2721      0.729108       21.8826      0.569389      -3.49989     -0.517993      0.240698      0.325926      0.371097      0.416516      0.444174      0.458363
  92   4 2351.2461    1.5935  1.7754 10.8454  0.0000  0.0161   0.0121   0.0430    0.0643   0.0000   442.9293      0.618922       22.2417      0.772812      -3.22247     -0.270077      0.289350      0.386223      0.438409      0.483947      0.516378      0.537637
  92   5 2599.7090    2.5186  1.9539 11.3915  0.0000  0.0164   0.0172   0.0426    0.0716   0.0000   442.7900       1.57173       22.7940       1.00352      -2.97393     -0.242446      0.298815      0.391664      0.436922      0.488360      0.530942      0.553706
  92   6 2840.5831    3.6556  1.6942 12.3073  0.0000  0.0147   0.0268   0.0386    0.0681   0.0000   443.5703       1.99299       22.1092     -0.103955      -3.47888     -0.745125      0.261923      0.357483      0.391830      0.450104      0.468456      0.501268
  92   7 3073.0143    4.7020  1.7724 12.4532 -0.0000  0.0148   0.0331   0.0386    0.0892   0.0000   443.3729       2.61271       22.0923       1.04165      -2.41703     -0.783049      0.267486      0.357474      0.403429      0.451076      0.480009      0.508711
  92   8 3297.3224    4.1371  2.7196 12.5728  0.0000  0.0196   0.0237   0.0521    0.0497   0.0000   443.2090       3.95607       21.1683      0.678588      -2.51804      -1.09994      0.349001      0.466487      0.524350      0.585503      0.628316      0.658027
  92   9 3516.5942    3.1382  4.8673 12.3814  0.0030  0.0319   0.0141   0.0888    0.0397   0.0000   443.1233       3.83150       20.5646       1.56755      -2.92306      -2.42606      0.545246      0.740198      0.830827      0.943596      0.996921       1.05714
  93   1 1448.5668    0.1857  0.2247 10.0631  0.0000  0.0074   0.0047   0.0182    0.0149   0.0000   440.1436     -0.231002       22.1974      0.126803      -4.37734     -0.242303      0.122348      0.165281      0.201365      0.220786      0.231941      0.239905
  93   2 1795.3578    0.4879  0.6419 10.1629  0.0000  0.0104   0.0064   0.0261    0.0294   0.0000   441.5596     -0.310986       22.2283      0.232408      -4.13347    -0.0994026      0.179154      0.236224      0.274291      0.305985      0.326033      0.338434
  93   3 2088.8669    0.9265  1.2576 10.4430  0.0000  0.0140   0.0091   0.0385    0.0594   0.0000   442.3708      0.371146       22.4990      0.742388      -3.72328      0.485799      0.240123      0.327391      0.366297      0.412915      0.443969      0.462812
  93   4 2360.5442    1.6452  1.8684 10.6990  0.0000  0.0163   0.0119   0.0434    0.0723   0.0000   442.1231      0.625107       22.2541    -0.0336311      -4.04204     -0.420253      0.289176      0.387146      0.438521      0.488382      0.519096      0.544689
  93   5 2609.9007    2.5494  1.9016 11.6997  0.0000  0.0163   0.0179   0.0432    0.0623   0.0000   442.7262       1.21403       21.9515     -0.378563      -4.17582     -0.642575      0.285914      0.385590      0.431499      0.483563      0.517163      0.526647
  93   6 2851.8275    3.7319  1.7480 12.3088  0.0000  0.0146   0.0266   0.0390    0.0677   0.0000   443.2098       2.49388       22.1006      0.596931      -2.41333      0.535010      0.263326      0.347105      0.399397      0.446788      0.479322      0.498589
  93   7 3085.0135    4.5725  1.9156 12.4816  0.0000  0.0153   0.0308   0.0411    0.0783   0.0000   442.7351       3.19473       21.7985       1.30156      -1.23057      -1.06580      0.272002      0.369947      0.415176      0.462672      0.492856      0.518296
  93   8 3310.1786    4.1092  2.7234 12.6984  0.0000  0.0198   0.0239   0.0530    0.0481   0.0000   442.9995       2.72766       22.2230       1.96150      -2.11800      -2.03030      0.338425      0.459041      0.511280      0.576730      0.609454      0.650291
  93   9 3530.2868    3.1154  4.8863 12.3689 -0.0028  0.0324   0.0138   0.0888    0.0402   0.0000   443.6314       3.55919       23.0045       1.55664      -3.51280      -2.35463      0.557960      0.757826      0.866785      0.958424       1.03128       1.07350
  94   1 1455.1590    0.1875  0.2277 10.0718  0.0000  0.0076   0.0047   0.0177    0.0149   0.0000   440.5132      0.173786       22.3392      0.363989      -4.04631     0.0313086      0.133006      0.180139      0.199790      0.212699      0.248610      0.270491
  94   2 1802.4573    0.4969  0.6960 10.1283  0.0000  0.0107   0.0063   0.0279    0.0312   0.0000   441.3510      0.470721       22.1191     -0.262177      -3.35882     -0.165137      0.180446      0.250843      0.284425      0.311629      0.331805      0.359761
  94   3 2097.2881    0.9409  1.3053 10.4364  0.0000  0.0142   0.0089   0.0386    0.0561   0.0000   442.6243      0.623398       22.2546     -0.185911      -3.11032      0.656621      0.241759      0.326365      0.363325      0.419718      0.446201      0.462439
  94   4 2369.7372    1.6854  1.9459 10.7126  0.0000  0.0166   0.0117   0.0444    0.0703   0.0000   442.3946      0.432694       22.7637     -0.212697      -3.75118     -0.582761      0.283429      0.384099      0.427635      0.485880      0.510533      0.531853
  94   5 2620.0478    2.5915  1.9392 11.8496 -0.0000  0.0163   0.0178   0.0438    0.0541   0.0000   442.8023       1.52943       22.3185      -1.13059      -3.54851     0.0975514      0.284238      0.387520      0.432328      0.482765      0.513203      0.539479
  94   6 2863.0578    3.8171  1.6891 12.3983 -0.0001  0.0144   0.0280   0.0385    0.0720   0.0000   443.4092       1.42254       22.1544      0.694809      -3.15743     -0.451058      0.257220      0.337019      0.380247      0.425889      0.454460      0.469793
  94   7 3096.9989    4.5584  1.9276 12.5696  0.0000  0.0153   0.0304   0.0412    0.0715   0.0000   443.0242       2.30457       22.3901      0.396885      -3.15080      -1.27433      0.264541      0.359017      0.409506      0.454704      0.478931      0.509460
  94   8 3322.9294    3.9957  2.8728 12.8263  0.0000  0.0206   0.0227   0.0554    0.0416   0.0000   443.7525       5.02470       22.4861       1.09761      -2.79276      -1.41357      0.348506      0.481358      0.539024      0.613122      0.645782      0.676858
  94   9 3543.8341    3.1179  5.1650 12.2697  0.0007  0.0335   0.0136   0.0923    0.0441   0.0000   443.7808       3.96361       21.0489       1.52417      -1.35903     -0.522240      0.577970      0.779921      0.895571      0.993691       1.07756       1.12464
  95   0  990.4632    0.0358  0.0096 10.3481 -0.0017  0.0130   0.0059   0.0053    0.0121   0.0000   437.2915     -0.607971       22.6844     -0.717729      -3.43975      -1.20392      0.163760      0.245896      0.289666      0.330816      0.317487      0.321191
  95   1 1461.6859    0.1859  0.1975 10.0593  0.0000  0.0070   0.0048   0.0153    0.0146   0.0000   440.4931    -0.0849868       21.9362     -0.305398      -3.64031     0.0111819      0.119224      0.160030      0.188746      0.206134      0.220710      0.223615
  95   2 1809.5349    0.5067  0.7131 10.1137  0.0000  0.0109   0.0064   0.0279    0.0321   0.0000   440.9494     -0.156930       21.8015      0.149467      -3.52282     -0.564200      0.183448      0.248040      0.277447      0.310621      0.336064      0.366677
  95   3 2105.6931    0.9455  1.3661 10.4400  0.0000  0.0147   0.0087   0.0400    0.0544   0.0000   442.3065      0.300966       22.5770      0.307998      -2.92859    -0.0542330      0.248268      0.342908      0.383950      0.435026      0.453131      0.486101
  95   4 2378.8299    1.6860  1.9086 10.9343  0.0003  0.0169   0.0121   0.0447    0.0627   0.0000   442.7923      0.699325       21.9579     -0.351841      -2.83978      0.376058      0.283049      0.388379      0.432070      0.489905      0.529770      0.554052
  95   5 2630.1669    2.6596  1.8978 11.7808  0.0000  0.0159   0.0185   0.0429    0.0609   0.0000   442.9518       1.15957       21.9832      0.878737      -3.34045     -0.402822      0.279287      0.371332      0.418048      0.468743      0.500532      0.521253
  95   6 2874.1689    3.8602  1.7136 12.3961  0.0000  0.0145   0.0277   0.0389    0.0707   0.0000   443.0336       1.91420       22.3250     -0.293761      -2.61811     -0.734407      0.256487      0.345862      0.388531      0.434531      0.473036      0.502781
  95   7 3108.9381    4.6207  1.8473 12.7919  0.0000  0.0152   0.0322   0.0403    0.0684   0.0000   443.0522       2.33628       22.6584      0.874859      -2.78288     -0.897707      0.268191      0.355670      0.390124      0.452230      0.469967      0.506382
  95   8 3335.6737    3.9881  2.9471 12.7077  0.0000  0.0206   0.0219   0.0558    0.0432   0.0000   443.3607       2.68434       21.9011       1.18096      -2.41106      -1.13768      0.352403      0.473527      0.537904      0.602586      0.634324      0.673354
  95   9 3557.4474    3.0190  5.4880 12.3332  0.0004  0.0357   0.0128   0.0988    0.0402   0.0000   443.9950       4.06307       20.8674     -0.200945     -0.205157      -1.92976      0.605204      0.818687      0.928989       1.02605       1.11605       1.16793
  96   0  995.5416    0.0526  0.0488 10.3574  0.0000  0.0136   0.0068   0.0228    0.0123   0.0000   437.1322    -0.0436006       21.3383     -0.632089      -2.45832     -0.279401      0.214840      0.282501      0.325174      0.381548      0.416152      0.404681
  96   1 1468.2004    0.1992  0.2606 10.0278  0.0000  0.0078   0.0046   0.0193    0.0153   0.0000   440.2756     -0.135249       22.3543      0.176783      -3.76487      0.231138      0.133522      0.186599      0.213950      0.230591      0.245594      0.275434
  96   2 1816.5201    0.5255  0.7397 10.0727  0.0000  0.0108   0.0064   0.0277    0.0338   0.0000   441.0491     -0.106927       22.3453      0.433625      -3.77412      0.193599      0.183141      0.247458      0.283412      0.318173      0.324560      0.350331
  96   3 2114.0227    0.9909  1.3663 10.3718  0.0000  0.0141   0.0089   0.0387    0.0584   0.0000   442.2506      0.223459       22.4321     -0.365538      -3.27360    -0.0900189      0.239004      0.316801      0.358827      0.402718      0.433333      0.464656
  96   4 2387.9222    1.6946  1.8666 11.1252  0.0000  0.0163   0.0124   0.0452    0.0562   0.0000   442.5164      0.881173       21.9967       1.21374      -4.17102     -0.590711      0.280166      0.378075      0.423342      0.478831      0.509928      0.536843
  96   5 2640.2126    2.6901  1.9846 11.6612  0.0000  0.0163   0.0181   0.0434    0.0672   0.0000   442.8473       1.31288       22.7509     -0.356484      -3.10768      0.219125      0.281026      0.377681      0.421902      0.472020      0.514486      0.541240
  96   6 2885.2400    3.9022  1.7408 12.4888 -0.0000  0.0146   0.0278   0.0392    0.0663   0.0000   443.3646       1.96054       22.1392      0.610304      -2.55846      -1.01362      0.253144      0.339630      0.382959      0.434030      0.458297      0.483826
  96   7 3120.7392    4.5916  1.9513 12.8077 -0.0000  0.0157   0.0307   0.0409    0.0633   0.0000   443.3022       2.89084       22.3276     -0.225430      -3.37162      -1.18127      0.272668      0.357502      0.404611      0.462744      0.499676      0.522431
  96   8 3348.3557    3.9230  3.2848 12.6047 -0.0002  0.0222   0.0205   0.0599    0.0449   0.0000   443.3257       3.57206       21.5943       1.68358      -3.53286      0.809259      0.372341      0.508429      0.572060      0.639382      0.690604      0.720870
  96   9 3570.7714    2.8634  5.3146 12.3616 -0.0074  0.0359   0.0118   0.1006    0.0373   0.0000   443.2626       3.52310       22.9672       1.27813      -1.18885    -0.0327942      0.590536      0.798709      0.905294       1.01266       1.09236       1.12627
  97   1 1474.6387    0.1991  0.2513 10.0486  0.0000  0.0078   0.0046   0.0183    0.0153   0.0000   440.6495      0.128964       22.2271      0.162185      -3.69028    -0.0797442      0.127510      0.172665      0.179528      0.210382      0.240348      0.251734
  97   2 1823.4576    0.5261  0.7704 10.1336  0.0000  0.0109   0.0063   0.0301    0.0335   0.0000   440.9750      0.120093       22.3151      0.487053      -2.99365     0.0843094      0.183497      0.245862      0.276655      0.314489      0.336459      0.356095
  97   3 2122.3120    0.9953  1.4226 10.4818  0.0000  0.0146   0.0088   0.0400    0.0542   0.0000   442.1263      0.380698       21.5235     -0.311177      -2.69776      0.131909      0.243471      0.331234      0.373315      0.413654      0.433910      0.454335
  97   4 2396.9272    1.7322  1.9644 11.2019  0.0001  0.0171   0.0123   0.0453    0.0534   0.0000   442.5208       1.32645       22.8099     0.0439189      -2.79906     -0.382725      0.280329      0.382958      0.434432      0.489968      0.524565      0.547573
  97   5 2650.2113    2.7597  2.0744 11.6457 -0.0000  0.0166   0.0180   0.0442    0.0671   0.0000   442.7969       1.63367       22.7794      0.117747      -2.23061      -1.22601      0.277138      0.372750      0.415683      0.465112      0.507723      0.532344
  97   6 2896.2675    3.9898  1.7275 12.3790 -0.0000  0.0146   0.0284   0.0382    0.0789   0.0000   443.0643       2.09802       22.5999       1.12228      -3.14298     -0.652947      0.244818      0.333786      0.376228      0.413744      0.438843      0.471720
  97   7 3132.5192    4.5737  2.0475 12.7696  0.0000  0.0158   0.0298   0.0428    0.0623   0.0000   442.9257       2.97491       21.9162      0.234956      -3.61193     -0.821944      0.273153      0.361513      0.404066      0.456483      0.479208      0.511720
  97   8 3360.9186    3.8951  3.2361 12.6896  0.0001  0.0219   0.0208   0.0604    0.0446   0.0000   443.6311       4.23184       22.2095       1.31062      -3.37730     -0.706460      0.372290      0.503857      0.565599      0.640931      0.679274      0.722970
  98   1 1481.0614    0.2033  0.2579 10.0603  0.0000  0.0075   0.0046   0.0185    0.0152   0.0000   440.4357     -0.256137       22.0990      0.113815      -3.80993     0.0657312      0.128838      0.163558      0.191417      0.212884      0.236833      0.254963
  98   2 1830.3279    0.5454  0.7964 10.1104  0.0000  0.0110   0.0064   0.0294    0.0352   0.0000   441.0372      0.215039       21.8876     -0.389669      -3.48328      0.343505      0.180465      0.243151      0.282535      0.313514      0.336519      0.358060
  98   3 2130.5466    1.0354  1.4503 10.2852  0.0000  0.0143   0.0087   0.0387    0.0629   0.0000   441.9382      0.471754       22.1830     0.0441113      -4.30865    -0.0191449      0.235973      0.320691      0.361723      0.405430      0.428155      0.455083
  98   4 2405.8776    1.7642  1.9621 11.1249  0.0000  0.0167   0.0122   0.0451    0.0577   0.0000   442.2790      0.909071       22.7125      0.233669      -3.60533    -0.0802087      0.278117      0.371634      0.417488      0.467507      0.498086      0.527282
  98   5 2660.1843    2.7723  1.9128 12.0721  0.0000  0.0162   0.0191   0.0427    0.0544   0.0000   441.9491       1.63390       22.3837      0.476347      -3.32462      0.231088      0.267978      0.362629      0.411755      0.458846      0.487168      0.517586
  98   6 2907.1927    4.0516  1.7801 12.4602  0.0000  0.0144   0.0277   0.0390    0.0670   0.0000   442.6635       2.36411       22.2660      0.139542      -4.04600      -1.52932      0.244443      0.328258      0.368297      0.413505      0.443144      0.470261
  98   7 3144.2132    4.5689  2.0775 12.7040  0.0000  0.0160   0.0291   0.0419    0.0637   0.0000   443.1887       2.36425       22.8514       1.30055      -3.74119     -0.609200      0.271736      0.361082      0.416793      0.469327      0.502369      0.519789
  98   8 3373.4370    3.7822  3.3685 12.7643  0.0000  0.0228   0.0197   0.0631    0.0401   0.0000   444.5749       3.55729       22.0163       2.06344      -1.83564      -2.21928      0.374515      0.509068      0.582506      0.641287      0.690049      0.725801
  99   1 1487.4210    0.2101  0.2649 10.0363  0.0000  0.0072   0.0046   0.0196    0.0153   0.0000   440.2916     0.0546423       22.1979      0.217520      -3.29122     -0.341923      0.120954      0.161103      0.184762      0.212256      0.221942      0.241086
  99   2 1837.1997    0.5473  0.7875 10.1332  0.0000  0.0109   0.0064   0.0295    0.0342   0.0000   440.8122      0.215042       21.9714      0.225695      -3.22171     -0.332589      0.174870      0.237474      0.268028      0.293928      0.317532      0.333118
  99   3 2138.7297    1.0634  1.5097 10.2360  0.0000  0.0148   0.0089   0.0402    0.0655   0.0000   441.7844      0.128269       22.5292       1.47798      -4.15085      -1.38512      0.238262      0.328386      0.364250      0.416313      0.451206      0.466741
  99   4 2414.7332    1.8197  2.0208 11.0194  0.0000  0.0171   0.0124   0.0452    0.0642   0.0000   442.0379       1.33714       22.9606     -0.183535      -3.95317     -0.497203      0.283409      0.379475      0.429431      0.481871      0.511526      0.542321
  99   5 2670.0755    2.8298  1.8776 12.1128  0.0000  0.0158   0.0198   0.0423    0.0543   0.0000   442.6531       1.04035       22.1366      0.347472      -3.12061     -0.798194      0.265115      0.353792      0.397119      0.449449      0.479630      0.503846
  99   6 2918.0650    4.0012  1.8156 12.5422  0.0000  0.0148   0.0274   0.0397    0.0626   0.0000   442.4981       2.10775       21.9120     -0.256233      -3.64773     -0.182963      0.250304      0.333230      0.376189      0.425229      0.448611      0.470408
  99   7 3155.9049    4.5307  2.0695 12.8122  0.0000  0.0161   0.0290   0.0424    0.0585   0.0000   442.7712       2.63479       22.5375      0.922232      -2.62369      -1.33548      0.272335      0.366481      0.407339      0.456811      0.487374      0.511204
  99   8 3385.9159    3.7653  3.5051 12.6344  0.0000  0.0235   0.0193   0.0647    0.0440   0.0000   443.2925       3.30367       21.5647    -0.0382180      -2.87559     -0.685411      0.383730      0.518709      0.590829      0.645902      0.705468      0.740885
 100   1 1493.7481    0.2099  0.2535 10.0273 -0.0002  0.0073   0.0046   0.0183    0.0151   0.0000   440.1881     -0.156960       22.1141     0.0269008      -4.14251    -0.0380064      0.116227      0.163131      0.189540      0.199229      0.219418      0.218340
 100   2 1843.9606    0.5576  0.8465 10.1025  0.0000  0.0116   0.0065   0.0305    0.0369   0.0000   440.9475      0.117490       22.2613      0.282853      -3.00994     -0.158389      0.188672      0.258256      0.292473      0.328985      0.367328      0.375742
 100   3 2146.8674    1.0507  1.4740 10.3656  0.0000  0.0146   0.0090   0.0398    0.0622   0.0000   441.9725     -0.657313       21.8632      0.621136      -4.01561      0.407954      0.236881      0.317446      0.353895      0.403755      0.434912      0.459740
 100   4 2423.5508    1.8572  1.9755 11.1282  0.0000  0.0169   0.0129   0.0450    0.0642   0.0000   442.6090      0.737195       22.2702      0.847356      -4.08994     -0.315697      0.269527      0.370222      0.407977      0.461203      0.491074      0.518398
 100   5 2679.9376    2.8922  1.9426 11.9709  0.0000  0.0161   0.0192   0.0419    0.0574   0.0000   443.1215       1.30536       21.7368       1.58197      -2.56969      -1.57971      0.262252      0.357829      0.402643      0.445694      0.479473      0.509218
 100   6 2928.9058    4.1540  1.8048 12.5558  0.0000  0.0147   0.0283   0.0390    0.0639   0.0000   443.5309       2.24272       21.9187      0.233911      -3.42200      0.291103      0.239306      0.324790      0.364444      0.406818      0.438113      0.462931
 100   7 3167.4261    4.5699  2.1877 12.7627 -0.0000  0.0164   0.0280   0.0440    0.0564   0.0000   443.1066       2.78925       22.4162       1.01685      -3.12500     -0.871818      0.264906      0.357713      0.402868      0.449285      0.477960      0.507277
 100   8 3398.2988    3.7478  3.7498 12.4927  0.0001  0.0246   0.0182   0.0671    0.0469   0.0000   442.9538       3.89667       22.0166       1.22550      -2.90596     0.0590814      0.399221      0.540105      0.612701      0.689745      0.730871      0.772272
 101   0 1020.5341    0.0306  0.0074 10.3323  0.0000  0.0081   0.0058   0.0047    0.0117   0.0000   437.2562      0.311952       21.9164     -0.124749      -3.26996     -0.482323      0.136751      0.177261      0.225488      0.202564      0.232095      0.302141
 101   1 1500.0242    0.2096  0.2814 10.0451  0.0000  0.0075   0.0045   0.0201    0.0153   0.0000   440.1214    -0.0559379       21.9897     0.0747640      -3.52421     -0.367475      0.125758      0.166279      0.191939      0.221663      0.246424      0.238183
 101   2 1850.7453    0.5640  0.8364 10.1908  0.0000  0.0113   0.0065   0.0315    0.0357   0.0000   440.8560      0.107515       22.0322     -0.383934      -4.09745    -0.0560217      0.179001      0.241774      0.267521      0.307250      0.309609      0.333497
 101   3 2154.9649    1.0760  1.5176 10.5722  0.0000  0.0151   0.0091   0.0407    0.0555   0.0000   441.7244      0.166063       22.0585     0.0485532      -3.11836     -0.284798      0.237210      0.328812      0.363184      0.404964      0.438322      0.462628
 101   4 2432.2472    1.8941  2.1158 11.1991 -0.0000  0.0174   0.0127   0.0477    0.0610   0.0000   442.0942       1.31999       21.7825      0.344896      -3.41398     -0.886351      0.282944      0.384074      0.432974      0.489957      0.510848      0.549136
 101   5 2689.7453    2.9529  1.9975 11.9192 -0.0001  0.0162   0.0194   0.0424    0.0631   0.0000   443.1546       1.66630       22.3445      0.667445      -2.98065     -0.579984      0.259463      0.348008      0.393488      0.443053      0.469168      0.498196
 101   6 2939.6509    4.1612  1.7806 12.7616  0.0000  0.0146   0.0289   0.0394    0.0597   0.0000   442.5515       1.88872       22.3480       1.16209      -3.83054     -0.427419      0.241700      0.324090      0.365024      0.407451      0.426857      0.450431
 101   7 3178.9433    4.5583  2.2395 12.7748  0.0000  0.0165   0.0278   0.0449    0.0582   0.0000   443.0972       2.76667       22.1462       1.24512      -3.73353     -0.457094      0.265601      0.357761      0.405762      0.451066      0.489438      0.522165
 101   8 3410.6812    3.6634  3.7778 12.6480 -0.0005  0.0248   0.0178   0.0691    0.0422   0.0000   443.0599       2.84991       22.2401      0.930083      -2.09259     -0.414563      0.396169      0.537428      0.605918      0.680297      0.735302      0.772058
 102   0 1025.4190    0.0479  0.0653 10.2935  0.0000  0.0163   0.0070   0.0306    0.0121   0.0000   437.3962     -0.238188       21.2016      0.767352      -3.28805     -0.307068      0.245789      0.339715      0.392984      0.389457      0.410174      0.440529
 102   1 1506.2445    0.2183  0.2895 10.0133  0.0000  0.0078   0.0046   0.0187    0.0155   0.0000   440.2246      0.141678       22.3291      0.443820      -3.92116     0.0246367      0.127291      0.165597      0.196649      0.225897      0.238085      0.239936
 102   2 1857.4135    0.5812  0.8293 10.1157  0.0000  0.0112   0.0066   0.0293    0.0380   0.0000   440.9846      0.407770       22.4432    -0.0488640      -3.61379    -0.0576682      0.177570      0.239816      0.273003      0.298732      0.326857      0.338941
 102   3 2162.9603    1.0865  1.6142 10.4695 -0.0005  0.0152   0.0087   0.0418    0.0541   0.0000   442.2673      0.771153       22.7603     -0.464483      -3.83722      0.259630      0.242950      0.325709      0.369554      0.413424      0.447020      0.476089
 102   4 2440.9729    1.8848  2.0305 11.4751 -0.0000  0.0175   0.0133   0.0470    0.0535   0.0000   442.5181      0.781261       22.6915     -0.336946      -3.58574     -0.265900      0.278381      0.380357      0.422172      0.478792      0.508935      0.540623
 102   5 2699.5344    2.9966  1.9487 12.1232  0.0000  0.0159   0.0200   0.0424    0.0571   0.0000   441.8893       1.77287       22.5119      0.545530      -3.45907     -0.562241      0.261278      0.350977      0.399272      0.443952      0.476054      0.498833
 102   6 2950.3600    4.2206  1.8640 12.5784  0.0000  0.0148   0.0281   0.0395    0.0660   0.0000   442.8921       2.07980       21.9624      0.833738      -3.58417     -0.490854      0.239104      0.323208      0.367260      0.411712      0.440957      0.460867
 102   7 3190.4389    4.5281  2.2290 12.9500 -0.0000  0.0168   0.0278   0.0446    0.0514   0.0000   442.8346       2.76713       22.9634      0.201920      -2.71734     -0.915097      0.269060      0.360423      0.404779      0.453264      0.485151      0.519531
 102   8 3422.9727    3.6428  3.8738 12.6292  0.0008  0.0260   0.0177   0.0703    0.0446   0.0000   442.7270       2.39564       22.2142      0.890401      -2.92111     -0.586136      0.404791      0.551817      0.627479      0.697591      0.743757      0.789093
 103   0 1030.3164    0.0387  0.0322 10.3120  0.0000  0.0158   0.0072   0.0166    0.0118   0.0000   437.3565     -0.625690       22.3858     -0.357194      -3.59899      0.422604      0.240095      0.331886      0.404145      0.346549      0.459374      0.483308
 103   1 1512.4546    0.2193  0.3372 10.0322  0.0000  0.0085   0.0044   0.0230    0.0160   0.0000   440.1433     -0.113570       22.2163     0.0205292      -3.48330     -0.118221      0.130552      0.170733      0.207036      0.225022      0.239579      0.264908
 103   2 1864.0719    0.5773  0.8776 10.1062  0.0000  0.0115   0.0064   0.0308    0.0392   0.0000   440.6072      0.282924       22.4547      0.295082      -3.79473      0.108309      0.179499      0.237120      0.270767      0.307103      0.325567      0.341057
 103   3 2170.9358    1.1233  1.6065 10.5315  0.0000  0.0154   0.0091   0.0412    0.0581   0.0000   441.5871      0.795806       22.7704    -0.0843251      -3.30456     0.0509733      0.241256      0.326229      0.368399      0.412162      0.450570      0.478469
 103   4 2449.6435    1.9242  2.1455 11.4141  0.0000  0.0177   0.0128   0.0481    0.0548   0.0000   442.3390       1.86575       22.8269    -0.0117872      -3.08191      -1.02723      0.279297      0.374604      0.428330      0.477510      0.518526      0.540176
 103   5 2709.2285    3.0547  1.9950 12.0660 -0.0000  0.0158   0.0197   0.0426    0.0580   0.0000   442.7670       2.16293       22.2674      0.505687      -1.97802      -1.13081      0.249132      0.333587      0.377341      0.428045      0.458663      0.481736
 103   6 2960.9602    4.2106  1.8607 12.7605  0.0000  0.0148   0.0283   0.0403    0.0603   0.0000   442.8251       2.34885       22.1893      0.582386      -3.96235      -1.06978      0.233762      0.315379      0.357313      0.403033      0.430153      0.450000
 103   7 3201.8089    4.5282  2.2834 12.8726 -0.0000  0.0168   0.0269   0.0451    0.0525   0.0000   443.1591       3.36682       22.1979      0.278305      -2.83524      -1.35807      0.274443      0.364223      0.414562      0.455288      0.495782      0.514686
 103   8 3435.1771    3.5670  4.0577 12.7598 -0.0006  0.0268   0.0171   0.0743    0.0408   0.0000   442.6474       3.30717       21.9433      0.112279      -1.54379      -1.32771      0.416041      0.569669      0.652410      0.719572      0.777744      0.811841
 104   0 1035.1668    0.0397  0.0287 10.3269  0.0000  0.0172   0.0074   0.0158    0.0118   0.0000   436.8749      0.165045       21.4060      0.350575      -2.22499      0.309986      0.306419      0.395033      0.558554      0.658301      0.711424      0.566478
 104   1 1518.5886    0.2292  0.3257 10.0210  0.0000  0.0086   0.0045   0.0199    0.0161   0.0000   440.2407     0.0746086       21.9137      0.267968      -4.01847     -0.784900      0.138464      0.188724      0.214997      0.243312      0.250933      0.271432
 104   2 1870.6800    0.6052  0.8842 10.1703  0.0000  0.0112   0.0066   0.0307    0.0389   0.0000   441.0944     -0.220531       22.3070      0.292302      -3.03504     -0.860564      0.173493      0.235470      0.271871      0.306280      0.330279      0.342832
 104   3 2178.9075    1.1431  1.5497 10.5819 -0.0000  0.0147   0.0091   0.0401    0.0562   0.0000   442.5767     -0.219145       22.6774      0.573165      -3.90165     -0.163326      0.226804      0.307623      0.347757      0.393062      0.424605      0.442201
 104   4 2458.2015    1.9782  2.0981 11.3689  0.0000  0.0173   0.0132   0.0471    0.0605   0.0000   442.1575      0.693035       22.6711      0.542710      -4.55734     -0.179286      0.270656      0.363209      0.399887      0.454091      0.488799      0.512342
 104   5 2718.9272    3.0760  2.0023 12.0900  0.0000  0.0159   0.0201   0.0428    0.0617   0.0000   442.7036       1.71503       22.1154     0.0791465      -3.79871      -1.04437      0.251180      0.334296      0.374999      0.432918      0.467927      0.490112
 104   6 2971.5268    4.2567  1.8859 12.8012  0.0000  0.0150   0.0281   0.0400    0.0573   0.0000   443.1111       2.29912       22.4801     -0.287374      -2.85875      -1.14031      0.237325      0.316902      0.358599      0.402476      0.429488      0.459875
 104   7 3213.1945    4.5324  2.4168 12.8172 -0.0000  0.0171   0.0262   0.0470    0.0538   0.0000   443.8094       2.73223       23.4068       1.36211      -2.95469     -0.806658      0.266988      0.359754      0.404912      0.451979      0.490360      0.517509
 104   8 3447.3255    3.5462  4.2617 12.7251  0.0002  0.0283   0.0166   0.0774    0.0424   0.0000   443.3511       3.98329       22.4238      0.319530      -2.82312      -2.43291      0.436081      0.593381      0.671506      0.753224      0.815243      0.847661
 105   0 1039.9986    0.0478  0.0397 10.3080  0.0000  0.0135   0.0062   0.0164    0.0117   0.0000   436.7574     -0.860471       21.5508       1.27626      -3.86073     -0.355400      0.182141      0.261159      0.338474      0.388968      0.379100      0.414841
 105   1 1524.6989    0.2289  0.3210 10.0256  0.0000  0.0081   0.0045   0.0199    0.0160   0.0000   440.0958     0.0128344       21.8820     0.0331264      -3.73955    -0.0619314      0.129075      0.176313      0.204804      0.236407      0.253851      0.263448
 105   2 1877.2642    0.6113  0.9349 10.1581  0.0000  0.0118   0.0066   0.0320    0.0413   0.0000   440.9811   -0.00866167       21.8193     -0.222660      -3.54194      0.201421      0.179342      0.243030      0.275475      0.315848      0.325908      0.345642
 105   3 2186.7302    1.1679  1.6409 10.5266  0.0000  0.0153   0.0091   0.0406    0.0595   0.0000   441.9660      0.905800       22.5593     -0.627373      -3.72093     -0.479340      0.237656      0.317656      0.363043      0.397902      0.436933      0.458682
 105   4 2466.7605    2.0031  2.0996 11.3281  0.0000  0.0173   0.0131   0.0467    0.0624   0.0000   441.9575      0.917899       22.7179      0.164246      -3.75824      0.209763      0.268404      0.366820      0.411183      0.461624      0.497980      0.521255
 105   5 2728.5424    3.0750  1.9889 12.2278 -0.0000  0.0160   0.0203   0.0432    0.0576   0.0000   442.7886       1.55865       22.5860      0.669091      -3.96412     -0.978400      0.249799      0.333737      0.380319      0.421338      0.448020      0.486498
 105   6 2982.0562    4.3409  1.8314 12.7882  0.0000  0.0145   0.0291   0.0391    0.0612   0.0000   442.9862       1.95262       22.0471      0.653667      -2.94233     -0.775206      0.231615      0.305802      0.344626      0.387062      0.416082      0.433024
 105   7 3224.4593    4.4387  2.4892 12.9967  0.0000  0.0180   0.0259   0.0488    0.0479   0.0000   443.0442       3.16969       21.6625      0.354351      -3.36885     -0.598071      0.277450      0.378434      0.422874      0.472071      0.500193      0.528698
 105   8 3459.4875    3.5476  4.4035 12.6629 -0.0004  0.0287   0.0161   0.0798    0.0434   0.0000   443.2233       3.47308       23.4583      0.334020      -1.01913      -2.02165      0.441645      0.595878      0.684084      0.760028      0.822134      0.847331
 106   0 1044.8415    0.0407  0.0198 10.3177 -0.0219  0.0123   0.0064   0.0073    0.0116   0.0000   437.4652     -0.912772       21.4218      0.309029      -3.86363     -0.630053      0.179854      0.255401      0.254861      0.318679      0.396764      0.307067
 106   1 1530.7762    0.2377  0.3207 10.0365  0.0000  0.0079   0.0046   0.0198    0.0159   0.0000   440.0462    -0.0391866       22.2936     0.0468860      -3.81188      0.117710      0.118407      0.166212      0.188077      0.201347      0.230327      0.238746
 106   2 1883.7986    0.6150  0.9614 10.2055  0.0000  0.0121   0.0066   0.0327    0.0415   0.0000   440.3521      0.189641       22.0617      0.160939      -3.75156     -0.113897      0.181812      0.244433      0.281171      0.306016      0.330079      0.352618
 106   3 2194.5856    1.1732  1.6494 10.6182 -0.0001  0.0156   0.0093   0.0417    0.0588   0.0000   441.5931      0.718317       22.1330      0.692990      -3.26739     -0.299272      0.233902      0.319696      0.356716      0.404557      0.430300      0.450574
 106   4 2475.2290    2.0460  2.2003 11.4393  0.0000  0.0178   0.0131   0.0480    0.0592   0.0000   442.0188      0.903873       22.4598      0.710759      -3.04093    -0.0506821      0.274180      0.365229      0.422630      0.468351      0.503684      0.530042
 106   5 2738.1279    3.2185  2.0717 12.0165  0.0000  0.0160   0.0200   0.0424    0.0645   0.0000   442.9805       1.15899       22.1780       1.21978      -3.31934     -0.981904      0.251119      0.336173      0.377862      0.424327      0.453624      0.476944
 106   6 2992.5379    4.3822  1.8805 12.7112  0.0001  0.0147   0.0283   0.0397    0.0635   0.0000   443.2405       1.83851       22.5986     -0.296626      -4.78225     -0.617938      0.232550      0.317170      0.353246      0.392427      0.430143      0.452184
 106   7 3235.6961    4.3885  2.5733 13.0241 -0.0001  0.0184   0.0250   0.0494    0.0453   0.0000   442.8829       2.67430       21.7708      0.864907      -3.76680     -0.918873      0.283497      0.383465      0.430318      0.481572      0.516446      0.536602
 106   8 3471.5780    3.4062  4.7859 12.7086  0.0007  0.0313   0.0149   0.0869    0.0407   0.0000   443.5317       3.30639       21.5339       1.31634      -2.03898      -2.84604      0.469216      0.640944      0.728470      0.809725      0.873717      0.914098
 107   0 1049.6297    0.0479  0.0334 10.3075  0.0000  0.0107   0.0055   0.0132    0.0115   0.0000   436.9321     0.0328219       22.6664      0.494560      -3.13605     -0.648045      0.164517      0.207303      0.239646      0.252307      0.281542      0.319147
 107   1 1536.8014    0.2385  0.3402 10.0575  0.0000  0.0083   0.0045   0.0207    0.0160   0.0000   440.1790     -0.137436       22.1734      0.517359      -3.54543    -0.0850615      0.123814      0.171510      0.185455      0.213410      0.227219      0.253274
 107   2 1890.2586    0.6457  0.9835 10.1666  0.0005  0.0120   0.0068   0.0325    0.0441   0.0000   440.9707      0.213548       22.5132      0.224500      -3.81784     -0.392544      0.172523      0.240565      0.266874      0.303890      0.326720      0.341020
 107   3 2202.3670    1.2055  1.7497 10.5962  0.0000  0.0159   0.0091   0.0432    0.0585   0.0000   441.9884      0.370856       21.8876     -0.157968      -3.89721     -0.445061      0.239844      0.325517      0.359671      0.404934      0.445337      0.462731
 107   4 2483.6354    2.0750  2.1866 11.5218 -0.0031  0.0178   0.0134   0.0480    0.0573   0.0000   442.6078       1.34097       22.5218      0.460327      -2.97944     -0.132258      0.268593      0.361700      0.407269      0.463334      0.488493      0.513451
 107   5 2747.6539    3.2117  2.0030 12.2560  0.0000  0.0160   0.0209   0.0422    0.0593   0.0000   442.8423       1.71401       22.4080      0.882816      -3.95658      -1.07885      0.245855      0.327041      0.373166      0.417504      0.451283      0.478546
 107   6 3002.9550    4.4610  1.9309 12.7096 -0.0004  0.0149   0.0285   0.0397    0.0645   0.0000   442.7015       2.04566       22.5171      0.298566      -4.20924    -0.0746872      0.230293      0.310056      0.346799      0.390461      0.413905      0.446013
 107   7 3246.8368    4.3877  2.5855 13.0461  0.0000  0.0185   0.0250   0.0495    0.0450   0.0000   443.2758       2.92134       22.8960     -0.370305      -2.53993     -0.330185      0.280691      0.381267      0.435140      0.482275      0.513224      0.546447
 107   8 3483.6674    3.3494  4.6915 12.7613  0.0022  0.0312   0.0152   0.0860    0.0400   0.0000   443.2352       2.34491       21.8413       1.79067      -3.10518     -0.966786      0.469107      0.632643      0.721579      0.808991      0.883228      0.919248
 108   0 1054.4093    0.0372  0.0091 10.3190 -0.0013  0.0149   0.0059   0.0052    0.0113   0.0000   437.4933     -0.246853       21.5752    0.00367827      -3.19963   -0.00280329      0.262629      0.388375      0.473654      0.420347      0.360327      0.362392
 108   1 1542.7965    0.2460  0.3437 10.0580  0.0000  0.0081   0.0046   0.0203    0.0161   0.0000   440.1679     0.0620304       21.9275     0.0871808      -4.22128      0.179073      0.120286      0.167107      0.192392      0.207990      0.224558      0.241428
 108   2 1896.7278    0.6420  1.0173 10.1686  0.0000  0.0123   0.0067   0.0334    0.0458   0.0000   440.9126      0.305161       21.8700    -0.0781941      -3.50714     0.0814828      0.182210      0.245310      0.279695      0.306263      0.330074      0.348405
 108   3 2210.1003    1.2167  1.7691 10.6852  0.0000  0.0160   0.0093   0.0432    0.0567   0.0000   442.0871     -0.204669       22.1313    -0.0325880      -3.89118      0.219818      0.235999      0.320199      0.360684      0.398456      0.432874      0.462199
 108   4 2491.9829    2.0828  2.0423 11.7211  0.0000  0.0172   0.0139   0.0468    0.0524   0.0000   442.2338       1.23987       21.8146      0.310909      -3.01883      0.664893      0.254804      0.347647      0.390831      0.437794      0.479714      0.497751
 108   5 2757.0946    3.2517  1.9812 12.3542  0.0000  0.0160   0.0212   0.0421    0.0573   0.0000   442.6820       1.39668       22.3265      0.556429      -3.46473      0.345450      0.240813      0.327310      0.364965      0.409420      0.444082      0.485466
 108   6 3013.2542    4.4418  1.9577 12.7615  0.0000  0.0148   0.0281   0.0411    0.0621   0.0000   443.1246       1.90531       22.0330       1.20798      -3.19288     -0.712364      0.229660      0.309046      0.351429      0.388850      0.421031      0.447881
 108   7 3257.9640    4.2972  2.6927 13.0913  0.0000  0.0191   0.0244   0.0522    0.0436   0.0000   443.5316       2.56630       22.7716     -0.108102      -2.38921     -0.630434      0.283406      0.392167      0.435409      0.490179      0.527311      0.549417
 108   8 3495.5503    3.3215  4.8790 12.7229  0.0000  0.0322   0.0144   0.0888    0.0398   0.0000   443.0924       3.75488       21.3231     -0.208584      -4.04177      -2.23911      0.478918      0.646951      0.723489      0.822527      0.879283      0.928730
 109   1 1548.7451    0.2406  0.3493 10.0564  0.0000  0.0081   0.0045   0.0214    0.0162   0.0000   440.0748    0.00961281       21.7532     -0.237407      -3.74094      0.128260      0.122711      0.163552      0.182169      0.212649      0.227514      0.236154
[truncated: 143,073 more chars]
