# Supplementary material for: Global-Mode Analysis of Full-Disk Data from the Michelson Doppler Imager and the Helioseismic and Magnetic Imager
Source: Sol Phys. 2018 Jan 31;293(2):29. doi: 10.1007/s11207-017-1201-5 (PMC6566312; doi:10.1007/s11207-017-1201-5)
Supplement: Supplementary file 2 — (TAR 362.4 MB) [file 11207_2017_1201_MOESM2_ESM.tar › HMI/hmiv72dasym.7840.18]

   0  18 2629.8256    2.3324  1.4256  0.4990  0.0000       3.92549  0.2674   0.3003   0.6584 1000.0000   0.0000       5.35946    -0.0000       0.00000       0.00000       0.00000       0.00000       0.00000       0.00000       0.00000       0.00000       0.00000       0.00000       0.00000       0.00000       0.00000       0.00000       0.00000       0.00000       0.00000       0.00000       0.00000       0.00000       0.00000       0.00000       0.00000       0.00000       0.00000       0.00000       0.00000       0.00000       0.00000       0.00000       0.00000       0.00000       0.00000       0.00000       0.00000
   0  20 2898.9141    3.4805  0.9348  3.5921  0.0000      0.999648  0.2017   0.4601   0.3790 1000.0000   0.0000       3.32142    -0.0000       0.00000       0.00000       0.00000       0.00000       0.00000       0.00000       0.00000       0.00000       0.00000       0.00000       0.00000       0.00000       0.00000       0.00000       0.00000       0.00000       0.00000       0.00000       0.00000       0.00000       0.00000       0.00000       0.00000       0.00000       0.00000       0.00000       0.00000       0.00000       0.00000       0.00000       0.00000       0.00000       0.00000       0.00000       0.00000
   1  14 2156.9912    0.8455  0.9822  8.3228  0.0000       4.36545  0.1303   0.0649   0.2771    2.6832   0.0000       3.10190   463.3498      -43.4370       0.00000       0.00000       0.00000       0.00000       0.00000       0.00000       0.00000       0.00000       0.00000       0.00000       0.00000       0.00000       0.00000       0.00000       0.00000       0.00000       101.769       54.0649       0.00000       0.00000       0.00000       0.00000       0.00000       0.00000       0.00000       0.00000       0.00000       0.00000       0.00000       0.00000       0.00000       0.00000       0.00000       0.00000
   1  15 2291.8799    1.2326  1.1099 -3.9737  0.0000       2.33191  0.1076   0.0962   0.3435 1000.0000   0.0000       2.14572   392.6095      -2.73998       0.00000       0.00000       0.00000       0.00000       0.00000       0.00000       0.00000       0.00000       0.00000       0.00000       0.00000       0.00000       0.00000       0.00000       0.00000       0.00000       105.158       52.8532       0.00000       0.00000       0.00000       0.00000       0.00000       0.00000       0.00000       0.00000       0.00000       0.00000       0.00000       0.00000       0.00000       0.00000       0.00000       0.00000
   1  18 2693.5664    2.4106  0.9813 11.3997 -0.0006       2.78394  0.1183   0.1919   0.3285    1.3676   0.0000       2.61060   594.7324      -8.80144       0.00000       0.00000       0.00000       0.00000       0.00000       0.00000       0.00000       0.00000       0.00000       0.00000       0.00000       0.00000       0.00000       0.00000       0.00000       0.00000       98.7504       51.1835       0.00000       0.00000       0.00000       0.00000       0.00000       0.00000       0.00000       0.00000       0.00000       0.00000       0.00000       0.00000       0.00000       0.00000       0.00000       0.00000
   1  22 3233.2862    3.4290  1.4259 12.6172  0.0000       3.84020  0.1805   0.2798   0.3126    1.0046   0.0000       2.92202    95.7590       119.406       0.00000       0.00000       0.00000       0.00000       0.00000       0.00000       0.00000       0.00000       0.00000       0.00000       0.00000       0.00000       0.00000       0.00000       0.00000       0.00000       146.470       77.0470       0.00000       0.00000       0.00000       0.00000       0.00000       0.00000       0.00000       0.00000       0.00000       0.00000       0.00000       0.00000       0.00000       0.00000       0.00000       0.00000
   1  25 3640.6849    2.4841  4.4264  1.8454  0.0000      0.108813  0.2819   0.1183   0.6823 1000.0000   0.0000      0.487293   497.4348       219.072       0.00000       0.00000       0.00000       0.00000       0.00000       0.00000       0.00000       0.00000       0.00000       0.00000       0.00000       0.00000       0.00000       0.00000       0.00000       0.00000       212.726       135.108       0.00000       0.00000       0.00000       0.00000       0.00000       0.00000       0.00000       0.00000       0.00000       0.00000       0.00000       0.00000       0.00000       0.00000       0.00000       0.00000
   1  26 3777.1611    2.0375  6.1181 10.2734 -0.0180      0.595062  0.4436   0.0744   0.7673    0.9673   0.0000      0.453118   351.4171       92.0600       0.00000       0.00000       0.00000       0.00000       0.00000       0.00000       0.00000       0.00000       0.00000       0.00000       0.00000       0.00000       0.00000       0.00000       0.00000       0.00000       313.099       186.162       0.00000       0.00000       0.00000       0.00000       0.00000       0.00000       0.00000       0.00000       0.00000       0.00000       0.00000       0.00000       0.00000       0.00000       0.00000       0.00000
   2  11 1810.2932    0.3193  0.3222 10.0831  0.0007       19.4882  0.0777   0.0364   0.1232    0.1209   0.0000       12.8491   455.8869       34.4622       9.89162       2.93908       0.00000       0.00000       0.00000       0.00000       0.00000       0.00000       0.00000       0.00000       0.00000       0.00000       0.00000       0.00000       0.00000       0.00000       26.3961       39.1383       17.3207       12.0449       0.00000       0.00000       0.00000       0.00000       0.00000       0.00000       0.00000       0.00000       0.00000       0.00000       0.00000       0.00000       0.00000       0.00000
   2  12 1945.9441    0.4586  0.3798 10.1278  0.0000       24.2018  0.0661   0.0762   0.3063    0.1484   0.0000       11.0788   421.3232      -5.15212       22.2679       2.02411       0.00000       0.00000       0.00000       0.00000       0.00000       0.00000       0.00000       0.00000       0.00000       0.00000       0.00000       0.00000       0.00000       0.00000       33.1358       36.8906       24.8607       5.42017       0.00000       0.00000       0.00000       0.00000       0.00000       0.00000       0.00000       0.00000       0.00000       0.00000       0.00000       0.00000       0.00000       0.00000
   2  13 2082.2444    0.6435  0.3758  9.9042  0.0000       8.62741  0.0703   0.0611   0.1105    0.2528   0.0000       4.12051   436.8532      -17.8519      -1.50967       6.72707       0.00000       0.00000       0.00000       0.00000       0.00000       0.00000       0.00000       0.00000       0.00000       0.00000       0.00000       0.00000       0.00000       0.00000       35.5355       28.3316       29.8836       9.29870       0.00000       0.00000       0.00000       0.00000       0.00000       0.00000       0.00000       0.00000       0.00000       0.00000       0.00000       0.00000       0.00000       0.00000
   2  14 2217.6730    1.0109  0.6583 10.3716  0.0000       5.25870  0.0644   0.0729   0.1649    0.3920   0.0000       2.50667   418.0106       28.3365       21.1366       9.63637       0.00000       0.00000       0.00000       0.00000       0.00000       0.00000       0.00000       0.00000       0.00000       0.00000       0.00000       0.00000       0.00000       0.00000       39.4777       31.0450       18.0683       6.38187       0.00000       0.00000       0.00000       0.00000       0.00000       0.00000       0.00000       0.00000       0.00000       0.00000       0.00000       0.00000       0.00000       0.00000
   2  16 2486.0856    1.7140  1.0069  5.2667  0.0000       3.81586  0.0990   0.0988   0.1622  148.2494   0.0000       1.69378   353.5327      -10.8251       7.11076      -5.72400       0.00000       0.00000       0.00000       0.00000       0.00000       0.00000       0.00000       0.00000       0.00000       0.00000       0.00000       0.00000       0.00000       0.00000       44.9101       39.3447       23.3799       8.69777       0.00000       0.00000       0.00000       0.00000       0.00000       0.00000       0.00000       0.00000       0.00000       0.00000       0.00000       0.00000       0.00000       0.00000
   2  17 2619.9047    2.2854  0.8754  2.6057  0.0000       3.06081  0.0891   0.1344   0.1387 1000.0000   0.0000       1.71267   456.4835       18.9324       23.3321       4.78427       0.00000       0.00000       0.00000       0.00000       0.00000       0.00000       0.00000       0.00000       0.00000       0.00000       0.00000       0.00000       0.00000       0.00000       47.1783       35.5484       26.2440       8.07819       0.00000       0.00000       0.00000       0.00000       0.00000       0.00000       0.00000       0.00000       0.00000       0.00000       0.00000       0.00000       0.00000       0.00000
   2  18 2754.5110    2.7471  0.8173 10.7884  0.0000      0.539374  0.0825   0.1737   0.1684    1.5521   0.0000       1.72611   481.2971       32.0338       31.8073       10.1528       0.00000       0.00000       0.00000       0.00000       0.00000       0.00000       0.00000       0.00000       0.00000       0.00000       0.00000       0.00000       0.00000       0.00000       38.2380       32.4781       26.2606       8.69619       0.00000       0.00000       0.00000       0.00000       0.00000       0.00000       0.00000       0.00000       0.00000       0.00000       0.00000       0.00000       0.00000       0.00000
   2  21 3159.9627    4.2887  0.8749 12.0274  0.0000       1.92396  0.0806   0.2577   0.1631    1.4225   0.0000       2.07520   378.4798       56.7543      0.164809       12.2987       0.00000       0.00000       0.00000       0.00000       0.00000       0.00000       0.00000       0.00000       0.00000       0.00000       0.00000       0.00000       0.00000       0.00000       39.4033       35.0320       19.8159       7.97940       0.00000       0.00000       0.00000       0.00000       0.00000       0.00000       0.00000       0.00000       0.00000       0.00000       0.00000       0.00000       0.00000       0.00000
   2  23 3431.0158    3.1998  2.8456  9.6527  0.0062       1.32697  0.1452   0.1088   0.3413    2.1219   0.0000      0.542734   472.2758       58.4581       35.3144       9.45206       0.00000       0.00000       0.00000       0.00000       0.00000       0.00000       0.00000       0.00000       0.00000       0.00000       0.00000       0.00000       0.00000       0.00000       70.2119       61.6492       33.9257       13.7588       0.00000       0.00000       0.00000       0.00000       0.00000       0.00000       0.00000       0.00000       0.00000       0.00000       0.00000       0.00000       0.00000       0.00000
   2  24 3566.8215    2.6944  3.6112 10.4352 -0.0018     -0.181061  0.1813   0.0897   0.3715    1.0009   0.0000      0.398995   467.0945       37.0141       33.3463       23.1882       0.00000       0.00000       0.00000       0.00000       0.00000       0.00000       0.00000       0.00000       0.00000       0.00000       0.00000       0.00000       0.00000       0.00000       90.3849       76.6333       42.8885       16.7178       0.00000       0.00000       0.00000       0.00000       0.00000       0.00000       0.00000       0.00000       0.00000       0.00000       0.00000       0.00000       0.00000       0.00000
   3  11 1865.3172    0.4868  0.2386  9.6145 -0.0020       11.3743  0.0367   0.0493   0.0733    0.1698   0.0000       5.00176   407.8002       17.5542       2.79702       2.72345      -2.46389      0.368281       0.00000       0.00000       0.00000       0.00000       0.00000       0.00000       0.00000       0.00000       0.00000       0.00000       0.00000       0.00000       16.1693       15.8815       13.5132       6.61913       3.69487      0.897559       0.00000       0.00000       0.00000       0.00000       0.00000       0.00000       0.00000       0.00000       0.00000       0.00000       0.00000       0.00000
   3  13 2137.8276    0.7654  0.6350  9.3436  0.0000       9.11988  0.0626   0.0470   0.1063    0.4893   0.0000       2.38190   434.1244       29.0433      -1.61377       9.93361      -3.58139      -1.20612       0.00000       0.00000       0.00000       0.00000       0.00000       0.00000       0.00000       0.00000       0.00000       0.00000       0.00000       0.00000       25.9442       24.7226       18.0983       9.25504       4.72174       1.27945       0.00000       0.00000       0.00000       0.00000       0.00000       0.00000       0.00000       0.00000       0.00000       0.00000       0.00000       0.00000
   3  14 2273.5718    1.1626  0.8818  9.7490  0.0000       4.12299  0.0743   0.0606   0.1357    0.6665   0.0000       1.64132   467.3874       6.64381      -18.8793      -3.10780      -4.21912    -0.0905977       0.00000       0.00000       0.00000       0.00000       0.00000       0.00000       0.00000       0.00000       0.00000       0.00000       0.00000       0.00000       24.6511       23.2871       19.4369       13.2418       5.49882       1.68573       0.00000       0.00000       0.00000       0.00000       0.00000       0.00000       0.00000       0.00000       0.00000       0.00000       0.00000       0.00000
   3  15 2407.7490    1.4380  0.8912 10.7458  0.0000       3.11697  0.0792   0.0773   0.1427    0.4900   0.0000       1.48489   463.5232      -12.7776      -13.7680       2.38998     -0.924227      0.364144       0.00000       0.00000       0.00000       0.00000       0.00000       0.00000       0.00000       0.00000       0.00000       0.00000       0.00000       0.00000       35.9589       35.4876       22.9457       11.7373       5.04305       1.49450       0.00000       0.00000       0.00000       0.00000       0.00000       0.00000       0.00000       0.00000       0.00000       0.00000       0.00000       0.00000
   3  16 2541.7659    1.7778  0.6689 11.3584  0.0000       4.33992  0.0672   0.1057   0.1262    0.3290   0.0000       2.02857   423.1794       83.7898      -16.7664      -4.86146      -2.12685    -0.0582608       0.00000       0.00000       0.00000       0.00000       0.00000       0.00000       0.00000       0.00000       0.00000       0.00000       0.00000       0.00000       24.4132       19.0447       18.7044       13.7368       5.51050       1.32854       0.00000       0.00000       0.00000       0.00000       0.00000       0.00000       0.00000       0.00000       0.00000       0.00000       0.00000       0.00000
   3  17 2676.2472    2.4646  1.0303  3.0768  0.0000       1.46946  0.0778   0.1318   0.1521 1000.0000   0.0000       1.33504   403.0270       29.3462       18.9470      -5.43308       1.28380      0.663927       0.00000       0.00000       0.00000       0.00000       0.00000       0.00000       0.00000       0.00000       0.00000       0.00000       0.00000       0.00000       31.9514       28.7050       20.8566       10.6434       4.92041       1.39700       0.00000       0.00000       0.00000       0.00000       0.00000       0.00000       0.00000       0.00000       0.00000       0.00000       0.00000       0.00000
   3  18 2811.4810    2.9336  0.7451 11.9458 -0.0005       1.82085  0.0677   0.1642   0.1233    0.4805   0.0000       1.52073   354.1273       21.6458       39.8732      -9.38047       5.10125       2.77373       0.00000       0.00000       0.00000       0.00000       0.00000       0.00000       0.00000       0.00000       0.00000       0.00000       0.00000       0.00000       31.0891       29.4926       19.0376       9.68996       3.91282       1.12315       0.00000       0.00000       0.00000       0.00000       0.00000       0.00000       0.00000       0.00000       0.00000       0.00000       0.00000       0.00000
   3  19 2947.1240    3.4822  0.7525 12.4656  0.0000       1.91131  0.0651   0.1879   0.1137    0.4427   0.0000       1.81472   452.4169       51.6861      -19.6461       7.79337      -2.03471     -0.101789       0.00000       0.00000       0.00000       0.00000       0.00000       0.00000       0.00000       0.00000       0.00000       0.00000       0.00000       0.00000       26.4320       24.4455       17.2815       9.73428       4.30497       1.23980       0.00000       0.00000       0.00000       0.00000       0.00000       0.00000       0.00000       0.00000       0.00000       0.00000       0.00000       0.00000
   3  21 3217.9590    3.7539  1.2372 11.3793  0.0000     -0.134491  0.0814   0.1711   0.1786    1.7159   0.0000       1.15067   441.2618       24.2930       27.0019       9.35882       4.98820      0.584302       0.00000       0.00000       0.00000       0.00000       0.00000       0.00000       0.00000       0.00000       0.00000       0.00000       0.00000       0.00000       29.1371       28.7159       20.2541       12.7987       5.23548       1.70613       0.00000       0.00000       0.00000       0.00000       0.00000       0.00000       0.00000       0.00000       0.00000       0.00000       0.00000       0.00000
   3  22 3353.7032    3.3685  2.0318  9.9001  0.0000      0.687120  0.1092   0.1186   0.2338    2.6794   0.0000      0.586889   492.3349       110.765      -35.6214       1.06420       3.33688      0.602693       0.00000       0.00000       0.00000       0.00000       0.00000       0.00000       0.00000       0.00000       0.00000       0.00000       0.00000       0.00000       36.5531       33.1758       25.8523       16.6159       6.93307       1.97716       0.00000       0.00000       0.00000       0.00000       0.00000       0.00000       0.00000       0.00000       0.00000       0.00000       0.00000       0.00000
   3  23 3489.6681    2.8303  2.7170 10.9384  0.0000      0.675069  0.1413   0.0866   0.2438    0.5101   0.0000      0.448178   451.6428       45.1145       23.5175       24.3398      -3.74397      -3.65081       0.00000       0.00000       0.00000       0.00000       0.00000       0.00000       0.00000       0.00000       0.00000       0.00000       0.00000       0.00000       47.8391       45.8727       34.9160       19.4401       9.44144       2.79935       0.00000       0.00000       0.00000       0.00000       0.00000       0.00000       0.00000       0.00000       0.00000       0.00000       0.00000       0.00000
   3  24 3626.3549    2.4469  4.4247  9.9949  0.0000      0.348983  0.1640   0.0597   0.3366    0.5507   0.0000      0.222669   495.9589      -87.7535       1.71582       23.8959      -5.39566      -1.80573       0.00000       0.00000       0.00000       0.00000       0.00000       0.00000       0.00000       0.00000       0.00000       0.00000       0.00000       0.00000       54.9580       54.6277       40.3577       24.4152       10.8861       3.44634       0.00000       0.00000       0.00000       0.00000       0.00000       0.00000       0.00000       0.00000       0.00000       0.00000       0.00000       0.00000
   3  25 3763.4106    2.1112  5.4885 10.2131 -0.0009      0.567629  0.1977   0.0473   0.4050    0.3214   0.0000      0.196983   520.8813       79.5166      -19.3853       29.7006       3.36373      -5.21897       0.00000       0.00000       0.00000       0.00000       0.00000       0.00000       0.00000       0.00000       0.00000       0.00000       0.00000       0.00000       64.5408       61.9871       47.5575       28.9269       13.0550       3.97554       0.00000       0.00000       0.00000       0.00000       0.00000       0.00000       0.00000       0.00000       0.00000       0.00000       0.00000       0.00000
   4  11 1914.7332    0.4799  0.3930 10.0038  0.0068       6.87251  0.0347   0.0356   0.1100    0.1240   0.0000       3.67438   423.4284       9.93854      -5.83411      -16.8429     -0.342848      0.552452      0.854248     0.0978138       0.00000       0.00000       0.00000       0.00000       0.00000       0.00000       0.00000       0.00000       0.00000       0.00000       12.5867       13.1035       11.1256       7.26664       4.15649       2.04706      0.779626      0.186180       0.00000       0.00000       0.00000       0.00000       0.00000       0.00000       0.00000       0.00000       0.00000       0.00000
   4  12 2051.8177    0.6398  0.4500 10.1641 -0.0105       13.1628  0.0618   0.0433   0.0865    0.1434   0.0000       3.69168   431.3428       30.3179       33.5591       10.0962       9.28177      -1.69638      0.722696     -0.136929       0.00000       0.00000       0.00000       0.00000       0.00000       0.00000       0.00000       0.00000       0.00000       0.00000       26.6271       27.0443       20.3984       11.7466       5.83369       2.47953       1.11317      0.286629       0.00000       0.00000       0.00000       0.00000       0.00000       0.00000       0.00000       0.00000       0.00000       0.00000
   4  13 2188.5029    0.8454  0.6115 10.5486 -0.0027       9.82746  0.0544   0.0513   0.1154    0.2145   0.0000       2.68740   401.0526      -8.91569     -0.333224       18.1994       4.32980       2.24365      0.310446      0.348141       0.00000       0.00000       0.00000       0.00000       0.00000       0.00000       0.00000       0.00000       0.00000       0.00000       17.7367       18.5753       15.5952       10.2700       5.89559       3.06419       1.15935      0.284171       0.00000       0.00000       0.00000       0.00000       0.00000       0.00000       0.00000       0.00000       0.00000       0.00000
   4  14 2324.2916    1.1836  0.7675 10.2396 -0.0002       4.06461  0.0676   0.0593   0.1241    0.4807   0.0000       1.71057   458.5224       18.1984      -26.2927       1.58907      -10.1256      -3.25402       2.34304     -0.224604       0.00000       0.00000       0.00000       0.00000       0.00000       0.00000       0.00000       0.00000       0.00000       0.00000       19.9668       23.7861       17.8580       11.5536       7.67875       2.66671       1.46967      0.411017       0.00000       0.00000       0.00000       0.00000       0.00000       0.00000       0.00000       0.00000       0.00000       0.00000
   4  16 2593.1479    1.9157  0.8708 11.5088 -0.0104       2.92485  0.0748   0.1008   0.1236    0.5406   0.0000       1.53819   420.6855       2.22394       22.3581      -22.2373      0.871520      -6.34983       2.03841      0.177506       0.00000       0.00000       0.00000       0.00000       0.00000       0.00000       0.00000       0.00000       0.00000       0.00000       20.4040       22.3387       16.5718       13.4411       8.19155       3.53933       1.26558      0.390753       0.00000       0.00000       0.00000       0.00000       0.00000       0.00000       0.00000       0.00000       0.00000       0.00000
   4  17 2728.5801    2.8742  0.9308 -2.8493  0.0000       3.42779  0.0685   0.1248   0.1159 1000.0000   0.0000       1.29574   425.9866      -8.23730      -5.47556       11.5732       6.77742       1.84261       0.00000       0.00000       0.00000       0.00000       0.00000       0.00000       0.00000       0.00000       0.00000       0.00000       0.00000       0.00000       16.6825       16.4485       17.3703       10.6822       6.72165       3.94262       1.52690      0.324581       0.00000       0.00000       0.00000       0.00000       0.00000       0.00000       0.00000       0.00000       0.00000       0.00000
   4  18 2864.3570    3.0251  1.0816 10.7110 -0.0004      0.393500  0.0724   0.1266   0.1461    2.0755   0.0000       1.71699   455.8456       50.6111      -7.99214      0.875505       11.1340       3.81390    -0.0676466    -0.0339187       0.00000       0.00000       0.00000       0.00000       0.00000       0.00000       0.00000       0.00000       0.00000       0.00000       22.0697       23.4162       17.7338       11.8652       6.79466       3.13059       1.15426      0.304687       0.00000       0.00000       0.00000       0.00000       0.00000       0.00000       0.00000       0.00000       0.00000       0.00000
   4  19 3000.1436    3.9740  1.0113  4.6605  0.0000     -0.567671  0.0748   0.1735   0.1141 1000.0000   0.0000       1.00859   433.6578       18.6234       30.5344       12.8459       5.09689      -2.18430       0.00000       0.00000       0.00000       0.00000       0.00000       0.00000       0.00000       0.00000       0.00000       0.00000       0.00000       0.00000       23.8690       25.2489       19.3862       11.9830       6.16746       3.20874       1.10802      0.255588       0.00000       0.00000       0.00000       0.00000       0.00000       0.00000       0.00000       0.00000       0.00000       0.00000
   4  20 3136.0733    3.8785  0.8895 12.5335 -0.0195       3.55404  0.0646   0.1847   0.1130    0.6797   0.0000      0.999414   408.4975       11.5314      -3.85639       36.2871       4.07435      -4.14384      -1.63236      0.237733       0.00000       0.00000       0.00000       0.00000       0.00000       0.00000       0.00000       0.00000       0.00000       0.00000       17.3474       18.0479       15.9795       11.2468       6.42068       3.70537       1.34624      0.342328       0.00000       0.00000       0.00000       0.00000       0.00000       0.00000       0.00000       0.00000       0.00000       0.00000
   4  21 3271.9405    3.6108  1.3424 12.2583 -0.0049      0.678547  0.0870   0.1530   0.1620    0.6906   0.0000       1.06576   441.2304      -15.0059      -22.3259       22.8595       7.65485       1.07690     -0.341898     -0.654695       0.00000       0.00000       0.00000       0.00000       0.00000       0.00000       0.00000       0.00000       0.00000       0.00000       24.1881       25.2540       23.0772       13.9104       7.20201       4.79708       1.74789      0.411077       0.00000       0.00000       0.00000       0.00000       0.00000       0.00000       0.00000       0.00000       0.00000       0.00000
   4  22 3408.4132    3.2771  2.1059 11.8256  0.0074       1.34280  0.1053   0.1142   0.2044    0.4492   0.0000      0.588274   432.5880       16.8446      -7.93928       22.8960       2.89530       1.07296     -0.332243     -0.896353       0.00000       0.00000       0.00000       0.00000       0.00000       0.00000       0.00000       0.00000       0.00000       0.00000       27.1827       29.0274       23.4513       17.1258       10.4891       4.83293       1.90852      0.526400       0.00000       0.00000       0.00000       0.00000       0.00000       0.00000       0.00000       0.00000       0.00000       0.00000
   4  24 3681.7061    2.2047  4.6000 10.8558  0.0008      0.351422  0.1725   0.0533   0.3222    0.2521   0.0000      0.225376   385.8597       15.2493      -24.2302     -0.626246       17.2022      -1.65248      0.324562     -0.981492       0.00000       0.00000       0.00000       0.00000       0.00000       0.00000       0.00000       0.00000       0.00000       0.00000       48.5426       53.1627       41.3221       26.8339       15.4639       7.32283       2.93424      0.755693       0.00000       0.00000       0.00000       0.00000       0.00000       0.00000       0.00000       0.00000       0.00000       0.00000
   4  26 3956.5604    1.6642  7.5665 10.4351  0.0003      0.222150  0.2292   0.0346   0.4921    0.1703   0.0000      0.139924   394.4299       27.0148      -38.6489       38.0041      -10.5731       9.67897     -0.678130      0.780851       0.00000       0.00000       0.00000       0.00000       0.00000       0.00000       0.00000       0.00000       0.00000       0.00000       57.1873       60.2342       51.1578       36.5161       21.5101       11.0188       4.14032       1.08131       0.00000       0.00000       0.00000       0.00000       0.00000       0.00000       0.00000       0.00000       0.00000       0.00000
   4  27 4094.6678    1.3258  9.3412 10.3679  0.0048      0.347026  0.3028   0.0295   0.6094    0.1322   0.0000      0.146842   515.9083       187.166       54.0606       58.7473       13.2632       6.12066      -2.63061      -1.56235       0.00000       0.00000       0.00000       0.00000       0.00000       0.00000       0.00000       0.00000       0.00000       0.00000       74.4449       79.2926       65.8438       45.3656       27.7112       12.9185       5.25093       1.34638       0.00000       0.00000       0.00000       0.00000       0.00000       0.00000       0.00000       0.00000       0.00000       0.00000
   5  10 1823.3803    0.3664  0.3144 10.0140 -0.0042       10.7214  0.0414   0.0274   0.0748    0.0894   0.0000       5.63333   417.3435     -0.766496       13.8354     -0.380383       1.82540      0.517800      0.140695      0.486689      0.232596     0.0677521       0.00000       0.00000       0.00000       0.00000       0.00000       0.00000       0.00000       0.00000       12.5101       12.5190       12.4478       7.87074       5.41142       3.21663       1.50403      0.772648      0.262586     0.0453110       0.00000       0.00000       0.00000       0.00000       0.00000       0.00000       0.00000       0.00000
   5  11 1960.5916    0.5260  0.4193  9.8581 -0.0027       7.34137  0.0449   0.0330   0.0796    0.1211   0.0000       3.03816   443.9137       3.76566       6.26091      -3.01088      -5.39694     -0.425185      0.375743     -0.696426    -0.0787908     0.0144721       0.00000       0.00000       0.00000       0.00000       0.00000       0.00000       0.00000       0.00000       9.80145       12.2831       10.7526       9.81461       4.54054       3.71003       1.90349      0.958355      0.228829     0.0761303       0.00000       0.00000       0.00000       0.00000       0.00000       0.00000       0.00000       0.00000
   5  14 2371.2069    1.3561  0.7754 10.6106 -0.0077       3.39711  0.0589   0.0615   0.0972    0.3038   0.0000       1.31489   431.9377      -19.5847      -25.9500      -13.1857      -4.43802     0.0537394      -2.83985     -0.154884      0.463812     0.0639836       0.00000       0.00000       0.00000       0.00000       0.00000       0.00000       0.00000       0.00000       12.5250       14.6545       11.9681       10.8194       7.17832       4.82023       1.99862       1.03320      0.318465     0.0861461       0.00000       0.00000       0.00000       0.00000       0.00000       0.00000       0.00000       0.00000
   5  16 2641.2489    2.1257  0.7595 11.9659 -0.0458      0.176759  0.0675   0.1083   0.0935    0.3506   0.0000       1.69000   442.9125       5.25308      -5.08362       11.2314      -6.28765      -2.81619      -5.58763       1.64900     -0.200312     -0.247241       0.00000       0.00000       0.00000       0.00000       0.00000       0.00000       0.00000       0.00000       17.6446       15.1183       12.7619       12.9028       9.61271       5.57795       2.73635      0.911752      0.266414     0.0606558       0.00000       0.00000       0.00000       0.00000       0.00000       0.00000       0.00000       0.00000
   5  17 2777.2993    2.9860  0.9473  0.1778  0.0000    0.00445487  0.0590   0.1156   0.1068 1000.0000   0.0000      0.895609   415.5878       42.3553       11.5438       1.37753      -3.02816      -2.84203       0.00000       0.00000       0.00000       0.00000       0.00000       0.00000       0.00000       0.00000       0.00000       0.00000       0.00000       0.00000       13.8819       14.4462       13.2593       10.4936       6.72268       4.01810       2.22666      0.907404      0.277706     0.0601208       0.00000       0.00000       0.00000       0.00000       0.00000       0.00000       0.00000       0.00000
   5  18 2913.8340    3.5902  0.8030 11.5492 -0.0045       2.44004  0.0480   0.1696   0.1117    0.9883   0.0000       1.17246   431.3598       37.8190      -4.52156       5.26297       15.5146      -6.37390     -0.821950     -0.979606     0.0113262    -0.0724263       0.00000       0.00000       0.00000       0.00000       0.00000       0.00000       0.00000       0.00000       11.8834       12.8588       11.5271       8.89178       5.86232       3.64089       1.72178      0.783887      0.246507     0.0631000       0.00000       0.00000       0.00000       0.00000       0.00000       0.00000       0.00000       0.00000
   5  19 3050.0504    3.8112  0.8684 12.6728 -0.0116    -0.0962203  0.0589   0.1708   0.1089    0.6098   0.0000       1.32882   450.2529       45.9462      -21.7815       16.8537      -3.42055      -6.38919      -6.72624      -1.26022     -0.429640    -0.0342951       0.00000       0.00000       0.00000       0.00000       0.00000       0.00000       0.00000       0.00000       13.8245       14.4749       13.4270       10.4725       7.31248       4.38930       2.31054      0.964736      0.322963     0.0689919       0.00000       0.00000       0.00000       0.00000       0.00000       0.00000       0.00000       0.00000
   5  20 3186.3507    4.1660  1.0683  3.7238  0.0000      0.534798  0.0689   0.1891   0.1313 1000.0000   0.0000       1.11762   418.7713       16.0582       17.8746      -5.48261      -6.09215      -3.71960       0.00000       0.00000       0.00000       0.00000       0.00000       0.00000       0.00000       0.00000       0.00000       0.00000       0.00000       0.00000       15.4664       16.2324       14.2187       12.0051       8.43331       5.02572       2.42202       1.03096      0.336656     0.0829311       0.00000       0.00000       0.00000       0.00000       0.00000       0.00000       0.00000       0.00000
   5  21 3322.6936    3.6971  1.6401  4.2256  0.0000    -0.0863076  0.0886   0.1213   0.1555 1000.0000   0.0000      0.666424   429.6816       29.5461       33.0190       1.01756       8.60323      -11.8619       0.00000       0.00000       0.00000       0.00000       0.00000       0.00000       0.00000       0.00000       0.00000       0.00000       0.00000       0.00000       18.3249       21.3236       18.6770       14.0755       9.84462       5.93983       2.74178       1.28473      0.448386      0.103928       0.00000       0.00000       0.00000       0.00000       0.00000       0.00000       0.00000       0.00000
   5  22 3459.7565    3.0359  2.4306 11.5455  0.0003       1.16978  0.1095   0.0919   0.2100    0.5402   0.0000      0.377961   441.2840       34.7397      -35.8035       16.0618       3.21705      -5.54682      0.939804      -1.15919     0.0377809     -0.179135       0.00000       0.00000       0.00000       0.00000       0.00000       0.00000       0.00000       0.00000       22.9699       26.2518       23.6143       18.3999       12.1525       7.19051       3.83227       1.65677      0.564718      0.130763       0.00000       0.00000       0.00000       0.00000       0.00000       0.00000       0.00000       0.00000
   5  23 3597.0584    2.4760  3.5413 10.5886 -0.0026      0.960521  0.1347   0.0604   0.2484    0.5064   0.0000      0.283509   440.2117       79.0338       4.94298      -37.1269       10.8779      -2.45291     -0.402819      -5.56767     -0.165912    -0.0879310       0.00000       0.00000       0.00000       0.00000       0.00000       0.00000       0.00000       0.00000       26.7329       32.2456       27.6377       22.0080       14.8860       8.54871       4.79923       1.93253      0.702247      0.170686       0.00000       0.00000       0.00000       0.00000       0.00000       0.00000       0.00000       0.00000
   5  24 3734.3912    2.0759  5.5027 10.7104  0.0021      0.416738  0.1716   0.0401   0.3323    0.1807   0.0000      0.166094   399.6189      0.707716       19.6177       18.3894      -26.6421      -4.77708       4.40397      -2.91039      -1.04673    -0.0126638       0.00000       0.00000       0.00000       0.00000       0.00000       0.00000       0.00000       0.00000       34.1710       39.2142       35.6882       28.1343       19.7314       11.6820       6.22573       2.63235      0.934812      0.212147       0.00000       0.00000       0.00000       0.00000       0.00000       0.00000       0.00000       0.00000
   5  26 4009.6930    1.5768  9.1371 10.1068  0.0004     0.0562515  0.2499   0.0263   0.4615    0.1297   0.0000      0.105670   348.4996       68.5692       30.9244      -15.8080       9.02119      0.219213     0.0142346      -3.74658       2.11807     0.0874821       0.00000       0.00000       0.00000       0.00000       0.00000       0.00000       0.00000       0.00000       47.5954       54.0694       49.1505       37.2445       26.2655       15.7366       7.76808       3.50543       1.22924      0.271589       0.00000       0.00000       0.00000       0.00000       0.00000       0.00000       0.00000       0.00000
   6  11 2004.1581    0.5818  0.3805 10.0179  0.0001       10.0119  0.0391   0.0322   0.0583    0.1166   0.0000       2.98011   429.1494      -3.76979       19.9225      -11.2639       4.15995      -2.99710       1.44960     -0.596381   -0.00316180    -0.0484597     0.0162518     0.0101648       0.00000       0.00000       0.00000       0.00000       0.00000       0.00000       8.50714       10.7433       8.96121       7.57942       5.28025       3.55645       1.80605       1.14615      0.368870      0.195498     0.0550069     0.0138170       0.00000       0.00000       0.00000       0.00000       0.00000       0.00000
   6  12 2142.6261    0.8611  0.4899 10.0027 -0.0086       8.37597  0.0398   0.0433   0.0705    0.1712   0.0000       1.86948   434.8829       2.29072       5.00258       1.02305      -5.32075      0.276016      -1.91967     -0.955095     -0.877172     -0.301622   -0.00981902    0.00134760       0.00000       0.00000       0.00000       0.00000       0.00000       0.00000       9.75176       11.0413       10.0107       8.46595       5.28140       2.99933       2.05648       1.17323      0.486287      0.168630     0.0487656     0.0104521       0.00000       0.00000       0.00000       0.00000       0.00000       0.00000
   6  13 2279.9902    1.0818  0.7516 10.0627 -0.0106       3.89700  0.0586   0.0449   0.0871    0.2626   0.0000       1.24106   451.6445       13.3319       22.9458      -2.30313      -1.40790       5.57826      -2.41637    -0.0950031     -0.462144     -0.383577    -0.0894654    -0.0313130       0.00000       0.00000       0.00000       0.00000       0.00000       0.00000       9.47919       13.5718       10.5844       10.3781       6.31585       5.16838       2.35876       1.69785      0.544265      0.316496     0.0721112     0.0229390       0.00000       0.00000       0.00000       0.00000       0.00000       0.00000
   6  14 2415.6496    1.4360  0.9482 10.8697 -0.0152       4.65301  0.0728   0.0580   0.0998    0.2946   0.0000       1.37636   452.8502      -12.4165       9.42470       2.39553      0.723812      -8.05408     -0.967179       2.57677     -0.748617      0.278416      0.121131   -0.00800493       0.00000       0.00000       0.00000       0.00000       0.00000       0.00000       11.3956       13.1517       13.2217       8.91670       9.09707       5.63884       3.24365       2.02762      0.642247      0.334446      0.113287     0.0183529       0.00000       0.00000       0.00000       0.00000       0.00000       0.00000
   6  15 2551.1118    1.8794  1.0086 11.1963 -0.0053       1.38886  0.0598   0.0702   0.1090    0.3386   0.0000       1.23394   432.3935       24.8304       16.8333       17.2544      -2.22998      0.798614      0.362794     -0.777417      0.462078     -0.222995     0.0820669    -0.0184178       0.00000       0.00000       0.00000       0.00000       0.00000       0.00000       10.2961       12.3103       11.5548       9.00775       6.99316       4.57381       2.65638       1.38872      0.644792      0.252647     0.0826250     0.0167369       0.00000       0.00000       0.00000       0.00000       0.00000       0.00000
   6  16 2687.1668    2.3879  0.8830 11.6306  0.0054       1.31951  0.0623   0.0926   0.0941    0.2877   0.0000       1.17115   428.0590       24.2294      -5.27750       14.0827       6.25641      -3.94692      -2.21201     -0.504012       1.14669      0.225538     -0.125753    -0.0332150       0.00000       0.00000       0.00000       0.00000       0.00000       0.00000       11.5627       12.8221       12.4208       9.43289       7.63816       4.90950       2.85245       1.44833      0.664459      0.257931     0.0836951     0.0161362       0.00000       0.00000       0.00000       0.00000       0.00000       0.00000
   6  17 2823.9010    3.0711  0.9264 12.1523 -0.0122       2.12563  0.0532   0.1265   0.1027    0.3895   0.0000       1.09519   435.2915       41.6295       3.30803       8.53714      -3.59368      -2.51140      -3.69342     -0.507319     -0.328006     -0.296353      0.114089   -0.00678492       0.00000       0.00000       0.00000       0.00000       0.00000       0.00000       11.0636       12.0901       11.1260       9.20745       6.69304       4.40495       2.59132       1.25751      0.564902      0.213687     0.0641024     0.0127951       0.00000       0.00000       0.00000       0.00000       0.00000       0.00000
   6  18 2960.7846    3.3635  0.8320 12.6575 -0.0129      0.961691  0.0516   0.1418   0.0932    0.2964   0.0000       1.15837   434.1927       6.11406       10.0787      0.112219      -1.45177       7.09925      -5.31218       1.62794      -1.16047     -0.308479      0.139184    0.00154932       0.00000       0.00000       0.00000       0.00000       0.00000       0.00000       9.85347       11.7256       10.9789       8.23929       6.40099       4.13393       2.53671       1.17938      0.588814      0.226291     0.0742872     0.0145649       0.00000       0.00000       0.00000       0.00000       0.00000       0.00000
   6  19 3097.4590    4.0160  0.8254 13.0774 -0.0034       2.27711  0.0699   0.1687   0.0902    0.2569   0.0000       1.29758   421.7895       7.60087       17.1104      -5.44028       4.63347      -4.36365       3.84942      -1.32934     0.0383493    -0.0843775     0.0226415    0.00212607       0.00000       0.00000       0.00000       0.00000       0.00000       0.00000       11.2647       15.2811       12.7048       11.3515       8.33465       4.74375       3.69539       1.37914      0.904038      0.247142      0.101894     0.0246939       0.00000       0.00000       0.00000       0.00000       0.00000       0.00000
   6  20 3234.1577    3.5922  1.3619 12.4202 -0.0097       2.04823  0.0880   0.1282   0.1311    0.4934   0.0000       1.02479   456.2944       19.3460       36.3520       12.4750      -8.62617      -2.58443     -0.895292      -4.64759      0.402129     -0.247968     0.0487823    -0.0411834       0.00000       0.00000       0.00000       0.00000       0.00000       0.00000       14.8954       15.3052       15.1792       14.3449       9.03425       5.89844       4.00633       2.41481      0.981953      0.360043     0.0914093     0.0215911       0.00000       0.00000       0.00000       0.00000       0.00000       0.00000
   6  21 3371.2716    3.2872  1.9395 12.1243 -0.0021       1.58470  0.0994   0.0951   0.1574    0.3397   0.0000      0.644522   447.5028       53.7412       46.3625       14.5073      -6.60865      -3.81438      -1.29039     -0.716132      -1.16969      0.355115    -0.0608660    -0.0186564       0.00000       0.00000       0.00000       0.00000       0.00000       0.00000       16.3032       21.0426       18.1913       15.6296       11.4382       7.29674       4.91942       2.00843       1.26113      0.391331      0.140600     0.0316181       0.00000       0.00000       0.00000       0.00000       0.00000       0.00000
   6  22 3508.6989    2.8226  3.2425 10.8633 -0.0025      0.759357  0.1170   0.0610   0.2131    0.3778   0.0000      0.271154   416.8967       25.4643       10.3001       16.0206      -17.0481       19.2044      -2.08639      -6.20057      -1.30069      0.170121    -0.0393432    -0.0222037       0.00000       0.00000       0.00000       0.00000       0.00000       0.00000       21.5943       25.6342       22.8641       19.1374       13.0540       8.94532       5.01749       2.80436       1.18723      0.489330      0.137389     0.0319018       0.00000       0.00000       0.00000       0.00000       0.00000       0.00000
   6  24 3784.2131    2.0076  5.6588 10.4829 -0.0024      0.434125  0.1572   0.0350   0.3071    0.1821   0.0000      0.146746   427.8907       77.5511       28.2502       2.85729      -16.8317       20.0755       10.9665      -2.51370      0.658334      0.858622     -0.262526    -0.0463681       0.00000       0.00000       0.00000       0.00000       0.00000       0.00000       26.9652       33.0602       29.6971       25.2377       19.0934       12.6053       7.64963       3.93095       1.85185      0.703134      0.225562     0.0479068       0.00000       0.00000       0.00000       0.00000       0.00000       0.00000
   6  25 3922.0290    1.7224  7.8465 10.2871 -0.0017     0.0750497  0.2060   0.0265   0.3775    0.1184   0.0000      0.103996   410.1962       81.7711       29.0966       39.2289      -17.5464      -23.4707       11.0796      0.725571       1.22123     -0.582724     -0.147130   -0.00648000       0.00000       0.00000       0.00000       0.00000       0.00000       0.00000       33.7296       38.5812       36.8890       30.4608       23.5996       15.5826       9.62270       4.83840       2.30797      0.864368      0.277958     0.0548834       0.00000       0.00000       0.00000       0.00000       0.00000       0.00000
   6  27 4199.6345    1.2534 12.4685 10.1276 -0.0019     0.0484186  0.3220   0.0190   0.5775    0.0790   0.0000     0.0915210   483.6391       49.3909      -28.9378      -22.6266      -51.2874       7.15022      -3.13697       7.80185      -3.62916      0.196112      0.135485    -0.0823746       0.00000       0.00000       0.00000       0.00000       0.00000       0.00000       46.9389       55.2542       51.8396       44.3312       33.9285       22.8601       14.0243       7.28214       3.45055       1.30062      0.406548     0.0833762       0.00000       0.00000       0.00000       0.00000       0.00000       0.00000
   7  11 2045.9700    0.5998  0.4838 10.0570 -0.0010       10.6840  0.0446   0.0344   0.0895    0.1151   0.0000       2.64788   436.4452      -17.2808       7.04880       7.39902       8.27239       3.17410      -1.36853     -0.738370     -0.396756      0.298308     -0.260465    -0.0744544   -0.00123033   -0.00520302       0.00000       0.00000       0.00000       0.00000       7.61398       8.62967       9.45008       7.57801       6.29699       4.21991       2.69238       1.63299       1.02818      0.370379      0.207500     0.0687821     0.0197685    0.00410100       0.00000       0.00000       0.00000       0.00000
   7  12 2184.6174    0.8684  0.7078  9.8313 -0.0055       3.75635  0.0774   0.0358   0.0788    0.2373   0.0000       1.42419   437.6473       7.07788       5.70876      -3.32587      -6.50400      -4.29641       2.31302      -3.13263     -0.214720    -0.0911283     -0.116053    -0.0139928   -0.00712273  -0.000362860       0.00000       0.00000       0.00000       0.00000       14.5082       11.0561       12.0347       15.9987       10.6912       5.08384       3.42197       3.87036       2.05038      0.850818      0.266187     0.0840325     0.0169054    0.00399070       0.00000       0.00000       0.00000       0.00000
   7  13 2322.3135    1.1257  0.8170 10.7130 -0.0103       3.96031  0.0549   0.0440   0.0880    0.2020   0.0000       1.32248   423.9937      -5.13230       11.8726       10.1847      0.741147      -3.62716     -0.994241     -0.119117       2.00073      0.247472   -0.00391863     -0.103248    -0.0205642  -0.000343793       0.00000       0.00000       0.00000       0.00000       10.2601       11.2281       9.62982       8.56070       7.69077       5.87045       3.90699       2.04337       1.03646      0.460804      0.183025     0.0626972     0.0188546    0.00356087       0.00000       0.00000       0.00000       0.00000
   7  14 2458.3697    1.5409  0.8326 10.8115 -0.0147       4.30961  0.0489   0.0599   0.0924    0.2837   0.0000       1.17032   433.8523      0.998397       3.46866       13.8985      -12.5252       5.25174      -6.28884       1.47844      0.102938      0.398743     -0.115629    -0.0717447    -0.0176557   -0.00298780       0.00000       0.00000       0.00000       0.00000       8.85502       9.59065       10.2964       8.22428       6.43494       4.53323       2.73480       1.79816      0.971660      0.420766      0.175257     0.0674553     0.0168479    0.00280798       0.00000       0.00000       0.00000       0.00000
   7  15 2594.3890    2.0025  0.9681 10.9867  0.0085       3.30733  0.0641   0.0696   0.0915    0.3258   0.0000       1.42535   428.0260       15.5914       10.8306      -5.46322      -5.45306       4.44299      0.411495      -4.20728      -1.62057       1.20353     -0.152480    -0.0540925    0.00775984    0.00768643       0.00000       0.00000       0.00000       0.00000       9.43800       12.0983       11.0430       9.61915       6.82462       5.20814       3.17575       1.97575      0.858014      0.537875      0.185605     0.0751296     0.0197033    0.00471460       0.00000       0.00000       0.00000       0.00000
   7  16 2731.1628    2.3627  0.9633 12.2541  0.0042      0.247475  0.0609   0.0864   0.1056    0.2079   0.0000       1.55470   432.1536       7.27050       8.59350      0.202432      -2.83899       8.14151       2.33339      -2.07899     -0.445572      0.358698     -0.180202     -0.136217   -0.00332703    0.00403320       0.00000       0.00000       0.00000       0.00000       10.2419       12.4206       11.7334       10.3972       7.48869       5.19968       3.61088       1.97223       1.00602      0.550919      0.217170     0.0741330     0.0209219    0.00425033       0.00000       0.00000       0.00000       0.00000
   7  17 2868.3962    3.2741  0.8371 12.1574 -0.0087     0.0341284  0.0458   0.1221   0.0850    0.3156   0.0000      0.940972   432.2594       22.7488       3.35441      -7.84782      -2.32881      -3.17587      -4.28917     -0.653741     -0.884786    -0.0990988     0.0502041    -0.0787407     0.0156023   -0.00637846       0.00000       0.00000       0.00000       0.00000       7.81388       9.10887       8.33133       7.51649       6.07268       3.99622       2.78431       1.66521      0.856205      0.428092      0.151623     0.0548073     0.0164942    0.00337005       0.00000       0.00000       0.00000       0.00000
   7  18 3005.7474    3.5058  0.9631 12.7982 -0.0002      0.456378  0.0514   0.1282   0.1060    0.2377   0.0000       1.04856   444.9787      -1.39520       12.1206       10.8263      -3.19794      -1.93657       5.76908      -1.52973      0.263177     -0.603348    -0.0759368   -0.00898736     0.0156427    0.00110742       0.00000       0.00000       0.00000       0.00000       8.27797       9.81174       9.30363       8.08165       6.22470       4.49679       2.82691       1.69059      0.926405      0.406871      0.176712     0.0611943     0.0170564    0.00349252       0.00000       0.00000       0.00000       0.00000
   7  19 3142.9324    3.7693  1.1044 12.6086  0.0066      0.783280  0.0584   0.1266   0.1145    0.3065   0.0000      0.993702   434.3638       36.1156      -7.00260       12.3162       8.26334       2.58188       2.99565    -0.0189038       1.06291     -0.522614    -0.0970236     0.0652804     0.0253313  -0.000129234       0.00000       0.00000       0.00000       0.00000       9.13564       10.6890       9.22399       8.65482       6.69761       5.46003       3.39059       1.95705      0.951905      0.471672      0.189312     0.0707294     0.0180899    0.00416983       0.00000       0.00000       0.00000       0.00000
   7  20 3280.1640    3.8216  1.2703 12.3410 -0.0091       2.15526  0.0690   0.1197   0.1100    0.3880   0.0000      0.906083   426.1753       21.2633       32.3835       8.41691      -18.1502      -9.41775      -2.34758      -2.72811       1.01681      0.229637     0.0286135     0.0669421    0.00926756   -0.00468276       0.00000       0.00000       0.00000       0.00000       10.9047       10.5312       12.4846       10.8910       7.21229       5.60161       4.10526       2.05423       1.12906      0.652427      0.272055     0.0831642     0.0200136    0.00331271       0.00000       0.00000       0.00000       0.00000
   7  21 3417.6112    3.0815  2.2344 12.0585 -0.0076      0.672249  0.0884   0.0782   0.1644    0.2261   0.0000      0.520110   443.4703       45.3122      -14.4732       19.2842      0.356486       7.01626      -3.10853      -1.93800      -2.87384     -0.397258      0.595939     -0.175043    -0.0656654    0.00153115       0.00000       0.00000       0.00000       0.00000       13.4930       15.7428       15.3591       12.7738       10.2819       7.08172       4.70384       2.71846       1.39572      0.698523      0.276057      0.100734     0.0293129    0.00540317       0.00000       0.00000       0.00000       0.00000
   7  22 3555.5556    2.6660  3.0590 11.4334 -0.0130      0.307195  0.1056   0.0584   0.1965    0.2375   0.0000      0.291236   436.9737       17.7468      -5.93360       13.2451       13.0651       2.60496       6.44613     -0.999384     -0.338468      -1.12838     -0.336513    -0.0696604     -0.124000   -0.00440704       0.00000       0.00000       0.00000       0.00000       15.3683       19.4876       17.5063       15.3803       12.5162       8.33567       5.74963       3.25929       1.77616      0.838042      0.344335      0.116084     0.0377140    0.00729891       0.00000       0.00000       0.00000       0.00000
   7  23 3694.1158    2.2546  4.7596 10.2666 -0.0022      0.569464  0.1307   0.0363   0.2291    0.2328   0.0000      0.141029   430.7694       16.2328       17.1670      -8.17635      -6.94311      0.533744      -5.04942      -2.58847      -1.61013     -0.994636     -0.279939    -0.0762305    -0.0295092   -0.00602034       0.00000       0.00000       0.00000       0.00000       19.8378       23.8133       22.4961       20.0238       15.1774       10.9367       7.07079       4.22117       2.18666       1.08591      0.440254      0.157965     0.0436483    0.00877681       0.00000       0.00000       0.00000       0.00000
   7  24 3832.5403    1.9194  5.9611 10.4249 -0.0012      0.478808  0.1591   0.0303   0.2916    0.1413   0.0000      0.137074   462.3099       52.0547       17.7286     -0.633727       2.06928       20.0668       22.2604       2.50851      -1.71253      0.962457    -0.0750400    -0.0352375     0.0130318     0.0106012       0.00000       0.00000       0.00000       0.00000       22.3700       27.2670       26.2405       23.0040       17.3222       13.2566       8.20193       5.07004       2.56595       1.29096      0.528253      0.200668     0.0527588     0.0107605       0.00000       0.00000       0.00000       0.00000
   7  26 4109.9570    1.3910 11.1665 10.0912 -0.0012      0.123657  0.2607   0.0188   0.4735    0.0774   0.0000     0.0815938   424.1731       54.7574      -44.3347      -34.1138      -6.69234       9.12271      -3.02894      -1.70473      -2.45197      -1.37451     -0.819875    -0.0252625    -0.0973086   -0.00118603       0.00000       0.00000       0.00000       0.00000       33.5967       42.7057       40.4769       35.6667       28.8686       20.0406       13.5107       7.92420       4.38792       2.02048      0.880053      0.308290     0.0936657     0.0178786       0.00000       0.00000       0.00000       0.00000
   7  28 4387.3799    0.9494 15.6150 10.1424  0.0034     -0.303472  0.4486   0.0161   0.8010    0.0619   0.0000      0.106852   402.3552      -13.9932      -13.8932       21.9727      -10.6436       9.87573       11.6833      -24.8897      -11.6372     -0.197247       1.75271     0.0978153    -0.0503873     0.0304751       0.00000       0.00000       0.00000       0.00000       51.4077       63.1408       62.4690       52.2407       42.7134       31.7699       20.1425       12.3243       6.91392       3.04024       1.38413      0.497512      0.136564     0.0248957       0.00000       0.00000       0.00000       0.00000
   8  10 1946.1266    0.5179  0.4273 10.0306 -0.0013       8.52410  0.0564   0.0266   0.0695    0.0981   0.0000       2.60191   429.8001      -2.35178       13.6013      -3.31655       5.41128      -3.75925     -0.840654     -0.461664       1.21978     0.0417395     0.0542103    -0.0684680  -0.000239734    0.00225997  -0.000738446  -0.000281338       0.00000       0.00000       6.54726       12.1366       7.20541       10.1720       6.78967       5.94800       4.29687       2.42616       1.83944      0.586322      0.510346      0.104039     0.0870402     0.0213331    0.00728421    0.00190560       0.00000       0.00000
   8  12 2225.2127    0.9016  0.7065 10.1616 -0.0017       3.19464  0.0459   0.0341   0.0783    0.1692   0.0000       1.27363   439.5430       1.05195       7.09627       10.6849       4.01624       1.82305      -3.92943     -0.153213     -0.731198     -0.134698     -0.323197    -0.0252043     0.0222270    -0.0282156    0.00417525  -3.12972e-05       0.00000       0.00000       7.49157       7.59295       7.03471       7.89887       6.37978       4.68092       2.71127       2.21763       1.47331      0.815478      0.338709      0.150777     0.0505362     0.0177355    0.00366858   0.000855837       0.00000       0.00000
   8  13 2363.0406    1.1968  0.7875 10.9441 -0.0010       5.04015  0.0519   0.0444   0.0857    0.1611   0.0000       1.37050   441.9438       18.3676       14.6904       17.5022      -1.05102      -8.22771       1.66933       2.83167     -0.497849      -1.20688     0.0176683     0.0678755   -0.00897878    -0.0222555    0.00398615  -0.000844044       0.00000       0.00000       7.57059       9.54616       9.08667       8.64815       5.85421       5.13793       3.25233       2.15050       1.18899      0.683622      0.326391      0.153763     0.0572903     0.0191188    0.00404715   0.000932837       0.00000       0.00000
   8  14 2499.6484    1.5988  1.0384 10.9291 -0.0071       4.61221  0.0566   0.0519   0.0987    0.2453   0.0000       1.19739   435.1042       23.1351       13.8745      -13.0742       5.12637       5.05854      -5.47283    -0.0730893       2.52875    -0.0346060    -0.0993020    -0.0826572     -0.123161    -0.0469136    0.00898542  -0.000834512       0.00000       0.00000       7.74481       9.89920       8.61293       8.13811       6.32466       5.36357       3.47147       2.30967       1.26742      0.668644      0.310247      0.139306     0.0550133     0.0192687    0.00451096    0.00101791       0.00000       0.00000
   8  15 2636.2668    2.1231  0.8606 11.7725 -0.0082       2.71658  0.0551   0.0741   0.0852    0.2140   0.0000       1.09061   438.7753      -4.56148       10.9826       5.63790      -2.24098      -2.21122      -2.48563      -4.34788     -0.706273     -0.212938     -0.486284     -0.139712     0.0211194    0.00391989    0.00712506   0.000822872       0.00000       0.00000       7.19227       10.7922       8.69522       9.47294       6.71208       5.02074       3.61481       2.10573       1.53242      0.633769      0.425006      0.129680     0.0724393     0.0172819    0.00577124    0.00132253       0.00000       0.00000
   8  16 2773.9040    2.8438  0.7883 11.8723 -0.0035       2.34450  0.0447   0.0970   0.0724    0.2654   0.0000       1.13709   427.3247       8.60571       10.0201       11.7907      -10.5520      0.400636      -1.08002      0.668157      0.652376     -0.263313     0.0978650   -0.00440326     0.0240396    -0.0235498    0.00142375    0.00107756       0.00000       0.00000       6.96680       7.86806       7.62868       7.25884       5.73264       3.91230       2.91499       1.82908       1.13324      0.596117      0.316734      0.123162     0.0463937     0.0135046    0.00387683   0.000718774       0.00000       0.00000
   8  17 2911.6085    3.3360  0.8981 12.5705 -0.0047      0.506598  0.0513   0.1207   0.0938    0.2395   0.0000       1.13846   439.2884       15.5130       19.7645     0.0586815      -5.87404      -2.01497     -0.775443       1.33085     -0.278494      -2.44455      0.202274    0.00894547     0.0745211    -0.0579306  -0.000939879   0.000964540       0.00000       0.00000       7.61645       8.16926       8.82820       8.11747       5.68523       4.15583       3.36152       2.04310       1.02962      0.649595      0.353912      0.156421     0.0542099     0.0153538    0.00368309   0.000651162       0.00000       0.00000
   8  18 3049.3788    3.6952  1.2665 12.3775  0.0004       1.95383  0.0699   0.1110   0.1132    0.2973   0.0000      0.893349   428.9373       14.5986       6.34542       16.1905       2.30357       2.34221      -1.40543       3.59902       2.47999      0.672374     -0.249620    -0.0190484    -0.0351071   -0.00953619   -0.00522907  -0.000211618       0.00000       0.00000       9.43580       9.52402       10.9625       9.16341       7.24003       6.67143       4.06815       2.52928       1.76499      0.894211      0.333298      0.179476     0.0772784     0.0233651    0.00486711   0.000775501       0.00000       0.00000
   8  19 3186.9336    3.9230  1.0761 13.0733 -0.0075       1.99575  0.0581   0.1252   0.1022    0.2477   0.0000       1.06528   436.5455       4.75543       20.9676      -1.81083      0.810612       9.33411       2.11392       4.00623       2.46901      -1.06410     -0.542598     -0.158940    -0.0122618     0.0340645   -0.00547388   1.85860e-05       0.00000       0.00000       9.44313       9.94108       8.60808       8.12361       7.57844       6.08602       4.23967       2.70081       1.56484      0.791650      0.340313      0.141304     0.0521128     0.0170726    0.00427065   0.000772111       0.00000       0.00000
   8  20 3324.5626    3.5038  1.6000 12.0083 -0.0059      0.799553  0.0673   0.0935   0.1182    0.2944   0.0000      0.671184   436.2788       38.9186       9.85323      -9.06161      -5.20408      -8.54997      -1.57049      -2.92203      -4.54552      -1.15587    -0.0290640     0.0624944     0.0336900    -0.0257361     0.0161761    0.00167540       0.00000       0.00000       9.28195       10.7772       10.6828       9.60501       7.76587       5.75648       4.18009       2.63906       1.51684      0.798490      0.429871      0.171154     0.0661373     0.0210841    0.00573118    0.00100543       0.00000       0.00000
   8  21 3462.6393    3.0135  2.2415 12.0134 -0.0101      0.317321  0.0909   0.0721   0.1418    0.1962   0.0000      0.443409   426.8623       42.4887       21.6608      -12.6890       2.10005       7.93180      -6.11065     -0.859363       1.83499      -1.60938      -1.13219     -0.444875     0.0520843   -0.00198452   -0.00930662   -0.00217410       0.00000       0.00000       12.0930       14.4488       13.6535       13.1230       10.0771       7.60587       5.37867       3.37317       2.00004       1.09481      0.537604      0.234929     0.0869343     0.0265397    0.00705492    0.00143871       0.00000       0.00000
   8  22 3601.0386    2.5636  3.4333 11.1099 -0.0015      0.347145  0.1025   0.0466   0.1750    0.1865   0.0000      0.216151   431.4683       44.5611      -4.46633      -2.77410       8.62026      -2.85566       5.44406      0.928676      0.875231    -0.0261045      0.946034     -0.389991    -0.0538605     0.0375946   -0.00426112    0.00234169       0.00000       0.00000       13.5513       16.1548       15.5364       14.2060       11.7655       8.81293       6.06998       3.97292       2.35066       1.26599      0.613724      0.263398     0.0994830     0.0330615    0.00878344    0.00162115       0.00000       0.00000
   8  23 3739.9736    2.1215  5.0310 10.8971 -0.0044      0.521866  0.1311   0.0337   0.2395    0.1236   0.0000      0.143986   434.6318       58.7305       16.7919      -1.31326      -3.21449      -11.9219      -2.20831      0.850012       2.93409      -1.53760      0.400242     -0.167925     0.0584406    -0.0209669     0.0231755   -0.00314004       0.00000       0.00000       17.4881       21.5027       20.9784       18.2571       15.1108       11.2539       7.93282       4.98401       2.95922       1.53569      0.795617      0.330260      0.133643     0.0429580     0.0118020    0.00207118       0.00000       0.00000
   8  24 3879.1368    1.8269  6.5547 10.6139 -0.0002      0.535451  0.1530   0.0265   0.2970    0.0997   0.0000      0.113143   397.5740       64.2123       66.4415       37.1098      -8.80399      -4.78996       2.88952       7.22563      -2.89930      -2.11077      0.528805      0.453263     -0.401119     0.0738531   -0.00756979   -0.00294852       0.00000       0.00000       19.9730       24.4078       23.9061       21.5008       17.7759       12.9959       9.27070       5.90837       3.50646       1.95807      0.912539      0.421845      0.155182     0.0510074     0.0140198    0.00246986       0.00000       0.00000
   8  26 4156.9286    1.2879 12.2994 10.1307 -0.0005   -0.00370578  0.2764   0.0172   0.5115    0.0709   0.0000     0.0798705   410.3206       83.2454       57.5176       6.49155      -20.3182      -12.2173       9.58765      -19.4528       1.97630       7.10860      -1.15784     -0.981123      0.193743     0.0147822    -0.0125306   -0.00544743       0.00000       0.00000       31.5531       38.3728       37.8435       34.0509       29.3078       21.6814       15.4731       10.1801       6.03920       3.38009       1.60748      0.725459      0.268463     0.0905075     0.0243009    0.00413527       0.00000       0.00000
   8  28 4435.4287    0.9336 17.7121 10.1102 -0.0036     -0.177558  0.4982   0.0132   0.8314    0.0550   0.0000     0.0981946   446.8040       13.5440       29.8982       8.40345       79.4789       26.4670      -39.8199      -23.0283       7.02454     -0.875999      -1.09590      -1.81781     -0.246052      0.104252   -0.00452308   -0.00398300       0.00000       0.00000       47.0910       58.8833       60.1113       52.9041       44.1553       33.2282       24.1875       15.3633       9.27934       5.15754       2.51122       1.16182      0.446030      0.145430     0.0381608    0.00636479       0.00000       0.00000
   9   8 1702.4563    0.2677  0.2185 10.0396 -0.0411       6.23451  0.0366   0.0343   0.0628    0.0631   0.0000       7.07910   431.9244      -1.82938       20.9825      -3.77586      -3.28404      -5.40501      -2.01316       4.16821      0.649712      0.282335    -0.0133594     -0.333303     -0.100226     0.0133255     0.0299314    0.00134408  -0.000532789  -1.04062e-05       5.19269       6.34295       8.03677       5.39679       6.75187       3.72954       2.85720       3.72738       1.21981      0.636197      0.417550      0.194827      0.100713     0.0344881     0.0128106    0.00399072    0.00108707   0.000157641
   9  10 1984.2996    0.5778  0.4433  9.7314 -0.0063       8.87849  0.0432   0.0270   0.0554    0.1184   0.0000       2.16670   444.7232      -6.00488       12.8304       3.32429       2.40882       3.34909      -1.76284       1.22220      0.512782     0.0962797     -0.595592     -0.117503    -0.0312247     0.0258250     0.0521258    0.00422093   -0.00131099   4.96194e-05       5.15298       7.44826       6.93971       6.82724       4.99144       4.14710       2.84207       1.88307       1.36209      0.640672      0.435107      0.188395     0.0969572     0.0323164     0.0175649    0.00422729    0.00106829   0.000231401
   9  12 2264.6330    1.0289  0.7332 10.3348  0.0024       5.10112  0.0409   0.0376   0.0782    0.1717   0.0000       1.15840   438.3458       3.52044       5.75069       7.22824      0.569587       3.26082       2.97779      -2.30806      -1.20056      0.589195    -0.0182727      0.131225     -0.169699     0.0142530     0.0406205    0.00541570   -0.00162437  -0.000238985       5.59121       6.40689       6.38722       6.56903       4.90042       3.96653       2.94092       2.03988       1.23077      0.774674      0.427063      0.208917      0.105547     0.0397992     0.0133861    0.00391117   0.000891096   0.000181808
   9  13 2402.4759    1.4690  0.7601 10.9919 -0.0123       5.38425  0.0396   0.0545   0.0769    0.1799   0.0000       1.09266   437.5843       6.60355       10.2766       6.31980      -8.60872       4.07996      0.797382      -2.30333       3.89373      -1.16862      0.473833     -0.421738    -0.0750499    -0.0388629   -0.00855099   -0.00173693  -3.56373e-05  -0.000112457       5.86311       6.53451       6.33939       6.35543       5.54573       3.90618       2.80789       1.88456       1.39626      0.837623      0.438075      0.217987     0.0873438     0.0356284     0.0117862    0.00350456   0.000961300   0.000153201
   9  14 2539.7921    1.7457  0.9211 11.4872  0.0007       4.92505  0.0494   0.0578   0.0879    0.1766   0.0000       1.14296   434.8906       5.29608       3.80174       6.11378      -6.02173      -11.4821     0.0926246       3.79840       1.07265      -1.86324      0.541875      0.336709     0.0500425    0.00258841    0.00408337    0.00202677   0.000736594  -0.000279174       6.72150       7.87342       8.25428       7.53290       6.18878       4.44244       3.42930       2.42592       1.38462      0.826959      0.466501      0.256728      0.109672     0.0444131     0.0142075    0.00456753    0.00114683   0.000167247
   9  15 2677.1257    2.2404  1.0502 12.0286  0.0026       2.84886  0.0569   0.0721   0.0934    0.2009   0.0000       1.14573   434.4647       7.38571      -3.56534       6.68907      -3.07598       6.65137       6.18174       1.92853     -0.857588      0.966404     -0.104124    -0.0277309      0.114315    -0.0831512     0.0280162   -0.00338723   0.000722357  -0.000326881       7.18453       8.68201       7.99731       7.13834       6.21793       5.52476       4.06793       2.70324       1.69899      0.934968      0.491118      0.224998      0.104739     0.0435002     0.0168805    0.00482270    0.00113742   0.000212179
   9  16 2815.3088    3.0416  0.8920 11.6627  0.0008       1.19455  0.0422   0.0950   0.0796    0.3075   0.0000      0.862772   433.7187       9.22628       24.7569      -4.12816      -2.20087      -5.14095       5.51119      -1.60841      -1.69588      0.348747      0.285461     -0.117482     0.0514450     0.0364192    0.00895281   -0.00354572   0.000281727  -5.46518e-05       5.24118       6.63966       6.84563       5.83429       5.40629       3.84451       2.86901       1.95108       1.27483      0.753967      0.408010      0.216001     0.0890943     0.0385447     0.0136246    0.00446243    0.00115190   0.000172206
   9  17 2953.6693    3.7349  0.8359 12.2385  0.0001       2.94006  0.0464   0.1201   0.0750    0.2618   0.0000       1.13029   444.8084       22.1986       22.8900       10.9037       3.54429      -3.08682       2.18113     -0.445331      0.631658     -0.577006     -0.127263     -0.349199    -0.0852758    -0.0293743     0.0115181    0.00152707   -0.00193463  -0.000106659       5.52736       7.56434       6.72344       6.97407       5.20630       4.37884       2.96021       2.20777       1.23526      0.853485      0.384310      0.249378     0.0809892     0.0458887     0.0124095    0.00471084    0.00100533   0.000236086
   9  18 3091.5474    3.8126  1.0047 12.7372 -0.0048     -0.397033  0.0476   0.1166   0.0885    0.2354   0.0000      0.997623   439.0135       34.0190       14.2430       24.6877       9.84020       3.65940      -7.39605      0.903255     -0.614871      -1.02044     0.0190752      0.153712     0.0578514   -0.00956390    0.00154447    0.00206993   -0.00194215  -0.000359603       5.90228       7.50941       7.66043       6.50807       5.86414       4.27151       3.32181       2.10828       1.35664      0.810381      0.423778      0.217975     0.0969394     0.0412309     0.0144935    0.00461901    0.00124831   0.000188145
   9  19 3229.6868    3.5744  1.3257 13.0076 -0.0058       1.05464  0.0613   0.1014   0.1154    0.1654   0.0000      0.768550   426.7376       26.3292       11.4481       5.77690       3.36499      -5.62583      -3.50139       5.35296      -2.16088      0.539627    -0.0557617     0.0912071    -0.0602801   -0.00563647    -0.0324824   -0.00825841  -0.000920698  -0.000276786       7.19542       8.78397       8.79112       8.22447       6.72892       5.24361       3.71266       2.60879       1.68290      0.942223      0.527266      0.264929      0.118463     0.0472336     0.0175634    0.00524251    0.00127174   0.000226294
   9  20 3367.9626    3.2648  1.9041 12.3534  0.0014       1.64606  0.0786   0.0764   0.1254    0.1634   0.0000      0.612119   432.2073       28.9322       10.8226       1.56100     -0.115849      -12.2407       2.33454      -3.66080     -0.315979     -0.738397     -0.174378     0.0567175     -0.194678    -0.0975439     0.0189964   -0.00347597   -0.00133350   2.24846e-06       9.27284       11.4650       10.1787       9.92677       8.54550       6.96304       5.34756       3.56274       2.22446       1.25168      0.668905      0.336653      0.149283     0.0604218     0.0212599    0.00624072    0.00171108   0.000312741
   9  21 3506.4720    2.8572  2.6404 11.6970 -0.0059     0.0399353  0.0846   0.0557   0.1499    0.1431   0.0000      0.335730   423.4898       14.6855       18.4583       28.0399      -5.92740      -14.8625      -1.22159      -2.50629      -2.50518      -2.21716      0.690395     -0.409890     -0.156386    -0.0210426    -0.0477857    0.00120191    0.00162128  -0.000333987       9.84448       12.4754       12.0876       10.9927       9.31471       7.37915       5.45211       3.66258       2.33929       1.31030      0.727946      0.365340      0.161495     0.0664264     0.0251783    0.00743731    0.00190878   0.000328682
   9  22 3645.6428    2.3627  4.0356 11.2339 -0.0024      0.621773  0.1092   0.0406   0.1912    0.1186   0.0000      0.167930   416.1137       20.5544       7.75823       29.4655      -5.08231       3.85376       3.57624      -9.47079       1.90609    -0.0154728     -0.751111    -0.0911661     0.0267323      0.125126    -0.0117564   -0.00289359    0.00281420  -0.000346624       13.2337       15.5866       15.8943       14.2088       12.2565       9.75220       6.82154       4.78856       3.05514       1.78334      0.978897      0.486227      0.211878     0.0873864     0.0320707    0.00985476    0.00229159   0.000379765
   9  24 3923.7328    1.6862  7.6208 10.4458 -0.0032      0.246894  0.1649   0.0223   0.3047    0.0878   0.0000     0.0887460   424.5032       73.7883       16.2682       18.7463       10.0767      -12.8130       9.94658      -5.85577       7.42909      -5.34533     -0.184102      0.152865     -0.178303    -0.0666445     0.0648070     0.0183168   0.000244954  -8.76537e-05       18.7563       22.7567       22.9577       21.5627       18.0241       14.2660       10.5782       7.04880       4.75297       2.67661       1.50502      0.769694      0.334222      0.139386     0.0516479     0.0148474    0.00379018   0.000634056
   9  27 4342.3137    1.0506 16.1960 10.1495  0.0010     -0.173348  0.4029   0.0137   0.6862    0.0557   0.0000     0.0892523   408.7891       66.2512       33.8379      -24.4643      -58.6544      -6.16928       34.2408      -6.54493      -2.59179      -3.31684       2.34680     -0.217650      0.339955      0.133607    -0.0444528    0.00454677    0.00817512   0.000228013       36.0026       45.8271       44.3317       42.5026       35.8525       29.1749       21.0031       14.5347       9.49070       5.68742       3.11665       1.51952      0.708037      0.285977      0.105060     0.0321091    0.00777550    0.00135360
  10  10 2021.5791    0.5969  0.4355 10.0895 -0.0190       12.5033  0.0330   0.0277   0.0554    0.0958   0.0000       2.01461   433.5406      -4.73637       12.8456       1.27529       7.69742      -3.58678     -0.579070      -2.23868     -0.271536     -0.693069     -0.379313      0.381963     -0.149753   -0.00936634    -0.0462106    -0.0142097    0.00509708   0.000644282       3.75753       5.04094       4.93161       4.71711       4.10214       3.28762       2.58445       1.96968       1.21759       1.05719      0.458527      0.407522      0.121828      0.106928     0.0246391     0.0179812    0.00338982    0.00133266
  10  11 2163.0852    0.7911  0.7793 10.0154 -0.0034       6.25472  0.0414   0.0266   0.0792    0.1638   0.0000       1.28901   436.8847     -0.202398       13.2065       6.08972       6.52766     -0.413180      -1.31380       1.58329     -0.443030       1.12584     -0.474110      0.115380     -0.104357     0.0829386    0.00531241   -0.00532383   -0.00384506   0.000560155       4.62799       6.09051       5.92413       5.61391       5.02579       4.08073       3.15325       2.08381       1.58430      0.947511      0.582035      0.306771      0.166213     0.0688067     0.0333192     0.0120825    0.00464584    0.00117914
  10  12 2302.8775    1.1757  0.7919 10.3947 -0.0051       3.60629  0.0434   0.0387   0.0712    0.2008   0.0000       1.08450   433.9974       2.78069       15.7531       6.87683      -4.89091      -2.47593       1.68096      -3.34131     -0.696819    -0.0693294      0.403148     0.0370902     -0.257543     0.0349942    -0.0391524    -0.0146556   -0.00160295   0.000481034       6.36063       7.83373       7.66671       7.27871       6.11592       4.78349       3.28312       2.27743       1.52768       1.01868      0.591452      0.312478      0.151592     0.0668326     0.0266797     0.0104907    0.00337763   0.000952597
  10  13 2440.8859    1.5070  0.8770 10.8411 -0.0058       2.46635  0.0428   0.0471   0.0815    0.2064   0.0000       1.04072   445.0779       6.08560       11.0426       2.53439      -3.90388      -2.47330      -1.94380       1.24160    -0.0260761     -0.736429     -0.534019      0.504537    -0.0139689    -0.0267979    0.00693254   -0.00718137    0.00156934    0.00135456       4.94728       5.98012       5.72162       5.51618       4.94449       3.87062       3.18431       2.35477       1.51065      0.935670      0.497115      0.315894      0.149635     0.0752821     0.0279974     0.0121195    0.00338313    0.00114150
  10  14 2578.7593    1.8794  0.7904 11.8498 -0.0004       4.19372  0.0467   0.0617   0.0734    0.1370   0.0000       1.18969   446.8639       18.5150       10.6719       13.2757      -10.6799       6.12691       1.09194      0.315551      -1.60931     -0.963733      0.336082      0.110632     -0.153980     0.0591087    -0.0113310   0.000960426   -0.00150600  -0.000426945       5.66515       6.60546       6.96763       6.40465       5.48829       4.24248       3.11773       2.34509       1.55294      0.908420      0.584395      0.308121      0.157922     0.0769918     0.0318804     0.0109655    0.00431152    0.00115516
  10  15 2717.0978    2.4763  0.8881 12.0776 -0.0029       2.02413  0.0460   0.0752   0.0759    0.1739   0.0000       1.01766   429.3173       9.38540       13.8274       8.37067      -4.41529      0.555609      -2.24084     -0.871004       1.07125     -0.377199      0.317545     -0.525248    -0.0748576  -0.000754730   -0.00829128    0.00993495  -0.000215525   -0.00148040       6.12973       7.92979       8.16808       7.34171       6.06267       4.60657       3.19093       2.20708       1.45313      0.924621      0.530732      0.293543      0.149308     0.0625363     0.0285870     0.0105636    0.00372780    0.00108268
  10  16 2855.8609    2.9686  0.9490 12.3045 -0.0065       2.22474  0.0450   0.0874   0.0750    0.2169   0.0000      0.841803   437.1572       1.02625       11.7286      -2.19316       2.20455       16.6174      -3.52881      0.335935      0.894340     -0.324039      0.269661     -0.410561      0.158403    -0.0866344    0.00145169   -0.00825482  -0.000972901  -0.000158467       5.44306       6.95871       7.27133       6.21570       5.82735       4.30603       3.40488       2.29000       1.53195      0.989732      0.562788      0.316639      0.148890     0.0760097     0.0298187     0.0124378    0.00404853    0.00124110
  10  17 2994.6440    3.7343  0.9043 12.6676 -0.0018       2.67441  0.0478   0.1160   0.0797    0.2169   0.0000      0.929905   434.4271       16.7911       8.02494       13.1856     -0.944983      -3.24109      -3.08698      0.869385      0.397963      -1.08684      0.121526     -0.375914     -0.155772    -0.0492549    -0.0371378    0.00672935    0.00445984   -0.00208432       6.97700       9.14030       8.67259       7.72662       6.64209       5.20638       3.75726       2.58679       1.66384      0.983005      0.554888      0.295900      0.132441     0.0684293     0.0249289     0.0104271    0.00350281    0.00103325
  10  18 3133.0668    3.7161  1.0159 12.8691 -0.0005       1.16936  0.0511   0.1091   0.0839    0.1948   0.0000       1.01306   435.8306       16.8653       10.5296       15.0836      -2.47227      -3.20183      -2.54041      0.164549       1.30240      0.335406     0.0930758     -0.768311      0.219979     0.0252409    -0.0194611   -0.00800107    0.00354542   1.29338e-05       5.55237       6.60342       7.14006       6.72899       5.52486       4.42286       3.24501       2.47498       1.71674      0.895370      0.601369      0.340176      0.177731     0.0865166     0.0340473     0.0127211    0.00479902    0.00126654
  10  19 3271.5365    3.4454  1.0719 13.2848 -0.0040       2.14522  0.0572   0.1035   0.0931    0.1665   0.0000      0.998429   424.0960       29.9302       6.87943       6.44859      -16.3923       6.15183       1.85126      -4.85810      -2.73294     -0.272526      0.130775    -0.0382985      0.174088    -0.0568518    0.00192088    -0.0174684    0.00661334   0.000134894       6.71046       8.81908       8.33836       8.04376       6.39304       5.87646       3.95543       2.92046       2.03515       1.24172      0.679614      0.402715      0.195074     0.0792561     0.0365801     0.0148434    0.00541489    0.00143871
  10  20 3410.4755    3.0802  1.8022 12.6446 -0.0040       1.35011  0.0699   0.0726   0.1246    0.1283   0.0000      0.572716   449.5395       7.11379       23.3952       10.1836       11.5111      -1.14869       7.19612       2.14025      -4.22211       1.31127      0.376113      0.137905      0.282424    -0.0372233     0.0210435    -0.0211406   -0.00502315    0.00169808       7.84613       10.0399       10.1178       9.33648       7.79708       6.30141       4.80598       3.21286       2.22728       1.39534      0.807245      0.439763      0.212811      0.105968     0.0439789     0.0178038    0.00574084    0.00161629
  10  21 3549.4238    2.7104  3.0226 11.4935 -0.0026      0.987791  0.0898   0.0476   0.1522    0.1210   0.0000      0.269583   443.0607       30.2326      -24.0855      -9.17095       5.02868      -2.94202      -12.8974      0.176972      0.541239      -2.31665      -1.49771     -0.268633     0.0383139     -0.105376    -0.0286338   -0.00694016  -8.74370e-05   8.98938e-05       9.57962       11.2059       11.5570       11.3798       9.45525       7.90137       5.81314       4.28202       2.74990       1.82332       1.12509      0.576459      0.288582      0.147606     0.0604543     0.0219617    0.00754806    0.00212701
  10  22 3688.6255    2.2591  4.2781 11.2845  0.0002      0.406011  0.1062   0.0354   0.1969    0.0930   0.0000      0.177232   420.9512       47.1929       33.7656       35.0083       3.43309       4.35099      -4.20523      -6.72857     -0.174868      -2.35459      0.665371      0.148860     -0.333073     0.0324401    0.00608842    -0.0149194   0.000122740    0.00149293       11.3778       13.5619       13.8622       12.9502       11.7204       9.20998       7.05822       5.04315       3.48647       2.17155       1.28592      0.726022      0.356821      0.171635     0.0677348     0.0269804    0.00894378    0.00257781
  10  24 3968.1805    1.6089  8.4151 10.4131 -0.0014      0.374028  0.1703   0.0194   0.3142    0.0705   0.0000     0.0857898   414.9788       69.6155       14.6790       2.50774       8.25315       4.61600      -9.04872      -8.17990      -2.34777       5.05756      -1.52185      -1.51868      0.938231     -0.145010    -0.0433506    0.00319795    0.00139960    0.00185530       17.1976       21.5719       21.3174       20.3253       17.9421       14.5430       11.1679       8.10558       5.40279       3.36908       1.94702       1.08424      0.557401      0.249820      0.107611     0.0411578     0.0138038    0.00418362
  10  27 4387.8732    0.9431 15.3086 10.2068 -0.0009    -0.0859982  0.3825   0.0129   0.6396    0.0490   0.0000     0.0938982   422.1900      -3.29111       35.0539      -2.91778      -27.3081       16.1918      -15.6303      -15.5737       28.1051       4.80292      -2.08786     -0.254614       1.11928      0.137080     -0.293472     -0.122885    -0.0121353    0.00137994       30.7513       38.9159       39.4140       37.4707       33.1185       27.0690       21.0957       15.3640       10.2164       6.65287       3.93897       2.13969       1.10448      0.520317      0.228388     0.0863263     0.0285133    0.00852996
  11  10 2057.9964    0.6651  0.4906  9.8596 -0.0016       7.16668  0.0289   0.0247   0.0512    0.1049   0.0000       1.56204   439.2325     -0.331784       12.0602     -0.577068     -0.738310      0.535453      -2.52479      -2.93577      -1.32946       1.15380     -0.400925     -0.222840     -0.148586    -0.0472803     0.0302284    -0.0280355   0.000850878    0.00131047       3.25681       3.78565       3.78888       4.17734       3.30236       3.04714       2.27141       1.79428       1.23825      0.897774      0.521691      0.354674      0.173699      0.107295     0.0394641     0.0240723    0.00711420    0.00346657
  11  11 2199.9509    0.9186  0.5670 10.3289 -0.0007       6.64960  0.0312   0.0342   0.0595    0.1185   0.0000       1.43946   434.1963      -8.91797       9.79894      0.105324       13.5992       3.33212       1.43012      -2.95130      0.273221     -0.263452      -1.16822     -0.467130     0.0418060     -0.115320    -0.0562219    -0.0253256   -0.00566107   -0.00196605       3.62100       4.23940       4.17622       4.34865       3.88861       3.24055       2.25422       1.81709       1.24637      0.831812      0.549869      0.332039      0.185399     0.0919156     0.0456616     0.0176981    0.00734838    0.00243320
  11  12 2340.1155    1.2109  0.7785 10.6538 -0.0142       4.19129  0.0401   0.0412   0.0704    0.1888   0.0000       1.09441   440.8472       6.96663       16.3495      -1.81410      -3.05873       7.97614      -2.17428      -4.03747      0.642199      -2.36966      0.704960      -1.04363      0.327110     -0.231717    -0.0363483     0.0166403   0.000438535   -0.00129164       5.01656       5.95039       5.44562       4.91465       4.50862       4.23885       3.54191       2.71684       1.88961       1.20699      0.673202      0.414881      0.203901     0.0993082     0.0502848     0.0185980    0.00843142    0.00306312
  11  13 2478.6318    1.5899  0.7980 11.2577 -0.0046       5.59971  0.0402   0.0497   0.0680    0.1679   0.0000       1.13563   436.4360       15.7199       12.4447      -2.18024      0.941320      -1.18063      -2.34835       2.30808       1.52202      -1.18061      0.155797     0.0782349      0.155390     -0.250123    -0.0160132    -0.0435616    0.00295953   -0.00448805       4.62832       5.60491       5.76783       5.37599       4.70707       4.05583       3.22938       2.29520       1.64056       1.07164      0.693290      0.361649      0.213461      0.100582     0.0480268     0.0214988    0.00904895    0.00305469
  11  14 2617.0046    2.1107  1.0503 11.3103  0.0023       1.44254  0.0420   0.0589   0.0864    0.2550   0.0000      0.842571   443.7295       10.8427       11.0361       4.28098       6.64270     -0.174902     -0.710747      -3.70576       1.46285     -0.421427      0.655707     -0.149259     -0.538860     -0.156902     0.0568695     0.0122875   -0.00753396    0.00178653       4.54220       5.25635       5.82028       5.26068       4.87963       3.96038       3.26115       2.41903       1.63168       1.12715      0.721841      0.411203      0.225287      0.112401     0.0562606     0.0248927    0.00997168    0.00344389
  11  15 2756.2511    2.8031  0.8466 11.9737  0.0003       2.06013  0.0373   0.0858   0.0744    0.1854   0.0000      0.889292   437.1076       9.34100       12.2099     -0.998153       5.90830       1.69254     -0.773416     -0.853789       2.27848    -0.0650881     -0.374140     -0.236877     0.0279489    -0.0163339     0.0286740   0.000327695    0.00212557   -0.00362114       4.21615       5.45822       5.29414       5.31983       4.35891       3.61256       2.83426       2.13896       1.41479      0.938811      0.569848      0.339491      0.175663     0.0926924     0.0470095     0.0201145    0.00821188    0.00271762
  11  16 2895.5102    3.1515  0.8512 12.6366 -0.0055       1.58877  0.0395   0.0946   0.0729    0.1649   0.0000      0.702393   439.1820       15.9056       8.62038       1.44277      -1.17260     -0.322353      -4.09022     -0.561857       1.81762     0.0307164     -0.389677      0.134070     -0.362510     -0.127416     0.0247020    -0.0158263     0.0100788   -0.00286297       4.62973       5.21428       5.48704       4.90737       4.26761       3.86844       3.37284       2.48948       1.75975       1.08774      0.664277      0.377853      0.207154      0.104994     0.0517605     0.0229818    0.00932739    0.00344117
  11  17 3034.6005    3.9002  0.9253 12.9690 -0.0079     -0.519298  0.0431   0.1146   0.0727    0.1839   0.0000      0.607730   441.5785       23.6166       8.94433     -0.942223      -6.97302      -1.30913      -7.54655       2.66688      -1.30010      0.405321      0.104655     -0.161478     -0.549726     -0.259699    -0.0283638   -0.00546682   -0.00212209   -0.00472087       4.46661       5.16032       5.71291       5.36098       4.68978       3.85579       3.08160       2.27586       1.61068       1.03707      0.661842      0.389867      0.215571      0.117291     0.0535582     0.0255382    0.00901483    0.00358181
  11  18 3173.6945    3.7127  1.1199 12.9109 -0.0095      0.905007  0.0506   0.1030   0.0865    0.2069   0.0000      0.691526   433.1230       17.0305       10.7332       7.45687      -2.71421      0.237504      -6.12409       1.17148      0.840237      -1.95154     -0.674061      0.195883    -0.0864904     -0.291961    -0.0237102    -0.0155233    0.00215601   -0.00647118       5.54578       6.62409       6.12972       5.84508       5.31228       4.86966       4.07796       3.03616       2.15030       1.38211      0.844611      0.456501      0.260757      0.128420     0.0564616     0.0260200     0.0104243    0.00371226
  11  19 3312.5235    3.6075  1.4319 12.7528 -0.0010      0.970627  0.0584   0.0855   0.1003    0.1689   0.0000      0.707748   444.1005       26.4541       2.39940       13.1471      -6.68269      -6.93252      0.886997     0.0463373      0.974596      -2.96763      0.121233      0.155683      0.332549     -0.298680      0.137567    0.00388354     0.0104469   -0.00581477       5.99652       7.56457       7.75838       7.38178       6.33105       5.24451       3.93584       2.88758       1.97153       1.31610      0.851579      0.461632      0.268137      0.129763     0.0643774     0.0273077     0.0117318    0.00382524
  11  20 3451.9033    3.0348  2.1604 11.6262 -0.0024      0.939015  0.0666   0.0582   0.1148    0.1547   0.0000      0.369876   435.8229       23.0413       21.0457       4.09884      -14.0506      -7.76691      -1.78287      -9.08945       5.45545      0.109508      0.114661      -1.92256      0.377360     0.0361055    0.00746462   -0.00349301    -0.0187326   -0.00121331       6.62620       8.08333       8.34692       8.16047       7.08543       5.86295       4.52719       3.30791       2.31452       1.58965      0.963334      0.597233      0.322559      0.160095     0.0811316     0.0323224     0.0143817    0.00495393
  11  21 3591.4979    2.5468  3.3094 11.5466 -0.0009      0.537060  0.0877   0.0407   0.1536    0.0967   0.0000      0.221949   441.6585       19.7662       17.1013       9.65451       4.96476      -2.54497       2.17858      -5.82459      -1.68420      0.896341      -1.72971      -1.05315   -0.00266248    -0.0911950   -0.00386873    -0.0412063    -0.0182445   -0.00148717       8.48414       10.3618       10.9071       10.3923       9.17936       7.65918       6.06670       4.31566       3.20422       2.06089       1.29530      0.787910      0.419598      0.219535      0.105977     0.0458877     0.0184387    0.00712383
  11  22 3731.1522    2.1290  4.7016 11.1520 -0.0041      0.603363  0.1096   0.0299   0.1967    0.0794   0.0000      0.144820   433.0739       56.2134       20.4276       20.9036       6.04381       9.62415      0.277188       2.73907       9.20344     -0.816758      -2.88540     -0.790294    -0.0560353     -0.492317     -0.140090     -0.109012   -0.00370658    0.00258086       10.6539       12.8771       13.3175       12.4347       11.6640       9.39341       7.63052       5.72706       4.00633       2.69888       1.63337      0.965859      0.545829      0.278281      0.130145     0.0572037     0.0231117    0.00806814
  11  23 3871.4509    1.7724  6.7103 10.7454 -0.0014      0.398914  0.1410   0.0227   0.2539    0.0729   0.0000      0.105628   448.9237       41.6166       28.3875       11.9151      -7.13184      -8.76014       12.8617       9.36688      -2.28696      -2.82166       1.74063    -0.0888450     -0.289224     -0.256507    -0.0176684     0.0774180    -0.0153443    -0.0307276       12.9446       16.3951       16.5418       16.2429       14.4636       11.8027       9.30474       6.89829       4.96749       3.18007       2.06285       1.18721      0.671381      0.346105      0.162230     0.0724640     0.0277766     0.0102165
  11  24 4011.6923    1.5082  8.9049 10.4870 -0.0013      0.316870  0.1693   0.0178   0.3281    0.0604   0.0000     0.0840076   411.9802       11.5121       18.5238    -0.0179887      -16.6549       11.5492      -20.4534       1.08611      -4.80214       3.02754     -0.836304      -2.89525       2.23482      0.199069     -0.173435     -0.123593    -0.0627390    0.00316319       15.5867       19.5749       19.6798       19.5377       17.0932       14.1317       11.1903       8.20930       5.91444       3.86569       2.44882       1.43383      0.817111      0.409510      0.199643     0.0845457     0.0348128     0.0121684
  12   9 1950.0848    0.5263  0.4152  9.9662  0.0023       12.6624  0.0264   0.0215   0.0568    0.0773   0.0000       2.40919   438.8664      -1.65716       15.7454       2.92247      -4.69793       2.52222      0.104820     -0.979551     -0.736483      0.559538     -0.253754    -0.0690063     -0.226063     0.0750254   -0.00693060    -0.0679116    0.00665080  -0.000643149       3.13455       3.99051       3.60915       3.49656       3.07907       2.83087       2.53244       2.10125       1.49869      0.981639      0.599281      0.348830      0.191393     0.0992523     0.0520519     0.0264066     0.0136282    0.00469477
  12  10 2093.7079    0.7355  0.5478  9.9744 -0.0025       6.88847  0.0316   0.0258   0.0556    0.1091   0.0000       1.37471   441.1306      -1.09400       10.5343      -1.86009      -6.21012      -1.51059     -0.272679       1.39776      0.250306      -1.30721     -0.257767     -0.259559      0.242552      0.218641    -0.0630898     0.0150448   -0.00641095   -0.00356452       3.37313       4.15543       4.62530       4.17840       3.88976       3.33771       2.44823       2.03963       1.40127      0.935661      0.715287      0.356032      0.268703      0.123967     0.0697235     0.0340251     0.0162581    0.00574674
  12  11 2235.9643    1.0063  0.6733 10.3192 -0.0080       6.37173  0.0339   0.0338   0.0590    0.1340   0.0000       1.11607   430.0394       2.04385       5.69377       3.29819      -1.40649       3.25450      0.335668      -1.09167      0.498825      -2.54449    0.00412089      0.449857     -0.381598     -0.231645     0.0375336     0.0420664   -0.00660289     0.0107327       3.59239       4.24268       4.58067       4.39898       4.04051       3.11028       2.82629       2.11374       1.45819       1.07253      0.702865      0.409567      0.238617      0.141000     0.0668830     0.0362823     0.0161808    0.00706076
  12  12 2376.4136    1.3669  0.8995 10.4810 -0.0065       2.98666  0.0412   0.0387   0.0752    0.2297   0.0000      0.933627   437.3464       4.26241       6.81118       3.98844       1.30442       3.91886      -1.17447      0.336482     -0.785039       2.72183    -0.0285259     -0.111542     0.0575036      0.240231     0.0885816    -0.0582820    -0.0156485    0.00289364       3.88974       4.47025       4.95489       5.15848       4.13933       3.42153       2.97224       2.46245       1.55519       1.08548      0.777705      0.501918      0.257246      0.142075     0.0757025     0.0440960     0.0211177    0.00810090
  12  13 2515.5925    1.7604  0.9227 10.9927 -0.0096       2.75647  0.0400   0.0501   0.0722    0.2580   0.0000      0.888960   441.5072       3.32517       14.3996      -10.3780      -1.15896      0.319128      0.530078      -3.80069      -1.61372     -0.769304     -0.264798      -1.03342     0.0961869     -0.162842     0.0610972    0.00454047    0.00662252   -0.00191448       4.10765       5.27180       5.51347       5.47804       4.85439       3.70201       3.14248       2.34077       1.57654       1.12198      0.712768      0.487896      0.264958      0.137974     0.0777094     0.0396906     0.0174090    0.00727734
  12  14 2654.7052    2.1646  0.9586 11.8839 -0.0105       2.07058  0.0452   0.0618   0.0747    0.1992   0.0000      0.918133   434.1445       15.9917       15.8168      -4.74795      -6.18164       6.75081       1.08977      -7.07399      0.672101     -0.474250     0.0924602      0.252459      0.262131     -0.223869    -0.0426058   -0.00271834   -0.00147103    -0.0130485       4.94452       6.25008       6.54761       6.51928       5.55584       4.43503       3.53541       2.69742       1.79766       1.19085      0.839494      0.502284      0.300081      0.155512     0.0875175     0.0415909     0.0201438    0.00796418
  12  15 2794.5889    2.9300  0.8076 12.2786 -0.0089       2.40371  0.0417   0.0914   0.0685    0.1999   0.0000      0.973522   442.1594       5.60298       13.3740       2.12324      -4.61186    -0.0488759     -0.337750       2.72580      -1.86091      0.600245      0.444551     -0.183935     -0.349135    -0.0918077     0.0213194   0.000364169   -0.00161318    -0.0118643       4.90094       5.63526       4.79539       4.80543       4.99993       4.66491       3.34621       2.23499       1.67547       1.28214       1.00982      0.652385      0.337527      0.170042     0.0786743     0.0328272     0.0156294    0.00589050
  12  16 2934.4707    3.3798  0.9654 12.4698  0.0004      0.897071  0.0466   0.0915   0.0713    0.2021   0.0000      0.850282   446.4121       20.1435       9.15274      -5.12624      -4.05800      -5.87388     -0.990597       2.49057      0.836252     -0.880451     -0.804642      0.304493      0.111283   -0.00290510     -0.107254     0.0417428   -0.00271964   -0.00368032       5.52023       7.24822       7.73062       7.23364       6.38910       4.92700       3.73255       2.71022       1.94920       1.22036      0.789109      0.483660      0.285432      0.153000     0.0843451     0.0402893     0.0173896    0.00698921
  12  17 3074.0605    3.9262  0.8983 12.8176 -0.0006       2.13426  0.0408   0.1090   0.0660    0.1849   0.0000      0.785237   434.5676       9.35030      0.947616       2.56982      -3.36026     -0.333214       2.17946       2.78153       3.44176      -1.37390       1.59644      0.546093      0.113902     0.0297654    -0.0278719    -0.0602866     0.0136880    0.00920368       4.60201       5.37610       5.12326       4.73779       4.02193       3.87880       3.56981       2.92157       2.15202       1.36038      0.863109      0.491259      0.268236      0.136911     0.0764140     0.0379535     0.0174235    0.00676860
  12  18 3213.3455    3.8144  1.3056 12.8366 -0.0069       1.13499  0.0502   0.0909   0.0905    0.1735   0.0000      0.754867   434.8067       11.1215       20.5233       2.05254       1.23549       3.20144       3.48835      0.971685    -0.0224306      -2.18599       1.17409     -0.310476      0.131404     -0.130827      0.104169    0.00768125    0.00733744    -0.0235693       4.61952       5.59377       6.05422       5.50380       5.16601       4.28567       3.57357       2.84652       2.03708       1.32300      0.931970      0.571226      0.316829      0.171689     0.0933734     0.0465045     0.0226571    0.00852037
  12  19 3352.8716    3.2894  1.5494 12.6529 -0.0040       1.08859  0.0596   0.0743   0.0951    0.1398   0.0000      0.574576   452.4867       16.3351       9.66926       11.2872      -1.63155      0.907441      -5.90927      -2.12396      -1.70220      -2.67554     -0.875007     -0.226899      0.431152     -0.192686     0.0895699    -0.0861790     0.0278090    -0.0133462       5.35729       6.32022       6.46854       6.29180       5.68900       5.24407       4.04384       3.27252       2.47425       1.61772       1.05069      0.695640      0.386163      0.208839      0.113741     0.0582763     0.0230220    0.00995901
  12  20 3492.7674    2.8732  2.6275 11.8250 -0.0024       1.04464  0.0750   0.0500   0.1260    0.1097   0.0000      0.275124   442.8979       9.96786       8.59152       13.6449      -8.70805       1.32030       1.86301       3.01642       4.27293      -3.91919      0.612123     -0.575324      0.461739    -0.0356157   -0.00642243    -0.0334691     0.0154940    0.00798364       7.03442       8.47422       9.21432       8.58142       7.50588       6.62416       5.52895       4.03206       3.03071       2.14052       1.28508      0.775635      0.485036      0.256836      0.135557     0.0640451     0.0290331     0.0126248
  12  21 3632.8931    2.3338  3.9138 11.5638 -0.0018      0.601748  0.0964   0.0344   0.1706    0.0707   0.0000      0.184166   449.7163       19.2770       20.3443       14.6328      -11.3726      -5.71559      -10.1036       3.31459      -4.89758      -4.57833       1.69871      -1.85549     -0.974047     -0.269545      0.189081     0.0799724    -0.0736621    0.00576118       8.79728       11.3785       11.6308       11.1786       9.99870       8.49538       6.75258       5.08955       3.60812       2.54242       1.67333       1.01704      0.599582      0.327724      0.166385     0.0804363     0.0361471     0.0153876
  12  22 3773.3203    2.0070  5.7769 10.9313 -0.0022      0.855469  0.1201   0.0249   0.2128    0.0677   0.0000      0.114526   458.7496       8.45145      -15.8033      -4.96673      -10.1016       5.88442       15.1577      -9.19367      0.675779       5.97700     -0.456354      -2.50275      0.776879      0.142089     -0.367061     0.0713726    0.00921719     0.0306033       10.4327       13.1779       13.1650       12.7725       11.6493       10.1123       8.20642       6.39172       4.60978       3.22642       2.06434       1.26451      0.754548      0.413424      0.212709      0.104710     0.0446241     0.0195897
  12  23 3913.5705    1.6843  7.3326 10.6305 -0.0017      0.488878  0.1418   0.0197   0.2583    0.0645   0.0000     0.0984250   429.7536       19.7297       46.0063      -33.5490       2.56605      -2.62482       5.10624      -14.3905       4.58483       4.22681      0.136763      0.648575     -0.188820     -0.278566     -0.302610    -0.0126348     0.0692800    -0.0171145       12.0600       14.9555       15.3441       15.1889       13.5862       11.5535       9.71505       7.25800       5.40089       3.69467       2.42819       1.46862      0.875073      0.486712      0.251724      0.119978     0.0553404     0.0232555
  12  25 4194.2789    1.1793 11.7655 10.4182  0.0013    0.00236628  0.2385   0.0145   0.4298    0.0495   0.0000     0.0839605   443.5657       6.43889       14.3641      -22.5790       19.5855      -15.2646      -5.42515      -3.17009      -7.46840     -0.438772     -0.544596      -3.33918     -0.840774     -0.516513      0.209195    -0.0841514    -0.0693570   -0.00995744       18.4395       23.6935       24.4597       23.9006       21.5676       18.3882       14.9117       11.3034       8.23093       5.78939       3.82689       2.36119       1.41432      0.782953      0.404244      0.196709     0.0872309     0.0373735
  12  26 4335.5654    1.0013 14.2990 10.3148 -0.0028    -0.0723736  0.3145   0.0122   0.5471    0.0444   0.0000     0.0860732   433.0948       16.1094       71.0875       20.3175       51.8745       6.04952       28.9044      -32.2267      -1.95785      -5.32111       16.7885      -2.10235      -1.37071      0.509518    -0.0159961     -0.242592     0.0311136    -0.0978438       22.3504       28.4777       29.2575       28.6222       25.8924       22.4194       18.4320       14.2670       10.4338       7.27003       4.79476       3.01686       1.75139      0.979367      0.508545      0.249335      0.111326     0.0462225
  13   8 1838.6805    0.4203  0.3354  9.9121 -0.0156       11.4505  0.0356   0.0227   0.0537    0.0720   0.0000       2.89915   442.3909       4.91270       12.7714       2.88850     -0.842826      -2.93018       1.34306      0.360283       2.23080     -0.761471     -0.477515      0.593971      0.635022      0.237412     0.0402763    -0.0631709    0.00593138   -0.00274289       2.61119       4.90395       4.80031       4.71434       4.86152       4.08659       3.29119       3.09758       1.70641       1.84821      0.689597      0.872988      0.315731      0.297943      0.115271     0.0720985     0.0296333     0.0130894
  13   9 1983.9197    0.5578  0.4561  9.8756 -0.0074       9.82859  0.0347   0.0205   0.0491    0.0880   0.0000       1.83066   433.8566       3.93998       18.6858      -1.55040      -6.56541      -2.57005     -0.296372       4.37121     -0.262335      -1.53499      0.502447      0.572651    -0.0919031     0.0592682      0.175438     0.0102184    -0.0127485    0.00662604       4.21074       4.32487       3.92072       3.82213       4.37586       4.34018       3.28899       2.17296       1.37556       1.16066       1.06081      0.765684      0.481036      0.247050      0.115301     0.0600688     0.0304324     0.0114645
  13  12 2411.8625    1.3921  0.9152 10.7817  0.0057       3.55395  0.0408   0.0373   0.0698    0.1697   0.0000       1.01952   438.3626       1.36266       12.2747       5.68853       8.73930      -4.09384      -5.62680       1.59674       2.16070      0.159562     -0.662524     -0.851490     -0.240833    -0.0162768    -0.0138158    -0.0814338   -0.00423722    0.00754300       3.88644       4.59171       4.43129       4.28712       4.13432       3.91370       3.21866       2.46531       1.83129       1.32841      0.967377      0.631765      0.390148      0.216712      0.115914     0.0564339     0.0284525     0.0122696
  13  13 2551.7406    1.8741  0.9608 11.3607 -0.0067       1.34527  0.0421   0.0506   0.0709    0.2104   0.0000      0.950322   437.7016       4.96003       10.2245       2.51670      -2.57774      -5.73153     -0.837486      0.550115      -2.79454    -0.0931811     -0.686671     0.0165428    -0.0145516     -0.417371    -0.0751607    0.00371574     0.0382496    0.00661994       3.68512       4.35094       4.65398       4.68974       4.08355       3.62705       3.10031       2.33371       1.76920       1.28722      0.871972      0.548713      0.348955      0.205135      0.113455     0.0570020     0.0277719     0.0136623
  13  14 2691.7353    2.5357  0.9453 11.5228 -0.0002       1.25448  0.0385   0.0687   0.0713    0.2668   0.0000      0.765275   436.9260       5.06786       10.2180       7.65135      -1.66298      -6.61104      -2.85512     -0.168016       3.99454     -0.262636      0.896119      0.122740      0.620718     -0.238478     -0.235153     0.0182382     0.0222325    0.00291102       3.68740       4.21515       4.55955       4.26470       4.10311       3.68599       2.88790       2.15268       1.75249       1.24026      0.841436      0.556595      0.347941      0.202644      0.113147     0.0586379     0.0274097     0.0120298
  13  15 2832.3051    3.0325  0.9990 11.9556 -0.0014       2.46731  0.0390   0.0811   0.0743    0.2789   0.0000      0.891315   438.8724       9.76939       15.8991       5.44735     0.0103314     -0.803699      -2.20290     -0.138056       1.35866      -2.31940      0.338162     -0.417088     -0.753395     -0.283283     -0.185179     0.0132029    0.00789780   -0.00529474       3.66266       4.30298       4.49150       4.51274       4.16384       3.58506       2.99847       2.24244       1.74249       1.23512      0.828922      0.562502      0.361416      0.190154      0.108343     0.0576527     0.0295261     0.0126310
  13  16 2972.6964    3.7216  0.7719 12.7554  0.0072      0.373050  0.0320   0.1069   0.0605    0.1699   0.0000      0.915780   437.5504       9.27702       17.0947       3.11952      -4.34975       1.41487     -0.566632      0.393799      0.600662      -2.57767     -0.513770      0.971230     -0.145229     -0.334036   -0.00282150    0.00379567    0.00176559   -0.00579790       3.19620       3.83347       4.00385       3.86062       3.19378       3.24477       2.71842       2.08323       1.58703       1.14964      0.749041      0.484704      0.297090      0.164919     0.0911714     0.0458444     0.0216041     0.0110823
  13  17 3112.5564    3.9211  0.9299 12.9566 -0.0081      0.618751  0.0399   0.1032   0.0679    0.1861   0.0000      0.731672   441.4425       9.31978       10.2541       10.6975       2.23583      0.745205       6.29832       1.60481       3.43642      -1.37501      0.324110     -0.509990     -0.146662      0.173207     0.0640328    -0.0215393    0.00768832     0.0137402       3.68608       4.37698       4.83684       4.29987       4.03265       3.68454       2.97236       2.40671       1.77334       1.26604      0.866692      0.528229      0.341950      0.193462      0.107740     0.0571096     0.0262498     0.0127769
  13  18 3252.5128    3.5734  1.2579 13.1527 -0.0037      0.842578  0.0532   0.0882   0.0883    0.1565   0.0000      0.823453   438.4604       14.5349       10.3328       9.97056       3.24250       4.93303       3.68340      -2.18638     -0.330997     -0.239840      0.251043     -0.931961     -0.374996     -0.263797     0.0420533    -0.0160377    -0.0237030   -0.00854492       4.50285       6.03275       6.09080       6.15665       5.37687       4.65946       3.94913       2.98648       2.23180       1.55789       1.10017      0.706214      0.452045      0.235328      0.137918     0.0714867     0.0345705     0.0167026
  13  19 3392.6301    3.1229  2.0121 12.4044 -0.0046      0.709078  0.0637   0.0607   0.1140    0.1086   0.0000      0.400984   445.8458       26.0282       12.0194       10.7882      -4.40605      -3.26051      -6.07085     -0.553465      0.137452      0.159648      -1.58045     -0.370119     -0.743560     -0.592166      0.231941     -0.135716   -0.00213176     0.0136510       4.84038       6.63510       6.37625       6.89028       5.78759       5.29490       4.38884       3.48616       2.53239       1.87062       1.23873      0.825485      0.484884      0.294372      0.160869     0.0825589     0.0415994     0.0189432
  13  20 3532.8282    2.7291  2.7535 11.8134 -0.0001      0.846235  0.0729   0.0445   0.1289    0.0938   0.0000      0.259227   434.3064       20.2036       18.1787       5.08758      -19.6374      -6.14260       2.19773      -8.48207       2.75929      -1.31331      -1.74357       1.46707      0.109708    -0.0352773     -0.111453     0.0438937    -0.0162532    -0.0123462       6.24678       7.58935       7.70163       7.95477       7.06066       6.16660       5.21982       4.07759       3.05477       2.12069       1.50496      0.957953      0.594664      0.339981      0.187131     0.0999502     0.0493588     0.0229744
  13  21 3673.4632    2.2927  4.0569 11.2541  0.0009      0.537358  0.0908   0.0313   0.1607    0.0772   0.0000      0.160394   432.5598       20.0403       8.56298       6.77582       1.51421       5.64466       3.75713      0.973772      0.263924       1.80322       1.80063      -1.99979      -1.73185      0.295038      0.365712    -0.0877738     0.0896867    0.00704707       7.56813       9.60010       9.63144       9.59654       8.73216       7.66955       6.47887       5.06980       3.74835       2.73113       1.83834       1.20573      0.746719      0.419796      0.239917      0.121815     0.0602744     0.0282126
  13  23 3955.0253    1.5703  8.2938 10.7080 -0.0008      0.443854  0.1541   0.0179   0.2861    0.0540   0.0000     0.0863823   428.9820       5.25823       27.7526      -15.1740      -16.2938       3.30754      -23.7580      0.408983       8.04940      -1.28686     -0.164655      -2.27142      -1.78076     -0.415493      0.508474    -0.0348219   -0.00983749    -0.0252573       11.9578       15.2054       15.3588       15.4295       14.3550       12.6574       10.5084       8.04935       6.12458       4.43034       3.06921       2.04427       1.24123      0.744489      0.403576      0.211670     0.0994234     0.0478639
  13  24 4096.1786    1.3233 10.2860 10.4517 -0.0015      0.293711  0.1858   0.0149   0.3661    0.0527   0.0000     0.0799004   416.3531       17.3443       26.8872      -35.1061       14.9880      -28.2367       7.57081       11.9117      -5.74534     -0.451396      0.940446      0.406391      0.468781     -0.792228       1.09829     -0.179814    0.00304569    -0.0469719       14.1005       17.5863       18.7190       18.1086       17.5360       14.7717       11.9859       9.55084       7.24026       5.20261       3.55800       2.33583       1.45872      0.859536      0.488450      0.250941      0.122463     0.0568598
  13  27 4518.6255    0.7729 17.4586 10.2657 -0.0044     -0.217698  0.4512   0.0093   0.6834    0.0346   0.0000      0.101230   442.7158       45.0763      -22.8682      -9.26919       35.2333       23.4403      -39.8380       3.93690       3.43606       6.62531      -4.64508      0.559230      -1.21172      -3.25732      0.852577      0.283090     -0.320855    -0.0243892       26.4281       33.8043       35.8820       35.0043       32.9657       28.4254       24.2616       18.8954       14.2997       10.4669       7.25361       4.81191       3.01071       1.79101      0.984089      0.530584      0.249734      0.117739
  14   7 1723.5688    0.2838  0.2445 10.0449 -0.0239       19.8138  0.0230   0.0163   0.0407    0.0493   0.0000       6.10295   435.7972       2.77068       13.1871      -5.15219       1.32502      -1.39963      0.506245      -4.26457     0.0648505      -1.89752      0.291531   -0.00904910    -0.0217157      0.110726     0.0891160    -0.0710698   -0.00741301   -0.00364166       2.19359       2.58650       3.01496       2.95329       2.47439       2.31096       2.07626       1.83503       1.10390      0.971877      0.696509      0.371640      0.276659      0.182650     0.0865831     0.0541723     0.0283447     0.0137999
  14   8 1870.8946    0.4326  0.4099  9.8573 -0.0028       14.2183  0.0248   0.0183   0.0498    0.0661   0.0000       2.70163   436.9699      -2.97827       15.7836     -0.258723      -2.95990       10.5228     -0.243056      0.223613      -2.23001      0.949800      -1.42772    -0.0333593    -0.0981546     0.0590829     -0.193831     0.0618179    0.00646811    -0.0350846       2.33971       2.80479       2.91064       2.83648       2.98582       2.30996       2.10523       1.63416       1.34441      0.948748      0.675766      0.457691      0.289986      0.185765      0.104933     0.0608374     0.0327821     0.0162202
  14   9 2017.1367    0.6216  0.5403 10.0473 -0.0074       8.17721  0.0331   0.0224   0.0568    0.0925   0.0000       1.57329   431.8043       1.69095       18.2427      0.295802       1.85054       4.70984     0.0376563     -0.433178       2.37032     -0.985676       1.01099     -0.601076     -0.330460      0.288378     0.0825452     0.0229858   -0.00501670   -0.00683796       2.85156       3.37245       4.14038       3.45624       3.26083       3.36444       2.32157       2.02517       1.69288       1.04669      0.804369      0.618348      0.318604      0.213579      0.128190     0.0615637     0.0356799     0.0189633
  14  10 2162.6230    0.8563  0.6393 10.1002 -0.0023       6.58303  0.0274   0.0254   0.0568    0.1184   0.0000       1.09672   436.4283      -2.92124       11.4835       3.90282      -2.62942    -0.0841893      -1.45437     -0.248895     -0.713295      -1.79202     -0.292337      0.197279    -0.0148862     0.0887492    -0.0994621     0.0643253    -0.0120567    -0.0133163       2.68158       3.32897       3.36722       3.13763       2.98913       2.73631       2.36148       2.02172       1.51217       1.09375      0.793433      0.527710      0.355208      0.190880      0.122414     0.0612280     0.0321651     0.0170395
  14  11 2305.8876    1.1234  0.8306 10.5173  0.0009       5.95748  0.0349   0.0300   0.0646    0.1320   0.0000      0.972163   436.1698       12.6475       19.8321      0.115161      -12.6018       1.37687      0.281182      -2.25992       2.22372      0.467610      0.912217      0.729483      0.172161     -0.384843     0.0430007      0.183697     0.0109779    -0.0259137       3.15909       3.61666       3.85372       3.71383       3.73229       3.33167       2.64399       2.17009       1.84367       1.31438      0.860428      0.612648      0.378855      0.244014      0.141327     0.0836574     0.0450121     0.0215131
  14  12 2446.7985    1.5496  1.0262 10.9037 -0.0021       3.33504  0.0422   0.0383   0.0724    0.1792   0.0000      0.894499   440.7390       6.10084       13.6543     -0.669304       2.26554       4.50346     -0.275208      -3.72362      0.144394      0.680602     -0.705216      0.819535     -0.424566     0.0107349     -0.242171      0.155401   -0.00319892     0.0235858       3.83458       4.87825       5.15735       5.07226       4.57182       4.01605       3.25880       2.50290       2.00980       1.40694      0.979135      0.638994      0.397201      0.248573      0.148241     0.0835919     0.0422707     0.0211517
  14  13 2587.4166    2.1064  1.0297 11.3256  0.0003       2.41999  0.0380   0.0515   0.0783    0.1951   0.0000      0.824238   437.4218       1.97163       3.97185       6.46856       3.20159      -1.71336      -4.17599       2.52327       3.37379     -0.486657       1.14684     -0.319303      0.603512    -0.0204226     0.0741652     0.0450940    -0.0252685    -0.0200635       3.37474       4.23132       4.36798       3.96313       3.55389       3.42407       2.98469       2.54443       1.97751       1.41262       1.02204      0.625792      0.397872      0.241807      0.133432     0.0706391     0.0396874     0.0190652
  14  14 2728.3072    2.5385  0.9472 12.1726 -0.0060       1.20928  0.0368   0.0666   0.0712    0.1817   0.0000      0.874447   436.7154       13.6346       10.9603       4.27019      0.884067       1.46082      -1.73713      -2.01647     -0.758762     -0.835388      -1.93339      -1.00433      0.179296     -0.261500    -0.0340381    -0.0788639     0.0118264    0.00984147       3.19507       3.89208       4.03681       4.11440       3.86584       3.53004       2.73788       2.20336       1.69275       1.28172      0.892660      0.626237      0.391815      0.248669      0.145405     0.0812523     0.0414429     0.0204217
  14  15 2869.2901    3.3085  0.9439 12.4555 -0.0077      0.829095  0.0391   0.0887   0.0699    0.2132   0.0000      0.813914   437.4875       16.0652       7.60794       7.46619      0.259433       1.41276      -3.03176       3.25075     -0.845152      -4.05500      0.545643      0.525743     -0.137351    -0.0801217      0.469630     0.0858501    -0.0883125     0.0129673       3.37669       3.79061       3.97976       4.05550       3.91517       3.43873       2.79902       2.34015       1.76862       1.22490      0.943939      0.673275      0.416256      0.241387      0.161449     0.0839910     0.0406193     0.0214684
  14  16 3010.3338    3.7113  0.9424 13.0584 -0.0020       2.04734  0.0373   0.0961   0.0724    0.1802   0.0000      0.799986   443.1678       19.5245       4.86894       10.9620       4.67686      -4.09979      -3.39264     -0.715941       2.06243      -1.28610     -0.538019      0.403063     -0.435275     -0.164973      0.140842    0.00344869     0.0333821    0.00968067       3.20535       3.90788       4.09497       4.20756       3.72916       3.41816       2.91735       2.22170       1.73197       1.34965      0.939422      0.596389      0.393790      0.247736      0.149986     0.0793405     0.0423105     0.0206601
  14  17 3150.7125    3.9378  1.0712 12.8486 -0.0018       1.64780  0.0418   0.0987   0.0779    0.2243   0.0000      0.875472   433.5494       12.5643       15.2668       6.25686      -5.60327      -4.12176      -1.40727      -4.92194       1.85336     -0.396564     -0.308375     -0.650715      0.227765     -0.466357     -0.151475     0.0810666     0.0478233    0.00152448       3.35995       4.47938       4.58313       4.50905       4.29481       3.32152       3.28992       2.56405       2.05134       1.45184      0.975062      0.713523      0.419066      0.261109      0.144086     0.0865235     0.0430856     0.0235540
  14  18 3290.9413    3.6336  1.5469 12.7111  0.0015      0.259794  0.0535   0.0765   0.0874    0.1537   0.0000      0.576735   440.4829       9.95838       13.7357       10.2709       4.66300     0.0160115       6.60807      -1.38829       2.74867     -0.947460     -0.964999     -0.217609      0.148287     -0.255552     0.0798374    0.00146115    -0.0917264   -0.00447728       4.22633       5.17018       5.56912       5.55356       5.04788       4.63888       3.83868       3.00806       2.17330       1.71911       1.18317      0.809002      0.530736      0.335092      0.186535      0.104095     0.0555229     0.0265672
  14  19 3431.5330    3.0795  2.1804 12.3482 -0.0009      0.549502  0.0627   0.0547   0.1128    0.0983   0.0000      0.324788   429.9214       19.4818       26.3825      -9.11876     0.0534394      -5.03189       6.64120     -0.454273       1.66370     -0.819550     -0.974244      -1.10681     -0.886582     0.0928747      0.353340     -0.328555     -0.108516    -0.0135817       5.08340       6.31828       6.40034       6.73184       6.04232       5.36869       4.48443       3.65161       2.81962       1.97575       1.42419      0.976381      0.662446      0.372552      0.218282      0.120447     0.0669130     0.0330566
  14  20 3572.4432    2.5722  2.9719 11.8988 -0.0006      0.634262  0.0743   0.0400   0.1385    0.0853   0.0000      0.238278   455.1333       13.5239       9.38714       19.0757       9.33284      -5.61792      -7.18811      0.605280      -4.81128     -0.840498     -0.885125     -0.528194     -0.335022     -0.301917     -0.231305     0.0958286    -0.0294356    0.00627962       5.93732       7.46714       7.71622       7.41731       6.89951       6.38452       5.41177       4.24842       3.48184       2.51469       1.71939       1.18233      0.739644      0.454336      0.260818      0.145553     0.0763884     0.0374052
  14  21 3713.4007    2.0872  4.3921 11.4995 -0.0004      0.537952  0.0963   0.0283   0.1786    0.0624   0.0000      0.158438   427.4812       17.2764       3.22436       8.15652      -12.6520      -9.18053      -2.46208      -6.31178      0.714233       3.42753      -1.56081    0.00549920     0.0415975     0.0443758     -0.608496     0.0670424     0.0843204     0.0207772       7.25407       9.14480       9.55216       9.67789       8.84723       7.89888       6.69245       5.45702       4.13564       3.12883       2.19954       1.41364      0.951111      0.580854      0.329919      0.187668     0.0997660     0.0495063
  14  22 3854.8040    1.8087  6.5555 10.9865  0.0011      0.480585  0.1213   0.0208   0.2328    0.0546   0.0000      0.101078   441.0888       20.5264       16.0913       7.92475       4.95705      -2.86442       10.0511       4.46330       5.57114       3.57759      -6.21483       1.37218       1.03255       1.06195    -0.0348982     -0.141477     -0.213137      0.117943       9.13489       11.5191       12.3326       11.8841       11.0866       10.0206       8.36398       6.67885       5.21501       3.80602       2.67012       1.83426       1.17123      0.714172      0.418406      0.229600      0.120841     0.0597558
  14  23 3995.7740    1.5189  8.8941 10.6536 -0.0008      0.366422  0.1594   0.0165   0.2899    0.0518   0.0000     0.0782762   422.0020       58.7718       46.7679      -1.40356      -16.6091       16.6382       21.2591      -10.4640       6.47845      -6.17505       3.00746      -2.66648      -1.34108     -0.792717      0.484972    0.00598940      0.154049      0.125839       11.2979       14.4128       15.3445       14.9538       14.2566       12.4369       10.6134       8.51619       6.64963       4.87344       3.39151       2.39142       1.46996      0.938351      0.540044      0.302946      0.157465     0.0790529
  14  24 4137.0108    1.2890 11.2046 10.5080 -0.0019      0.270919  0.2037   0.0143   0.3704    0.0481   0.0000     0.0755332   474.6769       43.8185       5.92906      0.205454       23.6220      -1.54674      -7.59300      -13.4094       11.2896      -3.53693      0.465243     -0.725620     -0.773777     0.0865922      0.249985     -0.505293     -0.288634     0.0344132       13.7551       17.8964       18.7752       18.7150       17.2381       15.5082       12.9360       10.4793       8.04917       6.00363       4.23818       2.88308       1.84020       1.14808      0.672771      0.372956      0.192288     0.0941945
  14  26 4419.9678    0.9017 16.2592 10.3518 -0.0035     0.0963024  0.3644   0.0099   0.5911    0.0360   0.0000     0.0909209   455.0476       39.4812       21.3037       40.9064       22.2815       9.67450       19.7853       5.42961      -6.08486      -9.65065      -2.24989       4.29032      0.828743      -1.84907     -0.640736     0.0342649    -0.0314482     0.0368284       20.4348       26.8699       27.7076       27.9937       26.1006       23.3929       20.0532       16.1409       12.7406       9.31521       6.70782       4.62185       2.98916       1.83772       1.09878      0.601115      0.312418      0.156723
  15   8 1902.4117    0.4936  0.3188  9.9988 -0.0061       13.4301  0.0398   0.0207   0.0411    0.0633   0.0000       2.85184   437.2477       1.01802       16.0984     0.0208204      -1.59143      -1.16287      -2.34907     -0.434773     -0.689568     -0.787372     0.0138375      0.259751     0.0103323     -0.231222     0.0465787    -0.0814564    0.00935162    -0.0111645       3.38365       4.34193       4.07803       3.32620       3.87163       2.48688       3.90146       2.95372       2.25283       1.74996       1.24234      0.946280      0.454032      0.255008      0.133997     0.0771911     0.0451559     0.0213358
  15   9 2049.7209    0.6429  0.5259 10.0127 -0.0059       7.82284  0.0266   0.0206   0.0474    0.0858   0.0000       1.48195   436.5799      -3.12295       14.3920     -0.256629     0.0327440       5.54803       1.30887     -0.317909      0.644119       1.41366      0.660497     -0.433026      0.475891     0.0518666    -0.0274184     -0.193065     0.0117177     0.0212460       2.38117       3.07090       3.32010       3.24380       3.16523       2.90858       2.08737       1.81899       1.37463       1.02317      0.775806      0.495027      0.342657      0.229359      0.133124     0.0867711     0.0466804     0.0246445
  15  10 2195.8766    0.9047  0.6831 10.3331  0.0001       6.21035  0.0332   0.0249   0.0512    0.1092   0.0000       1.18693   438.3875     -0.330357       15.2499       10.8052      -1.31957      -3.13098      -2.87758      -1.62143      0.945479     -0.313414      0.787050     -0.238085      0.166108    -0.0710140     0.0889516     0.0945762     0.0762827    -0.0423439       2.85410       3.71904       3.70176       3.72118       3.58576       3.31932       2.79065       2.09214       1.65698       1.14199      0.863015      0.660319      0.461246      0.290596      0.171520     0.0908756     0.0500297     0.0273596
  15  11 2339.5930    1.2518  0.8687 10.5825 -0.0014       4.17565  0.0325   0.0320   0.0684    0.1369   0.0000      0.889286   440.3238       8.48509       15.6524       3.43851      -4.42951      -3.14155     -0.813590       3.12456       1.44700      0.199867      -1.52779      0.868203      0.135899      0.258738    -0.0658961     0.0823703     0.0176841    -0.0182962       2.77261       3.35378       3.38624       3.49343       3.23748       3.09541       2.60656       2.04722       1.50313       1.25240      0.926265      0.629345      0.430677      0.268582      0.177158     0.0996774     0.0562114     0.0268969
  15  12 2481.1581    1.6559  0.8570 11.1965  0.0010       5.60325  0.0344   0.0417   0.0614    0.1385   0.0000      0.933039   438.3813       6.74046       15.9027       2.88289      -3.70670       2.61356     -0.536279       1.34660       2.10741      -2.07388     -0.590661      0.553455      0.276542      0.511317    -0.0912119     0.0185644    0.00878734   -0.00737123       2.84784       3.49151       3.84107       3.71996       3.53253       3.16832       2.46284       2.26664       1.70509       1.24003      0.943234      0.630726      0.415178      0.264045      0.162716     0.0987849     0.0530557     0.0281628
  15  13 2622.4459    2.1259  0.9169 11.7027 -0.0041       1.20492  0.0355   0.0526   0.0667    0.1422   0.0000      0.868277   436.3365       5.60739       11.8881       7.14695      -2.49543       1.24192      -1.71033      -1.05118      -1.03858     -0.502788      -1.22040      0.538966     0.0394466     0.0949386     -0.258315    -0.0923719     -0.123646     0.0186685       2.57864       3.28163       3.46213       3.47066       3.27901       2.94961       2.54497       2.12039       1.67811       1.24790      0.931491      0.634449      0.433759      0.268300      0.165500      0.101040     0.0551201     0.0273798
  15  14 2764.2243    2.7305  0.9357 12.2143 -0.0053       2.44927  0.0371   0.0686   0.0633    0.1531   0.0000      0.796023   437.5250       15.5481       13.8453       3.62297       1.64971      -6.78352       2.68632      0.587528     -0.837510      -1.00847       1.63603      -1.17639     -0.423961     -0.201352     -0.376614    -0.0129077   -0.00905347    0.00990628       2.83304       3.48907       3.61058       3.65119       3.46880       3.17189       2.69290       2.23247       1.79191       1.28712      0.956773      0.711080      0.447973      0.286171      0.178730      0.104218     0.0588777     0.0289481
  15  15 2905.8674    3.4162  0.8598 12.5832  0.0024       1.33658  0.0342   0.0920   0.0631    0.1891   0.0000      0.849031   440.1958       10.8830       18.3291       3.95825       2.64823      -5.59675      -1.23744       2.93665    -0.0676461      0.330920      0.163662      0.955248     -0.117356     -0.994647     -0.483946    0.00479783   -0.00719045    -0.0634811       2.91439       3.86009       3.73777       3.70178       3.22502       2.98023       2.87283       2.33700       2.00678       1.43212       1.05289      0.681790      0.459289      0.275677      0.164925     0.0896616     0.0505480     0.0259859
  15  16 3047.1914    3.7372  0.9921 13.2546 -0.0040      0.247230  0.0404   0.0965   0.0742    0.1547   0.0000      0.923634   433.3670       11.8312       9.30650      -2.75670       6.06197      0.724848      -1.69060       1.29299       1.74736       2.64182      0.580573     -0.125890     -0.794980    -0.0440447      0.216291     0.0165854     0.0896149    0.00817630       3.36604       4.08087       4.21804       4.08018       3.87877       3.53534       2.97440       2.53340       2.04960       1.48976       1.08299      0.745075      0.490458      0.309954      0.186147      0.103553     0.0596588     0.0316681
  15  17 3188.1173    3.8461  1.2539 13.2221 -0.0035       1.01514  0.0494   0.0932   0.0842    0.1707   0.0000      0.778952   437.0300       6.91766       13.0761       3.35144     -0.729365       2.51351      -4.23770       3.81425      -1.14854       2.85617     -0.862989      -1.13949      -1.56318     -0.184360    -0.0361869     0.0833359     0.0358408     0.0286228       3.68173       4.45759       4.70387       4.65499       4.27674       4.03201       3.59361       2.81479       2.10074       1.67922       1.18954      0.856802      0.583396      0.371860      0.220825      0.127682     0.0694601     0.0343430
  15  18 3329.0318    3.3297  1.7675 12.6913 -0.0024      0.898442  0.0605   0.0684   0.0965    0.1436   0.0000      0.484686   432.4484       14.6797       14.4322       9.14174       10.6917      -8.41780     -0.986362      -6.24075      -1.55496      -1.58491       2.28387      -2.37884     -0.989006     -0.162289    -0.0410200     -0.148353     0.0560906   0.000793439       4.39762       5.52140       5.71015       5.94768       5.40321       4.88219       4.22515       3.41095       2.70638       1.97473       1.47893       1.03488      0.650775      0.430553      0.265775      0.155115     0.0837626     0.0444909
  15  19 3470.1282    2.9961  2.2176 12.2357  0.0014      0.663620  0.0639   0.0527   0.1080    0.1130   0.0000      0.334494   438.8944       25.5012       14.0310       7.03722      -6.08826      -6.63674      -8.64533      -5.29396     -0.741535      -2.38623     -0.653133     -0.498862      0.407322     -0.572315     0.0588505    -0.0334941      0.104843    -0.0382035       4.58262       5.88124       6.02405       6.31248       5.76311       5.29504       4.40051       3.71919       2.79731       2.09239       1.57587       1.08609      0.721120      0.466273      0.281992      0.168414     0.0907657     0.0464160
  15  20 3611.6869    2.4757  3.3122 11.7780  0.0008       1.09882  0.0758   0.0362   0.1432    0.0783   0.0000      0.202257   428.1165       11.0885       8.18379       2.56719      -4.28503     -0.566763      -12.0209      -2.02564       5.53735       3.63439      -1.38817     -0.116015    0.00983539     -0.676083     0.0444109      0.213375    -0.0127298    -0.0293638       5.58847       7.27011       7.60046       7.57851       7.06834       6.40653       5.52725       4.43143       3.61536       2.60594       1.97947       1.31271      0.898648      0.567772      0.341521      0.200852      0.109172     0.0579438
  15  21 3753.1472    2.0662  5.1694 11.0701 -0.0031      0.643844  0.0992   0.0246   0.1824    0.0660   0.0000      0.119147   447.2629       14.2124       9.77185      0.173288       4.26737      -3.26759       12.1593      -16.3144     -0.384580      0.560554       2.76778      -1.85501     -0.825805      0.853475     0.0514492     -0.152743    -0.0274155      0.154478       6.98482       8.76708       9.47148       9.56542       9.11464       7.87120       6.81308       5.51995       4.38673       3.28829       2.37053       1.62998       1.12180      0.700606      0.435889      0.253805      0.144083     0.0766684
  15  22 3894.8332    1.7045  6.8006 10.7864  0.0001      0.618635  0.1229   0.0186   0.2276    0.0545   0.0000     0.0970475   439.3791       6.75870       28.8309     -0.873081       1.01367       3.81292      -1.04576      -8.21041       13.2783       7.29843      -8.13523       2.05893       2.01917       1.12258     0.0126488     -0.514541     -0.206962    -0.0898670       8.53844       10.7120       11.4213       11.3080       10.8931       9.67610       8.31759       6.79959       5.31324       3.97022       2.94458       2.04962       1.39495      0.885109      0.541391      0.315420      0.172703     0.0929872
  15  24 4178.0289    1.1920 11.4915 10.4785 -0.0059      0.312485  0.2133   0.0129   0.3799    0.0440   0.0000     0.0785954   442.9029       43.1930       12.1895      -43.6224       29.9132      -8.40307      -22.4415       23.1454       12.3729      -13.9910      -6.75070       1.27137       1.15989     -0.689969     -0.884377      0.220986    -0.0256488     -0.203898       13.2027       16.6283       17.9438       17.8857       17.1422       15.3629       13.0766       10.5337       8.75686       6.48457       4.69838       3.30695       2.19907       1.43168      0.889010      0.507058      0.290877      0.158266
  15  25 4319.9806    1.0254 15.2677 10.3577 -0.0031     0.0444569  0.3127   0.0105   0.5175    0.0388   0.0000     0.0802311   425.1288       17.4093       23.1733       2.91448      -21.0861       3.99978      -33.2189      -21.4983      -5.20510      -7.70214      -11.4782       6.75736      -2.65948       1.21821       1.27496     -0.911700     -0.616943      0.122639       17.1196       22.4639       23.9036       23.7354       22.5788       20.2661       17.4071       14.2414       11.4723       8.69041       6.26514       4.46401       2.92050       1.90983       1.16920      0.690050      0.375894      0.198445
  15  26 4462.5528    0.8604 17.9712 10.2846 -0.0005      0.218262  0.4162   0.0088   0.6190    0.0326   0.0000     0.0870222   450.0968       19.5715       1.42340      -28.7521       9.09713      -10.5061       24.1073       12.2267      -30.8182      -2.10073      -3.10874      -6.47940      -3.61404       3.00730      0.810716      -1.08783     -0.242956      0.410020       20.7196       26.8810       29.3293       28.9417       27.2614       24.5930       21.3447       17.4993       13.9601       10.5998       7.66413       5.51424       3.69062       2.32118       1.49038      0.863504      0.457834      0.247117
  16   8 1933.2450    0.5019  0.3660  9.9307 -0.0113       13.4940  0.0323   0.0195   0.0385    0.0666   0.0000       2.35055   432.6815       1.74045       13.2354       4.20225      -3.49602       3.29304      -3.27773       1.33106      -3.39228      -1.25397      0.182061    -0.0588171      0.679445     0.0810047     0.0860700    -0.0596658    -0.0313206     0.0126020       2.00775       3.27684       2.86940       3.36793       2.72018       2.45963       2.21084       1.90923       1.53395       1.04371      0.868835      0.531652      0.467055      0.228782      0.175323     0.0948479     0.0505741     0.0290751
  16   9 2081.6819    0.7152  0.5731 10.0772 -0.0105       6.68759  0.0269   0.0220   0.0497    0.0936   0.0000       1.25433   442.1830       3.15487       10.5096      -4.97909       1.42826       1.17064       1.03071       1.31376      -2.81905      -1.10049       1.11487     -0.247614     -0.491093    -0.0454320    -0.0793521     -0.188902    0.00583192    -0.0677421       2.33050       2.82434       3.20030       2.84060       2.58740       2.41797       2.23234       2.06459       1.69825       1.27861      0.956158      0.653954      0.438154      0.268178      0.176681     0.0983227     0.0574376     0.0317765
  16  10 2228.5294    0.9698  0.6936 10.3039 -0.0002       6.82454  0.0281   0.0274   0.0560    0.1245   0.0000       1.09076   435.5993       8.15633       13.7516      -3.83206      -3.14245       2.05731     -0.343203    -0.0324922       3.88443      -1.74509     -0.414412     -0.365922      0.855605     -0.216889     0.0540861   -0.00402293     0.0209671   -0.00481106       2.22722       2.63870       2.84257       2.94914       2.85091       2.55447       2.18018       1.80963       1.52417       1.15414      0.826164      0.619247      0.417971      0.265773      0.178376      0.110300     0.0617291     0.0366481
  16  11 2372.7538    1.3147  0.9334 10.7261 -0.0063       4.30206  0.0367   0.0321   0.0679    0.1426   0.0000      0.861956   439.0251       6.41884       17.3177       2.87971       1.04000       1.42917     -0.501391      -1.18498       3.02648      0.195420     -0.496575       1.56401     -0.591531     -0.520255     0.0130670     0.0374371    -0.0677043     -0.114737       3.02185       3.75140       3.61134       3.47224       3.21000       3.02162       2.97648       2.58502       2.08281       1.54583       1.19218      0.857238      0.595614      0.373267      0.237755      0.137087     0.0713302     0.0415103
  16  12 2514.9893    1.8465  0.9326 11.3163  0.0014       3.61910  0.0343   0.0427   0.0633    0.1439   0.0000      0.792238   436.9289       8.98184       15.0533       3.37744       1.05680      0.477273      -1.40581      -1.31102       1.93345      -1.95336      -1.19452     -0.145311     -0.388328      0.252816    -0.0808897    -0.0489099    -0.0794514    0.00673826       2.49021       3.12058       3.18081       3.53063       3.19072       2.89385       2.47741       2.12652       1.72194       1.31422      0.960166      0.713946      0.468467      0.299087      0.197600      0.125460     0.0707631     0.0401380
  16  13 2657.1392    2.3086  0.9809 11.9581 -0.0050       4.63866  0.0364   0.0550   0.0669    0.1350   0.0000      0.796234   437.6397       2.89676       14.2029       2.65198       3.18747      0.631303      -5.01607      -1.75632      0.733546      0.257238      -1.73387     -0.305850      0.225127     -0.573881      0.373431      0.112392    -0.0838097    -0.0153998       2.61600       3.59914       3.57915       3.80957       3.47839       3.25907       2.67467       2.24655       1.77182       1.44700       1.05026      0.701434      0.479734      0.325183      0.206183      0.121838     0.0749349     0.0422534
  16  14 2799.6632    2.8432  0.8988 12.4229 -0.0007       2.65624  0.0340   0.0696   0.0624    0.1332   0.0000      0.855346   438.0718       8.23916       12.9048       3.65574       7.19467      -1.86677      0.478746     -0.346732      -1.05251      0.409997      -1.95183     -0.768714     -0.104629      0.214680     0.0737397      0.158292   -0.00130053     0.0552632       2.58884       2.98365       3.27074       3.53019       3.12038       2.77961       2.67374       2.08543       1.63537       1.22654      0.941265      0.677601      0.465362      0.326448      0.201541      0.119332     0.0689627     0.0385194
  16  15 2941.9339    3.5158  0.8746 12.8268 -0.0046       1.38156  0.0356   0.0880   0.0619    0.1454   0.0000      0.801566   435.3650       13.3940       15.7568       1.07397      -4.12395     -0.187113      0.326727      -6.30051       4.46448     -0.244669     -0.111780      -1.64962      0.529636     -0.447014    -0.0865722    -0.0326135     0.0790666    -0.0570035       3.00285       3.43880       3.39049       3.59371       3.38248       3.04527       2.72914       2.41677       2.09456       1.43196       1.08536      0.842319      0.586590      0.328162      0.216415      0.139394     0.0811608     0.0420220
  16  16 3083.5961    3.9061  0.9270 13.1961 -0.0098       2.07075  0.0341   0.0995   0.0667    0.1596   0.0000      0.772195   443.4710       10.1719       10.7300       3.69200     -0.616008       2.57435      0.163958     -0.898865      -3.19912      -1.29093     -0.848278     -0.347266      0.782581      -1.06533    -0.0383960     -0.132908     0.0101688    -0.0248224       2.50293       3.07373       3.10696       3.28475       3.09292       2.87521       2.57912       2.10151       1.67095       1.23993      0.949945      0.708180      0.506692      0.333287      0.210770      0.129533     0.0721622     0.0396306
  16  17 3225.1224    3.8078  1.2095 12.8606  0.0040       1.67450  0.0467   0.0870   0.0777    0.1954   0.0000      0.893689   433.1067       17.6939       15.2228      -3.92734      -1.09327       5.47934       3.25465      0.177398      -1.24586       1.30180       1.50673      0.906054      0.247413     -0.488025     -0.237363     0.0331009   -0.00198084   -0.00670464       3.22139       4.06069       4.46930       4.40494       4.13163       3.68120       3.32625       2.68420       2.19440       1.66276       1.24166      0.870547      0.590138      0.412981      0.246963      0.150019     0.0827575     0.0510401
  16  18 3366.4551    3.3253  1.6674 12.7843 -0.0027      0.318156  0.0549   0.0661   0.0945    0.1346   0.0000      0.528324   443.5260       12.4108       15.3118       9.80180      -9.78692     -0.832011      -1.09060       3.93540      -2.96774      -2.58379     -0.214602     -0.973303     -0.605823      0.726009    -0.0494115    -0.0964974     0.0759491     0.0130548       3.80148       4.76468       5.40089       5.33921       5.09983       4.42655       3.89849       3.13065       2.56113       1.95438       1.39614       1.01072      0.709666      0.458162      0.285036      0.181275      0.103068     0.0585503
  16  19 3508.1851    2.7795  2.7647 11.8014 -0.0000      0.612256  0.0682   0.0416   0.1195    0.1109   0.0000      0.231156   434.6231       16.3946       13.9788       19.9629       6.99514       2.99147     -0.174551       2.40869     -0.636899      -1.53947      -2.07155      0.118971      0.248914     -0.645682     0.0268736     0.0242132     0.0656737     0.0412041       4.91879       6.31048       6.73733       6.93522       6.33019       5.94577       4.86183       4.04633       3.18645       2.48620       1.84772       1.29265      0.860578      0.563856      0.380040      0.221736      0.132093     0.0757809
  16  20 3649.9726    2.2789  3.8265 11.5889 -0.0002      0.232350  0.0859   0.0307   0.1471    0.0743   0.0000      0.176827   441.6076       21.1818       9.38389       23.9138      -2.79784       6.52842      -1.86622      -2.65692       3.49345      -1.75642     -0.524397      0.666833      0.538584      0.188982      0.159524     -0.242210    -0.0381580    -0.0797040       5.58941       7.24761       7.54866       7.79994       7.36396       6.62082       5.96036       4.76088       3.91130       2.99660       2.24696       1.57665       1.10256      0.728345      0.457498      0.282601      0.161190     0.0913386
  16  21 3791.8156    1.9832  5.7060 10.9771  0.0000      0.246112  0.1043   0.0224   0.1884    0.0637   0.0000     0.0920448   437.2261       21.7837       18.2495      -12.8250      -2.38243      0.482167     -0.991314     -0.874427     -0.752650       2.64192       3.96988      -4.40720      -1.00868     0.0878619     -0.500771     -0.175119     0.0294658     0.0399065       7.06220       8.80602       9.31721       9.21503       8.84911       8.26266       7.18149       6.00609       4.85679       3.77450       2.81384       2.01890       1.37064      0.907708      0.573471      0.349607      0.205400      0.111961
  16  22 3934.5196    1.6066  7.4543 10.7942 -0.0020      0.657564  0.1310   0.0174   0.2424    0.0503   0.0000     0.0825961   448.9966       8.08762       7.88325       14.0782      -7.41046       3.31580      -2.23694       3.98714      -4.61988      -4.26254      -1.24684      -1.24740     -0.555193      0.334948      0.400611      0.692174     -0.248098     0.0448612       8.54603       11.0010       11.7729       11.8125       11.5154       10.1852       8.94831       7.24495       5.94202       4.52333       3.31908       2.44790       1.64953       1.10505      0.695851      0.432183      0.248563      0.138445
  16  23 4076.3091    1.3702  9.8058 10.5258 -0.0002      0.388017  0.1686   0.0141   0.3048    0.0474   0.0000     0.0758771   445.3072       10.3113       22.4019       16.4003      -6.96284      -14.7469       1.11074     0.0240290      -7.92770       4.14179      -2.51212       1.70594       1.84030     -0.800923      -1.40436     -0.444035    -0.0327628     -0.316886       10.5706       13.7877       14.6257       14.9298       14.1953       12.6879       11.0758       9.02289       7.28722       5.49761       4.18210       2.90585       2.06726       1.34788      0.858166      0.523501      0.302370      0.170735
  16  24 4219.0001    1.1636 12.9185 10.4511 -0.0037      0.455023  0.2304   0.0121   0.4173    0.0413   0.0000     0.0752431   418.3376       31.0598       7.57899       12.4960      0.904515      -10.4478       3.25795       26.6607       2.01227      -2.77502      -2.36387       1.88557       3.38143      -1.73693      -1.26236     -0.225713      0.611397     -0.230949       13.1818       17.1636       18.1206       18.4592       17.4057       15.9208       13.5895       11.7566       9.18243       7.20108       5.30084       3.86940       2.64015       1.75066       1.10397      0.687035      0.387636      0.216686
  16  25 4360.3805    0.9467 14.9850 10.3752 -0.0014      0.127524  0.3178   0.0099   0.5142    0.0369   0.0000     0.0946833   446.1896       11.1392       62.1511       9.76968      -22.2078       10.8781       14.8876      -15.9794      -17.3259       4.92054       15.3744       4.06301       6.20687      -2.19356      0.136018      0.953776      0.193538     -0.237158       16.2699       21.6073       22.9937       23.3656       21.9623       20.1551       17.3233       14.7766       11.7524       9.15798       6.84057       4.94008       3.36267       2.25480       1.41121      0.886838      0.496266      0.275751
  17   7 1812.0250    0.4005  0.2781  9.9067 -0.0051       14.6898  0.0214   0.0175   0.0322    0.0515   0.0000       3.16381   435.9808      -1.11181       14.6854       3.35345       1.16847       1.88468      -1.15194      0.432116     -0.975787      0.293089     -0.727072     -0.530621     0.0208782      0.295744      0.119531    -0.0753399    -0.0449792     0.0121350       1.88726       2.24882       2.52061       2.53090       2.49876       1.91000       1.76739       1.65826       1.34998      0.991700      0.768847      0.563967      0.373526      0.268343      0.157198     0.0895293     0.0603208     0.0345848
  17   8 1963.3883    0.5340  0.4472  9.9810 -0.0038       10.8736  0.0227   0.0180   0.0444    0.0685   0.0000       1.91592   436.5891      -2.20330       17.9941       5.06174      -2.95520       1.52250       3.01107     -0.901371      0.818516       1.47421      -1.59996     -0.207365     -0.414656      0.193142     0.0269892     0.0107016    -0.0721389     0.0258197       1.77453       2.32710       2.25479       2.40808       2.13981       2.10683       1.90159       1.59482       1.36081       1.05042      0.848063      0.591898      0.407122      0.262908      0.173763      0.112826     0.0669455     0.0402961
  17   9 2113.0385    0.7696  0.5617 10.1046 -0.0004       5.94412  0.0282   0.0217   0.0444    0.0891   0.0000       1.17435   443.0403      -2.85666       14.5922       6.41508     -0.256390       1.09680      -3.18479    -0.0898812      0.144677      0.475319      -1.21915     -0.694393     -0.412767      0.283425     -0.305443     0.0657891    -0.0919445     0.0118795       2.52282       3.41947       3.55871       3.46992       3.05936       2.81795       2.58455       2.17856       1.89749       1.45979       1.09137      0.739985      0.510099      0.343598      0.210425      0.120949     0.0710610     0.0407391
  17  10 2260.4807    1.0937  0.7605 10.2060 -0.0025       6.44645  0.0298   0.0267   0.0526    0.1430   0.0000      0.913214   437.5238      0.735821       6.44031      -1.61642      -3.82127       3.27448    -0.0795066      -3.41888      0.359042      -1.34814     -0.324769      0.393684      0.230675      0.281531      0.349957    -0.0463834    -0.0477161     0.0808937       2.27500       2.92901       3.20488       3.32355       3.06143       2.88082       2.35538       1.95842       1.56081       1.28303      0.924652      0.695980      0.463506      0.299872      0.215218      0.132786     0.0842388     0.0491193
  17  11 2405.0733    1.4390  0.9455 10.9675 -0.0032       1.99206  0.0375   0.0339   0.0635    0.1408   0.0000      0.875261   434.5045       2.96537       9.60451      -1.79188      -2.23306      -3.69514     -0.615824      -1.20175       1.90311       1.58379      0.935565     -0.438586     0.0178867      0.224894      0.370456      0.103293     -0.196997     0.0139128       2.88623       3.69445       3.64315       3.45370       3.28001       3.13707       2.87832       2.57802       2.08150       1.63970       1.25582      0.947606      0.611526      0.423930      0.252941      0.164106     0.0976870     0.0572460
  17  12 2548.1769    1.9554  0.9453 11.4390  0.0003       2.79701  0.0353   0.0449   0.0602    0.1493   0.0000      0.844912   441.4629       7.41588       12.9158       5.31771      -4.51106       2.68656      0.876231      -3.82546      0.628626     -0.235646    -0.0489823      -1.44868      0.822325     -0.292680      0.194484     -0.215864      0.121519     0.0266855       2.44019       3.19758       3.16804       3.29711       3.03470       2.99213       2.55559       2.21678       1.80340       1.42489       1.05563      0.801104      0.574278      0.373674      0.249777      0.153361     0.0948107     0.0520882
  17  13 2691.0961    2.3239  0.8754 12.1836 -0.0057      0.615323  0.0314   0.0557   0.0621    0.1220   0.0000      0.871243   436.3545       5.64321       14.8738       4.79246       1.23148       1.27897       3.04653      0.380407     -0.214206       1.21917      -1.22681     -0.460790     -0.118601     -0.144459      0.441721      0.168804   -0.00789177   0.000814919       2.17434       2.74800       2.94860       2.99570       2.92746       2.67324       2.45066       1.87049       1.63908       1.29623      0.936600      0.734074      0.493447      0.339278      0.235139      0.144198     0.0851429     0.0526505
  17  14 2834.4265    3.1512  0.9549 12.2424 -0.0042      0.905104  0.0381   0.0713   0.0579    0.1629   0.0000      0.723770   437.1663       11.2177       13.4419       7.84357     -0.765153      0.337476       1.91986      -2.12924      0.450055      -2.18121       1.04483      -1.63757       1.14927     -0.277559     0.0673030      0.150155     -0.138383    0.00576736       2.67776       3.62969       3.61031       3.76750       3.24755       3.10346       2.69209       2.42304       1.90777       1.60958       1.20025      0.854461      0.551607      0.368755      0.228036      0.151090     0.0897177     0.0545329
  17  15 2977.3262    3.7752  0.8794 12.6703 -0.0018       1.22893  0.0327   0.0864   0.0540    0.1521   0.0000      0.696875   440.0618       6.60839       7.49658       10.7509     -0.294343      -3.37821     -0.288288      -1.89682       3.38274      -1.04306      0.422994     -0.736655     -0.254177      0.524503      0.199516    0.00901437     0.0110980      0.101885       2.57918       3.36224       3.56731       3.63030       3.33173       3.02310       2.60248       2.13855       1.82942       1.43067       1.06770      0.758601      0.504564      0.334009      0.211548      0.136784     0.0850844     0.0506628
  17  16 3119.5297    3.8429  0.9481 13.1800 -0.0048       1.03208  0.0336   0.0920   0.0635    0.1401   0.0000      0.726064   440.4828       4.31892       10.6301       3.95694      -2.65188      -1.12164     -0.856410     -0.130956     0.0509254     -0.349595       1.74684     -0.499420      0.271699   -0.00107552     -0.283225      0.212327      0.241782    -0.0204744       2.49607       3.01021       2.94829       3.04707       2.97745       2.84211       2.45120       2.11082       1.72625       1.46271       1.09702      0.776617      0.549870      0.371805      0.237658      0.156284     0.0947864     0.0534793
  17  17 3261.6500    3.7185  1.3445 12.8213 -0.0019       2.12263  0.0447   0.0774   0.0808    0.1716   0.0000      0.617279   440.0164       11.7301       11.7006       7.04606       1.43341      -2.25695      -3.69232      -2.14374       2.64479      -3.42371      -1.60315     -0.729127     -0.643262      0.334387      0.243570    -0.0778732     -0.134023    -0.0805058       3.07974       3.76368       3.84262       3.88586       3.79408       3.35472       3.04664       2.75334       2.31675       1.77040       1.36344      0.981704      0.700461      0.484071      0.300434      0.185076      0.112554     0.0681681
  17  18 3403.6220    3.1690  2.1793 12.0117 -0.0076      0.865058  0.0578   0.0538   0.1000    0.1618   0.0000      0.337975   433.2606       7.04834       15.2411       9.77311      -3.56846       3.48331       2.18779      -4.04930       1.07971      -4.23478      0.326561      -2.26575      -2.19168    -0.0944355      0.541093     -0.432184     -0.298369     0.0874120       3.72727       4.89295       4.77358       5.17367       4.73286       4.62013       3.98134       3.45028       2.66689       2.14113       1.60144       1.21580      0.870097      0.581431      0.377247      0.242273      0.146336     0.0830360
  17  19 3545.6913    2.7100  3.1321 11.6613 -0.0077      0.367175  0.0712   0.0384   0.1272    0.1145   0.0000      0.195172   434.2489       21.9923       16.5794       5.23080      -12.5506      -2.31453       9.20686      -1.66345      0.262762       2.47751      -2.52110       1.30780     -0.313144     0.0849725       1.01687     -0.108545    -0.0789414    -0.0239137       4.53393       5.94405       6.00673       6.25510       5.84962       5.57424       4.92328       4.09976       3.44422       2.63469       1.99721       1.49782       1.05551      0.715379      0.468581      0.289067      0.176596      0.100029
  17  20 3688.2216    2.2421  4.2644 11.3669 -0.0014      0.594147  0.0879   0.0279   0.1549    0.0763   0.0000      0.137929   445.1034       28.9269       7.96487       9.61188      -14.0318       5.99833       4.61340       2.88204     0.0122619      -2.55532      0.633897      0.545728     -0.619785     -0.220338     -0.359407    -0.0820601     0.0124954     0.0532093       5.71574       7.22678       7.63738       7.59144       7.43522       6.85740       6.13795       5.22164       4.11827       3.22793       2.48816       1.82671       1.29137      0.926829      0.577172      0.365670      0.221329      0.125280
  17  21 3830.4178    1.8761  6.0863 10.8443 -0.0028      0.404693  0.1075   0.0199   0.1922    0.0606   0.0000     0.0922208   444.2268       17.9787       4.60122      -5.68762      -3.50647       19.1348       2.81236     -0.836368      0.688872      -5.12577      0.177144       2.43382    -0.0784057      -1.31795     -0.800660    -0.0226556      0.498758      0.180985       6.85127       8.89579       9.34157       9.52406       8.98268       8.22015       7.31784       6.18846       5.07820       3.99122       3.03326       2.19464       1.53686       1.05216      0.676822      0.428774      0.255475      0.149972
  17  22 3973.1320    1.5664  8.3809 10.6385 -0.0008      0.497620  0.1381   0.0154   0.2522    0.0478   0.0000     0.0744457   441.9041       7.43673       10.7319       2.20507      -3.91280      -5.21046      -4.38106       3.61825     -0.822126       2.09593      -4.34605      -3.05709     -0.344988      -1.32837    -0.0804955      0.448545      0.234600     0.0628064       8.33876       10.8463       11.4757       11.7755       11.0105       10.2356       9.06176       7.63546       6.28523       4.91723       3.77159       2.71733       1.94684       1.28773      0.848520      0.538374      0.325388      0.187607
  17  23 4115.7082    1.3249 11.2748 10.5115 -0.0011      0.327341  0.1862   0.0129   0.3406    0.0427   0.0000     0.0702519   411.2398       13.3508       24.1180       17.1405      -12.0376      -3.90373      -10.4264       3.39315       1.95249       10.9381      -2.04595      0.265126      0.299433      -1.63903       1.36948    0.00188148     0.0754713     -0.137867       10.4720       13.5486       14.4943       14.6794       14.1295       12.9116       11.4373       9.71710       8.02371       6.23286       4.75075       3.48028       2.48199       1.71673       1.10037      0.700708      0.414574      0.240071
  17  24 4258.1890    1.1111 14.4040 10.4291  0.0005      0.235469  0.2653   0.0105   0.4476    0.0377   0.0000     0.0721084   431.3386       27.5307       19.8543       13.5355      -1.93343       16.0274      -34.4405      -31.3982       9.77890       1.59369      -9.62011      -5.06664      -1.49522      -2.36794      -1.49294     -0.638588      0.279943     -0.411953       13.3880       17.7453       18.6616       19.6287       18.5728       16.7294       14.9046       12.5431       10.3816       8.05816       6.24453       4.49236       3.18525       2.17241       1.41227      0.902338      0.540997      0.317488
  17  25 4401.1591    0.8824 16.0491 10.3690 -0.0023      0.333320  0.3435   0.0089   0.5489    0.0334   0.0000     0.0921310   417.3325       60.4165       36.8430       4.26203      -29.0296      -1.92707      -10.0738      -23.8030       17.4402      -4.48614      -13.4782       7.50801       2.73077      -1.45100       2.02651       2.33462      0.306284      0.198117       16.1526       20.8513       22.3132       22.8549       22.1668       20.0831       17.7899       15.4477       12.5667       9.99794       7.53386       5.68242       3.94115       2.72850       1.81854       1.14646      0.663140      0.399315
  17  26 4542.2794    0.7544 18.6413 10.2424  0.0025     -0.174727  0.4429   0.0075   0.6380    0.0296   0.0000      0.107157   448.9867       30.9167     -0.816705       4.47840       7.13394       16.2255       7.58188       5.92890      -20.2427       18.0540       3.15348     -0.711482       1.09702      -3.79807       1.84755      0.296285     0.0950794    -0.0759877       19.0535       24.8073       27.1775       27.4921       26.6129       24.3419       21.6614       18.2131       14.8217       11.8716       9.05473       6.69365       4.77007       3.25601       2.16487       1.38711      0.813187      0.483991
  18   8 1992.9284    0.5941  0.4525 10.1087 -0.0027       11.3560  0.0221   0.0196   0.0434    0.0703   0.0000       1.73741   437.8272      -1.21710       12.6582      -2.76164      -4.41639       1.48335     -0.908031      0.972575     -0.714148      -1.43167      0.893113      0.287719     -0.706830     0.0270990      0.380334    -0.0333816     0.0728127    -0.0113746       1.87212       2.37529       2.47781       2.32002       2.01145       1.94975       1.73109       1.71244       1.58320       1.26383       1.02212      0.717613      0.516744      0.325158      0.203739      0.123703     0.0882259     0.0493514
  18  10 2291.7939    1.1600  0.7659 10.3762  0.0000       5.64485  0.0276   0.0275   0.0520    0.1360   0.0000      0.848348   440.8657       1.73837       13.1375       5.45284      -4.51957      -6.42922      -2.47669      -1.99671      0.223871      0.532054      -1.98294      -1.08982     0.0385805      0.156958     -0.330469     -0.202262   -0.00443761    -0.0134854       1.93822       2.44446       2.50666       2.67063       2.69486       2.41000       2.03933       1.79367       1.53033       1.18620      0.913135      0.671156      0.504306      0.341505      0.237129      0.150772     0.0954500     0.0580854
  18  11 2436.9954    1.4924  1.0849 11.1183  0.0003       3.60158  0.0400   0.0328   0.0681    0.1474   0.0000      0.833231   437.1374      0.424538       11.8136      -3.22076      -2.40350      0.734616      -1.42590      -1.12891      -1.37434      -1.15807      0.960469     -0.258438     -0.195525      0.250280    -0.0227908    -0.0534307     -0.146491     0.0296919       2.54239       3.31012       3.41795       3.54531       3.32469       3.13633       2.77394       2.40292       2.03576       1.53900       1.23463      0.930417      0.678652      0.442254      0.303748      0.197369      0.125999     0.0765470
  18  12 2580.9292    2.0721  0.9543 11.4337 -0.0039       2.91656  0.0333   0.0449   0.0591    0.1524   0.0000      0.778563   439.1701       7.95038       10.2396       3.22490      -5.15319      -1.54328     -0.265195      -2.43116       2.30230      -1.17718      0.527875      0.860901      0.257909     -0.802264     -0.510567   -0.00173285    -0.0853068    -0.0341324       2.27477       2.82362       3.03918       3.25100       3.10234       2.83501       2.46893       2.09033       1.64948       1.31530       1.03941      0.773658      0.555070      0.373661      0.262515      0.176013      0.107959     0.0648020
  18  13 2724.8086    2.5993  0.9658 12.0433  0.0015       1.19810  0.0342   0.0568   0.0616    0.1353   0.0000      0.793401   437.3975       4.04186       11.8185      -3.66772      -4.52290      -3.07255      0.443810      0.246070       1.95794     -0.306386     -0.498972      -1.05982     -0.154899     -0.103731     -0.616170     -0.293417      0.304822    -0.0465084       2.32832       2.64707       3.02159       3.07660       2.92458       2.71116       2.55418       2.12797       1.60864       1.29045       1.05161      0.755822      0.565759      0.407617      0.276507      0.178447      0.115637     0.0654666
  18  14 2868.7998    3.2409  0.8966 12.5054 -0.0025       1.67037  0.0308   0.0751   0.0596    0.1437   0.0000      0.680573   438.3522       7.30073       10.9767       3.45976       6.17689      -3.87475      -3.99571      0.401295      -1.60021      -2.55327     -0.524455   -0.00465715      0.455438     -0.678979     0.0195313     -0.379191     -0.196699    -0.0333160       2.30985       2.91426       2.97380       2.93183       2.65083       2.46964       2.30766       2.14294       1.85108       1.51232       1.11319      0.833772      0.581179      0.411703      0.265114      0.168364     0.0953942     0.0585860
  18  15 3012.3112    3.7976  0.9719 12.6023 -0.0021       1.68606  0.0340   0.0830   0.0625    0.1637   0.0000      0.843206   435.0766       9.17780       11.7355       3.01057       1.77874       3.20007      0.734263      -3.15564      -1.17384      0.952730      -1.45103      0.767009      0.127414     -0.422877     0.0691908     0.0399808     -0.113240    -0.0310708       2.28243       2.98194       3.24246       3.24838       3.05222       2.82768       2.58971       2.09028       1.75830       1.37915       1.02779      0.762578      0.578742      0.375196      0.270763      0.164779      0.103919     0.0628790
  18  16 3154.9633    3.9418  1.0989 13.1619  0.0006    -0.0557944  0.0404   0.0860   0.0670    0.1420   0.0000      0.824926   439.2080       5.54054       12.7344       3.64540      -1.95061      -1.18964       2.72578      -1.66151       3.75360      -2.04797      -3.06032    -0.0608259     -0.138247     -0.546497    -0.0366182     -0.111890   -0.00347414     -0.165853       2.48884       3.09405       3.40571       3.41793       3.14319       2.99368       2.76851       2.34558       1.84512       1.56498       1.18681      0.865491      0.633316      0.436573      0.315577      0.188984      0.117328     0.0723315
  18  17 3297.5434    3.6230  1.4096 13.0705 -0.0020       1.07532  0.0462   0.0722   0.0786    0.1217   0.0000      0.575507   437.1851       11.2634       12.3914       3.53418      -2.92498       3.58984       2.71986      -3.35236      0.517025      -2.57658      -1.32517      0.891109     -0.663080     -0.757153      0.461249     -0.279122     0.0895126    -0.0698132       2.83746       3.59627       3.85541       4.06355       3.77826       3.52925       3.14676       2.60772       2.16300       1.74867       1.31127      0.981770      0.717815      0.497461      0.327430      0.221389      0.136310     0.0831218
  18  18 3440.1280    2.9797  2.2374 12.4006 -0.0036      0.350163  0.0598   0.0493   0.1073    0.1044   0.0000      0.335257   437.8315       18.4298       14.4475      -2.62169       8.37644     -0.309318       4.42259      -3.52414      0.496240      -7.94812      -1.48293      -1.69692     -0.169099     -0.526748     -0.289729      0.135434     0.0806793    -0.0204071       3.46764       4.42553       4.62155       4.75841       4.57797       4.48968       3.83529       3.30386       2.77109       2.20542       1.78524       1.34433      0.940127      0.636932      0.430156      0.284413      0.194610      0.117896
  18  19 3583.0197    2.6645  3.5251 11.2326 -0.0012      0.831143  0.0709   0.0335   0.1269    0.1163   0.0000      0.144202   432.8588       22.7224       16.5057       3.50380      -1.50964       5.18678       1.84289      -2.07139      -3.41558      -8.91842       2.25499      0.181281      -3.11341     -0.153435      0.339016     0.0196679      0.416371     -0.240671       4.33997       5.58747       5.96029       6.24120       5.93767       5.48525       4.88851       4.16394       3.41507       2.66719       2.06923       1.49291       1.16636      0.786048      0.537357      0.349544      0.214327      0.128271
  18  20 3725.7823    2.1271  4.7090 11.2693 -0.0021      0.512831  0.0907   0.0250   0.1601    0.0679   0.0000      0.122607   430.3838       11.0387       14.0213       8.91554       1.83069      -9.29964       5.86759      -6.36345       7.10322      0.754668      -7.76840      -3.18280      0.535982     -0.103182      0.285211      0.268221      0.905583      0.217143       5.47571       7.19365       7.47910       7.68700       7.29897       6.72749       6.09445       5.29620       4.44510       3.53581       2.79578       2.05751       1.47873      0.997286      0.668255      0.433720      0.276131      0.163903
  18  21 3868.8023    1.7722  6.9044 10.7603 -0.0023      0.557906  0.1144   0.0175   0.2101    0.0538   0.0000     0.0818429   443.8148       7.77336       16.3433       17.3592      -6.08713      -4.12551       10.9410      -4.91284       2.52900       4.02280      -8.51935      -4.30137       1.07671     -0.898540     -0.421558      0.367745      0.194909     -0.116803       6.64684       8.70685       9.13557       9.67273       9.22039       8.48741       7.70040       6.36879       5.40878       4.15855       3.42443       2.49125       1.76254       1.23391      0.810953      0.552546      0.341207      0.208604
  18  22 4011.5697    1.5243  9.3727 10.4713 -0.0004      0.394254  0.1423   0.0138   0.2660    0.0470   0.0000     0.0653549   433.7545       17.0157       20.4477       10.5839      -1.47545      -4.97382      -3.70498      -4.16646      -8.17871      -5.48337       1.18098      -1.84604     -0.823459       2.53645      0.755394     -0.749498     0.0544348    -0.0584054       8.10684       10.2801       11.0838       11.5723       11.0977       10.2553       9.03990       7.80966       6.48350       5.15042       4.08112       3.00210       2.14849       1.48640       1.02854      0.662837      0.411015      0.251918
  18  23 4154.3222    1.2471 11.8260 10.5274 -0.0002      0.271784  0.2005   0.0117   0.3520    0.0385   0.0000     0.0733103   425.7115       22.8262       13.6539       3.38843      -19.3625       2.10245       1.23810       6.19227       15.3565       4.78656    -0.0710485      -9.79037      0.871253      -2.90117     -0.538481      0.551069     0.0747709     -0.183188       10.3023       13.0963       13.9457       14.4186       14.1276       13.1132       11.7033       9.84211       8.27131       6.63214       5.13800       3.83875       2.80534       1.97928       1.33952      0.879940      0.541725      0.330977
  18  24 4297.2723    1.0597 15.0220 10.3695  0.0002      0.137845  0.2812   0.0094   0.4531    0.0365   0.0000     0.0727943   458.0677       28.9878       9.08748       19.7957       30.5367      -4.45942      -7.14178      -7.80832       1.70171       2.56571       6.65221      -9.04184      -2.77001      -5.42645      0.133420      0.171998      0.236042      0.366458       12.7108       16.7211       17.8098       18.5724       17.7349       16.7343       14.5806       12.8587       10.5824       8.61077       6.58812       4.96048       3.61164       2.54989       1.74585       1.12469      0.675303      0.417607
  18  25 4441.2204    0.8578 17.6274 10.3606 -0.0037      0.399683  0.3713   0.0082   0.5703    0.0306   0.0000     0.0869548   441.5359       27.2525       15.5682       46.0627       10.7629     -0.683848      -6.85279       4.06462       14.9945      -5.54567       5.66365      -6.29403      -5.35320      -3.31056      0.663343       1.64699     -0.752220     -0.493293       16.0403       20.6754       22.5325       22.8566       22.6511       20.5475       18.6940       15.7046       13.2791       10.7747       8.19744       6.27358       4.54690       3.16440       2.16774       1.42578      0.869926      0.534672
  19   7 1867.3615    0.4168  0.3749  9.9435 -0.0106       14.0926  0.0256   0.0154   0.0382    0.0559   0.0000       2.46314   438.7227      -2.38713       13.0552     -0.706248     -0.283755       4.26219       2.94435       1.89653      0.261584      -1.07210      0.735634     -0.832571     -0.603517     -0.322797     -0.617547     -0.354121     -0.116007    -0.0588412       2.04206       2.30157       2.36602       2.35248       2.15669       2.22551       2.39727       2.06643       1.53597       1.09962      0.848856      0.660481      0.539207      0.436476      0.316584      0.225978      0.147269     0.0888761
  19   8 2021.8532    0.6230  0.4302 10.0856 -0.0046       11.3086  0.0224   0.0196   0.0360    0.0674   0.0000       1.63132   439.6197      0.869501       11.9965      -1.36082     -0.981240      0.302413     -0.990992     -0.966002     -0.844439      -2.08089      0.734970     -0.316602      0.165065      0.123583     -0.230359     0.0160645     -0.138153     0.0135704       1.43354       2.01330       2.03227       2.17380       2.11532       2.12125       1.66907       1.57291       1.25696       1.05427      0.849781      0.612359      0.472030      0.287969      0.226569      0.139118     0.0953758     0.0622730
  19   9 2173.8928    0.8875  0.7375 10.0777 -0.0003       6.59175  0.0276   0.0215   0.0536    0.1041   0.0000       1.03905   438.3281      0.698226       8.59492      -1.62278     -0.386136      0.180675     -0.400168       1.03603      -2.64995      0.297590      0.576502      0.607951     -0.546092    -0.0229154     0.0421802     -0.111498     -0.231698    -0.0353691       1.95190       2.41341       2.48774       2.56375       2.34419       2.07714       2.06716       1.86010       1.60173       1.32736       1.07708      0.802943      0.581471      0.394161      0.257843      0.178172      0.113887     0.0687244
  19  10 2322.4724    1.2056  0.8463 10.3866 -0.0016       4.95069  0.0301   0.0270   0.0545    0.1375   0.0000      0.836592   435.0399       3.19838       11.2288      -1.30978      0.695070       1.78552      0.635569      -4.18732     -0.707764       1.00417       1.72166       1.01198   -0.00430308     0.0819626      0.193829     -0.122806    -0.0336867    -0.0788855       1.85805       2.41154       2.44314       2.72678       2.51657       2.48524       2.13462       1.86929       1.54541       1.25828       1.00382      0.740380      0.555462      0.382374      0.286560      0.187438      0.114266     0.0770926
  19  11 2468.2852    1.6504  0.9799 10.9978  0.0012       2.71903  0.0323   0.0352   0.0609    0.1427   0.0000      0.738482   433.2462       6.83567       15.4356      0.753115      -1.72372      -3.69811       1.68331     -0.710808       1.05525     0.0306246     -0.969320     -0.239978      -1.33786     -0.369642     -0.519807      0.120465    -0.0417480      0.121248       2.10594       2.75706       2.97205       3.05258       2.87174       2.59419       2.36634       2.06738       1.74421       1.48374       1.15036      0.872851      0.629844      0.426946      0.281159      0.187510      0.124338     0.0814883
  19  12 2613.2276    2.1297  1.0021 11.5878 -0.0015       4.13740  0.0350   0.0460   0.0591    0.1557   0.0000      0.791509   438.8746       6.24665       12.3724       2.17443      -3.64105      -4.54871     -0.799696     -0.973634       2.03246      -1.60680      0.903897      -1.08162      0.388557     0.0213507    -0.0737640      0.157194     0.0386528     0.0407402       2.24133       2.79830       3.15692       3.24512       2.82145       2.74746       2.49301       2.17389       1.86988       1.57676       1.19374      0.882766      0.651400      0.451072      0.317642      0.198664      0.128656     0.0751725
  19  13 2758.0230    2.8181  0.9781 12.0941 -0.0052       1.16011  0.0311   0.0603   0.0575    0.1474   0.0000      0.689260   441.4699       4.73788       15.7291      -2.33558      -1.90718       2.81108      0.561278      -1.10942      -1.42846      -3.66412     -0.524280      -1.08543     -0.262688      0.617719      0.201437    -0.0201696    0.00415892     0.0235430       2.01032       2.49179       2.66975       2.88398       2.69359       2.53537       2.23013       2.00265       1.64493       1.39536       1.05296      0.787434      0.576202      0.432271      0.300984      0.198028      0.121257     0.0767644
  19  14 2902.6461    3.5844  0.8315 12.7192  0.0012       1.28254  0.0291   0.0803   0.0530    0.1257   0.0000      0.688322   436.6048       6.58829       13.8728       1.85202     -0.326516     -0.914760      -3.57016      -1.55078       1.98610     -0.401427     -0.211343     -0.103727      0.166995     -0.153896     -0.272379     -0.181586    -0.0251619   -0.00399369       1.96049       2.60916       2.69678       2.70518       2.67736       2.67779       2.27404       1.97352       1.53281       1.28027      0.952206      0.764478      0.551655      0.408843      0.278647      0.187552      0.119165     0.0727410
  19  15 3046.6899    3.8073  0.9405 13.0962 -0.0026       1.62095  0.0314   0.0857   0.0593    0.1203   0.0000      0.775553   438.0550       13.0090       16.8488       3.02792      -1.80785      0.496059      -4.77562       1.83381       4.80446     -0.573722      0.383729      -1.44026      0.436342      -1.03458      0.335667      0.239467    -0.0402485    -0.0990852       2.04653       2.55981       2.70353       2.82107       2.68324       2.46915       2.37479       1.88518       1.67728       1.38554       1.14192      0.857033      0.592320      0.404665      0.284289      0.185902      0.129261     0.0787444
  19  16 3189.9920    3.7628  1.2789 13.0317 -0.0057      0.244818  0.0413   0.0732   0.0729    0.1211   0.0000      0.639364   438.1720       8.06431       12.0674       6.81994      -2.69231      -2.78875       1.99679       1.33719      -4.12341       1.36890     -0.292207       1.70411     -0.536160      0.633372   -0.00662180   -0.00862896    -0.0391934    0.00919834       2.58771       3.29812       3.63337       3.68735       3.52274       3.27481       2.95896       2.54637       2.05043       1.64823       1.29747      0.964022      0.705981      0.515077      0.343466      0.242804      0.151402     0.0927791
  19  17 3333.1837    3.4499  1.7198 12.5977 -0.0021       1.27430  0.0479   0.0580   0.0866    0.1039   0.0000      0.424539   439.5157       12.7044       13.0659      -5.01850      -9.68095     -0.139482      -4.82080      -2.70324       5.49401      -3.69689       3.07680     -0.199574      0.481129      0.461672     -0.396994    -0.0157888     0.0308338     -0.109517       2.64537       3.35428       3.60869       3.64123       3.49837       3.42053       3.06277       2.57646       2.22513       1.79234       1.44987       1.10162      0.800282      0.563892      0.387295      0.262740      0.167477      0.111208
  19  18 3476.3751    2.9166  2.6510 11.9789 -0.0013       1.20023  0.0618   0.0420   0.1103    0.0969   0.0000      0.253853   438.0373       25.1231       9.25360       11.0928      -2.70558       1.17315       1.47327    -0.0665477      -2.20495      -2.32495      -1.43406      0.296722     -0.332929     -0.566309      0.215909     -0.579804      0.411334      0.151167       3.60412       4.63803       4.87406       5.17747       5.12458       4.59373       4.12617       3.56703       2.98725       2.36861       1.89301       1.45390       1.04462      0.729111      0.510944      0.343990      0.223030      0.138795
  19  19 3619.7899    2.4482  3.7289 11.3206  0.0003      0.840119  0.0758   0.0298   0.1323    0.0889   0.0000      0.170464   427.9264       21.7334       4.41647     -0.935078      -5.24965       4.51724      0.559088     -0.594735       3.82074      0.906640     -0.904936      -1.55413      -1.07062      0.555808      0.517374     -0.199382     0.0303536     0.0650909       4.30783       5.57479       6.14208       6.30132       6.01954       5.70879       4.95039       4.29581       3.62983       2.85179       2.18554       1.68399       1.23900      0.917633      0.613135      0.423766      0.259940      0.164432
  19  20 3763.0329    2.0782  5.5699 10.7596 -0.0030      0.440702  0.0949   0.0209   0.1671    0.0700   0.0000     0.0940270   440.9329       17.8712       19.5083       9.89523       7.54520      -7.27055     -0.628512      -6.47173       1.89739      -4.98213      -7.00883      -5.56744      -1.52127      0.451120      0.506044      0.442118     -0.630097      0.699927       5.26712       6.70421       7.18548       7.18007       7.13081       6.74224       6.03615       5.29535       4.45724       3.66874       2.97325       2.16264       1.65621       1.14534      0.785225      0.522230      0.343529      0.212392
  19  21 3906.3217    1.7263  7.3103 10.6607 -0.0013      0.479519  0.1161   0.0163   0.2087    0.0508   0.0000     0.0735446   438.9905       17.7138       16.3152       9.87031      -1.80692       9.53720       3.60735      -2.78906      -1.69303      -6.08361       1.45331      -2.30565      0.861156      -2.52522     -0.731957      0.895745      0.315092     -0.400110       6.21429       8.24749       8.88544       9.10739       8.90096       8.22729       7.47696       6.50647       5.48368       4.47090       3.46951       2.65462       1.95863       1.39307      0.970432      0.638713      0.405006      0.251442
  19  24 4336.1354    1.0026 15.5747 10.3528 -0.0010      0.130986  0.2959   0.0086   0.4806    0.0338   0.0000     0.0790302   422.9786       41.9364      -6.30642     -0.788697      -5.81129      -13.5693       8.36696       24.1299      -1.87930      -7.96050       2.95272      -5.59587      -1.74658      -3.68605      -1.86752      0.395604      0.373955     -0.206879       12.4963       16.5460       17.7319       18.4667       17.7018       16.7649       15.2556       13.0925       11.0342       9.03452       7.09448       5.42387       4.02907       2.90839       2.01283       1.33629      0.853580      0.534912
  19  25 4479.3420    0.8464 18.5362 10.3046  0.0006     0.0645764  0.3979   0.0076   0.5752    0.0281   0.0000     0.0822905   417.8228       8.29452       28.2721       13.0240       6.64934      -4.68224       2.82874       6.88986       4.00826      0.281593       10.6095      -8.19426      -2.80080     -0.559176     -0.588220      0.693681     -0.142675     -0.865275       15.1093       20.0032       21.7515       22.1707       21.4912       20.2898       18.3118       16.0884       13.4750       11.1050       8.75102       6.69169       4.99311       3.58545       2.44876       1.67364       1.03813      0.659685
  20   8 2050.1501    0.6802  0.5208 10.1469 -0.0050       9.13637  0.0213   0.0189   0.0429    0.0729   0.0000       1.44085   435.4937       1.39594       12.1389      0.659247      -3.43407      -1.62751       2.69838      0.724469      0.624642     -0.657461      0.278657      0.888672      0.325033     -0.311900     -0.261059   -0.00368044     -0.124217     -0.114968       1.40726       1.87545       2.01132       2.13204       2.03970       1.82092       1.67617       1.43495       1.28604       1.03523      0.807967      0.628440      0.459025      0.337765      0.225307      0.154897     0.0983590     0.0673128
  20   9 2203.2884    0.9555  0.7010 10.3572 -0.0010       6.72764  0.0257   0.0227   0.0492    0.0982   0.0000      0.996888   440.1058       3.23337       15.1634       2.75088      -4.24634       2.48938      0.934195       1.28366      0.266795     -0.844085    -0.0670262    -0.0973657      0.190145     -0.123956      0.124351     -0.102266      0.163216    -0.0602661       1.61822       2.08756       2.14647       2.27690       2.25238       2.15876       1.94666       1.56956       1.39855       1.13539      0.941452      0.700890      0.537149      0.369811      0.265645      0.179243      0.126533     0.0819178
  20  10 2352.5629    1.2597  0.9824 10.8663 -0.0052       6.16098  0.0328   0.0275   0.0643    0.1102   0.0000      0.871145   439.2804       1.84974       11.1230       2.13171      -1.71032     -0.355083       1.93748       1.52926      0.469330      -2.17094      0.258028       1.41267       1.03653      0.431667      0.173909      0.403693    -0.0170785     -0.105345       1.98652       2.57624       2.77131       2.72216       2.62381       2.39797       2.28335       1.99878       1.79761       1.44100       1.15666      0.891066      0.675375      0.471547      0.342896      0.232624      0.153401     0.0881960
  20  12 2644.9334    2.2128  1.0014 12.0400  0.0004       2.79357  0.0342   0.0480   0.0627    0.1278   0.0000      0.787564   439.6478       4.32325       12.7148      -5.02296     -0.535536      -1.04174      -2.33395     -0.769686      0.822466      -2.01637      0.471810       1.20012     -0.142017      -1.36985     -0.363890      0.330535     0.0743759     -0.306668       2.05076       2.72114       2.77534       2.94663       2.87507       2.69760       2.48909       2.11735       1.78623       1.46056       1.13959      0.935830      0.675274      0.500502      0.331821      0.234711      0.156942      0.106879
  20  13 2790.7843    2.8961  0.8863 12.5131 -0.0029       1.22001  0.0312   0.0649   0.0565    0.1180   0.0000      0.770298   441.0713       6.42789       11.4622       2.28611      -1.45515       2.37000       1.20994      -1.03102       1.22005     -0.531892       2.17910    -0.0833910      -1.21452      0.139271     -0.250589     -0.108350     -0.241129    -0.0688314       2.01877       2.68314       2.68866       2.81882       2.67536       2.45218       2.24221       1.88350       1.86593       1.45857       1.24587      0.876835      0.687731      0.462901      0.327248      0.213592      0.134014     0.0878402
  20  14 2936.0432    3.3763  1.0015 12.7065 -0.0013       1.09977  0.0329   0.0702   0.0599    0.1321   0.0000      0.698680   439.4831       8.87653       14.5294       2.37064      0.235435      -1.48618      -3.83958      0.166151       1.79031      0.440913     -0.270602       1.16842      0.706314     -0.291711    -0.0927919   -0.00273724     0.0104045      0.190092       2.03864       2.60331       2.75432       2.82515       2.68194       2.32647       2.27172       2.02646       1.81298       1.49859       1.23761      0.951202      0.685770      0.482583      0.328023      0.222740      0.142522     0.0935516
  20  15 3080.5655    3.9461  0.9290 13.0922 -0.0053       1.21547  0.0377   0.0854   0.0564    0.1290   0.0000      0.755287   439.6401       8.87611       14.0079       2.05842     -0.991436      -2.18794       1.03897      -1.68231     0.0216902      -1.64932      0.568863     -0.311258      0.104960     -0.323698      0.225776     -0.473174     -0.160310     0.0913720       3.22554       4.60520       5.33279       5.65831       5.36784       4.89112       4.06677       3.28827       2.47916       1.78736       1.27011      0.946922      0.677070      0.465528      0.322213      0.219548      0.144633     0.0937192
  20  16 3224.5682    3.8779  1.2170 13.0321 -0.0000      0.558120  0.0382   0.0766   0.0707    0.1360   0.0000      0.637056   435.8073       11.8835       14.4973       5.33920      0.147648      0.314088      -3.31773      -2.28618      -2.23301     -0.554837     -0.302569      0.583057     -0.218640      0.673250      0.853354     -0.196495     0.0506215    0.00959548       2.25099       2.87692       2.92303       3.07353       2.93419       2.76734       2.60811       2.22728       1.93023       1.61441       1.32889       1.04738      0.751556      0.526971      0.371824      0.252433      0.162650      0.111869
  20  17 3368.2527    3.2842  1.9102 12.6061  0.0004       1.41785  0.0520   0.0511   0.0886    0.0850   0.0000      0.380080   439.0008       12.7388       10.3887      0.811102       1.83704      -2.41616      -4.08400       1.46412       2.24199      -2.07503      0.271950     -0.838854      0.450128     -0.487566    -0.0501410     -0.456184      0.540555     0.0561190       2.83759       3.76085       4.17055       4.16511       4.06517       3.76565       3.34009       2.96755       2.50568       2.06628       1.63446       1.25546      0.918362      0.668356      0.463382      0.317344      0.207703      0.128744
  20  18 3512.1742    2.7624  2.6365 12.1018  0.0006       1.22849  0.0583   0.0388   0.1109    0.0798   0.0000      0.256515   436.9802       3.67663       13.4738       11.5980      -5.18853       4.80883       1.60641      -5.12134       3.03403      -1.15942       1.20805       1.08729     -0.163916      0.116365      0.410259      0.201828     -0.194996     -0.254975       3.28717       4.32152       4.66094       4.78961       4.59514       4.30125       3.82441       3.45123       2.97885       2.43434       1.92005       1.50053       1.09939      0.805170      0.551164      0.375615      0.249537      0.152547
  20  19 3656.1172    2.3370  4.0969 11.4049  0.0003      0.825606  0.0763   0.0263   0.1402    0.0710   0.0000      0.147575   432.3677       10.5009       7.59052       5.19854      -3.68154     -0.156361      -3.10063      -5.83602      -2.57844       1.78394     -0.377784      0.100780      0.653099     -0.135283    -0.0565173      0.645099      0.175082     -0.219051       4.06171       5.27865       5.73800       5.95360       5.81007       5.38810       4.99117       4.31411       3.68998       2.99853       2.38558       1.83336       1.38044       1.01253      0.714945      0.498984      0.317225      0.203685
  20  20 3799.9185    1.9545  5.8576 10.9523 -0.0008      0.563695  0.0968   0.0192   0.1753    0.0553   0.0000     0.0963063   433.6012       14.9580       12.4267       15.3511      -6.16230       6.02384      -4.84524      -7.06526      -7.63448     -0.770078       3.32240      -6.41420      -1.82984       2.22279     -0.118402     -0.453881     -0.336593     0.0439725       5.16265       6.85536       7.29918       7.69693       7.46322       7.14266       6.43580       5.49082       4.61935       3.78878       2.94289       2.30542       1.72860       1.27306      0.897462      0.618129      0.406353      0.260109
  20  21 3943.3546    1.6466  8.1404 10.7193 -0.0008      0.276895  0.1237   0.0147   0.2265    0.0433   0.0000     0.0705666   430.9473       16.4398       22.7061       13.1814      -16.0614      -13.0955       11.5577     -0.736252      -1.28928      -9.72208       2.75966       1.17882      -1.24674      -2.56892       1.03527      0.224272      0.236636      0.168739       6.42971       8.35838       9.03936       9.48638       9.15186       8.63070       7.81794       6.84160       5.79289       4.81832       3.86709       2.90551       2.19865       1.60871       1.14783      0.770440      0.505923      0.322474
  20  22 4087.2060    1.3842 10.9094 10.4722 -0.0004      0.158237  0.1668   0.0114   0.2969    0.0399   0.0000     0.0661531   443.3131       8.75091       30.3899       22.9317      -4.32458      -1.44843       3.05441      -1.12350     -0.912940      -2.69109      -3.36336       2.51852      -1.57547       2.69473       1.94261     -0.352307     -0.655183     -0.332769       8.00919       10.4150       11.2643       11.7082       11.5903       10.6168       9.75851       8.49173       7.38262       5.97643       4.78316       3.65596       2.76108       2.01506       1.46324      0.990279      0.639606      0.401969
  20  24 4375.7252    0.9581 15.9484 10.3930 -0.0015      0.403900  0.2990   0.0081   0.4710    0.0303   0.0000     0.0796651   445.8591       34.7199       30.3046      -4.88985      -15.9655       12.3745      -19.5106      -17.8442      -3.90651       8.23983      -6.10034       10.8430       2.33848      0.706734      -3.55206      0.670211     0.0946448      -1.02972       11.8153       15.5782       17.1364       17.5177       17.4129       16.0481       15.0306       12.8481       11.1337       9.06272       7.23706       5.64619       4.28433       3.13972       2.21401       1.53175      0.987107      0.637884
  21   6 1758.2682    0.3534  0.2689  9.9262 -0.0045       15.4103  0.0191   0.0136   0.0290    0.0436   0.0000       3.76413   441.7013       1.00152       16.3445       1.52296      -1.53777       2.11190       2.01188      0.635290       1.42944       1.61155     -0.700335     -0.114185     0.0346160      0.173572      0.165117     0.0253139    0.00176446   -0.00144852       1.38997       1.63172       1.83619       1.86344       1.66605       1.75957       1.74125       1.38356       1.14615      0.962743      0.738903      0.591854      0.470301      0.340428      0.244687      0.161630      0.116292     0.0680406
  21   7 1919.8724    0.5042  0.4383  9.9543 -0.0066       11.4697  0.0235   0.0151   0.0350    0.0596   0.0000       1.85937   436.6976     -0.467214       19.5579      0.261230      -3.48229       2.46726       2.43545       2.53404       1.72922       1.29144    -0.0518813     -0.209780      0.423070     -0.490209     -0.486397     -0.430661    -0.0192550    0.00471488       1.64680       2.23308       2.21243       2.14094       2.20399       2.05633       2.06561       1.78803       1.50162       1.16059      0.887220      0.708055      0.553039      0.453080      0.305932      0.230602      0.147293     0.0947553
  21   8 2077.8319    0.7212  0.5949 10.0494  0.0006       9.78486  0.0216   0.0181   0.0454    0.0759   0.0000       1.26483   437.0851       4.65988       15.9544     -0.980596      -3.95849       1.25752     -0.374570       1.03253      0.649654     -0.956975       1.12435     0.0794128      0.191565    -0.0406738      0.168769    -0.0381620      0.139870     0.0732768       1.38993       1.75075       1.84794       2.04228       1.99096       1.91272       1.70541       1.53038       1.23366      0.981040      0.799204      0.692139      0.510066      0.348019      0.241094      0.185419      0.129141     0.0833687
  21   9 2232.0131    1.0069  0.7578 10.5031 -0.0026       6.60020  0.0280   0.0237   0.0519    0.1019   0.0000      0.992275   440.0365     -0.577293       12.5890      -1.34183      -1.61757      -3.92504       1.14576       2.00536      -3.06185     -0.727373   -0.00337447     0.0817115      -2.03509    -0.0569124      0.315543     -0.305151     0.0722407      0.141988       1.65142       2.15546       2.21600       2.38553       2.36027       2.13813       2.05183       1.67123       1.61494       1.25574       1.03893      0.790163      0.626147      0.445674      0.315195      0.228139      0.158838     0.0978130
  21  10 2382.0575    1.4049  0.8644 10.7076 -0.0003       3.62656  0.0270   0.0300   0.0536    0.1259   0.0000      0.754052   437.2424       4.81836       11.3277      0.299669      -4.47997       2.33893     -0.966958      -2.39850       2.59013    -0.0261263       1.00191     -0.169770      0.329258     -0.220685      0.638760      0.157825     -0.124621     -0.121135       1.53273       2.00539       2.11879       2.19401       2.28287       2.00774       1.91440       1.68828       1.43875       1.19214      0.998708      0.811805      0.600720      0.432798      0.298476      0.202920      0.152490      0.101465
  21  11 2529.3964    1.8403  1.0058 11.6178 -0.0014       2.68044  0.0324   0.0377   0.0627    0.1118   0.0000      0.761098   438.5898       5.46488       15.3724      -2.45129       1.21532       1.07420       3.01538       2.45955      -1.36087     -0.922510       1.34346     -0.593623     -0.265915     -0.218463     -0.558768     -0.508233     -0.104861    -0.0679839       1.77678       2.33016       2.44148       2.62803       2.51504       2.33868       2.18795       1.90014       1.66598       1.35280       1.18693      0.892581      0.683608      0.473947      0.346909      0.240938      0.164181      0.106696
  21  12 2676.3070    2.4483  0.9782 11.6755 -0.0002       2.26428  0.0314   0.0494   0.0579    0.1589   0.0000      0.643873   436.4785       3.80594       13.7924     -0.698326      0.330736      -5.73069      -1.11536      -1.00110     -0.212511      -1.85817     -0.152607     0.0101356     -0.323751    -0.0943309     -0.272018     -0.385344     -0.270919     0.0155427       2.12614       2.84969       3.09450       3.18801       3.02273       2.82810       2.49301       2.14749       1.89546       1.58303       1.23561      0.983949      0.696154      0.520987      0.356893      0.248313      0.167936      0.105101
  21  13 2823.0648    2.9989  0.8730 12.2720 -0.0016       1.91786  0.0289   0.0639   0.0505    0.1444   0.0000      0.723774   438.6963       4.78505       14.3059       1.55921      0.153301      -3.07733      -2.14553      0.616981       1.41369      0.121619       1.28873      0.164550      0.468674     -0.525906      0.384655      0.302740     -0.439012      0.136506       1.72660       2.09984       2.32496       2.51968       2.30418       2.15072       2.14177       1.83258       1.48409       1.21911       1.06914      0.824665      0.605221      0.454776      0.322813      0.230070      0.154375      0.101133
  21  14 2969.0250    3.6302  0.8725 12.8105 -0.0002      0.821143  0.0281   0.0764   0.0514    0.1174   0.0000      0.665944   439.7028       4.56783       11.1539       4.17233     -0.537560      -1.05279      0.342878     -0.797209      0.689464     -0.432667      -1.05392      -1.14357     0.0896430    -0.0302005    -0.0338389     -0.221039    -0.0751030     0.0661988       1.66779       2.11015       2.18539       2.27812       2.16227       2.32534       1.97673       1.71769       1.45069       1.24937       1.00018      0.810371      0.602945      0.440431      0.320726      0.224708      0.152545      0.105508
  21  15 3114.0819    3.9134  1.1313 13.0291 -0.0034       1.87148  0.0377   0.0760   0.0657    0.1349   0.0000      0.749106   440.4815       4.54813       8.61421       4.30558      -1.77933     -0.352029      0.507947      -2.27957      -1.89178      0.368261      0.269729      0.463605      0.825490     -0.510264       1.11487      0.163981      0.127155     0.0219701       2.20815       2.89569       3.34750       3.59651       3.45287       3.16326       2.83701       2.41248       1.87442       1.52514       1.17122      0.914796      0.702455      0.505939      0.348443      0.246606      0.168238      0.111001
  21  16 3258.6382    3.7571  1.4808 12.6136 -0.0019      0.540852  0.0413   0.0627   0.0715    0.1263   0.0000      0.473859   441.1936       5.83112       9.11987       3.45153       1.96822       1.94660     -0.352718      0.733098       2.00039      -2.71826      0.387973      0.179148     -0.410662     -0.621888     -0.284222    0.00694711      0.165108     -0.154889       2.21808       2.90477       3.08553       3.26331       3.15726       2.88693       2.75646       2.34912       2.06373       1.73592       1.41159       1.09616      0.856312      0.605326      0.427186      0.294206      0.200668      0.137123
  21  17 3403.0107    3.2121  2.0773 12.4748  0.0002       1.05814  0.0495   0.0468   0.0904    0.0778   0.0000      0.295669   438.0284       15.5636       14.1347      -3.34992      -5.37462       3.89344       2.40016     -0.319901       5.02056     -0.161845      0.646743     -0.886244      0.446891     -0.873839      0.664670     0.0419741     -0.208879     -0.140522       2.55679       3.47579       3.56362       3.83907       3.59660       3.50663       3.16328       2.89814       2.40019       2.10714       1.65613       1.34479       1.01261      0.738268      0.526770      0.348740      0.250277      0.162651
  21  18 3547.5515    2.6986  2.9140 11.9924  0.0008      0.974337  0.0612   0.0340   0.1109    0.0659   0.0000      0.212399   437.3626       20.9187       22.4687      -4.48233      -8.06522       2.55509      -5.19736      -7.74155       7.40756      0.102793       1.36364      -3.26196      0.318341      0.242443    -0.0735632     -0.971273     -0.233222     -0.221555       3.21564       3.95189       4.26419       4.48295       4.56215       4.32812       3.82718       3.33432       2.98617       2.43214       2.00335       1.52250       1.17514      0.869233      0.640170      0.444946      0.300836      0.198652
  21  19 3691.9654    2.2704  4.3020 11.3343 -0.0021      0.837451  0.0759   0.0247   0.1401    0.0639   0.0000      0.131265   445.1519       20.4892       13.1892       10.2048       9.52031       2.48959      0.189869      -1.78378      -1.73085      -5.09564       3.32808     -0.665155      -1.69046      -2.15243      -1.51932      0.333601     0.0354830     -0.102866       3.90042       5.05584       5.38321       5.74071       5.48768       5.46663       4.93808       4.26753       3.59659       3.01271       2.42221       1.94032       1.46250       1.08529      0.779801      0.560835      0.367929      0.249461
  21  20 3836.2048    1.8740  6.5741 10.6970 -0.0004      0.379024  0.1006   0.0166   0.1799    0.0527   0.0000     0.0803405   441.4737       9.19064       24.3050       8.08806       13.2024      -5.88602       2.51290       1.60489     -0.206006       2.65467      -5.16231      -2.94064       1.25034      -1.62794    -0.0468724      -1.19310     -0.523018     -0.932135       5.12611       6.66231       7.14568       7.35797       7.28587       7.01377       6.43079       5.53191       4.81011       3.98680       3.21026       2.57354       1.93713       1.42018       1.02442      0.727209      0.484094      0.321300
  21  21 3980.2519    1.5884  8.6241 10.6470 -0.0014      0.217201  0.1292   0.0136   0.2337    0.0418   0.0000     0.0663846   442.2112       30.6165       19.4997       13.3389      -7.70475      -2.57360       10.1937       2.98748       4.63092       4.43926       2.96697      -2.77159       2.59030     0.0730292      -1.70417      -1.83077     -0.544276     -0.206831       6.33035       8.20500       8.82120       9.20068       8.90498       8.57343       7.95365       7.08724       6.03995       5.07407       3.96258       3.17816       2.42932       1.82410       1.33684      0.917911      0.628951      0.408720
  21  22 4124.4296    1.3244 11.8375 10.4756 -0.0004      0.173233  0.1843   0.0105   0.3183    0.0367   0.0000     0.0649817   443.0389       15.4235       30.6708       7.24829       3.27083       9.73542      -12.4840       4.45552      -6.32788       8.03883      -2.33732      -4.62004      -2.93735      -1.49506      0.784339       1.24036      0.219629     0.0925388       8.05467       10.6514       11.5067       11.9731       11.6710       11.1345       10.1789       8.88813       7.81895       6.49889       5.39689       4.17981       3.21868       2.28330       1.69739       1.18216      0.774611      0.512136
  21  23 4268.5577    1.0725 13.9839 10.4906 -0.0010      0.106262  0.2435   0.0088   0.4049    0.0316   0.0000     0.0750734   428.9759       21.3377       14.9221      -2.69049       10.2345      -12.1083       6.13132      0.164209     -0.547377      -3.92338       7.57158      -4.47813       5.51648   -0.00969145       2.87274     -0.672527      0.509554     -0.122198       9.92197       13.1167       14.2398       14.7536       14.7878       13.6846       12.7184       11.1354       9.61075       8.00618       6.51251       5.11951       3.90089       2.91048       2.09233       1.45078      0.978007      0.651044
  22   6 1781.5495    0.3654  0.3274 10.0043 -0.0058       15.3501  0.0233   0.0130   0.0337    0.0437   0.0000       3.36453   440.5294      0.972509       19.8399       2.18824      -4.40042     0.0907413       2.13410       2.33427       1.33004     -0.616503     -0.857752     -0.396570     -0.284061     -0.122663     -0.171374     -0.349053     -0.272894    -0.0724950       1.45148       1.94090       2.24468       2.14736       2.00729       1.76699       1.44479       1.66250       1.51119       1.51384       1.36764       1.14313      0.855703      0.580953      0.359647      0.233978      0.170157     0.0985744
  22   8 2104.8774    0.7595  0.6632 10.1725 -0.0030       8.07025  0.0252   0.0182   0.0460    0.0796   0.0000       1.18142   438.2594      -1.73143       12.9918       1.31537      -2.43193       1.91665      0.463256      0.957462      -1.01708      0.727235      0.749980      0.306238      0.523729     0.0945795    -0.0856136     -0.340325     -0.344185    0.00606552       1.47707       1.93028       2.01307       2.18642       2.04908       2.05927       1.96968       1.59911       1.38967       1.12614      0.939317      0.690771      0.562893      0.444093      0.314043      0.239368      0.161525      0.112498
  22   9 2260.1766    1.0606  0.7970 10.6188 -0.0032       6.68692  0.0260   0.0233   0.0546    0.0972   0.0000      0.914229   439.6194       2.86858       13.2573       3.85528      -2.03314      -3.77487      -1.36595       1.16131       1.28223     -0.425032      -1.08729      0.178303      0.535665     -0.118122     0.0886291    -0.0748413    -0.0647698     0.0381754       1.49927       1.85532       2.04258       2.19311       1.95409       1.99487       1.88950       1.59267       1.40283       1.27775      0.983926      0.761563      0.625355      0.453530      0.335615      0.250180      0.160316      0.114712
  22  10 2410.9530    1.4656  0.9592 11.0355 -0.0041       3.13411  0.0318   0.0302   0.0559    0.1275   0.0000      0.786447   438.9658      0.468802       16.4233      0.584714      -2.10553      -4.63717       1.58550      0.277868      -1.51430    0.00365947      0.666872     -0.691962     -0.248807     -0.155908     -0.511797      0.469565    -0.0414031     0.0822710       1.68576       2.16602       2.38449       2.53336       2.43700       2.39018       2.09009       1.83994       1.66032       1.36632       1.13600      0.898370      0.705893      0.498963      0.377200      0.255226      0.181300      0.125425
  22  11 2559.3212    1.9429  1.0360 11.4016 -0.0012       2.34019  0.0360   0.0376   0.0577    0.1352   0.0000      0.711364   436.3933       5.35443       10.2573       1.78977      -3.56095      -1.84841       5.39596      -2.54618     -0.207784     -0.228080       2.00990     -0.905478      0.582102      -1.42799      0.115901     0.0930237      0.220993     -0.289171       2.13250       2.84044       3.20904       3.03456       2.56142       2.31730       2.24816       2.18725       2.14050       1.94367       1.68810       1.32445      0.998788      0.730202      0.494700      0.327138      0.215512      0.137447
  22  12 2707.1680    2.6560  0.9281 12.2973 -0.0024       1.41252  0.0311   0.0549   0.0534    0.1183   0.0000      0.706942   437.4052       2.43139       10.6542      0.953467      -5.02678      -1.10879     -0.867662    0.00226089      -1.18997      -2.20828      -1.09407     -0.814203     -0.469433      0.119882     -0.823132     0.0310823     -0.560990     0.0459009       1.96513       2.64553       2.79530       2.86861       2.48917       2.40399       2.26698       2.11303       1.91737       1.63786       1.34456       1.07697      0.803224      0.585684      0.415687      0.282414      0.199619      0.127046
  22  13 2854.8295    3.3094  0.7846 12.8259 -0.0022       1.60348  0.0250   0.0720   0.0487    0.1050   0.0000      0.720304   438.7234       10.8737       12.4926       1.52329      0.483848       3.61980     -0.838768       1.89358       3.42102     -0.137294     0.0793573      -1.06237     -0.697746    -0.0185640     -0.399502    0.00252682    -0.0772187      0.266249       1.47622       1.83260       2.01147       2.21224       2.08640       2.01734       1.79246       1.58870       1.39817       1.18156      0.965242      0.736494      0.574070      0.428708      0.326721      0.228135      0.151413      0.103881
  22  14 3001.5280    3.7265  0.9769 13.0264 -0.0042       1.41388  0.0312   0.0759   0.0553    0.1215   0.0000      0.712974   436.9210       6.53829       11.9745       4.17074       1.14352       2.73442    -0.0389959      -2.54704     -0.792175      -1.12847      0.310367    -0.0490331     -0.581775      -1.35952     -0.119298     -0.333876      0.274730     0.0958007       1.74676       2.12595       2.28888       2.49608       2.39665       2.29320       2.14336       1.88513       1.70142       1.33474       1.08538      0.892915      0.697786      0.523165      0.380279      0.270318      0.182036      0.133410
  22  15 3147.1370    3.7128  1.1787 13.3133 -0.0027       1.15874  0.0386   0.0719   0.0657    0.1169   0.0000      0.804779   441.8447       9.37112       14.6272     -0.487169       1.64898     -0.938733       2.03705      -1.34236       1.06769      -3.64083      0.307459       2.17460     -0.217528     -0.331545      0.247191      0.182665    -0.0833172    -0.0488501       1.99011       2.53353       2.75218       2.83236       2.78345       2.64238       2.53247       2.23168       1.86528       1.56894       1.30655       1.01215      0.801366      0.589716      0.433579      0.310860      0.215419      0.143960
  22  16 3292.3919    3.6388  1.5895 12.7560 -0.0010      0.637204  0.0425   0.0584   0.0754    0.1034   0.0000      0.509996   439.2464       13.0290       14.2710       1.48463      -1.18253     -0.745387      -6.25010      -3.93261      -3.03596      -3.50863      0.328208      0.266056      0.471473     -0.278546      0.139409     0.0336518     -0.374931     0.0915023       2.11475       2.73100       3.02282       3.05006       3.07826       2.99242       2.75154       2.48875       2.05213       1.74075       1.40740       1.11590      0.912796      0.656584      0.475008      0.361397      0.237707      0.165850
  22  17 3437.3777    3.0701  2.1267 12.2924 -0.0008      0.145071  0.0479   0.0425   0.0912    0.0762   0.0000      0.284553   431.4663       11.4307       17.2974      0.376273      -4.70199     -0.243837      -2.81171       5.13206    -0.0464330     -0.737949      0.335300      -2.88411     -0.131049       1.20130     -0.192856     -0.419412     0.0153539    -0.0627783       2.41846       3.21240       3.36484       3.65039       3.34213       3.39071       2.96990       2.77349       2.43835       2.03743       1.66755       1.35934       1.04931      0.763126      0.558237      0.398015      0.274809      0.181780
  22  18 3582.5175    2.5390  3.3309 11.8187 -0.0000      0.849929  0.0659   0.0294   0.1162    0.0581   0.0000      0.160791   444.0852       18.4614       17.7650       9.30517       5.60279       1.94069       2.11035       1.89623       1.30421      -1.60778      -3.76722      -1.62660       1.13685      -2.33380      0.207585      0.205891     0.0778059   -0.00480975       3.22849       4.39158       4.61820       4.88803       4.78097       4.52091       4.19796       3.72565       3.24887       2.71607       2.24692       1.77803       1.38553       1.02862      0.736689      0.524069      0.367594      0.240910
  22  19 3727.3155    2.1070  4.8292 11.2980 -0.0012      0.624587  0.0822   0.0212   0.1490    0.0518   0.0000      0.119348   437.7219       10.5643       10.6209       15.4209      -2.13738      -6.17555      -2.68387      -8.11304      -3.75334     -0.456904       4.88405     -0.951303      -1.25872     -0.373840      -2.25214      0.367563    -0.0538563     -0.422413       3.98331       5.29019       5.70129       6.09356       5.90603       5.62905       5.14516       4.63566       3.96034       3.29247       2.65956       2.12654       1.64247       1.23173      0.919578      0.634231      0.440413      0.300976
  22  20 3872.2679    1.7729  6.9188 10.8253 -0.0001      0.382359  0.1040   0.0156   0.1907    0.0464   0.0000     0.0765048   440.4411      -1.53102       10.2185      -5.61187      -5.84653      -2.60642       2.45374      -1.09336      0.378595       1.43389      -5.08772      -1.37387      -1.87515      -1.40311      -1.99823      0.278026      0.525030     -0.398186       5.01411       6.50776       7.06284       7.42059       7.21555       6.96642       6.43586       5.65084       5.04032       4.22394       3.47246       2.73864       2.15748       1.58926       1.18253      0.834990      0.574389      0.384472
  22  21 4016.7298    1.5020  9.3455 10.6812 -0.0009      0.313082  0.1380   0.0124   0.2489    0.0371   0.0000     0.0662096   448.2488       27.2806       28.5956      -8.16376       3.38951       4.17666      -2.47438      -1.20076       2.80494      -5.29059      -6.11283       3.85586     -0.263271      -1.15313     -0.915154      0.875703    -0.0117103     -0.220436       6.35971       8.32293       9.04176       9.44648       9.28891       8.74515       8.04185       7.22328       6.33575       5.35541       4.41029       3.54899       2.68831       2.01855       1.47004       1.05841      0.717476      0.472493
  22  22 4161.6461    1.2598 11.7353 10.5108 -0.0014      0.240761  0.1811   0.0099   0.3157    0.0341   0.0000     0.0689875   437.7749       12.9487       15.2570       5.71011      -13.7490      -3.20199       2.07579      -6.82438      -2.70194      -4.18382       1.49029      -7.41832      -5.08851       2.18310      -2.26598      -1.21007     -0.293614     -0.419784       7.66845       10.0148       10.8283       11.3343       11.4362       10.8070       9.91411       8.95200       7.59243       6.41201       5.14386       4.21109       3.19662       2.46392       1.77655       1.29611      0.882137      0.598139
  23   5 1632.7937    0.2593  0.1815  9.9279 -0.0074       11.4040  0.0140   0.0140   0.0288    0.0332   0.0000       6.87002   438.8241      -1.31814       19.2483      0.721419      -2.00529       1.04239       2.40699      0.503840      0.614878      0.311658     -0.150132      0.880560     -0.101692     -0.184227    -0.0730346     0.0642491     0.0567030   -0.00316181      0.782972       1.15785       1.16973       1.25712       1.25872       1.02150       1.14427      0.912516      0.884505      0.707658      0.634656      0.519883      0.442070      0.290651      0.205171      0.161180     0.0947646     0.0702753
  23   7 1969.7387    0.5720  0.4968 10.0718 -0.0044       11.7448  0.0207   0.0153   0.0407    0.0588   0.0000       1.58581   439.2275       3.48846       16.2902      -1.57857      -4.32189      0.585812      0.330708      -1.77250     -0.260451      -1.16656      0.338391     -0.156966     -0.393425      0.674536     -0.122320    -0.0248524     -0.173767      0.107582       1.29255       1.80549       2.07097       2.17559       2.19039       2.11580       1.79686       1.68099       1.28736       1.03465      0.898301      0.640608      0.540737      0.377948      0.283311      0.204487      0.135758     0.0999115
  23   8 2131.1979    0.8069  0.6222 10.1599 -0.0026       6.49308  0.0231   0.0187   0.0418    0.0813   0.0000       1.09467   438.9642       1.16349       17.0466       2.48406      -2.64539      -1.77225      0.295622      -3.52524      0.511127      0.160494     -0.636759      0.250870     -0.134736     -0.400973     0.0565614    -0.0207794     -0.151902      0.102815       1.38376       1.67189       1.74255       1.99337       1.80613       1.76839       1.66287       1.53655       1.26553       1.14204      0.967773      0.758712      0.580753      0.448313      0.327117      0.237138      0.178312      0.114489
  23   9 2287.5787    1.1843  0.7659 10.5789 -0.0051       3.88411  0.0242   0.0258   0.0475    0.1043   0.0000      0.814772   441.4241       2.79318       14.6522     -0.656354      -1.22540       4.33917       1.15485     -0.956604      -2.45582      -2.26198      0.239325       1.37448      -1.12106      0.633420   0.000565084      0.147982      0.115436    -0.0408981       1.37294       1.71519       1.77276       1.94088       1.97857       1.86700       1.64291       1.46283       1.38725       1.22440      0.938355      0.748809      0.595827      0.471863      0.338252      0.246312      0.169909      0.118175
  23  10 2439.3380    1.5040  0.9479 11.3387 -0.0085       3.49377  0.0311   0.0309   0.0543    0.1093   0.0000      0.762964   438.8579     -0.212808       15.9922       1.28748      -1.58249     -0.475563       2.86564      0.719095     -0.105806      0.972119      0.429481      -1.02021      -1.56827     -0.733530    -0.0263818     -0.455424     0.0734012     -0.100621       1.62508       1.96328       2.12399       2.31690       2.27777       2.27423       2.11423       1.76299       1.56208       1.39126       1.15045      0.893283      0.686082      0.537304      0.400242      0.319222      0.212157      0.144585
  23  11 2588.7973    2.0696  1.0335 11.6331  0.0000       3.19551  0.0315   0.0399   0.0576    0.1254   0.0000      0.749861   441.7003       2.75388       15.6827      -2.31664      -1.19745       1.27800     0.0479216     -0.336465       1.44971      -3.02041     -0.534979     -0.462384     -0.370340    0.00463423    -0.0202049      0.238659   -0.00249464    -0.0864694       1.60730       2.10198       2.12753       2.41307       2.33681       2.19184       1.93357       1.89029       1.67011       1.37582       1.11315      0.896470      0.709614      0.539312      0.406416      0.287308      0.212150      0.141771
  23  12 2737.6553    2.7112  0.9702 11.8407 -0.0022      0.666094  0.0292   0.0519   0.0521    0.1429   0.0000      0.638986   436.5921       1.02314       15.1467      0.891363      0.247695       4.23001      -1.07975      0.405842      0.118458      -1.47571      0.900556     -0.101891       1.65997      0.454333     0.0948754      0.231215    -0.0384167    -0.0502232       1.51547       1.98154       1.96692       2.25356       2.28009       2.12084       1.99253       1.61577       1.53639       1.27473       1.10747      0.854093      0.649422      0.513493      0.354737      0.279085      0.187331      0.130154
  23  13 2886.1986    3.2788  0.9639 12.7277 -0.0036       1.10364  0.0301   0.0646   0.0541    0.1217   0.0000      0.657926   438.7200       5.01750       12.8895       5.22587      0.476421      -3.65842     -0.772950      -1.13215     -0.163017       1.94247      -1.53448     -0.899939     -0.173697     0.0294694     -0.796309    -0.0995599     -0.353035     -0.159441       1.52585       1.92942       2.18052       2.32451       2.17306       2.13284       1.93451       1.78894       1.56200       1.30141       1.09287      0.895671      0.657818      0.500587      0.395391      0.281397      0.197961      0.135841
  23  14 3033.5561    4.0672  0.9956 12.7903  0.0042       1.61088  0.0300   0.0784   0.0537    0.1585   0.0000      0.593411   440.1600       9.79744       16.5524       4.46997      -2.23662      -4.20763      -3.26425       3.04513       1.68083      -1.33985     -0.366455      0.440765      0.489851     -0.373447      0.488108      0.125178     -0.203559     0.0106509       1.61083       2.16054       2.17243       2.32354       2.29369       2.29437       2.08404       1.87445       1.59083       1.36406       1.10815      0.933109      0.717958      0.555539      0.398865      0.275844      0.194386      0.138086
  23  15 3179.9094    3.8622  1.2472 13.0305 -0.0018       1.98328  0.0374   0.0700   0.0646    0.1316   0.0000      0.736545   436.7108       10.9360       17.4869       5.49925      -1.05453       1.26429     -0.483859     -0.826515     -0.984880      -1.31062      0.786005      -1.55620    -0.0703969     -0.563195      0.814957     -0.273475     -0.172715    -0.0279293       1.85385       2.41205       2.51645       2.72583       2.72571       2.63628       2.31724       2.15913       1.85189       1.53275       1.25298       1.02560      0.769060      0.609252      0.446884      0.335812      0.227850      0.157911
  23  16 3325.6558    3.5122  1.6144 12.7991 -0.0007    -0.0461257  0.0418   0.0552   0.0738    0.0897   0.0000      0.446053   434.6879       7.12333       17.8203       9.05835      -4.73934      -5.57483      0.855523      -5.96313       2.59934     -0.732070      0.431008      0.240986      0.429304     -0.476809      0.552281    -0.0907089      0.529120     0.0521577       2.00006       2.59244       2.69073       2.95814       2.91174       2.84111       2.55129       2.39393       1.98089       1.69541       1.41111       1.13931      0.888305      0.689021      0.496118      0.380910      0.262151      0.174227
  23  17 3471.5768    2.8794  2.5173 12.2234 -0.0011       1.02931  0.0546   0.0363   0.0952    0.0635   0.0000      0.218517   444.8813       10.9851       15.3112       6.23693       6.98762      -3.03164       2.58468       2.58202      0.386265      -5.38497      -1.98028      0.622604      -1.30051      0.531048     -0.309402     -0.104781      0.407348      0.175903       2.58705       3.46958       3.67174       3.86409       3.93045       3.75101       3.39352       3.00635       2.65370       2.26702       1.87639       1.52816       1.15792      0.907847      0.633444      0.488668      0.339929      0.228877
  23  18 3617.1706    2.4019  3.7476 11.7672  0.0005      0.994249  0.0685   0.0259   0.1224    0.0487   0.0000      0.154656   436.3015       21.5319       19.6562       1.24570     -0.725549       6.26048       4.23031     -0.689852       1.22331      -3.82027     -0.897458     0.0164367       1.93420      0.292145     -0.488928     -0.104842    0.00459506     0.0389039       3.27723       4.10790       4.54454       4.82522       4.81212       4.53883       4.21224       3.67322       3.34374       2.79119       2.34023       1.87479       1.48874       1.11501      0.850013      0.584654      0.416114      0.286280
  23  19 3762.7260    2.0209  5.4359 11.1911 -0.0008      0.669382  0.0861   0.0190   0.1604    0.0467   0.0000      0.103045   440.5955       16.9219       23.0333       6.79596      -2.25918      -5.64289       8.44883      -3.03744     -0.384671      -6.87969      -1.94695      -2.05494     -0.258096      -1.84097      0.999204      -1.42290     -0.170196      0.738938       4.01300       5.30416       5.72443       6.10869       5.93529       5.83195       5.36385       4.79963       4.11263       3.53411       2.81556       2.31802       1.76309       1.41677       1.01864      0.751963      0.523154      0.361258
  23  20 3907.8494    1.6813  7.0929 10.8881 -0.0015      0.440125  0.1054   0.0148   0.2004    0.0414   0.0000     0.0815046   433.7920       27.3917       17.2079      -11.9223      -11.9707      -5.01222       6.46762     -0.215540      -3.84277      -10.6085       3.24951     -0.532524       2.32477      0.922812      -2.90147      -1.70691     -0.345943      0.106852       4.78604       6.32102       6.80468       7.01142       7.00940       6.86407       6.32319       5.70732       5.03574       4.21412       3.45838       2.82048       2.22431       1.69260       1.26705      0.924279      0.644037      0.450388
  23  21 4053.0072    1.4418 10.5832 10.6162 -0.0006      0.219695  0.1507   0.0111   0.2717    0.0344   0.0000     0.0624606   442.6938       7.61367       11.3364       8.94985      -10.7197       2.39452       2.82661      -3.36718       12.0200      -10.3227       2.87485      -4.15092      -5.10284      0.102973       1.56399      0.371414     -0.871017     -0.131011       6.39706       8.31669       9.11504       9.40308       9.54955       9.07111       8.44960       7.53767       6.67144       5.61326       4.63984       3.76584       2.97673       2.24875       1.67782       1.20673      0.861828      0.586092
  23  22 4198.0548    1.2062 12.9367 10.5529  0.0001      0.205659  0.2034   0.0091   0.3470    0.0308   0.0000     0.0674023   449.5152       33.8168       20.6783       13.2120      -8.64679       10.4680       7.22639      -2.33471     -0.280393       5.75019      -7.43430       1.00014      -2.41264     -0.153099       2.08912      -3.12840     -0.993482     -0.249586       7.74512       10.1906       11.1304       11.6092       11.5216       11.2783       10.2383       9.36667       8.24348       6.85577       5.88967       4.68592       3.72353       2.82845       2.08504       1.52515       1.07218      0.727209
  23  23 4343.1335    0.9703 14.3826 10.4756  0.0006     0.0587602  0.2634   0.0077   0.4171    0.0282   0.0000     0.0845352   441.6910       25.4797       1.81673      -9.61049       9.37593       24.0702       3.34690      -8.51381       27.5258       4.07156      -19.0122      -4.55954       5.06465      0.868546      0.616837      0.118467      -1.61474      0.994012       9.49916       12.5092       13.6657       14.2591       14.3387       13.8937       12.7598       11.5868       9.96837       8.50425       7.06790       5.68206       4.48873       3.41324       2.58677       1.90005       1.28718      0.910297
  24   6 1826.3270    0.4085  0.3410 10.0035 -0.0034       18.9262  0.0200   0.0134   0.0326    0.0434   0.0000       2.81279   441.5127      0.588710       18.1870       2.58668      -1.48670      0.396667       2.01127     -0.768720     0.0733575      -1.49087     -0.126123       1.05069      0.137136      0.337873     -0.321102      0.215445     0.0101956     -0.102971       1.15553       1.25631       1.58620       1.53647       1.44409       1.65454       1.26042       1.28038       1.25196      0.955853      0.766334      0.677905      0.445164      0.383458      0.307338      0.229681      0.179520      0.145430
  24   7 1993.6352    0.6005  0.6301  9.8214  0.0025       7.93644  0.0234   0.0140   0.0427    0.0736   0.0000       1.26533   439.3648       1.23755       17.5894      -1.31520     -0.893523       2.68912      -2.16440     -0.215316      0.485684      0.812367      0.744754      0.720049     -0.509612     -0.430234     -0.136949     -0.131024      0.176915     0.0919874       1.24342       1.60227       1.73110       1.94448       1.89961       1.79781       1.61690       1.51493       1.30339       1.14389      0.893375      0.771956      0.562928      0.454244      0.344062      0.259372      0.181530      0.126151
  24   8 2156.9046    0.8609  0.6446 10.2111 -0.0018       8.77140  0.0222   0.0198   0.0429    0.0801   0.0000       1.01978   441.1309      0.736330       21.0362      -1.46077      -3.66018      0.252605      -1.02284     -0.285653      -2.13888     -0.327287      0.219798     -0.376248     -0.463149     -0.536658     -0.182550     -0.192713      0.213317      0.140747       1.18212       1.69971       1.67446       1.88777       1.69196       1.68264       1.50648       1.42700       1.30880       1.12603      0.985808      0.784797      0.645180      0.479895      0.346244      0.247586      0.172140      0.127694
  24   9 2314.4324    1.2219  0.8249 10.7029 -0.0010       5.21013  0.0247   0.0247   0.0513    0.0984   0.0000      0.821406   440.8866       1.71041       19.0600       1.39617       2.01661      -1.83856      -3.33704       1.13299     -0.126608      -1.40942      0.482974   -0.00228986      0.716758      0.462735      0.499555      0.123776      0.153239      0.133302       1.24247       1.65578       1.71303       1.83711       1.84837       1.84160       1.65414       1.55772       1.27924       1.13562      0.951363      0.782485      0.627584      0.474027      0.355429      0.263816      0.186870      0.125174
  24  10 2467.1407    1.6803  0.9888 11.2120 -0.0041       2.49262  0.0290   0.0325   0.0560    0.1243   0.0000      0.707491   439.8205       2.87636       12.5645       2.56754     -0.584150      0.386483      -5.59645       2.29957   -0.00875761    -0.0941891     -0.177674       1.13074      0.350895     -0.919659      0.712412      0.252478    -0.0545269    -0.0443159       1.41964       1.85421       1.98190       2.12490       2.16088       2.06370       1.95648       1.67403       1.51452       1.27384       1.09256      0.850412      0.679959      0.527156      0.398640      0.299256      0.216477      0.147842
  24  11 2617.8311    2.1894  1.0018 11.8838  0.0003       4.15878  0.0308   0.0420   0.0543    0.1076   0.0000      0.749922   439.9705       4.38696       17.3569      0.571173      -4.75348      -1.96793     -0.248902       1.23741     -0.878954     -0.886036     -0.645479    -0.0577382      0.951394      0.375322     -0.864759     -0.403712      0.301571      0.149153       1.45449       1.83765       1.96931       2.09426       2.11204       2.04718       1.82511       1.73988       1.52039       1.27448       1.07845      0.895231      0.678846      0.548058      0.406546      0.310707      0.215178      0.149902
  24  12 2767.7836    2.8256  0.9806 12.1621 -0.0009       1.75137  0.0272   0.0545   0.0539    0.1232   0.0000      0.636484   437.8928       8.86359       13.0530       4.90406      -2.71778       3.77772      -1.38598      0.220936      -1.73629     -0.313372      0.362889     -0.467450     -0.100080     -0.159220     -0.157818     0.0531958      0.450546    -0.0208614       1.40070       1.71396       1.89519       2.03908       2.01250       1.97539       1.81664       1.60615       1.46604       1.19628       1.02339      0.834590      0.674172      0.535468      0.374230      0.265029      0.209656      0.145572
  24  13 2917.0815    3.5965  0.8846 12.5163  0.0033       2.24432  0.0269   0.0709   0.0474    0.1334   0.0000      0.720560   436.8193       8.35633       13.2201       1.96821      -2.12367      0.745963     -0.965673       2.22716       1.73920      -3.55167      -1.52850     -0.684405      0.232349      0.161951      0.556482    0.00836592     0.0758826     0.0143622       1.43415       1.78715       1.86513       1.91495       1.91270       1.89073       1.75941       1.61454       1.42692       1.23932       1.02999      0.853483      0.668523      0.513635      0.385207      0.293867      0.207980      0.146865
  24  14 3065.1677    3.9298  1.0786 12.9651 -0.0023      0.849595  0.0313   0.0718   0.0585    0.1324   0.0000      0.668424   439.8076       4.32069       16.4022       7.40809       1.07403      -2.34295       1.55615      -3.21015       1.15065      -1.73051       1.18041      -2.42865      0.314186      0.343582      0.215439     -0.458047      0.160369     -0.197336       1.56683       2.01931       2.21618       2.26833       2.26705       2.15803       2.01370       1.84377       1.62886       1.37740       1.20180      0.968605      0.790197      0.584351      0.437184      0.316405      0.221164      0.158264
  24  15 3212.1590    3.8170  1.2965 13.0307 -0.0053       1.47289  0.0376   0.0669   0.0653    0.1201   0.0000      0.606671   439.4765       12.5469       18.2232       1.01725      -1.55545       1.05921       4.16074      -2.42876       2.43292      -3.02789       3.11928      -1.86810     -0.832482      -1.43897      0.543518     -0.277147      0.317029    -0.0565494       1.73910       2.22777       2.40226       2.55748       2.58630       2.49366       2.34709       2.02182       1.82324       1.49605       1.26692       1.01045      0.821354      0.631345      0.489433      0.338117      0.251966      0.184293
  24  16 3358.6023    3.3833  1.8903 12.7242 -0.0016      0.255894  0.0465   0.0483   0.0800    0.0739   0.0000      0.390645   439.8985       9.27701       11.9000       7.74178      -3.23068       1.27584     -0.870507       2.64046      -2.71348     -0.860672      -1.98571      -1.13917     -0.574717     -0.558002      0.718666     -0.318286     -0.213409      0.221283       2.19185       2.78768       2.98451       3.12635       3.04914       3.02397       2.87896       2.61031       2.23403       1.83966       1.56651       1.35203       1.05327      0.808234      0.608131      0.442843      0.312070      0.219636
  24  17 3505.0877    2.7525  2.7044 12.1278 -0.0003      0.578679  0.0560   0.0330   0.0963    0.0582   0.0000      0.209801   438.6060       14.4847       11.9697      0.422842      -4.03977       4.40535      -1.66424      -4.57099       1.17431      -1.95419      -1.39351      -1.29705     -0.214828      0.781743      0.270019     -0.217831      0.481142      0.204705       2.49845       3.31231       3.63943       3.85740       3.76656       3.68580       3.34409       3.11666       2.69812       2.29068       1.94013       1.56912       1.25539      0.968050      0.725938      0.531920      0.369251      0.257843
  24  18 3651.3708    2.2810  4.0879 11.6239 -0.0008      0.623490  0.0711   0.0231   0.1266    0.0453   0.0000      0.131230   429.7668       21.9110       17.1766       1.37055      -8.94558       4.85970       7.84582       7.17913       3.34815      -3.49649      -1.45634       1.19222      -1.01152     -0.507186     -0.140205     -0.463820      0.756921     -0.167030       3.19928       4.15076       4.58708       4.81425       4.83382       4.64791       4.30275       3.75982       3.45728       2.96776       2.45646       1.94912       1.60367       1.19432      0.930954      0.676662      0.488990      0.333770
  24  19 3797.3194    1.9236  5.9408 11.0850 -0.0005      0.590588  0.0889   0.0169   0.1675    0.0427   0.0000     0.0894962   432.2443       16.2166       16.4501       11.6383     -0.519306      0.625995      -2.01408       8.12325       1.02364      -5.99424      -7.00492      -1.66480      -1.18521      -1.39580      0.402620      0.748335       1.39121      0.294565       4.00491       5.24486       5.70558       5.97136       5.91257       5.74390       5.35032       4.77026       4.29963       3.64449       3.07446       2.46078       1.97717       1.51069       1.16126      0.845751      0.604505      0.418531
  24  20 3943.1370    1.6217  8.0001 10.7468 -0.0008      0.492293  0.1132   0.0132   0.2101    0.0385   0.0000     0.0746509   433.7880       16.3629       6.79803       13.9233      -2.51383      -12.2353       6.97388       2.08513      -10.9478      -2.86761       6.05542      0.127271       2.11009      0.522195       2.03985      0.555731      -1.14570      0.435056       4.82877       6.23565       6.89991       7.15351       7.22316       6.97372       6.51891       5.73908       5.26768       4.43006       3.74135       3.00583       2.46821       1.84817       1.41856       1.03044      0.742717      0.529189
  24  22 4233.8602    1.1406 13.8917 10.5340 -0.0014     0.0202621  0.2333   0.0082   0.3725    0.0292   0.0000     0.0683382   436.0168       18.6610       14.0291       4.76589      -3.00024       1.71380      -5.14038      -4.19565      0.307871      -1.28263      -1.49035       1.64896       2.92681      -2.06325      -3.23185     -0.176741       3.35859      -2.16772       8.18344       10.8098       12.0360       12.2517       12.7133       11.9452       11.3332       10.2100       8.92123       7.64484       6.32980       5.30691       4.11689       3.21782       2.43508       1.79213       1.27394      0.879384
  24  23 4380.0956    0.9319 15.4254 10.4723 -0.0005      0.189301  0.2813   0.0072   0.4414    0.0266   0.0000     0.0795515   430.5511       2.79078      -2.69636     -0.220270       11.1557      -12.0095      -20.9793       10.2904      -4.19480      -15.0319      0.986536      -3.71702      -5.55871      -4.66013      0.237754     -0.486338     0.0779071      0.498193       9.45704       12.4864       13.8382       14.6388       14.5487       14.0143       12.9188       11.8228       10.3126       8.90105       7.44797       6.01197       4.83713       3.71085       2.82511       2.08102       1.46535       1.01987
  25   5 1674.1132    0.2807  0.2025  9.9277 -0.0021       16.0987  0.0166   0.0115   0.0250    0.0354   0.0000       5.84665   439.3813      -1.61869       17.6817     -0.296178      -2.31556      0.313136     -0.141222     -0.153231     -0.364714       1.12885     -0.335535     -0.986564     -0.134476     -0.156441     -0.268815      0.108478     -0.216786     -0.100086      0.826279       1.49016       1.42898       1.76367       1.60987       1.65618       1.48805       1.29099       1.27246      0.815852      0.931556      0.519682      0.612471      0.321049      0.342551      0.182478      0.150231     0.0965285
  25   6 1847.9520    0.4384  0.3805  9.9283 -0.0041       10.5483  0.0175   0.0134   0.0328    0.0485   0.0000       2.13328   439.6215      0.181565       17.7181       1.23081      -2.37140      -1.35834      -1.27857      -1.07093     -0.891001      -2.16933      -1.05130      0.100534     0.0704756     -0.334252     -0.173566    -0.0881664      0.357083     0.0211097      0.968768       1.23490       1.37141       1.45093       1.37380       1.35120       1.35711       1.17349       1.01766      0.921637      0.783194      0.631955      0.488421      0.388909      0.288118      0.235523      0.173595      0.115006
  25   7 2017.0525    0.6392  0.4917 10.1547 -0.0024       9.73137  0.0181   0.0164   0.0373    0.0598   0.0000       1.40181   437.2594     -0.186498       17.3909       3.36778      -2.63307     0.0912214     -0.564323     -0.547977       1.30236     0.0314719     -0.325009      -1.25250      0.518379    -0.0921960      0.259078      0.262248    -0.0893665   -0.00525563       1.00216       1.24959       1.40924       1.49267       1.49109       1.41658       1.29513       1.16941       1.08389      0.958635      0.811531      0.640019      0.493596      0.405454      0.301522      0.235723      0.172348      0.117320
  25   8 2181.8627    0.9172  0.7801 10.2870  0.0005       6.85585  0.0258   0.0191   0.0477    0.0891   0.0000      0.931692   439.1738       1.50755       13.0945      -1.38512      -3.40479     -0.865599      0.267728      -3.36606       1.23110      0.419006       1.49886      0.696947     -0.366828      0.180502     0.0614929      0.113388    -0.0623357     -0.200448       1.39360       1.83487       2.06076       2.09738       2.03677       1.84191       1.70282       1.68528       1.50653       1.28189       1.10652      0.916733      0.734975      0.562853      0.412270      0.312961      0.234269      0.150627
  25   9 2340.6600    1.2826  0.8835 10.7648 -0.0010       6.39089  0.0274   0.0250   0.0501    0.0976   0.0000      0.792368   439.0945       1.16547       12.7556      -1.42665       1.31348     -0.216345     -0.354026     -0.700491     -0.263561      0.969489     -0.518039      0.301040    -0.0695762     -0.179290     -0.683170     0.0317875      0.358153    0.00848819       1.36833       1.81068       1.95227       2.07192       1.95319       1.92739       1.75721       1.60496       1.50323       1.25770       1.08784      0.910684      0.699881      0.553123      0.419752      0.316442      0.225881      0.161408
  25  10 2494.4644    1.7877  0.9443 11.4014 -0.0027       2.86299  0.0303   0.0340   0.0505    0.1079   0.0000      0.749425   438.3413       6.63353       18.3239       1.08371      -2.44595       1.41211       1.88162    -0.0948271      0.554007      0.481050      0.802187      -1.83605      -1.30486     -0.994903     -0.295703     -0.431024     -0.373163      0.330814       1.52386       1.94254       2.00502       2.03662       1.94554       2.00185       1.97517       1.86672       1.57536       1.35279       1.09438      0.877487      0.712380      0.562796      0.445324      0.354792      0.277631      0.199850
  25  11 2646.2966    2.3240  1.0826 11.5696 -0.0030       1.85212  0.0306   0.0417   0.0578    0.1626   0.0000      0.671866   440.0004       4.65523       15.2122      -1.07213      0.179599      0.418878      0.494205     -0.240664     -0.570940     -0.824430      0.220657     -0.791743      0.345959     -0.540539      0.949493     -0.465640    -0.0819056    -0.0692893       1.43214       1.78877       1.95730       2.20375       2.07740       1.96704       1.98231       1.76427       1.48666       1.26659       1.13387      0.912651      0.718048      0.584424      0.425640      0.317688      0.236126      0.172017
  25  12 2797.4433    2.9591  0.8561 12.5358  0.0010       1.44616  0.0251   0.0583   0.0474    0.0993   0.0000      0.669223   437.5015       5.54839       14.1574       2.20854      -2.82807      -2.44650      0.682637    -0.0130106       1.57204      -1.84741     -0.639813     -0.907910       1.26948     -0.661980      0.470523      0.448364     0.0686185     0.0699787       1.28248       1.55224       1.67350       1.83070       1.82168       1.76902       1.62049       1.48537       1.41935       1.11775      0.996116      0.792722      0.674854      0.498588      0.380073      0.295279      0.216849      0.157627
  25  13 2947.5476    3.5861  0.8825 12.8842 -0.0040       1.79116  0.0270   0.0700   0.0472    0.1076   0.0000      0.626663   439.8899       9.14315       14.2544       1.87734      -3.38238      -1.60409       1.31511      -2.35407       1.05692     -0.916396      -1.00945     -0.576167      0.841418     -0.457394     0.0546045     -0.347606     -0.236490     -0.313016       1.38308       1.84645       1.99308       2.22074       2.23183       2.09477       1.93610       1.69480       1.53249       1.26381       1.02654      0.848572      0.691000      0.509937      0.386529      0.287663      0.218667      0.150573
  25  14 3096.3699    3.9485  1.0871 13.2050 -0.0009       1.69589  0.0305   0.0719   0.0617    0.1152   0.0000      0.812591   439.6496       5.36170       9.40518       3.69393      -1.59956      -2.44008      0.681686      -1.45490       1.79022     -0.641956      0.430711     -0.797987     -0.444624     -0.128120  -0.000956778     -0.133056      0.289888      0.120239       1.39922       1.83079       2.04367       2.13020       2.14323       2.12348       1.87194       1.79827       1.50975       1.28978       1.12559      0.874839      0.715969      0.574629      0.418575      0.323284      0.227405      0.168703
  25  15 3243.9660    3.7710  1.3348 12.9091 -0.0030     0.0892293  0.0366   0.0619   0.0650    0.1108   0.0000      0.593722   443.4885       9.63134       17.8687      0.939493      -4.03352       3.09774      0.377539     -0.994934      -2.93009      -3.22584      -1.58033     0.0661769      -2.12170     -0.351010     -0.280082      0.601653     -0.518832     -0.191952       1.76020       2.21510       2.43321       2.60811       2.71970       2.63869       2.39617       2.05543       1.85489       1.57041       1.34310       1.03987      0.829033      0.630417      0.493534      0.377488      0.279967      0.199836
  25  16 3391.2030    3.1308  1.9064 12.8475 -0.0040      0.182618  0.0463   0.0453   0.0823    0.0688   0.0000      0.331699   439.7256       11.3461       10.9168       2.51010      -4.35428     -0.446633       9.08238      0.760683       1.23235      0.299605      0.452179      -1.23412      -1.19847     -0.714957      0.446898     -0.289619      0.195227    -0.0948949       2.00154       2.59724       2.84998       3.06646       2.96415       2.94658       2.70719       2.43073       2.21250       1.94612       1.64658       1.31824       1.06315      0.814653      0.652534      0.473565      0.351870      0.249956
  25  17 3538.4484    2.6304  2.9430 12.1727  0.0002      0.911605  0.0589   0.0305   0.1016    0.0520   0.0000      0.199040   438.7427       13.7863       7.33537       3.95956       3.81692      -2.87123      -2.25883       2.10979       3.65393      -1.32427     -0.146455     -0.106213     0.0931680     -0.761133     0.0293490     -0.264157     -0.353483     -0.362571       2.50988       3.32893       3.58790       3.86900       3.86893       3.68705       3.40154       3.18528       2.74003       2.42845       2.02990       1.68527       1.37026       1.05079      0.801984      0.598543      0.419290      0.304853
  25  18 3685.1036    2.2270  4.4800 11.4784 -0.0005      0.460257  0.0735   0.0209   0.1316    0.0432   0.0000      0.118773   437.5902       15.3388       11.3618       3.00175       3.25071       5.71801       8.36990     -0.404701      -7.65129      0.920525       1.59849     -0.944162     -0.397568      -1.89591      0.607302      -1.34471     -0.452363    -0.0771773       3.13414       4.18615       4.42798       4.90292       4.66708       4.60136       4.27663       3.96813       3.51261       3.10237       2.52300       2.14216       1.66547       1.34870       1.01048      0.753076      0.554682      0.390853
  25  19 3831.9152    1.8557  6.3527 11.0678 -0.0006      0.616860  0.0932   0.0158   0.1704    0.0391   0.0000     0.0826196   436.0951       6.99095       22.7930       2.32817      -9.88393      -1.77017      -1.21328      -12.2785       5.44051      -1.67310       7.77370       5.43257      -1.69148      0.284278     0.0377312       1.00944     -0.825360     -0.434716       3.92676       5.19340       5.75804       6.08011       6.07301       5.84926       5.57915       4.94817       4.36537       3.79476       3.16704       2.70087       2.12897       1.65891       1.26561      0.935598      0.659471      0.478368
  25  20 3978.1787    1.5613  8.8811 10.7122 -0.0015      0.334601  0.1215   0.0120   0.2275    0.0358   0.0000     0.0681869   448.7568       21.5731       12.1552       8.72763      -21.9757      -1.25002       4.13538      -4.64386      -10.7014       3.95238       5.26073      -1.06879      -3.07882       1.04857       2.32615     -0.308494       1.14152      0.117932       4.94847       6.54067       7.10094       7.60037       7.40901       7.24621       6.86313       6.11913       5.53437       4.85836       4.10011       3.30890       2.70584       2.13021       1.61337       1.18966      0.864298      0.610482
  25  21 4124.0547    1.3007 11.0318 10.5974 -0.0026      0.155331  0.1638   0.0098   0.2898    0.0321   0.0000     0.0679088   433.1324       8.78201       21.4046       2.38226      -10.5032      -3.34128       5.67378      -11.0583       8.62973      -4.67135      -9.61228       3.79568       1.61315      -1.53766     -0.772343     -0.855808      -1.46579      0.519190       6.30911       8.23299       9.04131       9.52978       9.36376       9.03893       8.46692       7.76290       6.98949       6.08694       5.21892       4.28894       3.45166       2.68555       2.05833       1.52003       1.09319      0.782636
  25  22 4270.5632    1.0853 14.0184 10.5240 -0.0010      0.220880  0.2329   0.0079   0.3756    0.0281   0.0000     0.0744296   425.5371      -4.00235       28.3014       2.59367       5.67379       5.31408      -3.47193      -16.8950      0.450227      -2.64159       4.06980      -13.5005       5.37671      -4.78176      -1.75046       2.56844      0.197452      0.257092       8.05027       10.5748       11.7661       12.0745       12.4168       11.8323       11.0830       10.2170       9.04417       7.87344       6.58411       5.45001       4.40413       3.45260       2.65340       1.95224       1.41668       1.00684
  26   4 1508.7148    0.1746  0.1614  9.9784 -0.0299       40.1234  0.0195   0.0114   0.0336    0.0317   0.0000       16.2512   440.7221       1.15318       20.7996       1.34910      -1.70674      0.366042      0.114276     -0.289183       2.56413      0.390493       1.90649     -0.377444     -0.116461     0.0740098     -0.243471     -0.259636      0.254442     -0.143485      0.870357       1.27278       1.64107       1.24158       1.72236       1.30909       1.33833       1.19308       1.09910      0.982575      0.806702      0.584074      0.523359      0.345077      0.281136      0.221667      0.173609      0.128247
  26   5 1694.0760    0.2919  0.2810  9.9418 -0.0064       25.4337  0.0182   0.0105   0.0294    0.0370   0.0000       4.72195   438.9458      0.104914       20.0459      -1.23879      -2.67597      0.145451       1.82033     -0.383520     -0.851067     -0.440483     -0.853037     -0.972054     -0.767017      0.111392      0.465926     0.0920290      0.145624     -0.154349      0.908166       1.20019       1.32673       1.54063       1.33668       1.43947       1.29888       1.13730       1.06070      0.879455      0.726081      0.635074      0.516950      0.373395      0.310259      0.232573      0.166064      0.112872
  26   6 1869.0918    0.4811  0.4382  9.9059  0.0011       12.1148  0.0183   0.0129   0.0365    0.0505   0.0000       1.88958   439.2267     -0.513280       18.5685     -0.327225     -0.322140      0.548369     -0.498745      0.441393      0.824986      0.978281       1.80218      0.173808      0.218767      0.452107      0.164785    -0.0635498    -0.0439782    0.00523323       1.09551       1.25702       1.28546       1.49719       1.59502       1.51963       1.37665       1.26154       1.13930      0.957487      0.854487      0.705591      0.552891      0.430186      0.333546      0.263172      0.169867      0.148186
  26   7 2039.8213    0.6836  0.5823 10.2048 -0.0056       8.62191  0.0196   0.0162   0.0404    0.0659   0.0000       1.29107   440.2388     -0.252321       18.1227     0.0522812      -2.35594   -0.00633719     0.0568495       1.29488     -0.268907     -0.356708       2.28809      0.350200      0.547026     -0.198539      0.209469      0.265009      0.309912      0.132939       1.00512       1.29608       1.41529       1.50266       1.55009       1.48918       1.32085       1.23719       1.14518      0.991753      0.860841      0.686876      0.526812      0.432130      0.340769      0.258681      0.193906      0.139658
  26   8 2206.1479    0.9826  0.7806 10.3719 -0.0022       5.03236  0.0234   0.0199   0.0481    0.0904   0.0000      0.860326   438.1773      -1.24744       19.1523      0.738079     -0.620262       1.04184      0.666667      0.290592      -1.40769      0.384799      0.419496    -0.0890419     -0.174484       1.01927     -0.420704      0.394139     -0.144651     0.0398143       1.17896       1.45592       1.53220       1.69621       1.60214       1.65830       1.59658       1.44434       1.28749       1.07345      0.938717      0.759460      0.635031      0.524115      0.388790      0.290676      0.217776      0.154888
  26   9 2366.1766    1.3520  0.8558 11.1819  0.0024       3.88166  0.0261   0.0267   0.0500    0.0894   0.0000      0.783536   441.4640       1.18005       18.3267    -0.0249954      -1.98226      -1.60574     -0.897769      0.934592     -0.324601       1.60837      -1.17775      -1.03369      0.105840      0.864282     -0.516115     -0.406978     -0.411192     -0.104636       1.22156       1.59377       1.83935       1.93202       1.92719       1.89856       1.67214       1.63138       1.46027       1.16391       1.01823      0.872224      0.677513      0.539190      0.421428      0.321759      0.226195      0.162348
  26  10 2521.3628    1.8502  1.0170 11.6258 -0.0018       3.75730  0.0297   0.0345   0.0562    0.1001   0.0000      0.729897   440.0082       3.36701       14.0409       3.55493      -2.59692     0.0247052     -0.373285      0.906529      0.475092       2.93359      -1.67953     -0.123642      -2.64691      0.529350    -0.0374467      0.179824      0.102462      0.210591       1.41788       1.74048       1.84767       1.95032       1.87156       1.87965       1.77993       1.72630       1.53693       1.28739       1.09394      0.903182      0.734425      0.580571      0.459923      0.345777      0.269791      0.192668
  26  11 2674.4886    2.3704  1.0898 12.0225 -0.0015       2.72020  0.0318   0.0427   0.0569    0.1226   0.0000      0.727662   439.8089       6.99254       14.9446       1.19268      -4.22174      -1.97683      0.143148      -2.46458     0.0105122      -2.40519      0.706748      -1.36908     -0.551682     -0.210050      0.948105     -0.209912     -0.181917     -0.140818       1.40869       1.91203       2.10280       2.22017       2.15510       2.07252       1.98916       1.78219       1.67398       1.40323       1.19683      0.964812      0.800014      0.609921      0.472669      0.368323      0.272935      0.199268
  26  12 2826.6872    3.1895  0.9198 12.4054 -0.0032       1.74321  0.0284   0.0597   0.0471    0.1272   0.0000      0.655319   439.4403       2.99094       14.9905       1.11960      -1.86867      0.446951      -1.26856      -2.00467      0.332404      0.490345       2.23401      -2.30622     0.0326172     0.0946487      0.287256     -0.107366  -0.000836062      0.289783       1.52945       2.00618       2.04142       2.00158       1.91853       1.96626       2.00150       1.90050       1.73435       1.38457       1.14378      0.909103      0.762467      0.638473      0.511608      0.389097      0.278637      0.190004
  26  13 2977.5991    3.7076  1.0294 12.6266 -0.0001       1.09228  0.0284   0.0654   0.0516    0.1338   0.0000      0.608144   441.8008       7.36844       15.7011       2.74736      -1.61501       3.01994     -0.764683       3.94126      -1.51652      -1.33529      -1.04327     -0.523845      0.360308     -0.792690     0.0450701     0.0960980      0.139203     -0.124384       1.31284       1.62069       1.81141       1.90656       1.86149       1.78639       1.72464       1.65743       1.43607       1.28040       1.09388      0.885193      0.691110      0.569208      0.438760      0.344291      0.261482      0.186668
  26  14 3127.0822    3.9309  1.0735 13.2016 -0.0027       1.02071  0.0295   0.0717   0.0591    0.1102   0.0000      0.727178   438.3569       6.77472       14.0606       6.68579      -1.84168      0.291375      -1.77548      0.332890      -2.15694      -1.31236     -0.453979     -0.868112    0.00190957      -1.24600     0.0587134      0.234577     -0.371093    -0.0949035       1.31476       1.70571       1.86445       2.02254       1.95996       1.92406       1.82073       1.70683       1.45894       1.25502       1.08930      0.888078      0.696712      0.573444      0.451553      0.327525      0.238556      0.181254
  26  15 3275.5400    3.7539  1.5018 12.9136  0.0008      0.501239  0.0385   0.0573   0.0686    0.0967   0.0000      0.477180   442.7066       10.2803       14.3830       1.99630      0.533350      -3.71048       1.38079       1.71738       5.22136      -2.26738      -1.67409     -0.697389      0.837022      -1.21059     -0.122686      0.567840     0.0109496     -0.296939       1.63523       2.19411       2.27675       2.49783       2.46063       2.32086       2.28536       2.03553       1.84244       1.59651       1.39604       1.12988      0.913803      0.749042      0.559222      0.413392      0.313117      0.224666
  26  16 3423.5309    3.0989  2.3411 12.4957 -0.0010      0.975302  0.0501   0.0394   0.0890    0.0643   0.0000      0.284200   438.2495       5.99445       15.9822       7.71979      0.686641      0.252821      0.848858      0.617207       1.51845     -0.250261      0.992175      -2.99706       1.08241     -0.412883     -0.728543     -0.483271     -0.381481    -0.0852252       2.08785       2.70642       2.80546       2.96524       3.06487       3.03708       2.89688       2.59743       2.30745       2.00512       1.73238       1.45742       1.18602      0.925980      0.699846      0.550806      0.410356      0.295816
  26  17 3571.2129    2.5265  3.1281 12.1319 -0.0006      0.247018  0.0598   0.0283   0.1065    0.0495   0.0000      0.203684   442.3991       3.42868       10.5593      0.841511     -0.454580    -0.0455436      -5.37642      -5.47470      0.727239      -1.73361      0.747619      -1.12605      0.488204      -1.52866       1.37383     -0.123144     -0.313173     -0.591396       2.58917       3.26108       3.50741       3.66823       3.70205       3.71312       3.51106       3.13162       2.80324       2.46585       2.10575       1.73291       1.42050       1.13064      0.871138      0.664080      0.481461      0.354675
  26  18 3718.7357    2.1182  4.9611 11.3283 -0.0001      0.421738  0.0762   0.0185   0.1371    0.0408   0.0000     0.0970203   439.8108       15.9659       15.7987       6.82325      -2.72559      -7.56506       3.13846      -4.05344      -2.57680      -1.72259      0.569415      -2.36818      -3.25253       2.17428     -0.250878     -0.123340     -0.826452     -0.651853       3.10940       4.10874       4.49676       4.72718       4.64109       4.57220       4.37729       4.02344       3.59565       3.13240       2.64889       2.24166       1.78323       1.43704       1.09728      0.838133      0.618078      0.456108
  26  19 3865.9959    1.7466  6.9582 11.0534 -0.0002      0.564580  0.0991   0.0143   0.1842    0.0360   0.0000     0.0797354   435.3495       11.8010       13.3363       4.34259     -0.909980       4.95169     -0.119968     -0.695114      -2.41442      -3.76326       4.74457      -2.95358       2.65261      -2.56211       3.47220     -0.623247       1.19249      0.452418       4.07073       5.36353       5.82309       6.15812       6.03360       5.96143       5.61807       5.14053       4.63932       4.04955       3.52666       2.86714       2.35691       1.88304       1.41741       1.09993      0.794955      0.572303
  26  20 4012.7038    1.5012  9.0819 10.7708 -0.0005      0.290988  0.1266   0.0116   0.2286    0.0340   0.0000     0.0692449   441.0300       17.3484       19.2490       9.51842      -5.64618      -17.4900       4.13318      -1.31261      -5.07424      -4.47426      0.991711      -1.04794      -9.20392      -2.12411      -1.33608     0.0468596      0.844354     -0.439919       4.93457       6.39879       6.95009       7.40361       7.48474       7.36784       6.84466       6.23301       5.63070       4.87973       4.12798       3.44224       2.76556       2.22468       1.70551       1.29967      0.944081      0.690856
  26  21 4159.3435    1.2620 11.9957 10.5995  0.0001      0.247638  0.1795   0.0091   0.3064    0.0305   0.0000     0.0655828   435.4738       10.2491       10.3812       24.6593       12.6014      -15.2067      -15.2814      -8.50764      -1.44357       2.70647      -4.14649       1.82835       7.11397      -4.55583      -3.25675      -1.63473       1.40114     -0.634485       6.28797       8.21571       9.21241       9.60784       9.73219       9.51625       8.94772       8.17123       7.35409       6.35755       5.42513       4.49659       3.63192       2.89737       2.25424       1.70230       1.25231      0.912091
  26  22 4306.0111    1.0050 14.6919 10.5297  0.0030      0.290529  0.2536   0.0072   0.4006    0.0268   0.0000     0.0820026   438.3636       20.7170       9.60212       2.93802      -10.7981       4.40763       23.3269       5.45866      -7.80662      -3.84057     -0.671442       4.50352      -6.68534      -3.79533      0.821215      -1.02160       2.45394      -1.01305       8.15556       10.7119       11.9905       12.6129       12.7956       12.4973       11.7024       10.7522       9.45270       8.20956       6.99629       5.88891       4.69047       3.76404       2.89496       2.19392       1.59808       1.17701
  27   6 1889.8208    0.4935  0.4411  9.9737  0.0007       13.0056  0.0181   0.0135   0.0355    0.0492   0.0000       1.87100   440.7244      0.265698       18.6149       2.66775      -4.51516       3.24003     -0.409533     -0.976075      0.499334       1.99125     -0.823948       1.60570     -0.507568    -0.0660709     0.0634067     -0.437534     -0.300294     -0.130689      0.994436       1.22970       1.36560       1.56948       1.44427       1.33179       1.32404       1.30530       1.08600      0.965487      0.883604      0.700538      0.517316      0.443742      0.369254      0.275529      0.199007      0.153803
  27   7 2062.1662    0.7170  0.6115 10.0317 -0.0001       10.5274  0.0204   0.0162   0.0406    0.0684   0.0000       1.18159   440.6487     -0.738527       20.7421      -2.34432      -4.49541     0.0235565      -1.71288      0.258130      -1.30871      -1.11653       1.19507      0.388264      0.273798     -0.572506     -0.761670     -0.371232     0.0528167    -0.0839234       1.00400       1.16523       1.43244       1.49537       1.43055       1.36735       1.45883       1.27123       1.07537       1.00195      0.852647      0.643720      0.591070      0.469836      0.357677      0.268307      0.206592      0.148126
  27   9 2391.1042    1.4697  1.0802 10.8810 -0.0030       3.74759  0.0293   0.0257   0.0579    0.1199   0.0000      0.741364   440.3354       3.00234       16.6926     -0.739364      -1.06613      -1.09951       1.39093       2.20211      -1.36406     -0.647571       1.17757     -0.501879      0.445255      -1.39942       1.00023     -0.130789    -0.0535776     -0.351276       1.25253       1.67609       1.85315       1.88039       1.93234       1.95287       1.82425       1.62055       1.47512       1.23033       1.11133      0.941658      0.750763      0.596011      0.463501      0.343310      0.265417      0.198838
  27  10 2547.6516    1.9805  0.9276 11.7927 -0.0000       2.11522  0.0263   0.0368   0.0499    0.0949   0.0000      0.718370   439.6519     -0.460775       17.2300       1.98780      -2.59705     -0.797838     -0.417368       1.88045       2.06114     -0.669913     -0.850419      0.513635     -0.212611     0.0816161      0.707319     -0.216506      0.251852      0.242699       1.16018       1.52035       1.59645       1.79473       1.77988       1.78312       1.59662       1.50453       1.32571       1.15516       1.02827      0.870700      0.718834      0.536774      0.436562      0.321621      0.254645      0.178131
  27  11 2702.2408    2.6008  1.0094 12.1385 -0.0033       3.49163  0.0276   0.0465   0.0533    0.1054   0.0000      0.682199   440.3013       5.48797       16.9901       3.65912      -6.27816      -3.94804       3.64164       2.61068     -0.977289     -0.265958      0.864643     -0.776859      -1.04520       1.06029    -0.0641529      0.211704     -0.439140     -0.186791       1.24727       1.59819       1.77631       1.84410       1.88225       1.83501       1.71094       1.63745       1.52125       1.31852       1.06133      0.863935      0.681696      0.559103      0.464110      0.359030      0.271940      0.205416
  27  12 2855.4785    3.3449  0.9366 12.4953 -0.0004       1.98336  0.0260   0.0619   0.0484    0.1250   0.0000      0.635086   437.2173       2.13317       13.6977       3.27523     -0.843384       1.21338      -1.61922     -0.497509      0.471095      -3.99805     -0.429579       1.39968      0.338181      0.164666      0.265704     -0.247748      0.203476     -0.183112       1.19294       1.59018       1.61724       1.80180       1.76772       1.79295       1.65312       1.53085       1.31455       1.18193       1.01742      0.882632      0.710842      0.575051      0.433902      0.330348      0.243016      0.175912
  27  13 3007.1879    3.7820  1.0846 12.7483 -0.0020       1.23528  0.0301   0.0647   0.0541    0.1289   0.0000      0.653638   438.0029       6.68226       14.2408       1.32876      -1.86299       4.46902      -3.04490      -1.41171       1.13411     -0.261620       1.51214     -0.442622       1.49697      -1.76760     -0.386871     0.0628911    0.00495762     -0.120195       1.28618       1.64183       1.86668       1.93271       1.95945       1.94125       1.79160       1.64534       1.50448       1.24666       1.11420      0.896831      0.736110      0.605191      0.451414      0.363292      0.256967      0.190095
  27  14 3157.3734    3.9235  1.1481 13.1604 -0.0041      0.837719  0.0316   0.0684   0.0583    0.1173   0.0000      0.640575   441.2832       12.1772       16.5388       2.88301     -0.449575     0.0290550      -2.48051     -0.897630       2.28069      -2.52816       2.49212     -0.588232     -0.609972     -0.801057      0.620260    -0.0567068     0.0297265      0.136551       1.34205       1.68079       1.82743       1.94929       1.96034       1.92585       1.86539       1.68995       1.52279       1.32648       1.17683      0.916502      0.787076      0.631072      0.485962      0.380891      0.284852      0.209871
  27  15 3306.6511    3.5197  1.6392 12.9283  0.0005      0.921797  0.0391   0.0519   0.0720    0.0825   0.0000      0.422982   438.3591       9.99357       10.9465       6.24564     -0.693946      -1.97207      -1.74942      -3.61505       1.24989       2.08697      -1.28522     -0.105957       1.38278     -0.747983      0.398275      0.439749    -0.0317822     -0.310369       1.58741       2.03429       2.24863       2.38710       2.39318       2.28349       2.20589       2.06020       1.84844       1.64213       1.36387       1.17102      0.978438      0.785418      0.600497      0.471270      0.342003      0.246804
  27  16 3455.4328    3.0153  2.3408 12.4689  0.0010      0.734947  0.0488   0.0371   0.0881    0.0629   0.0000      0.263502   442.5013       10.3265       14.8995       3.22103       3.78386     -0.656785      -3.61041       1.40537      0.563980      -2.67249      -1.73064      -2.35647       1.96177       1.63848    -0.0993920     -0.166407     -0.161655      0.159185       2.00252       2.65452       2.78236       2.98612       3.01184       2.92774       2.76522       2.58893       2.41281       2.05292       1.73720       1.43765       1.15986      0.949381      0.726642      0.582270      0.445291      0.330286
  27  17 3603.8767    2.4436  3.4752 11.8801 -0.0011      0.827264  0.0623   0.0253   0.1089    0.0486   0.0000      0.166094   439.3415       13.4651       11.8147       11.2718      -5.22848      -2.57064      -4.28624     -0.555457      -1.71502      -4.74447       5.65435      -2.08060    0.00426582      0.325396     -0.229841      0.264129      0.425079     -0.843355       2.41017       3.21758       3.48736       3.74684       3.75811       3.58574       3.50860       3.15321       2.94014       2.53288       2.18378       1.83180       1.47237       1.21242      0.931641      0.723771      0.534946      0.397249
  27  18 3751.8077    2.0273  5.4309 11.2941 -0.0007      0.378273  0.0804   0.0170   0.1468    0.0379   0.0000     0.0990142   444.7661       5.29803       3.44213       8.27059       6.55645       5.77398      -6.45053      -6.20761     -0.366301      -2.26052      -6.15797      -1.30941      -3.08937      -1.39517     -0.931925      0.407117      -1.19604      0.738942       3.20896       4.08090       4.63762       4.85157       4.89078       4.73443       4.57855       4.15288       3.71496       3.24432       2.78977       2.33991       1.89490       1.52789       1.19636      0.917325      0.682712      0.497836
  27  19 3899.7844    1.6805  7.4344 10.9919 -0.0006      0.558741  0.1025   0.0132   0.1940    0.0341   0.0000     0.0763351   437.6384       13.0738       28.5663      -13.8008       2.96695   -0.00348883      -4.94389     -0.818724      -2.83707      -5.92619       6.88239      -2.79080      -2.33412       1.46751      0.562253     -0.172501     -0.407814     -0.309821       3.98141       5.28955       5.72045       6.19604       6.11928       5.92050       5.72513       5.23644       4.83203       4.11093       3.57428       2.98681       2.38174       1.94664       1.50965       1.16321      0.887622      0.657645
  27  20 4046.9214    1.4409 10.2376 10.6994  0.0003      0.216065  0.1433   0.0104   0.2481    0.0327   0.0000     0.0663238   435.2609       19.4198       1.93353      -4.65028      -4.83229      -1.30444      -8.18410     0.0987536      -3.16521      -2.89839      0.727056      -5.11810      0.686356      -1.61487      0.901722      -2.47276       1.32256      0.976687       5.12469       6.85529       7.46122       7.89808       8.03468       7.85809       7.47128       6.75128       6.11343       5.35081       4.70508       3.87236       3.23465       2.56957       1.98165       1.54074       1.12435      0.820605
  27  21 4194.0829    1.1988 13.4465 10.5849 -0.0003      0.205177  0.2075   0.0079   0.3431    0.0281   0.0000     0.0662260   442.7814       12.5298       26.9397      -1.70274      -6.67564      -4.70748       4.78173      -7.84542     -0.696598       18.8699      0.237274      -1.55211      0.951083       3.98616      0.501237     -0.928341      -1.55649       1.34056       6.54044       8.70025       9.59020       10.2729       10.2818       10.0703       9.49728       8.84706       7.82623       7.03548       5.95592       5.04389       4.08545       3.34747       2.58247       1.95348       1.47380       1.06845
  27  22 4342.0432    0.9882 15.5901 10.5171 -0.0001      0.420287  0.2625   0.0069   0.4057    0.0249   0.0000     0.0751377   446.1192       4.32049      -4.22349       11.8490       10.9647      -6.55201      -4.11918       4.89342       9.92795      -13.8164      -4.71074       3.55847      -5.46732      0.104313      -6.98731      0.253202      0.669945      -2.97911       7.93488       10.6584       11.8473       12.5393       12.7814       12.3280       11.6008       11.0113       9.57976       8.45092       7.20716       6.00619       5.03152       3.93227       3.11384       2.39545       1.73997       1.28690
  28   6 1910.1918    0.5267  0.4559  9.9418 -0.0048       10.5364  0.0172   0.0135   0.0341    0.0519   0.0000       1.57921   439.9083      0.865695       20.7937      -2.54850     -0.633525     0.0581525       1.89901   -0.00471337     -0.515120    0.00700102    -0.0333512      0.686509      0.498683      0.297575      0.757408      0.418183    -0.0506309     -0.152854      0.852100      0.992381       1.17512       1.28505       1.27773       1.24418       1.15341       1.09747       1.03113      0.840449      0.724427      0.627413      0.514306      0.414554      0.349743      0.244672      0.191928      0.145520
  28   7 2083.9889    0.7753  0.6054 10.1903 -0.0055       7.61355  0.0255   0.0200   0.0417    0.0715   0.0000       1.12988   440.0071       2.53777       16.6742      -1.48406      -2.51867      -1.18587      0.704211     -0.461550      -3.07027      0.673993      -1.99386     -0.304229      0.494310     -0.345057     -0.664128     -0.457636     -0.186721      0.374055       1.55704       2.08230       2.31459       2.15540       1.82940       1.55546       1.35474       1.40564       1.68170       1.63231       1.57734       1.38900       1.13911      0.920755      0.694324      0.458145      0.312628      0.219575
  28   8 2252.9191    1.1220  0.9091 10.4392 -0.0003       5.06787  0.0268   0.0204   0.0474    0.1055   0.0000      0.759406   440.1076       1.76079       19.9866      -1.24141      0.157873      -2.99023   -0.00582522       1.94197       1.73469     -0.712639     -0.554043     0.0864061      0.941725     -0.499014     -0.110569      0.431550      0.190073    -0.0346573       1.21096       1.56073       1.74017       1.71198       1.67358       1.73609       1.63582       1.53142       1.43446       1.27688       1.08003      0.911033      0.724089      0.607846      0.465453      0.371007      0.284595      0.209701
  28   9 2415.4392    1.5051  1.1053 10.7746 -0.0021       4.44488  0.0312   0.0255   0.0545    0.1348   0.0000      0.683682   440.3614       1.46081       16.7341     0.0678051      -3.74109      0.114248     -0.219140     -0.192210      0.499935      -1.53679      -2.14931      -1.94663     -0.177475     -0.600991     -0.445973     -0.390918      0.143257     0.0428125       1.42474       1.93348       2.13003       2.26317       2.29463       2.18086       2.04950       1.81090       1.61818       1.46739       1.27806       1.12555      0.908296      0.739498      0.551441      0.438282      0.312374      0.222019
  28  10 2573.4697    2.0505  0.9808 11.8381 -0.0007       2.88026  0.0286   0.0364   0.0497    0.0977   0.0000      0.727233   439.4438       4.62682       16.2195       1.44441     -0.801040      0.869386      0.187631      0.951925       1.22173     -0.595337     -0.214964      0.317872     -0.355802    -0.0799666     -0.619621     0.0661017      0.182816      0.263493       1.23878       1.63565       1.76523       1.83928       1.80750       1.86221       1.74299       1.65845       1.47507       1.30751       1.04940      0.911834      0.734441      0.606573      0.491837      0.380270      0.287605      0.205237
  28  11 2729.4266    2.6693  0.9601 12.3134 -0.0025       3.09511  0.0273   0.0481   0.0490    0.1001   0.0000      0.858766   438.5750       4.11365       13.7873       2.81307      -1.61501      -3.48963      0.504163       1.80301     -0.726658    -0.0177977     -0.273143       1.15091       1.44384     -0.305030     -0.381070     -0.740939     0.0782808     -0.276284       1.15271       1.45979       1.60790       1.79138       1.70447       1.65647       1.67323       1.56593       1.38279       1.19869       1.05567      0.830831      0.664421      0.563366      0.452515      0.361104      0.275321      0.206154
  28  12 2883.7903    3.4737  0.9317 12.7261  0.0003     -0.155706  0.0260   0.0631   0.0478    0.1106   0.0000      0.653113   439.1079       4.50863       15.5877       2.05475      0.552676       2.35646      -1.48050      -3.03269       1.15059      -1.53916     -0.325955      -1.07491     -0.888100     0.0396793     -0.102815     -0.307217     -0.280503    -0.0301290       1.15544       1.57983       1.72213       1.87732       1.75105       1.74487       1.68375       1.50874       1.40025       1.20959       1.04117      0.895013      0.742277      0.580256      0.469991      0.339146      0.256339      0.196548
  28  13 3036.4111    3.9088  1.0035 13.1990 -0.0019       1.65195  0.0272   0.0689   0.0517    0.1021   0.0000      0.552930   440.9988       6.63604       16.5628       2.34651     -0.347501      0.939303       1.51265     -0.910570     -0.455934       1.29496     -0.923041      0.347659     -0.173291      -1.18658     -0.453535      0.125210    -0.0561286     -0.304352       1.18845       1.54782       1.70864       1.87298       1.88778       1.83271       1.69049       1.56394       1.43996       1.23485       1.02946      0.902549      0.745916      0.592547      0.464340      0.351555      0.267647      0.201482
  28  14 3187.2959    4.0220  1.2239 12.8653  0.0002      0.741864  0.0328   0.0643   0.0589    0.1296   0.0000      0.588082   439.1815       4.43201       12.6427      0.613646    -0.0883394      -2.84138      -4.24234      -2.57887      -2.22414      -2.41416     -0.751197      -1.41216      0.377934     -0.299505      0.819624     -0.661223     -0.212309      0.139836       1.39741       1.91962       2.13915       2.38717       2.34255       2.19603       2.13924       1.88270       1.68972       1.45498       1.29498       1.02302      0.863391      0.673110      0.524980      0.407351      0.305958      0.219150
  28  15 3337.4473    3.4473  1.6533 12.9539 -0.0019      0.836829  0.0410   0.0504   0.0705    0.0792   0.0000      0.441811   439.3075       11.2278       15.8628       3.93477      -1.41877      -2.61023       2.42149      -1.50954       1.86045      -4.83554     -0.409888      -1.84929     -0.956474      0.407114      0.202070     -0.187912    -0.0857428      0.212778       1.58356       2.04896       2.37355       2.51003       2.52272       2.46458       2.36062       2.18010       1.90703       1.68746       1.45219       1.16780      0.978275      0.796121      0.627647      0.482639      0.363269      0.264706
  28  16 3487.0053    2.8838  2.6719 12.2814 -0.0011      0.855784  0.0528   0.0335   0.0908    0.0599   0.0000      0.227363   442.7166       8.57385       11.6132       9.18284       5.80710      -3.35042      -3.61848       1.21091      0.528592      -2.22337     -0.647168      -1.28080      0.203571      -1.71336      0.597538     -0.248175      0.865613     -0.259539       2.01709       2.65984       2.88869       3.14117       3.16081       3.12479       2.93834       2.72332       2.40347       2.21022       1.83570       1.55633       1.25279       1.05032      0.817877      0.653042      0.471568      0.350072
  28  17 3635.9954    2.3489  4.1677 11.5664 -0.0007      0.437400  0.0653   0.0217   0.1216    0.0454   0.0000      0.128657   436.9847       9.80342       17.9906       2.33249       4.82917       5.80451      -5.52391      -7.91777       1.79288      -4.36230       2.51588      -1.89924     -0.349966      -1.47628      0.853430      -1.42830    -0.0299021     -0.388173       2.53809       3.25085       3.61692       3.84394       3.85361       3.84669       3.64965       3.41280       3.06444       2.66773       2.26005       1.92252       1.58111       1.29917       1.02733      0.801266      0.590621      0.445940
  28  18 3784.6656    1.9791  5.8803 11.1748 -0.0009      0.380617  0.0828   0.0156   0.1507    0.0368   0.0000     0.0834361   439.5329       10.2420       15.3082       5.22236       10.4601      0.768500      -5.39803      -2.40527      -3.15194      -4.20255       3.47490      -2.04808       1.59379      -2.85910      0.950100    -0.0471706     -0.711730     -0.754115       3.13273       4.15688       4.56747       4.90929       4.89952       4.89538       4.58937       4.19446       3.80954       3.35489       2.96545       2.50744       2.04767       1.66349       1.30780       1.02915      0.752848      0.553016
  28  19 3933.1101    1.6758  8.3473 10.8869 -0.0003      0.454927  0.1094   0.0121   0.2019    0.0324   0.0000     0.0648869   438.2803       19.7262       6.99584       1.68258      0.818615      -4.40054      -9.44037      -2.37825       4.57259      -2.65030     -0.563477       2.27667    -0.0320363      -2.30944       3.05414     -0.759609     -0.928065     0.0592466       4.07956       5.42218       5.95001       6.34100       6.44313       6.32930       5.99164       5.58089       4.92834       4.43109       3.75999       3.15344       2.60616       2.11404       1.67789       1.26955      0.979129      0.729598
  28  20 4080.9475    1.3405 10.3754 10.7469 -0.0012      0.342863  0.1504   0.0097   0.2592    0.0302   0.0000     0.0703773   447.7920       22.2384       17.5773     -0.119985      -20.9241       1.56098       9.11049       5.45479       3.10557      -4.75387       3.24013       3.50002      -8.48810      -1.28081       1.37741       1.66508      0.335843     -0.145754       5.08390       6.65005       7.36319       7.83778       7.97492       7.73309       7.43047       6.89360       6.25500       5.48893       4.79696       4.03633       3.30841       2.65403       2.10771       1.66073       1.25833      0.937765
  28  21 4229.0901    1.1337 13.7178 10.5634 -0.0004      0.377525  0.2153   0.0074   0.3436    0.0271   0.0000     0.0762149   441.7664       28.3513       13.5055       19.4296       5.67994     -0.137425      -7.97976       5.79082      -3.18684      -12.3209       3.63936      -7.31969     -0.397954      -4.44192       2.72768      -1.39424     -0.237959     -0.636078       6.52298       8.69619       9.70800       10.1082       10.4118       10.0043       9.69076       8.82454       8.17196       7.11933       6.18483       5.22042       4.27146       3.49142       2.77225       2.13825       1.60998       1.18021
  29   5 1751.6301    0.3726  0.3444  9.9816 -0.0018       16.3329  0.0161   0.0113   0.0318    0.0373   0.0000       3.09207   439.8367     -0.959073       20.4510      -1.35752      -2.32267      -1.36592       1.19005      0.699406      0.450759      0.152389     -0.489758      0.786298     -0.478918     -0.411351      0.331032     -0.200306     -0.220654      0.222534      0.826089      0.982076       1.04898       1.11509       1.22805       1.22479       1.15917      0.989574      0.942704      0.813885      0.724021      0.696321      0.593069      0.500542      0.380790      0.276876      0.212282      0.154118
  29   6 1930.2806    0.5416  0.4559  9.9995 -0.0040       13.2384  0.0166   0.0137   0.0339    0.0504   0.0000       1.62068   440.3344     -0.607500       19.7480       2.13372      0.979166     -0.678776      0.237380       2.51673      0.427704     -0.119926    0.00742168      0.202329     -0.863374      0.313533      0.333529     0.0116932     0.0448620     -0.131931      0.796657       1.06579       1.16760       1.18340       1.22652       1.15605       1.12115       1.05733      0.937419      0.873691      0.758865      0.670794      0.552523      0.457437      0.363908      0.284604      0.212729      0.155003
  29   7 2105.3968    0.7813  0.6964 10.1857 -0.0009       8.24909  0.0206   0.0160   0.0439    0.0707   0.0000       1.10066   439.9055       3.63899       21.3871     -0.712903      -3.16137      0.642868      0.446344      0.526314      0.634601    -0.0264053    -0.0817700    -0.0766592     -0.266526     -0.381193      0.117046      0.101560      0.234571      0.100756      0.888729       1.19050       1.31851       1.47073       1.46354       1.42687       1.36656       1.22732       1.12661       1.00392      0.857649      0.704207      0.600926      0.442354      0.385536      0.286699      0.228871      0.171264
  29   8 2275.4421    1.1486  0.9145 10.5194 -0.0000       4.42194  0.0247   0.0203   0.0488    0.0958   0.0000      0.754221   439.5401       2.17572       18.4798       1.26208      -4.73332      -1.90877      -1.88708       1.14403       1.03138      -1.65389     -0.763208      -1.03683      0.714720     -0.791950     -0.365069     -0.117162      0.355464      0.107412       1.03510       1.38010       1.52422       1.64521       1.66815       1.61784       1.57811       1.39206       1.30768       1.12889      0.966578      0.826534      0.693151      0.565514      0.445676      0.339551      0.255245      0.196339
  29   9 2439.2372    1.6238  1.0609 11.4159 -0.0022       4.52783  0.0295   0.0285   0.0541    0.0959   0.0000      0.735597   440.2654       3.24048       18.3422      -1.22980     -0.422070      0.607439     -0.247681     -0.170075      0.200678      0.256329      -2.48775      -1.63905      0.998891      -1.51391      0.232725      0.241071      0.117548      0.492140       1.16238       1.50924       1.62593       1.82627       1.77648       1.83303       1.67577       1.55190       1.40044       1.31548       1.08814      0.929444      0.756872      0.615727      0.503342      0.384781      0.297302      0.237654
  29  10 2598.8463    2.1177  1.1152 11.7937 -0.0041       4.00972  0.0308   0.0359   0.0548    0.1083   0.0000      0.690042   440.1362       1.99489       16.0128     -0.263633      -1.85056   0.000421510      -1.20292      -3.44976      0.432422      0.603078       1.26296      -1.02133      -1.67846     0.0345077      0.281953      0.715087      0.267819     0.0555713       1.20288       1.66641       1.76926       1.83699       1.82594       1.77137       1.73246       1.55533       1.49962       1.28911       1.20951       1.04294      0.864078      0.721996      0.536827      0.426738      0.334166      0.239915
  29  11 2756.2832    2.8135  0.9420 12.5162 -0.0036       2.32613  0.0263   0.0499   0.0469    0.0961   0.0000      0.706941   440.6558       2.58090       17.1998       4.55786      -3.19619       2.39906       1.15785      -1.19405     -0.998500      -1.73348     -0.868800     -0.962516      0.402257     -0.959805     -0.421714     -0.157244     -0.197119     -0.254905       1.13654       1.41437       1.53313       1.61413       1.67658       1.63939       1.57110       1.44772       1.35642       1.19665       1.03504      0.867979      0.694802      0.581438      0.473664      0.372671      0.285011      0.216194
  29  12 2911.7357    3.4297  1.0560 12.7403 -0.0040      0.999432  0.0288   0.0584   0.0508    0.1190   0.0000      0.658445   440.7458       5.23488       17.1314       4.56982     -0.320787       3.15597      0.972773      -2.10522      0.934303     -0.754743       1.06920      -1.72624      0.505401     -0.319109      0.382038     -0.379255      0.300324     -0.240958       1.21456       1.49020       1.71554       1.81945       1.80881       1.76255       1.66822       1.57466       1.43956       1.28853       1.13518      0.944633      0.778364      0.613725      0.489703      0.392859      0.301314      0.227189
  29  13 3065.1581    3.9722  1.0870 13.0919 -0.0025       1.28698  0.0291   0.0672   0.0525    0.1247   0.0000      0.600498   439.4049       6.33730       15.8484       1.82985     -0.412122       1.43826      0.944712      -1.17658     -0.117893      -2.57564     -0.738741    -0.0685497     -0.703097      0.494094      0.172425      0.415323      0.433668     0.0777631       1.18594       1.54877       1.70132       1.84285       1.81988       1.79506       1.71963       1.56476       1.40550       1.26008       1.14332      0.986020      0.790072      0.639895      0.502241      0.395868      0.312087      0.232551
  29  14 3216.9645    3.8503  1.2696 13.2291 -0.0011       1.46606  0.0344   0.0614   0.0583    0.1005   0.0000      0.594777   439.2781       9.33423       14.2770       3.19490      0.399852       2.20490      -2.15060     -0.212149     -0.793517      -1.10378       1.36805     -0.622012     -0.469328      0.313916      0.626046    -0.0677332     -0.556350   -0.00766899       1.32065       1.68122       1.83569       1.90748       2.03859       1.87909       1.89774       1.71334       1.60080       1.38028       1.20206       1.05444      0.864136      0.719501      0.567322      0.434821      0.343059      0.250516
  29  15 3367.8578    3.3495  1.9184 12.7461  0.0017       1.12614  0.0426   0.0437   0.0747    0.0672   0.0000      0.352224   439.3440       6.52764       15.8126       4.15101      -2.09847      -3.87976      -3.22355     -0.813073       1.07394     -0.883039       1.85247      0.451336      -3.04387      -1.19014       1.54297     -0.284206     -0.403302     0.0309281       1.56692       2.05609       2.31796       2.46126       2.44337       2.43252       2.35337       2.11307       1.99582       1.73583       1.46047       1.30284       1.05066      0.850760      0.687029      0.540647      0.410188      0.302266
  29  16 3518.1963    2.7579  2.7329 12.2394 -0.0017      0.841458  0.0520   0.0307   0.0926    0.0552   0.0000      0.218910   439.7489       16.7832       14.6583       3.80816      0.346989       1.02438      -3.14697       3.92558      -2.22796      0.559447       2.09123     -0.589253    -0.0384649      -1.85308     -0.659288     -0.415268      0.504552     -0.904692       1.94702       2.58498       2.83391       3.07882       3.09322       3.05621       2.90005       2.67697       2.44801       2.15209       1.85059       1.56191       1.29206       1.04725      0.833258      0.661917      0.507321      0.382090
  29  17 3668.2121    2.2712  4.2984 11.5821 -0.0007      0.888716  0.0670   0.0210   0.1220    0.0441   0.0000      0.121537   440.7755       13.4243       10.4457       1.75707       7.90081      0.686859      -7.18146      0.131464      0.708142      -1.56504       4.25956      -1.26898     -0.694254     -0.311795      0.284033      0.741161      -2.20790   -0.00605585       2.50603       3.27929       3.68652       3.92768       3.98488       3.84516       3.70702       3.38878       3.12132       2.80991       2.37119       2.05321       1.70578       1.39419       1.09325      0.867526      0.653168      0.492199
  29  18 3817.3149    1.8643  6.2168 11.2159 -0.0006      0.573464  0.0873   0.0149   0.1597    0.0345   0.0000     0.0885443   438.9619       10.3831       15.8394       11.1493      -8.81698       4.46467       5.58593       4.96988       5.30803      -7.85075       6.42178      -3.16089      -2.45723      -1.44033     -0.979112     -0.198169     -0.255218     -0.293947       3.25186       4.25335       4.69193       5.01549       5.07601       4.97585       4.81849       4.40350       4.04784       3.57497       3.11264       2.62621       2.16942       1.77044       1.42648       1.09816      0.859135      0.634234
  29  19 3966.1812    1.5624  8.8382 10.9175 -0.0003      0.347217  0.1174   0.0112   0.2169    0.0298   0.0000     0.0694135   442.0052       17.8061       4.10509      -2.63852       6.50754      0.660343       3.67569      -4.38918      -1.16911       7.89543      0.941037      -4.44589      -5.42735       1.77884      -2.61986      -1.60017       1.64344       1.38042       4.02329       5.38030       5.96003       6.23997       6.33840       6.20865       5.95666       5.56586       5.09732       4.60317       3.85634       3.43954       2.75540       2.29054       1.81258       1.42791       1.09079      0.817929
  29  20 4114.7056    1.3392 11.6452 10.7039  0.0001      0.346039  0.1651   0.0090   0.2769    0.0290   0.0000     0.0644657   448.0034       11.8036       4.50981       15.7153       11.8746       2.96059       5.46011       6.24666      -3.27348       2.06302      -2.51435      -5.26423     -0.124463      -1.13506       7.12118      -1.80611      0.492497      0.766755       5.22779       7.05392       7.77291       8.30622       8.42006       8.30353       7.86971       7.33443       6.63978       5.96053       5.13970       4.38162       3.68401       2.99855       2.37027       1.85232       1.40398       1.05291
  30   6 1950.0354    0.5590  0.5777 10.0204 -0.0031       9.55975  0.0226   0.0126   0.0408    0.0547   0.0000       1.50168   439.0722       1.58791       20.6939      -1.82189      -5.19339      0.651534       2.18723       2.08803      -1.04068     0.0456327       1.51879     -0.317751      -1.06259     0.0956644      0.146018      0.694916    -0.0296537     0.0587632       1.09041       1.61145       1.86541       2.04354       2.13477       2.00948       1.90038       1.70705       1.54933       1.26218       1.05425      0.847188      0.674779      0.543046      0.410693      0.314938      0.235891      0.186120
  30   7 2126.4715    0.8042  0.7458 10.3340 -0.0031       8.47286  0.0229   0.0158   0.0441    0.0716   0.0000       1.04114   442.1620     0.0615975       19.1711      -1.04437     -0.949042     -0.875299      -1.17537      -1.17250     -0.533701     -0.956050      0.191856     -0.883454      -1.53602      0.112230      0.392600      0.227256     -0.237410     -0.184641      0.963948       1.25631       1.34219       1.49557       1.47934       1.43949       1.42790       1.33208       1.22920       1.03355      0.922670      0.774259      0.642841      0.526197      0.439311      0.339969      0.265488      0.195175
  30   8 2297.5055    1.2025  0.8712 10.7223 -0.0038       4.78877  0.0244   0.0217   0.0459    0.0935   0.0000      0.788828   439.2996       1.89234       19.5412       1.10276      -2.74798     -0.207431       2.31592       1.78354      0.525043      0.226510     -0.247948      0.523781      0.533721      0.309564     -0.604366      0.583078      0.235622     0.0135161      0.984074       1.33445       1.40507       1.54173       1.53735       1.48444       1.46808       1.34364       1.24621       1.11456      0.944903      0.861201      0.735446      0.598921      0.494601      0.362693      0.294086      0.209959
  30   9 2462.3891    1.6805  1.1378 11.1920 -0.0006       3.54097  0.0294   0.0274   0.0579    0.1124   0.0000      0.689596   439.1064       2.53428       18.6878       1.12224      -3.05388     0.0789919      0.785811      -1.47904      0.930767     -0.925380      -1.72119      -1.62016      0.316706     -0.145326      0.355464     -0.195546     -0.344629     -0.319319       1.09898       1.51096       1.59446       1.82109       1.77774       1.82982       1.66368       1.55944       1.41004       1.27181       1.12661      0.911967      0.804897      0.643591      0.507202      0.392532      0.312707      0.234794
  30  10 2623.5557    2.2241  1.1636 11.9486 -0.0030       2.30175  0.0312   0.0362   0.0565    0.1075   0.0000      0.710457   440.8281      0.470969       20.2138     -0.781053       1.12890      -5.06749       3.21064       1.07783       2.06332      -1.77579       1.46201     -0.999770       1.52636     -0.626406     -0.156973     -0.128227     -0.146563      0.311773       1.20330       1.59336       1.68536       1.80777       1.86352       1.83184       1.78078       1.64468       1.54359       1.35265       1.13988      0.969557      0.821257      0.684498      0.535365      0.420734      0.332654      0.261102
  30  11 2782.5616    2.9789  0.9308 12.4443 -0.0006       1.30407  0.0252   0.0508   0.0442    0.0995   0.0000      0.673665   441.9395       5.48453       15.2976       2.94331      -4.76525      0.461543      -1.76328      -1.18709      0.239221       1.39607     -0.104795     -0.107198     -0.565696     -0.287142     -0.307437     -0.409436     -0.217064   0.000613612       1.04935       1.31070       1.43827       1.51788       1.49184       1.51996       1.49941       1.43536       1.27403       1.11603      0.952335      0.848348      0.689505      0.572517      0.457844      0.367213      0.297025      0.219823
  30  12 2939.1889    3.4703  1.0566 12.8761 -0.0004      0.854881  0.0275   0.0579   0.0526    0.1036   0.0000      0.742887   440.2450       2.42097       14.7113       1.50813      -3.12597       2.33115     -0.371847      -2.05260     0.0192019       1.07304      0.147432     -0.275410     -0.126027     -0.191402      0.260181     -0.527948    -0.0263033      0.408194       1.07556       1.39994       1.47342       1.61051       1.58579       1.57721       1.58015       1.46057       1.32655       1.18899       1.06116      0.865299      0.718812      0.585209      0.491687      0.386199      0.303983      0.237945
  30  13 3093.4522    4.0152  1.0892 13.2344 -0.0031     0.0282950  0.0300   0.0674   0.0525    0.1108   0.0000      0.640364   440.8859       4.52115       14.2989       2.15946      -1.36452      -2.18025       3.82092      -1.63046      -2.10029    -0.0639429     -0.230885     -0.110638    0.00179911      -1.22683     -0.144468     -0.230964     -0.417797     -0.443851       1.15559       1.44793       1.70773       1.79192       1.77138       1.75222       1.72565       1.57798       1.39841       1.27903       1.13497      0.935871      0.788211      0.632957      0.529329      0.399051      0.317722      0.244473
  30  14 3246.0718    3.7185  1.4948 13.0725 -0.0020      0.781702  0.0356   0.0537   0.0652    0.0856   0.0000      0.405155   438.9875       6.63502       12.3646       3.28462      -1.16478      0.552774       2.22998     -0.100064       1.61006      -2.30882      0.662418      -2.84898     -0.804845      0.110101     -0.373773     -0.523334     -0.238347     -0.245597       1.39172       1.86957       2.01082       2.30067       2.30600       2.21958       2.13618       1.98573       1.84804       1.53066       1.35214       1.11005      0.947575      0.764166      0.610346      0.487250      0.369721      0.280911
  30  15 3397.8786    3.2174  2.1781 12.5298 -0.0017      0.595088  0.0423   0.0381   0.0794    0.0589   0.0000      0.257260   438.3342       9.27867       14.8613       5.38710       3.81987       3.69043       1.47717       2.25460      -4.11335      -1.71831      -1.39757      -1.05812      0.485051      0.208011       2.07809    -0.0812990      0.578218     0.0111863       1.58514       2.06819       2.27276       2.38914       2.43089       2.40425       2.33018       2.14819       2.00952       1.76064       1.55196       1.33685       1.11347      0.917027      0.757905      0.579896      0.446988      0.343325
  30  16 3549.2048    2.6393  3.2664 11.9764 -0.0004       1.17337  0.0552   0.0262   0.1024    0.0487   0.0000      0.169061   444.3832       17.9631       20.2371       4.72339      -1.39966       6.89601       2.88896      -3.04183       4.69757     -0.947608     -0.244674     -0.608720       1.77778     -0.751529      0.591709     0.0332066      0.204551      0.357904       1.97654       2.55921       2.78695       2.92351       3.07182       3.00449       2.93564       2.68043       2.53251       2.23436       1.92713       1.63591       1.39001       1.15247      0.928495      0.738609      0.564575      0.428628
  30  17 3699.4903    2.2079  4.6608 11.4683 -0.0005      0.607699  0.0688   0.0190   0.1260    0.0420   0.0000      0.113147   438.1607       6.50010       14.3162       2.72246       2.71105      -2.63015      -2.99188      -3.35992     -0.910411      -4.07303       2.51656      -2.94120      -1.03264      -1.20666      0.774407    -0.0760337      0.423747      0.389835       2.44723       3.25665       3.52403       3.83040       3.89804       3.87389       3.71173       3.40842       3.13070       2.78531       2.47219       2.08809       1.75825       1.43640       1.16548      0.913911      0.697286      0.545221
  30  18 3849.4262    1.8090  6.8302 11.0569 -0.0011      0.475979  0.0914   0.0135   0.1657    0.0339   0.0000     0.0782370   439.6340       11.4536       13.5237       5.85886      -3.70038       5.91422      -6.76824     -0.460271       2.45166      -7.29886       1.49068      -4.19811      -1.29178      0.976443      0.608068     -0.318750      0.952777      -1.20467       3.18851       4.27491       4.56354       5.02086       5.08133       4.98446       4.82228       4.50948       4.11633       3.61127       3.20198       2.73443       2.27576       1.86112       1.49930       1.18079      0.920954      0.698798
  30  19 3998.7379    1.5403  9.1061 10.8496 -0.0005      0.202075  0.1200   0.0106   0.2163    0.0301   0.0000     0.0675663   439.6186       4.15445       20.3748       2.23391       1.99988      -3.01434      -8.38868       3.75461       11.1667      -1.18841       4.81796      -4.21535       1.01261      -2.43500     -0.475494      0.495992     -0.267864     -0.849705       3.99252       5.30089       5.76880       6.29945       6.23028       6.22675       5.92666       5.59078       5.08811       4.62182       3.98191       3.47237       2.84976       2.41093       1.89501       1.50033       1.16690      0.893834
  30  20 4147.7764    1.2500 11.9667 10.7479 -0.0003      0.214258  0.1772   0.0084   0.2943    0.0275   0.0000     0.0686673   444.2267       6.09129       6.85345       22.7087       3.04076      -2.73314       13.5613       3.18904      -9.79172       1.26537      0.634855      -8.48260      -6.53299       2.63704      -4.04650     -0.463377      -1.08042     -0.556355       5.30064       7.00470       7.74553       8.26162       8.41548       8.30497       7.97231       7.46674       6.88445       6.08940       5.38715       4.60217       3.88098       3.17423       2.56878       2.04561       1.52631       1.19896
  30  21 4296.8543    1.0567 15.0164 10.5261 -0.0003      0.289818  0.2401   0.0064   0.3696    0.0249   0.0000     0.0727827   435.9588       15.0080       32.4704       2.88609      -1.57281      -4.13745       3.12616      -7.04808      -2.41967       4.51033      -5.11846      -11.1871       1.83831       8.56063       2.46326      -3.76319     0.0797038     -0.444985       6.44209       8.59961       9.45627       10.1914       10.4266       10.2676       9.83735       9.22010       8.30855       7.52392       6.57177       5.59538       4.68693       3.90029       3.12122       2.47567       1.87882       1.41607
  31   4 1599.3745    0.2238  0.1926  9.9768 -0.0073       41.5848  0.0143   0.0091   0.0257    0.0315   0.0000       9.62832   441.8818       1.99730       20.6167     -0.524069      -1.59652     0.0349001      -1.00190      0.548223      -1.00167      0.708975     -0.389879     -0.426932     -0.499762      0.188972    0.00635537      0.341635      0.296633     0.0393159      0.649261      0.819944      0.869866      0.940436      0.918404      0.878291      0.878710      0.938565      0.725502      0.692619      0.637127      0.529491      0.469337      0.372489      0.279238      0.283266      0.221209      0.158325
  31   5 1788.3046    0.4059  0.3295  9.9667 -0.0051       15.4011  0.0149   0.0119   0.0266    0.0381   0.0000       2.46822   440.4027     -0.221583       21.1070     -0.155777      -4.00151       1.31084       1.25545     -0.753721    -0.0837558     -0.588186      0.108476     -0.242907     -0.561289      0.488091     0.0433300     -0.283269      0.358874     0.0787082      0.692964      0.920854      0.996387       1.05194       1.00236       1.02882       1.08079       1.04402      0.905779      0.787034      0.666590      0.544980      0.484033      0.400415      0.343203      0.249423      0.201384      0.177892
  31   6 1969.5027    0.5812  0.5595  9.8946 -0.0024       8.83517  0.0207   0.0127   0.0367    0.0589   0.0000       1.31524   438.5853       1.83374       21.0657       1.56832      -4.08309     -0.587357      0.264380     -0.695791     -0.864912     -0.286959      0.481084      0.472534      0.419807      0.248222     -0.673462     -0.506570    -0.0413238      0.533927       1.08485       1.43112       1.45665       1.33994       1.27416       1.33428       1.38065       1.36959       1.34815       1.23571       1.05637      0.780203      0.571953      0.461716      0.456385      0.410340      0.362291      0.264066
  31   7 2147.1683    0.8933  0.7362 10.1849 -0.0053       7.52575  0.0214   0.0166   0.0403    0.0814   0.0000      0.890016   440.5818      0.181761       21.5950       1.37878     -0.910000      -1.23149      0.344154     -0.795435     -0.381726       1.81180     -0.781765     -0.621932     -0.794833      0.731145    0.00988790     -0.426003    -0.0290496     0.0342925      0.913415       1.09737       1.25913       1.38536       1.40260       1.29705       1.23467       1.14500       1.13308       1.01405      0.873990      0.764918      0.657847      0.540159      0.429636      0.346164      0.262291      0.208419
  31   8 2319.0427    1.2917  1.0497 10.7063 -0.0008       5.41125  0.0270   0.0214   0.0519    0.1031   0.0000      0.727507   440.8506       2.27797       19.1129      0.169575      -3.50506      0.712425     -0.610348      0.593292    -0.0460362      -2.21680      -1.62544     -0.672873     -0.347050     -0.416186      0.600279     -0.106297     -0.104414    -0.0556595       1.01541       1.35053       1.49980       1.60792       1.65090       1.62215       1.58015       1.43996       1.36359       1.17647       1.01963      0.902227      0.757499      0.604800      0.497557      0.392961      0.305980      0.235108
  31   9 2485.1165    1.7667  1.0433 11.4189 -0.0018       2.56743  0.0279   0.0290   0.0496    0.1015   0.0000      0.683056   439.4027       3.66059       19.2177      0.310052      -5.57800      -2.19048      -1.85971       1.32076       2.14437     -0.822139      0.857147     -0.423806      0.877117     -0.118896    -0.0206457     0.0300980     -0.326914     -0.189446       1.10452       1.47697       1.58024       1.65642       1.74031       1.69704       1.70086       1.55992       1.42302       1.21988       1.06169      0.969442      0.793274      0.684531      0.522351      0.433430      0.322995      0.240723
  31  10 2647.9741    2.3241  1.0533 12.0304 -0.0011       3.14336  0.0278   0.0382   0.0509    0.1014   0.0000      0.666641   440.8019       5.11549       18.8980       1.86049     -0.833862     -0.464931      -1.51650      -1.49345       2.39660       1.08207       1.78294     -0.334916      0.211053      -1.16960      0.447309     -0.525550     -0.411787     -0.234308       1.04205       1.42210       1.48219       1.69666       1.69063       1.70532       1.58051       1.48353       1.36606       1.20759       1.07270      0.921363      0.771560      0.623029      0.513254      0.403318      0.320578      0.243141
  31  11 2808.4800    3.0965  1.0340 12.3003 -0.0008       2.12937  0.0259   0.0507   0.0478    0.1252   0.0000      0.592156   440.3072       3.95057       18.7096       1.52920    0.00207204       1.01208       1.82210      0.272379     -0.264840      -2.90755     -0.878286      0.866187      0.780903     -0.548562      0.669702     -0.326062     -0.130911     -0.137816      0.994038       1.26150       1.40825       1.50032       1.50148       1.54728       1.46005       1.36683       1.29432       1.10681      0.987451      0.836522      0.722847      0.594983      0.476775      0.395919      0.295888      0.233420
  31  12 2966.2624    3.7368  1.0231 12.8678 -0.0014       1.33530  0.0260   0.0605   0.0479    0.1086   0.0000      0.586825   439.6046       4.14484       13.2357       3.76034      -3.69474     -0.273749      -1.19438      0.908752     0.0699455     -0.820463     -0.716179     -0.710385     -0.781542     -0.615777      0.191434      0.176431     0.0460261    -0.0428306       1.00187       1.37530       1.51949       1.63411       1.62262       1.57916       1.47540       1.39165       1.29775       1.18058       1.03024      0.897718      0.782041      0.634694      0.515091      0.403314      0.325216      0.231276
  31  13 3121.5436    4.0207  1.1403 13.2283 -0.0025       2.37064  0.0303   0.0655   0.0524    0.1129   0.0000      0.631650   438.9663       9.46765       14.7352     -0.271915      -2.65289      -1.55785       2.09995      -2.47113      -1.53975      -3.51262      0.229006      -1.94016      0.692984     -0.281883      0.792681     -0.495942     -0.637637    -0.0892853       1.15201       1.52173       1.73117       1.85485       1.91681       1.85811       1.75742       1.62369       1.50614       1.39459       1.16369      0.977864      0.822715      0.668795      0.545780      0.424337      0.349163      0.253313
  31  14 3275.0151    3.7287  1.5239 13.0252 -0.0022      0.891600  0.0358   0.0529   0.0636    0.0878   0.0000      0.497541   437.5722       7.63749       11.6981       4.19444     -0.446115     -0.101250     -0.849318      -1.40038      -2.26435      -1.54767      0.318716      -1.07346       1.47938     -0.339471       1.01254     -0.760910     -0.129606      0.198836       1.27018       1.71570       1.83965       1.97279       1.99837       2.02458       1.91423       1.78725       1.65309       1.47499       1.30122       1.12880      0.916330      0.774208      0.606221      0.500252      0.377676      0.305427
  31  15 3427.5400    3.1757  2.2454 12.4618 -0.0007      0.760337  0.0438   0.0359   0.0766    0.0590   0.0000      0.255761   439.9402       8.32527       14.2724       3.13978       1.06052       2.67366       1.45171       2.49336      -1.11148      -2.96716       1.95559      -2.57057     -0.914776      -1.71200     -0.874011      0.665055    -0.0631490     -0.198098       1.51422       2.04529       2.26465       2.42847       2.47529       2.41787       2.33431       2.12821       1.97958       1.77316       1.59503       1.39606       1.14807      0.980948      0.761129      0.612312      0.475995      0.368453
  31  16 3579.7405    2.6089  3.4570 11.8413 -0.0007       1.20223  0.0555   0.0242   0.0981    0.0462   0.0000      0.144334   440.3365       12.0396       13.0812       1.97482      -2.62764      -3.57683      0.911952      -3.10924      -3.55558      -4.27978       1.17193      -2.12074     -0.846916    0.00258019     0.0405128     0.0499020      -1.26019     -0.837362       1.95037       2.61609       2.87722       3.06030       3.09980       3.07126       2.94648       2.77856       2.57303       2.26827       2.02888       1.74024       1.47239       1.23259      0.991834      0.798485      0.618985      0.459457
  31  17 3730.8101    2.1301  5.0674 11.3127 -0.0006      0.778253  0.0707   0.0172   0.1288    0.0399   0.0000      0.100507   440.5485       10.1868       18.6876       4.03754       1.61318    -0.0510816       1.63411       1.26598      -8.75150      -5.26702     -0.317002      -2.87720      0.156049      0.618312      0.393036      -1.14521     -0.287709     -0.911345       2.43838       3.22945       3.56063       3.76819       3.84167       3.88678       3.60996       3.53296       3.21848       2.89552       2.56081       2.14989       1.83304       1.48356       1.22308      0.980330      0.778260      0.592941
  31  18 3881.3760    1.7740  7.3524 11.0349  0.0002      0.433129  0.0962   0.0126   0.1711    0.0316   0.0000     0.0738947   435.8684       14.8496       12.5446       9.38663       3.37017       5.03224      -1.32677      -3.53213       2.30757      -5.05326      -1.76054      -2.19735      -2.55977      -3.34699      0.345665     -0.163551      -1.66324     -0.332766       3.18021       4.23418       4.65811       5.06486       5.11541       5.12036       4.88537       4.63580       4.21789       3.74346       3.31208       2.83658       2.41083       2.00359       1.63011       1.27990      0.994209      0.765360
  31  19 4031.3418    1.4515  9.9385 10.7791 -0.0010      0.296258  0.1339   0.0095   0.2332    0.0297   0.0000     0.0670200   432.9389       15.9755       27.6721     -0.961323       4.32277      -1.41799      -13.2232      -5.45413       6.84029      -5.54540       1.12164     -0.471022      -1.69347      0.143134      -1.82361     -0.764019     -0.948053      -3.03186       4.20090       5.56852       6.22223       6.62680       6.68225       6.58001       6.39122       5.93884       5.40888       4.99726       4.36422       3.85339       3.24099       2.63253       2.17996       1.68646       1.34059       1.01999
  31  20 4180.9498    1.2030 12.2420 10.7523 -0.0012      0.305520  0.1843   0.0079   0.2995    0.0262   0.0000     0.0731118   437.2579       12.1096       11.3322       6.63754      -3.59379      -4.21741       4.97989      0.125487      -2.51141       2.75743      0.122669      -3.42658       3.99215      -9.18649      -4.33352    -0.0142312     -0.600150      -3.39024       5.25227       6.99565       7.79041       8.40008       8.56391       8.43808       8.04001       7.67225       6.90815       6.29694       5.55217       4.68858       4.06204       3.30962       2.70357       2.15336       1.65768       1.28067
  31  21 4329.9177    1.0225 15.6594 10.4911  0.0005      0.118256  0.2513   0.0061   0.3730    0.0244   0.0000     0.0726598   443.4998       18.7151       9.25427       4.63817      -1.32862      -9.66161      -20.9607      -17.0754       3.57066       5.82311      -3.33231       4.70738       6.57436      -3.46536      -1.04204     -0.347901       1.12164      0.410404       6.47979       8.56598       9.60789       10.2141       10.4984       10.2562       9.97114       9.21816       8.65546       7.73232       6.82911       5.85282       4.93648       4.12498       3.40520       2.67989       2.07138       1.58226
  32   4 1616.4628    0.2517  0.2123  9.9298 -0.0031       29.3967  0.0125   0.0099   0.0272    0.0312   0.0000       6.94970   441.9437      0.145074       19.5427      -1.41825      -2.68625      0.386734       1.26457      0.442904     -0.184090      -1.02656      0.270685      0.472822      0.500307      0.130643     0.0992194     -0.273031     -0.369814      0.186197      0.593389      0.684957      0.811185      0.840111      0.856194      0.820342      0.885559      0.725586      0.724587      0.709486      0.561358      0.487687      0.432531      0.355454      0.309567      0.222037      0.203862      0.145806
  32   6 1988.7314    0.6344  0.5965 10.0699 -0.0019       10.9148  0.0195   0.0131   0.0361    0.0554   0.0000       1.22568   441.0292      0.273048       21.4762      0.434580      -2.30341     -0.264968     0.0252559     -0.371367      0.803799    -0.0748136      0.883605      0.219723     -0.128574     -0.231741      0.131382     -0.308544     0.0840421      0.284505      0.731784       1.01853       1.09315       1.24914       1.19368       1.27503       1.13457       1.15792      0.990629      0.902449      0.819876      0.709000      0.596619      0.456945      0.404636      0.324549      0.255631      0.184634
  32   7 2167.4795    0.9279  0.8479 10.1656 -0.0013       7.06952  0.0230   0.0162   0.0441    0.0912   0.0000      0.863815   441.3528     0.0526956       19.1943       1.03784      0.329486    -0.0526727     -0.440514      -1.02897       1.44213      -1.11198      0.624564      0.164529      0.410744      0.564979     -0.901444     -0.443956      0.396796     -0.193866      0.889447       1.13768       1.29242       1.38079       1.39733       1.39240       1.35348       1.29331       1.19355       1.03187      0.928335      0.753948      0.668699      0.571637      0.452074      0.363806      0.289847      0.224439
  32   8 2340.1527    1.3702  0.9188 10.9159 -0.0032       3.73205  0.0239   0.0232   0.0457    0.0924   0.0000      0.704244   440.9663       2.68143       18.1741      0.113596     -0.598378      0.319185       1.78893      0.724078      -1.71386       1.91933      0.349379    -0.0300510      0.535453     -0.279062      0.258338      0.196922     -0.108224    -0.0931105      0.925675       1.24297       1.34825       1.44501       1.47954       1.43397       1.45052       1.30349       1.22025       1.08353      0.971463      0.848717      0.712038      0.618966      0.474823      0.385793      0.303445      0.242478
  32   9 2507.4248    1.8507  1.1508 11.4241 -0.0025       3.26204  0.0285   0.0293   0.0538    0.1096   0.0000      0.653311   440.3259       3.10898       19.8357       3.78367      -4.15270       2.79014      -1.43188       1.34125      -2.06570     -0.381272      -3.08148      0.571832      0.102901     -0.287391     -0.791368    -0.0431061      0.267113     -0.270156       1.04226       1.35854       1.50868       1.67593       1.64539       1.65568       1.61131       1.50709       1.40303       1.23691       1.12440      0.892702      0.802263      0.654414      0.549654      0.419429      0.343060      0.267036
  32  10 2671.7548    2.5478  1.0191 11.9897 -0.0007       3.06351  0.0254   0.0413   0.0475    0.1089   0.0000      0.693685   441.8255       4.13653       20.7533       2.77374      -1.21741     -0.465642      -2.31797     -0.644904      -1.84456      -1.66831     -0.209923    -0.0589091      0.538332      0.631554     0.0553325      0.175363     -0.397774    -0.0949838      0.941046       1.22874       1.32930       1.42912       1.42314       1.44025       1.42278       1.31006       1.24419       1.09108      0.984515      0.828556      0.714805      0.587286      0.485098      0.381620      0.309698      0.243903
  32  11 2833.7984    3.1550  1.0575 12.5414 -0.0022      0.693417  0.0271   0.0507   0.0494    0.1057   0.0000      0.616508   439.8100       6.71014       17.8478       2.76527      -5.86928       1.31252       2.76294      -1.69034      -1.00011      0.239215       1.66976      0.453068      0.258834      -1.55882     0.0933423     -0.210313      0.113959     -0.239876       1.01876       1.41540       1.50134       1.65296       1.68955       1.59669       1.59910       1.45785       1.41461       1.20506       1.06423      0.921785      0.772483      0.642203      0.506688      0.413175      0.334591      0.249135
  32  12 2992.8462    3.7434  1.0137 13.2811  0.0006       2.48169  0.0271   0.0625   0.0486    0.0865   0.0000      0.607731   438.9544       3.69994       14.3387       3.37942       1.28626       1.90824       1.54356       1.28381       1.78594      -1.20308      -1.44670   4.07097e-05     -0.859471      -1.30394      0.137615      0.432378     -0.538799      0.124106       1.02259       1.31567       1.35871       1.47879       1.53079       1.59947       1.51611       1.36291       1.23948       1.15680       1.04060      0.910776      0.776282      0.623773      0.509717      0.401270      0.329979      0.259914
  32  13 3149.0113    3.9064  1.1081 13.5637  0.0005       1.31838  0.0288   0.0664   0.0546    0.0855   0.0000      0.788319   439.6808       7.64240       17.1268     -0.499222      -3.10213      -3.51627     -0.734288      0.855971       2.67163      -3.25192     -0.610408      -1.96229     -0.693807     -0.610925       1.17253     0.0168143    -0.0116923     -0.649949       1.01743       1.29590       1.45427       1.56850       1.52989       1.56938       1.53612       1.43698       1.34203       1.20423       1.08936      0.887811      0.773719      0.647887      0.531738      0.423701      0.337985      0.259678
  32  14 3303.3721    3.6923  1.6672 12.8071  0.0002      0.262343  0.0364   0.0477   0.0644    0.0809   0.0000      0.373101   439.8247       11.2989       18.7895       4.07142       2.32695      0.458882      -1.73404       2.86361     -0.269682      -2.49742   -0.00901305      0.797397      -1.29516     -0.876053    -0.0391067     -0.911937      0.225471      0.577367       1.29947       1.70247       1.91625       2.01745       2.00198       1.96409       1.86406       1.75048       1.65278       1.52768       1.39590       1.19423       1.05261      0.844371      0.689812      0.561059      0.441560      0.334424
  32  15 3457.1271    2.9760  2.5307 12.3916 -0.0016       1.22408  0.0465   0.0319   0.0843    0.0518   0.0000      0.206926   439.5675       9.10146       12.0825       4.84134      -1.18689       3.12440     -0.740552      -2.11582      -1.19642     -0.759125       1.04611      -1.46764       3.15525      0.793449     -0.136157      -1.04187      0.145022      0.613503       1.58233       2.10946       2.36881       2.48204       2.57945       2.49827       2.41487       2.29217       2.05505       1.94392       1.66544       1.45819       1.27428       1.03821      0.854297      0.692484      0.537726      0.408090
  32  16 3609.6954    2.4584  3.7585 11.8847 -0.0013      0.929198  0.0601   0.0221   0.1052    0.0402   0.0000      0.149001   438.4157       12.8369       19.6700       2.74378       1.76542      -5.02170      0.166282       1.28019      -2.18913       1.80827      0.119323      -5.53985     -0.265247      -1.18952     -0.486707      0.472327     -0.936419     -0.257859       2.01770       2.69746       2.95886       3.11831       3.14689       3.11483       3.06834       2.91690       2.70801       2.42697       2.11597       1.87560       1.54966       1.31477       1.07772      0.869298      0.693114      0.526512
  32  17 3761.5946    2.0533  5.4547 11.2926 -0.0005      0.534205  0.0741   0.0158   0.1344    0.0368   0.0000     0.0910712   443.7338       3.99295       12.9785       11.6185      -1.77265       4.66472       8.81445       2.26717      0.156579       1.19508      -4.43466       1.48189     -0.624372      -2.64361     -0.989465      0.249266      -1.36658     -0.644573       2.50792       3.35534       3.68840       3.95684       3.97087       3.91829       3.76310       3.57144       3.31639       3.05420       2.70195       2.36308       1.99127       1.67212       1.36238       1.08999      0.863975      0.670487
  32  18 3912.8630    1.6991  7.9917 10.9180 -0.0003      0.364962  0.1025   0.0114   0.1809    0.0311   0.0000     0.0678670   437.0699       20.0101       6.93275      -8.65903      0.933506      -2.20024      0.505955      0.333249       4.24571       5.22066       1.32665       1.81288       2.02621       1.57928      -2.87666       1.01150      0.157841      0.618044       3.30413       4.43286       4.81989       5.14062       5.27185       5.24154       5.10439       4.80185       4.44508       3.99860       3.59274       3.05098       2.60105       2.13408       1.76606       1.40845       1.12929      0.876181
  32  19 4063.5670    1.4275 10.7620 10.7745  0.0003      0.290417  0.1452   0.0089   0.2462    0.0284   0.0000     0.0644821   432.6098       5.03858       11.3302       9.44045       5.70790      -2.84855      -5.17371      -6.17414       3.02515      -2.78203      0.440577       3.28859      -1.65461       1.48793      -1.87433      -1.47663       2.39512     -0.583797       4.26642       5.58024       6.29933       6.64902       6.94854       6.85344       6.64866       6.21653       5.73309       5.12337       4.59825       3.95648       3.38583       2.78266       2.31427       1.83740       1.43161       1.12697
  32  20 4214.0472    1.1622 12.9559 10.7252 -0.0003      0.354332  0.1969   0.0073   0.3107    0.0250   0.0000     0.0743187   439.5265       4.38414       9.90360       9.60056      -3.51925       11.2241      -8.86582       1.61047      -2.43720      -1.63052       6.70443      -7.75707       3.14473      -1.99515       1.28157       1.04215      -2.55820     -0.929890       5.32582       7.14178       7.96218       8.44200       8.71814       8.48648       8.36093       7.71537       7.20776       6.56669       5.79747       5.05960       4.34099       3.62524       2.92556       2.37710       1.83095       1.44247
  33   5 1823.8590    0.4486  0.3862  9.9392 -0.0070       10.5425  0.0144   0.0117   0.0306    0.0411   0.0000       1.96410   440.6959       1.04176       20.5716      -1.97707      -2.91797     -0.156834      -1.12033       1.98619      0.776306     -0.161245     -0.427177      0.256895      0.242205      0.741960    -0.0854134     -0.278756     0.0609737     -0.200790      0.624821      0.799613      0.918035      0.972859      0.995365      0.981771      0.975918      0.887610      0.828257      0.759106      0.686048      0.584363      0.503579      0.396616      0.329843      0.281930      0.208950      0.174900
  33   6 2007.6821    0.6856  0.6201  9.8882  0.0006       7.92492  0.0189   0.0134   0.0356    0.0659   0.0000       1.02488   441.2052      -1.29217       19.6827      -1.09121      -1.66495      0.900195     -0.541859     -0.599378      -1.58255      0.687707      0.720396     0.0288297      0.468429      0.465046     -0.118601      0.119881     -0.218310      0.277913      0.842831       1.14734       1.26812       1.36230       1.40727       1.32910       1.31162       1.22285       1.13708       1.02660      0.859397      0.769711      0.671462      0.582098      0.482817      0.374285      0.291444      0.229540
  33   7 2187.4645    0.9589  0.8650 10.4770 -0.0001       6.88256  0.0236   0.0168   0.0450    0.0795   0.0000      0.890370   440.4289       1.28403       18.6004      -2.05044      -2.90594     -0.141608      -1.11433     -0.433889    0.00377293     -0.827251      -1.44218     -0.468373     0.0572461      -1.27859     -0.604607     -0.159561     -0.153042      0.229896      0.911989       1.22318       1.36269       1.43888       1.48240       1.49881       1.46913       1.37094       1.22775       1.09575      0.980264      0.828034      0.703171      0.593546      0.490902      0.410797      0.308116      0.232618
  33   8 2360.9524    1.3558  1.0724 11.1357 -0.0045       3.05562  0.0290   0.0220   0.0516    0.0869   0.0000      0.762127   439.0844       1.53676       19.8978      0.334779      -1.32140     -0.293972       1.26841     -0.829416       1.15973      -3.14559      0.615604      -1.17160     -0.289006      -2.21159      0.902258      0.128720     -0.324655     -0.214122      0.962029       1.28846       1.39704       1.60045       1.54272       1.64140       1.48276       1.46638       1.32759       1.22182       1.01259      0.929481      0.778553      0.679363      0.554369      0.457651      0.330634      0.272024
  33   9 2529.2647    1.9480  1.1067 11.7483 -0.0045       3.08006  0.0282   0.0317   0.0528    0.1026   0.0000      0.684450   440.0507      0.507181       20.2900      -1.00474      -1.47488       2.10051       1.73413      -2.13099       1.35964      0.485405     -0.453229     -0.503289     -0.213809     -0.166048     -0.399388      0.772901      0.501843    0.00666343       1.05101       1.36214       1.51882       1.64512       1.60824       1.57662       1.60196       1.48650       1.38559       1.28807       1.15005      0.964431      0.800869      0.676499      0.571270      0.467795      0.377954      0.289882
  33  10 2695.1242    2.5936  0.9971 12.2712 -0.0050       2.61415  0.0258   0.0420   0.0469    0.0932   0.0000      0.655181   441.7431       4.72112       17.1499       1.82662      -5.80198       1.19475      0.169211     -0.443656      -2.21956      -2.13078      0.202959      -1.82242     -0.315246       1.32583      0.227285      0.201441      0.120490      0.231432      0.995033       1.40253       1.58456       1.75360       1.79281       1.76375       1.69939       1.58231       1.42631       1.26159       1.08446      0.915669      0.766071      0.649927      0.516000      0.395069      0.324750      0.258448
  33  11 2858.6861    3.2766  0.9945 12.7812  0.0013       2.11736  0.0250   0.0537   0.0477    0.0964   0.0000      0.742545   442.2401       6.65371       19.7560      0.262363      -2.00837     -0.164139      -1.63943     -0.457027       1.15912      0.546658      -1.36572      -1.83239      0.373934     -0.325952      0.583936      0.292597     0.0927108     -0.115346      0.922731       1.25394       1.35802       1.48705       1.45724       1.39671       1.40688       1.23322       1.20853       1.07702       1.00050      0.913668      0.772706      0.652272      0.557437      0.451545      0.343825      0.268028
  33  12 3018.9202    3.9791  0.9909 13.1784  0.0008      0.344636  0.0253   0.0645   0.0462    0.0993   0.0000      0.695250   438.4295       6.52108       15.5469       2.20012      -2.08038     -0.623691      -1.04406      0.574826       2.06736      0.482018      -1.06317     0.0462653     -0.303640     -0.774744    -0.0341774     -0.739140     0.0557604     -0.114124      0.961081       1.28990       1.39832       1.56358       1.58850       1.60519       1.53886       1.48419       1.32086       1.19707       1.00190      0.863721      0.722596      0.607797      0.487235      0.397974      0.313264      0.251809
  33  13 3176.1540    4.0228  1.1759 13.4745 -0.0016    -0.0384357  0.0312   0.0646   0.0542    0.0927   0.0000      0.573859   437.9908       4.25362       17.0200       5.24578      -4.39972     -0.204047     -0.817835     0.0810770       4.62162      -4.97435      0.215346      -3.02295      0.529021      0.535271     -0.667323      0.438132      0.251702      0.373734       1.04634       1.36527       1.51161       1.57721       1.60201       1.61142       1.54871       1.52098       1.41377       1.29325       1.16250      0.953878      0.850953      0.702832      0.586646      0.471966      0.396480      0.285979
  33  14 3331.6887    3.4970  1.7000 12.8759  0.0010       1.38839  0.0373   0.0450   0.0651    0.0693   0.0000      0.350771   441.4923       7.69377       16.9162       2.37000      -1.38781       5.87252      -4.20084      0.804950       2.09924      0.778016     -0.673696      -1.55921       1.32174     -0.686106     -0.110419      0.671353    -0.0303523      0.311760       1.22682       1.63769       1.75982       1.90944       1.91304       1.96615       1.92739       1.82070       1.68131       1.57377       1.27442       1.15716      0.964364      0.825665      0.672133      0.561204      0.435368      0.350405
  33  15 3486.0376    2.9383  2.6028 12.3881 -0.0011       1.13973  0.0469   0.0313   0.0842    0.0502   0.0000      0.226303   440.2653       9.11439       16.2678       2.42224      -1.29387       2.51321       1.74239      -4.34688      -4.35639     -0.425766      -3.21405      -5.21362      0.346746      0.114578      -1.01263     -0.175137     -0.159957      0.135027       1.56733       2.04030       2.23564       2.45506       2.54378       2.51096       2.39612       2.24979       2.11296       1.92034       1.65730       1.45029       1.26782       1.06111      0.865356      0.683672      0.551158      0.431041
  33  16 3639.6906    2.3972  4.2230 11.6293 -0.0003      0.916880  0.0606   0.0197   0.1104    0.0384   0.0000      0.119919   435.6864       10.7138       18.2249      -1.03179       3.32412      -1.69887     -0.705195      -7.76095      -1.76443      0.489622      -2.44093      -1.80343      -1.00442     -0.436036      0.285925      -2.61274     -0.536968    -0.0420410       2.02404       2.68808       3.00910       3.20435       3.31502       3.20360       3.10731       2.99975       2.76218       2.56374       2.18600       1.93763       1.59839       1.38638       1.12050      0.916773      0.722168      0.560186
  33  17 3792.3402    1.9670  6.0655 11.2862 -0.0002      0.584124  0.0799   0.0143   0.1454    0.0316   0.0000     0.0887069   439.8359       8.61789       14.7099       5.41516       2.99077       3.27397      -3.36145      -5.60987     -0.779973      -5.09508      -5.07043     -0.498420       1.14093      -3.24758     -0.600793      -1.00494      0.220053     -0.589763       2.52145       3.22861       3.67529       3.90891       4.04962       4.02406       3.85550       3.63032       3.42429       3.03742       2.76439       2.39431       2.07079       1.75265       1.41080       1.16584      0.918556      0.706289
  33  18 3944.2441    1.6202  8.4957 10.9460 -0.0005      0.374032  0.1100   0.0106   0.1946    0.0291   0.0000     0.0712056   440.3968       5.41573       11.0303      -4.16132      -12.7135      -4.79234      -4.44375      -6.39733      -1.87563      -11.0170      -2.41639      0.522147      -7.73318      -3.10633       3.19787       1.90985     -0.263350      -2.17165       3.39335       4.46318       4.99002       5.37582       5.46873       5.44005       5.29184       4.96531       4.65592       4.22693       3.69389       3.25047       2.74807       2.33803       1.88453       1.55364       1.23180      0.961327
  33  19 4095.4140    1.3682 11.6244 10.7586  0.0004      0.209124  0.1584   0.0080   0.2673    0.0269   0.0000     0.0657607   427.2586       2.76551       19.7250       12.0131       1.53450      -1.00964      -7.10075      -10.0868       5.32125       2.11355      -3.18842      -1.73363      -3.41228      -6.34948     -0.280627      0.824267      0.111835      0.523957       4.33431       5.76398       6.55419       6.82611       7.05856       7.04143       6.83046       6.53195       5.99649       5.38687       4.86576       4.20939       3.60291       3.05873       2.51273       2.03188       1.59441       1.24601
  33  20 4246.5952    1.1135 13.9190 10.6792  0.0008      0.362306  0.2121   0.0067   0.3300    0.0238   0.0000     0.0757867   435.2878       9.74382       22.3443       3.42841      -2.74766      -2.04524       12.2900       9.97139       11.2922      -1.59915     0.0293147       2.68965       1.63714      -1.80440       4.24550      -1.57885     -0.226551       2.77385       5.31932       7.00966       7.85068       8.38228       8.68163       8.56608       8.32165       7.85975       7.33383       6.62581       5.91449       5.18468       4.45093       3.72220       3.09130       2.51567       1.95417       1.55364
  34   5 1841.3133    0.4361  0.4622  9.9373 -0.0030       11.6562  0.0155   0.0104   0.0358    0.0417   0.0000       1.89198   441.2608     -0.798806       21.5811      0.973438      -4.67248       1.32667      0.811067     -0.155251     -0.951677      -1.34296       1.16391     -0.904608    -0.0778342     -0.135416      0.318100    0.00521987     -0.133385     -0.113657      0.616911      0.774998      0.879811      0.931093       1.00146       1.00778      0.908989      0.858939      0.854653      0.754587      0.683933      0.602729      0.509674      0.423356      0.345615      0.294616      0.242457      0.182995
  34   7 2207.1607    1.0204  0.8426 10.3133 -0.0030       6.40398  0.0218   0.0177   0.0431    0.0906   0.0000      0.809211   440.5750       2.28257       20.5966     -0.173962      -1.82875       1.64778       2.28356     -0.336898    -0.0391951     -0.260962      0.426239       1.04925      -1.76958     -0.337259    -0.0242051     -0.257064    -0.0361575      0.474253      0.766543       1.05055       1.09939       1.25013       1.24564       1.23781       1.18750       1.16568       1.04572      0.962755      0.886542      0.769502      0.647063      0.555352      0.466489      0.375215      0.295129      0.230794
  34   8 2381.3435    1.4526  1.1152 11.0005 -0.0023       3.84617  0.0297   0.0225   0.0503    0.1010   0.0000      0.714248   440.4871       3.21687       19.0357     -0.922773      0.545963      -1.70812       4.20009       1.02912       1.96915       1.24887      0.420121       1.15655      0.105205     -0.650815     -0.466146     -0.333774    -0.0795924     -0.684632       1.01672       1.37050       1.46380       1.51284       1.45994       1.52865       1.54794       1.46975       1.41508       1.23474       1.08933      0.946277      0.838459      0.714376      0.610062      0.472640      0.383624      0.303709
  34   9 2550.7550    2.0194  1.1762 11.6241 -0.0032       2.05177  0.0286   0.0306   0.0543    0.1093   0.0000      0.644615   441.0457       4.19827       17.5458      0.888279      -1.08647      0.745969      0.829346      -1.24871      -1.09368       1.33720       1.36003     -0.573193      -1.42160      0.107623      0.473689      0.771491     -0.367034      0.432771      0.980652       1.27402       1.38140       1.54355       1.55497       1.57131       1.55669       1.48735       1.33827       1.22098       1.04215      0.959533      0.782161      0.673812      0.533393      0.448801      0.366687      0.282133
  34  10 2718.0953    2.7889  1.0207 12.2698 -0.0012       2.04792  0.0245   0.0443   0.0472    0.0998   0.0000      0.643035   440.4038       5.22818       18.9870       1.63191      -3.68921      -1.57711      0.574380     -0.721501       1.41915      -1.43472     -0.172697     -0.503631     -0.837703     -0.970338     -0.502563     -0.381078     -0.369660     0.0167946      0.858628       1.12062       1.23056       1.35425       1.41007       1.37305       1.34932       1.28587       1.19604       1.08499      0.928537      0.822212      0.685110      0.579502      0.479172      0.401261      0.320675      0.248540
  34  11 2883.0717    3.4011  1.0072 12.7426 -0.0026       1.32043  0.0248   0.0540   0.0463    0.0988   0.0000      0.662442   439.0860       4.23810       16.1252       5.17773      -2.53199     -0.167307     0.0915841      -3.37758       1.13345      -3.71251     -0.796423     -0.215853     -0.588095      -1.25166     -0.144276     -0.370657     -0.335875     -0.351272      0.868359       1.15366       1.28971       1.35171       1.37823       1.36079       1.27267       1.25708       1.15617       1.09857      0.968433      0.860557      0.726912      0.633446      0.525090      0.425152      0.342890      0.267120
  34  12 3044.5943    3.9810  1.0440 13.1245 -0.0008      0.809885  0.0257   0.0623   0.0480    0.0993   0.0000      0.593718   441.8095       7.00958       15.8944       2.48181     -0.516593      0.643886      0.350621     -0.526653      0.177111     -0.329546      -1.39108      -1.35082     -0.563357     -0.553705      0.765816     -0.611837     -0.934205     -0.395245      0.878159       1.17297       1.23538       1.35736       1.37856       1.36669       1.36871       1.30764       1.20229       1.05723      0.947029      0.844981      0.739984      0.625202      0.517255      0.415282      0.331063      0.264852
  34  13 3202.9401    3.8296  1.3843 13.3450 -0.0009       1.27821  0.0329   0.0551   0.0631    0.0739   0.0000      0.534053   440.1563       9.33684       17.0024       2.22566      -2.67326       1.13128       1.03167      -1.15346      0.352282      -2.43644     -0.731427     0.0766522      0.914958      0.345728      0.684336      0.377081      0.863283      0.114875       1.13185       1.51574       1.72897       1.92382       2.02651       2.02887       1.88993       1.75689       1.60776       1.44936       1.24357       1.06799      0.888194      0.755338      0.611025      0.507694      0.395724      0.306574
  34  14 3359.4374    3.3551  1.8981 12.8415  0.0003      0.990289  0.0392   0.0414   0.0706    0.0638   0.0000      0.355976   438.3335       8.79945       14.7719       3.13205       1.07511    -0.0777363      -4.94343      -3.03454      0.549251      -1.38063     -0.333442      -3.20143    -0.0693153      -1.41740     -0.264407     0.0313237    -0.0275718     -0.198598       1.27344       1.74399       1.87996       2.03460       2.07497       2.04725       2.00899       1.86953       1.73545       1.59120       1.44340       1.25911       1.11976      0.938184      0.773213      0.621608      0.495041      0.387270
  34  15 3514.6061    2.7849  2.8574 12.3166 -0.0012      0.626550  0.0495   0.0279   0.0874    0.0461   0.0000      0.196603   439.6797       7.23757       11.8241       3.41255      0.108653       1.94476      -3.00851      -4.19784       1.56510       2.40755       1.84573      -3.28041       1.28333      -1.19545      0.335032      -2.35586      0.161637      0.603053       1.56013       2.10025       2.31848       2.48674       2.50821       2.48727       2.45463       2.33595       2.16418       1.98772       1.77118       1.58889       1.31996       1.13465      0.929231      0.779555      0.615810      0.486810
  34  16 3669.0850    2.3022  4.7856 11.4531 -0.0000      0.682363  0.0635   0.0176   0.1186    0.0366   0.0000     0.0976858   437.7272       7.68381       7.01004       3.82768      -3.46802      -1.66047       1.94826      -3.63178       1.09228      -2.35735       1.72301      -4.40976      0.305348      -2.32040     -0.962114      0.672900      0.237133     -0.468962       2.02963       2.67618       2.96537       3.21435       3.30268       3.27708       3.17169       3.03704       2.84732       2.54972       2.26362       1.99745       1.71690       1.44606       1.19078      0.979157      0.783653      0.620751
  34  17 3822.4814    1.8809  6.5385 11.1374 -0.0014      0.447776  0.0824   0.0130   0.1512    0.0318   0.0000     0.0758166   442.5809       11.3697       17.4126       14.0434      -13.9497       2.09305       1.01465      -1.22647      -4.18178      -14.2216      0.807662      -3.15231       2.66021      -3.69683       1.15085     -0.417728       2.05748       1.24313       2.59486       3.33801       3.75755       3.98412       4.14682       4.11793       4.03395       3.79304       3.57397       3.19998       2.87256       2.52188       2.19132       1.86522       1.54841       1.26790       1.00741      0.786051
  34  18 3975.2999    1.5690  9.3658 10.8811 -0.0003      0.505843  0.1179   0.0098   0.2118    0.0286   0.0000     0.0678560   440.5849       10.7663       21.4721       7.42463      -13.9027      -3.52401       6.94953       3.47068      -1.15923      -7.99329      0.429398      0.738276      -2.14449      0.126566      -1.33557     -0.302722       2.55227      -1.95893       3.43235       4.52075       5.09517       5.44821       5.66336       5.58778       5.51365       5.19272       4.83805       4.37404       3.83611       3.41946       2.91946       2.46493       2.03832       1.66529       1.32748       1.03265
  34  19 4126.7138    1.2768 11.7528 10.7707 -0.0020      0.193549  0.1694   0.0075   0.2754    0.0256   0.0000     0.0783594   438.7610       12.4730       12.3343      0.271793       1.77374       1.80880       15.3374      -5.18801      0.689604      -1.98277      -1.97981      -3.89338       5.74054      0.505030       2.78655       4.45896       2.47331       1.24459       4.40546       5.93158       6.62688       7.00609       7.33676       7.23503       7.06951       6.71965       6.16747       5.62198       5.10682       4.40298       3.85329       3.28083       2.68557       2.23393       1.72000       1.36467
  35   4 1665.9887    0.3034  0.2425  9.9403 -0.0042       20.6824  0.0130   0.0099   0.0235    0.0317   0.0000       4.50925   441.4565     -0.143947       21.6860      0.614722      -2.80752     -0.262660     -0.826788      0.384635    0.00843971      0.937492       1.09100     0.0223402     -0.383533     -0.421272     -0.207455      0.222664      0.157287      0.267767      0.624763      0.829710      0.949568      0.844510      0.847677      0.755575      0.777517      0.832678      0.792935      0.773863      0.671977      0.566953      0.508937      0.426744      0.342980      0.258726      0.207970      0.191070
  35   5 1858.5062    0.4809  0.4902  9.9487 -0.0028       11.7630  0.0165   0.0112   0.0334    0.0447   0.0000       1.59590   440.8451       1.12202       21.6004      0.367031      -3.41194      0.563477     0.0863467     -0.864570      0.776430      0.866826     -0.855959     -0.937225      0.724829       1.14999     -0.192595     -0.336941      0.418580     -0.290421      0.628700      0.833705      0.948945       1.03441       1.07387       1.07114       1.03025      0.998584      0.896332      0.880023      0.747701      0.662587      0.534953      0.444112      0.386355      0.325188      0.261780      0.205863
  35   6 2044.9316    0.7314  0.5854 10.1578 -0.0012       9.49202  0.0171   0.0143   0.0334    0.0593   0.0000       1.10734   440.1944     0.0502133       22.1566      -1.13305      -4.97295      0.298721      0.312051     -0.353337      -1.07478      0.608824      0.927524      -1.29087     0.0930594     -0.506268      0.332609      0.378942     -0.395155     -0.599098      0.665162      0.855224      0.949865      0.984611       1.00175       1.00570       1.04196      0.952444      0.916057      0.823875      0.720514      0.628972      0.551859      0.458240      0.388276      0.324925      0.271743      0.209105
  35   7 2226.5608    1.0315  0.9231 10.5587 -0.0020       6.22142  0.0241   0.0171   0.0458    0.0813   0.0000      0.811673   440.0828     -0.943252       19.9313       3.38721      -2.62616      0.141299       1.62158      -3.40976     -0.722200     -0.277074      -1.18579      -1.09864      0.315402     -0.148470      0.453563      0.505156      0.342020     -0.238053      0.858268       1.10831       1.21788       1.29952       1.32337       1.32158       1.30070       1.23662       1.10755       1.03406      0.950221      0.856067      0.736090      0.623271      0.532879      0.434872      0.352382      0.272235
  35   8 2401.4820    1.5514  1.1094 11.1126  0.0003       3.93364  0.0274   0.0239   0.0501    0.1040   0.0000      0.697334   440.0402       3.24166       19.7368       3.74283      -3.43634      -2.29577      -2.09429     -0.631163      -1.97697      -1.20855       1.98776     0.0828587     -0.839706       1.59227      0.951048     -0.402238     -0.765180   -0.00168692      0.908286       1.20116       1.32852       1.44885       1.49505       1.46542       1.39965       1.32907       1.28376       1.16161       1.02365      0.917854      0.805641      0.678882      0.562851      0.459008      0.376106      0.293690
  35   9 2571.9174    2.1082  1.1042 11.7677  0.0006       1.98947  0.0280   0.0320   0.0472    0.0990   0.0000      0.665982   441.2853       3.39752       21.9879       2.42214      -4.09549       1.18126      0.342255      -2.75372    -0.0291143      -1.51248      -1.21076      0.794124     0.0868985  -0.000792095      0.828727      0.477220     -0.437266     -0.396090      0.899507       1.19001       1.34697       1.42555       1.48954       1.52730       1.38241       1.34691       1.26650       1.16364       1.05184      0.956682      0.781648      0.649338      0.576660      0.455880      0.377186      0.301380
  35  10 2740.6414    2.8220  1.0923 12.2621 -0.0018       1.27450  0.0271   0.0426   0.0472    0.1051   0.0000      0.628041   439.9878       4.97140       20.1370       1.88007      0.496317       1.80634       1.51532     -0.923285     -0.445585      -1.49126     0.0456922     -0.611720      -1.01457      -1.48378     0.0987510     -0.357794     -0.998957      0.176477      0.876038       1.19683       1.27723       1.42060       1.41017       1.41594       1.34801       1.27921       1.20597       1.09440       1.00801      0.902323      0.799583      0.692753      0.587824      0.465722      0.375438      0.292983
  35  11 2906.9475    3.5893  0.9374 12.9167 -0.0004       1.68275  0.0229   0.0578   0.0434    0.0919   0.0000      0.587037   441.2076       5.34811       18.0609       5.01720      -2.29748     -0.257276     -0.648403     -0.528821     0.0561039      0.434612      -1.15811     -0.362841      -1.22961     -0.626931      0.723298    -0.0219568     -0.348298     -0.458504      0.853519       1.09116       1.17105       1.23924       1.30191       1.31741       1.30472       1.20996       1.12722       1.03093      0.904781      0.812437      0.693384      0.600223      0.497047      0.394389      0.323138      0.255147
  35  12 3069.8207    4.0135  1.1831 13.1540 -0.0012       2.38192  0.0290   0.0594   0.0514    0.1031   0.0000      0.634939   442.4467       7.76872       18.7988       2.52012      -1.37894      -1.08814     0.0323214      -1.26731     -0.658397      -2.80067     -0.304428      -1.39170      -1.62927      0.144521      0.783720     -0.403411     -0.371801     0.0198425      0.899439       1.20149       1.28456       1.42755       1.42402       1.46150       1.39413       1.36556       1.25985       1.17934       1.03366      0.891858      0.779851      0.650673      0.549106      0.445647      0.362712      0.292968
  35  13 3229.3228    3.9066  1.4873 13.0785 -0.0024       1.13422  0.0333   0.0516   0.0572    0.0753   0.0000      0.446336   441.7350       7.23785       18.4646       3.64053     -0.527342      -1.27767      0.699537      -1.45841      0.307299      -4.43085     -0.422605      0.855568       1.07691     -0.982755      0.513199      0.439841      0.637245      0.352879       1.10620       1.46415       1.65856       1.85072       1.86981       1.84249       1.83328       1.75072       1.60287       1.44053       1.23552       1.10721      0.938086      0.749839      0.642190      0.511133      0.420887      0.340631
  35  14 3386.8860    3.3117  2.2237 12.6012  0.0004       1.40863  0.0410   0.0363   0.0737    0.0545   0.0000      0.263463   439.2090       6.63795       17.5792       2.77473      -1.54304       4.96123       1.64572      -3.73909       2.49128      -3.97132       1.10826      -2.03547      -3.55936      0.802848      0.806719      -1.35097     -0.555875      0.579441       1.31008       1.73765       1.92617       2.09057       2.13975       2.11247       2.10006       1.96922       1.84914       1.67619       1.46847       1.31233       1.13131      0.979393      0.800189      0.645613      0.527564      0.418677
  35  15 3542.9952    2.7831  3.0922 12.1113 -0.0011      0.588640  0.0510   0.0257   0.0870    0.0454   0.0000      0.177410   435.6263       8.56130       14.6135       1.39724      -3.99624       1.11860       1.44567      -4.81408     -0.998421      -4.50140     -0.584886      -2.87282     -0.386432     -0.881024       2.15642    -0.0565751      0.894305     -0.529036       1.58067       2.10855       2.27276       2.57607       2.65475       2.67110       2.56933       2.42170       2.27874       2.04455       1.80988       1.60828       1.35700       1.15649      0.943681      0.788235      0.643162      0.502304
  35  16 3698.0959    2.2374  5.1217 11.4053 -0.0003      0.587414  0.0675   0.0164   0.1212    0.0355   0.0000     0.0911723   438.0284       12.6645       16.1786       6.23591      -3.69528      0.412011      -2.50131      -2.37350      -7.38586      -6.41365      -2.63407       1.94821      -4.27855      -3.00617       2.39183      0.289599    -0.0955337     -0.301707       2.03624       2.76401       3.03292       3.27031       3.39457       3.33555       3.28815       3.10904       2.90750       2.65140       2.40279       2.11286       1.83509       1.53401       1.28668       1.06177      0.845080      0.675485
  35  17 3852.2379    1.8184  7.0171 11.1057  0.0001      0.441178  0.0863   0.0121   0.1604    0.0305   0.0000     0.0736640   446.9173       11.0235       21.0321       8.69714     -0.501806       3.54655       2.06289       1.56197      0.580521      -5.91044      0.311258       4.03575      -2.06465      0.752171     -0.738404       1.62099      0.481771     -0.548370       2.58720       3.40853       3.85807       4.10928       4.24446       4.18789       4.13016       3.86233       3.67549       3.36673       3.01833       2.64451       2.29903       1.94609       1.63138       1.33705       1.07814      0.852406
  35  18 4005.7547    1.5324 10.0318 10.8271 -0.0005      0.387401  0.1255   0.0089   0.2200    0.0277   0.0000     0.0647556   441.1499       14.5706       21.0128       1.87091      -5.91368      -7.52664       4.57886      -3.61987       6.43989      -6.98556       1.25882      -2.30930       1.50319     -0.250386      -1.20137      0.935145      0.562711       1.60887       3.46229       4.59886       5.11378       5.54180       5.71854       5.70395       5.65965       5.38571       4.95561       4.45253       4.02973       3.53402       3.07742       2.57069       2.13944       1.78460       1.43146       1.12022
  35  19 4158.5797    1.2467 12.0517 10.7460 -0.0006      0.365272  0.1715   0.0073   0.2751    0.0253   0.0000     0.0769150   439.2670       9.53555       18.7839       1.29390      -6.54521      -6.76996      0.529309       3.61374       1.34867      -9.60703      -2.74194      -10.2179      0.329381       2.94249       2.97094     0.0405448       2.01183      -1.35622       4.42076       5.83865       6.52302       6.95777       7.12936       7.28273       7.07239       6.70084       6.26831       5.70546       5.10092       4.47706       3.95307       3.35244       2.84198       2.27023       1.84227       1.46736
  36   4 1681.9335    0.3129  0.2442  9.9527 -0.0051       25.7758  0.0120   0.0101   0.0225    0.0309   0.0000       4.28558   440.9652      0.542793       21.2540     -0.909087      -2.75596      0.578699     0.0647011     -0.331679     -0.711671     -0.830058      0.610562     -0.599367     -0.432930    0.00502215     -0.254343    0.00253389      0.238755   -0.00627446      0.460313      0.628123      0.766001      0.810246      0.856372      0.831170      0.831475      0.818057      0.680734      0.708230      0.575653      0.522943      0.410883      0.393751      0.296629      0.251449      0.191403      0.159016
  36   5 1875.4853    0.5110  0.4354  9.9444 -0.0025       11.5331  0.0155   0.0114   0.0286    0.0449   0.0000       1.55721   441.5201      0.618507       21.0399       1.01521      -1.21390      -1.35925      0.632019     -0.650629     -0.936382    -0.0651108     -0.617906      0.171904     -0.536820     -0.564168     0.0980148      0.153212     -0.170444    -0.0782036      0.565347      0.851773      0.843024      0.966953      0.964364      0.951343      0.964910      0.873888      0.873443      0.787184      0.724127      0.594063      0.518576      0.448758      0.381531      0.320390      0.246984      0.198399
  36   6 2063.2337    0.7340  0.6882 10.1586 -0.0004       10.4304  0.0203   0.0133   0.0365    0.0624   0.0000       1.09063   442.0887       1.29133       21.3866    -0.0945095      -2.90646      0.425247    -0.0426421      -1.08851     -0.202654      0.295303     -0.688808     -0.446771     -0.135923     0.0137239    -0.0236201     -0.297010      0.327584     0.0504780      0.736811      0.982628       1.11778       1.25660       1.21594       1.25669       1.19918       1.18386       1.04140      0.974359      0.871795      0.756474      0.685379      0.550755      0.456184      0.369985      0.306542      0.234986
  36   7 2245.6280    1.1225  0.9441 10.4088 -0.0027       4.75991  0.0234   0.0178   0.0442    0.0997   0.0000      0.739561   442.8485       2.58244       22.2897       1.78403      -2.53732     -0.365220     -0.597548      0.517659      -1.00066       1.07757      0.378717     -0.612333      0.451507      -1.12036      -1.01182     0.0389195     -0.729734     -0.141763      0.767567       1.00447       1.15188       1.21333       1.26106       1.20899       1.22473       1.13582       1.07726      0.993430      0.901612      0.812851      0.710923      0.599422      0.494842      0.401509      0.331918      0.276389
  36   8 2421.2803    1.5592  1.1878 11.2071 -0.0009       3.92869  0.0289   0.0235   0.0535    0.1042   0.0000      0.674745   441.6347       1.78764       19.3753      0.641265      -3.27295      0.407998     -0.894061      -1.44595      0.613336     -0.364575    -0.0799929     -0.865963       1.40085     0.0219372     -0.106488      0.530400     -0.473449      0.146691      0.911424       1.16530       1.34172       1.45124       1.45323       1.46029       1.41916       1.32499       1.26913       1.15125       1.04335      0.948582      0.824271      0.706929      0.611056      0.492300      0.406108      0.322840
  36   9 2592.8607    2.1645  1.2399 11.6924 -0.0012       2.82480  0.0303   0.0307   0.0513    0.1004   0.0000      0.630768   440.9213       2.89300       20.2038       3.15027     -0.158605      -1.07460      0.387845       1.23442       1.98511      -1.28053     -0.852400      -1.81808     -0.784294      0.220132      0.403231      -1.43508     -0.377411   -0.00928888      0.938287       1.21775       1.32959       1.37823       1.44862       1.50353       1.41428       1.37949       1.29697       1.16271       1.09108      0.956332      0.803259      0.719890      0.593795      0.490604      0.407561      0.318170
  36  10 2762.8259    2.8174  1.0567 12.5401 -0.0013       1.54059  0.0260   0.0432   0.0476    0.0909   0.0000      0.651842   441.8236       4.04640       19.3452      0.430236      -1.40144      -1.82200      0.128097      -2.43849      -1.43704      -2.83983       1.27217      -1.04995     -0.875376     -0.104040      0.482132   -0.00718523     -0.736066      0.178833      0.866328       1.13080       1.25544       1.36066       1.38920       1.33323       1.29946       1.24852       1.22797       1.12771       1.00906      0.901449      0.756091      0.652486      0.548721      0.436415      0.373385      0.290021
  36  11 2930.4341    3.6642  1.0600 12.9719 -0.0005       2.05942  0.0254   0.0561   0.0476    0.0951   0.0000      0.616905   440.9144       4.84420       17.1618     -0.966587      -3.07268      -1.64613     0.0406522      -1.61792     0.0263012      -2.05354     -0.268724      -1.39138      -1.35153    -0.0559476      0.435096      0.808980     -0.529750      0.259866      0.820338       1.14517       1.22292       1.38496       1.35911       1.40477       1.34715       1.28846       1.18758       1.10654      0.964711      0.875054      0.743931      0.632819      0.522012      0.434131      0.344929      0.275541
  36  12 3094.4355    4.1395  1.0620 13.2819 -0.0006       2.06268  0.0248   0.0625   0.0474    0.0953   0.0000      0.617745   440.1052       6.59037       18.3768       2.28518      0.479584    0.00240632     -0.659469     -0.981822      0.657844     -0.526041     -0.394356     0.0190093      0.153679     -0.443864     -0.666159      0.245441    -0.0530499    -0.0268915      0.851715       1.13360       1.26278       1.42090       1.44083       1.45067       1.42715       1.32974       1.20357       1.12905      0.998307      0.844835      0.754166      0.627417      0.531007      0.429020      0.344996      0.281735
  36  13 3255.2276    3.9134  1.4704 13.1012 -0.0023      0.699117  0.0319   0.0512   0.0572    0.0771   0.0000      0.447943   441.5021       3.91466       14.5104       1.09518       1.31573       2.40463      -2.30172       1.52549      -1.01896      -1.59387      0.376795      -2.11351      -1.02203      0.262172      -1.19198     -0.163276    0.00887432     -0.564214      0.991204       1.30638       1.40207       1.54862       1.57304       1.65029       1.54165       1.47273       1.39320       1.26808       1.16198      0.997118      0.883237      0.749370      0.630834      0.518764      0.421380      0.337069
  36  14 3413.9203    3.1389  2.3403 12.6495 -0.0006      0.916701  0.0419   0.0332   0.0770    0.0484   0.0000      0.245188   441.6141       11.0698       18.4311       4.25604      -2.08508       6.34081       1.09323     -0.177543     -0.899839       1.67214      -2.29735      -2.73694      -2.01154       1.12595      -1.47675      -1.08922      0.181805     0.0823016       1.30075       1.73311       1.92013       2.07694       2.17382       2.13121       2.12417       2.00771       1.84152       1.72114       1.52195       1.33609       1.15723      0.980440      0.826518      0.682321      0.559121      0.437313
  36  15 3571.1509    2.5773  3.5851 11.9586 -0.0004      0.879977  0.0531   0.0221   0.0982    0.0411   0.0000      0.147100   441.2135       10.2134       16.6964     -0.823475      -1.35606     -0.902278     0.0686576      -6.92529       3.04771     -0.105924     0.0463911      -1.22401     -0.452359      0.837022       1.93247     -0.604791      0.826063      0.205217       1.62423       2.12741       2.35218       2.54379       2.59405       2.61970       2.50920       2.46984       2.29944       2.12526       1.90508       1.68501       1.45316       1.24473       1.04190      0.858576      0.702824      0.562803
  36  16 3727.0542    2.1557  5.3759 11.3537 -0.0007      0.599941  0.0686   0.0152   0.1252    0.0336   0.0000     0.0899975   440.7228       5.55330       19.1629       2.38833     -0.253426      -3.71314      -5.10588      -3.00415       4.78381      -2.89902      -1.26726      -1.98802     -0.736122      -1.51638      -1.53891     -0.319824       1.41916     -0.384608       2.04629       2.76006       3.08400       3.31614       3.41350       3.43439       3.30752       3.13691       3.00904       2.73776       2.48780       2.15708       1.87356       1.58608       1.33891       1.10425      0.886841      0.719632
  36  17 3882.0512    1.7531  7.7420 11.0671 -0.0009      0.492157  0.0950   0.0111   0.1697    0.0295   0.0000     0.0718200   435.8930       12.2201       16.9238       13.0291      -7.76789      -2.69210      -2.19570       4.45465       1.98862     -0.725847      -2.03191      -3.81261      -4.17414      -5.57990     -0.318071     -0.678733      0.613243      -1.33817       2.70805       3.54796       3.93284       4.26402       4.43575       4.44291       4.35321       4.10119       3.91191       3.56877       3.19349       2.85369       2.45102       2.09680       1.75747       1.46834       1.18183      0.952104
  36  18 4035.8567    1.4833 11.0021 10.8200  0.0014      0.268591  0.1429   0.0081   0.2378    0.0270   0.0000     0.0664338   435.8036       12.6607       11.6640     -0.259852      -5.48236       5.80497       3.69868       2.17030       5.18992       2.21034      -4.10941      -1.70363       2.38614     0.0787611       2.58510     -0.872390      -1.00508      0.963494       3.66794       4.91167       5.46789       6.03581       6.15361       6.17408       6.04093       5.76917       5.34061       4.92888       4.45399       3.93521       3.38921       2.89707       2.37897       1.99894       1.62524       1.28438
  36  19 4189.3231    1.2005 13.2264 10.7439 -0.0012      0.296931  0.1955   0.0065   0.3003    0.0239   0.0000     0.0771077   445.1807       3.90320       17.4005      -9.24313      -3.18712       3.87364       4.40159       12.0477       19.3264      -1.84946      -4.19729      -7.37635       4.62765      -7.29958       1.05907       6.77309     -0.676737     -0.106112       4.60425       6.15026       7.03473       7.38070       7.73765       7.84984       7.62193       7.24320       6.71834       6.11755       5.56801       4.96305       4.29350       3.67782       3.06503       2.53630       2.03953       1.62325
  37   5 1892.2723    0.5306  0.5052  9.8972 -0.0013       10.9776  0.0168   0.0111   0.0300    0.0461   0.0000       1.47401   441.5476      -1.55344       19.5743     -0.159463      -2.16254       1.23150     -0.394938      0.545268      0.506139     -0.821123    -0.0876605      0.725747    -0.0825231    -0.0856961      0.713235     -0.383121     -0.235407      0.241278      0.570562      0.776327      0.903404      0.890764       1.02469      0.985399       1.00331      0.921953      0.829410      0.777233      0.685262      0.626610      0.543722      0.465619      0.382894      0.316812      0.262343      0.207763
  37   6 2081.2593    0.7771  0.7080 10.1556 -0.0025       8.63247  0.0188   0.0142   0.0392    0.0679   0.0000      0.999504   441.4923      0.856195       22.5303       1.47408      -3.58514      0.181884     -0.602413       1.37347     0.0638210     0.0489796       1.13913     -0.924369     -0.562073     -0.860583    -0.0146888      0.141356    -0.0378417      0.330713      0.674297      0.878880       1.01807       1.13711       1.14838       1.15455       1.11252       1.09006      0.982684      0.906162      0.819104      0.742814      0.594490      0.536987      0.446332      0.385591      0.299455      0.234609
  37   7 2264.4720    1.1498  1.0982 10.4003 -0.0004       5.26769  0.0268   0.0171   0.0494    0.1036   0.0000      0.743906   441.7972       2.26302       19.7468     -0.669478      -3.33731      0.618949       1.49667      -1.36369      -1.40881     -0.288032      -1.05330      0.623584     -0.506293      0.428351      0.295514     -0.202715     -0.451924     0.0528686      0.800821       1.10692       1.21310       1.34603       1.33251       1.39744       1.30496       1.28744       1.24654       1.10304      0.952741      0.895717      0.744647      0.681867      0.568219      0.471752      0.372220      0.302017
  37   8 2440.7492    1.6508  1.1760 11.2487 -0.0005       1.62162  0.0285   0.0240   0.0516    0.1017   0.0000      0.689394   441.6784       4.16341       20.9982       1.88409      -2.82530      0.303506   -0.00264663       1.53172       1.45656      -1.68535   -0.00352955      0.322611     -0.869573     -0.551755      0.747562    -0.0317661    -0.0985505     -0.177638      0.863687       1.14485       1.25356       1.36452       1.42038       1.42181       1.45612       1.31372       1.25562       1.13077       1.05317      0.919139      0.788388      0.661612      0.573918      0.467572      0.388329      0.306886
  37   9 2613.4963    2.3129  1.1945 11.8169  0.0014       2.49187  0.0278   0.0332   0.0518    0.1028   0.0000      0.632488   441.1136       1.77231       21.1429       1.55355      -1.65574       1.92951     -0.480348       2.27932      0.456696      -2.74343      0.623075       2.64823   -0.00327926     -0.356134      0.879035    -0.0732963      0.359163    -0.0615504      0.845585       1.11776       1.27948       1.35264       1.40348       1.39224       1.38000       1.28864       1.20967       1.14497       1.02979      0.874740      0.785295      0.663383      0.570291      0.480964      0.386071      0.304168
  37  10 2784.6637    3.0290  1.1422 12.3164 -0.0010       1.60212  0.0272   0.0438   0.0476    0.1145   0.0000      0.581233   441.2155       5.73554       20.7627       2.67146      -2.61829       1.76088      0.846545     -0.142770       1.08613      -1.38482      0.542675     -0.953663    -0.0174293     -0.904532     0.0510550     -0.644136      0.398521     -0.424082      0.845047       1.15521       1.24406       1.37163       1.36725       1.39527       1.31925       1.31439       1.16869       1.15551       1.00310      0.897561      0.785959      0.700510      0.576570      0.494384      0.389730      0.321737
  37  11 2953.4587    3.8207  1.0447 12.8491 -0.0027       2.47043  0.0240   0.0565   0.0439    0.1015   0.0000      0.585250   441.6371       6.13545       19.3984       3.18551      -1.42431      0.668775      0.609895     0.0916740   0.000775652      -2.56307      0.300896      0.994543      0.120669      -1.31092      0.280739      0.493730     -0.114028    -0.0583907      0.766742       1.02390       1.08872       1.21158       1.23941       1.29262       1.22353       1.14122       1.07545       1.04860      0.894103      0.847119      0.689629      0.623397      0.502604      0.449140      0.348721      0.285394
  37  12 3118.6860    4.1169  1.1599 13.3547 -0.0036       1.08019  0.0272   0.0613   0.0517    0.0980   0.0000      0.611876   439.3207       8.07511       19.2848       2.86143     -0.530710       1.90276      0.492670      -1.96117      -1.38335      -2.58516      0.419140     -0.532204     -0.541884     -0.514596     -0.921955      0.487044     -0.177727      0.440694      0.871087       1.14606       1.26359       1.37106       1.34000       1.37874       1.29823       1.26275       1.22470       1.11782      0.998736      0.936868      0.807459      0.716099      0.607175      0.502606      0.409128      0.342560
  37  13 3280.8251    3.7251  1.6951 12.8724 -0.0003       1.50322  0.0339   0.0446   0.0590    0.0680   0.0000      0.357367   441.8463       8.10732       16.8091       6.65534      -2.93606      -1.08616      -1.84380       1.42374       1.84968     -0.667159       2.04464     -0.620639      0.364535     -0.168629     -0.251640      0.973481    -0.0476413     -0.832318       1.02350       1.32852       1.46803       1.57540       1.61584       1.68544       1.62827       1.54933       1.45307       1.33617       1.22227       1.08499      0.930450      0.817436      0.681284      0.553897      0.459560      0.376434
  37  14 3440.6627    3.0714  2.5030 12.5038 -0.0015      0.829338  0.0420   0.0306   0.0775    0.0454   0.0000      0.221622   441.4328       8.87747       14.2850       5.05452      -1.46536       5.41057     -0.146065      -3.25954      -1.42234      -2.37162      -2.07790      -2.12626       1.31103      -2.43445      0.331475     -0.879945      -1.00710     -0.236521       1.25596       1.68624       1.86684       1.98457       2.05461       2.06238       2.02660       1.94579       1.85731       1.69108       1.50574       1.37046       1.17971       1.00717      0.874607      0.695490      0.584635      0.468045
  37  15 3598.8330    2.5262  4.0480 11.7691 -0.0005      0.897892  0.0557   0.0201   0.1021    0.0378   0.0000      0.122569   438.0106       13.0573       16.4710       3.31142      -3.40860      -1.31158      -3.31170      -3.67683      0.829494      -2.91829      -3.59874      -1.40959     -0.650012     -0.921765      0.825953      0.666024      0.753663      0.460196       1.64604       2.17954       2.39364       2.63495       2.72638       2.72153       2.64459       2.53537       2.39062       2.20615       1.97022       1.73823       1.53191       1.32602       1.12586      0.958844      0.771269      0.614289
  37  16 3755.5839    2.1004  6.0629 11.0485 -0.0002      0.469757  0.0715   0.0135   0.1311    0.0344   0.0000     0.0755159   439.9994       6.99682       16.8033       6.40304       1.31506      -1.77271     -0.815344      -4.00622       4.70719     -0.851680      -1.17879     -0.376057      -1.14583     -0.600675       3.27154      0.582141     -0.229391      0.485922       2.05074       2.73609       3.09720       3.31510       3.48574       3.43937       3.37768       3.26121       3.07043       2.77361       2.51547       2.24110       1.95854       1.67848       1.41463       1.18147      0.950805      0.767201
  37  17 3911.1744    1.7175  8.3546 10.9893 -0.0001      0.403926  0.1005   0.0104   0.1823    0.0290   0.0000     0.0700437   435.3198       11.2629       18.7996       5.59496      -8.06656       11.4801       3.30596      -8.10092       1.85612      -1.49399      -5.05501       1.02998     0.0494496      0.487021       1.62844      0.971770      0.559699     0.0514863       2.75868       3.66153       4.07437       4.38508       4.55371       4.58605       4.51056       4.25348       4.01807       3.67320       3.34667       2.96266       2.62792       2.24850       1.90238       1.59594       1.28994       1.03622
  37  18 4065.8463    1.4076 11.1046 10.8098 -0.0011      0.149710  0.1479   0.0076   0.2437    0.0262   0.0000     0.0699905   440.4460       4.66376       10.2798     -0.929372      -6.10482       6.70777       1.13683      -4.33405      -7.70412       2.85013      -2.52556       1.59318       4.29178       1.12408      -2.10064       2.87773       2.88918      -2.57417       3.64471       4.84555       5.38665       5.77399       5.95260       6.03581       5.82366       5.71862       5.30348       4.92195       4.44177       3.99181       3.41535       2.96990       2.47346       2.05687       1.69482       1.37237
  37  19 4220.2707    1.1520 13.8454 10.6924 -0.0011      0.370573  0.2069   0.0062   0.3126    0.0233   0.0000     0.0783206   441.0600       18.9669       2.49488       4.63668       5.58695      -6.67961      -7.60301       3.60115      0.416824      -16.2151       12.4720       8.74548       5.16954      -4.10262      -2.40413     -0.147193      0.253164      -2.87159       4.70690       6.32513       7.06071       7.49756       8.01752       7.99341       7.85017       7.51099       6.94899       6.38234       5.80050       5.13830       4.52033       3.86831       3.28403       2.72862       2.18575       1.76393
  38   5 1908.8880    0.5153  0.5099 10.0908 -0.0026       11.0656  0.0160   0.0111   0.0336    0.0437   0.0000       1.60788   441.4696     -0.144292       21.4686      0.190148      -3.07739      0.776661     -0.267624      -1.38322      0.131954      -1.19754     -0.432271      0.641773     -0.666959     -0.842871      0.317504     0.0750843      0.264027     -0.225090      0.583149      0.767280      0.824364      0.913727      0.935269      0.932359      0.977544      0.887296      0.818491      0.734304      0.685089      0.634678      0.578471      0.508360      0.420313      0.356007      0.288749      0.236088
  38   6 2099.0816    0.7702  0.7770 10.1344 -0.0017       9.19260  0.0199   0.0131   0.0405    0.0667   0.0000      0.999114   441.2039       1.45599       22.0486       1.08500      -1.72881      0.349264       1.05251     0.0821210     -0.445580      -1.23465      -1.85295     -0.604553     -0.396823      0.460489     0.0590658     -0.207860      0.305217      0.273485      0.664400      0.869901      0.990411       1.07795       1.10174       1.07705       1.06403       1.00204      0.974047      0.901579      0.814161      0.727842      0.628766      0.561311      0.478544      0.377600      0.324523      0.256347
  38   7 2283.0444    1.1881  0.9890 10.6901 -0.0026       4.88490  0.0241   0.0186   0.0456    0.0884   0.0000      0.739091   441.2692      0.970343       21.1856      -1.16588      -1.05667      -2.39101      -2.65612       3.19127       1.57571     -0.815525       1.32162      0.134754     -0.133619      0.477655     -0.713621      0.336438      -1.12879      0.101326      0.780785       1.03730       1.14046       1.21478       1.24502       1.26695       1.26254       1.18954       1.10330       1.02388      0.973346      0.833298      0.747142      0.638505      0.549129      0.458949      0.391040      0.308141
  38   8 2460.1550    1.7606  1.1619 11.1877  0.0010       4.02571  0.0278   0.0251   0.0504    0.1121   0.0000      0.692450   441.1171       2.08877       20.1763       1.01347     -0.243963      0.954084      -2.61378      0.577122       2.25280      -2.32251       1.59502      0.677123     -0.316336    -0.0778053      0.519507      0.142238      0.194816     -0.594045      0.830965       1.13412       1.28668       1.37344       1.44633       1.40135       1.37990       1.27739       1.29167       1.13407       1.01859      0.921621      0.801740      0.700294      0.585449      0.498500      0.394925      0.313223
  38   9 2633.8302    2.4196  1.1832 11.8661  0.0027       1.18685  0.0277   0.0346   0.0500    0.1076   0.0000      0.633924   441.4802       5.37494       22.4502      -1.27171      0.850782       1.34890      -4.03703       1.46544     -0.611242      -2.58414      0.185917      0.246687     -0.475462     -0.242470       1.10654     -0.572297     -0.874916    -0.0312670      0.848002       1.10348       1.20725       1.29935       1.30795       1.34272       1.32786       1.24849       1.22002       1.09530      0.987559      0.893043      0.774235      0.681093      0.586313      0.490432      0.405200      0.330496
  38  10 2806.2032    3.0955  1.1068 12.7437 -0.0017       2.47440  0.0268   0.0461   0.0478    0.0860   0.0000      0.676036   441.5685       4.57507       19.9259       1.81653      -5.13534      0.427685       1.32720       2.38085       1.38869      0.510455      -2.18498      -1.20750     -0.456443      -1.01448     -0.293261     -0.446402      0.395909      0.158702      0.812921       1.07357       1.16991       1.29649       1.32392       1.36654       1.27075       1.24353       1.15283       1.06778      0.963474      0.887995      0.780364      0.683655      0.568865      0.481973      0.387745      0.319872
  38  11 2976.0238    3.9231  1.0361 12.9414 -0.0024      0.799282  0.0245   0.0572   0.0421    0.0991   0.0000      0.596455   440.0679       4.69881       18.8274      0.814316      -2.62733       1.11398      -1.63209     -0.939244     -0.668182      0.316938      0.494509      0.293418     -0.587638      0.346692       1.64956    0.00259866     -0.182678     -0.294036      0.792898       1.06449       1.19369       1.27781       1.29780       1.25466       1.18160       1.13953       1.11777       1.03949      0.944581      0.863728      0.789199      0.679012      0.567927      0.492507      0.403105      0.308135
  38  12 3142.4892    4.0434  1.2011 13.4931 -0.0020       1.13313  0.0284   0.0595   0.0528    0.0882   0.0000      0.612612   441.5884       4.58494       17.7796       1.07385     -0.375520     -0.849373       1.23832      -1.78191      -1.97288     -0.413586     -0.939908      0.129569      0.716178      0.493352     0.0581358     -0.857790     -0.811931      0.277102      0.858654       1.14060       1.29025       1.36456       1.41112       1.40111       1.34851       1.27214       1.21249       1.13709       1.03609      0.949250      0.840042      0.724233      0.617699      0.512523      0.425108      0.345340
  38  13 3305.9414    3.6568  1.7834 12.9518 -0.0005       1.01215  0.0349   0.0429   0.0630    0.0606   0.0000      0.347046   440.1576       7.21053       18.4195       1.18331      0.229308       1.95817      0.183747      -1.01002      0.763587      0.567514     -0.799368      0.461108      0.826032       1.16886     -0.238997     -0.600961      0.265952      0.110422       1.02334       1.39003       1.49997       1.66503       1.65396       1.78235       1.69803       1.61078       1.49316       1.37835       1.23753       1.11869      0.999103      0.849666      0.711769      0.586796      0.490309      0.399327
  38  14 3467.0748    3.0207  2.7417 12.3602 -0.0012       1.07976  0.0452   0.0283   0.0782    0.0438   0.0000      0.201910   440.7620       9.01714       15.8304       2.68209      -1.92532     -0.701612      0.494018      -1.92487      0.283398      -3.62273      0.953415      -2.48403    -0.0879463      0.280240      0.568547      -2.14644     -0.458732     -0.311750       1.30977       1.74746       1.89935       2.06619       2.10445       2.13523       2.09522       2.01903       1.93104       1.74539       1.60209       1.40440       1.24686       1.07998      0.919962      0.765968      0.624008      0.509925
  38  15 3626.1287    2.4370  4.1595 11.8009 -0.0001      0.649769  0.0569   0.0190   0.1028    0.0354   0.0000      0.123917   438.3261       9.27523       17.3591       1.04327      -1.71397      -2.21495       2.46199      0.536061      -2.42681      -5.52731       1.47343      -1.98349     0.0946645     -0.676561     -0.182930     -0.827448    -0.0502326      -1.07198       1.64744       2.19601       2.45849       2.70806       2.80689       2.79252       2.76830       2.62581       2.48099       2.25299       2.01350       1.82992       1.57458       1.36630       1.17292      0.970490      0.796287      0.648949
  38  16 3783.7372    1.9990  6.3467 11.1715  0.0004      0.379404  0.0765   0.0128   0.1385    0.0313   0.0000     0.0769131   439.3686       7.32674       15.8433       6.63467      -3.83691      -4.58488       1.32829      -6.86763     0.0228901       2.24846    0.00207224      -1.28063       4.89257       3.03731    -0.0505894      -1.37589     -0.147097     -0.254079       2.11742       2.79917       3.12893       3.36850       3.47488       3.47786       3.43490       3.29609       3.11740       2.85210       2.63372       2.35145       2.05230       1.79774       1.52335       1.29491       1.05168      0.848517
  38  17 3940.2172    1.6426  8.7649 10.9954 -0.0013      0.467791  0.1079   0.0095   0.1886    0.0272   0.0000     0.0694168   442.3284       3.61717       7.11976       8.02046      -4.37272      -1.47278       1.82296      -4.59618       2.80533      -9.32952    -0.0793100      -2.22941     -0.547674      -2.97646       1.97522      -1.57277      0.313870     -0.442723       2.78393       3.69637       4.12524       4.46151       4.68624       4.66319       4.51114       4.45450       4.11094       3.85533       3.46890       3.12919       2.70050       2.36949       1.96575       1.68373       1.36066       1.10643
  38  18 4095.8783    1.3738 11.5531 10.7995 -0.0001      0.359177  0.1566   0.0073   0.2493    0.0255   0.0000     0.0711484   438.8465       15.6759       12.8310      -1.30381       2.46779       2.46560      -1.52469      -1.82843       1.31774      -5.88957       2.80434      -2.50507      -2.09266      -1.74925       3.43186      -1.14194     -0.178059     -0.538615       3.66716       4.89882       5.48501       5.91694       6.14905       6.26294       6.05520       5.89147       5.40138       5.14163       4.52786       4.19441       3.63729       3.13370       2.70675       2.23558       1.82402       1.47542
  38  19 4250.7419    1.1301 14.5404 10.6729  0.0003      0.274056  0.2196   0.0058   0.3236    0.0222   0.0000     0.0722140   442.9571       13.5113       8.43725      -4.88499      -8.99952       12.4168      -1.50026      -1.58922      -3.92548       5.67312       1.97113       1.68845       8.25176       2.76141       3.31926      0.124120       1.33351    -0.0706611       4.72518       6.40816       7.14662       7.53646       7.94966       7.92357       7.82927       7.56809       7.13109       6.57641       6.01329       5.34040       4.65629       4.03784       3.42831       2.86999       2.32282       1.91427
  39   4 1728.2971    0.3339  0.3178  9.9607 -0.0017       19.1176  0.0161   0.0093   0.0259    0.0318   0.0000       3.35881   439.9402     -0.463195       21.7754     -0.641883      -4.28263      -1.00742       1.16608      0.411762     -0.186695      0.211225      0.401275     0.0304866      0.942140      0.202919      0.349442      0.239851      0.380135    -0.0471207      0.719803       1.06327       1.20067       1.22869       1.19013       1.08980      0.877052      0.807908      0.872347       1.00545       1.07856       1.05059      0.925944      0.717274      0.535586      0.380412      0.295763      0.235015
  39   5 1925.2892    0.5601  0.4816 10.0956 -0.0021       12.5787  0.0144   0.0120   0.0311    0.0440   0.0000       1.49234   441.5301     0.0373054       20.5745     -0.142274      -1.30846       1.83301      0.737425     -0.810321      -1.46560      -1.19545      0.325043     -0.213120      0.150378     -0.524915     -0.394006      0.359894      0.146666      0.361284      0.524255      0.662478      0.732548      0.817997      0.889016      0.867651      0.831865      0.799791      0.768018      0.734411      0.626422      0.567821      0.491079      0.437436      0.354478      0.307393      0.247198      0.214417
  39   6 2116.7084    0.8654  0.7508 10.2609 -0.0034       8.91250  0.0196   0.0146   0.0362    0.0693   0.0000      0.882036   442.5841       1.57533       20.4442      0.466529      -1.17709      0.253919      0.181777      0.707185      -1.03628      -1.38495     0.0721582     -0.290670    -0.0877274       1.58953      0.437515     -0.480854     -0.348203      0.118496      0.644521      0.861606      0.952749       1.03513       1.03419       1.03321       1.00987      0.988545      0.983892      0.901080      0.829566      0.734757      0.624704      0.544511      0.447657      0.377683      0.316513      0.261333
  39   7 2301.3888    1.2541  0.9604 10.8831 -0.0021       5.90679  0.0231   0.0192   0.0436    0.0772   0.0000      0.749487   440.8409     0.0225189       20.9746      0.967090      -2.16537       1.99493     -0.376554       1.54996     -0.866310      -1.97266      0.378921     -0.198729     0.0792039      0.490683     -0.393705    -0.0550932   -0.00412375     -0.710868      0.719318      0.955935       1.03252       1.10087       1.12778       1.17240       1.15340       1.14055       1.07359      0.944403      0.876080      0.774651      0.694605      0.595956      0.526535      0.429049      0.366532      0.294435
  39   8 2479.1989    1.7801  1.1722 11.3944 -0.0021       3.97201  0.0265   0.0255   0.0507    0.0994   0.0000      0.690536   440.8382       1.57230       20.4430       3.01371      -1.37826     -0.217220       1.44948      -1.94406       1.97870      0.732823      0.420022     -0.511923      0.118292      0.394779     -0.519925     -0.990102      0.320833     -0.181586      0.766161       1.01620       1.11587       1.20840       1.24645       1.28824       1.26394       1.23772       1.13509       1.06590      0.946707      0.874739      0.752215      0.651519      0.544036      0.457121      0.376119      0.314707
  39   9 2653.9384    2.5347  1.0742 11.9763 -0.0022       1.46324  0.0244   0.0365   0.0449    0.1071   0.0000      0.626460   442.0360       3.62662       21.7723      0.424627     -0.321898     -0.339540     -0.476079    -0.0488895     -0.863724      -1.85658       2.23230     -0.316967      -1.46404     -0.545349     -0.184032    -0.0569489   -0.00183386      0.652845      0.759217      0.986837       1.08673       1.17450       1.21995       1.23453       1.18005       1.13412       1.07058       1.00632      0.917434      0.814105      0.757927      0.668483      0.550771      0.482964      0.405339      0.325369
  39  10 2827.4136    3.2053  1.1754 12.7021  0.0007       1.48059  0.0273   0.0458   0.0508    0.0941   0.0000      0.625241   440.9326       5.33342       18.7351       1.59645      -3.00348       1.07845      -2.32865     -0.769695      0.519639    -0.0684612     -0.532812    -0.0655445     0.0961592     -0.917645      0.658902      0.641654      0.133440     -0.105649      0.819210       1.12688       1.26140       1.38906       1.43730       1.43458       1.41132       1.31774       1.28793       1.15728       1.06216      0.924308      0.815824      0.688409      0.578160      0.477355      0.398613      0.321218
  39  11 2998.3028    3.9638  1.0141 13.1525 -0.0051       1.80614  0.0233   0.0587   0.0432    0.0904   0.0000      0.626668   440.0330       4.66369       20.0544       2.86543      -4.04417       1.48092      0.407213     -0.486233     -0.325769      -3.98488    -0.0368232      -2.07420     -0.291036     -0.699163      0.633180      0.389651      0.352639     -0.536195      0.702790      0.942060       1.02094       1.12293       1.14887       1.18162       1.15171       1.13724       1.03515      0.971784      0.870757      0.796378      0.689085      0.610256      0.512345      0.415662      0.355119      0.287744
  39  12 3165.8431    4.0000  1.2779 13.3606 -0.0031      0.801045  0.0284   0.0547   0.0530    0.0767   0.0000      0.575048   441.4880       7.15949       18.7709       2.57235     -0.266700     -0.913460       1.03372      -1.25432      -3.97913      -2.41771     -0.476199      -2.36473     -0.248449      -1.10507     -0.830792     -0.521079     -0.413092     -0.103482      0.818043       1.09972       1.17030       1.27697       1.35263       1.36962       1.38796       1.27221       1.17923       1.10931       1.03516      0.927034      0.802553      0.679630      0.623469      0.504031      0.426442      0.337935
  39  13 3330.5712    3.5728  1.8649 13.0180 -0.0012      0.835268  0.0358   0.0406   0.0633    0.0536   0.0000      0.327191   442.7950       10.0442       18.7108       1.24402      0.377306     0.0343232      0.313332    -0.0614453     -0.811075     -0.813660     -0.584024      -3.07382     -0.899571      -1.25954      0.951935      -1.28967      0.485354     -0.291591      0.990439       1.35591       1.47471       1.66412       1.69012       1.72895       1.65891       1.58206       1.51839       1.42638       1.30169       1.17771       1.00990      0.847498      0.719324      0.622388      0.508445      0.419764
  39  14 3492.8544    2.9341  3.0205 12.2235 -0.0001      0.608885  0.0465   0.0254   0.0809    0.0410   0.0000      0.170692   440.5447       8.04051       18.5348       2.64271     -0.956488      0.127898      -2.69362      -1.11222      -1.68337      -1.05983       1.09786      -3.59484      -1.92589     -0.254578     -0.376828      0.485718     -0.351089     -0.286045       1.29407       1.71041       1.90688       2.06148       2.09920       2.14570       2.11181       2.01915       1.96290       1.78318       1.63068       1.44977       1.27245       1.10661      0.954898      0.803926      0.662865      0.544015
  39  15 3653.0860    2.3795  4.5656 11.7561 -0.0005      0.523339  0.0598   0.0176   0.1085    0.0327   0.0000      0.106023   441.3293       7.79373       19.0250       7.98334       1.74242       2.19383      0.843218      -3.33440      -2.53620      -2.62744      -2.90887      0.115273      0.231877      0.490950       3.08932      0.343408       1.54303     -0.721550       1.66982       2.24286       2.44119       2.68767       2.79210       2.79101       2.73551       2.62922       2.53312       2.31372       2.07121       1.88838       1.66691       1.46717       1.26539       1.04255      0.867984      0.699082
  39  16 3811.6941    1.9405  6.8150 11.1978 -0.0000      0.409224  0.0806   0.0120   0.1461    0.0297   0.0000     0.0731595   443.9712       8.43658       17.3620   -0.00574045      -3.69279       1.41171       3.82843      -3.47420       3.04373      -2.20380      -1.93205      -6.29240       2.54335     -0.169579       2.08524     -0.906768      0.151801    -0.0195484       2.18451       2.91217       3.22570       3.53416       3.70362       3.67572       3.60867       3.52395       3.30543       3.03998       2.77086       2.48296       2.20914       1.90858       1.62129       1.35578       1.11749      0.918875
  39  17 3968.9325    1.6347  9.6051 10.9016  0.0000      0.391136  0.1167   0.0088   0.1992    0.0278   0.0000     0.0653329   434.4258       10.6117       20.8369      -1.23390      -6.79770      -1.65925     -0.279451     -0.897926       1.78902      -5.62058      -4.86070       3.09166     -0.759654       1.44644      -2.23646      -2.85867      0.637765      0.528627       2.90897       3.88652       4.36474       4.69428       4.82742       4.86839       4.70636       4.65885       4.33773       4.05535       3.72745       3.35121       2.93900       2.56726       2.18923       1.84818       1.52253       1.23345
  39  18 4125.2692    1.3140 11.9019 10.8633 -0.0003      0.309637  0.1646   0.0068   0.2595    0.0238   0.0000     0.0734798   442.3308       15.1194       21.0522       3.66232       3.83560      -2.12875       3.55530       2.10072       7.66510      0.243157      -8.72523      -13.6021       1.85959      0.318993      -2.50514       1.07027      0.236970       2.82221       3.65321       4.96822       5.53132       6.00125       6.16801       6.27152       6.13985       5.99430       5.60835       5.21367       4.74613       4.25057       3.71976       3.21343       2.78168       2.30308       1.91028       1.56563
  40   4 1743.2983    0.3655  0.3689  9.9943 -0.0024       14.1510  0.0141   0.0092   0.0279    0.0320   0.0000       2.68001   441.5815     -0.779563       21.3755      0.834922      -2.84497     -0.177416      0.416115     -0.532199      0.648747     -0.325437      0.153523      0.346206      0.688277     -0.111596     0.0291363    -0.0966957     -0.529593     -0.243756      0.527430      0.742424      0.914964      0.983679       1.02294       1.03124       1.05014      0.960369      0.940139      0.828111      0.718998      0.621797      0.527927      0.448273      0.377739      0.311402      0.271104      0.214167
  40   5 1941.5032    0.5863  0.5471 10.0047 -0.0029       9.54026  0.0159   0.0115   0.0310    0.0494   0.0000       1.28693   440.9520     -0.417943       21.5896       1.32055      -1.92204      0.747652    -0.0627037       1.11819     -0.220914    -0.0881477       1.14065      0.578031    -0.0291367      -1.32938     -0.314946      0.281214    -0.0536001     0.0489703      0.566980      0.729131      0.829794      0.892062      0.928032      0.942033      0.893237      0.846750      0.799671      0.761191      0.710249      0.632656      0.558701      0.513677      0.425030      0.361457      0.290737      0.255014
  40   6 2134.0978    0.8881  0.8047 10.1707  0.0003       6.58211  0.0193   0.0142   0.0395    0.0754   0.0000      0.856955   440.4882      0.218448       20.6788       1.23982      -2.32609      0.106584     -0.276913     -0.528327     -0.603813      0.618160      0.348999      -1.25274     0.0159227      0.840187      0.133172     -0.341859     0.0368224     0.0916871      0.595641      0.778408      0.873847      0.959381      0.995640      0.989652      0.960876      0.955796      0.897883      0.817845      0.777820      0.680946      0.589508      0.528970      0.452365      0.384866      0.329137      0.261635
  40   7 2319.4521    1.2792  1.0089 11.0492 -0.0017       4.73922  0.0247   0.0193   0.0458    0.0762   0.0000      0.773977   440.4402       1.81039       22.2164      0.726080      -1.20811      -1.67578      -2.11914      -1.04610      0.271332      -1.91935      0.853478      -1.35983      0.684033      0.523336     -0.403759      0.403196     -0.303833     -0.141516      0.706053      0.966648       1.01474       1.13547       1.15894       1.18069       1.17441       1.09972       1.03161      0.996557      0.895506      0.843176      0.711399      0.643255      0.537853      0.460604      0.391550      0.312958
  40   8 2498.0751    1.8527  1.0911 11.7918 -0.0035       3.98000  0.0259   0.0276   0.0475    0.0819   0.0000      0.697358   440.8027       1.17200       21.7967       3.12622      -2.53059      -1.21201     -0.679496      -1.08034       2.74822      0.541225    -0.0502350     -0.582459      0.129703       1.33079    -0.0721525     -0.778352      0.702402     -0.311020      0.766413       1.04566       1.14236       1.26901       1.23172       1.26174       1.20189       1.16862       1.11735       1.07380      0.983169      0.900858      0.796528      0.697794      0.588631      0.500459      0.394650      0.337020
  40   9 2673.9626    2.5963  1.1303 12.2755 -0.0014       2.93727  0.0267   0.0369   0.0460    0.0909   0.0000      0.650740   441.3642       4.25610       19.8960       1.46655      -3.53308       1.45789      -1.92687      -1.26027     -0.300310      0.800384       1.37261      -1.31442   0.000319200     -0.468664       1.08037      0.228411     0.0300341     -0.313627      0.790646       1.03796       1.16835       1.30454       1.34156       1.36035       1.35451       1.31410       1.21336       1.10501       1.01755      0.888818      0.776839      0.673525      0.569106      0.468571      0.398317      0.325990
  40  10 2848.3890    3.3107  1.0997 12.6556 -0.0007       1.87523  0.0251   0.0466   0.0443    0.0966   0.0000      0.619207   440.9866       5.36999       19.5341       1.77232      -3.27357       2.10352     -0.398101      -2.18995      0.672637      0.905155       1.50534      -1.03661       1.13581     -0.820258      0.701880   -0.00176722    -0.0916816     -0.508982      0.765503       1.02778       1.18282       1.29334       1.36251       1.35622       1.37014       1.26451       1.19383       1.08975      0.993340      0.874615      0.782670      0.676286      0.586140      0.504348      0.420612      0.337196
  40  11 3020.1469    4.0494  1.1088 13.1380 -0.0007       1.03581  0.0249   0.0569   0.0461    0.0912   0.0000      0.625360   441.2965       5.76928       20.8237      0.507709      -1.35252      0.802396     -0.406537     -0.146660      -1.48172      0.335762     -0.141547     -0.690410      -1.14834     -0.229498      0.466201      0.343006    -0.0495295      0.201908      0.691534      0.941587       1.02402       1.14367       1.13227       1.19795       1.10481       1.13895       1.04346      0.986151      0.875758      0.790066      0.714744      0.630398      0.537850      0.458423      0.379230      0.313195
  40  12 3188.8783    4.0466  1.3455 13.4182 -0.0023      0.742171  0.0304   0.0538   0.0527    0.0728   0.0000      0.507464   438.6041       7.16223       18.3637       2.29300     -0.523736     -0.917728       3.51920      -2.76643       1.10070      -1.49687      0.267798      -2.79470     -0.927242       1.38745     -0.364641    -0.0196664     -0.241511     0.0421923      0.860455       1.15491       1.26495       1.40231       1.38634       1.39122       1.42208       1.28786       1.20807       1.18727       1.05944      0.982790      0.887660      0.797190      0.663081      0.568351      0.478822      0.410206
  40  13 3354.8378    3.5670  2.0330 12.7935 -0.0008      0.752310  0.0358   0.0378   0.0658    0.0548   0.0000      0.280447   439.1501       8.14124       18.6266       2.49631      0.238920     -0.710748      0.993171    -0.0873183      -1.66369      -3.15668      0.522213    -0.0726245       1.00922     -0.154448      0.230958     -0.615668     -0.688689     0.0595559      0.987890       1.30576       1.44190       1.58448       1.63977       1.63949       1.64923       1.57422       1.47902       1.38249       1.24719       1.13482       1.01901      0.878049      0.753805      0.634530      0.509425      0.425910
  40  14 3518.4130    2.8323  3.1681 12.1564 -0.0005      0.867372  0.0464   0.0240   0.0846    0.0399   0.0000      0.159615   444.2342       5.59347       18.3417       4.68866      -2.15102      -1.60488      -1.88803      -3.35009     -0.647276      0.572029      -2.40375      -1.38375      -1.69864      -1.00238      0.355435      -2.64242     -0.111089     -0.572395       1.26626       1.67328       1.87355       1.99103       2.08908       2.09243       2.06577       2.01173       1.93672       1.80316       1.61629       1.45627       1.28621       1.13805      0.965863      0.824367      0.675079      0.559077
  40  15 3679.8650    2.2873  4.9796 11.5666 -0.0006      0.635307  0.0628   0.0157   0.1121    0.0314   0.0000     0.0982785   441.4979       5.74501       15.1681       6.87673     0.0840731      0.246745      0.427442     -0.876912      0.469201      0.284014      -3.80333      -4.31457      -1.41438       1.42118      -3.14818     -0.992149     -0.256584    -0.0128633       1.70007       2.27225       2.53246       2.77576       2.83777       2.85882       2.81358       2.72439       2.57631       2.38761       2.18749       2.00484       1.75782       1.52174       1.31267       1.09883      0.931886      0.742922
  40  16 3839.2297    1.8619  7.2368 11.1513 -0.0006      0.441941  0.0851   0.0111   0.1533    0.0287   0.0000     0.0743524   446.4814       8.95014       16.4609       1.61060       2.35623      0.512256     -0.832624      -4.63045     -0.963828      -4.51931       1.28771      -1.50603      -4.35931      0.278154      -1.07944       1.07069      -3.00246     -0.624769       2.22915       2.97617       3.29170       3.50243       3.72430       3.74282       3.71582       3.58795       3.38801       3.15256       2.87353       2.57610       2.29728       1.97949       1.73752       1.46668       1.20566      0.988777
  40  17 3997.3936    1.5683 10.0964 10.8969 -0.0008      0.325842  0.1264   0.0081   0.2091    0.0265   0.0000     0.0683226   436.9813       14.9278       20.9674       6.80574      -5.65619      0.710472       1.98832      -5.24199      -6.83854      -5.52324      -3.60017      -4.80533       7.00982     -0.295296     -0.529355      0.789345     -0.330155      -1.72362       2.91582       3.95242       4.47238       4.83116       4.98102       5.06675       4.91428       4.81318       4.55797       4.24713       3.84000       3.49531       3.07559       2.72666       2.30081       1.94858       1.62158       1.33815
  40  18 4154.4839    1.2682 12.7175 10.8330 -0.0002      0.343883  0.1770   0.0065   0.2729    0.0231   0.0000     0.0763578   441.4817       14.7932       11.7340      0.924829       2.95192      -2.74801      -4.06353       2.71553      -9.31934      -13.6853       1.41508       12.4826       3.39044      -3.39094     -0.444915       1.64823      0.284979     -0.440503       3.72827       5.07230       5.63020       6.14314       6.40538       6.56203       6.37826       6.23298       5.89144       5.37753       5.00231       4.44466       3.94148       3.35880       2.93666       2.47917       2.02433       1.65553
  41   5 1957.5486    0.6016  0.6191 10.0337 -0.0008       10.2471  0.0169   0.0111   0.0361    0.0507   0.0000       1.22439   441.8038     -0.464022       22.5560      0.896352      -4.47452       1.25598      0.133294      -1.38483     -0.497046      0.508177     -0.562295      -1.75616     0.0479530      0.780461      0.665344      0.243627     -0.102726      0.405233      0.536049      0.748163      0.795900      0.840226      0.932117      0.959662      0.931611      0.869986      0.786122      0.789177      0.698836      0.689269      0.565990      0.503064      0.405963      0.362606      0.310310      0.258418
  41   6 2151.3028    0.9139  0.8481 10.2333 -0.0025       8.08911  0.0217   0.0142   0.0382    0.0801   0.0000      0.828915   441.1409      0.124248       20.3217     -0.562516      -1.41997     -0.601192     -0.425182      -2.06068       1.28481     -0.524218     0.0941711     -0.852295      0.432157      0.852424     -0.968481    -0.0527552     -0.464859      0.419059      0.633046      0.872980      0.903991       1.04021       1.07183       1.13542       1.08953       1.01476      0.975546      0.892716      0.815999      0.760831      0.695725      0.598844      0.501005      0.440222      0.368284      0.288650
  41   7 2337.2917    1.3680  1.1126 11.0490 -0.0034       3.84336  0.0264   0.0196   0.0483    0.0842   0.0000      0.727780   441.2701       1.37046       23.0684     -0.339329      -3.71846      0.329351       1.01479      -1.49586     -0.139191      -3.05466     -0.206258      -2.33547      -1.50192     -0.940643      0.613716     -0.323029     -0.761300      0.540604      0.708011      0.976239       1.07065       1.20490       1.17290       1.23594       1.14367       1.16410       1.09670       1.02017      0.943885      0.853522      0.762082      0.683030      0.572203      0.488060      0.407415      0.336064
  41   8 2516.6671    1.9320  1.2053 11.6301 -0.0003       3.14946  0.0278   0.0267   0.0499    0.0982   0.0000      0.688231   440.0737       1.43665       21.3130       1.74687     -0.424950       1.44535       1.18034     -0.798917     -0.107487      -1.33642      0.251232     -0.136350     -0.505209     -0.960777     -0.527503     0.0849900     -0.172985     -0.521791      0.760274       1.00837       1.10714       1.16992       1.24478       1.22220       1.20992       1.16839       1.17038       1.11003       1.02933      0.895892      0.781222      0.668603      0.607269      0.507132      0.430333      0.370548
  41   9 2693.5827    2.6347  1.2124 12.2203 -0.0005       1.30523  0.0267   0.0361   0.0507    0.0989   0.0000      0.646423   440.6617       2.95146       22.1613     -0.237046      -5.12440       1.14575     -0.746946      -2.30460     -0.644087     -0.757500      0.981494      0.108562     -0.611025     0.0105492     -0.137931     0.0972579     -0.170160      0.475791      0.755075      0.962585       1.05528       1.18055       1.20776       1.22392       1.17539       1.13021       1.11797       1.03314      0.949911      0.856009      0.753013      0.661730      0.578205      0.502173      0.429088      0.346154
[truncated: 756,163 more chars]
