# Supplementary material for: Global-Mode Analysis of Full-Disk Data from the Michelson Doppler Imager and the Helioseismic and Magnetic Imager
Source: Sol Phys. 2018 Jan 31;293(2):29. doi: 10.1007/s11207-017-1201-5 (PMC6566312; doi:10.1007/s11207-017-1201-5)
Supplement: Supplementary file 2 — (TAR 362.4 MB) [file 11207_2017_1201_MOESM2_ESM.tar › HMI/hmiv72dasym.7768.18]

   1  11 1749.3583    0.3637  0.3736  9.9878 -0.0059       19.0283  0.1055   0.0556   0.1677    0.1901   0.0000       13.0679   527.5356      -98.7242       0.00000       0.00000       0.00000       0.00000       0.00000       0.00000       0.00000       0.00000       0.00000       0.00000       0.00000       0.00000       0.00000       0.00000       0.00000       0.00000       116.876       63.1521       0.00000       0.00000       0.00000       0.00000       0.00000       0.00000       0.00000       0.00000       0.00000       0.00000       0.00000       0.00000       0.00000       0.00000       0.00000       0.00000
   1  12 1885.1818    0.4929  0.3621  9.9434  0.0000       6.29882  0.0795   0.0603   0.1272    0.2073   0.0000       7.33124   499.6271       3.22467       0.00000       0.00000       0.00000       0.00000       0.00000       0.00000       0.00000       0.00000       0.00000       0.00000       0.00000       0.00000       0.00000       0.00000       0.00000       0.00000       95.7177       39.5392       0.00000       0.00000       0.00000       0.00000       0.00000       0.00000       0.00000       0.00000       0.00000       0.00000       0.00000       0.00000       0.00000       0.00000       0.00000       0.00000
   1  13 2020.9109    0.5577  0.3881 10.1970  0.0000       21.3395  0.0914   0.0710   0.2113    0.2134   0.0000       14.7825   381.9725       47.0823       0.00000       0.00000       0.00000       0.00000       0.00000       0.00000       0.00000       0.00000       0.00000       0.00000       0.00000       0.00000       0.00000       0.00000       0.00000       0.00000       85.5805       48.0229       0.00000       0.00000       0.00000       0.00000       0.00000       0.00000       0.00000       0.00000       0.00000       0.00000       0.00000       0.00000       0.00000       0.00000       0.00000       0.00000
   1  14 2156.7258    0.7810  0.6528 10.0778  0.0000      0.452266  0.1291   0.0775   0.1937    0.5106   0.0000       4.22695   374.7597      -74.3881       0.00000       0.00000       0.00000       0.00000       0.00000       0.00000       0.00000       0.00000       0.00000       0.00000       0.00000       0.00000       0.00000       0.00000       0.00000       0.00000       136.757       56.8823       0.00000       0.00000       0.00000       0.00000       0.00000       0.00000       0.00000       0.00000       0.00000       0.00000       0.00000       0.00000       0.00000       0.00000       0.00000       0.00000
   1  15 2292.0431    1.2704  0.8242 -4.5357  0.0000       3.03689  0.1041   0.0978   0.1910 1000.0000   0.0000       2.05222   555.2611       15.9304       0.00000       0.00000       0.00000       0.00000       0.00000       0.00000       0.00000       0.00000       0.00000       0.00000       0.00000       0.00000       0.00000       0.00000       0.00000       0.00000       100.877       46.1562       0.00000       0.00000       0.00000       0.00000       0.00000       0.00000       0.00000       0.00000       0.00000       0.00000       0.00000       0.00000       0.00000       0.00000       0.00000       0.00000
   1  20 2963.4515    3.6172  0.7863 12.8310  0.0000       1.43198  0.0943   0.2997   0.2159    0.7750   0.0000       2.06211   354.1873       6.23877       0.00000       0.00000       0.00000       0.00000       0.00000       0.00000       0.00000       0.00000       0.00000       0.00000       0.00000       0.00000       0.00000       0.00000       0.00000       0.00000       101.280       50.0878       0.00000       0.00000       0.00000       0.00000       0.00000       0.00000       0.00000       0.00000       0.00000       0.00000       0.00000       0.00000       0.00000       0.00000       0.00000       0.00000
   1  24 3504.4754    2.9078  2.2885 10.6573  0.0000      0.207284  0.2226   0.1915   0.4108    3.1108   0.0000      0.801977   393.3197       197.439       0.00000       0.00000       0.00000       0.00000       0.00000       0.00000       0.00000       0.00000       0.00000       0.00000       0.00000       0.00000       0.00000       0.00000       0.00000       0.00000       174.401       100.991       0.00000       0.00000       0.00000       0.00000       0.00000       0.00000       0.00000       0.00000       0.00000       0.00000       0.00000       0.00000       0.00000       0.00000       0.00000       0.00000
   1  25 3640.6790    2.4749  3.9347 10.1631 -0.0070      0.631926  0.2581   0.1344   0.7003    1.6170   0.0000      0.574641   361.0742       226.587       0.00000       0.00000       0.00000       0.00000       0.00000       0.00000       0.00000       0.00000       0.00000       0.00000       0.00000       0.00000       0.00000       0.00000       0.00000       0.00000       220.006       127.702       0.00000       0.00000       0.00000       0.00000       0.00000       0.00000       0.00000       0.00000       0.00000       0.00000       0.00000       0.00000       0.00000       0.00000       0.00000       0.00000
   1  26 3776.5911    2.1372  6.1432 -6.6645  0.0000     -0.314235  0.4208   0.0805   0.8730 1000.0000   0.0000      0.471982   477.9391      -138.977       0.00000       0.00000       0.00000       0.00000       0.00000       0.00000       0.00000       0.00000       0.00000       0.00000       0.00000       0.00000       0.00000       0.00000       0.00000       0.00000       311.447       170.173       0.00000       0.00000       0.00000       0.00000       0.00000       0.00000       0.00000       0.00000       0.00000       0.00000       0.00000       0.00000       0.00000       0.00000       0.00000       0.00000
   2  11 1810.2795    0.3893  0.3132 10.0277  0.0000       12.3349  0.1104   0.0443   0.1013    0.1377   0.0000       8.74091   403.5526       36.4365       18.7381       1.79587       0.00000       0.00000       0.00000       0.00000       0.00000       0.00000       0.00000       0.00000       0.00000       0.00000       0.00000       0.00000       0.00000       0.00000       36.5739       63.3795       18.2399       18.1792       0.00000       0.00000       0.00000       0.00000       0.00000       0.00000       0.00000       0.00000       0.00000       0.00000       0.00000       0.00000       0.00000       0.00000
   2  17 2619.7534    1.9911  1.0968  2.2476  0.0000       1.34103  0.0950   0.1158   0.2092 1000.0000   0.0000       1.53920   468.0582      -36.0660      -24.4804      -4.51851       0.00000       0.00000       0.00000       0.00000       0.00000       0.00000       0.00000       0.00000       0.00000       0.00000       0.00000       0.00000       0.00000       0.00000       51.5206       45.3035       20.5310       9.46100       0.00000       0.00000       0.00000       0.00000       0.00000       0.00000       0.00000       0.00000       0.00000       0.00000       0.00000       0.00000       0.00000       0.00000
   2  19 2889.8360    3.3825  0.8429 11.8625  0.0000       3.08031  0.0728   0.2100   0.1564    0.8354   0.0000       1.36994   496.4626       40.7086     0.0273898      -8.79856       0.00000       0.00000       0.00000       0.00000       0.00000       0.00000       0.00000       0.00000       0.00000       0.00000       0.00000       0.00000       0.00000       0.00000       36.4438       32.1894       19.7253       7.66479       0.00000       0.00000       0.00000       0.00000       0.00000       0.00000       0.00000       0.00000       0.00000       0.00000       0.00000       0.00000       0.00000       0.00000
   2  20 3024.7959    3.7321  1.0055  6.1243  0.0000     -0.959652  0.1334   0.2010   0.1578  280.8727   0.0000       1.81991   486.3201      -10.5291       60.1269      -2.48054       0.00000       0.00000       0.00000       0.00000       0.00000       0.00000       0.00000       0.00000       0.00000       0.00000       0.00000       0.00000       0.00000       0.00000       76.5809       62.0441       23.5807       6.92938       0.00000       0.00000       0.00000       0.00000       0.00000       0.00000       0.00000       0.00000       0.00000       0.00000       0.00000       0.00000       0.00000       0.00000
   2  21 3160.0208    4.1708  1.2342  5.0410  0.0000       1.57716  0.1172   0.2550   0.2192 1000.0000   0.0000       1.92452   432.0061       42.5220       4.79900       3.23600       0.00000       0.00000       0.00000       0.00000       0.00000       0.00000       0.00000       0.00000       0.00000       0.00000       0.00000       0.00000       0.00000       0.00000       51.2258       44.1757       26.9183       10.4565       0.00000       0.00000       0.00000       0.00000       0.00000       0.00000       0.00000       0.00000       0.00000       0.00000       0.00000       0.00000       0.00000       0.00000
   2  23 3431.6409    2.9400  2.3014 11.5895 -0.0155       3.11795  0.1537   0.1186   0.2897    0.5354   0.0000      0.880200   452.1813       35.0055       35.9248       31.7181       0.00000       0.00000       0.00000       0.00000       0.00000       0.00000       0.00000       0.00000       0.00000       0.00000       0.00000       0.00000       0.00000       0.00000       76.6508       62.8902       32.3983       11.7852       0.00000       0.00000       0.00000       0.00000       0.00000       0.00000       0.00000       0.00000       0.00000       0.00000       0.00000       0.00000       0.00000       0.00000
   2  24 3567.0761    2.6069  3.5223 10.1684  0.0006      0.691741  0.1880   0.0868   0.3643    1.0535   0.0000      0.476490   414.8080       164.489       15.2200      -17.1210       0.00000       0.00000       0.00000       0.00000       0.00000       0.00000       0.00000       0.00000       0.00000       0.00000       0.00000       0.00000       0.00000       0.00000       83.7082       71.8791       45.4173       17.2916       0.00000       0.00000       0.00000       0.00000       0.00000       0.00000       0.00000       0.00000       0.00000       0.00000       0.00000       0.00000       0.00000       0.00000
   3  10 1729.1191    0.2599  0.2128  9.9055  0.0000       30.8534  0.0597   0.0322   0.0868    0.1226   0.0000       15.5788   415.4352      -36.9533      0.381706      -2.01411      -4.04918     -0.784802       0.00000       0.00000       0.00000       0.00000       0.00000       0.00000       0.00000       0.00000       0.00000       0.00000       0.00000       0.00000       29.7868       32.2045       19.3876       10.2787       3.25461       1.34818       0.00000       0.00000       0.00000       0.00000       0.00000       0.00000       0.00000       0.00000       0.00000       0.00000       0.00000       0.00000
   3  13 2137.8229    0.8832  0.6237  9.4714  0.0000       5.39531  0.0592   0.0588   0.1089    0.5413   0.0000       2.00422   403.9100       26.6298      0.355772     0.0632820       4.18897       1.49811       0.00000       0.00000       0.00000       0.00000       0.00000       0.00000       0.00000       0.00000       0.00000       0.00000       0.00000       0.00000       21.3090       20.7852       15.9263       10.8599       4.36555       1.48589       0.00000       0.00000       0.00000       0.00000       0.00000       0.00000       0.00000       0.00000       0.00000       0.00000       0.00000       0.00000
   3  14 2273.3671    1.0336  0.9469  6.6246  0.0000       1.08315  0.0698   0.0507   0.1443   10.4254   0.0000       1.31017   413.1053       34.9256      0.614944       14.1027       7.34089     -0.658833       0.00000       0.00000       0.00000       0.00000       0.00000       0.00000       0.00000       0.00000       0.00000       0.00000       0.00000       0.00000       24.2206       25.9537       18.7006       10.5051       5.33292       1.66562       0.00000       0.00000       0.00000       0.00000       0.00000       0.00000       0.00000       0.00000       0.00000       0.00000       0.00000       0.00000
   3  15 2407.7605    1.4295  0.8735  9.0277  0.0000       3.24002  0.0663   0.0747   0.1286    1.6968   0.0000       1.35882   445.0629      -11.5084      -1.72404      0.590921      -7.87574       1.17051       0.00000       0.00000       0.00000       0.00000       0.00000       0.00000       0.00000       0.00000       0.00000       0.00000       0.00000       0.00000       25.7297       24.5892       17.8205       9.97225       4.81784       1.42415       0.00000       0.00000       0.00000       0.00000       0.00000       0.00000       0.00000       0.00000       0.00000       0.00000       0.00000       0.00000
   3  18 2811.5068    2.7593  1.2358  3.6288  0.0011       1.12253  0.0825   0.1285   0.1816   40.3456   0.0000       1.13047   470.1640       51.3539       14.4592       6.06178       7.09277      0.230181       0.00000       0.00000       0.00000       0.00000       0.00000       0.00000       0.00000       0.00000       0.00000       0.00000       0.00000       0.00000       30.2823       29.7746       21.1002       11.9073       4.96846       1.57703       0.00000       0.00000       0.00000       0.00000       0.00000       0.00000       0.00000       0.00000       0.00000       0.00000       0.00000       0.00000
   3  19 2947.1397    3.8138  0.8370  3.4893  0.0000      0.920683  0.0596   0.1974   0.1267 1000.0000   0.0000       1.13341   425.9993      -5.24995       5.51430       1.90006      -4.46702      0.375972       0.00000       0.00000       0.00000       0.00000       0.00000       0.00000       0.00000       0.00000       0.00000       0.00000       0.00000       0.00000       23.3092       23.6344       15.3788       9.80638       3.68452       1.40801       0.00000       0.00000       0.00000       0.00000       0.00000       0.00000       0.00000       0.00000       0.00000       0.00000       0.00000       0.00000
   3  21 3217.9411    3.8571  1.2434 11.3072  0.0000      0.878330  0.0890   0.1789   0.1797    2.2465   0.0000       1.27701   430.3113       50.7317       8.07882      -9.97261       1.92787     -0.857704       0.00000       0.00000       0.00000       0.00000       0.00000       0.00000       0.00000       0.00000       0.00000       0.00000       0.00000       0.00000       30.4262       29.6719       22.7091       12.2836       6.23072       1.74591       0.00000       0.00000       0.00000       0.00000       0.00000       0.00000       0.00000       0.00000       0.00000       0.00000       0.00000       0.00000
   3  22 3353.6752    3.3526  1.5367 11.7476  0.0067       1.78347  0.1004   0.1461   0.2127    0.8142   0.0000       1.08506   426.6289       31.2032      -9.18526       44.9149       9.24325      0.558167       0.00000       0.00000       0.00000       0.00000       0.00000       0.00000       0.00000       0.00000       0.00000       0.00000       0.00000       0.00000       34.8586       31.8970       25.0785       14.3923       6.86282       1.81340       0.00000       0.00000       0.00000       0.00000       0.00000       0.00000       0.00000       0.00000       0.00000       0.00000       0.00000       0.00000
   3  23 3489.8537    2.8310  2.6119 11.2247 -0.0014       1.08308  0.1429   0.0926   0.2503    0.4849   0.0000      0.549136   386.6230       59.9516       8.55041      -2.59427      -10.2090       2.88968       0.00000       0.00000       0.00000       0.00000       0.00000       0.00000       0.00000       0.00000       0.00000       0.00000       0.00000       0.00000       45.4670       43.1421       34.4930       20.1876       9.52823       2.75982       0.00000       0.00000       0.00000       0.00000       0.00000       0.00000       0.00000       0.00000       0.00000       0.00000       0.00000       0.00000
   3  24 3626.4405    2.3784  4.3560 10.4100  0.0102      0.672125  0.1841   0.0606   0.3237    0.3741   0.0000      0.254512   401.9405     0.0635287       9.63186       7.64500       21.1762     0.0497375       0.00000       0.00000       0.00000       0.00000       0.00000       0.00000       0.00000       0.00000       0.00000       0.00000       0.00000       0.00000       58.6912       58.1344       43.9300       25.5380       12.0767       3.69047       0.00000       0.00000       0.00000       0.00000       0.00000       0.00000       0.00000       0.00000       0.00000       0.00000       0.00000       0.00000
   4  12 2051.6773    0.6149  0.5814  9.8472 -0.0088       8.25746  0.0602   0.0365   0.0978    0.1804   0.0000       2.67779   438.7179       19.4157       9.83699       15.6368      -2.65153      -2.15839     -0.684489      0.176950       0.00000       0.00000       0.00000       0.00000       0.00000       0.00000       0.00000       0.00000       0.00000       0.00000       19.9626       22.1606       16.5439       10.6212       5.82178       2.72011       1.06966      0.287394       0.00000       0.00000       0.00000       0.00000       0.00000       0.00000       0.00000       0.00000       0.00000       0.00000
   4  13 2188.4912    0.8452  0.6208 10.2163  0.0013       7.04390  0.0500   0.0454   0.1056    0.2479   0.0000       2.08842   403.7248       18.8510      -4.60147       16.7800      -5.40818     -0.629561     -0.523819    -0.0515492       0.00000       0.00000       0.00000       0.00000       0.00000       0.00000       0.00000       0.00000       0.00000       0.00000       15.2848       15.8066       13.9055       9.59980       6.08676       2.62752       1.10878      0.288718       0.00000       0.00000       0.00000       0.00000       0.00000       0.00000       0.00000       0.00000       0.00000       0.00000
   4  15 2458.6401    1.6079  1.1613 -3.6052  0.0000       2.56448  0.0822   0.0754   0.1597 1000.0000   0.0000       1.51147   426.4050       8.84988       17.3294       4.77004      -19.2055       3.77351       0.00000       0.00000       0.00000       0.00000       0.00000       0.00000       0.00000       0.00000       0.00000       0.00000       0.00000       0.00000       23.5833       21.6792       19.3562       13.7318       7.95389       4.10819       1.45890      0.328901       0.00000       0.00000       0.00000       0.00000       0.00000       0.00000       0.00000       0.00000       0.00000       0.00000
   4  17 2728.3629    2.4625  0.9406 12.0465 -0.0184      0.535328  0.0740   0.1258   0.1438    0.6146   0.0000       1.16962   459.8555       44.9670       20.9286       9.53875      -3.94754     -0.105016       2.98026     -0.316199       0.00000       0.00000       0.00000       0.00000       0.00000       0.00000       0.00000       0.00000       0.00000       0.00000       17.9903       23.2376       17.1179       14.2145       7.61842       4.72443       1.59589      0.487317       0.00000       0.00000       0.00000       0.00000       0.00000       0.00000       0.00000       0.00000       0.00000       0.00000
   4  22 3408.2092    3.2398  1.7057 12.2257 -0.0089       1.73795  0.0982   0.1192   0.1771    0.4310   0.0000      0.926346   421.5447      -4.34177       41.6643       17.5220      -4.39526     -0.936453     -0.756056     -0.488110       0.00000       0.00000       0.00000       0.00000       0.00000       0.00000       0.00000       0.00000       0.00000       0.00000       24.1765       27.4557       22.8189       14.9581       9.68809       4.32894       1.95094      0.504825       0.00000       0.00000       0.00000       0.00000       0.00000       0.00000       0.00000       0.00000       0.00000       0.00000
   4  23 3544.8876    2.6624  3.3446 11.0600 -0.0009      0.356076  0.1399   0.0713   0.2524    0.3835   0.0000      0.329383   450.9980       15.7308       25.6320       8.79756       2.60219      -5.42659       1.38825      0.209053       0.00000       0.00000       0.00000       0.00000       0.00000       0.00000       0.00000       0.00000       0.00000       0.00000       33.5017       37.3267       30.9250       23.4367       13.2429       7.26680       2.63002      0.754659       0.00000       0.00000       0.00000       0.00000       0.00000       0.00000       0.00000       0.00000       0.00000       0.00000
   4  24 3682.1572    2.2566  4.3415 10.4226  0.0015      0.628166  0.1631   0.0526   0.2809    0.3650   0.0000      0.221218   418.1426       131.363       18.6580      -28.5092      -2.68413       4.90615      0.637787      -1.65128       0.00000       0.00000       0.00000       0.00000       0.00000       0.00000       0.00000       0.00000       0.00000       0.00000       43.1341       45.9466       38.3250       24.5488       14.4448       7.13014       2.89441      0.724116       0.00000       0.00000       0.00000       0.00000       0.00000       0.00000       0.00000       0.00000       0.00000       0.00000
   4  25 3819.3553    1.9648  6.8294  9.9569 -0.0004      0.464685  0.2101   0.0371   0.4046    0.2932   0.0000      0.148117   410.3794       51.8660       29.5048      -2.89905      -12.6829       6.80484      0.207800      0.247023       0.00000       0.00000       0.00000       0.00000       0.00000       0.00000       0.00000       0.00000       0.00000       0.00000       52.7275       55.5921       47.5710       31.6877       19.0242       9.42949       3.76960      0.939511       0.00000       0.00000       0.00000       0.00000       0.00000       0.00000       0.00000       0.00000       0.00000       0.00000
   4  26 3957.0110    1.6573  8.3551 10.0943 -0.0014      0.347498  0.2466   0.0321   0.4982    0.2033   0.0000      0.128026   476.4179      -33.4524      -58.3515     -0.776297      -9.14776       14.1653      -1.08104      0.174469       0.00000       0.00000       0.00000       0.00000       0.00000       0.00000       0.00000       0.00000       0.00000       0.00000       57.7963       64.3230       55.1056       37.8035       23.0103       11.6798       4.75350       1.24804       0.00000       0.00000       0.00000       0.00000       0.00000       0.00000       0.00000       0.00000       0.00000       0.00000
   5  10 1823.4621    0.3411  0.3141  9.7878 -0.0018       15.9095  0.0445   0.0285   0.0730    0.0985   0.0000       5.71069   406.6879       11.5191       15.8415       4.35078      -8.44142     -0.707310     -0.494648      -1.08476    -0.0113171     0.0414769       0.00000       0.00000       0.00000       0.00000       0.00000       0.00000       0.00000       0.00000       11.2053       11.9367       13.0448       7.48977       6.04414       3.74689       1.46244      0.970925      0.326124     0.0571216       0.00000       0.00000       0.00000       0.00000       0.00000       0.00000       0.00000       0.00000
   5  11 1960.6479    0.5429  0.3867  9.8050 -0.0020       7.10063  0.0356   0.0351   0.0752    0.1199   0.0000       2.66919   427.0636      -2.29156       9.69004       4.37973      -5.57631       5.82226      -1.03165    -0.0814678     -0.158827    -0.0477617       0.00000       0.00000       0.00000       0.00000       0.00000       0.00000       0.00000       0.00000       10.1998       9.00355       8.74075       7.33052       5.69253       3.23458       1.58713      0.637140      0.213327     0.0403386       0.00000       0.00000       0.00000       0.00000       0.00000       0.00000       0.00000       0.00000
   5  12 2098.5574    0.7433  0.5768  9.8289 -0.0045       5.57305  0.0462   0.0404   0.0826    0.2055   0.0000       1.72863   426.7548       17.9717       13.1597       3.72895       7.82629      -4.00879       2.90855       1.29518     -0.813526     0.0506674       0.00000       0.00000       0.00000       0.00000       0.00000       0.00000       0.00000       0.00000       11.1349       11.5192       12.4001       7.99151       6.07592       3.66177       1.78172      0.868817      0.313148     0.0559817       0.00000       0.00000       0.00000       0.00000       0.00000       0.00000       0.00000       0.00000
   5  14 2371.2572    1.2695  0.8277 10.7088 -0.0051       4.41713  0.0592   0.0578   0.1024    0.2688   0.0000       1.53185   439.2312       16.9314       10.5247       1.38269       7.46809      -3.83956       1.68872     -0.463005      0.569477    0.00540588       0.00000       0.00000       0.00000       0.00000       0.00000       0.00000       0.00000       0.00000       13.6774       16.3047       13.3877       10.0846       7.14711       3.98272       1.99545      0.829129      0.322159     0.0773720       0.00000       0.00000       0.00000       0.00000       0.00000       0.00000       0.00000       0.00000
   5  15 2506.2233    1.7314  1.0152 11.1567 -0.0184       4.72055  0.0721   0.0763   0.1217    0.4405   0.0000       1.32471   431.8630       5.59273      -3.36370       17.1855       1.81073      -1.51988      -6.07108     -0.372097     -0.134001    -0.0352936       0.00000       0.00000       0.00000       0.00000       0.00000       0.00000       0.00000       0.00000       17.6807       18.9069       16.0378       12.3651       7.83790       4.59394       2.56498      0.959853      0.310569     0.0704844       0.00000       0.00000       0.00000       0.00000       0.00000       0.00000       0.00000       0.00000
   5  16 2641.3056    2.2753  0.8944 10.3974 -0.0063       2.63702  0.0588   0.0956   0.1032    1.1613   0.0000       1.38695   443.6724       26.0511      -1.51804      -8.32634       5.37712       2.94102       1.50705      0.765267     -0.304488    -0.0922832       0.00000       0.00000       0.00000       0.00000       0.00000       0.00000       0.00000       0.00000       13.9658       14.7246       13.6240       10.5959       6.16911       3.82493       2.18250      0.898807      0.266005     0.0616101       0.00000       0.00000       0.00000       0.00000       0.00000       0.00000       0.00000       0.00000
   5  18 2913.9405    3.3934  1.1133  2.3511  0.0000       2.20178  0.0731   0.1323   0.1266 1000.0000   0.0000      0.962727   437.4804       16.8792      -25.7443       6.14468       5.29167      -3.82704       0.00000       0.00000       0.00000       0.00000       0.00000       0.00000       0.00000       0.00000       0.00000       0.00000       0.00000       0.00000       15.2428       18.6897       15.7008       12.6834       8.89869       4.46762       3.07632       1.00341      0.414326     0.0964092       0.00000       0.00000       0.00000       0.00000       0.00000       0.00000       0.00000       0.00000
   5  19 3050.1130    3.7699  1.1741  4.8158  0.0000       1.37244  0.0745   0.1593   0.1430 1000.0000   0.0000      0.964130   420.6279       21.5474      -4.12187      -1.40027      -10.8470       7.30034       0.00000       0.00000       0.00000       0.00000       0.00000       0.00000       0.00000       0.00000       0.00000       0.00000       0.00000       0.00000       16.6027       17.5802       15.6391       12.0926       8.83010       5.04933       2.44922       1.03051      0.374330     0.0763019       0.00000       0.00000       0.00000       0.00000       0.00000       0.00000       0.00000       0.00000
   5  21 3322.6183    3.5499  1.6761  3.0678  0.0000     -0.324156  0.0888   0.1152   0.1539 1000.0000   0.0000      0.522669   433.4681       21.5496       1.22297     -0.214764      -11.7872       7.07626       0.00000       0.00000       0.00000       0.00000       0.00000       0.00000       0.00000       0.00000       0.00000       0.00000       0.00000       0.00000       18.0617       20.1144       17.5979       14.5394       10.1901       5.71425       3.26284       1.21666      0.452727      0.104677       0.00000       0.00000       0.00000       0.00000       0.00000       0.00000       0.00000       0.00000
   5  22 3459.6343    3.1024  2.6011 10.7841 -0.0047      0.719603  0.1148   0.0858   0.1983    1.0205   0.0000      0.343973   446.0412       52.2851       28.4117       4.99299      -10.6460      -4.23491       1.16955     -0.237175     0.0411142     -0.161352       0.00000       0.00000       0.00000       0.00000       0.00000       0.00000       0.00000       0.00000       23.5425       28.1820       23.2596       18.5454       12.4126       7.04135       3.92732       1.52524      0.557746      0.141051       0.00000       0.00000       0.00000       0.00000       0.00000       0.00000       0.00000       0.00000
   6  11 2004.1335    0.6112  0.3964  9.9558 -0.0058       8.19580  0.0386   0.0406   0.0640    0.1202   0.0000       2.32004   435.2862       2.08967       11.0499       3.02369       3.56301      -1.83370      -3.23556     -0.179941     -0.187118     -0.377357     0.0435362  -0.000911647       0.00000       0.00000       0.00000       0.00000       0.00000       0.00000       8.01113       8.75188       9.21570       7.28238       5.86183       3.13748       2.22278       1.36225      0.487370      0.237690     0.0781603     0.0123453       0.00000       0.00000       0.00000       0.00000       0.00000       0.00000
   6  12 2142.6309    0.8556  0.5784  9.7661 -0.0037       6.34149  0.0422   0.0416   0.0744    0.2080   0.0000       1.45206   433.9634      0.544223       11.4544      -3.46843       3.46666       1.13018     -0.311676      0.346014      0.313563     0.0568676     0.0236441    -0.0257973       0.00000       0.00000       0.00000       0.00000       0.00000       0.00000       8.14780       9.57433       9.29815       7.44514       5.46780       3.59769       2.24125       1.05315      0.581446      0.207714     0.0668904     0.0151008       0.00000       0.00000       0.00000       0.00000       0.00000       0.00000
   6  13 2279.9068    1.0946  0.8691  9.9645 -0.0048       4.16083  0.0511   0.0433   0.1088    0.3254   0.0000       1.32315   445.6699       2.17513       1.81272      -5.23564      -7.14690       3.66312      -2.58501      -1.17712     -0.540530      0.206869    -0.0197126     0.0217385       0.00000       0.00000       0.00000       0.00000       0.00000       0.00000       11.7511       13.0133       11.5515       9.48676       6.17137       4.20313       2.31694       1.23890      0.563425      0.228512     0.0622442     0.0147716       0.00000       0.00000       0.00000       0.00000       0.00000       0.00000
   6  14 2415.6347    1.4704  0.9999 10.5669  0.0016       3.66923  0.0620   0.0556   0.1062    0.3448   0.0000       1.23139   451.3301       14.0380       12.9948       2.30346       4.42621       10.7275      -3.24343      -2.01400      -1.14366    -0.0123124     0.0379047   -0.00641689       0.00000       0.00000       0.00000       0.00000       0.00000       0.00000       10.6941       12.4238       11.5889       9.18101       7.74399       4.73520       2.90824       1.56962      0.654282      0.259185     0.0893975     0.0175509       0.00000       0.00000       0.00000       0.00000       0.00000       0.00000
   6  15 2551.2378    2.0037  0.8905 10.4141 -0.0001       2.69983  0.0539   0.0750   0.0905    0.5855   0.0000       1.04839   443.4264      -7.85529       10.4499      -7.32747       2.60256      -1.15864       2.50891      0.628765     0.0818411     0.0568105     0.0369885    -0.0184148       0.00000       0.00000       0.00000       0.00000       0.00000       0.00000       9.62692       11.2841       10.8758       8.38921       6.52502       4.07598       2.42098       1.37538      0.573792      0.243142     0.0788507     0.0156041       0.00000       0.00000       0.00000       0.00000       0.00000       0.00000
   6  16 2687.2475    2.4941  0.9915 10.3204 -0.0058       1.91779  0.0510   0.0923   0.1040    1.0505   0.0000      0.855062   430.6635      -4.76310       24.7729       13.6209      -11.7897     -0.470950       1.54275      -1.21790      -1.40736      0.222063     0.0657458   -0.00700921       0.00000       0.00000       0.00000       0.00000       0.00000       0.00000       10.2106       11.5287       11.5633       9.08980       6.16334       4.29767       2.53424       1.23921      0.693331      0.251860     0.0727186     0.0147808       0.00000       0.00000       0.00000       0.00000       0.00000       0.00000
   6  17 2823.9398    2.9903  0.8519 11.7155  0.0007       3.21042  0.0502   0.1160   0.0901    0.4050   0.0000       1.08336   448.2800       23.3666       10.7745       17.4529      -3.35790      -1.15142     -0.390472     -0.432524     -0.316125    -0.0183959   -0.00562367     0.0115926       0.00000       0.00000       0.00000       0.00000       0.00000       0.00000       8.99941       11.3539       10.6219       8.08723       6.19360       4.13548       2.42764       1.18035      0.611204      0.235412     0.0774005     0.0164136       0.00000       0.00000       0.00000       0.00000       0.00000       0.00000
   6  18 2960.7795    3.4026  1.1769 11.6869  0.0012      0.828324  0.0599   0.1186   0.1284    0.5955   0.0000       1.35260   425.6963       26.5832       16.5833      -7.56833     -0.558788      -4.07948       1.59810     -0.577019      0.216673     -0.297808  -4.35767e-05    -0.0205494       0.00000       0.00000       0.00000       0.00000       0.00000       0.00000       10.8426       13.0136       11.8150       9.50347       7.17672       4.33567       2.71984       1.42797      0.634761      0.238243     0.0812684     0.0170394       0.00000       0.00000       0.00000       0.00000       0.00000       0.00000
   6  19 3097.3880    3.8312  1.0396 11.7968 -0.0031     -0.247447  0.0615   0.1435   0.1036    0.8195   0.0000      0.986204   426.0930       29.8462       6.37400       19.8664      -4.95571      -6.28817      0.845762      -1.21765     -0.864297     -0.119495    -0.0397339    -0.0256033       0.00000       0.00000       0.00000       0.00000       0.00000       0.00000       12.4257       13.6460       11.2857       10.5103       7.97857       5.13742       3.10579       1.43802      0.682219      0.214388     0.0710726     0.0167231       0.00000       0.00000       0.00000       0.00000       0.00000       0.00000
   6  20 3234.1996    3.8676  1.3400 10.7193 -0.0086      0.929143  0.0742   0.1201   0.1252    4.4718   0.0000      0.737927   437.5695       14.7116       4.08702      -6.45010       6.27627       10.9493      -3.56009      -3.05752     -0.371991      0.276519      0.105169    -0.0116073       0.00000       0.00000       0.00000       0.00000       0.00000       0.00000       18.4761       22.3289       19.8123       14.6426       9.05634       5.31778       2.82177       1.43600      0.627606      0.248088     0.0736581     0.0162217       0.00000       0.00000       0.00000       0.00000       0.00000       0.00000
   6  21 3371.0440    3.4369  2.0106  9.6922  0.0128   -0.00919808  0.0887   0.0932   0.1570    1.0482   0.0000      0.531259   460.1992       34.3797     -0.752871       26.6522       5.87123      -12.5045     -0.661276      -1.19138      0.171839     -0.833028      0.128754    -0.0255623       0.00000       0.00000       0.00000       0.00000       0.00000       0.00000       15.2792       18.2813       16.2645       13.5029       10.3475       6.75521       3.95475       1.99419      0.912833      0.356023      0.114341     0.0243042       0.00000       0.00000       0.00000       0.00000       0.00000       0.00000
   6  22 3508.4954    2.8268  2.6017 11.7401 -0.0043      0.623215  0.1120   0.0738   0.2016    0.3066   0.0000      0.385697   436.0677       58.6982      -22.1837      -3.23068      -1.34865       3.60422      0.220581     -0.552644       1.96241     -0.810848     -0.198972   -0.00974805       0.00000       0.00000       0.00000       0.00000       0.00000       0.00000       18.2841       23.4769       20.7713       17.0794       12.8918       8.58347       4.82664       2.59045       1.14526      0.488402      0.155369     0.0349456       0.00000       0.00000       0.00000       0.00000       0.00000       0.00000
   6  23 3646.2730    2.3536  4.4089 10.6835 -0.0031      0.524047  0.1424   0.0452   0.2523    0.2493   0.0000      0.196387   440.0084       64.7656       33.8209       14.9058      -18.0621      -19.9115       8.61562      -1.28111     -0.649259      0.662466     -0.232905    -0.0507075       0.00000       0.00000       0.00000       0.00000       0.00000       0.00000       23.9309       28.6617       26.1569       22.3537       16.0897       10.8338       6.31217       3.45299       1.50726      0.612302      0.186268     0.0404253       0.00000       0.00000       0.00000       0.00000       0.00000       0.00000
   6  24 3783.9495    1.9607  5.7293 10.4475 -0.0018      0.105990  0.1660   0.0341   0.3149    0.1840   0.0000      0.143935   446.6878       19.3733       25.0703      -24.3666       4.20940       27.7591       10.6418       1.52403      -1.67925     -0.489428      0.384944     0.0299716       0.00000       0.00000       0.00000       0.00000       0.00000       0.00000       28.6392       31.2460       29.6612       25.7520       19.4132       13.8830       7.71676       4.06724       1.83888      0.746699      0.212501     0.0444559       0.00000       0.00000       0.00000       0.00000       0.00000       0.00000
   6  25 3922.3060    1.7362  7.6151 10.0838  0.0019      0.147966  0.1910   0.0268   0.3738    0.1484   0.0000     0.0979849   439.8443       95.2465       23.0075       28.6833       25.4222      0.192026       2.12671      -2.28102       1.73823      0.324963     -0.130354     0.0673871       0.00000       0.00000       0.00000       0.00000       0.00000       0.00000       33.1575       37.5579       35.6592       29.7207       22.0662       14.9433       8.82068       4.56698       2.13121      0.819117      0.254671     0.0509952       0.00000       0.00000       0.00000       0.00000       0.00000       0.00000
   6  26 4060.6565    1.4783 10.5444  9.9604 -0.0019      0.155378  0.2511   0.0207   0.4903    0.1024   0.0000     0.0868630   358.8352      -45.3199       38.0679      -2.76042       23.7281       7.43488      -13.0213       7.78947     -0.101330      0.271134      0.348042    -0.0802714       0.00000       0.00000       0.00000       0.00000       0.00000       0.00000       41.2803       46.7399       43.9687       36.1792       28.5485       19.1019       11.2391       5.67863       2.61544       1.01033      0.322912     0.0633693       0.00000       0.00000       0.00000       0.00000       0.00000       0.00000
   7  11 2045.8782    0.6457  0.6064  9.6050  0.0023       5.51744  0.0451   0.0295   0.0771    0.1734   0.0000       1.60702   431.7993       1.51621       6.64911       2.11159      -6.42260      0.430531     -0.896453     -0.430002      -1.17236      0.427024     0.0822423    -0.0632768    -0.0371097    0.00371972       0.00000       0.00000       0.00000       0.00000       7.37442       8.57986       9.19058       6.64407       6.66300       4.20854       3.00454       1.83562      0.859312      0.483925      0.169957     0.0704862     0.0221421    0.00326760       0.00000       0.00000       0.00000       0.00000
   7  12 2184.6111    0.9044  0.5702 10.0416 -0.0070       4.37093  0.0442   0.0412   0.0728    0.1898   0.0000       1.34261   433.9139      -5.27847       5.55942       4.67732      -2.12416      -3.81228       3.59668     -0.289143      0.877223      0.482499      0.134390    -0.0505309   -0.00587893    0.00119394       0.00000       0.00000       0.00000       0.00000       9.32693       7.63560       8.85952       9.44695       6.78995       3.72418       2.80674       2.08819       1.27331      0.513063      0.195808     0.0566098     0.0150156    0.00241957       0.00000       0.00000       0.00000       0.00000
   7  13 2322.3040    1.1777  0.6831 10.4832 -0.0071       6.16237  0.0529   0.0479   0.0732    0.2119   0.0000       1.41239   451.3706       8.21236      -3.21694      -20.8836      0.213467      0.752483     -0.258795      -1.80811     -0.171021     -0.342494    -0.0367886    0.00364608    -0.0100033   0.000594810       0.00000       0.00000       0.00000       0.00000       8.30419       10.2680       10.0841       8.18889       7.44745       3.89003       3.17385       1.98109      0.998810      0.562340      0.182063     0.0664586     0.0239264    0.00391107       0.00000       0.00000       0.00000       0.00000
   7  14 2458.2508    1.6294  1.0017 10.6688 -0.0026       2.14220  0.0531   0.0558   0.1088    0.3126   0.0000       1.12198   428.5788      -5.55093       3.86326      -1.45809       4.40281      -4.65016       1.26879      0.274131      0.251488     -0.663027    -0.0167087    -0.0276403  -0.000683506  -0.000178913       0.00000       0.00000       0.00000       0.00000       9.94300       11.5027       10.9042       9.01165       6.64255       4.38842       2.84604       1.64476      0.856333      0.433334      0.168315     0.0583116     0.0164998    0.00311143       0.00000       0.00000       0.00000       0.00000
   7  15 2594.3977    2.0547  0.9889 11.0686  0.0033       3.57596  0.0632   0.0694   0.0925    0.3311   0.0000      0.950669   420.4802       7.99849       7.25935       5.34196      -8.21747     0.0701801       2.21766    -0.0669824      0.490473     -0.782333      0.208540    -0.0444224     0.0185412  -0.000817919       0.00000       0.00000       0.00000       0.00000       11.4773       12.3147       11.8342       11.0084       8.48379       4.93732       3.52863       2.32953       1.28576      0.579300      0.210154     0.0662228     0.0210404    0.00372245       0.00000       0.00000       0.00000       0.00000
   7  16 2731.1314    2.7254  0.7949 11.6405 -0.0049      -1.36980  0.0413   0.1048   0.0884    0.3175   0.0000       1.00613   435.1341       9.58386       4.59362      -3.37715       7.80438       7.56342       2.76674      -1.14440     0.0832750      0.680619     -0.155549     -0.152574    -0.0111114   -0.00450286       0.00000       0.00000       0.00000       0.00000       7.36367       8.38806       8.48403       6.97872       5.42945       3.71981       2.56007       1.37808      0.712187      0.400137      0.159650     0.0548675     0.0154018    0.00283736       0.00000       0.00000       0.00000       0.00000
   7  17 2868.4818    3.3304  0.9058 11.7877 -0.0103       1.88114  0.0497   0.1156   0.0860    0.4467   0.0000      0.845918   424.7489       12.2975       18.2732       15.3447       1.51438      -2.82245      -1.82925      0.303738     0.0275012    -0.0358897    -0.0244586   -0.00841154   -0.00374254    0.00667545       0.00000       0.00000       0.00000       0.00000       8.78723       10.1075       8.90127       7.76614       6.60579       4.61989       3.09160       1.75905      0.832167      0.420876      0.150742     0.0539865     0.0162945    0.00324215       0.00000       0.00000       0.00000       0.00000
   7  18 3005.7316    3.8736  0.8791 12.2075 -0.0346     -0.677176  0.0483   0.1485   0.0816    0.6597   0.0000      0.628275   415.2497       16.2405       13.1577      -8.08805      -7.60747       5.89459      -8.21330      -2.42098       1.08216     -0.897081     -0.219891     -0.160094    0.00406928    0.00426614       0.00000       0.00000       0.00000       0.00000       7.95642       9.07785       9.14570       7.55751       6.00543       4.30028       3.00926       1.61526      0.827831      0.448582      0.174611     0.0627742     0.0176732    0.00303376       0.00000       0.00000       0.00000       0.00000
   7  19 3142.9625    3.7383  1.1552 12.6551 -0.0084      0.499314  0.0702   0.1252   0.1047    0.3591   0.0000      0.914132   435.5427       27.3011       11.0685       11.3545       5.70984      0.733216     -0.997665      -3.27797       1.89315    -0.0232560     0.0954479     0.0147739    -0.0199566   -0.00517739       0.00000       0.00000       0.00000       0.00000       9.80756       12.0225       11.1053       10.5771       7.18244       5.95202       3.45795       2.38171       1.07688      0.636348      0.216787     0.0918339     0.0199538    0.00518341       0.00000       0.00000       0.00000       0.00000
   7  20 3280.0611    3.7101  1.3166 12.1088  0.0008      0.429405  0.0667   0.1133   0.1087    0.4477   0.0000      0.821927   428.1803       24.2706       24.6317       16.4151      -6.61432      -4.86138      -2.31809      0.274289     -0.112573     -0.888803     0.0517900    -0.0242912    0.00137762   -0.00535690       0.00000       0.00000       0.00000       0.00000       10.2043       11.2743       11.7842       9.66905       7.79746       5.37034       3.62376       2.10905       1.12390      0.558693      0.229589     0.0805845     0.0227554    0.00390778       0.00000       0.00000       0.00000       0.00000
   7  21 3417.7418    3.0462  2.3103 11.9241 -0.0028      0.278346  0.0865   0.0759   0.1646    0.2460   0.0000      0.382456   464.4143       33.7361       5.12254       26.3184       12.6542      -5.94692      -7.82845      -2.17920     -0.393883     -0.268284     -0.279595    -0.0267852    0.00207668   -0.00167856       0.00000       0.00000       0.00000       0.00000       13.9353       16.5285       15.2664       13.6901       10.1431       7.49076       4.71902       2.81331       1.42934      0.699082      0.276364      0.101418     0.0267450    0.00582714       0.00000       0.00000       0.00000       0.00000
   7  22 3555.7143    2.7311  3.2365 11.1166 -0.0019      0.775068  0.1034   0.0571   0.1942    0.2749   0.0000      0.253457   430.6305       59.9437       14.5337     -0.155740     -0.441834     -0.762127      -10.1331       2.09187      -2.20046     -0.448614      0.307544    -0.0680763    -0.0199091   -0.00480294       0.00000       0.00000       0.00000       0.00000       16.3609       19.5744       17.6981       15.4229       12.2703       8.57539       5.75904       3.18028       1.79842      0.774273      0.345333      0.110448     0.0333932    0.00642351       0.00000       0.00000       0.00000       0.00000
   7  23 3693.7380    2.2486  4.9651 10.3943 -0.0026      0.380372  0.1331   0.0357   0.2453    0.2097   0.0000      0.150018   469.6631       36.7117       7.83529      -8.85283       19.4964      -28.8635       1.63581     -0.617082      -1.48693      -2.78965     -0.398666      0.242581     0.0327059  -0.000773278       0.00000       0.00000       0.00000       0.00000       19.7382       23.9594       23.0765       19.5855       15.8936       10.7482       6.93942       4.32117       2.34040       1.06953      0.441411      0.162719     0.0476013    0.00884864       0.00000       0.00000       0.00000       0.00000
   7  24 3832.6065    1.9101  6.7856 10.1654  0.0019      0.428474  0.1663   0.0274   0.3057    0.1444   0.0000      0.104598   399.0521       39.0951       41.6030       20.7681      -5.42301       5.24094      -7.34897       7.57630      -3.24261      -1.66138      0.248015      0.268311     0.0248127    -0.0190367       0.00000       0.00000       0.00000       0.00000       24.1493       29.6578       27.9047       24.4076       19.3558       13.2530       8.95151       5.12938       2.83544       1.30098      0.554708      0.190369     0.0582879     0.0111465       0.00000       0.00000       0.00000       0.00000
   7  25 3970.9683    1.5831  8.1878 10.2617 -0.0004      0.375368  0.1968   0.0233   0.3888    0.1044   0.0000      0.100766   449.9443       22.4442      -19.3469       42.0042       13.8377      -19.5258      -1.43049      -2.13985       3.97620     -0.982880      0.323897      0.126753    -0.0181591   -0.00265908       0.00000       0.00000       0.00000       0.00000       28.0421       33.3540       32.9552       28.4407       22.3908       16.2271       10.3897       6.30899       3.54198       1.55892      0.697541      0.245986     0.0686385     0.0128848       0.00000       0.00000       0.00000       0.00000
   8   9 1806.2450    0.3678  0.3991  9.6961  0.0054       13.6986  0.0520   0.0206   0.0873    0.0901   0.0000       3.98623   434.1519      -7.00608       27.8773      -7.64569      -7.56938      -1.62833      0.241818      -4.66691     -0.600631      0.862755    0.00207823     -0.192365     0.0691550    0.00492240  -0.000117274   -0.00178623       0.00000       0.00000       8.40447       13.6088       10.7272       11.2897       6.73492       6.46347       2.64655       2.50044      0.937422      0.741096      0.274959      0.166768     0.0423018     0.0226671    0.00350872    0.00146614       0.00000       0.00000
   8  10 1946.1581    0.4873  0.4469  9.9965  0.0024       12.2911  0.0455   0.0242   0.0631    0.0985   0.0000       3.12183   429.2482       6.03126       15.8014       8.69622      -5.12928       2.98256      -1.28337      -2.09810      0.490274      0.259247     -0.366789     -0.111148    0.00722957    -0.0242314  -0.000378199   0.000532572       0.00000       0.00000       6.03955       8.13410       8.20986       6.80021       5.77737       3.71026       3.23777       1.72779       1.06286      0.665758      0.254111      0.171232     0.0542383     0.0169466    0.00535667   0.000867802       0.00000       0.00000
   8  12 2225.1904    0.9795  0.6940 10.0175 -0.0059       4.11187  0.0443   0.0402   0.0779    0.2027   0.0000       1.26729   436.1007       2.33971       6.91949      -2.67460      -9.22129       1.68768     -0.450708      0.952620     -0.290878     -0.163046      0.545533      0.183860     0.0276115   -0.00426188    0.00121017   0.000278056       0.00000       0.00000       6.00130       8.80102       7.24773       7.53081       5.97657       4.25000       3.30196       1.84152       1.38157      0.563677      0.393270      0.107216     0.0610285     0.0143895    0.00522930    0.00113901       0.00000       0.00000
   8  13 2363.0467    1.2882  0.8505 10.0039 -0.0043       5.15529  0.0603   0.0443   0.0881    0.2890   0.0000       1.08280   425.0664       12.7258       21.5396       13.9347       2.92188     -0.218855      -2.07468      -1.17897      0.568464     -0.759456     0.0211118     -0.107328    -0.0505932     0.0132382    0.00138119  -1.91840e-05       0.00000       0.00000       9.33754       8.56946       8.06358       10.1112       8.89140       4.57895       3.04525       2.52828       1.89703       1.05462      0.447291      0.158140     0.0576676     0.0155418    0.00482688   0.000825569       0.00000       0.00000
   8  14 2499.6174    1.7057  0.8604 10.9372 -0.0060       3.49444  0.0478   0.0594   0.0845    0.2840   0.0000      0.969169   432.8760      -7.49910       6.40855      -2.72620      -2.90672      0.403197      -2.39690     -0.203760       2.00591     -0.307793      0.127592     -0.282819    -0.0274443   -0.00815196    0.00674837  -0.000252485       0.00000       0.00000       7.76842       9.33702       9.49178       7.19381       6.69530       4.88067       3.15852       2.34670       1.10115      0.604349      0.339209      0.122382     0.0477133     0.0200148    0.00485895   0.000705876       0.00000       0.00000
   8  15 2636.2519    2.1099  0.9702 11.1185 -0.0127       3.56674  0.0485   0.0721   0.0924    0.3260   0.0000       1.26080   434.7300       14.4736       16.9132      -3.25790      -7.49384       2.02452      -2.75660       2.19083       1.05825     -0.217912    -0.0173939    -0.0518364     0.0137262    -0.0128183   -0.00432900  -9.23786e-05       0.00000       0.00000       7.42467       9.04354       8.56432       7.60399       6.14659       4.62377       3.43930       2.03982       1.11690      0.602986      0.293098      0.132307     0.0483131     0.0157018    0.00436093   0.000811281       0.00000       0.00000
   8  16 2773.8671    2.8915  0.8465 11.0222  0.0020     -0.273581  0.0450   0.0959   0.0784    0.5007   0.0000      0.865319   431.4647       27.8007       5.12900       11.9375      -4.50707     -0.319061       3.37809      -1.96758     -0.551773     -0.190075    -0.0409174     0.0466849    -0.0517284    0.00623037    0.00167986  -0.000347231       0.00000       0.00000       7.43212       9.11903       8.75177       7.99460       5.96505       4.22660       2.83954       1.69768       1.16001      0.556127      0.294043      0.111114     0.0500538     0.0131130    0.00369600   0.000733439       0.00000       0.00000
   8  17 2911.6124    3.3428  0.8882 11.7588 -0.0088       1.14518  0.0441   0.1161   0.0852    0.4362   0.0000      0.746379   435.6792       23.1220       3.61512       21.5347       9.07036       2.75140       4.85321      -1.38233      0.580602      0.316319     -0.259670     -0.137410     0.0455430   -0.00862178   -0.00182435    0.00101815       0.00000       0.00000       7.37443       8.25234       8.09326       7.35451       5.54393       4.34414       3.22827       1.89626       1.05484      0.551321      0.301283      0.125518     0.0477495     0.0133636    0.00345132   0.000683182       0.00000       0.00000
   8  18 3049.2620    3.7271  0.9620 12.8930 -0.0048      0.814104  0.0538   0.1287   0.0907    0.2485   0.0000       1.03859   443.2316       13.5253       17.4710       17.5144       2.57318       6.12232      -4.14082     -0.559073      0.845366      -1.85864     -0.142440    -0.0479176     0.0120080     0.0118540   -0.00125544  -0.000628631       0.00000       0.00000       7.74376       9.18144       8.52537       8.11660       6.40595       4.88467       3.32975       2.20879       1.21374      0.725653      0.316347      0.149313     0.0496458     0.0174228    0.00420165   0.000850092       0.00000       0.00000
   8  19 3186.8672    3.9064  1.4263 12.0330 -0.0037       1.26270  0.0695   0.1046   0.1176    0.3649   0.0000      0.730492   457.3708       33.3002       18.0427       9.80946       1.83783       8.83193     -0.278997      -4.67263     -0.447776     -0.159485     -0.298716    -0.0763339     0.0559816   -0.00372550    0.00925015   0.000399247       0.00000       0.00000       11.5368       14.5131       13.8491       11.6269       8.95023       6.11258       3.94088       2.50330       1.37338      0.739945      0.342520      0.146932     0.0531141     0.0182197    0.00486848   0.000899275       0.00000       0.00000
   8  20 3324.5896    3.3993  1.7861 11.8607 -0.0023       1.25302  0.0718   0.0828   0.1269    0.2713   0.0000      0.553717   434.9023       23.4862       18.2116       13.0420      -6.39717      -12.0602       1.40141      -4.49457     0.0919136     -0.290055     -0.345332    -0.0803212     0.0483131    -0.0114460   -0.00299865   8.24645e-05       0.00000       0.00000       9.89840       11.1472       11.2410       9.85856       8.13440       6.09685       4.36734       2.73311       1.60959      0.833698      0.435190      0.180255     0.0729914     0.0221300    0.00591860    0.00101478       0.00000       0.00000
   8  21 3462.6351    3.0289  2.5177 11.4316 -0.0064      0.590611  0.0836   0.0648   0.1527    0.2315   0.0000      0.360306   434.4369       22.3559       9.21126       24.2504       4.85027      -2.15480       2.14662       2.51081       1.14936     -0.539674      0.465899     -0.306086      0.227700     0.0336863    0.00267869   -0.00230380       0.00000       0.00000       12.3787       14.9496       14.4513       12.6571       9.70655       7.41922       5.02254       3.11156       1.82142      0.967008      0.477545      0.208516     0.0828110     0.0249341    0.00611728    0.00113950       0.00000       0.00000
   8  22 3601.0172    2.4329  3.1316 11.4866 -0.0065      0.245529  0.1026   0.0487   0.1818    0.1590   0.0000      0.270105   438.5969       50.2126       11.4733       9.72608       5.41218      -4.91147      -6.59199      -1.66616      -2.81382      -2.72517    -0.0620824     -0.109792     0.0331407    -0.0502743     0.0204054   -0.00211373       0.00000       0.00000       13.4191       16.0808       15.8133       14.0169       11.8158       9.04203       6.29985       4.05246       2.40958       1.30708      0.625360      0.273693      0.107097     0.0348208    0.00925475    0.00164954       0.00000       0.00000
   8  23 3739.7899    2.1379  5.6664 10.4737 -0.0012      0.334902  0.1350   0.0309   0.2508    0.1435   0.0000      0.111613   417.4976       34.7302       30.5326       31.5820      -1.36049      -8.60729      -7.16181       1.50151       3.63435      -1.90071     -0.471841    -0.0393172     -0.235467    -0.0487461     0.0304202   -0.00105736       0.00000       0.00000       17.8868       22.4498       21.2551       19.2864       15.5573       11.6459       8.15751       5.16489       3.05960       1.62744      0.811720      0.346897      0.136209     0.0440085     0.0119567    0.00221789       0.00000       0.00000
   8  24 3879.0654    1.7504  7.0389 10.5066 -0.0030      0.461892  0.1668   0.0247   0.3092    0.0962   0.0000      0.104276   485.7983      -1.01664      -25.0545       18.3498       4.28653       30.5543      -11.5309      -6.89607       4.76875     -0.852582     -0.382844     -0.656199     0.0850781    -0.0363006   -0.00999542   -0.00399606       0.00000       0.00000       21.7241       25.4729       24.3217       22.6645       19.0446       14.4332       9.92881       6.62893       3.88936       2.10781       1.01449      0.434693      0.162897     0.0550673     0.0141379    0.00256293       0.00000       0.00000
   8  25 4017.9610    1.5531  9.8809 10.0960  0.0016      0.260667  0.2067   0.0198   0.3977    0.0856   0.0000     0.0764282   435.7532       88.2276       14.2151       7.99630       3.33284      -4.78525      -22.9514      -9.01136     -0.480412      0.148451       1.05772      0.408029     0.0903944     0.0894225     0.0111088  -3.28987e-05       0.00000       0.00000       25.5752       31.8401       31.2046       27.8029       23.2084       17.5176       12.5643       7.96202       4.64214       2.55542       1.24454      0.563085      0.212477     0.0705609     0.0190458    0.00333614       0.00000       0.00000
   8  26 4157.2243    1.3058 11.6719 10.1343 -0.0007     0.0790061  0.2627   0.0172   0.4693    0.0691   0.0000     0.0817418   433.5686      -10.6782       26.7625      -10.3138      -30.8953      -7.64671       2.58969       15.9873      -7.03615      -4.54952       1.13537      0.102526    0.00419773    -0.0950053    0.00705854    0.00330791       0.00000       0.00000       30.1162       37.0189       36.1500       33.2452       27.7832       21.0315       14.7692       9.73513       5.77645       3.08089       1.58208      0.654634      0.260551     0.0853505     0.0227347    0.00407181       0.00000       0.00000
   9  11 2125.2614    0.7493  0.7116  9.9649 -0.0097       8.30969  0.0467   0.0289   0.0789    0.1560   0.0000       1.51089   430.5527      -1.37867       19.5048       5.32910      -7.51753       6.27040       2.74931      0.877010       1.30441      0.124019      0.181070     -0.559643   -0.00219682     0.0475088    -0.0189818    0.00521039   0.000878783   2.48598e-05       5.89160       6.79005       7.79036       6.02735       5.78460       4.78262       3.15235       2.30501       1.70763      0.737340      0.485096      0.283753     0.0874184     0.0428838     0.0188641    0.00563671    0.00121891   0.000174976
   9  12 2264.7063    1.0407  0.7154 10.4727 -0.0166       7.96704  0.0438   0.0379   0.0750    0.1653   0.0000       1.44268   425.9059       1.31556       14.8658       2.86092       3.18356      -6.83366      -2.19872      0.876771       1.66050     -0.677260     -0.917786     -0.180612     -0.206344    -0.0343872    0.00432853   -0.00605797    0.00133446  -0.000184578       5.25768       7.03475       6.95137       6.04353       5.33226       3.94466       3.23745       1.86429       1.32283      0.776588      0.396087      0.196486     0.0946164     0.0419649     0.0145627    0.00420084    0.00122874   0.000195385
   9  13 2402.3764    1.4694  0.9000 10.4598 -0.0031       2.43838  0.0434   0.0458   0.0876    0.2978   0.0000      0.958493   439.0674       11.9822       14.1865      -2.64076       2.32342      -6.49369       2.80727       1.06771      0.216783     -0.557338    -0.0416927    -0.0855030      0.171710    0.00214016   -0.00870337   0.000359609   8.92635e-05  -2.60419e-05       6.10621       7.38150       7.27964       6.46338       5.61761       4.35940       3.14149       2.08087       1.32708      0.813920      0.417856      0.187611     0.0948905     0.0365053     0.0129548    0.00407742    0.00102647   0.000165752
   9  14 2539.6988    1.8316  0.9141 11.0692 -0.0089       3.88629  0.0487   0.0600   0.0826    0.2731   0.0000      0.983168   448.5354       5.58046       8.89380       1.29864       6.73942      -1.32435       5.01206      -1.44542      -1.70476      0.177730      0.232130   -0.00322933     0.0752283     0.0184923   -0.00427368    0.00387522    0.00110813  -9.20690e-05       6.58226       7.44390       7.77300       7.04865       6.30178       4.63348       3.15626       2.18669       1.50968      0.917982      0.497152      0.237750      0.105818     0.0411400     0.0147813    0.00458996    0.00110527   0.000174715
   9  15 2677.1034    2.4288  0.9625 10.7092 -0.0022       1.14975  0.0504   0.0766   0.0762    0.5005   0.0000      0.877746   419.3136       5.99193      0.694531       12.2477       6.27891       2.02606      -1.37121      -5.23752      0.226168     0.0496788     -0.500014     -0.476937      0.127936    -0.0144761   -0.00886125    0.00632259   -0.00262583  -0.000135644       6.65854       7.65046       7.60454       6.77038       5.91331       4.85103       3.46360       2.38811       1.47492      0.908509      0.475255      0.215212      0.107131     0.0414363     0.0149303    0.00452524    0.00103423   0.000160239
   9  16 2815.3214    2.9716  0.8796 11.9335 -0.0006       1.42276  0.0615   0.0962   0.0803    0.2647   0.0000       1.13292   438.4509       15.3316       15.0477       5.20682       13.9692      -2.12901      -3.71174     0.0193992     -0.782349     -0.494153     -0.537546     0.0575762   -0.00282834    -0.0118848    -0.0154292   -0.00602243   2.81445e-07   0.000226244       10.3508       13.7782       13.4969       11.5003       8.99283       5.88144       3.84337       2.33405       1.43681      0.852077      0.442393      0.190416     0.0899154     0.0336869     0.0121793    0.00350878   0.000921393   0.000166221
   9  17 2953.6521    3.7539  0.8083 11.9740 -0.0068      0.280158  0.0409   0.1197   0.0703    0.3714   0.0000      0.761118   437.6884       19.3988       1.76891       10.5008      -2.41195       2.34789       1.00593      0.263173      0.304987      0.632247      0.220423    -0.0312092    -0.0109322   -0.00480253    0.00859129   -0.00342732   0.000433389  -0.000224078       5.97971       6.71143       6.10553       6.29273       5.66063       4.20688       2.79712       1.96802       1.41484      0.845731      0.455013      0.210267     0.0854550     0.0318349     0.0118531    0.00347844   0.000909703   0.000164816
   9  18 3091.6899    3.9707  0.9979 12.4173 -0.0010       1.92406  0.0506   0.1216   0.0878    0.3225   0.0000      0.842661   431.1304       24.8949       1.20965     -0.164689      -1.92112      -4.38570       1.35672      0.261938       2.25460     -0.224592   -0.00543702     0.0531615     -0.113871    -0.0666990     0.0109523    0.00391268   0.000698344   8.34109e-06       7.15634       8.59541       7.69263       6.98754       5.92891       5.23660       3.84989       2.51698       1.58422      0.839108      0.434098      0.202702     0.0928992     0.0378755     0.0141468    0.00406288    0.00100889   0.000190506
   9  19 3229.6729    3.6646  1.0831 13.1043 -0.0133      0.581077  0.0624   0.1161   0.0937    0.2418   0.0000       1.25255   452.4177       29.4171       2.19364      -2.09776       8.54008       3.61556     -0.920440      -5.17693     -0.187267      0.311487      0.138830      0.295139     -0.187101   -0.00895816    0.00198153     0.0132412    0.00163178  -0.000433697       7.33346       8.88495       8.77329       7.46947       7.03386       5.19379       4.05173       2.88872       1.62003       1.00301      0.513851      0.253759      0.124421     0.0462419     0.0156499    0.00565272    0.00140085   0.000210064
   9  20 3367.8267    3.3030  1.9389 11.9275 -0.0013     -0.163332  0.0739   0.0742   0.1230    0.2069   0.0000      0.458897   431.3595       22.3632      -3.98456       6.12288       3.83800      -2.94292       8.50724      -5.62906     -0.584744     -0.967058     -0.693869     -0.314072     -0.169905   -0.00967786    -0.0215600    -0.0143626   -0.00299951   0.000324580       8.76181       10.6744       10.5255       9.39591       7.80792       6.54119       4.99852       3.33087       2.04964       1.13604      0.632010      0.293323      0.149210     0.0567663     0.0217355    0.00621948    0.00155408   0.000272458
   9  21 3506.6907    2.7502  2.7848 11.6756 -0.0026       1.17617  0.0896   0.0535   0.1530    0.1386   0.0000      0.292834   441.6096       47.3886       17.7451       2.83982       6.92163      -4.00038       8.23192      -3.45312      -1.87235     -0.363787      0.526502     -0.663977      0.219398    -0.0777918     0.0256568   -0.00464143    0.00227758  -0.000583563       10.6005       13.6866       12.8369       12.6268       9.78109       8.00981       5.38770       3.75876       2.41958       1.45119      0.766114      0.387501      0.167921     0.0714306     0.0254908    0.00787531    0.00181261   0.000377817
   9  22 3645.2740    2.3537  3.9692 11.0884 -0.0038      0.117791  0.1056   0.0389   0.1919    0.1349   0.0000      0.191914   430.3236      -1.99649       6.52023     -0.294232      -6.76144       13.0751       16.7368      -8.22685     0.0678625      -2.85171      0.382972     -0.158545     -0.227003    0.00371917     0.0478510    -0.0155160   -0.00431103  -0.000360427       12.8932       14.8911       14.9363       13.8598       11.8015       9.39272       6.88581       4.68698       2.96512       1.77402      0.955903      0.458472      0.217005     0.0851872     0.0307322    0.00936542    0.00227502   0.000380454
   9  24 3923.9613    1.7163  8.3680 10.3408 -0.0001      0.396061  0.1731   0.0212   0.3211    0.0866   0.0000     0.0816923   452.3803       21.8336       19.0703       28.0352       11.4492      -4.74964      -6.24564      -13.0858      -1.12309       1.72280      0.107118      0.228017     0.0840650     0.0210641   -0.00529388    -0.0241744    0.00227777  -0.000391774       19.0376       23.7381       23.6804       22.2027       18.6641       15.2016       11.2915       7.72366       4.90495       2.99122       1.58137      0.802171      0.368309      0.155690     0.0547574     0.0169700    0.00411295   0.000705645
   9  25 4063.3163    1.4383  9.5428 10.2915 -0.0020     0.0705710  0.2040   0.0181   0.3701    0.0718   0.0000     0.0827288   452.1223       66.1408       54.1133       9.95714      -32.7373       13.3415      -9.99110      -10.1966     -0.188860     -0.343134      -4.37988     -0.590577      0.429303      0.242890     0.0129133    -0.0168433    0.00223763   0.000783361       22.8758       27.9338       28.6755       25.9692       21.7870       17.3112       12.7992       8.83966       5.52023       3.22165       1.77615      0.911505      0.413316      0.170062     0.0613154     0.0189456    0.00448268   0.000729215
  10   9 1880.0035    0.4231  0.3764  9.9867  0.0211       7.68586  0.0422   0.0235   0.0609    0.0765   0.0000       3.25396   434.4046       2.43648       23.9506      -2.52429      -9.94348       1.88294       3.34443      -1.33231      -1.00104     -0.566474     -0.781447      0.168163      0.186641     -0.130444    -0.0610100     0.0149841    0.00918788  -0.000204832       5.56218       7.76606       6.22629       5.94594       5.29442       4.34038       3.99311       2.67401       1.88360      0.912752      0.493066      0.298784      0.134008     0.0762210     0.0270138     0.0117999    0.00407833   0.000829023
  10  11 2162.9995    0.8648  0.6799  9.8142  0.0017       5.97126  0.0327   0.0308   0.0721    0.1861   0.0000       1.13194   437.8339       7.44276       3.93005       2.15639       3.89071       3.49449      -3.35425     -0.236710      0.261996     -0.156469     0.0697882     -0.400793     0.0739592     0.0155157     0.0402097   -0.00529128   -0.00171337  -0.000548914       4.47683       5.30625       5.36946       4.90970       4.18205       3.67138       2.63469       1.92704       1.30186      0.784860      0.459812      0.243611      0.127502     0.0539965     0.0252851    0.00900645    0.00342681   0.000925028
  10  12 2302.9798    1.1212  0.7994 10.3711 -0.0074       5.35191  0.0419   0.0377   0.0732    0.2139   0.0000       1.05481   442.1112       11.3347       6.10792       3.03730      -2.01030      -4.85890      -1.32255      -3.25131       1.12516      0.166148       1.31757      0.319811    -0.0997283     0.0630497    -0.0294545    0.00661171   -0.00138760  -0.000985824       4.99176       6.56760       5.76965       6.01090       5.05853       4.24741       3.24931       2.32638       1.56510      0.970212      0.617107      0.296759      0.162614     0.0662706     0.0316908     0.0106155    0.00358487    0.00102758
  10  13 2441.0045    1.5357  0.9266 10.7203 -0.0004       5.50981  0.0432   0.0487   0.0845    0.2511   0.0000       1.09605   425.4043       9.83632       12.7273       10.0478      -6.51090     -0.778634      -3.44250      -3.48193      0.698815     -0.126961     -0.190628     -0.208793    -0.0742286     0.0142884    0.00842965   -0.00326121  -5.03069e-05   -0.00297312       4.92579       5.99478       5.98465       5.83097       5.03217       3.86828       3.17230       2.17063       1.46724      0.901542      0.554630      0.296790      0.145345     0.0755088     0.0290968     0.0113350    0.00363693    0.00109934
  10  14 2578.7620    1.9838  1.1446 10.7237 -0.0174       2.44250  0.0562   0.0543   0.0853    0.5163   0.0000      0.932916   442.4248       15.7584       19.1576       5.14785       6.60520   -0.00691562       5.13411       2.57001      -1.02226      -1.13059       1.55268     0.0756615     0.0887827      0.191555     0.0207904     0.0234903    0.00710155   -0.00138995       6.18067       7.45352       7.54302       6.95661       6.35895       4.68622       3.80675       2.70741       1.76519       1.09727      0.632404      0.357596      0.177275     0.0841738     0.0335659     0.0124745    0.00404845    0.00121492
  10  15 2717.0893    2.5378  0.9333 11.7175 -0.0004      0.622027  0.0477   0.0748   0.0760    0.2317   0.0000      0.995774   439.9430     -0.176204       8.91056       6.78050      -6.97002     -0.443113      -1.56137      -5.91403      -1.53342     -0.119482      0.547238      0.212135     0.0142493     0.0351866    -0.0462687    -0.0123228    0.00585173   9.75274e-05       5.92460       7.32928       7.48871       6.93730       5.67759       4.41785       3.27690       2.24406       1.50910      0.904385      0.545258      0.294407      0.146986     0.0698622     0.0290916     0.0114721    0.00379874    0.00102215
  10  16 2855.7931    3.1626  0.8203 12.1293 -0.0038       1.05740  0.0498   0.1075   0.0742    0.2238   0.0000      0.884352   436.4997       17.6183       16.3513     -0.148054     -0.940550      0.919601      -6.27894     -0.996599     -0.798620    -0.0976957     -0.185508      0.423660   -0.00788042    -0.0249468     0.0370678   -0.00362849  -0.000480897   0.000608042       6.86522       5.89852       6.54491       8.01144       6.24643       3.93127       4.22928       3.60459       2.16351      0.945398      0.559032      0.434542      0.254896      0.111046     0.0414536     0.0117579    0.00341335   0.000960713
  10  18 3133.1500    3.7135  1.1022 12.5918 -0.0074       1.41906  0.0488   0.1034   0.0899    0.2682   0.0000      0.944484   440.3465       13.0891       26.3241       2.43968     -0.770691      -1.77495       4.32256      -4.50971       2.19225     -0.377556     -0.414830      0.573546    -0.0689915    -0.0461112    -0.0191470    0.00853969    0.00138723    0.00128817       5.33787       6.84731       6.45177       6.29943       5.47171       4.36979       3.45328       2.42022       1.63095       1.00513      0.587929      0.330232      0.154476     0.0796428     0.0299030     0.0122988    0.00382200    0.00113914
  10  19 3271.5169    3.7059  1.4350 12.0996 -0.0041      0.742266  0.0586   0.0903   0.0965    0.2991   0.0000      0.683459   431.8495       9.34515       17.7190       2.93423      -6.10164      -6.47736       2.46029       3.84679     -0.380347      -1.45975     0.0831200      0.700292     -0.206225     -0.141140     0.0412910     0.0240192  -0.000877057   -0.00153549       6.22424       7.30162       7.74651       7.08005       6.09406       5.11027       4.20014       2.92129       1.87653       1.24796      0.717095      0.379379      0.185919     0.0971495     0.0413420     0.0160462    0.00513534    0.00143876
  10  20 3410.3169    3.3295  1.9393 11.5000 -0.0030      0.302929  0.0660   0.0691   0.1119    0.2560   0.0000      0.400618   430.1180       15.6486       24.5239       16.0291      -5.02868      -4.56016     -0.464635      -4.65904     -0.369683      -1.61295     0.0841131     0.0569086     0.0385696    -0.0213134    -0.0433471     0.0206976    0.00834460  -0.000864481       7.49248       9.38369       9.57597       8.36868       7.57350       5.90970       4.71046       3.21512       2.18944       1.31986      0.743076      0.418586      0.208940     0.0943424     0.0410734     0.0159676    0.00555102    0.00156411
  10  21 3549.2725    2.7097  3.4465 11.2323 -0.0021      0.520508  0.0929   0.0439   0.1621    0.1325   0.0000      0.188492   433.6195       52.9801       38.5093      -2.70466      0.113773      -2.66078       8.86309       6.76914     -0.597780       2.45327       1.12286     -0.378239     -0.333647      0.180862    -0.0911224   -0.00240840   0.000331137   -0.00396438       10.1860       12.1962       11.7329       12.0037       10.2144       8.26879       6.06497       4.45369       3.00232       1.93663       1.15596      0.634825      0.316641      0.146654     0.0598930     0.0223075    0.00737691    0.00213065
  10  22 3688.9467    2.2487  4.6052 10.7314 -0.0020      0.576111  0.1055   0.0326   0.1954    0.1250   0.0000      0.134191   454.6248       17.7776       3.65980       10.7253      -2.21219       4.40612       9.45847      -8.98309       3.81832      -1.52289     -0.358078     -0.463377     -0.194894     0.0847611    -0.0160091   -0.00498433     0.0149915    0.00124096       11.9900       14.5080       14.5483       14.0905       11.8637       9.50353       7.16765       5.17682       3.44219       2.14288       1.25805      0.696940      0.357147      0.164370     0.0694046     0.0258880    0.00857002    0.00243464
  10  23 3828.4942    1.8803  6.4211 10.5908 -0.0019      0.552212  0.1395   0.0244   0.2519    0.0932   0.0000      0.109820   454.0923       56.5166       27.3104       8.13052      -12.8483      -4.90461     -0.683450      0.588114      -2.21481      -1.51982     -0.683038      -1.04084     -0.314907      0.362844    -0.0881990   -0.00831822     0.0160852   -0.00540687       14.1663       17.1325       17.3812       16.6712       14.3896       11.5344       9.16959       6.61347       4.45486       2.69234       1.56983      0.898136      0.467968      0.215011     0.0909661     0.0348826     0.0113214    0.00324714
  10  24 3968.7091    1.5501  8.1864 10.3929 -0.0015      0.395497  0.1684   0.0191   0.3151    0.0754   0.0000     0.0928607   448.9079      0.755235       47.1245       6.70054      -20.7915       8.16246      -33.7055      -3.94917       9.98062      -3.23871     0.0685231     -0.537009    -0.0104972     0.0985673     -0.129784    -0.0578118    0.00513762    0.00235465       16.9798       21.0285       21.2432       20.2487       17.4720       14.2722       10.8109       7.78571       5.17991       3.35099       1.95383       1.07657      0.545090      0.255745      0.109683     0.0419224     0.0138041    0.00410056
  10  28 4528.1413    0.8073 20.2410 10.0111 -0.0033     -0.286289  0.5664   0.0096   0.8362    0.0456   0.0000      0.102245   359.0450      -32.2261       44.6242       23.3295      -6.34105       26.9287       22.8584      -11.3563       8.45140      -13.0313       9.38384      -2.83239      -1.86093     -0.347323      0.403491    -0.0881889    -0.0333352    0.00933307       39.1726       48.5902       50.1197       47.1615       42.1768       34.7732       26.4551       19.7583       13.4758       8.58846       5.18469       2.93140       1.47274      0.720793      0.293567      0.115191     0.0383303     0.0110744
  11   8 1772.2385    0.3215  0.3006  9.8165 -0.0052       7.49549  0.0289   0.0179   0.0525    0.0618   0.0000       4.17892   437.6704       1.35603       14.9159      -4.30207      -8.57982       2.64467     -0.816284      0.774206       1.32447    -0.0943886     0.0343158      0.193845     -0.182157     0.0121462   -0.00397471   -0.00979388    0.00253638    0.00583225       4.04174       5.30000       5.58526       5.19147       4.44960       3.63594       2.40678       1.72616       1.27847      0.756713      0.493643      0.293564      0.155040     0.0873479     0.0402660     0.0174255    0.00602654    0.00269561
  11   9 1915.4935    0.5180  0.3697  9.9464 -0.0094       12.1358  0.0411   0.0257   0.0456    0.0768   0.0000       2.73193   439.1164      -5.54603       14.6393       1.90078     0.0961640       2.54610      -1.27570      -2.09934     0.0400815     -0.887806     -0.403949     -0.576545      0.223694    -0.0513991    -0.0163914    0.00461569    0.00380294   0.000739132       6.10189       8.44265       8.58911       7.87508       6.23323       4.98544       3.09808       2.37909       1.36996      0.973855      0.519356      0.344844      0.197040     0.0897295     0.0494308     0.0167165    0.00812223    0.00234786
  11  10 2058.0781    0.6284  0.6140  9.8130 -0.0067       9.50522  0.0354   0.0231   0.0701    0.1118   0.0000       1.72022   442.3177     -0.446919       17.4721      -6.33989       9.48729      -4.55517     0.0268681      -1.29582       1.68756      0.276647     -0.378966     -0.304759     0.0996466      0.166881     0.0175051    -0.0174233    0.00462971   -0.00155153       4.53377       5.79866       5.77238       4.96914       4.33110       3.77086       3.22014       2.46285       1.62986       1.01680      0.602963      0.331887      0.168196     0.0847038     0.0460129     0.0189212    0.00751970    0.00279628
  11  11 2199.8766    0.8701  0.7037 10.2292 -0.0014       3.36539  0.0465   0.0282   0.0643    0.1466   0.0000       1.22837   440.1460      -1.15417       11.3778       3.87243      -2.01844      -1.28895     -0.517734     -0.201981      0.137721      -1.19933      0.319482      0.229653    -0.0768923    -0.0514754     0.0472786   -0.00298787   -0.00681033   -0.00142951       5.58742       5.81227       5.72582       6.76682       5.83829       4.33585       3.15978       3.00788       1.97619       1.22949      0.639896      0.447796      0.282715      0.156921     0.0692471     0.0272287    0.00970683    0.00330124
  11  12 2340.0745    1.2048  0.9020 10.5197 -0.0114       2.84560  0.0541   0.0364   0.0756    0.2386   0.0000      0.940745   437.2451      -4.54376       9.97304       3.92643      -4.77392      -3.69598     -0.355185      0.415706     -0.851624      0.484629      0.544292    -0.0304939     -0.117849     -0.159313    -0.0648165     0.0393084   -0.00752795    0.00492692       6.31134       5.94900       7.53088       8.30109       5.76003       4.63423       4.53209       3.47534       1.75302       1.42875       1.06307      0.523662      0.229854      0.136403     0.0906971     0.0417367     0.0162026    0.00499613
  11  13 2478.8008    1.5348  1.0441 10.8785 -0.0044       6.42396  0.0579   0.0444   0.0877    0.2510   0.0000       1.09072   436.1396      -1.52773       13.7563       2.06970      -8.42949      -2.11617      -1.78321      -1.40441     -0.160831      0.396130      0.786498      0.159834     -0.436915     -0.120060    0.00509450     0.0141277   -0.00951980    0.00528505       6.04908       5.73023       6.86517       7.48166       6.09479       4.75733       3.79149       3.02247       2.28231       1.44531      0.706966      0.491991      0.348953      0.177869     0.0742860     0.0315900     0.0128373    0.00438649
  11  14 2617.0494    2.0808  1.0336 11.2149 -0.0016       3.38327  0.0472   0.0586   0.0771    0.2755   0.0000      0.866828   439.3566       4.03967       9.04349      -8.28274      -11.5442     -0.664357       6.52921     -0.530277       3.82581      0.694165      0.300811     -0.717124      0.133609     0.0343006     0.0449634    -0.0303320   -0.00236810   -0.00121959       4.85207       5.94458       6.35165       5.69665       4.91408       4.47155       3.60072       2.50968       1.86122       1.18691      0.687958      0.425023      0.220731      0.112459     0.0549079     0.0235944     0.0101332    0.00387167
  11  15 2756.2664    2.7322  0.8539 11.4191 -0.0033       2.73421  0.0410   0.0794   0.0657    0.3061   0.0000      0.801029   444.1338       14.7374       9.04350       5.84750       2.35613     -0.190969      0.695446      0.610946     -0.884047      -1.01246     0.0545885      0.805542     -0.211539    -0.0848847     0.0614524   -0.00187761   8.38885e-05   -0.00125174       4.97965       6.11802       6.21689       5.91026       5.07144       4.03393       3.16819       2.26037       1.52039       1.01461      0.632838      0.379316      0.192052     0.0976948     0.0502318     0.0204279    0.00862595    0.00288011
  11  16 2895.5795    3.5554  0.7878 11.8784 -0.0036       2.14017  0.0357   0.1080   0.0611    0.2763   0.0000      0.729025   440.5157       7.24149       16.2945       6.68228      -2.75114      -3.79111       3.50059      -2.03587      -1.57202     -0.819714     -0.609973     -0.821264     0.0345857     0.0714585    -0.0784937   -0.00288949    0.00520581   -0.00121106       4.52037       5.51457       4.86377       4.68280       4.30682       3.85199       3.02001       2.31307       1.60463       1.06559      0.638677      0.370615      0.189600     0.0928300     0.0415341     0.0176162    0.00702642    0.00253764
  11  17 3034.7298    3.8035  0.9122 12.6538 -0.0060       1.52831  0.0422   0.1100   0.0730    0.2055   0.0000      0.852403   429.9435       14.7048       12.7452       11.9546       1.23200      -5.29709      -2.54539      -5.80789      -2.53245     -0.342206     0.0629708     -0.237510     0.0362293     -0.189345    -0.0318878    -0.0105113   -0.00134094   0.000563613       4.68666       5.63935       6.20152       5.86617       4.94197       3.95665       3.03190       2.30066       1.56297      0.985929      0.622162      0.365494      0.212444      0.105518     0.0570010     0.0219961    0.00977069    0.00316873
  11  18 3173.5767    3.8596  1.0282 12.8018  0.0008       1.63595  0.0515   0.1072   0.0808    0.2203   0.0000       1.02392   426.2828       12.0450       11.2059       5.77379       2.32724      -2.35301      -4.43501       1.00387       1.13752      -1.82774     -0.167527     -0.242192      0.101534     0.0383111    0.00695296    -0.0141953     0.0251804   -0.00271694       6.52045       7.49502       6.56715       5.79135       5.40377       5.11837       4.52128       3.66944       2.53001       1.48162      0.800178      0.438627      0.251335      0.128728     0.0571504     0.0248086    0.00955546    0.00320086
  11  19 3312.4425    3.6734  1.6511 11.5573  0.0005     -0.119126  0.0624   0.0786   0.0986    0.3127   0.0000      0.508728   430.0904       23.7661      -2.36077       15.4044     -0.472934      -3.33634       1.38127     -0.907445       1.00347       1.91390      0.145576     -0.155949     -0.290594     0.0233666     0.0453106  -0.000568766     0.0201404  -0.000780415       6.15642       7.57333       7.46116       7.64504       6.52550       5.54727       4.24901       2.72278       2.24865       1.41220      0.935886      0.535004      0.307723      0.146200     0.0694786     0.0285191     0.0125250    0.00454772
  11  20 3451.9194    3.0979  2.3577 11.8473 -0.0004       1.00326  0.0715   0.0601   0.1246    0.1487   0.0000      0.285983   434.1338       29.0569       15.5624      -9.31458      0.966695      -7.71877       1.37459      -1.48743      -3.13449      -2.86605     -0.174186     -0.461869     -0.466708    -0.0577991    -0.0768342    0.00422822   -0.00403308  -0.000740322       7.07149       8.62485       9.04260       8.30860       7.58357       6.22915       5.02217       3.73323       2.54399       1.72042       1.05575      0.637856      0.319128      0.172348     0.0841008     0.0369367     0.0141703    0.00537264
  11  21 3591.5436    2.4824  3.8262 11.0859 -0.0025      0.876675  0.0922   0.0362   0.1650    0.1031   0.0000      0.178331   434.1194       33.6058       3.92372      -3.46934      -2.43107     0.0710109      -4.09655      0.319488     -0.595966      -1.96782      0.597717      -1.01261     -0.188765      0.408268     -0.193652    -0.0835916     0.0139687   -0.00680562       8.97388       11.7749       11.4991       11.3109       9.64014       8.27044       6.31427       4.72825       3.27903       2.15376       1.33108      0.782637      0.428320      0.217161      0.105623     0.0447124     0.0180502    0.00657524
  11  22 3731.2379    2.0833  5.2742 10.7545 -0.0012      0.445789  0.1147   0.0273   0.2030    0.0924   0.0000      0.119398   415.5969       31.8061       15.8112      -8.66590      -5.17093       5.78277      -5.71156       6.07167      -3.31406      -2.18111     -0.614857    -0.0488862      0.770249     -0.572198    -0.0343210     0.0137288     0.0288343    0.00741118       11.3416       13.9246       14.6309       13.9026       12.1579       10.0082       7.80867       5.81064       4.00146       2.62230       1.69549      0.977875      0.532491      0.275955      0.136100     0.0588666     0.0234456    0.00835491
  11  23 3871.7605    1.7569  6.6593 10.7115 -0.0022      0.768273  0.1389   0.0223   0.2519    0.0713   0.0000      0.103587   430.2346       9.11473       8.31842       32.2590      -8.86829      -19.9828      -6.18944     -0.994838      -4.78683      -5.35730       3.16294       1.27272     -0.445532     0.0830561      0.305656     -0.117502    -0.0478655     0.0141939       13.4648       16.3905       17.0452       16.4698       14.4542       11.8605       9.39390       6.74259       4.69636       3.25845       1.99989       1.20005      0.649935      0.333885      0.158226     0.0701205     0.0285220     0.0103166
  11  24 4011.6236    1.4781  9.6249 10.3373 -0.0016      0.359796  0.1829   0.0173   0.3396    0.0679   0.0000     0.0807577   443.5187       13.5984       35.4224       10.6528       15.7707       15.5658       9.13986      -1.53146      -16.6644     -0.165047       5.13405    -0.0468183      -1.86440  -0.000307901      0.129148     -0.106471   -0.00872770     0.0136699       16.5942       20.6374       21.1530       20.6330       18.4440       14.8954       11.9185       8.85715       6.26455       4.12523       2.64716       1.55116      0.866154      0.449959      0.214751     0.0956247     0.0369270     0.0132630
  11  25 4151.6160    1.2853 11.9529 10.2711 -0.0025      0.156377  0.2341   0.0153   0.4253    0.0603   0.0000     0.0753732   461.2759       5.59342      -9.22024       50.5795       5.77733      -32.9043     -0.241469       5.17222      -2.45965      -5.77902       5.07928      0.231622      0.884211      0.184096      0.133312    -0.0504493     0.0319757   -0.00385838       20.1723       25.0139       25.6588       24.8928       21.8402       18.5392       14.7860       11.0663       7.68145       5.26330       3.19389       1.93448       1.05062      0.548404      0.262612      0.115767     0.0464820     0.0168530
  11  26 4291.8602    1.0939 14.3658 10.1879 -0.0002    -0.0335527  0.3029   0.0136   0.5354    0.0551   0.0000     0.0782189   478.1387      -11.8624       13.5589      -26.5374      -10.7156      -8.19343       4.78222       5.67293       11.0160      -6.29032       5.40932      0.604856     -0.746532      -1.00440     -0.461990      0.156187    -0.0275030    -0.0436883       24.0082       29.4245       30.5798       29.1000       26.5535       22.2176       17.7592       13.1807       9.33818       6.36469       3.98552       2.36304       1.29963      0.665220      0.320364      0.140069     0.0567486     0.0204274
  11  27 4432.7177    0.9085 17.5316 10.1284 -0.0027    -0.0271251  0.4311   0.0106   0.6838    0.0467   0.0000     0.0904091   451.6339      -31.3589       6.15373       9.29269       35.1294       27.9422      -18.0563       12.8897       21.7666     -0.522830     -0.811970      -2.14871      -1.66642      0.552581      0.365597      0.148700    -0.0936558     0.0261402       29.7592       37.7208       38.9196       37.2518       33.6269       28.1157       22.6296       16.5570       12.0932       8.06337       5.04107       3.00092       1.70928      0.883143      0.411223      0.186118     0.0740299     0.0268300
  12   9 1950.0318    0.5248  0.4028  9.9531 -0.0116       8.83148  0.0273   0.0222   0.0487    0.0795   0.0000       1.98886   436.8736      -1.26115       8.98069     -0.962450      0.656343       3.05849    -0.0340455      -2.82604       1.06764      0.368105      0.782271     -0.216453     0.0225528    -0.0914652    -0.0867172    -0.0170574     0.0157960    0.00444197       2.97370       3.63901       4.02644       3.99140       3.38709       2.71200       2.66308       1.67309       1.35964      0.859946      0.609665      0.362839      0.238735      0.104314     0.0627997     0.0388584     0.0137082    0.00687278
  12  10 2093.7682    0.7378  0.5602  9.8450  0.0002       7.33458  0.0314   0.0251   0.0559    0.1102   0.0000       1.31493   444.0918       5.33170       6.16154     -0.333061      -1.39114       1.14757      0.581004      -1.01335      0.751823     -0.367194     -0.450178     -0.277643    -0.0532164   -0.00628886    -0.0157896   -0.00135442    -0.0187090    0.00230737       3.74542       4.70608       5.27656       4.61977       4.16481       3.67584       2.53714       1.95523       1.44470      0.896507      0.644518      0.404114      0.214009      0.127605     0.0628869     0.0280533     0.0132353    0.00582310
  12  11 2235.9247    1.0062  0.7267 10.3621 -0.0015       4.34273  0.0362   0.0298   0.0616    0.1305   0.0000       1.08700   440.5202     -0.365957       15.6639      0.624860       1.89421       3.57627     -0.546770    -0.0587628       1.41583      0.709022     -0.660884     -0.150379      0.228944     0.0287947      0.113734    -0.0126384    0.00736110  -0.000397229       3.72273       4.65813       4.26895       4.31479       3.78851       3.58367       2.87294       2.30014       1.68221       1.16211      0.736536      0.445589      0.267254      0.134590     0.0750195     0.0328605     0.0156937    0.00579200
  12  12 2376.4295    1.2690  0.8862 10.7847 -0.0016       4.26069  0.0460   0.0375   0.0739    0.1837   0.0000       1.09036   438.4689       3.78114       2.62277      -8.27112     0.0939977       2.38707       2.69061     -0.101048     -0.165280     -0.311428      0.552364      0.748970     -0.578184     -0.194372     0.0396728   -0.00146723    -0.0397792    0.00200144       4.61228       5.66722       5.11613       5.22244       4.32786       4.19360       3.64122       2.98131       2.13694       1.49025      0.868279      0.526969      0.302666      0.168767     0.0848215     0.0412191     0.0180204    0.00830013
  12  13 2515.5657    1.7495  0.9765 10.8576 -0.0023       2.43485  0.0413   0.0479   0.0797    0.2872   0.0000      0.942140   435.0034       3.85265       12.2652       3.09433       3.50854      -7.77673       2.18404      -1.78927      -2.52675      -1.33551      0.280089     -0.275976     -0.157593     -0.117732     0.0691799     0.0246511    -0.0304998    0.00455863       4.04206       4.71963       5.27325       4.78205       4.38776       3.93964       3.03766       2.33938       1.77165       1.16342      0.774902      0.503094      0.272694      0.149401     0.0786865     0.0380983     0.0170980    0.00711047
  12  14 2654.7172    2.1605  0.9864 11.7287 -0.0117       2.17067  0.0461   0.0618   0.0772    0.2463   0.0000      0.892891   440.8967       6.64097       9.27582     -0.320224      -4.68474     -0.943521      -1.46503      -3.08044     -0.836955      -1.78876      0.756196     -0.691475      0.197275     -0.110132     0.0607381   -0.00477889    0.00633946    0.00800544       4.63588       5.34959       5.65735       5.93383       5.08570       4.11483       3.33589       2.62920       1.87686       1.24196      0.839549      0.514886      0.307158      0.171267     0.0925276     0.0439878     0.0203319    0.00799374
  12  15 2794.5699    2.8902  0.9964 11.7389 -0.0035       2.22144  0.0421   0.0766   0.0722    0.2881   0.0000       1.05010   439.4475       5.98561       11.4226      0.460495      -2.44801      -1.49456      -2.39712      -3.30767     -0.260600      0.760583      0.139080     -0.256787     0.0854905     -0.172123     0.0479512     0.0496973    0.00283658   -0.00437584       3.93428       4.78580       4.73481       4.85569       4.56267       3.62436       3.05303       2.26747       1.83754       1.19588      0.754294      0.482186      0.282023      0.173373     0.0848862     0.0405278     0.0177263    0.00698009
  12  16 2934.3997    3.5941  0.9683 11.7998 -0.0041     -0.456811  0.0393   0.0929   0.0703    0.3436   0.0000      0.762803   433.0519     -0.120660       14.0755      -6.35203      -1.67155     -0.491225       1.46579      -1.64537       1.19011      -1.83286      0.382124      0.607724    -0.0766954     0.0133448   -0.00134218   -0.00907263   -0.00617793    0.00112622       4.20137       5.03372       5.29168       4.97004       4.32646       3.88049       3.12851       2.23365       1.65324       1.17829      0.746433      0.451429      0.267447      0.145337     0.0714203     0.0322364     0.0158877    0.00668483
  12  17 3074.0275    3.8946  0.8699 12.6481 -0.0100       1.14759  0.0369   0.1102   0.0661    0.2417   0.0000      0.700863   441.0959       7.08061       6.07515       10.4636      -8.51313      -2.54714      0.690918      -2.60495      -1.91934      -3.69031     0.0277965    -0.0787679     -0.326289    0.00539713      0.116413    -0.0278550     0.0213226    0.00698794       3.99416       4.77608       5.11536       4.98545       4.35503       3.69772       2.92101       2.14452       1.55233       1.12803      0.709555      0.442534      0.256674      0.145085     0.0751441     0.0338903     0.0174796    0.00668634
  12  18 3213.3439    3.8108  1.4130 11.9054 -0.0030     -0.117491  0.0504   0.0833   0.0901    0.2771   0.0000      0.613683   438.9817       14.8578      0.200953      -5.28858       3.54450      0.156899      0.223700      -3.56591      -1.42000      -2.08505       1.44956      -1.00916    -0.0886695      0.321297     0.0487182    -0.0608435   -0.00321288     0.0173208       4.53632       5.61825       5.74378       5.67350       5.19197       4.41034       3.43812       2.57638       1.88237       1.35296      0.868312      0.565657      0.326636      0.177751     0.0922750     0.0433316     0.0198996    0.00779448
  12  19 3352.8487    3.3589  1.7785 11.9424 -0.0002      0.266660  0.0598   0.0668   0.1003    0.1768   0.0000      0.414459   436.1655       26.0548       31.5340       3.75260      -5.59051      -1.75025       7.81210       1.54667     0.0295791     -0.892349     -0.185063     -0.185544     -0.107933      0.190234    -0.0352198     0.0765164    -0.0617682    0.00141471       5.46548       6.54963       6.89941       6.32012       5.69925       5.20332       4.17927       3.45359       2.48737       1.61187       1.10709      0.668024      0.375508      0.205493      0.108801     0.0541843     0.0253683     0.0100642
  12  20 3492.5995    2.9354  2.4772 11.5932 -0.0050      0.382769  0.0699   0.0510   0.1201    0.1315   0.0000      0.273773   433.2533       11.9796       5.93691       11.9553       2.61248      -5.06930      -7.02969      -1.29694     -0.963397      -4.28459      -1.73150     -0.779005     -0.639517    -0.0685623     -0.195304    -0.0746652    -0.0553481     0.0259737       6.21423       7.64333       7.62017       7.74650       6.93046       6.04169       4.80962       3.80390       2.60540       1.91767       1.25256      0.788026      0.454920      0.246840      0.128384     0.0624980     0.0284041     0.0119112
  12  21 3632.6959    2.4064  4.0386 10.9615 -0.0000      0.380082  0.0905   0.0331   0.1605    0.1040   0.0000      0.134168   422.1789       30.1629      0.577730       12.2709      -8.21001       8.50995       2.63142       1.49275      -3.20312       2.30945       2.04338     -0.505344     -0.392526     -0.424818     0.0275751     0.0794586   -0.00145924   -0.00756150       8.53299       10.6546       10.6169       10.5466       9.42793       8.35731       6.46506       4.92955       3.49607       2.50692       1.64376       1.04706      0.593812      0.323939      0.161281     0.0793216     0.0344074     0.0147474
  12  22 3773.2690    2.0019  5.2587 10.9131 -0.0024      0.865546  0.1133   0.0259   0.1965    0.0763   0.0000      0.120206   432.6740       40.4225       21.2871     -0.385918       12.3758       4.35165       2.55935      -9.10441       7.64318     -0.512429       3.98391      0.167330      0.179738      0.781609     -0.189310     0.0365880     0.0583184    -0.0196031       9.69530       12.2706       12.5066       12.7393       11.2038       9.47325       7.70081       5.90105       4.40758       2.96793       1.95821       1.23286      0.714391      0.410251      0.211964      0.102986     0.0469194     0.0189001
  12  24 4054.0987    1.4563  9.7096 10.3921 -0.0011      0.295600  0.1782   0.0166   0.3316    0.0622   0.0000     0.0749990   460.2799       36.4663       28.6390      -5.15614      -20.9311       1.19232       3.92528      -14.0451      0.956280       1.40876      -1.62560     -0.977571     -0.294600     -0.313386     -0.190419      0.143852   -0.00821374   -0.00477179       14.8549       18.6340       18.9199       18.8109       16.5449       14.4321       11.9095       9.25374       6.79626       4.60830       2.99039       1.85868       1.07449      0.610120      0.312511      0.155911     0.0689269     0.0290306
  12  25 4194.8724    1.2253 13.3770 10.2059  0.0010      0.162755  0.2552   0.0136   0.4719    0.0572   0.0000     0.0756558   425.0577       6.55762       4.66090      -6.08120       24.1949      -1.77516      -32.0979      -8.94221       20.7825       3.72779     -0.435326       3.92543     -0.422339      -1.68275     -0.510708      0.309385     0.0196214    -0.0929015       19.0722       24.1183       25.2036       24.3640       22.3562       18.9383       15.6549       12.2987       8.88515       6.23492       4.01469       2.53694       1.47977      0.840543      0.433810      0.213877     0.0951029     0.0401005
  13  10 2128.6085    0.8036  0.6126  9.7331 -0.0054       5.40461  0.0284   0.0259   0.0561    0.1311   0.0000       1.06431   437.9884       1.17181       6.77124       2.53799     -0.199398      -3.98504       1.38453      -1.27957       1.95716      -1.11113    -0.0799263      0.582445   -0.00562972    -0.0891320     0.0912992     0.0498287    -0.0497920   -0.00355750       2.76863       3.43753       3.52065       3.46568       3.15081       2.82942       2.38697       1.69266       1.38635      0.929676      0.671835      0.444405      0.271510      0.163404     0.0795047     0.0471176     0.0230153    0.00936956
  13  11 2271.2478    1.0529  0.7647 10.3628 -0.0015       5.23972  0.0378   0.0301   0.0598    0.1463   0.0000      0.942928   438.2541       2.14329       13.1948      -4.35620       2.77463     -0.435941      -1.30387      0.290055     -0.262686       1.41304      0.520799     -0.348346   -0.00501472    -0.0490194      0.107830     0.0417948    -0.0301532   -0.00473188       3.70606       4.46040       4.79034       4.29304       4.19884       4.09800       2.81592       2.32706       1.74708       1.14510      0.922686      0.596903      0.350763      0.212934      0.112413     0.0553558     0.0262182     0.0127184
  13  13 2551.8810    1.8704  0.9840 11.0547 -0.0103       4.69383  0.0405   0.0493   0.0730    0.2675   0.0000      0.948944   440.9637       11.2336       18.6154      -1.79454      -10.3027      0.467058       1.59587      -1.78896     -0.373540     -0.548510       1.49295      0.204030      0.650032     -0.146563     -0.145067    0.00267657    -0.0333799    -0.0273428       3.56335       4.37039       4.71299       4.69004       4.13778       3.72831       2.78883       2.34808       1.69354       1.23485      0.811380      0.534423      0.322949      0.193398      0.112193     0.0558179     0.0276067     0.0131685
  13  14 2691.7100    2.5186  0.9299 11.0685 -0.0023      0.506827  0.0371   0.0662   0.0662    0.4068   0.0000      0.782866   430.3580       7.07578       9.88067      0.633756      -4.44060     -0.753637       4.05654      -2.02858       4.01485      0.281604      0.479142      0.158120     -0.662828     0.0193832     0.0533371     0.0168975    -0.0157934   -0.00716746       3.23416       4.04440       4.17097       4.24683       3.68725       3.46216       2.72105       2.14462       1.67089       1.14970      0.768966      0.528340      0.325416      0.179368      0.102708     0.0530283     0.0269503     0.0120453
  13  15 2832.2808    3.1077  0.9071 12.1640 -0.0069       1.41914  0.0361   0.0852   0.0731    0.2646   0.0000      0.724314   435.6265       14.5212       13.0462      -5.93402       11.6283       3.32554    -0.0643958      -4.76989       3.82084     -0.420257     -0.738575     -0.406762      0.640241     0.0233157     -0.101931    -0.0860568    -0.0136818    -0.0145979       3.27472       3.83081       4.10891       4.10497       3.56499       3.39096       2.77646       2.20032       1.66605       1.14659      0.818343      0.532884      0.322662      0.193672     0.0994382     0.0568115     0.0265708     0.0125633
  13  16 2972.6835    3.6716  0.8521 12.6282 -0.0043       1.88208  0.0379   0.0985   0.0627    0.2172   0.0000      0.931557   434.9435       10.1679       13.9181       7.11745      -6.01715      -1.16177       2.67789      -2.77181      0.513572      -2.50125      0.593244     0.0411679      0.268166     -0.243516     0.0284596     0.0382729     0.0142632    0.00311228       3.47031       4.21788       4.19660       4.43007       4.13349       3.35016       3.02858       2.13844       1.82561       1.19391      0.856128      0.561244      0.356950      0.198233      0.107201     0.0599857     0.0308018     0.0135990
  13  17 3112.6532    3.8788  1.1438 12.2679 -0.0068      0.284617  0.0484   0.0928   0.0745    0.3357   0.0000      0.844818   435.6770       15.3298       10.7260       11.1369       2.26001      -2.89850       3.38318      -7.53080      -1.24269      -1.03998       2.27618     -0.731218     -0.105013     -0.303143    -0.0388938     0.0251939    -0.0198686   -0.00154339       4.07958       5.41731       5.16363       4.95255       4.45946       4.06807       3.63101       2.85262       2.19649       1.50655       1.01025      0.636681      0.366604      0.216326      0.116517     0.0611388     0.0287626     0.0138490
  13  18 3252.4597    3.6868  1.4038 12.2906 -0.0064      0.100697  0.0505   0.0799   0.0848    0.2234   0.0000      0.500248   440.2193       14.1772       19.8615       2.29279     0.0749849      -4.32250       2.84822      -3.11161      -2.37169     -0.609188      0.535646     -0.596154      0.158093     -0.115494     0.0564952     0.0520278    -0.0531559   0.000864505       4.29698       5.11219       5.54099       5.40086       4.80150       4.26706       3.46058       2.95249       2.06867       1.49309       1.03405      0.676468      0.401622      0.236179      0.128503     0.0691653     0.0342807     0.0158523
  13  19 3392.5755    3.3003  1.8881 12.1971 -0.0011      0.705313  0.0593   0.0628   0.1056    0.1376   0.0000      0.401225   438.7327       18.0640       19.0040    -0.0207828       10.4720      -2.00538      -4.16634      -3.59601       1.93716      0.203185      -1.67389      -1.04707      -1.02835     0.0531866    -0.0218513    -0.0743012    0.00470488     0.0121468       5.07208       6.37184       6.72088       6.48587       5.79588       5.13118       4.07801       3.28743       2.37145       1.69512       1.14583      0.742694      0.461971      0.259281      0.143365     0.0766003     0.0374195     0.0174245
  13  20 3532.8895    2.6669  3.2524 11.2628 -0.0045      0.787866  0.0768   0.0392   0.1388    0.1067   0.0000      0.201019   445.3860       8.90703       6.85741       9.88742       2.10757       3.07230       6.39645      -1.17598      -1.61958      -3.48375      0.835534     -0.302348      -1.52648     0.0565379      0.233969      0.215346     0.0371738   -0.00811630       6.31624       7.97107       8.17912       7.75240       7.36672       6.49754       5.34729       4.27669       3.17493       2.26268       1.57969       1.00405      0.618442      0.360444      0.196234      0.102039     0.0484788     0.0233663
  13  21 3673.3990    2.2671  4.2443 10.9992 -0.0004      0.474691  0.0910   0.0296   0.1618    0.0873   0.0000      0.145464   431.3507       17.9930       8.06977       14.2135       1.39857       1.07785      -9.52277      -8.07027       7.21706      0.507466     -0.782390     -0.228407     -0.855576     0.0214024     -0.321544     0.0111761     0.0299734     0.0161352       7.71875       9.80965       9.94873       9.78196       9.14935       7.72134       6.57559       5.09182       3.94539       2.78415       1.81885       1.20706      0.729775      0.426460      0.239940      0.123616     0.0614796     0.0274644
  13  22 3814.0046    1.9163  5.8547 10.8260 -0.0001      0.332664  0.1145   0.0231   0.2107    0.0737   0.0000      0.105617   444.0990       39.9187      -12.9789       7.40982       12.0841       4.18974       1.78577       3.14820      0.447481       1.90659      0.210548      -2.43843      0.463714     -0.603188     -0.321483     -0.103419      0.149954   -0.00174189       9.43501       11.8340       12.1721       11.7345       11.0565       9.81024       8.06132       6.43840       4.86291       3.45655       2.35673       1.56434      0.943927      0.556179      0.296706      0.159925     0.0763504     0.0354448
  13  23 3954.7843    1.6088  8.2884 10.4820 -0.0017      0.277145  0.1504   0.0178   0.2730    0.0654   0.0000     0.0798323   433.5819       40.4469      -19.5197       17.0688       1.95223      -16.6443      -12.6130       11.4389       2.71039      -3.92946      -3.07306      -2.65200       3.12578      -1.84024     -0.914041      0.388377    0.00439252    -0.0560798       11.6290       14.8008       15.5696       14.9811       13.9698       12.1055       10.2583       7.88832       6.04125       4.29927       2.91863       1.93674       1.15884      0.696836      0.377677      0.199570     0.0955381     0.0449723
  13  24 4096.0312    1.3723 11.1467 10.3439  0.0000      0.185419  0.1982   0.0150   0.3679    0.0567   0.0000     0.0698475   461.2045       24.5438       19.5195       9.45635       3.89171       1.38361      -4.70052       6.37386      -3.84478     -0.508828      -2.25232       3.25586      0.733575      0.369431     0.0430820     -0.425045     -0.273022     0.0773536       14.4260       18.2002       18.9824       18.7991       17.1366       15.1895       12.5162       10.0882       7.56580       5.51699       3.67000       2.41600       1.47126      0.883213      0.491102      0.255938      0.124065     0.0577132
  13  25 4236.9845    1.1643 12.9028 10.2347 -0.0015      0.174544  0.2502   0.0132   0.4405    0.0541   0.0000     0.0764750   419.5520       4.53436      -12.4437    -0.0734483      -21.5808       1.54031       7.11385      -17.4847      -10.9389      -10.1495       5.53449      -1.02264     -0.605784    -0.0373652      0.547134   -0.00163360     -0.259238    -0.0534551       17.1073       22.0608       23.0289       22.4651       20.9868       18.1705       15.1178       11.9859       9.04898       6.46414       4.44350       2.94409       1.80319       1.06491      0.582005      0.311191      0.150460     0.0695695
  13  27 4518.3099    0.7947 18.6589 10.1059 -0.0043     -0.355442  0.4689   0.0091   0.6984    0.0394   0.0000     0.0925155   446.2627       31.5392       1.11176       53.3507       47.9561       3.68549      -51.5616       11.1449    -0.0924575      -6.14411      -8.07680      0.338256      -2.89507      -1.35809      0.770540      -1.25669    -0.0297368      0.101451       26.4916       33.7523       35.8957       34.8403       32.7528       28.2434       23.8275       19.0620       14.3352       10.3742       7.13503       4.67606       2.96530       1.71741      0.953853      0.517014      0.248645      0.114113
  14   6 1571.5788    0.2006  0.1183 10.0208 -0.0049       26.1356  0.0179   0.0200   0.0408    0.0422   0.0000       15.0445   435.6742      -2.16439       15.5486      -2.21508      -4.81067       3.71048      0.392062     -0.722482       2.06675      0.558937     -0.736751      0.510651    -0.0821969     0.0869541     -0.102244    -0.0679927    0.00826785   -0.00100010       1.91980       2.27476       2.07377       2.27258       2.08506       2.16614       1.77502       1.29711       1.24848      0.740258      0.639021      0.376873      0.300597      0.150800     0.0964095     0.0436945     0.0261165     0.0137142
  14   9 2017.1532    0.5937  0.4176 10.0152 -0.0156       10.2907  0.0241   0.0228   0.0443    0.0888   0.0000       1.70967   439.8811       7.05825       14.1188      -4.59170      -3.39825      -2.46743      0.372038      -1.77843       2.89186    -0.0633785      0.887000     -0.126575      0.266608     -0.509676    -0.0194218     0.0178983    -0.0104937    -0.0460326       2.58605       3.26612       3.69418       3.48859       3.28255       2.78843       2.27578       1.66449       1.30848      0.880625      0.665029      0.454496      0.284718      0.172978      0.100424     0.0531083     0.0267924     0.0154649
  14  10 2162.5709    0.8775  0.6914  9.7872 -0.0042       4.92343  0.0387   0.0265   0.0565    0.1474   0.0000       1.00081   439.7833      -3.78734       12.0026       4.49433       3.25236       1.63940      -3.67858      -4.01733      -2.36621      -1.34034       1.11587      0.777728      0.458489      0.221518     0.0284750    -0.0148561     -0.115536   -0.00823715       4.12879       4.40415       4.62542       4.68234       4.04324       3.11266       3.19643       3.29976       2.37686       1.56561       1.14184      0.762639      0.443851      0.209121      0.138228     0.0825828     0.0469314     0.0203137
  14  11 2305.7555    1.1893  0.7987 10.2458  0.0010       3.64905  0.0481   0.0326   0.0612    0.1715   0.0000      0.946436   440.8517      -4.69770       8.28332       2.75462      -3.66529       3.69346       2.22949     -0.599857       1.07811     -0.191617      0.272187     -0.114853      -1.10151     -0.303789    -0.0269861    -0.0800227     0.0446874    -0.0224556       4.23396       3.71028       4.50091       5.83652       4.50984       3.28207       2.84455       2.72754       2.31101       1.41130      0.852341      0.848574      0.690480      0.327132      0.123768      0.101555     0.0774005     0.0414328
  14  12 2446.8316    1.6372  0.9780 10.2279  0.0005       2.67565  0.0370   0.0386   0.0660    0.2806   0.0000      0.695221   437.4103       3.91317       10.4529      0.418913       2.82942      -3.81817      0.487030      -3.51225      -1.62349       1.59808     -0.459304     -0.172856     -0.158552     -0.254079      0.154853    -0.0861313     0.0209612     0.0122970       3.27271       3.89565       4.16513       4.27800       3.81254       3.29368       2.98258       2.23859       1.77436       1.35756      0.934061      0.588286      0.376498      0.241679      0.142456     0.0793080     0.0413259     0.0207985
  14  13 2587.3865    2.0270  0.9949 11.3561 -0.0042       2.26808  0.0363   0.0512   0.0751    0.1889   0.0000      0.775360   436.5796       15.4967       13.3715      -1.24550      -4.63164      -2.18869      -4.44275      0.412995      -1.12923      0.465711      0.530252      -1.37110     0.0671031      0.305171   -0.00698019    -0.0695373    -0.0694791     0.0235490       3.11670       4.11556       4.14340       4.15957       3.80583       3.43702       2.74188       2.20481       1.78881       1.29543      0.874562      0.585533      0.370947      0.236377      0.131728     0.0785817     0.0412190     0.0195919
  14  14 2728.3214    2.6998  0.8665 11.7122 -0.0103       1.92023  0.0319   0.0741   0.0672    0.2638   0.0000      0.716359   436.2398       6.93268       6.61902       6.03353     -0.132901      -4.24407       4.35134     -0.364951       1.00042     -0.646564     -0.364552     -0.303225    -0.0547095     -0.535889      0.280383     0.0387951    -0.0267498     0.0206567       3.08274       3.83256       3.97593       3.97581       3.63910       3.17778       2.64489       2.12708       1.58106       1.22739      0.805759      0.548920      0.329694      0.214539      0.126262     0.0719537     0.0341801     0.0179500
  14  15 2869.3991    3.1335  1.1087 11.4176  0.0020       1.93894  0.0467   0.0723   0.0725    0.4434   0.0000      0.753154   436.0303       5.22040       11.9764       2.60461       1.37613       1.32560     -0.704880      -2.20417       1.96071      0.164716     -0.647323     -0.556379     -0.207796      0.104012     0.0359108     0.0177379     0.0176131     0.0155781       4.26486       5.68192       6.14128       6.06911       5.43184       4.49792       3.65802       2.82129       1.99652       1.42103      0.959033      0.680121      0.433934      0.249709      0.150977     0.0804980     0.0452943     0.0219767
  14  16 3010.2453    3.9928  0.9130 12.2498 -0.0078       1.30164  0.0358   0.1040   0.0639    0.3964   0.0000      0.709928   438.7767       14.1445       7.41743      0.791307      -3.59558      -1.91368       5.99137      -4.03570       1.67959      -1.38375      0.212754     -0.404129      0.404111      0.204198   -0.00985490    -0.0705126    -0.0464320   -0.00233100       3.17737       4.18678       4.36543       4.50259       4.06392       3.51826       2.80087       2.16805       1.68977       1.24969      0.829248      0.554424      0.359914      0.215201      0.135884     0.0745729     0.0395464     0.0189046
  14  17 3150.7167    3.9275  1.0785 12.8134 -0.0096       1.58320  0.0505   0.0995   0.0712    0.2521   0.0000       1.04524   439.0166       10.9216       10.5208       1.93536      -4.53505      -2.51360      -2.76065      -5.97395     -0.191318      -1.26298     -0.847297     -0.732903     -0.638184     -0.254126     -0.165144    -0.0245392     0.0528508    -0.0111633       4.46696       5.77639       6.04242       5.83146       5.46092       4.89040       3.88447       2.78786       2.04479       1.43049       1.05004      0.778833      0.513400      0.291718      0.167429     0.0896229     0.0434841     0.0221827
  14  18 3290.9754    3.5748  1.5745 12.1616 -0.0009    0.00824001  0.0525   0.0717   0.0881    0.2282   0.0000      0.481284   441.4864       21.8636       2.66802      -5.79174      -1.60465       3.74549      -3.83443      -4.05896       2.48814      -2.29821     -0.729221     -0.948818    -0.0589557      0.297995      0.108648      0.116862     0.0385595    -0.0180962       4.20322       4.99727       5.24974       5.35835       4.91490       4.25177       3.77195       2.94191       2.41799       1.75468       1.22823      0.805218      0.510287      0.314142      0.190914      0.108998     0.0551381     0.0275290
  14  19 3431.7407    3.1200  2.1493 12.0915 -0.0007       1.22043  0.0632   0.0550   0.1069    0.1295   0.0000      0.308961   450.3326       8.16186       3.07718       16.1824       2.51965      -6.55992      0.406146      -4.57710       4.05253      -3.15510      0.804919     0.0688613      0.165212     0.0967795     -0.406321      0.134888     0.0310644    -0.0391228       5.02643       6.18596       6.35631       6.11212       5.92036       5.22906       4.43144       3.62773       2.99567       2.13411       1.49547      0.957507      0.605512      0.381811      0.224786      0.126735     0.0657809     0.0321947
  14  20 3572.4675    2.6214  3.2879 11.5439 -0.0011      0.537488  0.0789   0.0376   0.1357    0.0949   0.0000      0.207355   441.7735       26.5857      -3.99659       17.4487      -6.47306      -3.53096      -5.27722      -1.61647      0.333631      -1.75876       3.19580     -0.420184      0.342476     -0.776692     0.0412640      0.107052      0.130329     0.0376736       6.29719       7.99226       8.41997       8.44746       7.77337       6.67496       5.61300       4.40018       3.36220       2.42628       1.71740       1.17997      0.749209      0.463625      0.265485      0.147332     0.0790529     0.0390959
  14  21 3713.6166    2.1617  4.8377 11.0070  0.0014      0.666319  0.0982   0.0263   0.1751    0.0792   0.0000      0.121502   443.2622       28.9419      -8.09633      -2.09960       9.22445     -0.244157      -9.39603       1.32679       6.33593      0.106010      0.438886      -1.76270      0.533264     0.0749923      0.275060    -0.0152513    -0.0196232     0.0799824       7.25355       9.46328       9.85982       9.68594       9.07394       8.21165       6.75745       5.55377       4.19434       3.08240       2.18702       1.52228      0.968072      0.591258      0.345527      0.189893     0.0974197     0.0493593
  14  22 3854.8984    1.8240  6.8081 10.6313 -0.0017      0.604525  0.1217   0.0199   0.2252    0.0698   0.0000     0.0910012   434.6922       6.00699       3.03180      -2.56403       4.08850       5.78854      -2.96234      -5.03792      -7.52282      -4.65041       2.91571     -0.357606      0.133292      0.351741     -0.710868     -0.546997      0.169739    -0.0255098       9.34650       12.0813       12.6130       12.1043       11.2099       10.1247       8.58430       7.07881       5.45427       4.05482       2.76959       1.88193       1.14422      0.734313      0.409713      0.230554      0.120915     0.0587277
  14  24 4137.0134    1.2932 11.6835 10.3614 -0.0006      0.105252  0.2094   0.0138   0.3799    0.0536   0.0000     0.0713089   458.3498       41.8445       19.6440      -8.78562      -11.5117       12.1284       16.4267      -8.20455       3.00424      -6.54901      -3.10047      -2.78729       1.11393    -0.0989457     -0.413665     -0.357809      0.481125    -0.0410911       13.9534       18.1372       18.8313       19.2259       17.4671       15.6593       13.3186       10.5780       8.16237       5.96945       4.25596       2.92328       1.90164       1.15171      0.674020      0.375059      0.195882     0.0983589
  14  25 4278.4528    1.1147 15.0972 10.2540 -0.0015     0.0738892  0.2951   0.0113   0.4957    0.0471   0.0000     0.0753271   474.0486       45.6261      -11.9140       10.8406       18.2047      -11.8526       2.39121       11.6111       3.75918      -8.26170      -2.30504     -0.659181      -4.30963      0.188563     -0.113466     -0.365202     -0.116092      0.103255       17.7616       22.4288       23.3946       23.8396       22.2023       19.6372       16.6414       13.4662       10.4328       7.73318       5.45700       3.75512       2.40905       1.50429      0.865758      0.485827      0.257392      0.128236
  14  26 4419.2067    0.8880 16.3559 10.2102 -0.0059     -0.131406  0.3708   0.0094   0.5905    0.0406   0.0000     0.0928747   393.2606       34.4268      -1.21300      0.550724      -3.44578       1.23337      -3.76810      -10.2826       10.2828      0.224988      -10.9312       8.44713       4.39440     -0.682345      0.210977      -1.39603     -0.208978     0.0223577       20.8213       26.2489       27.7518       27.6319       25.6352       23.7272       19.5831       15.9261       12.2914       9.11719       6.54483       4.50178       2.91860       1.81908       1.04157      0.594021      0.299685      0.151483
  15   8 1902.3728    0.4855  0.3366  9.9107 -0.0060       9.50053  0.0275   0.0199   0.0394    0.0658   0.0000       2.14701   439.6769      -2.46827       14.0380       3.98910     -0.160120      -1.12286       2.25528       1.83738      0.464922      -1.85579     -0.440263     -0.402184      0.615275     0.0638681   0.000733215     0.0147547     0.0194407   -0.00989430       2.11678       3.01579       2.99262       2.80150       2.95620       2.54086       2.02961       1.91577       1.06096       1.03385      0.725578      0.505620      0.356371      0.224109      0.135913     0.0957423     0.0409346     0.0230428
  15  10 2195.9011    0.8843  0.6559 10.1572 -0.0038       7.00802  0.0299   0.0254   0.0542    0.1106   0.0000       1.10669   438.9534       4.36961       9.83382      -2.91941      -1.18658      -1.54099      -3.05095      -2.38787     -0.676894       1.58002      0.564616      0.242726      0.476299     -0.323582    -0.0212234    -0.0723963    -0.0631250    -0.0317977       2.49017       3.38246       3.35140       3.66067       3.03642       2.99600       2.52473       2.01012       1.63640       1.22284      0.826345      0.586113      0.397499      0.242748      0.151265     0.0807534     0.0494245     0.0249312
  15  11 2339.6405    1.2455  0.9349 10.2607 -0.0018       3.75227  0.0342   0.0305   0.0677    0.2011   0.0000      0.802209   440.4140       1.99727       14.1460       4.60824      -3.17897      -6.48270       4.65893     -0.430898      0.929127      0.177598      0.200377     -0.267437     -0.349184     0.0141577      0.200240    -0.0233409     0.0625740    -0.0430413       2.85431       3.55755       3.68079       3.73668       3.50224       3.28220       2.74606       2.16106       1.70061       1.27791      0.909999      0.665911      0.462528      0.300336      0.178455     0.0966281     0.0568285     0.0301729
  15  12 2481.1334    1.6758  0.9544 10.9855  0.0016       2.74236  0.0356   0.0408   0.0660    0.1670   0.0000      0.779518   443.3027       10.0178       10.7245      -5.28865      -3.43499      -1.07463      -6.65019      0.816632       3.34943      -2.95546      -1.18773      0.162541     -0.449967     -0.169568     0.0698687      0.127616    -0.0398519     0.0170736       2.97501       3.75602       3.93975       4.12603       3.82607       3.22270       2.80425       2.18717       1.83515       1.32371      0.943874      0.620457      0.419986      0.269683      0.167935     0.0936776     0.0535867     0.0317524
  15  13 2622.4887    2.1312  1.0169 11.5523 -0.0025       2.53935  0.0395   0.0506   0.0680    0.1759   0.0000      0.765571   436.7482       11.0812       11.6306      -4.95653      -3.65208     -0.313401       2.85922      -2.17103      0.341294     -0.109160      0.883486     -0.181120      0.599458    -0.0283455     0.0973265      0.121020    0.00125466    0.00178241       2.91092       3.80836       4.02391       3.97199       3.78544       3.34455       2.74983       2.43908       1.70853       1.37365       1.03727      0.657589      0.451334      0.290574      0.179871      0.107924     0.0561996     0.0316094
  15  14 2764.2886    2.8710  1.0050 11.4633 -0.0021       2.23594  0.0359   0.0662   0.0654    0.2844   0.0000      0.654455   439.5041       8.04984       13.8411       5.44069       1.64768      -2.04809      0.712492      -2.56152     -0.588582      0.607468      0.693797      0.507085    -0.0414337     0.0717072    0.00825582    -0.0174202    -0.0492106   -0.00260128       3.11235       3.80626       4.02328       4.02941       3.84694       3.46125       2.75702       2.25566       1.69745       1.35022      0.952768      0.651918      0.421907      0.277473      0.173463     0.0998323     0.0572472     0.0300320
  15  15 2905.9779    3.3585  1.0357 11.5144  0.0000       1.89933  0.0376   0.0777   0.0659    0.4526   0.0000      0.700045   443.2670       10.5717       13.3968       2.26584       1.49577      -5.64829       3.08068      -3.69304       1.87744     0.0404202     -0.253154     -0.464458     -0.106536     0.0329323     0.0373788     0.0627321    -0.0562808     0.0239031       2.98058       3.87318       4.18006       4.32100       3.92460       3.35417       2.91531       2.32411       1.76752       1.30763      0.915580      0.665068      0.452776      0.274270      0.178393     0.0935560     0.0554376     0.0312937
  15  16 3047.2086    4.0374  1.0499 12.1510 -0.0013       1.19469  0.0359   0.0977   0.0728    0.3888   0.0000      0.864955   433.5616       10.5079       3.15588     -0.372985     -0.323460      -4.82081       3.04707      -3.18135      -1.59980      -1.72792     -0.269170      0.136312      0.540767     -0.349086    -0.0962567     -0.139637     0.0376411   -0.00883052       2.76048       3.62206       3.80787       3.83214       3.56623       3.26614       2.62997       2.16783       1.73096       1.24777      0.943052      0.637603      0.418000      0.270419      0.171055     0.0945685     0.0564883     0.0280558
  15  17 3188.1219    3.7040  1.2306 13.1521 -0.0054    -0.0919679  0.0481   0.0888   0.0818    0.1882   0.0000      0.754807   434.0011       25.8138       8.03347       5.89944       2.56836      -1.04375      -3.02254      -3.55255   -0.00271778      -1.14477    -0.0504671     -0.888181      0.578273    -0.0336529     -0.195884    -0.0850417    -0.0792659    0.00631445       3.59758       4.38747       4.62043       4.60841       4.53961       3.90943       3.53542       2.73214       2.26369       1.72554       1.20211      0.872561      0.563177      0.376723      0.217454      0.134570     0.0732074     0.0385778
  15  18 3329.0144    3.4670  1.7047 12.5082 -0.0051      0.568783  0.0570   0.0681   0.0946    0.1692   0.0000      0.464459   437.4779       19.8246       11.2873       3.55686     0.0440005      -9.07215      -4.93033      0.636764     0.0776134      0.456071       2.09799      -1.44740      -1.35897    -0.0428591     -0.259886     0.0541728     -0.133461     0.0359895       4.14391       5.08328       5.11744       5.22870       5.02935       4.48447       3.89247       3.23735       2.56832       1.89173       1.36221      0.966821      0.684976      0.409477      0.248542      0.140683     0.0784568     0.0439586
  15  19 3470.3275    2.9472  2.6423 11.5096 -0.0011      0.553354  0.0639   0.0438   0.1169    0.1409   0.0000      0.231120   436.2835       21.6871       5.40002     -0.348583      -8.74086      -10.5094      -2.00614      -8.47373       4.77010      0.508607     -0.208601      -1.46384      0.618686      0.325530     -0.515154     -0.137142     0.0459993    -0.0252485       4.73557       6.01541       6.16022       6.33476       5.82735       5.30647       4.57598       3.81525       2.97023       2.27929       1.65143       1.12549      0.734404      0.475420      0.287759      0.169813     0.0923578     0.0497613
  15  20 3611.7370    2.4850  3.6689 11.2203 -0.0007      0.734265  0.0776   0.0331   0.1446    0.1085   0.0000      0.155903   448.2990       1.06318       16.7728       4.62188       9.57304       3.69631      -5.40817      -8.72420      -2.60394      -2.90467      -2.91848      -1.74736     -0.292898     -0.747457      0.908262     -0.198573     0.0500661   -0.00591309       5.79444       7.39961       7.84506       7.69455       7.47830       6.58505       5.62369       4.57848       3.47419       2.68756       1.90453       1.35998      0.909350      0.578726      0.355303      0.205326      0.112907     0.0594410
  15  21 3753.1706    2.0669  5.6191 10.8068 -0.0017      0.615984  0.1017   0.0231   0.1867    0.0757   0.0000     0.0979895   452.9583       17.7329       23.0211       6.01659       8.32157      -10.7535      -1.66694      0.181318      -2.72269       2.18911      0.552295      0.733683      0.491067     -0.852749       1.59373     -0.221535    -0.0686154     0.0732469       7.31816       9.11496       9.69695       9.75685       9.14470       8.27831       7.26434       5.86345       4.53108       3.50117       2.54255       1.74989       1.21583      0.767281      0.464157      0.267546      0.149002     0.0788479
  15  22 3894.7747    1.7456  7.7730 10.4898 -0.0017      0.459973  0.1277   0.0180   0.2412    0.0671   0.0000     0.0728700   425.6461     -0.211585       7.71844       4.73400      -19.4643      -7.02374      -21.8495       4.78399       1.33895      -5.13866      -8.72485       2.64262      -1.34569     0.0768167      0.169754     -0.131299     -0.248697     0.0399142       9.06766       11.4844       12.1559       12.0210       11.5854       10.1914       8.83260       7.37365       5.81347       4.30058       3.20123       2.19104       1.47430      0.920197      0.570212      0.331058      0.180179     0.0968083
  15  23 4036.5482    1.4601  9.7668 10.4266 -0.0014      0.449039  0.1640   0.0150   0.3095    0.0568   0.0000     0.0737509   434.2728       34.5271       29.9619      -6.48009       11.9434      -5.49847      -7.89780       6.82592      -8.94681       3.42761       3.75902       1.89784    -0.0871202      0.297861      0.779075     -0.145652      0.124495     0.0210227       10.8128       13.4808       14.3840       14.4127       13.6891       12.2363       10.6281       8.79517       6.95506       5.33316       3.83249       2.70310       1.76310       1.14042      0.707923      0.411445      0.227841      0.122434
  15  24 4178.0779    1.2437 12.2247 10.3253 -0.0000      0.202222  0.2159   0.0129   0.3922    0.0513   0.0000     0.0708767   436.3775       18.3177       46.4420      -21.0112      -24.3159       27.4340       8.42361       5.42441      -9.26743       7.87634      -3.54759       6.63575      0.415078    -0.0538253     -0.108839     -0.587733    -0.0481624     0.0152586       13.1094       16.7939       17.8607       18.0333       17.1327       15.2226       13.0561       11.0808       8.59332       6.59350       4.75772       3.36924       2.23178       1.43611      0.869658      0.528147      0.280916      0.149881
  15  25 4320.4933    1.0346 13.9535 10.2634 -0.0016      0.273932  0.2736   0.0110   0.4642    0.0451   0.0000     0.0794964   445.4495       28.1890       5.78890       45.3420       1.72689      -20.0581      -13.0299       12.5887       8.43849      -5.64507      -2.93081      0.975419       2.15966       3.22801     -0.455255     -0.773975     -0.239082     0.0426846       15.5876       20.2516       21.3778       21.2593       19.9306       18.3339       15.5509       13.2612       10.2661       7.88939       5.76719       3.95057       2.70781       1.73536       1.04000      0.611196      0.335796      0.178876
  16   6 1629.5742    0.2144  0.1719 10.0258 -0.0393       25.0003  0.0255   0.0134   0.0311    0.0386   0.0000       10.4679   436.2002      -3.11348       13.1178       1.75851      0.125840     0.0273072      0.213095      -3.87743     -0.284235     0.0379365     -0.873443     -0.335319      0.279586      0.301866     -0.397208    -0.0990616   0.000295155    0.00972511       2.20560       2.80722       2.79230       2.55052       2.50366       2.57722       2.34479       2.01542       1.59982       1.07848      0.942097      0.601694      0.457979      0.311869      0.191111      0.106573     0.0537854     0.0330954
  16   8 1933.2170    0.5118  0.4259  9.8371 -0.0079       10.4729  0.0252   0.0177   0.0405    0.0709   0.0000       1.81576   437.1764       1.97733       16.9401       4.65427      -1.74830      -3.13423      -1.16605      -2.44950      -1.60293      -1.15511     -0.617095      0.381073     -0.158258     -0.273220    -0.0312636    -0.0130590     -0.124441   0.000789929       2.27505       2.97184       2.95499       2.89497       2.89871       2.26846       2.28029       1.93193       1.57718       1.23507      0.840185      0.648648      0.419192      0.301900      0.165058     0.0881903     0.0587792     0.0329756
  16   9 2081.7292    0.7180  0.6134  9.9836 -0.0051       7.60500  0.0278   0.0216   0.0528    0.0978   0.0000       1.27121   435.5405      -3.67841       14.3579     -0.673952     -0.911410      0.965905       1.01311      0.394203      -1.22169       1.95174      0.272495      -1.53970      0.994984     0.0730200    -0.0734940     0.0572231    -0.0157828     0.0549410       2.70198       3.40102       3.75829       3.71205       3.24894       3.02086       2.65630       2.13221       1.72161       1.40449      0.916097      0.689844      0.456872      0.258614      0.172971      0.111021     0.0604469     0.0321268
  16  10 2228.4309    1.0010  0.8645  9.9524  0.0023       3.98988  0.0353   0.0244   0.0599    0.1662   0.0000      0.887541   436.9180       5.11376       13.5239       1.89707      -4.36001      0.997183     0.0516508     -0.957989       1.13767      0.426615   -0.00416507      0.254211      0.751629     -0.251364     -0.143367    -0.0563922     0.0930072    -0.0513462       2.95428       3.55966       3.67847       3.78794       3.43054       3.17965       2.82931       2.29230       1.94751       1.50795       1.06023      0.779932      0.527874      0.331449      0.204279      0.133317     0.0754517     0.0415978
  16  12 2514.9465    1.7707  1.0896 10.0197 -0.0011       2.04363  0.0392   0.0371   0.0671    0.3750   0.0000      0.695115   440.3748       3.10786       14.2043    -0.0762583      -3.78503     -0.883611       1.24415      0.428545      -1.20555      -1.02024       1.16625      0.229250      0.158694      0.224549      0.179484     0.0834782     -0.126043     0.0894914       2.85338       3.78040       3.92326       3.72078       3.42108       3.10092       2.82587       2.41987       2.07477       1.59179       1.17739      0.777805      0.530231      0.328576      0.205529      0.124728     0.0705090     0.0407633
  16  13 2657.0220    2.3195  1.0179 10.9856 -0.0024       1.48239  0.0350   0.0519   0.0652    0.2655   0.0000      0.529097   434.9456       7.24633       13.8049       11.9735      -7.45970       2.39150      -2.39921      -1.55652      -2.04840      -1.67058       1.49563      0.252444     -0.168867     -0.639740     -0.346260     0.0307315     0.0150232    0.00150725       2.80308       3.40101       3.36995       3.32491       3.17962       2.87568       2.65982       2.36754       1.90808       1.51839       1.10406      0.785802      0.517658      0.348924      0.206671      0.127392     0.0752341     0.0401147
  16  14 2799.4818    2.8202  1.0209 11.4266 -0.0001     -0.779190  0.0369   0.0630   0.0646    0.2706   0.0000      0.662443   437.1935       12.0230       19.0085       4.39347       1.45156      -3.58370      -5.92275     -0.582120       2.85676       1.19451      -1.25903     -0.979436     0.0469959     -0.347826     -0.198003     0.0831630     0.0445521     0.0677245       2.54581       3.39868       3.65672       3.61229       3.43492       3.14672       2.64874       2.19863       1.79960       1.34625      0.971626      0.729304      0.483479      0.327556      0.194095      0.130786     0.0680524     0.0404981
  16  15 2941.9572    3.6064  0.9451 11.8955  0.0007       2.54724  0.0322   0.0842   0.0620    0.2952   0.0000      0.819082   443.1355       10.2079       13.0645       1.20087      -1.10454       5.96725       3.32177      -1.67360     -0.653471     -0.922275       1.05860      -1.36452     -0.166459      0.190478    -0.0976176     -0.179905    -0.0223941   -0.00160476       2.57031       3.09488       3.26500       3.34374       3.25494       2.94304       2.41283       1.93559       1.56915       1.31564      0.912744      0.659365      0.431905      0.276369      0.187929      0.122293     0.0688648     0.0385663
  16  16 3083.6754    4.0788  0.9865 12.4688 -0.0008       2.08801  0.0331   0.0958   0.0682    0.2641   0.0000      0.823907   442.8185       9.49362       15.9981       11.3208      0.568495     -0.701211      -1.96745      -3.01248      0.310683      -3.04664      0.321545     -0.459624     -0.848078     -0.427064    0.00531456    -0.0706965     0.0478143     0.0351213       2.54742       3.15268       3.39025       3.47746       3.22703       2.94066       2.48114       2.00877       1.68258       1.26063      0.927398      0.647441      0.455810      0.287486      0.182243      0.116700     0.0687075     0.0375926
  16  17 3225.1443    3.6839  1.5658 11.7526 -0.0005      0.442226  0.0479   0.0718   0.0836    0.4000   0.0000      0.470876   441.3209       8.63892       5.57791      -6.03287       2.89209      -2.72772       1.74725     -0.672683     -0.485398      -1.89531    0.00312743       1.83213     -0.222873     -0.405997     -0.100778     0.0223702     0.0743261   -0.00638747       3.52301       4.45633       4.81400       4.84797       4.58190       4.09893       3.49934       2.81127       2.29320       1.79174       1.30210      0.902328      0.618140      0.416988      0.260640      0.154694     0.0955849     0.0517010
  16  18 3366.5781    3.3295  1.9483 12.1731 -0.0005      0.986407  0.0565   0.0618   0.1023    0.1875   0.0000      0.348666   429.6855       16.9014       4.39893       7.34398      -3.79073      -1.31915      -4.66590      -2.08568      -2.04148      -2.69893     -0.481767      0.225019     -0.198150       1.07205    -0.0821514   -0.00708736    -0.0754007    -0.0510683       4.07807       5.18643       5.39883       5.59138       5.05857       4.51749       3.96118       3.51370       2.72786       2.12327       1.53751       1.12015      0.729511      0.497630      0.301775      0.181312      0.105157     0.0584191
  16  19 3508.2699    2.8299  2.8334 11.7346 -0.0010      0.816785  0.0701   0.0421   0.1180    0.1224   0.0000      0.223136   436.7452       30.0389       16.7187       13.1982       3.92379     -0.957408       2.59238     -0.740058      -2.24860      -4.15053     -0.430812     -0.667102      0.298045     -0.868432      0.415839      0.103344    -0.0336792    -0.0135052       4.63459       6.04627       6.47714       6.48452       6.32346       5.66108       4.76200       4.12004       3.02829       2.44815       1.76947       1.30129      0.917790      0.604692      0.390219      0.233577      0.131926     0.0766310
  16  20 3650.2657    2.3690  4.0263 11.1365 -0.0018      0.727267  0.0800   0.0297   0.1519    0.0981   0.0000      0.151495   435.0867       20.7754       11.3623       8.44512       1.04949       5.50054      0.949454      -11.8799     -0.711331       1.01353       1.92088      -1.57312       2.35265     -0.277381      0.694188      0.116169     0.0190620    -0.0677054       5.60222       6.97003       7.41426       7.58697       7.20123       6.45478       5.56918       4.69284       3.82228       2.88897       2.15455       1.55226       1.05567      0.689611      0.433704      0.269860      0.156941     0.0862822
  16  21 3791.9013    1.9879  6.0268 10.5730 -0.0007      0.304677  0.1051   0.0205   0.1856    0.0781   0.0000     0.0889509   432.7396       34.6995     -0.989862       14.5337      -3.09042       8.44276      -9.57391      -11.7013       8.38385     -0.953998     -0.659455     -0.867838      0.353082      -1.36750      0.397232     -0.368282     -0.119138     0.0569529       7.12032       9.05901       9.51954       9.62335       9.23979       8.37269       7.25596       6.19532       4.78538       3.65917       2.73875       1.99664       1.38591      0.906314      0.572434      0.350897      0.200187      0.109236
  16  22 3934.1271    1.6874  8.0549 10.3848 -0.0003      0.373687  0.1310   0.0164   0.2377    0.0655   0.0000     0.0672816   446.0406       29.0659       20.6444       1.18777       14.9220       6.50660      -11.0691      -8.33109      -2.40590       2.23654      -4.27685      -3.25113       2.07634     -0.349464      -1.27034      0.325378     0.0924031     -0.284732       8.59838       10.9406       11.3857       11.5664       10.9443       10.0007       8.86365       7.44707       5.99268       4.66968       3.51882       2.43061       1.70957       1.10842      0.708258      0.425379      0.249695      0.139328
  16  23 4076.3611    1.4021 10.5281 10.3334 -0.0010      0.406526  0.1748   0.0140   0.3138    0.0565   0.0000     0.0700026   444.5094       24.7613       10.4649      -6.72835      -7.53601      -20.4605      -7.20446      -12.5938       4.17605      -3.73322       3.88347      -2.13684      -1.26263     -0.116542      0.320971    -0.0291337      0.184338     0.0411727       10.8434       13.5363       14.7166       14.7990       14.1970       12.8586       11.2163       9.12072       7.37295       5.80826       4.26305       3.05789       2.07620       1.40144      0.887492      0.544397      0.315930      0.179935
  16  25 4360.6778    1.0062 17.0578 10.2568  0.0005      0.241569  0.3395   0.0091   0.5497    0.0385   0.0000     0.0773494   417.0553       41.9096       1.29751      -13.9645       13.6087       33.9134       6.55841      0.618686      -2.44325      -11.0731      0.273331       3.52626      0.392362     -0.516571    -0.0992451      0.924636     -0.343501    -0.0166553       16.8066       21.8830       23.0997       23.8463       22.5162       20.5492       17.7099       15.2124       12.0749       9.33769       7.05382       5.02857       3.51838       2.33767       1.47930      0.903400      0.521120      0.289699
  16  26 4502.4363    0.8092 17.9288 10.1033 -0.0068    -0.0636565  0.4124   0.0079   0.6023    0.0371   0.0000     0.0994387   476.3105       19.7479       4.25314      -38.4491      -19.5234       30.6036       9.83937      -22.7599      -16.1831       17.1693       11.7723       5.18154      -1.55821      -3.43804       2.75119      -1.14408     -0.136087      0.230411       19.2677       24.9825       26.1602       26.8432       25.9279       23.6010       20.3759       17.2318       13.8769       10.7075       8.14857       5.83778       4.00492       2.72436       1.69741       1.06176      0.602188      0.340310
  17   8 1963.3735    0.5885  0.3861  9.8837 -0.0043       9.26122  0.0202   0.0198   0.0358    0.0697   0.0000       1.59322   439.3218      0.241047       10.6649       1.99333      0.835918       3.09180      0.433797      -1.32555     -0.525503       1.32015      0.469109      0.931726      0.328867     -0.268894     0.0529691      0.121478    0.00888393     0.0300822       1.59618       2.03226       2.14169       2.20730       1.96826       1.76702       1.69441       1.47686       1.23973       1.00960      0.833556      0.559607      0.393488      0.231286      0.180081     0.0989817     0.0615200     0.0421312
  17   9 2113.0951    0.7780  0.7117  9.6863 -0.0018       6.44280  0.0292   0.0200   0.0545    0.1301   0.0000       1.01387   439.9520      0.640093       9.61299      -2.84244       8.75305     -0.790041     -0.535964      -1.80614     -0.650989      -1.16964     0.0567435      0.414075     -0.523221      0.224877      0.286135   -0.00602595    -0.0580013     0.0620181       2.56364       3.34542       3.71902       3.83256       3.46493       3.08178       2.77036       2.12797       1.58412       1.25027      0.955360      0.668025      0.469068      0.319488      0.206253      0.126106     0.0875392     0.0488162
  17  11 2405.0927    1.4571  0.9547 10.2940 -0.0051       1.77432  0.0329   0.0325   0.0593    0.2303   0.0000      0.703696   432.3509      0.709129       11.0006       1.57198       2.26690     -0.868262       3.43386      -1.55327      0.779187      -1.54816     -0.761059    -0.0566402     0.0587673     -0.505160     -0.346846      0.173326     -0.104228     0.0789279       2.47160       3.09675       3.31092       3.24309       3.03553       2.84789       2.50350       2.14485       1.76770       1.44835       1.05047      0.758146      0.541769      0.356926      0.220216      0.145782     0.0894917     0.0505448
  17  12 2548.1543    1.9167  1.0352 10.8266  0.0006       1.75216  0.0353   0.0404   0.0643    0.2100   0.0000      0.668192   439.3913       2.67028       16.8702       2.99353      0.480656      -1.48552       1.74188      -1.82867       2.95132     -0.670569      -1.04217    -0.0877518      0.455481     0.0534550      0.231539      0.119874    -0.0758789   0.000399703       2.51700       3.25184       3.40440       3.60834       3.25465       3.13405       2.61529       2.21929       1.81496       1.41181       1.01975      0.776129      0.530682      0.384163      0.232213      0.153558     0.0890677     0.0518231
  17  13 2691.1817    2.4345  0.9085 11.4525 -0.0031       2.64921  0.0319   0.0552   0.0591    0.2062   0.0000      0.659783   439.7760      0.105483       16.5607       1.87103      -1.42565      -5.09976       2.93692     -0.605577       1.92088      -3.37091       1.24090      0.598857     -0.406840     -0.189786      0.217365      0.212422    -0.0158134    -0.0184766       2.52621       3.16411       3.19344       3.34621       3.19953       3.03927       2.64789       2.14153       1.66126       1.35685      0.969762      0.734057      0.534062      0.368973      0.240578      0.150991     0.0884111     0.0517867
  17  14 2834.5396    3.1145  0.8915 12.2476 -0.0009       3.66441  0.0302   0.0724   0.0599    0.1551   0.0000      0.738972   438.7772       5.80355       18.3186       5.08222      0.256724       1.41960     -0.297101      -1.46224       1.72421     -0.223030     -0.316638     -0.757275     -0.168722      0.254499     -0.500778     -0.149655     -0.151787     0.0261329       2.26635       2.88047       3.04345       3.19291       2.94750       2.77059       2.34720       1.97904       1.56287       1.27796      0.891421      0.680109      0.481479      0.333515      0.206728      0.135646     0.0816562     0.0447167
  17  15 2977.3861    3.7534  0.9124 12.4254 -0.0009       2.22086  0.0311   0.0871   0.0584    0.1867   0.0000      0.696534   438.8487       5.52944       13.7656       2.09992      -1.17062      -1.07754     -0.220456      -2.69952     -0.433923     -0.899397      0.527352     -0.130325     -0.110655     -0.550577     0.0514592      0.166254    -0.0905026    -0.0684193       2.30808       2.76078       3.06080       3.18437       3.00323       2.82371       2.35083       1.94181       1.64430       1.27569      0.883917      0.669508      0.500352      0.360306      0.221736      0.134922     0.0847989     0.0478070
  17  16 3119.5864    3.7804  1.1804 12.6989 -0.0041       1.47072  0.0421   0.0828   0.0717    0.2285   0.0000      0.846266   437.1568       16.1163       12.5923       10.1634       1.40343       10.2401       1.28763     -0.718934       1.13276      -2.30270      0.305697     -0.495102     -0.551060      0.665637     -0.241842     0.0286871   -0.00507608     0.0468945       2.79427       3.62871       3.85597       3.85006       3.55025       3.41403       2.89605       2.46919       2.02345       1.54470       1.18243      0.876060      0.584814      0.410500      0.259318      0.166285     0.0983176     0.0566910
  17  17 3261.4848    3.7829  1.4803 12.1754 -0.0018      0.189465  0.0445   0.0734   0.0833    0.2839   0.0000      0.535761   438.6351       17.2291       18.4437      -3.29101      -1.39532      -1.55233       2.11840      -9.04329    -0.0779259     -0.434382      0.847885      0.372264      0.665907      0.191607     -0.483765     0.0452260    -0.0976372     0.0156831       3.00592       3.88805       4.01278       4.07897       3.78130       3.42494       3.16238       2.70634       2.25032       1.77997       1.29489      0.957942      0.676812      0.440929      0.290393      0.178193      0.109438     0.0613008
  17  18 3403.5921    3.2100  2.3401 11.4688 -0.0009      0.367083  0.0582   0.0499   0.1035    0.2392   0.0000      0.255220   433.6370       5.24749       13.7316       10.9129      -17.8242      -9.31510      0.764146      -7.98277      0.268044      -1.76322     -0.470939      -1.64036      0.166559     -0.402319      0.411688     -0.144890     0.0774657   -0.00639029       3.75109       4.93528       5.24331       5.53100       5.08260       4.75356       4.03959       3.45422       2.70825       2.13863       1.63163       1.19406      0.829882      0.560193      0.369316      0.235796      0.142852     0.0818487
  17  19 3545.7443    2.7717  3.1984 11.2053 -0.0014      0.615343  0.0687   0.0374   0.1260    0.1587   0.0000      0.168015   445.4434       17.4083       5.89351       6.51781     -0.695255      -8.22812      -3.70163      -6.46072      -6.90615      -2.29291      -2.65051      0.261174      0.703344     0.0576244     -0.299133     -0.131695     0.0770090     -0.110828       4.45607       5.65980       5.91580       6.27391       5.94781       5.42626       4.78143       3.86787       3.32244       2.48300       1.92814       1.38808      0.980342      0.669849      0.451449      0.277338      0.168777     0.0994138
  17  20 3688.2790    2.2888  4.6423 10.9871 -0.0011      0.587372  0.0877   0.0265   0.1566    0.0924   0.0000      0.112448   431.4494       20.6780       18.3294       16.7329       8.48194       6.02164      -9.51472      -2.90288     0.0569687      -2.97955      -1.26203       3.47287      -1.08635     -0.906931      0.379768     0.0369487     -0.160728      0.151580       5.61763       7.06086       7.40579       7.64662       7.31000       6.84441       6.01254       5.07646       4.13875       3.26606       2.43934       1.83720       1.28116      0.902217      0.575718      0.363368      0.218982      0.127982
  17  21 3830.6938    1.8902  6.6192 10.4873 -0.0020      0.573414  0.1096   0.0187   0.1981    0.0738   0.0000     0.0806644   433.0945       15.4869       7.80924       10.9356      -20.8192      -11.7555      -12.3256       2.77169       9.79186      -7.35764      -2.65697      -1.14596      -3.08657     -0.239457      0.824083     -0.572587      0.153496     -0.127805       6.87144       8.78344       9.44750       9.69808       9.19240       8.49772       7.45431       6.29584       5.01605       3.92678       2.97976       2.22454       1.52851       1.06810      0.679941      0.446840      0.259537      0.154165
  17  22 3973.0503    1.6290  8.7393 10.2868 -0.0020      0.362400  0.1358   0.0150   0.2477    0.0635   0.0000     0.0638188   435.3645       3.42480       10.6238      -12.4525      0.298604      -6.47971       22.3227      -2.89434     -0.959877      -3.89050       3.58296       1.14530       3.31111      -1.03297       1.18376     -0.262234      0.547262      0.298526       8.29396       10.7148       11.4952       11.5831       11.3517       10.1308       9.11307       7.49398       6.32208       4.88541       3.76786       2.70504       1.91806       1.27961      0.840799      0.533881      0.322104      0.188018
  17  23 4115.7449    1.3465 11.0460 10.3129 -0.0004      0.443177  0.1734   0.0129   0.3285    0.0521   0.0000     0.0652710   430.3982       16.0541       9.60679       2.12963       15.6104       13.1565      -4.64281      -9.68266       5.02034      0.278189      -2.26790      -4.34130       1.09691     -0.779304       1.00728     -0.688853      0.329475     -0.111126       9.96675       12.8203       13.6207       14.0456       13.2981       12.3053       10.6466       9.31887       7.53739       5.94020       4.54007       3.34560       2.34164       1.56523       1.05547      0.659573      0.394112      0.232651
  17  24 4258.2863    1.0981 12.9777 10.2924 -0.0006      0.209632  0.2406   0.0109   0.4071    0.0462   0.0000     0.0756571   452.1533       18.7079       23.1891      -42.7165       22.9125      -6.86248       8.98240      -2.39785       9.83887      -10.5748      -1.48713      -3.21358      -1.13303      -4.71986      0.769895     -0.817936     0.0422115     -0.487428       12.4759       16.3104       17.7715       17.8992       17.3231       15.7945       13.9156       11.7572       9.57068       7.49668       5.69928       4.20116       3.00817       2.06112       1.32788      0.864737      0.496587      0.292648
  17  25 4401.2099    0.9087 16.4939 10.2582 -0.0012      0.335799  0.3375   0.0089   0.5303    0.0385   0.0000     0.0861613   440.5414       55.3268      -13.0884       4.38327       25.0695       22.6191      -16.1182       14.5308      -9.88664       10.9103       3.62876      -4.10614      -2.55845      -2.21046      -1.71578      0.969622     -0.128256      0.264895       15.5009       20.0895       21.5777       21.8786       20.8714       19.4244       17.1921       14.8993       12.0532       9.70570       7.38858       5.42423       3.86180       2.62372       1.74064       1.09832      0.645610      0.382145
  18   8 1992.9186    0.5969  0.5226  9.9343 -0.0011       9.15421  0.0240   0.0185   0.0489    0.0766   0.0000       1.46738   443.3575       3.18761       14.3659     0.0444063       2.78688      0.600856      0.748266      -1.56746     -0.707787     0.0485689      0.927769     -0.753591    -0.0441032     -0.101001     0.0151395      0.139116     0.0992986     0.0817727       1.67317       2.34019       2.41516       2.45185       2.42768       2.47246       1.84729       1.56314       1.37020      0.989592      0.902320      0.609103      0.448163      0.278729      0.213421      0.126058     0.0912309     0.0548453
  18   9 2143.8264    0.8364  0.6875  9.8472 -0.0009       7.68406  0.0277   0.0210   0.0473    0.1241   0.0000      0.983328   439.4016       1.07897       11.0681       1.65161       1.10454     -0.257300      -2.75118      -2.77016      -1.16255     -0.851244     -0.462073     -0.465986      0.267322     -0.241121     -0.248459    -0.0723092    -0.0117960    -0.0264603       1.96941       2.51428       2.61155       2.74053       2.68193       2.51956       2.18346       1.86966       1.50870       1.18586      0.902823      0.695717      0.517667      0.356076      0.233792      0.159698      0.101980     0.0586095
  18  10 2291.7466    1.1410  0.8578  9.9978 -0.0051       4.41228  0.0296   0.0271   0.0568    0.1815   0.0000      0.751473   438.9761      -2.19864       19.1679       5.63412      -3.40324      -5.37180      -1.07114      0.498372       1.76198      -1.12278      -1.45363      -1.23821     -0.718430      0.925961      0.280583     -0.301610      0.166727    -0.0141913       2.09664       2.67624       2.78055       2.84746       2.92160       2.72915       2.35762       1.86344       1.56755       1.26194       1.02118      0.778063      0.503183      0.351291      0.251304      0.165088      0.108369     0.0675340
  18  11 2436.9544    1.5372  1.0485 10.2883 -0.0047       3.40752  0.0342   0.0323   0.0635    0.2517   0.0000      0.675311   438.3019       4.17632       12.9569       5.69656      0.595066     -0.965567     -0.300022      -2.84337      -1.41166      0.438902      0.859669      0.927700    -0.0263224     -0.147631    -0.0676348      0.156738      0.107030    -0.0279785       2.28707       2.79708       3.11734       3.13220       2.97911       2.70706       2.45458       2.18210       1.76651       1.39668       1.09458      0.857596      0.552882      0.407456      0.275589      0.178101      0.109507     0.0651767
  18  12 2580.9735    2.0177  1.0233 11.3362 -0.0066       2.99005  0.0334   0.0438   0.0649    0.1763   0.0000      0.694976   438.2184       9.87043       10.3663     0.0786838      -1.65691       2.36632      -3.77470       2.08810      -4.35902      -2.12637      0.411103      -1.10249     -0.355749      0.326522      0.128272      0.239006    -0.0365396     0.0670437       2.18684       2.73376       3.00628       3.07320       3.08078       2.68755       2.40282       2.06481       1.69522       1.34254       1.03044      0.774260      0.544986      0.371182      0.261597      0.164588      0.106305     0.0646984
  18  13 2724.9226    2.5185  1.0523 11.7560 -0.0005       4.14716  0.0359   0.0544   0.0641    0.1849   0.0000      0.777543   436.5579       7.61176       14.9266       3.57289      0.290667       3.47327      -4.17436      -2.41860      -2.50348      -2.01057      -1.47141     -0.904389     -0.702900     0.0664969     -0.431175    -0.0589742    -0.0455715     0.0922229       2.38297       2.96070       3.22889       3.32386       3.11264       2.88560       2.62790       2.16559       1.77522       1.43728       1.14776      0.816952      0.579132      0.395068      0.278639      0.171382      0.111118     0.0691755
  18  14 2868.7274    3.1818  1.0424 11.2717 -0.0011      0.993379  0.0354   0.0632   0.0601    0.3653   0.0000      0.597277   438.1842       8.48310       12.0913       2.74107       5.19594      -1.91421     0.0285121      -1.06085      0.458071  -0.000335998     -0.277723     -0.500354     -0.584380      0.410212     -0.314299     0.0338053     -0.153567    -0.0478078       2.05965       2.94792       2.93380       3.08530       2.89034       2.77846       2.47209       2.02472       1.81625       1.36575       1.07647      0.807098      0.591223      0.390994      0.267279      0.171641      0.110392     0.0659245
  18  15 3012.3197    3.8919  0.9508 12.6471 -0.0005       1.74345  0.0334   0.0823   0.0560    0.1691   0.0000      0.639160   439.9087       6.35142       12.0791      0.373002     -0.814955     -0.450262     -0.113991      0.876968       1.67087      -1.82153      0.465341     -0.626537     -0.224246    -0.0182108      0.136426     -0.258902    0.00779462    -0.0375913       2.19944       3.01003       3.06747       3.20734       2.99341       2.84998       2.47882       2.09548       1.78498       1.35597       1.09294      0.818417      0.552025      0.394798      0.257529      0.170485      0.108661     0.0630933
  18  16 3155.0214    3.7910  1.2787 12.5140 -0.0035       1.36946  0.0413   0.0736   0.0753    0.1810   0.0000      0.631126   442.8322       5.55104       14.1448      0.572042       3.58924       3.57294      -1.33271      -3.75945      -2.14776     0.0450176       2.56128       1.21034      0.186416      0.168993     -0.533875    -0.0185631      0.171986     0.0547989       2.48657       3.38125       3.49829       3.47358       3.48272       3.01795       2.88832       2.37914       2.00907       1.64566       1.20147      0.941820      0.631569      0.454106      0.308213      0.188903      0.119198     0.0688087
  18  17 3297.6730    3.5674  1.5675 12.6344  0.0001       1.58548  0.0468   0.0657   0.0845    0.1493   0.0000      0.513458   435.6664       27.2374       15.9823       10.9794     -0.984460      0.830880      0.320908       2.13376       4.30720     -0.220419       1.93559     -0.650900     -0.305838    -0.0244944     -0.392047      0.265465     -0.103041      0.138959       3.08729       3.95647       4.06726       4.04744       3.95164       3.73646       3.44556       2.92470       2.28665       1.79779       1.40129       1.07895      0.795031      0.558218      0.372919      0.243895      0.151168     0.0915158
  18  18 3440.2777    3.0940  2.5438 11.3000 -0.0024      0.860615  0.0586   0.0440   0.1023    0.2146   0.0000      0.227723   433.2575       16.1315       3.10806      -7.12110      -5.97205       5.69317      0.989289     -0.697164      0.990237      -1.04292       3.84193      -2.28466     0.0801443      0.252461     -0.517262     -0.489454     0.0673534     -0.145778       3.53549       4.61351       4.89770       5.07841       4.66168       4.46228       3.80002       3.48930       2.90127       2.33265       1.76042       1.34727      0.932093      0.664485      0.441741      0.288092      0.170053      0.103827
  18  19 3583.0586    2.6777  3.4112 11.3269 -0.0008      0.893075  0.0693   0.0347   0.1271    0.1226   0.0000      0.162226   447.1255       14.1837       23.6298      0.956196      -3.58851      -7.60460       5.66097       1.13243      -1.38195     -0.391079       1.21132      -3.24553       2.69609      0.625434    -0.0361876      0.506671    -0.0190947     0.0782685       4.29475       5.39924       5.78859       5.92815       5.66566       5.23892       4.75948       4.06424       3.39558       2.68234       2.13038       1.56447       1.13334      0.781552      0.523496      0.337545      0.215736      0.131663
  18  20 3725.7170    2.1782  5.0126 10.7718 -0.0001      0.537840  0.0883   0.0229   0.1612    0.0883   0.0000      0.107507   434.2963       14.7888       17.7635       12.7773      -4.06390      -3.83932      -5.72996      -4.59544       6.98018      -7.07302      -2.30194       2.16051      -1.82700      -1.51208     -0.158234     -0.569563    -0.0286689      0.116199       5.44816       7.01374       7.54416       7.48150       7.30851       6.80354       6.11147       5.26324       4.25967       3.41796       2.65385       1.96756       1.42302       1.01584      0.679275      0.441201      0.264548      0.160941
  18  21 3868.4878    1.8451  7.4238 10.3404 -0.0015      0.325115  0.1136   0.0165   0.2083    0.0696   0.0000     0.0675872   439.7067       18.5237       24.9419       8.20787      -16.3424      -4.79153      0.235414      -14.9514      -3.12431       2.19072       4.50449      -3.32032      -1.30365      -1.01950      0.536444     -0.499009      0.258320      0.241187       6.70764       8.74220       9.33015       9.49509       9.13137       8.40408       7.46488       6.64771       5.46859       4.32451       3.32863       2.50977       1.81003       1.27208      0.831598      0.539357      0.341456      0.206340
  18  22 4011.5198    1.5192  9.8474 10.2998 -0.0004      0.346392  0.1503   0.0132   0.2714    0.0533   0.0000     0.0629760   441.9598       28.7852       20.1145      -7.42041    -0.0618756       16.9881      -13.8216       12.0702      -7.41761      -5.22737       1.68377       3.18933      -2.00959      -1.58427      0.607298      0.792598     -0.647525     -0.520497       8.23092       10.7035       11.3675       11.7714       11.3856       10.5143       9.41325       8.05460       6.67759       5.40276       4.18108       3.07906       2.26150       1.57212       1.05283      0.692407      0.422971      0.260074
  18  23 4154.4474    1.3070 12.5301 10.2726 -0.0006      0.218384  0.1993   0.0115   0.3513    0.0484   0.0000     0.0614358   446.9691       34.4470      -24.3067      -23.1354      -3.62441      -2.53527      -10.7325      -3.80300       9.67676      -12.3733      -6.70199      -3.50237      -5.41609      -2.41015      0.353215      0.359515      0.318833     -0.208548       10.2269       13.0586       14.1994       14.5851       14.0331       13.0921       11.6590       9.85232       8.26601       6.58368       5.13842       3.82275       2.75298       1.97040       1.29146      0.860534      0.529958      0.321999
  18  24 4297.8718    1.0405 14.8466 10.3072 -0.0026      0.375891  0.2719   0.0096   0.4691    0.0403   0.0000     0.0776503   440.4434       43.9283       26.5828      -6.95667      -19.7212       1.31490       4.87486      -18.9656      -10.9798     0.0260176      0.495820      -11.7879     -0.316960       1.87141      0.654575     -0.421277     -0.958778    -0.0652337       12.7051       16.4968       17.8198       18.2844       18.0950       16.5161       14.5845       12.3360       10.3852       8.29545       6.51770       4.83943       3.46300       2.41374       1.67385       1.08097      0.669510      0.414890
  19   7 1867.3409    0.4554  0.3584  9.9041 -0.0047       10.1459  0.0192   0.0155   0.0365    0.0578   0.0000       2.12984   438.4520      -2.13394       17.2087       1.29706      -5.13175      -5.01406      -2.21074      -1.39930      -1.66780     -0.380767     -0.636743     -0.355231     -0.511402     0.0310400    -0.0702538     -0.131633     0.0354539     0.0406995       1.47712       1.88121       2.19864       2.23257       2.18157       1.94200       1.96298       1.99490       1.99410       1.46853      0.752385      0.613025      0.653964      0.584527      0.389784      0.224655      0.118536     0.0657654
  19   8 2021.8344    0.6226  0.5632  9.9968 -0.0050       7.81995  0.0243   0.0179   0.0471    0.0808   0.0000       1.30004   437.6000      -3.64464       15.6641    -0.0217420      -2.62324       3.47543       1.63802      0.875193       1.23958      0.948245      0.644377     -0.578809     -0.855168      0.132440      0.344552     -0.185860      0.102819    -0.0779365       1.69008       2.15207       2.35691       2.37360       2.11801       2.04559       1.77208       1.75373       1.48817       1.18336      0.993498      0.728902      0.535317      0.356196      0.242866      0.156352      0.106090     0.0667596
  19   9 2173.8782    0.8740  0.7080 10.0465 -0.0023       7.52233  0.0265   0.0214   0.0521    0.1113   0.0000       1.04262   441.7326       2.91846       11.6312      -2.25854      -2.18366      -3.28329       3.30031       1.17642      0.746041     -0.774041    -0.0663430     -0.130269     -0.174417      0.296558      0.445941      0.220687     0.0276522     -0.106060       2.02869       2.59636       2.80058       2.73865       2.68596       2.45191       2.23736       1.87503       1.58564       1.31958       1.03469      0.746258      0.544551      0.383283      0.261059      0.174266      0.107435     0.0677801
  19  10 2322.4634    1.2262  0.8596 10.2546 -0.0015       4.36424  0.0289   0.0274   0.0559    0.1595   0.0000      0.734475   439.5046       1.13758       14.2325       2.12432       2.86588      0.586419    -0.0206327     -0.827353     -0.900377     -0.556294     -0.248918      -1.14044     -0.158968     0.0404452    -0.0166746     -0.173611     -0.137161     0.0985502       2.08135       2.73691       2.62867       2.63701       2.50497       2.48436       2.30619       2.08299       1.68947       1.35856       1.06271      0.845552      0.603812      0.436961      0.288740      0.195292      0.122992     0.0790055
  19  11 2468.2327    1.6930  0.9920 10.9235 -0.0008       3.06076  0.0327   0.0358   0.0611    0.1672   0.0000      0.687010   436.3376       6.66896       12.4234       1.69475      -3.92301      0.736907      -5.06883      0.697055     -0.722348      0.356416      0.112982     -0.187400      0.500767     -0.434749    -0.0222663      0.260051    -0.0233953     -0.116581       2.04506       2.69716       2.73677       2.94774       2.85577       2.71246       2.41068       1.91201       1.75846       1.35816       1.11872      0.842786      0.575028      0.425946      0.296265      0.189917      0.130431     0.0812878
  19  12 2613.2399    2.1617  1.0352 11.0670 -0.0032       2.95222  0.0317   0.0451   0.0619    0.2302   0.0000      0.657765   439.9280       5.08735       12.8823      0.655508      -4.55190       2.17721       1.41380      -3.34585      0.334736       1.14893     -0.328575      -1.23439     -0.894916      -1.11770      0.104186     0.0100983     0.0977738    -0.0455378       2.07904       2.64407       2.82267       2.85780       2.72705       2.57072       2.26714       2.01401       1.68651       1.43877       1.11485      0.809048      0.605148      0.427935      0.300282      0.195660      0.124240     0.0705121
  19  13 2758.0480    2.7937  0.9206 11.6111 -0.0004       2.27391  0.0287   0.0597   0.0544    0.1951   0.0000      0.631671   440.0639       7.36590       8.49400       3.53209       1.71754       2.05672     -0.939810     -0.651161       2.42476      -2.38272     -0.816316     -0.852307     -0.755469     -0.394653     -0.342341    -0.0650070      0.158265     0.0394284       1.90526       2.41439       2.47991       2.63357       2.49348       2.44096       2.09467       1.85586       1.53296       1.24741      0.990709      0.747721      0.545526      0.390375      0.269040      0.181917      0.117893     0.0722061
  19  14 2902.6949    3.4208  0.9034 12.2678 -0.0055       1.85965  0.0302   0.0727   0.0531    0.1948   0.0000      0.632487   441.9194       9.46406       14.1326      0.600085     -0.602261      -2.62770      -1.33378      -2.66305      -1.03272      -1.61813      -1.48463     -0.252447     -0.843288      0.105084      0.247602     0.0258685     -0.196360     -0.106547       2.06911       2.60853       2.81936       2.87618       2.66600       2.47945       2.25203       2.01007       1.68776       1.40908       1.11866      0.813354      0.599696      0.421764      0.296735      0.182767      0.125747     0.0742590
  19  15 3046.7242    4.0630  0.9542 12.3599 -0.0030       1.69942  0.0302   0.0854   0.0565    0.2106   0.0000      0.621089   434.8632       7.90164       16.7787       4.01347      -1.78159       1.10487       1.51302      0.520210     -0.919283      -2.20246      -2.41244      -1.17712     -0.250202     -0.657841     -0.171986     -0.219360      0.204681      0.101624       2.07565       2.55188       2.77263       2.77103       2.77822       2.44724       2.25474       1.93970       1.67553       1.36546       1.03681      0.816527      0.584849      0.414877      0.280386      0.184034      0.118552     0.0741680
  19  16 3190.0482    3.9173  1.2469 12.5730 -0.0001       1.44283  0.0395   0.0747   0.0686    0.1920   0.0000      0.633394   440.2794       9.30623       14.6626       3.10288      -4.59417       1.15400      -2.11240      0.965487     -0.334423      -4.81208     -0.399068      0.969634      0.347866   -0.00743569     -0.492340      0.124283    -0.0443458     0.0429623       2.34960       2.97647       3.10293       3.35027       3.23473       2.89204       2.62540       2.30993       2.00784       1.57611       1.17229      0.926894      0.701964      0.485074      0.348102      0.218132      0.146223     0.0938590
  19  17 3333.0994    3.5404  1.7385 12.3262 -0.0028      0.981392  0.0456   0.0577   0.0831    0.1297   0.0000      0.405083   436.5489       21.0210       12.3374       12.4897       5.24015     -0.911658       2.45902      -1.24015       2.23638      -3.64413      0.621355      -1.67961      0.340567     -0.571697      0.474093     -0.232345      0.307701      0.112036       2.61260       3.41416       3.66278       3.63932       3.73090       3.32221       3.15911       2.63539       2.22049       1.74692       1.38819       1.10415      0.797295      0.575589      0.376353      0.261567      0.176800      0.108185
  19  18 3476.3854    2.9592  2.6042 11.8297 -0.0013      0.565984  0.0611   0.0411   0.1048    0.1193   0.0000      0.251845   445.1728       19.4626       10.6992       4.10234       1.19360      -8.97153      -4.60082       1.66868      -2.44067      0.852092       1.52428     -0.853367     -0.527287      0.396838     0.0196794      0.143568     -0.345948    -0.0383993       3.55883       4.49934       4.84960       5.07174       4.91989       4.54860       3.98179       3.51917       2.96808       2.29683       1.87007       1.39747       1.02817      0.746743      0.502179      0.342817      0.217509      0.140359
  19  19 3619.6505    2.5316  4.1979 10.6816 -0.0008      0.581993  0.0744   0.0270   0.1330    0.1269   0.0000      0.108261   436.3426       20.3875       19.8179       7.45699      -5.87660      -2.31832     -0.528686      -3.28339      -6.54223      -1.84529      0.205459      -1.89972       1.29873     -0.126415     -0.969623    -0.0143414      0.363233    -0.0303403       4.24494       5.44412       5.83046       5.96535       5.81879       5.43374       5.08042       4.20176       3.57009       2.88142       2.28557       1.75263       1.28482      0.915348      0.635964      0.422335      0.277324      0.170039
  19  20 3763.1037    2.0813  5.6629 10.7042 -0.0008      0.746308  0.0940   0.0206   0.1717    0.0759   0.0000     0.0899938   437.8127       27.4045       7.19629       7.14554       6.74467      -2.52676      -7.02704       2.92153       7.20328      -11.8970       3.00094       2.61232       3.27592     -0.624025      0.977358     -0.665370     -0.214165      0.280780       5.29898       6.95509       7.55980       7.63497       7.39787       6.88407       6.21392       5.41318       4.53624       3.71822       2.92468       2.16949       1.60423       1.15550      0.779288      0.526870      0.326958      0.204841
  19  22 4049.7704    1.4749 10.2326 10.3070 -0.0001      0.375866  0.1527   0.0127   0.2816    0.0507   0.0000     0.0625964   421.1854       11.4952       12.0747      -1.01714      -11.9752      0.813634     -0.922137       1.43127      -4.35376      -4.32252       6.48000      -4.07786       1.66442      -2.51802      0.519020     -0.611705      0.408893     -0.112548       7.98137       10.4634       11.3003       11.5176       11.2946       10.4939       9.40421       8.24271       6.86946       5.65326       4.32500       3.38941       2.44786       1.77803       1.19133      0.807338      0.515542      0.319580
  19  23 4192.9008    1.2110 13.5728 10.3357 -0.0015      0.193908  0.2267   0.0100   0.3919    0.0419   0.0000     0.0668352   447.2372       22.1005       31.1820       25.7360       39.9668      -6.40117       1.23459      -12.1676      -14.3074      -6.77389       3.42670       3.56711      -4.42700     -0.175765       2.47974      -1.94855      0.322034     -0.363411       10.3647       13.6162       14.6501       14.9304       14.6313       13.5225       12.2587       10.8416       8.95018       7.54063       5.83073       4.51371       3.29433       2.32664       1.60332       1.07527      0.681665      0.433963
  19  24 4337.7467    1.0153 15.9962 10.2642 -0.0015      0.508598  0.2859   0.0087   0.4690    0.0371   0.0000     0.0740083   446.7791       69.6956      -4.82199      -27.0157       33.5326       3.37717      -3.10318      -23.0847       21.8904       1.67868      -5.90390      -11.0161       2.51695     0.0895163      0.956177     -0.502505       1.05668     -0.597755       12.0815       15.9424       17.0000       17.8285       17.2011       16.2428       14.5970       12.9150       10.5497       8.72375       6.82700       5.37611       3.88084       2.80861       1.91273       1.30546      0.831714      0.524616
  20   6 1734.2132    0.3199  0.2451  9.9981 -0.0048       16.2288  0.0185   0.0139   0.0311    0.0422   0.0000       4.47066   439.6517      -2.54145       16.7050       2.58863     -0.560827      -1.10154      -3.96875     -0.483450      0.572419      0.741377     -0.700012     -0.591489      0.433747      0.309926      0.379535     0.0450636    -0.0124131    -0.0947136       1.28537       1.55073       1.94622       1.81547       1.68664       1.73701       1.46213       1.27140       1.24619      0.879643      0.719854      0.558965      0.400889      0.312797      0.220153      0.135648     0.0948614     0.0592776
  20   7 1893.9619    0.4744  0.3621  9.8899 -0.0026       12.5420  0.0188   0.0168   0.0366    0.0572   0.0000       2.17055   437.6277       2.81772       17.6556      0.443534      -3.20932      -3.02873      -1.01846    -0.0301818       1.24339     -0.242899     -0.843428     -0.281707     -0.183433    -0.0700360      0.200174     -0.279566      0.266629  -0.000769154       1.29110       1.49464       1.73874       1.71720       1.66859       1.66986       1.43068       1.32106       1.19345      0.832653      0.707769      0.522737      0.448428      0.304755      0.222160      0.154373      0.107304     0.0724553
  20   8 2050.1582    0.6953  0.5699  9.9770 -0.0039       7.57806  0.0247   0.0185   0.0411    0.0863   0.0000       1.14501   436.4029       5.33049       15.2516      0.443317     -0.513968       3.74045       3.05250     -0.227889       1.32353       1.16532     -0.317618       1.09942      0.427521      0.427973    -0.0922602   -0.00100598      0.188314    -0.0273321       1.76418       2.27928       2.44765       2.48122       2.26168       2.10991       2.00294       1.72021       1.55581       1.30644       1.03709      0.816544      0.571740      0.408249      0.275975      0.192857      0.124507     0.0754186
  20   9 2203.3223    0.9254  0.7701 10.0192 -0.0056       8.26984  0.0295   0.0219   0.0522    0.1326   0.0000      0.972063   433.7349      0.995268       8.89568      0.271143       1.11193       1.13612      0.744063      -1.01385     -0.221714       2.55792       1.08738      0.196565     0.0142006      0.322051      0.328114     -0.275527     0.0533360     -0.147243       2.09906       2.74931       2.81942       2.67544       2.49596       2.26747       2.21115       2.06402       1.84160       1.59190       1.24981      0.967043      0.706341      0.490920      0.315643      0.207404      0.136197     0.0922204
  20  10 2352.4965    1.2910  0.9274 10.6642 -0.0009       3.68863  0.0311   0.0279   0.0577    0.1284   0.0000      0.844479   438.8020       6.75543       10.3591      -2.16196     -0.909029     -0.850653     -0.980491      -2.29074     -0.188341      0.384689      0.185198      0.574152      -1.11698     -0.234242      0.131871     -0.110866     -0.140434     0.0981853       1.85895       2.23608       2.40191       2.62520       2.41696       2.23436       2.14452       1.91256       1.59834       1.29506       1.09223      0.827074      0.620880      0.438042      0.325682      0.211609      0.145544     0.0896760
  20  11 2498.9991    1.7668  1.0816 10.8373 -0.0033       1.22739  0.0348   0.0358   0.0618    0.2169   0.0000      0.694820   437.8280      -2.02342       13.1869       1.41180       1.33835     -0.950173      0.717701     0.0724903      0.871930      -2.21546      0.227454      0.684185      0.708306     -0.234001     -0.707205      0.140728     -0.117622     -0.131341       2.00172       2.48748       2.81072       2.84851       2.75024       2.51104       2.34571       2.10470       1.71762       1.38989       1.17320      0.875317      0.654205      0.482440      0.328837      0.231856      0.150793     0.0945704
  20  12 2644.9955    2.2795  1.1013 11.0483 -0.0050       2.12895  0.0354   0.0452   0.0632    0.2763   0.0000      0.641041   440.8261       6.37849       13.1130       3.49128     -0.152413     -0.234656      0.751274      -4.75147      0.971131     -0.470398     -0.413786      0.641068      -1.64406      0.468598     -0.182066     -0.387187    -0.0106254      0.198081       2.15008       2.91778       3.22451       3.28989       3.22197       2.90930       2.55115       2.35127       1.80550       1.57785       1.13840      0.936026      0.675334      0.493173      0.336414      0.235048      0.150617     0.0959365
  20  13 2790.7713    2.8813  0.9299 12.0786 -0.0036      0.958044  0.0324   0.0600   0.0553    0.1512   0.0000      0.695327   436.8601       4.95867       16.4218      0.666018      -6.28877       2.91981       2.97715      -1.49499      -2.49772      -1.37440      -2.23379      -1.13210      -1.14093      0.159126   -0.00901495      0.155890     0.0815446     0.0927148       1.85701       2.58533       2.43109       2.71442       2.27095       2.53719       2.33182       2.10895       1.67026       1.40631       1.07174      0.806025      0.653909      0.497426      0.367548      0.244190      0.161869      0.100020
  20  14 2936.0700    3.5132  1.0469 11.7398  0.0023      0.659459  0.0312   0.0689   0.0587    0.2551   0.0000      0.654425   441.3039       4.26166       12.4246      0.750915      -1.42368      -4.89438      -2.74053      -2.11330       2.75103      -1.35540      -1.41902     -0.590050      0.141249     -0.498224      0.152877      0.183576     -0.115433     -0.130034       1.94368       2.42694       2.64367       2.76639       2.72502       2.48160       2.30266       1.91617       1.63260       1.35645       1.05034      0.813806      0.594131      0.436754      0.320698      0.218583      0.139146     0.0907344
  20  15 3080.5422    3.9423  0.9307 12.8722 -0.0009     0.0767903  0.0293   0.0831   0.0579    0.1501   0.0000      0.676729   439.6318       5.41879       9.03380      0.333866     0.0921672      -1.12879      -1.66951      -3.32930     0.0476441      -2.91670     0.0997169      0.796597      0.340287      0.397101     0.0428182     -0.150803    -0.0173621    -0.0274055       1.86072       2.33355       2.45736       2.56055       2.31211       2.22496       2.08989       1.85401       1.65088       1.42995       1.11096      0.862151      0.639949      0.461722      0.309995      0.203288      0.140086     0.0903075
  20  16 3224.5565    3.7843  1.3262 12.2564 -0.0022      0.487296  0.0399   0.0673   0.0674    0.2073   0.0000      0.481814   437.5182       4.48768       17.7697       1.98980      -2.17067     -0.450862      -2.60047      -3.98243       1.29186      -2.15868      -1.71257    0.00705718      -1.52377      0.900809     -0.336044      0.144967      0.135992    -0.0254164       2.44253       2.98618       3.22972       3.47313       3.41120       3.22289       2.79824       2.48240       1.95657       1.58562       1.31018      0.986727      0.729842      0.544221      0.381332      0.256253      0.176528      0.115235
  20  17 3368.2661    3.3851  1.9640 12.1544 -0.0013      0.557097  0.0473   0.0505   0.0860    0.1156   0.0000      0.306396   432.1898       14.5028       17.6919       3.52768     -0.945196      -5.17154       3.20363      -3.39100      0.999544      -2.82028      0.430266     -0.453900    -0.0658706      0.103176      0.465033     0.0281731      0.142575   -0.00113179       2.75282       3.47493       3.67519       3.90243       3.84927       3.57813       3.16354       2.83099       2.36910       1.94859       1.50905       1.22297      0.902568      0.648551      0.448099      0.303728      0.207007      0.138347
  20  18 3512.1600    2.8080  2.9990 11.5935 -0.0029      0.841941  0.0639   0.0355   0.1102    0.0993   0.0000      0.190233   437.7306       12.1294       11.7659      -1.33587      -5.33385      -1.29848       3.77091      -3.66593    -0.0622012      0.325531      -1.03396      -2.76561      -1.29954      -1.40970     -0.235269     -0.661553      0.182145      0.495590       3.42494       4.43871       4.84066       5.15952       4.94848       4.58286       4.20909       3.62078       3.02824       2.48735       1.99952       1.52035       1.16079      0.817022      0.594873      0.406058      0.262215      0.171403
  20  19 3655.9398    2.3669  4.3244 11.1489 -0.0008      0.507136  0.0782   0.0253   0.1391    0.0800   0.0000      0.122351   437.4373      -2.41849       13.7656      -1.69600       3.93300       4.42341       3.97050       6.75184     -0.991102      -1.60088     0.0862977     -0.806238     -0.986378      0.965277     -0.821685      0.541111      0.197278     0.0344883       4.20020       5.38156       5.74747       5.84872       5.88070       5.41928       5.08240       4.39898       3.80262       3.08692       2.54156       1.91587       1.45393       1.07010      0.741270      0.513827      0.336682      0.214995
  20  20 3799.9722    1.9779  6.2504 10.6962 -0.0007      0.630076  0.0967   0.0182   0.1812    0.0625   0.0000     0.0791472   439.9401       22.5212       15.2144       5.00387       10.2712      -1.90166      -4.74289      -1.50431       1.83953      -5.69196     -0.368478      -1.78586      -1.52865      -2.52838      0.748096     -0.371468     -0.387957     -0.109596       5.22600       6.76944       7.29792       7.47383       7.39502       6.97869       6.40754       5.48092       4.74468       3.78905       2.98036       2.33418       1.77656       1.31140      0.933583      0.641286      0.418926      0.270906
  20  21 3943.5433    1.6712  8.4658 10.4365 -0.0018      0.346440  0.1223   0.0140   0.2305    0.0512   0.0000     0.0655453   449.8044       26.6221       11.1794      -1.56092       7.36077      -5.15763      -11.8248      -3.53420       4.88492      -12.7151       3.40244       2.12780      -1.01408      -2.71419      0.680087     -0.592320     -0.300946      0.396882       6.28766       8.14669       8.72903       9.09349       8.94649       8.32478       7.59427       6.74008       5.71229       4.72819       3.76934       2.95461       2.19050       1.59100       1.11013      0.760745      0.506159      0.321267
  20  22 4087.4004    1.4261 11.2719 10.3031 -0.0000      0.244317  0.1679   0.0115   0.2963    0.0464   0.0000     0.0593663   430.2712       17.9224       10.4163       6.48588       23.7630       5.03009      -6.42918       2.70482       12.1079      -2.96393      -6.85132      -3.43957     -0.842483       1.85841       1.30821      0.539605     -0.758910    -0.0557088       7.90707       10.6193       11.2499       11.6549       11.3055       10.7986       9.72098       8.61452       7.39308       6.12350       4.83120       3.79516       2.78730       2.08878       1.43266      0.987361      0.642036      0.411249
  20  23 4231.1658    1.1891 13.4606 10.3086 -0.0004      0.236406  0.2210   0.0097   0.3734    0.0404   0.0000     0.0690577   452.5770       2.05349       2.68390       4.02791       29.7896      -1.76700       2.24973       1.52704       18.0203      0.703269       2.64767      -2.72223       2.91016    -0.0563107      -1.43481      -2.48633     -0.944915      0.451957       9.73916       12.8941       14.1230       14.4191       14.1315       13.3735       12.0228       10.5970       8.84933       7.27001       5.85638       4.53222       3.40535       2.45900       1.73188       1.19459      0.780846      0.503594
  21   6 1758.2662    0.3472  0.2663  9.9828 -0.0053       17.8886  0.0181   0.0146   0.0375    0.0423   0.0000       3.88265   440.8835     -0.472832       17.6346     -0.335946      -3.50969       1.45616      0.399142      0.576086      -1.25413     -0.251304     -0.650803      0.169254      0.312637      0.299961      0.294913     -0.230867      0.139273     0.0424326       1.14702       1.26150       1.74455       1.65703       1.39926       1.53311       1.38671       1.18472       1.25977      0.993167      0.685327      0.603179      0.408693      0.308314      0.246599      0.142352      0.119397     0.0699976
  21   7 1919.8973    0.5153  0.4589  9.8671 -0.0057       12.2641  0.0211   0.0155   0.0408    0.0629   0.0000       1.80188   437.2731     -0.301188       14.1327       1.75078      -3.02042      0.201024       1.50748      -1.72763      0.691882      0.755114       1.10958     -0.129252      0.609767     -0.561497     -0.453269     -0.124778    -0.0381908     0.0191193       1.36968       1.72766       1.81035       1.73938       1.73948       1.76753       1.61259       1.46081       1.20887       1.06413      0.831403      0.631681      0.498142      0.359284      0.286278      0.194299      0.134706     0.0852227
  21   8 2077.8410    0.7241  0.5892  9.9860 -0.0025       7.81912  0.0224   0.0179   0.0422    0.0801   0.0000       1.15115   440.2896      0.793303       13.9847       2.04556      -1.09622      -1.11618      0.913388      0.733076       1.21217     -0.454289     -0.135576     -0.172970     -0.670450     -0.429481      0.250486      0.113932     -0.243371    -0.0876245       1.36077       1.87556       1.98748       2.12873       2.04221       1.97405       1.74230       1.48954       1.34628       1.04338      0.829877      0.618382      0.495848      0.372824      0.275515      0.186321      0.130009     0.0858899
  21   9 2232.0366    1.0250  0.8860  9.7062  0.0002       5.66395  0.0303   0.0212   0.0514    0.1935   0.0000      0.760021   436.3463      0.238278       15.9701      -1.47267      -4.38058      -2.14684      -1.44625     0.0781470       1.71221      -1.69283     -0.610743    -0.0922645     -0.398618      0.209858     -0.156656    -0.0214360     0.0119201     0.0139336       1.82888       2.42016       2.69976       2.83046       2.72109       2.53190       2.24152       1.93338       1.66024       1.36549       1.11518      0.833768      0.633642      0.464052      0.320752      0.224933      0.153590     0.0997318
  21  10 2382.0322    1.3777  1.0478 10.5777 -0.0016       3.46180  0.0335   0.0271   0.0609    0.1579   0.0000      0.726450   439.6806       3.46166       11.6462      0.203722      -3.68258       1.73897       1.07921       1.66939      -1.20539       1.19702      0.297302      0.403288    -0.0763977      0.292917      0.193599     -0.432204     0.0240458     0.0835909       1.90703       2.53500       2.81558       2.73335       2.65264       2.47113       2.20482       2.05651       1.79514       1.55126       1.27356      0.951971      0.716510      0.538588      0.372298      0.255952      0.172607      0.103556
  21  11 2529.4051    1.8701  1.0651 10.5554 -0.0008       1.67288  0.0316   0.0354   0.0582    0.2357   0.0000      0.598473   439.8703       5.46808       14.8395      -4.46700       2.59699      -2.02460     -0.987374     -0.569086       2.34739      0.360601     -0.380224     -0.667859      -1.19066      0.480882     0.0935328     -0.208401      0.205978     0.0692503       1.89271       2.37467       2.46718       2.50934       2.51299       2.45238       2.24222       1.88716       1.65526       1.40440       1.15256      0.892796      0.669820      0.490984      0.346272      0.247558      0.168992      0.111113
  21  12 2676.3341    2.4474  1.0328 11.4881 -0.0031       2.43817  0.0312   0.0478   0.0597    0.1891   0.0000      0.630495   439.2254       3.95705       19.6236       3.84778     -0.836563     -0.311856       4.78184      0.443914     -0.617381    -0.0229322     0.0504828     -0.993978     -0.228875     0.0158677     -0.417666     -0.108349     -0.242064      0.124028       1.86386       2.38370       2.51032       2.60718       2.46615       2.40340       2.24679       1.99922       1.68885       1.30373       1.05884      0.828313      0.652960      0.476126      0.368503      0.249999      0.181059      0.118091
  21  13 2823.0912    3.1335  0.9119 11.9312 -0.0019       2.29338  0.0284   0.0636   0.0499    0.1921   0.0000      0.669006   438.4081       8.70448       19.0987    -0.0894085      -2.64507      -1.95816       1.10488      -2.17300      -2.52212      -1.99207       1.00065      -2.22472      0.286851     -0.384240     -0.193942     -0.183390     -0.116320   -0.00861349       1.72808       2.09043       2.25181       2.42123       2.20771       2.09299       1.96684       1.80326       1.57318       1.31429       1.05281      0.816157      0.616433      0.462579      0.348945      0.233311      0.160132      0.102283
  21  14 2968.9914    3.7164  0.9096 12.2822 -0.0022      0.918539  0.0278   0.0757   0.0507    0.2022   0.0000      0.551207   440.7733       8.03770       11.8864       1.38013     -0.987251      -1.05636     -0.104923       2.75512       1.39980       1.14536     0.0495521      -1.95979     -0.182261     -0.100963    -0.0996024     -0.240251    -0.0140415    -0.0691602       1.69046       2.12599       2.21400       2.34417       2.32022       2.21330       2.05548       1.72367       1.56612       1.24446       1.04447      0.829130      0.608377      0.455857      0.326927      0.223866      0.150426      0.101891
  21  15 3114.1845    3.9528  1.0739 12.7153  0.0001       3.00014  0.0330   0.0771   0.0588    0.1671   0.0000      0.616779   438.8531       12.0263       10.6941       4.53293      -2.09739      -1.61328      -1.12431      0.144795      -1.45561      -2.67991       1.00542     -0.361368      0.837894     -0.321317      0.344995    -0.0243062     -0.204739   -0.00668198       1.76744       2.25286       2.34027       2.52538       2.46973       2.40346       2.18988       1.86248       1.61174       1.38210       1.05829      0.872542      0.653735      0.479253      0.351914      0.242422      0.168001      0.111384
  21  16 3258.6951    3.8280  1.3896 12.2073 -0.0012       1.25574  0.0402   0.0644   0.0677    0.1781   0.0000      0.537377   432.2930       13.5816       11.8093      -1.02234      -5.50728      -2.38445      0.503229      -4.90190      -1.17872      -2.39374      -2.62273      -1.22192       1.21582     -0.464280     -0.155927      0.369094     0.0941341     0.0347367       2.27130       2.76696       2.92918       2.96161       3.01249       3.00758       2.58179       2.27678       2.01435       1.70996       1.37130       1.12983      0.826967      0.590856      0.426766      0.299969      0.202634      0.134459
  21  17 3403.1004    3.2639  2.0942 11.9141 -0.0021      0.610492  0.0479   0.0453   0.0865    0.1054   0.0000      0.303183   443.7391       12.7043       16.3671       5.38014      -2.72919       6.55042      -4.68883      -1.57081      -2.85811      -1.62264     -0.470918      0.540434     -0.431053      -1.57300       1.41471      0.608561      0.263438      0.148042       2.54374       3.20876       3.52004       3.56795       3.54482       3.30678       3.03459       2.71815       2.32706       1.96642       1.58943       1.26984      0.946467      0.704989      0.499672      0.344933      0.230662      0.156118
  21  18 3547.5143    2.7005  3.2253 11.6182 -0.0005      0.843983  0.0635   0.0318   0.1129    0.0771   0.0000      0.170269   440.3516       20.8791       7.88689       12.1134       7.03655      0.468456       1.05649      -3.36356       1.52845     -0.161490     -0.427402     -0.714948      0.647052      -2.37537     -0.152418      0.881309     -0.408224     -0.137127       3.23497       4.33092       4.51187       4.82455       4.63608       4.50110       4.00333       3.66821       3.07777       2.54025       2.01042       1.60496       1.22258      0.922119      0.657243      0.468251      0.318907      0.204425
  21  19 3691.9364    2.2474  4.7698 10.8780  0.0016      0.605549  0.0780   0.0223   0.1462    0.0792   0.0000      0.105739   441.8824       20.3254       13.2571       20.1644      -11.2163       4.28905      -4.79374      -12.4195       3.86455       5.74373      0.212412      -5.58358     0.0305979      -1.25464     -0.683031      0.400574     0.0887248     -0.145876       4.16528       5.44076       5.76109       6.07510       5.77197       5.55023       5.06549       4.59005       3.87934       3.30297       2.64919       2.07497       1.59538       1.17079      0.828631      0.581649      0.379966      0.257158
  21  20 3836.1895    1.8944  6.5860 10.6875 -0.0003      0.416112  0.1005   0.0171   0.1827    0.0593   0.0000     0.0772824   441.6654       2.60044       15.3799       7.98269     -0.468830       10.1617      -6.34208      -4.62086      -1.84295      -8.62416      -1.16793       1.19048       2.77748       1.77285       1.38721       1.40950     -0.438296      0.286390       5.06819       6.39628       7.01865       7.27745       7.26483       6.84614       6.25817       5.55178       4.72398       3.95962       3.25471       2.56112       1.90621       1.43117       1.02293      0.715557      0.488774      0.314375
  21  21 3980.3214    1.5829  9.1842 10.4557 -0.0008      0.309484  0.1309   0.0127   0.2459    0.0457   0.0000     0.0622077   436.5402       26.5366       22.2324       14.0495       1.56178       6.06866      -10.7719      -6.58842      -4.50782       2.37206      -3.39886       3.08343       1.18779      -1.99372       1.99277     -0.185781    -0.0869787     0.0213109       6.35647       8.28584       8.99360       9.48002       9.31669       8.76970       7.90385       6.96229       6.07313       5.08951       4.03969       3.26681       2.41942       1.78550       1.28237      0.901784      0.592647      0.395845
  21  22 4124.8674    1.3406 12.0574 10.3126 -0.0010      0.315349  0.1814   0.0102   0.3144    0.0425   0.0000     0.0618309   432.2615       17.4678       23.4419      -21.5532       27.8328      -16.7349      -8.16895      -7.31663       1.06944      -9.37487       5.40686    -0.0265983      0.322012      0.126147     0.0732417       1.03310      0.502232    -0.0304806       8.10912       10.5546       11.5374       11.8977       11.8220       11.1735       10.1783       8.96888       7.55611       6.42003       5.12435       4.06970       3.04413       2.30549       1.62086       1.14839      0.767051      0.506033
  21  23 4268.7888    1.0979 14.1358 10.2861 -0.0004      0.233810  0.2400   0.0086   0.3932    0.0384   0.0000     0.0713119   468.9691       39.5116       23.8850       20.6729       18.6880      -14.5274      -14.1181       3.63255      -8.11097      -10.9544       8.88634      0.826686       4.55673      -1.19143      0.477131     -0.123838       1.87291      0.192622       9.75077       12.6409       13.9120       14.5730       14.2650       13.5423       12.3303       10.9454       9.40458       7.74968       6.32665       4.96550       3.80509       2.81393       2.03515       1.43088      0.955389      0.632220
  21  24 4412.7208    0.9035 16.5674 10.2632 -0.0007     0.0872341  0.3216   0.0074   0.4904    0.0336   0.0000     0.0901212   446.3094       10.3907       15.3312      -6.45820       9.82739       16.2517       20.5485      -23.8088     -0.206235      -6.29634      -5.95514      -1.30019       5.55040      0.617564       1.69571       1.33325     -0.508461      0.581298       11.6512       15.6491       16.9473       17.5639       17.4927       16.5198       15.1095       13.4518       11.4709       9.59244       7.77342       6.13041       4.67274       3.53427       2.48209       1.78635       1.16822      0.785116
  22   6 1781.5628    0.3720  0.3575  9.9358 -0.0023       12.7871  0.0181   0.0126   0.0390    0.0464   0.0000       2.92564   437.5775      0.147428       19.3036      0.482172     -0.930782      0.923753    -0.0706100      0.377365     -0.658863      0.331276      -1.03597      0.123703     -0.640282      0.461613      0.105236    -0.0376636     0.0619610    -0.0318200       1.15329       1.56231       1.71423       1.69995       1.65709       1.62596       1.47997       1.30356       1.17604      0.935299      0.727796      0.631389      0.485530      0.357981      0.252760      0.179463      0.119336     0.0857188
  22   8 2104.8302    0.7714  0.7090  9.9929  0.0007       4.52981  0.0249   0.0177   0.0469    0.0971   0.0000      0.951321   439.7565     -0.517565       18.1041       1.59557      -1.32611      0.448229       1.18249      -1.67159     -0.835782     -0.728484      0.232229       1.18326      0.117735     -0.266553      0.405478      0.202234     -0.216926     0.0180012       1.43216       1.83734       1.99316       2.09800       2.05889       1.91863       1.75022       1.56991       1.43817       1.14497      0.973155      0.749860      0.585522      0.435690      0.328556      0.226035      0.158907      0.106262
  22   9 2260.0787    1.1018  0.7879 10.2622 -0.0044       4.92030  0.0252   0.0240   0.0491    0.1263   0.0000      0.781506   440.7974       3.83546       16.1564       3.06753      -4.84564     -0.930554      0.110887      -2.21124     -0.114143     -0.735250      0.817760      0.588141      -1.50972     -0.334219     -0.160599     -0.187098      0.230157     0.0780885       1.49233       1.84928       1.96187       2.10252       2.13158       1.96587       1.79851       1.59554       1.38936       1.18763      0.997738      0.761518      0.618190      0.451504      0.324022      0.214986      0.161847      0.106259
  22  10 2410.9144    1.5434  0.9801 10.4785 -0.0010       3.36238  0.0295   0.0302   0.0545    0.1915   0.0000      0.657618   434.9967       5.84468       15.7310       4.06513      0.951463     -0.594090       1.05498     -0.856169     -0.133061      -1.03922      -1.36336      -1.06440     -0.225273      0.820675    -0.0851999      0.111103      0.362718     0.0653863       1.68150       2.16219       2.22256       2.38787       2.32687       2.26462       2.06723       1.80195       1.59275       1.31279       1.14192      0.853922      0.667210      0.492666      0.363384      0.258811      0.187055      0.119332
  22  11 2559.3029    1.9915  1.0146 11.1830  0.0009       2.02122  0.0304   0.0384   0.0565    0.1609   0.0000      0.611622   440.9851       4.21173       15.6788      0.364789      -4.49490       2.91974      -2.51631      -1.09543      0.295811      -2.38630      -1.81312      0.778829     -0.765607     -0.503476      0.327208     0.0698974     -0.373656     0.0669842       1.71068       2.17197       2.29946       2.31266       2.27190       2.27072       2.14593       1.92672       1.59331       1.28454       1.09399      0.889245      0.676789      0.508426      0.369561      0.269791      0.188658      0.125397
  22  12 2707.2361    2.5583  1.0006 11.6294 -0.0020       2.82853  0.0314   0.0495   0.0546    0.1847   0.0000      0.645783   439.2214       4.77602       15.7935     -0.285223     0.0185173      -4.15492      -2.51611     -0.639849       1.07771      -2.13820      -2.35821     -0.251938     -0.942197      0.486814     -0.361893     -0.336429     0.0526743      0.177421       1.91439       2.53705       2.74556       2.86307       2.66050       2.38137       2.20703       2.04433       1.84359       1.59134       1.31000       1.05529      0.789843      0.575139      0.406863      0.284274      0.187497      0.121594
  22  13 2854.8670    3.3576  0.9109 12.0284  0.0026       1.09489  0.0272   0.0670   0.0502    0.1926   0.0000      0.619036   438.4679       3.19455       12.1084       2.80263      -1.26573      -3.49192      -4.31534      -1.25639       1.22757      -1.21390      -1.27367     -0.439443      0.850368      0.461045      0.262073     -0.157555      0.129187      0.159106       1.57148       1.98524       2.12945       2.16609       2.12305       2.03623       1.90151       1.63899       1.49740       1.28261       1.08421      0.826841      0.641650      0.494321      0.351153      0.248946      0.173720      0.112976
  22  14 3001.5389    3.7359  0.9805 12.5571 -0.0029       1.01747  0.0295   0.0736   0.0545    0.1743   0.0000      0.603610   438.1800       10.5124       16.4180       1.18976     -0.439034     -0.991459     -0.774071      -3.26494     -0.374385      -1.19675      0.248136      -1.37252     -0.179798      0.399826     -0.145006      0.304702     -0.258639     -0.204017       1.64457       2.08074       2.35980       2.43351       2.41285       2.29258       2.10667       1.83230       1.56616       1.25952       1.03281      0.834029      0.621940      0.475754      0.349666      0.249773      0.169872      0.121493
  22  15 3147.1908    4.0610  1.1997 12.5669 -0.0013       1.21350  0.0348   0.0740   0.0637    0.1976   0.0000      0.608749   439.9809       7.71102       14.7294       5.26420     -0.839321      -2.01635      0.401338     -0.166373     -0.960684     -0.553981     -0.631914      -1.86291       1.02492     -0.887355     0.0162195     -0.239296      0.222002     0.0457296       1.89885       2.44323       2.65264       2.76564       2.71348       2.60699       2.34065       2.03300       1.77010       1.55068       1.26559      0.945779      0.725299      0.563735      0.408614      0.287863      0.205143      0.128575
  22  16 3292.4169    3.6616  1.6554 12.2836 -0.0008      0.718939  0.0420   0.0566   0.0759    0.1372   0.0000      0.406915   440.4775       15.5733       14.6402       5.72573      -1.80222      -7.16612      -3.67002       1.34746       2.23309      -2.59114      0.273267      -2.21495     -0.289395     -0.987238     -0.396898      0.534706     0.0773289    -0.0567557       2.17030       2.91713       3.04644       3.22787       3.02992       3.05132       2.66280       2.46406       2.11126       1.77645       1.44243       1.17788      0.896638      0.672439      0.479933      0.332394      0.235160      0.154488
  22  17 3437.5147    3.1561  2.3622 11.6144 -0.0019      0.764395  0.0508   0.0390   0.0848    0.0992   0.0000      0.221261   441.0427       10.7372       19.3470       3.25156      -1.63153      -5.16712       4.38454      -3.00288       4.32512      -2.91398       3.33589     -0.586250     -0.129003      -1.02534     -0.279771     0.0179221    -0.0349697      0.236248       2.53995       3.27885       3.52479       3.73987       3.69781       3.52337       3.17286       2.91448       2.52279       2.03599       1.70395       1.32381       1.06055      0.781698      0.576655      0.417336      0.283238      0.193247
  22  18 3582.5456    2.5329  3.5951 11.4553  0.0007      0.853300  0.0660   0.0274   0.1164    0.0677   0.0000      0.144228   432.5299       12.5962       18.6443       10.8384      -3.91337       3.71691     -0.241805      -3.93570       1.54903       3.88226      -2.93467      -1.47446      0.950985      0.285940     -0.824275     -0.234652    -0.0517592     -0.103564       3.25613       4.31004       4.62869       4.77342       4.86907       4.43603       4.21813       3.65607       3.30110       2.72793       2.24224       1.80479       1.40116       1.03627      0.751086      0.533449      0.366109      0.246943
  22  19 3727.3568    2.1563  5.2073 10.9917 -0.0007      0.570404  0.0828   0.0203   0.1501    0.0617   0.0000     0.0968678   439.6588       22.0376       10.5974     -0.313101      -1.57457      -11.6799      -6.91076      -3.38152     -0.343900      -3.94850      -2.27069      -2.60797      -2.57452       1.14881      0.985375      0.900456     -0.317012     -0.187869       4.11695       5.30995       5.81053       6.04754       5.92635       5.64509       5.22208       4.58767       4.02899       3.41476       2.82125       2.26793       1.73018       1.33257      0.921322      0.655545      0.456557      0.312349
  22  20 3872.3285    1.8204  7.3209 10.5156 -0.0023      0.459527  0.1052   0.0150   0.1876    0.0545   0.0000     0.0658647   436.2111       16.9640       14.9020       6.31295      -1.09797      -2.97618       2.35650       5.94985      -4.98065      -6.06770      -4.50407      -5.93827      -4.21117      0.909911     -0.465875     -0.674292    -0.0815341    -0.0306995       5.12435       6.61002       7.25658       7.50558       7.32878       6.98752       6.45729       5.77383       5.02414       4.31531       3.51890       2.84221       2.16995       1.63115       1.17229      0.840209      0.563764      0.381878
  22  21 4016.8010    1.5037  9.6650 10.4644 -0.0005      0.338546  0.1391   0.0120   0.2508    0.0433   0.0000     0.0637117   433.0710       25.1398       18.1706       5.26033      -11.1330       2.36358      -3.54904      -19.4327       12.7593      -11.3870      -4.08664      -5.61235       1.76228       2.24224       1.06495      -1.58343    0.00885188     -0.119667       6.35301       8.26596       9.05217       9.43761       9.27943       9.00280       8.16609       7.16015       6.32966       5.30550       4.37302       3.44200       2.66162       2.01079       1.44868       1.06335      0.717130      0.483205
  22  22 4161.4012    1.2888 12.6324 10.3616 -0.0014      0.183150  0.1929   0.0096   0.3298    0.0388   0.0000     0.0620733   440.6210       17.7289       15.0978       30.5657       18.2234      -5.97605       26.1155      -8.80291       6.60859      -5.36415     -0.347739       3.07604      -4.72860      -1.55019       1.54653      -1.74008     -0.843135      -1.56231       7.86616       10.1830       11.2506       11.7455       11.5350       10.9638       10.1464       8.98465       7.96095       6.65227       5.47902       4.30870       3.39589       2.54213       1.84837       1.32482      0.909990      0.605136
  22  23 4307.0256    1.0772 15.0058 10.2924 -0.0001      0.352910  0.2491   0.0081   0.3987    0.0350   0.0000     0.0688897   451.7175       24.2889       4.68552       7.84008       6.85155      -18.8464      -2.02770      -18.1144     -0.492869       19.3624       4.11920      -2.11393      -7.14378       4.65940      0.410501      -2.00827      -1.87405     -0.214690       9.50849       12.3989       13.6392       14.5822       14.0640       13.5735       12.3545       11.1610       9.41453       8.07806       6.64348       5.28854       4.07116       3.05660       2.26080       1.60478       1.07321      0.744709
  23   7 1969.7134    0.5657  0.5054 10.0522 -0.0040       10.9430  0.0207   0.0153   0.0407    0.0614   0.0000       1.60965   439.9483     -0.410462       15.5560      -2.35137      -4.41440     -0.260447      -2.90580     -0.753781      -1.08780      0.608509     -0.302216      -1.14262      0.185788     -0.205983    -0.0933248     -0.184476     -0.122364    -0.0488159       1.36485       1.84840       2.02682       2.11247       2.05081       2.00727       1.86847       1.56873       1.32744       1.10819      0.879026      0.721321      0.544905      0.403407      0.293751      0.214868      0.162797      0.105292
  23   8 2131.2289    0.8270  0.7108  9.9832 -0.0018       7.51900  0.0242   0.0185   0.0459    0.0983   0.0000      0.941907   438.4874      -1.69798       15.7890     -0.284077      -3.55377     -0.101144     -0.822153       1.28359      0.975929       1.59320       1.12488     -0.596961    -0.0518176      0.511225      0.151119      0.176949      0.132482     -0.150186       1.33075       1.74651       1.92769       1.92194       1.91496       1.85409       1.59749       1.51997       1.36636       1.17378       1.00284      0.766447      0.611940      0.480329      0.348187      0.242621      0.166649      0.110146
  23   9 2287.6470    1.1434  0.9147 10.3285 -0.0011       4.56887  0.0307   0.0222   0.0511    0.1339   0.0000      0.758935   441.7717       1.07929       18.0377     -0.473931      -1.11857      0.912248      -2.57391      0.982467       1.37908     -0.743251     -0.428955     -0.734793    -0.0529833      0.258027      0.114449    -0.0694633     -0.184480     -0.110364       1.55964       2.16923       2.28416       2.57006       2.31328       2.37759       2.09082       1.91053       1.61828       1.38334       1.12194      0.919508      0.700314      0.523343      0.384042      0.288581      0.191898      0.130930
  23  10 2439.2906    1.5580  1.0907 10.6203 -0.0015       2.57436  0.0317   0.0289   0.0602    0.1992   0.0000      0.641213   439.6848      0.141812       15.2167       4.21796      -3.62237     -0.779524       2.43630     -0.640051      0.343493      -2.12313      0.938119      0.319095       1.00998    -0.0727883      0.126045     -0.240208     0.0811619      0.100119       1.73604       2.10068       2.23624       2.38877       2.32106       2.29418       2.10304       1.94727       1.58966       1.41789       1.16245      0.936743      0.706747      0.543430      0.420056      0.312103      0.224603      0.154930
  23  11 2588.7433    2.1637  1.1045 10.6507  0.0002       1.63490  0.0338   0.0394   0.0571    0.2833   0.0000      0.606950   439.9129       5.15276       15.0785      0.372956      -1.43501       1.38746      -3.85905   -0.00591158       1.48105     -0.219362      0.998810      0.145105      -1.12226     -0.396482      0.292602     0.0572041      0.157819      0.214015       1.83621       2.26677       2.46697       2.59918       2.33087       2.16902       2.14635       1.93131       1.74745       1.59990       1.33193       1.04418      0.820252      0.600348      0.439064      0.321659      0.218704      0.143306
  23  12 2737.6847    2.6513  0.9869 11.6043  0.0007       1.36527  0.0273   0.0499   0.0547    0.1730   0.0000      0.573512   437.7249       8.36980       14.7198      0.574169      -2.92479      0.162659      -2.33133      -3.64480    -0.0343609       1.25442     -0.499280     -0.958646      0.526568     -0.410911     -0.344262     -0.380153     -0.260073      0.146217       1.42073       1.89060       2.06486       2.16533       2.10490       1.99749       1.86941       1.70438       1.42946       1.24505       1.03079      0.832151      0.638455      0.483130      0.363178      0.252181      0.181720      0.124845
  23  13 2886.2252    3.4040  1.0240 11.7143 -0.0025       2.54204  0.0297   0.0622   0.0539    0.2616   0.0000      0.671238   437.0937       4.77110       12.4612       4.71638      -1.90819       2.72102      -2.89833     -0.314414      -2.52546     -0.761394     -0.643982     -0.827833     -0.420605     -0.645819     -0.632927     0.0321413   -0.00622644     0.0623044       1.55166       2.14096       2.33321       2.42470       2.39232       2.34621       2.10962       1.86189       1.56792       1.32898       1.05905      0.845428      0.628093      0.509605      0.365734      0.284592      0.199943      0.137247
  23  14 3033.5172    3.8809  1.0811 12.4727 -0.0021      0.157619  0.0307   0.0713   0.0580    0.2037   0.0000      0.609720   435.9723       8.87121       14.5410     -0.929219      -6.54364    -0.0393671     -0.487962      -3.05956    -0.0801342      -1.53491       2.61507      -1.05706     -0.166136     -0.408207      0.516938      0.204233     -0.187597     0.0614373       1.56988       2.04534       2.16859       2.35107       2.21804       2.19174       1.94813       1.79859       1.61021       1.40703       1.12018      0.905045      0.711661      0.544286      0.396908      0.298976      0.207375      0.136377
  23  15 3179.8343    3.8663  1.2642 12.6289 -0.0075      0.880545  0.0348   0.0645   0.0633    0.1531   0.0000      0.455548   439.9007       9.33795       16.3941       6.24281     -0.863516      -2.06252      -2.61346      -1.93642      -1.26013      -3.14556      0.427876     -0.262266     -0.670710     -0.504537     -0.905133      0.178539     0.0554331     0.0913190       1.71118       2.24268       2.44683       2.46392       2.53402       2.38348       2.24842       2.03500       1.74799       1.49144       1.18046      0.966547      0.741341      0.603404      0.428369      0.316763      0.225155      0.152740
  23  16 3325.7933    3.4673  1.7453 12.2973 -0.0034       1.63118  0.0410   0.0514   0.0761    0.1088   0.0000      0.358979   435.4038       9.05229       6.48577       6.09642       3.70718       1.29841       1.40170      -3.47738      -1.72117      -1.99766      0.736477     -0.810758     0.0441754      -1.28506     -0.526465     -0.309712      0.537107      0.264767       2.03318       2.62402       2.83838       3.05449       2.97603       2.87627       2.58963       2.33129       2.04491       1.72019       1.44887       1.15781      0.922123      0.669216      0.498705      0.371541      0.253818      0.173151
  23  17 3471.5579    3.0201  2.7818 11.6464 -0.0004      0.748457  0.0539   0.0344   0.0935    0.0744   0.0000      0.192095   435.0240       9.41091       11.0378       5.17290      -3.78294      0.140217     -0.704184      -2.47183       2.27426      -4.60772      0.822056     -0.155589     -0.411887     0.0429087      0.666728      0.358223      0.190064      0.126608       2.68888       3.49041       3.71066       4.04767       3.94427       3.73454       3.50793       3.16357       2.67425       2.26802       1.84177       1.47955       1.14668      0.904623      0.667744      0.476709      0.341777      0.234326
  23  18 3617.2207    2.4702  3.9875 11.2874 -0.0005      0.817333  0.0677   0.0247   0.1181    0.0617   0.0000      0.121315   437.9382       17.4525       15.7958      0.504376      -4.35935      -1.50847       3.71315      -3.82071       3.95292      0.541616      -3.09778      -3.71269       1.87621      0.326108     -0.799458     -0.491048      0.623682      0.230326       3.20873       4.08409       4.54226       4.70143       4.63199       4.53475       4.23896       3.68008       3.26769       2.83657       2.27196       1.88743       1.46690       1.12101      0.835043      0.595979      0.414728      0.288444
  23  19 3762.5560    2.0620  5.9448 10.8024 -0.0003      0.478765  0.0871   0.0179   0.1615    0.0577   0.0000     0.0843799   438.3160       13.7964       8.96906       4.79005      -6.12571     -0.959697       2.25322      -3.81734     -0.577841      -8.82483     -0.658474    -0.0241747     -0.851763      0.162153     -0.298719     -0.521240     -0.286366    -0.0992501       4.13208       5.43789       5.94338       6.27169       6.09691       5.83545       5.39930       4.89694       4.26193       3.58192       3.00312       2.39455       1.88281       1.42517       1.05084      0.769400      0.532765      0.366940
  23  20 3907.8481    1.7317  7.9139 10.6310 -0.0003      0.296354  0.1104   0.0139   0.2036    0.0470   0.0000     0.0647487   437.3128       17.8000       13.3081       14.7472       3.32242       3.07466       4.83580      -9.53878      -1.97413      -4.70508     -0.317841      -3.18282      0.468271     -0.663522      -1.90246     -0.115787     -0.258544    -0.0443933       5.02958       6.51157       7.22967       7.52493       7.38063       7.11001       6.65282       5.96894       5.16960       4.38779       3.67924       2.92506       2.29390       1.75993       1.30794      0.952720      0.658400      0.454985
  23  21 4053.3018    1.4513 10.1715 10.4565 -0.0018      0.372509  0.1451   0.0111   0.2564    0.0408   0.0000     0.0610957   438.0426       14.4377       19.0878       13.8127      -10.4064     -0.152004      -3.57726       5.08509      -3.25780      -21.1992       2.00103      -2.36885      -1.61237       3.44444      -1.23547     -0.631212     -0.628220     -0.293298       6.21527       8.23361       8.80613       9.41569       9.45270       8.94905       8.23090       7.45581       6.36680       5.56189       4.53850       3.70857       2.82901       2.18362       1.63153       1.17811      0.810210      0.562348
  23  22 4197.9909    1.2168 12.4913 10.3773 -0.0010      0.161221  0.1930   0.0091   0.3299    0.0374   0.0000     0.0680224   438.1951       24.0409      -1.62734      -2.34134       6.82968       2.55851      -4.80128      -10.6427       3.80062      -1.79816      -6.23454       8.78053       2.26933      -2.29510      -3.78290      -3.64191     -0.812643     -0.425779       7.69265       10.0667       11.0612       11.3033       11.4068       10.8454       10.1476       9.19292       7.94719       6.85028       5.57021       4.59759       3.57230       2.72206       2.01163       1.48735       1.03837      0.713948
  24   6 1826.3318    0.4089  0.3841  9.9187 -0.0029       10.9473  0.0242   0.0127   0.0378    0.0472   0.0000       2.58750   441.2668     -0.349101       17.6569       2.90991      -3.81400       1.89823     0.0590233      0.470337      -1.03134      0.162584      0.976332     -0.168010     -0.443606      0.285400      0.110769     -0.297657    0.00153289    -0.0987820       1.75695       2.68528       3.03583       3.33149       3.34937       3.11104       2.83960       2.46333       1.97613       1.51234       1.05663      0.772939      0.595298      0.424906      0.320624      0.244433      0.182093      0.133680
  24   7 1993.6455    0.6103  0.5583  9.9167 -0.0008       8.60910  0.0192   0.0154   0.0441    0.0711   0.0000       1.24561   440.1219     -0.798429       18.1283       1.47711      -2.56451      -3.04110       1.14786       1.00097      -1.63851     -0.297107      0.100169      0.340942     -0.173093     -0.118653      0.113127    -0.0269424     0.0932519     0.0650646       1.08366       1.37982       1.44432       1.61056       1.62400       1.55211       1.42825       1.28529       1.11957      0.997451      0.840247      0.667884      0.512764      0.381748      0.320249      0.227813      0.164647      0.113941
  24   8 2156.8777    0.8848  0.7094  9.9673 -0.0061       7.25624  0.0227   0.0193   0.0457    0.1066   0.0000      0.882930   439.3840       1.24970       18.9816    0.00840895      0.386678      -1.21796     0.0250099       2.99062      -2.29796      -2.06622      0.498294     -0.694291      0.232412    -0.0651734     -0.650076     0.0566071     -0.112641     -0.306901       1.24984       1.59997       1.74952       1.75296       1.83710       1.70925       1.52277       1.39578       1.32089       1.12945      0.948984      0.770134      0.608198      0.468096      0.359756      0.247242      0.182715      0.128700
  24   9 2314.4091    1.2135  0.9011 10.5635 -0.0043       3.50914  0.0270   0.0244   0.0522    0.1243   0.0000      0.749780   438.9876       3.91271       16.4573      -1.93007      -3.47218      0.216532       2.91260       2.53376     -0.918854      -1.14242    -0.0954493      -1.74829    -0.0515126      0.507718     -0.539733     -0.203854     0.0208994     0.0400152       1.41493       1.83903       1.99703       2.10088       2.05581       1.97403       1.80809       1.65281       1.45750       1.28986       1.08498      0.894132      0.710832      0.540572      0.412101      0.286630      0.201582      0.139549
  24  10 2467.1014    1.6965  1.0863 10.5525 -0.0018       1.57412  0.0323   0.0305   0.0568    0.2247   0.0000      0.626607   441.0993       1.64580       12.7284      0.167626     -0.950305      0.384472     -0.358229      -1.55397     -0.483046      -1.65131      0.870993      0.179278      -1.23789    -0.0228251     0.0462524      0.143354     0.0763543      0.139407       1.72021       2.25382       2.43081       2.46636       2.36389       2.25388       2.13155       2.00868       1.80907       1.58726       1.26279      0.988006      0.796266      0.591419      0.458528      0.346638      0.257457      0.184896
  24  11 2617.8044    2.1872  1.0957 11.2459 -0.0013       2.41519  0.0312   0.0391   0.0553    0.1886   0.0000      0.594924   438.3154       4.10468       15.7091       4.44801      -4.18075     -0.748138      -3.73085     -0.310782       1.50561     -0.425142      -1.45029     0.0133306     -0.382520     -0.559879    -0.0793758     -0.241695      0.387060     -0.214254       1.52879       1.91084       2.14126       2.31415       2.24013       2.12980       2.02480       1.82614       1.59106       1.35763       1.09539      0.908535      0.718632      0.546822      0.426961      0.309556      0.224955      0.157453
  24  12 2767.7883    2.8519  1.0496 11.2088 -0.0034       1.52307  0.0287   0.0505   0.0527    0.2612   0.0000      0.540131   438.7770       2.24743       17.2581       1.46701      -2.22788      0.965521     -0.698035      -1.47666       2.50440      -2.07634       1.03782     -0.657182     -0.617468     -0.176759      0.535265     -0.471754      0.133633      0.183008       1.51020       1.91890       2.00480       2.11744       2.13474       2.07185       1.95912       1.76438       1.51431       1.29215       1.07460      0.836951      0.673693      0.542938      0.429268      0.301906      0.205659      0.145648
  24  13 2917.0659    3.4681  0.9830 12.3164 -0.0008       1.52629  0.0289   0.0642   0.0494    0.1701   0.0000      0.615494   440.7432       7.84447       12.9950       5.03073      -1.39102      0.225199     -0.151417     -0.427374       1.80410      -2.28174       1.06845     0.0983583     -0.808696     -0.315471     0.0275109    -0.0715518   -0.00492718    -0.0726570       1.49046       1.86362       1.96157       2.02027       2.14245       2.13816       1.93379       1.73345       1.47410       1.25823       1.04548      0.876757      0.670719      0.544946      0.387787      0.300001      0.203828      0.155661
  24  14 3065.1040    3.9511  1.0317 12.5649 -0.0008      0.628110  0.0317   0.0708   0.0534    0.1825   0.0000      0.650723   440.0420       6.92803       14.4582       4.86957      -6.90833    -0.0182061       1.24459       1.59168      0.291912     -0.181009       1.16340     -0.122180     0.0904046      -1.06380     0.0242513     -0.134176      0.193635   0.000709652       1.58665       2.00185       2.08193       2.34838       2.31998       2.11121       1.93424       1.84590       1.66241       1.36668       1.12082      0.927557      0.757955      0.593755      0.430837      0.300723      0.217525      0.159974
  24  15 3212.1263    3.8897  1.3632 12.7888 -0.0037      0.989020  0.0371   0.0649   0.0647    0.1371   0.0000      0.506159   436.1452       7.99866       12.4309       1.83402      -3.94696      0.358464       1.41247      -1.66840     -0.212615      -2.90361      0.546100     -0.893909     0.0919337     -0.932085      0.136467     -0.682138    -0.0842641    -0.0249360       1.72575       2.21460       2.33698       2.48228       2.49846       2.41828       2.17802       1.99259       1.82071       1.54792       1.28833       1.06644      0.842051      0.652701      0.490656      0.356024      0.255362      0.178096
  24  16 3358.6612    3.4864  1.8897 12.1766 -0.0030      0.661328  0.0426   0.0475   0.0756    0.1034   0.0000      0.345163   441.8516       8.44619       11.7553    -0.0508001      -6.15685      -1.34160      -3.02659      -2.77185      -1.19047      -2.65935       1.42024     -0.506522      -1.67075      -1.46070     0.0394797     -0.902849     -0.195816     -0.242770       1.98117       2.59963       2.76246       2.95112       2.95801       2.80914       2.60438       2.35166       2.13599       1.79497       1.47904       1.17684      0.964189      0.749107      0.561689      0.414366      0.289263      0.207901
  24  17 3505.0078    2.8656  3.0205 11.4704 -0.0008     0.0740937  0.0549   0.0303   0.0964    0.0678   0.0000      0.166067   434.7435       11.3557       14.0313      -1.15757       1.23369      -3.97725      -3.65485      -11.3011      -2.27895      -3.66770     0.0642151      -3.56448      0.596484      0.926837      0.136135      0.465081     0.0200520     -0.633491       2.57022       3.29336       3.58541       3.68096       3.76055       3.61021       3.29208       2.99868       2.70461       2.30784       1.95162       1.60812       1.30962      0.986156      0.729905      0.526057      0.371932      0.266569
  24  18 3651.3252    2.3569  4.3748 11.2018 -0.0005      0.513519  0.0694   0.0220   0.1248    0.0549   0.0000     0.0982653   437.1837       22.7577       12.3407     -0.976307       6.34592      -1.24647      -2.65161      -10.9072      -5.01629       2.77815      -2.70533     -0.349085      0.802517      0.231938       1.11267      0.727178     -0.406474     -0.308112       3.26341       4.14892       4.66745       4.86003       4.76376       4.62072       4.28888       3.84235       3.42053       2.94357       2.47887       2.01997       1.57649       1.22507      0.915561      0.677776      0.486400      0.337076
  24  19 3797.2183    1.9733  6.0759 10.8480 -0.0010      0.502293  0.0883   0.0166   0.1625    0.0518   0.0000     0.0820859   441.5852       14.2312       13.0292       2.30194      -11.1283       1.74679      -13.1122     -0.469634      -7.05149       2.68811      0.917024      0.505300       3.43471      0.141605      0.687163     -0.289855      0.567864     -0.641788       4.03249       5.26300       5.77500       5.97721       6.03837       5.75152       5.40082       4.86618       4.21336       3.66282       3.06567       2.53679       1.98820       1.52034       1.15394      0.828444      0.600336      0.419424
  24  20 3943.0833    1.6386  8.2456 10.5606 -0.0002      0.377807  0.1142   0.0129   0.2109    0.0457   0.0000     0.0651353   441.9983       23.3289       2.95500      -4.57643      0.395722       8.79584      -1.05474      -3.01759     -0.570209     -0.478194       5.15478      -4.10722      -3.93826      -1.97538       1.36640     0.0481470     -0.656083      0.208463       4.88047       6.49815       7.07509       7.30467       7.45598       7.10986       6.74269       5.98730       5.31706       4.55141       3.79469       3.13669       2.49329       1.90928       1.43610       1.07113      0.743590      0.522157
  24  21 4088.9437    1.3892 11.0234 10.4450 -0.0006      0.318187  0.1568   0.0103   0.2759    0.0389   0.0000     0.0619096   443.4654       1.82481       29.6544       5.92619      0.212291      -1.40727       11.9453      -11.3869      -1.40576       2.52905      -1.81375      -3.12727       1.08415      -3.43401      -1.47642     -0.280630       2.40691      0.947716       6.34624       8.44731       9.14473       9.72297       9.61303       9.42619       8.74075       7.81189       6.88270       5.83809       4.84687       3.92691       3.12390       2.42267       1.82619       1.34288      0.972760      0.674295
  24  22 4234.4012    1.1728 13.8966 10.3531 -0.0026      0.192677  0.2143   0.0081   0.3603    0.0344   0.0000     0.0678350   439.1291       14.0891       24.9326    -0.0371325      -15.8083       4.10318       15.9362      -10.5148      -22.9074      -10.4257       5.15419      -2.14134      -7.31736      -1.63445       1.17995       2.59004     -0.210154     -0.552415       7.68855       10.2987       11.3625       11.9197       11.8772       11.4115       10.7825       9.43253       8.61059       7.23713       6.07996       4.96684       3.94999       3.03953       2.32670       1.66071       1.19699      0.833867
  25   5 1674.1289    0.2777  0.2006  9.9971 -0.0075       24.3589  0.0167   0.0124   0.0307    0.0350   0.0000       6.97752   440.6115     -0.448909       19.4505      0.360443     -0.697743       1.15598      0.818797     0.0459766     -0.270352     -0.505736     -0.811149     0.0267888    -0.0200280    -0.0132752     -0.585044     -0.221904    -0.0547467     0.0622615      0.877847       1.37739       1.24515       1.26506       1.23623       1.14047       1.24395       1.02242      0.906851      0.887725      0.936297      0.753794      0.632381      0.412806      0.334862      0.214000      0.156527      0.127241
  25   6 1847.9608    0.4351  0.4304  9.9764 -0.0075       12.1268  0.0215   0.0129   0.0352    0.0497   0.0000       2.08368   440.5440     -0.362917       20.7647    -0.0464350     -0.875768       2.84149       2.95343      0.313521       1.79468      0.102983       1.79703      0.721739     -0.735418      0.171242      0.209162     -0.123266      0.266706     -0.138859       1.04092       1.47289       1.73963       1.64116       1.84039       1.62560       1.59307       1.37932       1.24009       1.02969      0.941509      0.678409      0.584920      0.452277      0.344142      0.242412      0.176662      0.121277
  25   7 2017.0056    0.6473  0.6804  9.9464 -0.0036       8.86176  0.0220   0.0148   0.0474    0.0749   0.0000       1.12991   440.6848     -0.148205       20.4599     -0.810057      -1.82524      0.417949      -1.80664      0.267111     -0.537032      0.512096      0.710315     -0.407459     0.0818371     -0.124859     0.0201618      0.348355      0.104102  -0.000473936       1.13109       1.50054       1.53032       1.68688       1.63163       1.65285       1.50697       1.39507       1.21825       1.07020      0.927129      0.755146      0.642433      0.481782      0.352399      0.277432      0.192246      0.134661
  25   8 2181.8742    0.8919  0.8482 10.0217  0.0009       6.95854  0.0265   0.0179   0.0492    0.1087   0.0000      0.882629   439.1063       2.83454       16.0847     -0.738110     -0.644944       3.75718     -0.103030     -0.513147       2.00306     -0.580419      0.166353      0.440257     -0.146653      -1.16259    0.00128700     0.0982282     -0.351815    -0.0580593       1.25104       1.68113       1.78527       1.94782       1.92543       1.85108       1.77295       1.56196       1.39294       1.16533       1.04069      0.805688      0.652643      0.515570      0.389764      0.295151      0.210530      0.148346
  25   9 2340.6330    1.2705  1.0640 10.2643 -0.0020       4.08737  0.0312   0.0229   0.0561    0.1591   0.0000      0.674153   438.8221       3.00112       17.1861      0.426490     -0.878082       1.01940       3.03938      -5.32815      -1.43459    -0.0755153     -0.660968      -2.02657      0.349360      0.873118     -0.297248     -0.132596    -0.0267400     -0.188610       1.43477       1.88697       1.96028       2.24150       2.07839       2.13055       1.95319       1.75840       1.55938       1.37209       1.16946      0.923767      0.723559      0.552552      0.448000      0.350157      0.255500      0.179401
  25  10 2494.5131    1.7751  0.9699 11.1396 -0.0014       3.90614  0.0272   0.0330   0.0515    0.1401   0.0000      0.667983   438.1657       3.93353       14.8674       2.60476      -3.79376      -1.01465      0.271216       2.44439     -0.228897      -2.22010       1.31492     -0.837637     -0.902093      0.269138      0.338068     -0.295231     -0.112662      0.161015       1.30473       1.67223       1.81958       1.94236       1.92681       1.84292       1.76856       1.60042       1.43671       1.19143       1.06014      0.841957      0.676485      0.541620      0.398187      0.311299      0.227338      0.153214
  25  11 2646.3313    2.3038  1.0335 11.6309 -0.0000       1.61401  0.0297   0.0422   0.0539    0.1591   0.0000      0.620084   438.9966       6.83945       14.2240     -0.408500      -2.46071      0.227971     -0.129086     -0.874264     -0.811878      0.226411      0.797945    -0.0134370      -1.73935      0.349347     0.0342458    -0.0350061     -0.149753     0.0530745       1.49260       1.94439       2.17154       2.32499       2.26775       2.23186       2.02275       1.88304       1.60512       1.36140       1.12848      0.963704      0.728624      0.557802      0.435447      0.331326      0.239155      0.171126
  25  12 2797.5148    2.8232  1.0251 11.7830 -0.0016       2.53099  0.0274   0.0503   0.0539    0.1719   0.0000      0.550121   441.8337       8.73960       13.0496       3.43145       2.08959     -0.789053     -0.813069      -1.06639      0.229971     -0.907851    -0.0928566     -0.882588      0.132430     -0.911741     -0.103250      0.175936     -0.150226     -0.254726       1.42931       1.80453       1.97365       2.13878       2.18881       2.10922       1.93332       1.71249       1.49035       1.27277       1.04791      0.861662      0.694345      0.545988      0.405265      0.293740      0.218267      0.153889
  25  13 2947.5286    3.6937  1.0389 11.5852 -0.0019       1.35654  0.0272   0.0645   0.0524    0.2932   0.0000      0.517239   438.2630       6.04532       15.5167       1.86659       1.18104      -1.02859      0.920957      -1.35755      -1.44157      -1.02209       1.92317     -0.118151     -0.418512      -1.16798     0.0854860      0.316206   -0.00807829     0.0514815       1.29545       1.66214       1.80953       1.85180       1.91905       1.72887       1.64552       1.54745       1.38269       1.21403       1.06310      0.867916      0.688084      0.552067      0.414450      0.297417      0.218823      0.152627
  25  14 3096.4078    4.0014  1.1487 12.6878 -0.0019       2.66521  0.0321   0.0708   0.0582    0.1714   0.0000      0.723798   437.6876       9.54959       13.8879       5.81704     -0.458539      -1.36884      -1.30256      -2.14146     0.0858435      -3.28537     -0.532813      -2.37855     0.0236260      -1.35557      0.305939     -0.203331     -0.385871     -0.111259       1.44361       1.86712       2.06707       2.16188       2.07655       2.06121       1.91148       1.74323       1.62852       1.35712       1.15165      0.943955      0.730809      0.607399      0.439344      0.339241      0.249272      0.179616
  25  15 3243.9689    3.9072  1.4964 12.2042 -0.0023     -0.138383  0.0374   0.0580   0.0638    0.1678   0.0000      0.446086   439.2996       11.2752       12.9721       2.11194       3.73566       1.95235     -0.555134      -4.20702    -0.0416521     -0.856842       1.47612     0.0333397      0.220611      -1.20002     0.0105338      0.210912      0.372914     -0.135507       1.74944       2.25373       2.42375       2.54124       2.37294       2.47566       2.36356       2.17374       1.86637       1.60402       1.28626       1.08265      0.850270      0.697479      0.536866      0.393047      0.297453      0.219977
  25  16 3391.2767    3.2192  2.0435 12.3616 -0.0001      0.641579  0.0468   0.0431   0.0772    0.0814   0.0000      0.272771   441.0072       11.5616       13.2017       2.68237       1.18841      -7.90380     -0.649594      -5.29613      0.376858      -1.19167     -0.244898      -3.19864     -0.741711      0.391715      0.600813     -0.832422     -0.258725      0.247792       2.01135       2.80242       2.81431       3.16391       2.99519       3.10197       2.77557       2.62403       2.19971       1.93912       1.64775       1.37357       1.05735      0.852766      0.648285      0.481179      0.348651      0.242028
  25  17 3538.2581    2.6700  3.0891 11.9982 -0.0003      0.304264  0.0592   0.0294   0.1013    0.0548   0.0000      0.180626   434.6911       15.6309       15.6941       4.12762       4.34133       1.08792       1.53681      -1.39504      -2.87146      -2.17479     -0.775855      -3.41861      0.448131     -0.275048      0.893865       1.62024     -0.281848     -0.193166       2.58175       3.43013       3.58787       3.90718       3.84172       3.89700       3.50657       3.18476       2.84294       2.44228       2.12353       1.68896       1.37438       1.06013      0.823400      0.616717      0.444357      0.320744
  25  18 3685.2709    2.2956  4.5448 11.0961 -0.0006      0.451753  0.0701   0.0205   0.1255    0.0544   0.0000     0.0953548   438.3358       11.8830       8.62938       8.56855      -9.68984      -5.11162      -4.88042       6.43919      -4.49636       2.01534      -4.56466      -7.18920      0.415445       1.20714      -1.98014       1.42710       1.05944     -0.120589       3.19147       4.23064       4.68797       4.94784       4.99962       4.78398       4.39604       3.98474       3.50123       3.02043       2.55983       2.08186       1.65725       1.25642      0.962875      0.736647      0.537330      0.376191
  25  19 3832.0549    1.8808  6.7543 10.8115 -0.0007      0.693388  0.0941   0.0154   0.1751    0.0467   0.0000     0.0741754   439.9205       16.8713       14.4491       15.9853      -6.96410      -1.74665       12.9170      -3.23069      -8.25533      -6.27173      -4.29334      -2.06277      0.235238     -0.840477      0.399554     -0.400017      0.841483      0.442097       3.96941       5.23467       5.55811       6.03132       5.88797       5.81794       5.42297       4.93323       4.45566       3.79305       3.26339       2.64068       2.15271       1.69186       1.28095      0.946296      0.689835      0.488494
  25  20 3978.0585    1.5779  9.0407 10.5654  0.0000      0.397075  0.1241   0.0121   0.2223    0.0425   0.0000     0.0646204   441.6603       19.7180       16.9677       2.41599       6.18348       8.46838      -6.73346      -3.23671     0.0957471      -7.76512     -0.993034      -1.70753      -1.91860      -1.46261       2.64843     0.0747248      -1.13749     0.0747282       4.94495       6.58344       7.16953       7.59334       7.67921       7.42218       6.83765       6.32473       5.60701       4.79859       4.09206       3.38161       2.69832       2.10629       1.59040       1.20225      0.871203      0.614921
  25  21 4124.3472    1.3372 11.7997 10.4030 -0.0006      0.297810  0.1699   0.0095   0.2890    0.0385   0.0000     0.0619051   448.4681       10.4835       30.2100       5.65705      -12.7313      -4.50106     -0.821317       5.70449      -2.96300      -7.90611      -8.29964       6.11372      -2.10170       3.88160      -2.61487       1.55032      0.583775     -0.108435       6.23668       8.25910       9.04703       9.58639       9.56379       9.23742       8.73913       7.93654       7.17250       6.07018       5.10782       4.27611       3.39047       2.68529       2.03057       1.54587       1.10723      0.798433
  25  22 4270.7082    1.0925 14.3442 10.3653 -0.0010      0.217472  0.2333   0.0074   0.3750    0.0323   0.0000     0.0730668   438.9953       1.61731       16.3567       4.83215       3.25645       6.01735       4.77619      -28.3886      -10.6145      -10.6062       1.23066     -0.756057       2.45585       3.38982       1.82543       1.26397       2.23336     -0.606726       7.73001       10.3510       11.2249       12.0646       11.9396       11.6538       10.8213       9.97198       8.91424       7.63300       6.44173       5.33951       4.29628       3.34253       2.60434       1.91309       1.38655      0.974980
  26   6 1869.0870    0.4827  0.4242  9.9089 -0.0012       10.9959  0.0245   0.0131   0.0338    0.0525   0.0000       1.96211   440.4606       1.76418       17.9863       1.24403     -0.331178      -2.58711      0.813225      -1.12309     0.0872906     -0.838258      0.785817      0.117872     -0.566279      0.634894     -0.148148     -0.135829     0.0240503     0.0434034       1.64686       2.04560       1.71791       1.96232       2.33388       2.58659       2.11936       1.53922       1.26800       1.27821       1.24754       1.07738      0.720679      0.505209      0.357632      0.297976      0.228388      0.175091
  26   7 2039.8390    0.6957  0.5865 10.0977 -0.0036       8.11720  0.0212   0.0164   0.0394    0.0701   0.0000       1.14640   440.7212     -0.391769       17.7269      -1.05107       1.22887    -0.0592034      0.942129     -0.212264     -0.717346      0.116403       2.45681       1.32906     -0.665909     -0.937435      0.189980      0.276210     -0.271281     -0.138591       1.17623       1.53219       1.74329       1.80659       1.83227       1.67761       1.56635       1.42054       1.33299       1.13352      0.952573      0.774156      0.617738      0.494295      0.373098      0.280119      0.207829      0.146998
  26   8 2206.1372    0.9891  0.8231 10.1035 -0.0029       5.16032  0.0251   0.0195   0.0465    0.1147   0.0000      0.787541   437.4886     -0.168536       15.8598       1.77956      -3.61623     -0.273688     -0.727382     -0.953376       1.19175      -1.52703      0.520179      -1.69349      -1.54879      -1.23752    -0.0287373    -0.0547684     -0.234839     -0.208431       1.22475       1.64167       1.75225       1.86549       1.89100       1.88724       1.66723       1.60031       1.41648       1.19374       1.03096      0.819880      0.644375      0.519933      0.395802      0.316375      0.237000      0.168047
  26   9 2366.2260    1.3483  0.9977 10.7616 -0.0041       3.81615  0.0295   0.0247   0.0534    0.1236   0.0000      0.712642   439.4221      -1.49795       17.7848      0.654789      -2.04778      -3.77120      0.481437      -1.60898      -2.08328      -1.17327     -0.141684     -0.442694      0.267808      0.547113    -0.0572986      -1.04127     0.0228599     0.0122070       1.38333       1.73451       1.89833       2.02633       1.99180       1.97170       1.83962       1.73307       1.51859       1.30034       1.13506      0.920504      0.724133      0.600949      0.462510      0.352473      0.255944      0.176436
  26  10 2521.3279    1.8673  1.0958 11.2708  0.0007       3.60047  0.0312   0.0330   0.0573    0.1397   0.0000      0.666887   437.2784       2.84533       13.7936      0.331809      -4.32342     -0.887320     -0.307815      -1.11529      -1.10189       1.11873      -1.57001      0.660137     -0.441200     0.0457975      0.185849    -0.0620087     -0.437861     0.0347863       1.43437       1.98717       2.07526       2.18709       2.05617       1.93439       1.87828       1.79038       1.69856       1.44435       1.29868       1.00722      0.816804      0.647025      0.497544      0.385976      0.278810      0.206875
  26  11 2674.4834    2.4280  1.1162 11.1880 -0.0053       1.91337  0.0310   0.0411   0.0539    0.2365   0.0000      0.595927   439.3291       5.27814       15.3527       1.85851     -0.306429      -1.01261       3.90991      0.375271     -0.929925     -0.265037     -0.826183      0.528130     0.0127917      0.592060     -0.183075      0.223149     -0.290037     -0.671842       1.45441       1.95186       2.25325       2.35272       2.43310       2.31798       2.19050       1.92300       1.65917       1.40342       1.15609      0.981854      0.737737      0.598351      0.462326      0.350385      0.250842      0.176331
  26  12 2826.6780    3.0122  0.9890 12.1983 -0.0026       1.35559  0.0290   0.0545   0.0507    0.1532   0.0000      0.578998   438.9402       2.18188       12.3716      -2.20436      -1.58737     -0.722891      0.659992      0.663300      -1.04435     -0.242854       1.28654     -0.890340     -0.538399      0.445611     -0.530948     -0.111897     -0.184712    -0.0177597       1.41763       1.73290       1.81716       2.09335       1.97692       1.84392       1.73203       1.74428       1.55876       1.30378       1.12308      0.977361      0.785248      0.619035      0.463005      0.345481      0.259746      0.184045
  26  14 3126.9763    3.8876  1.2452 12.8065 -0.0021      0.698406  0.0330   0.0660   0.0619    0.1584   0.0000      0.562101   440.5125       9.25193       15.1222       1.33172      -5.68287      0.588994     -0.212543      -3.32898       2.71604      -3.10088      0.831871      0.663261      0.189541     -0.174983      0.429955     0.0639955     0.0797793      0.264459       1.47123       2.00252       2.18961       2.28379       2.23547       2.17618       2.03352       1.87730       1.68416       1.44432       1.26530       1.03473      0.837018      0.671579      0.507415      0.376529      0.271533      0.199359
  26  15 3275.5688    3.6592  1.5795 12.5244 -0.0022       1.39522  0.0391   0.0539   0.0681    0.1285   0.0000      0.456546   437.8929       9.14149       12.4627       3.02516      -1.42120      -2.18672       1.50613      -2.73754      -1.03992      0.324833       1.06507     -0.872975      0.343269     -0.802991      0.137515      0.189918     0.0296183     -0.342051       1.74307       2.28246       2.38893       2.52526       2.63746       2.61976       2.42194       2.12544       1.91057       1.70216       1.40039       1.18330      0.935599      0.728714      0.573082      0.429460      0.324988      0.237051
  26  16 3423.3977    3.1248  2.1314 12.2859 -0.0006    -0.0486754  0.0458   0.0401   0.0803    0.0828   0.0000      0.300521   440.2606       8.83888       18.8568       4.95805      -2.83671      -3.24205      -3.41059      -6.06569       2.41945      -3.01706      -2.10377      -1.18540     -0.486010     -0.869211     -0.366596     -0.341887     -0.350658     -0.104658       1.91853       2.49904       2.75435       2.85830       2.91929       2.76699       2.73194       2.42423       2.18777       1.87690       1.64435       1.38239       1.11031      0.870421      0.690556      0.507475      0.372810      0.265521
  26  17 3571.2200    2.6156  3.4459 11.5305 -0.0003      0.352828  0.0587   0.0261   0.1046    0.0628   0.0000      0.130200   442.2435       15.0995       13.6736       4.14529      -4.02070      -5.52331      -1.35888      0.153806       1.97228       1.32499       3.11859      -2.06271      -1.90154     -0.126324      0.554911     -0.331399      0.296385      0.265160       2.46925       3.23756       3.54000       3.83542       3.78997       3.65426       3.49276       3.12206       2.79705       2.46030       2.09931       1.74810       1.42305       1.13156      0.866758      0.641525      0.472184      0.337382
  26  18 3718.7093    2.1514  4.8839 11.2160 -0.0004      0.550411  0.0751   0.0191   0.1326    0.0481   0.0000      0.100855   429.6605       15.3211       13.6767       3.58167      -9.23118       1.86529     -0.741004      -6.17983    -0.0608783      0.853356       1.39458      -1.51930     -0.164437     -0.743210      0.782118      -1.12477      0.746363     -0.125104       3.13778       4.14730       4.59243       4.80499       4.85784       4.73197       4.40771       4.10102       3.64340       3.10500       2.62883       2.17373       1.76256       1.39179       1.07190      0.819704      0.607805      0.440644
  26  19 3865.6750    1.8301  7.0863 10.7746 -0.0001      0.287838  0.0948   0.0142   0.1743    0.0441   0.0000     0.0697537   436.6725       17.0038       31.0854      -5.19893      -3.25800       1.09921      -7.42236      -9.12175      -1.17297      -4.07025      0.672151      -1.36633       2.75582      -3.80956    -0.0478206     0.0276906     -0.184835      0.335406       3.91772       4.98409       5.55059       5.83464       5.84776       5.68437       5.36991       4.98946       4.46843       3.82465       3.29339       2.75352       2.24036       1.77031       1.37035       1.03956      0.760958      0.556586
  26  20 4012.6272    1.5360  9.6536 10.5319 -0.0009      0.286038  0.1296   0.0113   0.2323    0.0416   0.0000     0.0603507   437.2806       17.7061       4.89716      -7.63347      0.927405       3.08797       6.61401      -5.84236      -8.33624      -5.87960       5.72621      0.783628      -3.12454      -2.27980       1.17378     -0.590502      0.675536      0.541657       5.07361       6.61492       7.20577       7.58657       7.71322       7.50212       7.11372       6.44237       5.81211       5.02110       4.25409       3.51798       2.85897       2.26688       1.77657       1.33178      0.980774      0.711320
  26  21 4159.2532    1.2933 12.4826 10.4076 -0.0005      0.209195  0.1792   0.0087   0.3080    0.0362   0.0000     0.0617964   440.2470       10.6154       28.5326       12.1079       2.80939      -1.39033      -5.10910      -7.17810       13.8599     -0.416867       3.33974       3.66738     -0.413357      0.841350       1.61748       3.43214      0.214244      0.468647       6.20757       8.07721       9.05821       9.47612       9.64941       9.30733       8.74916       8.04691       7.16518       6.33227       5.32715       4.43382       3.64047       2.83795       2.21207       1.67023       1.23365      0.893155
  26  22 4306.0738    1.0503 15.2208 10.3105 -0.0023      0.313418  0.2473   0.0069   0.3916    0.0321   0.0000     0.0745769   430.3976       19.9597       38.7631      -12.9052      -4.42968       15.6985       4.08994       9.26577      -2.80973      0.666821      -4.15635      -4.05182       1.04229      -10.8288      0.635711     -0.370687      0.869450     -0.803315       7.88893       10.3817       11.4296       11.7722       12.0925       11.7799       11.1152       10.2399       9.06545       8.00915       6.87450       5.67479       4.67351       3.60698       2.83848       2.14860       1.59792       1.15062
  27   4 1527.5897    0.1990  0.1265 10.0487 -0.0164       43.8269  0.0153   0.0112   0.0218    0.0301   0.0000       14.3150   439.4051      -1.15518       21.2628     -0.544210      -2.86212       1.03653      0.559342     -0.267513      0.430970    -0.0575250     -0.606536     -0.367780      0.405065      0.150241      0.370687      0.310926      0.167751     -0.202457      0.783817      0.755172       1.28649       1.26050      0.918882       1.32634       1.13227      0.820222      0.947858      0.757590      0.520274      0.519735      0.429326      0.302715      0.261113      0.216437      0.130690      0.113523
  27   7 2062.1045    0.7017  0.6721 10.1075 -0.0022       6.66324  0.0214   0.0152   0.0435    0.0719   0.0000       1.04782   441.0025       1.68381       19.3819      -1.37409      -2.98707    -0.0156235       1.09242      -1.19959      -2.75694      0.281909      0.146325      -1.08024     -0.409658      0.341400      0.130032      0.283518      0.292238     -0.151040       1.05052       1.36702       1.53068       1.59764       1.56977       1.52428       1.38279       1.29732       1.20523       1.05375      0.947344      0.811883      0.650261      0.534322      0.408833      0.291981      0.225736      0.163913
  27   8 2229.8519    1.0782  0.8431 10.1936 -0.0004       5.76330  0.0242   0.0202   0.0466    0.1174   0.0000      0.727107   440.2971       1.24121       19.5460      -1.75902      -1.01440      -4.18810     -0.714016     -0.421927       1.20941      -1.44346       1.05716      0.142653  -0.000157134   -0.00588248     0.0174784      0.241562    -0.0543197   -0.00347692       1.13456       1.41653       1.55841       1.67178       1.73469       1.57237       1.61320       1.41264       1.26042       1.15101      0.941886      0.805600      0.632134      0.536668      0.398617      0.322319      0.241285      0.167650
  27   9 2391.1556    1.4451  1.0389 10.6533 -0.0029       4.79211  0.0286   0.0253   0.0535    0.1365   0.0000      0.675775   440.8159      0.342767       18.0350     0.0846093      -2.65177      0.853123      -2.39503      -1.63156      -1.06601      -2.48026     0.0226738     -0.735145     0.0464695    -0.0718608     -0.183996     -0.282048     0.0271489      0.290066       1.26384       1.71798       1.85426       1.98440       1.99617       1.94359       1.83035       1.65945       1.44051       1.30027       1.10852      0.934102      0.753364      0.590116      0.470982      0.346571      0.257708      0.192989
  27  10 2547.6588    1.9637  1.1035 11.1797 -0.0025       2.96244  0.0294   0.0330   0.0560    0.1508   0.0000      0.648243   441.9553       1.98900       12.8191     -0.562577      -1.51523       1.89430     -0.341781     -0.809983       2.13015      0.270387     -0.977794     -0.913832      0.841092      0.258974     -0.627427    -0.0267820     0.0968229     -0.275449       1.27605       1.66346       1.81970       2.01043       1.96938       1.98873       1.86696       1.65668       1.48198       1.28078       1.07387      0.884988      0.742103      0.567884      0.454089      0.333765      0.266984      0.198424
  27  11 2702.1573    2.5641  1.0355 11.4652 -0.0010       1.22440  0.0275   0.0444   0.0509    0.1904   0.0000      0.568951   440.7612       5.81574       17.9447       6.01868       3.17952      0.752919       1.14189      -3.64843     -0.303612     -0.838271      0.221284     -0.195584      0.969264      -1.19763     -0.462579     -0.337230    -0.0691028      0.227959       1.31396       1.67581       1.82620       1.80164       1.71352       1.77295       1.80001       1.70687       1.50713       1.27072       1.03301      0.870047      0.712154      0.591434      0.469679      0.374335      0.281119      0.207266
  27  12 2855.5131    3.2218  1.0750 11.7032 -0.0008       1.78889  0.0274   0.0543   0.0536    0.2460   0.0000      0.526325   440.1976       4.39748       13.7366       2.60936      -1.47853      -2.50942      -2.33544      -3.18039       2.27028      -2.47245     -0.372193     -0.800336      -1.41074      -1.17894     -0.220871      0.101743     -0.569016      0.184328       1.20111       1.57797       1.71456       1.82216       1.82393       1.78945       1.71033       1.57286       1.40308       1.27347       1.02750      0.858307      0.714358      0.577269      0.451043      0.333663      0.258735      0.189311
  27  13 3007.1843    3.8188  0.9118 12.7890 -0.0069       1.62219  0.0264   0.0702   0.0458    0.1445   0.0000      0.548346   440.5397       5.91349       16.9930      -1.86108      0.152657      -4.92906       4.45300      -3.71592      -1.47791     -0.823529       1.82509      -1.96099      0.905441     -0.814285     -0.861083     -0.366363      0.260945      0.161218       1.28421       1.60414       1.63642       1.79712       1.76876       1.87971       1.77783       1.63677       1.33625       1.21553       1.04790      0.913599      0.710923      0.556199      0.428976      0.352166      0.263392      0.190306
  27  14 3157.4688    3.9724  1.2698 12.5667 -0.0009       1.80396  0.0326   0.0630   0.0584    0.1460   0.0000      0.529182   439.4382       8.39728       15.0949       1.87408      -4.21465     -0.167920     -0.641751      -3.60643     -0.909901      -1.03713       1.51742      -1.85629       2.19324     -0.544068      0.206219    -0.0143441      0.277191      0.289542       1.35061       1.82034       1.96780       2.05466       2.13305       2.06696       1.95187       1.77464       1.64621       1.47083       1.25582       1.01078      0.785583      0.642765      0.498936      0.415719      0.310722      0.237137
  27  15 3306.6964    3.5736  1.7459 12.4520 -0.0037      0.663462  0.0391   0.0492   0.0708    0.1075   0.0000      0.369879   438.9624       7.53292       15.1321       3.08492      -2.72936      -1.93864       2.98983      -4.07968      -2.42471     -0.916351     -0.311098      -2.25524    -0.0116800   -0.00595297      0.772838     -0.175868     -0.499853    -0.0876585       1.62515       2.13602       2.34017       2.43520       2.48499       2.41377       2.30791       2.12044       1.91262       1.66732       1.40383       1.17554      0.949964      0.776992      0.590023      0.458413      0.356020      0.257097
  27  16 3455.4072    2.9893  2.4504 12.0893 -0.0014      0.686829  0.0488   0.0355   0.0866    0.0791   0.0000      0.228892   438.5052       10.1427       14.2529       3.77996       1.02238      0.547871      -5.23513       1.79335      0.192691      -1.70631       1.29149      -2.55859     -0.482542      -1.97843     0.0895139     -0.107052      0.661175     -0.285605       2.01782       2.50912       2.85792       2.93886       3.05585       3.00147       2.81292       2.63177       2.33193       1.96933       1.78173       1.39478       1.16880      0.932004      0.740991      0.564796      0.433495      0.321476
  27  17 3603.8513    2.4739  3.8653 11.4531  0.0002      0.612551  0.0618   0.0234   0.1126    0.0567   0.0000      0.126769   439.9906       10.4737       13.9737       4.86816      0.242828      -5.51394      -3.80004      -2.93894     -0.640818     -0.793484       3.89640      -5.19840      0.201797      0.382630     0.0784131     -0.293594      0.103938    -0.0812499       2.51487       3.33055       3.67328       3.84147       3.90762       3.83702       3.58457       3.28354       2.94846       2.62545       2.18804       1.89841       1.55997       1.23861      0.954460      0.730436      0.537662      0.391431
  27  18 3751.9782    2.0847  5.6264 11.1051 -0.0002      0.482653  0.0802   0.0173   0.1446    0.0458   0.0000     0.0861403   433.1967       15.0346       22.1060      0.418739      -2.58455      -1.21558     -0.780438      -5.10408      -2.18511      -2.89602       1.07114      0.169860       1.75901     -0.511052     -0.664691     -0.126998      0.158344     0.0513692       3.25565       4.23220       4.61758       4.95791       4.96433       4.78353       4.62858       4.19838       3.81416       3.40135       2.86676       2.41667       1.88811       1.56199       1.21000      0.945538      0.718116      0.523914
  27  19 3899.6777    1.7601  7.6763 10.7186 -0.0003      0.373140  0.1014   0.0130   0.1857    0.0431   0.0000     0.0655872   441.7029       16.4480       24.4707      -5.52611       1.73945     -0.363845      -1.86384      -2.34788      -3.16455      -4.88210      -4.07867       1.25587      0.680357      0.131563      -1.43269      -1.01604       1.93078      0.338998       3.98760       5.17621       5.69529       6.06417       6.02276       6.07681       5.62703       5.25851       4.66928       4.08797       3.50041       2.96497       2.46773       1.92246       1.51747       1.16318      0.869781      0.625391
  27  20 4047.1319    1.4493 10.0155 10.5647 -0.0018      0.386030  0.1348   0.0104   0.2463    0.0384   0.0000     0.0634804   438.9984       16.2305       17.0119       3.50921      -17.3042      -3.48781       9.77349      -6.82173       12.9650      -15.2811       4.33258      -4.47765     0.0803223      0.706657      0.199710     -0.137940       1.20765    -0.0285751       4.91849       6.43481       7.07534       7.50679       7.66734       7.38220       7.16661       6.48602       5.76762       5.11500       4.36190       3.70778       2.99896       2.42551       1.86450       1.44273       1.07376      0.780796
  27  21 4194.3531    1.2426 13.6812 10.4036  0.0004      0.250919  0.2014   0.0078   0.3275    0.0338   0.0000     0.0633020   436.5010       21.6266       1.35055      0.658629       7.49478      -7.13767      -8.85641      -16.1767      0.535936       6.44397      -1.94688      -2.19343      -1.48540      -3.11770     -0.833363      -1.57165       1.77221     -0.605379       6.44416       8.43165       9.42846       9.89536       10.1435       9.77727       9.39057       8.55868       7.68383       6.74678       5.74919       4.80949       3.94718       3.17366       2.49904       1.90613       1.39871       1.03240
  27  22 4341.8723    1.0442 16.0542 10.2816  0.0008      0.340728  0.2534   0.0068   0.3911    0.0315   0.0000     0.0702489   440.3942       25.3890       21.5903      -13.9769       33.4710      -14.7952      -16.8798      -18.0335      -7.44168       1.07843      -5.82115      -1.11764      0.455006       7.19272      -1.23078      0.611082      -3.40776       1.17063       7.47420       9.98545       11.0043       11.6763       11.7796       11.4547       10.9084       10.0158       9.03093       7.95145       6.83343       5.71827       4.69211       3.74067       2.95701       2.25121       1.65807       1.21384
  28   5 1732.7618    0.3279  0.2824  9.9336 -0.0039       19.4080  0.0153   0.0113   0.0272    0.0369   0.0000       3.70976   440.1746      -2.94420       19.8352      -2.31662      -4.22383      -2.19216      -1.73275      -2.04957      0.625343      -1.13480      -1.00036     -0.268875     -0.190044     -0.294204     -0.369354      0.203510      0.115155    -0.0725152      0.783534       1.01926       1.04545       1.09943       1.16614       1.19008       1.15223       1.04889      0.895868      0.797203      0.679596      0.586809      0.504811      0.384506      0.289322      0.227574      0.184849      0.136095
  28   6 1910.2496    0.5142  0.4667  9.9639 -0.0028       12.2457  0.0191   0.0131   0.0326    0.0531   0.0000       1.73176   439.8345      -1.09782       19.8261      0.864105      -1.37950      -1.63719       1.06026     -0.251198     -0.371163      0.155892      0.172994      -2.13144      0.717515      0.523859     -0.137064     -0.126622     -0.359361      0.220516      0.923078       1.16109       1.25784       1.45543       1.33879       1.32687       1.26818       1.24976       1.06719      0.977183      0.769884      0.710499      0.563746      0.463692      0.369656      0.274000      0.207237      0.162329
  28   7 2083.9655    0.7969  0.7355  9.7987  0.0003       5.22853  0.0213   0.0159   0.0437    0.0945   0.0000      0.814098   440.5051     -0.666942       20.4120       1.78103      0.280526      0.811683       2.15933       2.70382     -0.259487   -0.00467405      0.440143     -0.241254     0.0214999     -0.541442      0.255475      0.303672     -0.301226     -0.174448       1.07390       1.38596       1.36755       1.51862       1.55544       1.59777       1.57062       1.32623       1.20326       1.03660      0.920380      0.803219      0.622584      0.505338      0.378251      0.310268      0.237365      0.176875
  28   8 2252.9476    1.0687  0.9610 10.3054 -0.0008       5.09905  0.0274   0.0194   0.0512    0.1143   0.0000      0.753454   438.8618       1.75502       18.4365      -1.98292      -1.53872     -0.582085     0.0100176     -0.540101       3.16654       1.30339     0.0177831      -1.49547     -0.597796    -0.0350616      0.304990     -0.420572    -0.0176548     -0.188128       1.27623       1.65372       1.76456       1.74753       1.65456       1.72249       1.77423       1.78145       1.61203       1.40370       1.09066      0.856164      0.691041      0.603106      0.519879      0.429778      0.325384      0.237732
  28   9 2415.4258    1.5713  1.2409 10.2084 -0.0026       2.46610  0.0316   0.0243   0.0551    0.1952   0.0000      0.561202   438.9237     -0.343878       19.4015       1.57386      -3.02069     -0.558518       1.57401       1.56494      -2.63027     -0.544215    -0.0957060      -1.08878     -0.498586     -0.657055     -0.794254     -0.279040     -0.567093     -0.290592       1.26639       1.66925       1.79690       1.94709       1.97560       1.91577       1.83753       1.71000       1.53967       1.30724       1.16934      0.968063      0.800828      0.651130      0.501834      0.401219      0.299345      0.220258
  28  10 2573.5104    2.0528  1.1054 11.6028 -0.0004       2.42893  0.0298   0.0347   0.0543    0.1213   0.0000      0.658586   439.2241       1.61610       17.4234      0.125280      -2.39372      0.865004      -2.92830      -3.24594      0.792518      -1.71747     -0.943715     -0.715972     -0.530524     -0.408747      0.560127     -0.157341     0.0213891      0.160106       1.23216       1.57642       1.69783       1.80386       1.82357       1.86951       1.73275       1.61190       1.44038       1.25153       1.12750      0.919421      0.753656      0.597243      0.492831      0.370347      0.291929      0.217376
  28  11 2729.4451    2.7821  1.2281 10.8511 -0.0014       1.77224  0.0295   0.0427   0.0532    0.2990   0.0000      0.470083   439.4987       4.47635       16.9090       3.95664     -0.152765     -0.393918      -1.00486     -0.894092       1.23022      0.221856      -2.79665      0.112818     -0.886130      0.972680     0.0738250     -0.462013    -0.0324760    -0.0128976       1.24559       1.59486       1.78766       1.91361       1.90148       1.91968       1.79875       1.64439       1.49209       1.26736       1.10710      0.918077      0.760794      0.598561      0.474069      0.383586      0.283166      0.211879
  28  12 2883.8478    3.5048  1.0068 11.8422  0.0001       1.92905  0.0261   0.0589   0.0471    0.2313   0.0000      0.547477   440.6381       3.78268       14.1944       1.24261      -4.94235       1.55049     -0.135433      -1.37879      0.438316      -1.34209      0.908913     -0.891746      0.736835     -0.330549      0.108238     -0.444142      0.234033      0.199187       1.16142       1.49090       1.58462       1.74453       1.76103       1.65994       1.61860       1.48785       1.32716       1.16660       1.04832      0.885753      0.720040      0.581072      0.468791      0.349524      0.270918      0.197807
  28  13 3036.3862    3.9431  1.1220 12.5063  0.0015       1.33180  0.0298   0.0650   0.0525    0.1726   0.0000      0.583451   436.6064       8.37185       12.7487      0.759103      -2.41023      -2.77161      -4.57733       2.15284    -0.0295618     -0.562266     -0.874011     -0.315174      -1.12144     -0.995715     -0.118990    -0.0137279     -0.457225     0.0970809       1.28906       1.66042       1.78517       1.85889       1.79727       1.82579       1.79264       1.66326       1.51902       1.37451       1.13345      0.903484      0.759272      0.604733      0.519223      0.404396      0.303539      0.225774
  28  14 3187.3402    3.9847  1.3405 12.5054 -0.0019       1.14175  0.0332   0.0601   0.0570    0.1403   0.0000      0.424519   438.1975       4.38656       14.6815       4.94357      -2.65427      -3.75262       1.88458      -3.44331      0.989870      -2.21860       1.77789      -1.14158      -2.19684      0.857550      0.452902     -0.569173      0.837146     -0.148405       1.37962       1.72998       1.90581       2.05679       1.97635       1.97076       1.87644       1.73475       1.57457       1.44820       1.24775       1.03940      0.872326      0.683648      0.553652      0.426189      0.321031      0.234251
  28  15 3337.4892    3.4647  1.7773 12.4094 -0.0000       1.35362  0.0400   0.0470   0.0697    0.1034   0.0000      0.343914   440.4006       13.6880       13.4985       1.80594    -0.0555304      0.918611     -0.666328      -2.36223       2.58528      -4.19044      -1.15325      -2.01320     -0.506644      -1.17248       1.63164     0.0126506     -0.316288     -0.714466       1.56829       2.10020       2.33890       2.43980       2.44975       2.39258       2.31024       2.20120       1.93428       1.68774       1.41960       1.16434      0.972592      0.800544      0.625434      0.481873      0.367699      0.287772
  28  16 3487.1047    2.8928  2.8325 11.8829 -0.0017       1.27613  0.0515   0.0320   0.0916    0.0705   0.0000      0.197104   437.8551       11.2846       13.2107       8.21102      -1.35402      -2.93931      -4.85118     0.0243547     -0.810504      -5.01369       2.47855      -4.44865     -0.327234      -2.18353    -0.0628850      -1.09419     -0.287807    -0.0172534       2.05210       2.69441       2.79805       3.00093       2.98596       3.03909       2.91571       2.74490       2.44112       2.14962       1.80046       1.52290       1.27329       1.02278      0.821448      0.636310      0.491219      0.364158
  28  17 3636.0731    2.3916  4.0636 11.3091 -0.0022      0.603165  0.0630   0.0219   0.1138    0.0582   0.0000      0.126547   438.4816       9.44517       22.1720       7.32236      -3.22901      -1.43118      0.428275      -2.15193       2.87108      -4.30315       1.60063      0.516779      -4.56903      -3.77330     -0.721217       2.28316     -0.244532     0.0742441       2.49445       3.31407       3.57026       3.85244       3.82400       3.78062       3.64774       3.27564       3.04827       2.60384       2.27916       1.97051       1.60652       1.32925       1.02467      0.790480      0.595270      0.433685
  28  18 3784.6786    2.0075  5.9071 11.0130  0.0001      0.294045  0.0813   0.0157   0.1485    0.0431   0.0000     0.0818913   442.6195       7.73950       13.4205       1.80771       2.51620       4.37107    -0.0695746      -1.90987      -2.06791      -3.59500       1.78018      0.864554       4.33550     -0.129168      0.967175     -0.655068      0.224926     -0.508380       3.15627       4.07753       4.53517       4.68337       4.80127       4.80650       4.53126       4.18374       3.79132       3.32231       2.87855       2.40507       1.99789       1.64349       1.28454      0.998232      0.749714      0.552967
  28  19 3932.9484    1.6769  8.6464 10.6480 -0.0014      0.322075  0.1123   0.0118   0.2010    0.0403   0.0000     0.0606443   447.0982       16.3731       8.62851       14.8151      -8.05521      -8.55230       5.11629      -16.1027       2.88076      -13.1574       7.04301       2.01733      0.229624      -3.76561     -0.526765     -0.578753      -1.48923     -0.151028       4.10432       5.42478       5.97089       6.39460       6.47016       6.25926       5.93519       5.58610       5.04710       4.42724       3.80032       3.26360       2.62764       2.17381       1.72629       1.31382      0.994035      0.721296
  28  20 4080.7741    1.3996 11.2244 10.5409 -0.0019      0.270568  0.1554   0.0094   0.2628    0.0360   0.0000     0.0628935   435.7983       11.7769       6.11811       8.00313      -3.65077      -3.07834       7.37759     -0.674984      -7.48480      -2.59100       6.57886      -4.51241     -0.516553      0.967025       2.78850       2.35796     -0.297930      0.664439       5.18323       6.92810       7.75103       8.16812       8.26190       8.14223       7.65970       7.13190       6.36734       5.69730       4.86670       4.17546       3.37969       2.76225       2.13399       1.68163       1.25950      0.940484
  28  21 4228.7001    1.1489 14.0350 10.3918 -0.0008      0.172020  0.2156   0.0071   0.3447    0.0322   0.0000     0.0723842   447.3613       17.2111       26.2299      -10.6799       14.0807      -2.08636       2.56181       7.21264      -1.02682       4.35451       3.59041       4.58707      0.338776       1.95820      -2.31079       1.44209      -1.34789     0.0608789       6.56921       8.73674       9.76440       10.1684       10.5084       10.0413       9.67796       9.01205       8.14092       7.31872       6.11973       5.21660       4.26529       3.46094       2.80418       2.14197       1.60607       1.19967
  29   6 1930.2861    0.5345  0.5032 10.0027 -0.0030       11.5688  0.0177   0.0129   0.0374    0.0527   0.0000       1.52711   440.5541      0.423722       20.7341      -1.17263      0.226358      -1.04185       1.74297      0.133140       1.10620      0.150327     -0.389616     -0.199812      0.574970    -0.0170184     -0.539591      0.294720    -0.0967059     -0.207228      0.812470       1.07742       1.21045       1.25720       1.30717       1.26746       1.19344       1.11147      0.983436      0.877618      0.817682      0.682599      0.553001      0.441385      0.355846      0.281032      0.215372      0.162428
  29   7 2105.4346    0.8091  0.7206 10.0871  0.0012       6.32766  0.0214   0.0161   0.0423    0.0834   0.0000      0.923486   439.9206      0.145349       17.7281      0.716029     -0.634909      0.921304      0.629885      -1.51663      0.688467      0.720734     -0.895225     -0.725258     -0.755842      0.398902    -0.0318897     0.0175454     -0.205717     0.0245215      0.955373       1.25930       1.30692       1.51360       1.46613       1.47331       1.36033       1.30652       1.14155       1.02965      0.879229      0.787568      0.672865      0.530206      0.431669      0.331939      0.241699      0.176593
  29   8 2275.4414    1.1551  0.9485 10.1546 -0.0015       3.52887  0.0252   0.0204   0.0500    0.1399   0.0000      0.686834   439.2037       2.32937       17.9552       1.23002      -3.39365      -3.94309      0.345398      -4.74610       1.97702      0.500658      0.678848      -1.17374      0.518228      0.274021      0.156173     -0.818692     -0.160485      0.282545       1.07729       1.35366       1.52004       1.71506       1.64968       1.68996       1.51937       1.50636       1.33101       1.18137      0.975771      0.864515      0.677777      0.594025      0.439641      0.364055      0.267777      0.205491
  29   9 2439.1832    1.5806  1.1803 10.8432 -0.0008       3.60895  0.0312   0.0257   0.0576    0.1409   0.0000      0.669705   437.2885       2.52152       16.9304       5.28469      -4.44429      0.676530      -1.79884      -1.65916       1.19960      0.500161       1.07985       1.89009      0.275500     -0.714919      0.328761    -0.0801671      0.270913      0.373749       1.19105       1.61737       1.72242       1.85122       1.82191       1.75671       1.69152       1.60221       1.44343       1.29189       1.18900      0.997337      0.813117      0.658524      0.542650      0.422686      0.322086      0.237148
  29  10 2598.8097    2.1178  1.2419 11.1611 -0.0003       2.26326  0.0339   0.0333   0.0535    0.1621   0.0000      0.606879   441.9980       2.20573       15.3729       4.34908     -0.713000     -0.115775      -3.93750     -0.553154      -1.89066    -0.0131581       1.37779      -1.41674    0.00394525       1.15172       1.47762     -0.557794     -0.104226     0.0921003       1.37364       1.78778       1.82177       1.87985       1.89643       1.95776       1.98369       1.83529       1.67400       1.37579       1.19879      0.984947      0.858365      0.704052      0.581102      0.444587      0.342038      0.253146
  29  11 2756.2189    2.8674  1.1026 11.9852 -0.0031       1.09060  0.0285   0.0468   0.0513    0.1534   0.0000      0.573814   440.2452       2.20406       19.3502       1.63443      -1.36416      -1.41605      0.183691     -0.494131     -0.833878     -0.310514     -0.269161     -0.792265      -1.34725      0.381581      0.153088      0.330088      0.331174      0.565634       1.20092       1.58042       1.71697       1.82107       1.73344       1.82324       1.63755       1.54384       1.37978       1.29383       1.11813      0.995933      0.803925      0.672214      0.525010      0.407085      0.309309      0.235893
  29  12 2911.7418    3.5333  0.9583 12.1436 -0.0013       1.22731  0.0254   0.0598   0.0441    0.1830   0.0000      0.503153   442.2371       7.73385       18.5180     -0.172946     -0.770534      -4.35121      -1.41192      -3.74148       1.44010      -1.87080      0.808028      -1.44829      0.951436      -1.41752      0.300261      0.128997      0.204269    -0.0338352       1.15455       1.50224       1.67405       1.76025       1.77973       1.77059       1.66797       1.53985       1.39152       1.18269       1.02885      0.879592      0.716218      0.593667      0.453683      0.358549      0.271571      0.198782
  29  13 3065.1149    4.0105  1.0884 12.7107  0.0018       1.40773  0.0286   0.0666   0.0526    0.1686   0.0000      0.634277   440.6794       5.93292       15.9081       2.56926      -4.56653      -2.43457      -1.21764      -1.02421     -0.886210      -1.26821       1.51490     -0.550942      -1.09675      0.406448      0.757016     -0.320717    0.00743111      0.248517       1.22928       1.58613       1.79022       1.87312       1.88558       1.81410       1.64462       1.60423       1.45134       1.26673       1.13287      0.981506      0.818393      0.664739      0.534445      0.400229      0.312742      0.226849
  29  14 3216.8597    3.9398  1.4169 12.5588 -0.0010      0.182917  0.0349   0.0568   0.0601    0.1302   0.0000      0.432081   441.2881       6.93461       18.5915       3.22582      -2.13540      0.560295     -0.795462      -3.42553      -2.10754     -0.961198       1.61126      0.512060      0.169554     -0.105460     -0.163920     -0.362309      0.376490     -0.132957       1.48397       1.99772       2.00632       2.16635       2.06283       2.15285       2.14312       1.99124       1.77558       1.54840       1.33508       1.08773      0.924221      0.744202      0.600451      0.477508      0.363588      0.266057
  29  15 3367.8887    3.3661  2.0308 12.3057 -0.0009      0.864650  0.0400   0.0408   0.0746    0.0798   0.0000      0.254062   436.7231       9.09969       16.6384       7.69574     -0.440338      -4.34656       2.04121      -1.45321      -2.45415      0.171922       1.93696      0.286539      0.387419      0.153519      0.672463     -0.182272     -0.190957      0.159347       1.56228       2.04529       2.22527       2.36664       2.44010       2.35733       2.25696       2.13995       1.88139       1.68539       1.45979       1.26558       1.05312      0.846808      0.691979      0.539612      0.399719      0.295963
  29  16 3518.2636    2.8023  3.2353 11.5157 -0.0006      0.735066  0.0535   0.0274   0.0925    0.0728   0.0000      0.142829   440.5749       10.8031       12.6347       5.59163       3.80756      -4.05401       5.06179      -3.98104      -3.99108      -4.39408       1.40549      0.702949     -0.479157      -1.28692     -0.567548      0.159553      0.728613     -0.229283       2.05640       2.65962       2.93742       3.08594       3.17460       3.13469       3.03646       2.75180       2.57869       2.26656       1.91212       1.61967       1.34439       1.09406      0.886206      0.696478      0.538763      0.401643
  29  17 3667.9817    2.3543  4.6196 11.1712 -0.0008      0.712501  0.0667   0.0199   0.1204    0.0539   0.0000      0.100658   439.1699       12.3852       12.9479       6.48389       1.40410      0.909542       4.66102      -3.68790      -4.48695       6.11344       1.79599      -3.14766     -0.360801     -0.773349      -1.83382      0.634393      0.788307     -0.311302       2.44624       3.23386       3.55292       3.74748       3.75448       3.79170       3.59859       3.39190       3.02222       2.73727       2.33186       2.02034       1.65922       1.37461       1.08004      0.846125      0.648437      0.492588
  29  18 3817.2855    1.9205  6.4039 10.9009 -0.0005      0.441265  0.0841   0.0143   0.1581    0.0428   0.0000     0.0772717   437.0562       6.56027       20.7445       7.84039       5.28630       3.23575      -1.62870      -11.2602      -4.21133       1.76921       3.60753      -4.78710     -0.631605     -0.334348      0.596467      0.446781      0.543358     -0.642343       3.13443       4.03100       4.45339       4.68482       4.77722       4.73396       4.51822       4.22232       3.79868       3.42835       2.99560       2.57441       2.11465       1.71504       1.38353       1.09503      0.824898      0.630292
  29  19 3966.1756    1.6042  8.8938 10.6917 -0.0009      0.332780  0.1149   0.0111   0.2085    0.0376   0.0000     0.0644057   442.2923       17.2738       10.1725       6.50708      0.997135      -3.66149      -3.49573       2.08585      0.683022       2.25750       2.69565       2.08070      -3.10789       2.26118      0.762915       4.19851      0.944299      -1.73538       3.98043       5.23848       5.84108       6.11042       6.29971       6.14717       5.85956       5.43553       4.98266       4.44729       3.89439       3.29519       2.74536       2.24804       1.79433       1.41197       1.04996      0.805415
  29  20 4114.8059    1.3507 12.0491 10.5457  0.0004      0.280238  0.1660   0.0087   0.2886    0.0349   0.0000     0.0623451   450.4542       5.27572       12.7817       19.1165      0.115589     -0.494376       14.8164      -9.25536       8.21341      -1.85779       5.51601       7.08386       2.48047      0.163776     -0.410110      -1.06731       1.54369       1.08029       5.40320       7.05072       7.84768       8.36752       8.50476       8.36249       7.99888       7.48280       6.68772       5.95591       5.14358       4.38756       3.61568       2.98037       2.33967       1.85691       1.40658       1.07154
  29  21 4263.3777    1.1246 14.9057 10.3622  0.0003      0.390560  0.2233   0.0067   0.3483    0.0313   0.0000     0.0708219   442.0988       25.4197       22.5835      -8.21617       11.6221       6.40711       6.48075       11.7383      -3.74912      -1.91149      -10.8575       5.74362       3.40428      -2.92797      -1.51429       1.67263       3.44428      -1.04792       6.40570       8.41572       9.40104       9.93686       9.96170       9.88088       9.39441       8.73551       7.99081       7.18215       6.23254       5.30559       4.43779       3.60106       2.87927       2.25854       1.70921       1.29644
  30   4 1581.9122    0.2349  0.1976  9.9601 -0.0023       21.7239  0.0134   0.0096   0.0254    0.0299   0.0000       8.11153   440.7724     -0.981883       20.5656     0.0985356      -2.45871    -0.0801540       1.70125     -0.262145     0.0629249     0.0668734      0.687619      0.233886     -0.406174    -0.0559659      0.104689     -0.300292      0.207124    0.00664509      0.633658      0.859218      0.888709      0.986188      0.999332      0.969542      0.887993      0.878747      0.788444      0.762768      0.644380      0.501622      0.424190      0.356738      0.314503      0.218479      0.175368      0.134564
  30   5 1770.1008    0.3756  0.3282  9.9205 -0.0029       17.2030  0.0157   0.0115   0.0283    0.0382   0.0000       3.01344   440.1645      0.798965       21.1762       1.13607      -1.64064     -0.148297     -0.515909   -0.00631274       1.01705     -0.550136    -0.0224790     -0.226639      0.380505     -0.372038     -0.221154      0.764929     0.0748726     -0.165493      0.811874       1.10329       1.29389       1.39816       1.41104       1.38266       1.37220       1.24314       1.10485      0.935322      0.763239      0.642765      0.514739      0.405244      0.320903      0.272177      0.211979      0.156254
  30   6 1950.0183    0.5754  0.5273  9.8463 -0.0010       8.59740  0.0175   0.0130   0.0358    0.0609   0.0000       1.32341   440.2122    -0.0222914       21.1415      -1.59258      -4.59145      0.279919      0.182320     -0.868744      0.781658      0.552450     -0.703089    -0.0601781     -0.337241     -0.337270     0.0197667     0.0146797    -0.0351767      0.137097      0.839578       1.02859       1.26198       1.33194       1.35177       1.33354       1.28558       1.12369       1.05043      0.960340      0.806359      0.660277      0.564443      0.433165      0.357705      0.294916      0.225435      0.171247
  30   7 2126.4428    0.8208  0.7440 10.0909 -0.0014       6.74981  0.0220   0.0159   0.0438    0.0837   0.0000      0.881460   441.1060       1.80599       18.6934      -1.20088      0.784070       2.86271     -0.831305       1.94939     -0.755580      0.411376      0.833755     -0.668279     0.0235028      0.286082      0.100262     0.0522099     -0.187466    -0.0538524       1.06683       1.38023       1.47746       1.54634       1.55576       1.52411       1.52718       1.48009       1.31589       1.09856      0.933954      0.784443      0.646022      0.533007      0.435856      0.358398      0.283256      0.203613
  30   9 2462.3896    1.7339  1.1532 10.5796 -0.0027       3.16454  0.0300   0.0273   0.0526    0.1940   0.0000      0.628380   438.8315       3.59389       17.8400       4.01772      0.473586     -0.677026       1.38823      0.413984      0.501049      0.453837     -0.398267      -1.60908     -0.423597      0.183953     -0.366384     0.0396721      0.693040     -0.362527       1.20045       1.63121       1.80602       1.89948       1.80607       1.78544       1.67914       1.61072       1.51114       1.35011       1.19012       1.02804      0.841890      0.687897      0.557315      0.434914      0.338597      0.252419
  30  10 2623.5659    2.2852  1.1089 11.3823  0.0012       1.28906  0.0288   0.0362   0.0496    0.1536   0.0000      0.681703   439.8978       5.09018       16.8254       2.55394      -2.27114       1.56270     -0.681964      -2.05349       2.08083      -2.15406      -1.01533      0.313447       1.28442      0.416484     -0.258368      0.130220     -0.508876    -0.0163129       1.12009       1.43877       1.56688       1.72783       1.68050       1.70456       1.59468       1.51423       1.34779       1.25610       1.09538      0.912166      0.794838      0.644757      0.527413      0.411741      0.318536      0.237620
  30  11 2782.5565    2.9495  1.0604 12.0688 -0.0027      0.229791  0.0266   0.0486   0.0494    0.1425   0.0000      0.555600   438.4322       4.43218       16.1566       4.44669      -2.95130     -0.513733      -1.08360      -1.82491       2.00509     -0.490473    -0.0426584      -2.01745      0.633605     -0.756204      0.202288     -0.757874     -0.286131     -0.560514       1.02694       1.40210       1.46869       1.62529       1.59474       1.63064       1.53906       1.43493       1.33058       1.16513       1.03279      0.903467      0.738545      0.590116      0.472604      0.383510      0.309055      0.233984
  30  12 2939.2343    3.7337  0.9952 12.3104 -0.0019       1.19303  0.0242   0.0632   0.0494    0.1563   0.0000      0.526025   439.7678       5.41790       14.2457       4.00738      0.641224       2.41211      -1.19183      -1.86168       2.78517      -3.21144     -0.584131      -1.29933     0.0912224      -1.36732     -0.361218     -0.149086     -0.177122    -0.0704136       1.06700       1.30965       1.37538       1.44189       1.54947       1.61513       1.53892       1.36821       1.18865       1.10330       1.00324      0.839316      0.683067      0.540788      0.436802      0.350696      0.292994      0.215867
  30  13 3093.4379    4.0913  1.1138 12.4836 -0.0015      0.220736  0.0271   0.0650   0.0525    0.1875   0.0000      0.622686   439.7375       8.29771       15.1854       2.22350      -2.41558      -1.16483     -0.341657      -3.32211     -0.926012   -0.00980615      -1.27721      -2.38652     -0.846527    -0.0650068    -0.0989863     -0.202763    -0.0457620     -0.183303       1.09285       1.37860       1.54432       1.69003       1.64079       1.65291       1.53619       1.44050       1.34059       1.22810       1.04198      0.904976      0.740787      0.603397      0.492433      0.382643      0.292331      0.232744
  30  14 3246.0598    3.8058  1.6179 12.3426 -0.0028    -0.0418443  0.0358   0.0499   0.0617    0.1108   0.0000      0.340765   438.7808       5.25048       14.3952      0.937873     0.0264684       3.90777      -3.24045      -1.98058      0.297420      0.661380      0.343205      -2.72042      -1.12468      -2.20644      0.790582      0.429582    -0.0151262     -0.142789       1.34838       1.76392       1.90828       2.01256       2.02714       1.97502       1.95172       1.83420       1.67058       1.47570       1.30713       1.12155      0.959598      0.812301      0.643447      0.481980      0.387139      0.292986
  30  15 3397.7921    3.2039  2.1932 12.1667 -0.0018      0.423767  0.0427   0.0368   0.0747    0.0703   0.0000      0.213224   438.8540       12.4723       10.1877       3.69822       1.23890       2.30122       2.23687      -4.00677      -1.58715      -5.54817      -1.70695     -0.383662     -0.618835      0.220475      0.145051     -0.482454      0.960908     -0.618320       1.63990       2.19298       2.34682       2.47443       2.50489       2.44153       2.36979       2.16921       2.07532       1.81248       1.60128       1.39546       1.19254      0.978205      0.777474      0.606354      0.474007      0.353829
  30  16 3549.1298    2.6674  3.3501 11.6014 -0.0006      0.929003  0.0545   0.0254   0.0981    0.0595   0.0000      0.142559   438.5552       13.7162       13.2333       4.58933      -9.37488    0.00326821      -1.09121      -6.91410     -0.760060      -3.83461      -1.03128       1.97049     -0.341673      -1.68707    -0.0342609    -0.0743990     -0.486444     -0.541781       1.96338       2.64890       2.89754       3.16069       3.17781       3.07607       3.01099       2.79556       2.59929       2.24703       1.97356       1.67596       1.39667       1.16350      0.930391      0.746773      0.566070      0.425921
  30  17 3699.5847    2.2745  4.9766 11.1228 -0.0003      0.602165  0.0698   0.0185   0.1240    0.0491   0.0000     0.0940469   443.1947       14.4677       11.7406       6.27816     -0.178469       7.17765     -0.790503      0.595148       4.97448      -1.60747      -2.34762      -5.88197       1.61967      -2.09556      -1.33903     -0.893798     -0.376126     -0.601466       2.49149       3.30723       3.68378       3.86411       3.99377       3.93437       3.82887       3.45470       3.21650       2.82292       2.51247       2.15108       1.74752       1.45724       1.16491      0.918016      0.715523      0.545284
  30  18 3849.3896    1.8621  7.1726 10.7484 -0.0002      0.447540  0.0918   0.0131   0.1650    0.0408   0.0000     0.0674991   442.0617       11.6011       15.4530       2.72845       7.45562       2.34688       2.81060      -4.54544      0.976306      -6.69592       2.51473     -0.755072     -0.452167      -2.06799     -0.508997      0.190330      0.130831      0.729096       3.23018       4.20927       4.58209       4.90203       4.98399       4.95858       4.78795       4.45926       4.13858       3.63644       3.15510       2.73879       2.27880       1.89966       1.49954       1.21132      0.932665      0.711557
  30  19 3999.1386    1.5442  9.2264 10.6194 -0.0007      0.419507  0.1196   0.0105   0.2182    0.0371   0.0000     0.0636533   438.2834       14.1455       10.2631       18.6117       4.61077      -4.76920       5.83464      -7.70492       14.3798      -11.3988      0.818087       2.35998      -3.08413      -3.33319      0.157937      -1.38037     -0.692131     -0.205893       4.00685       5.35169       5.98200       6.32723       6.47954       6.38598       6.12629       5.62456       5.21374       4.66461       4.05648       3.43985       2.91953       2.37986       1.92035       1.51793       1.15116      0.882766
  30  20 4148.3775    1.2778 12.4494 10.4982 -0.0016      0.400335  0.1783   0.0079   0.2960    0.0326   0.0000     0.0738339   440.6731       6.04555       45.4079       6.77337       4.56305      -2.94087       5.89338      -7.32255       2.19150      -12.2923      -2.01945       1.65928      -2.15561      -2.05766      -3.10345       2.08952      -2.72840     -0.657770       5.29183       7.04079       7.90338       8.41610       8.52199       8.40769       8.08003       7.50690       6.85520       6.09456       5.37479       4.53587       3.83997       3.16937       2.53302       2.00173       1.53057       1.16187
  31   5 1788.2959    0.3892  0.3759  9.9495 -0.0005       15.0923  0.0173   0.0111   0.0331    0.0399   0.0000       2.50259   440.1521      0.137209       20.7337      0.610579      -2.33071     -0.792019      0.151484      0.761846      -1.52217      0.296148      0.952118      0.631333    -0.0678894     -0.181161      0.106113     -0.514848    -0.0832899     0.0334680      0.817151       1.02080       1.33382       1.23755       1.18627       1.21690       1.15418       1.02627       1.05988      0.936761      0.805326      0.790509      0.614044      0.460760      0.412588      0.321658      0.259373      0.201268
  31   6 1969.5736    0.5993  0.5398  9.9404 -0.0047       11.9568  0.0184   0.0134   0.0343    0.0573   0.0000       1.37264   440.5726      0.735597       19.8429      0.898780      -2.09829     -0.464403      -1.56446      0.186174       1.64364      -1.29705       1.42242     -0.546705      0.862643     -0.626584      0.212836      0.378897     -0.179433      0.332254      0.770108       1.02233       1.07537       1.22176       1.23026       1.21546       1.15732       1.07307       1.02417      0.871637      0.789420      0.662845      0.562292      0.458087      0.364749      0.295607      0.235267      0.185971
  31   7 2147.1261    0.8601  0.8320 10.0597 -0.0011       5.65280  0.0234   0.0156   0.0447    0.0937   0.0000      0.827572   440.3953       1.85688       20.3040      -1.03727      -3.18229      -2.30918       1.03090     -0.615362     -0.135061      0.911833    -0.0267610      -1.01543     -0.256037     -0.862751     -0.436800      0.243918     -0.312540      0.183539      0.905699       1.22406       1.36592       1.41577       1.48825       1.42903       1.37067       1.33620       1.21031       1.08518      0.940642      0.827038      0.647318      0.569894      0.446674      0.365084      0.283086      0.215398
  31   8 2319.0796    1.3205  1.0112 10.6074  0.0005       4.74419  0.0269   0.0222   0.0483    0.1266   0.0000      0.683491   439.7607    -0.0115511       20.3694       1.39718      -2.13065     -0.162274     -0.659797     -0.943974      0.919901      0.202185      -1.59571     -0.761650      0.126236      0.339437     -0.265660      0.256008     -0.357136      0.143507       1.02661       1.30695       1.43971       1.53249       1.53909       1.59814       1.50875       1.40968       1.31227       1.13733       1.01719      0.875872      0.747129      0.615041      0.508332      0.396479      0.318670      0.238097
  31   9 2485.1731    1.7429  1.1494 10.9830  0.0058       3.16574  0.0300   0.0282   0.0536    0.1530   0.0000      0.641435   440.0446       5.32498       16.7903   -0.00561250    -0.0862421       2.29953      -1.61129      -3.41406      0.921581      -1.05385      0.554228       1.10073      -1.46436      -1.33725      0.579538      0.779547     -0.158320      0.242055       1.15124       1.54608       1.67669       1.82082       1.80536       1.73769       1.67825       1.56953       1.43052       1.36615       1.16629       1.01894      0.849530      0.702184      0.561954      0.450907      0.341637      0.264116
  31  10 2647.9443    2.3791  1.1550 11.5328  0.0002       2.18882  0.0286   0.0373   0.0521    0.1539   0.0000      0.581598   441.7953       3.56113       17.4645       2.72140       1.90998      -1.90058      -1.79199      -1.78664      0.975451    -0.0268222     -0.716503       1.22286     0.0826361     -0.157204     -0.806930    -0.0282317     -0.647380      0.267180       1.09247       1.42706       1.54928       1.71079       1.70510       1.64489       1.61724       1.54378       1.35281       1.24174       1.10672      0.944489      0.786606      0.669370      0.545297      0.419392      0.332925      0.248863
  31  11 2808.4747    3.0275  1.0576 12.0944 -0.0013       1.90931  0.0267   0.0480   0.0485    0.1396   0.0000      0.591139   440.1108       2.05749       19.2704       3.11272      -2.40377      0.121302      -1.48412       1.34144     -0.232528      -2.45747     -0.151761      -1.16465     -0.935063     -0.398583     -0.162933     0.0778671    -0.0865536     -0.338168       1.02246       1.27003       1.43308       1.53032       1.49789       1.48924       1.46734       1.30982       1.22236       1.16903       1.01022      0.883159      0.772062      0.623794      0.490225      0.406740      0.317870      0.237294
  31  12 2966.2905    3.7854  0.9882 12.3998  0.0012       1.50083  0.0236   0.0625   0.0465    0.1565   0.0000      0.530724   440.9560       6.85325       14.5851       3.87044      0.435210      -1.48600      0.529301      -2.54284      0.607110      -1.68736      -1.31238      0.357809      0.210071     0.0145939       1.17835    -0.0416554     -0.429523     0.0937474      0.945692       1.23698       1.36571       1.46259       1.48699       1.49065       1.46251       1.31094       1.22868       1.05747      0.959336      0.804422      0.678134      0.576288      0.459433      0.361847      0.281155      0.209843
  31  13 3121.4874    4.1274  1.2606 12.4863  0.0015       1.16173  0.0314   0.0633   0.0539    0.1888   0.0000      0.528983   442.2893       6.88916       15.7807       2.61579     -0.570076       1.58541      -3.75751      -3.46145       1.02451      -3.06013      0.265390      -1.32009      -1.47356       1.43797      0.306322      0.555024     -0.320658     -0.161732       1.16585       1.54371       1.69343       1.85311       1.81909       1.72785       1.71929       1.58799       1.46963       1.33431       1.19158       1.03556      0.844536      0.712593      0.556764      0.451957      0.351086      0.268343
  31  14 3274.9810    3.7742  1.6753 12.1909 -0.0025       1.10988  0.0338   0.0487   0.0639    0.1252   0.0000      0.329832   440.5709       9.56904       14.7585       3.17584      -3.49027      -2.69870       1.84610       1.95349       3.60446      -3.25565     -0.537892    -0.0944830       1.61756      -1.26645      0.179420      0.841371       1.37222    -0.0262994       1.27163       1.67203       1.82457       1.99721       2.04658       2.04002       1.94800       1.79657       1.65119       1.44651       1.28865       1.07097      0.895913      0.755938      0.615498      0.489563      0.376612      0.290851
  31  15 3427.5758    3.1546  2.5181 11.8591 -0.0010      0.840275  0.0436   0.0324   0.0793    0.0669   0.0000      0.201080   440.2587       7.52793       15.4890       1.00825      0.103699      -4.41579       3.97589      -1.87044      0.722831      -6.00788      0.146695     -0.650553      -1.03706     0.0335973      0.625800      0.686039      -1.00482     -0.411083       1.53752       2.03674       2.23684       2.44610       2.46772       2.45671       2.39050       2.14807       2.02571       1.76643       1.59939       1.35241       1.16177      0.930490      0.759574      0.623017      0.476526      0.360093
  31  16 3579.6396    2.5851  3.5242 11.6710 -0.0004      0.930837  0.0555   0.0238   0.1000    0.0532   0.0000      0.144717   443.6197       12.8923       8.85394       2.62451      -1.22216      -2.92421       1.98184      -6.09890      0.807879      -2.68635      -2.37437      -1.05888    -0.0851825       1.12083       1.20127     -0.220094     -0.452824     -0.442243       1.96758       2.63250       2.82974       3.07576       3.21060       3.12549       2.99968       2.83286       2.53647       2.32196       2.00742       1.71237       1.45353       1.22209      0.997705      0.766479      0.602662      0.464162
  31  17 3730.6681    2.1372  5.4463 11.0031  0.0001      0.477216  0.0735   0.0162   0.1310    0.0479   0.0000     0.0865393   440.9456       14.8221       16.5321       5.28552      -2.03483       1.12931      -2.48900      -6.04601     -0.583078       1.30629       2.12067       2.54592      0.117760      -1.60067      0.390660      0.443806     -0.295122     -0.630251       2.52941       3.35633       3.67707       3.94033       4.06665       4.03221       3.89463       3.58435       3.35112       2.98813       2.59440       2.22637       1.91817       1.56123       1.27539       1.00919      0.788243      0.599003
  31  18 3881.3823    1.7691  7.5311 10.7239 -0.0012      0.424431  0.0952   0.0121   0.1719    0.0399   0.0000     0.0647185   437.8934       9.59605       13.7295       4.20268      -3.89880      -7.77535     -0.367212       8.80714      -2.05545      -5.99915      -1.82582      -5.90701       1.29691      -2.54463     -0.155324      -1.57615     -0.253789       2.04989       3.17570       4.23125       4.70119       5.00192       5.13109       5.00858       4.86333       4.62631       4.17448       3.78999       3.27471       2.88573       2.40351       1.99824       1.62559       1.29349      0.994252      0.769208
  31  19 4031.4807    1.4905 10.3196 10.5854 -0.0005      0.442340  0.1358   0.0094   0.2311    0.0355   0.0000     0.0626176   441.5378       8.16054       19.7578       13.1152      -8.96322       3.52743      0.368945       4.78653       1.17406      0.345851      -6.51371     0.0332133      0.585294     -0.559156       3.83998      0.814742      -2.38409     -0.312547       4.24142       5.56620       6.24040       6.60130       6.74956       6.70264       6.48454       6.07215       5.55187       5.01344       4.29314       3.81098       3.17512       2.66798       2.15374       1.70326       1.33051       1.02521
  31  20 4181.0445    1.2559 12.9991 10.4626 -0.0001      0.375103  0.1842   0.0074   0.2961    0.0321   0.0000     0.0701013   446.8358       15.6098       16.1390      -6.90684      -17.7137      -13.5321      -11.3832      -4.71484     0.0542328      -3.12992       7.03820       3.95702      -1.24718      -3.77260      -1.33881       1.83169       2.34658       3.34559       5.27922       6.91527       7.78747       8.24778       8.53356       8.40569       8.09062       7.57725       6.88475       6.14729       5.52238       4.71871       3.96072       3.29879       2.64862       2.14582       1.65126       1.26825
  32   5 1806.2317    0.4049  0.3703  9.9029 -0.0033       14.7337  0.0151   0.0110   0.0298    0.0413   0.0000       2.26634   440.7207     -0.278224       19.9444     -0.138667      -1.72736     -0.172337      0.318948      0.134841     -0.582240      0.154825      0.183097      0.714145     -0.681455      -1.01192      0.618297      0.315775     -0.118341    -0.0643307      0.646909      0.912113      0.934672       1.02907      0.960679       1.00777       1.02198      0.958192      0.884489      0.788273      0.687532      0.592564      0.464186      0.422325      0.323784      0.274853      0.215552      0.165415
  32   6 1988.7619    0.6129  0.6478  9.9330 -0.0042       9.92224  0.0208   0.0125   0.0397    0.0625   0.0000       1.17822   439.9729       2.77228       21.3041       1.74473      -2.55840       1.39372     -0.403624       1.88918      -1.79342      0.664401      0.457692      0.211933      -1.31658   -0.00655746      0.317160     -0.437519     -0.611295     -0.236076      0.923548       1.26813       1.40931       1.44952       1.47706       1.50680       1.48440       1.39929       1.25458       1.10403      0.904210      0.761328      0.648643      0.567583      0.456501      0.360753      0.287961      0.218061
  32   7 2167.4782    0.9151  0.8439  9.9487 -0.0005       6.88793  0.0223   0.0161   0.0441    0.1025   0.0000      0.768947   441.2410       1.00931       18.2844      0.565513      -1.06304     -0.536421      -1.64026       1.09193    -0.0661809      0.923076      0.846449      0.624099    -0.0504608      0.601285     -0.348550     -0.444408     -0.274223     0.0746255      0.889144       1.15945       1.26686       1.37731       1.40985       1.39167       1.36779       1.24188       1.12868       1.01608      0.922686      0.802624      0.681559      0.547659      0.464223      0.360830      0.292867      0.220501
  32   8 2340.2142    1.4073  1.0560 10.2049 -0.0020       4.05395  0.0261   0.0222   0.0482    0.1584   0.0000      0.636804   438.7258       1.26110       20.2570     0.0563723      -3.14035     -0.366895      0.522605     -0.794049       2.54286      0.176962      0.438159      0.352107     0.0713796     -0.672684     0.0238573    -0.0800920     -0.486920     -0.297079      0.995762       1.25381       1.42963       1.56489       1.58357       1.49676       1.48020       1.40771       1.29729       1.12624       1.00268      0.869688      0.709711      0.616570      0.505620      0.410499      0.313023      0.244566
  32   9 2507.3785    1.9266  1.1966 10.9362 -0.0033       2.82010  0.0289   0.0294   0.0544    0.1787   0.0000      0.662153   439.7480       1.20526       17.9511       2.52528     -0.230436      0.619875       1.06306      -1.81753      0.314892     -0.659177       1.85970     -0.228124      -1.08557     -0.889349     -0.820140     -0.564347     -0.453251     -0.389999       1.04427       1.37593       1.50304       1.67191       1.62058       1.63489       1.57770       1.46967       1.37263       1.25976       1.08625      0.930216      0.786060      0.658847      0.544541      0.442729      0.338810      0.259698
  32  10 2671.6800    2.5308  1.1165 11.5327 -0.0017      0.409506  0.0271   0.0388   0.0499    0.1666   0.0000      0.555274   441.0301       3.03931       18.4657       2.55966     -0.330703       2.08027       2.73300      -2.24704      0.108723     -0.236613      -1.54707      0.197803      0.380671      -1.29457      -1.10837     0.0997496    -0.0918811     0.0657164       1.00740       1.28877       1.47188       1.59620       1.55475       1.54887       1.52646       1.43013       1.30671       1.21072       1.04729      0.879396      0.765387      0.627963      0.512415      0.422967      0.337270      0.255920
  32  11 2833.8598    3.3229  1.0242 12.2517  0.0014       1.81172  0.0250   0.0531   0.0466    0.1450   0.0000      0.516203   439.4639       4.68627       17.6654    -0.0900223     -0.458606      -1.44417      -1.11619      -1.44803     -0.431869      -1.03431     -0.687907      -2.65420     -0.193631      0.267254      0.219995     -0.310687     -0.331192    -0.0103143      0.978713       1.26951       1.42724       1.53242       1.55005       1.45780       1.39919       1.32833       1.25382       1.09817       1.01476      0.921744      0.765977      0.646174      0.532122      0.420292      0.332657      0.251519
  32  12 2992.8641    3.9057  1.0227 12.4065 -0.0010       1.08634  0.0250   0.0616   0.0445    0.1654   0.0000      0.494796   438.4707       6.60283       15.6017       2.26626      -2.30444      -1.74848     -0.311210      -1.78161       1.01675      -2.94636      0.345214     -0.192130     -0.543779      0.274452      0.297166     -0.287295     -0.485106     -0.487699      0.918755       1.21582       1.29213       1.43678       1.45381       1.44490       1.40203       1.30066       1.18984       1.06205      0.962426      0.865246      0.726414      0.627342      0.491046      0.392734      0.299998      0.249986
  32  13 3149.1238    4.1206  1.3921 12.2749 -0.0006       2.16742  0.0317   0.0565   0.0533    0.1657   0.0000      0.449210   440.4360       7.36104       15.7809       5.85669      -2.21449     -0.642108      -3.75646      -1.10996      0.786107      -1.82562   -0.00303087      -1.48640      0.838435     -0.825130   -0.00833301      0.197346    0.00123994     -0.226206       1.13164       1.43441       1.61160       1.70483       1.70851       1.71362       1.68868       1.58781       1.47638       1.29691       1.13225      0.988530      0.849781      0.717077      0.563049      0.451795      0.360038      0.292010
  32  14 3303.4248    3.7150  1.8590 12.1057  0.0030      0.460029  0.0360   0.0447   0.0658    0.1196   0.0000      0.301368   438.8307       9.11455       15.6647      0.341830      -5.63091       2.80964      0.591600      -4.03105     -0.572042      -1.97354      0.581299     -0.483592       1.11648      -1.91504     -0.177571     -0.671829     -0.670262     -0.191913       1.29254       1.72972       1.90325       2.02719       2.05193       2.00805       1.97325       1.82959       1.76824       1.54018       1.37638       1.17273      0.989561      0.812976      0.678784      0.529163      0.432129      0.328085
  32  15 3456.9621    3.0410  2.6218 11.9861 -0.0019      0.871901  0.0455   0.0309   0.0793    0.0612   0.0000      0.180186   441.2679       11.7667       12.6013       3.86223      -3.24352      -3.66790      -2.65653      0.891044      -3.37067     -0.184843      -4.33274      -1.25066      -2.27540      -1.31522     -0.115439      0.786303      0.171066      0.438864       1.56722       2.06286       2.30609       2.46830       2.46370       2.48900       2.31367       2.24456       2.06717       1.86591       1.66752       1.46034       1.25161       1.02706      0.836966      0.675226      0.529318      0.410341
  32  16 3609.8001    2.5358  4.0522 11.3696 -0.0004      0.808741  0.0569   0.0210   0.1053    0.0506   0.0000      0.112200   439.2664       11.5294       13.7576       1.13090      -2.67556      -1.45121       1.80690      -7.48477     -0.637223       1.85595       3.61262       1.08352       2.59184      0.135664     -0.924267      0.459683     -0.838140      0.793414       1.99115       2.55958       2.87625       3.01760       3.10248       3.11285       3.01639       2.82061       2.57507       2.34924       2.05286       1.80727       1.54671       1.30875       1.05943      0.840887      0.673066      0.506627
  32  17 3761.7480    2.0721  6.0663 10.9120 -0.0009      0.563353  0.0772   0.0147   0.1396    0.0434   0.0000     0.0769065   437.4353       10.5034       19.2286      -4.27035      0.810240       5.97749     -0.263861      -5.49879       2.97397      -1.91892     -0.851846      -4.48257     -0.404321      -1.38816     -0.122154      -2.72958    -0.0552233     -0.311903       2.58287       3.32495       3.78848       3.97291       4.12621       4.05981       3.96050       3.68348       3.44049       3.05289       2.70675       2.38506       1.97822       1.66945       1.38033       1.08799      0.865495      0.667312
  32  18 3912.9747    1.7039  8.1028 10.7224 -0.0001      0.489745  0.1020   0.0111   0.1814    0.0362   0.0000     0.0649494   441.0083       11.3926       18.7915       9.24724      -2.71767      -4.17576      0.758616      -8.92243      -3.07098      -3.92377      -2.66590    -0.0129594      -2.33614      -1.49704     -0.448824      0.996602      0.238905     -0.398898       3.23753       4.32661       4.77470       5.14735       5.24318       5.26424       5.03731       4.71836       4.34361       3.91140       3.46947       3.01566       2.58413       2.14553       1.78364       1.41113       1.09507      0.851237
  32  19 4063.7077    1.4501 10.6615 10.5414 -0.0009      0.464324  0.1364   0.0088   0.2382    0.0341   0.0000     0.0631790   446.8254       9.77705       18.4219      -3.02484      -10.3136      0.299165       2.90381     -0.527602      -7.12434      0.723467       3.27583     -0.904092      0.743677       1.66684       3.19376    -0.0285088     -0.992713      0.505292       4.08834       5.43683       5.98996       6.39465       6.52584       6.53459       6.33168       5.96242       5.45077       4.95973       4.32289       3.77068       3.23052       2.69331       2.19191       1.77490       1.38774       1.05868
  32  20 4213.6672    1.1945 14.0226 10.4439 -0.0006      0.229851  0.2026   0.0066   0.3179    0.0302   0.0000     0.0703665   441.4761       21.5895       22.3223      -9.55733       11.7034      -13.9483       8.93274       3.10811      -1.78026      -7.12461      -3.92028       4.06658       5.44048      -3.87601       2.92184       6.52487      0.309222      -2.15244       5.31854       7.19561       7.97750       8.61503       8.79477       8.74777       8.41420       7.95260       7.20135       6.59252       5.76646       5.06020       4.27703       3.53052       2.88518       2.34550       1.80589       1.41141
  33   4 1633.2501    0.2646  0.2132  9.9062 -0.0112       26.0712  0.0129   0.0103   0.0236    0.0320   0.0000       5.89216   441.2946     -0.136152       21.4817       1.03278      -3.88470     -0.702210     -0.329209    -0.0123072      0.582287     -0.115700     0.0707374     -0.228132     -0.790984      0.419210      0.311041     0.0322726     -0.135414     0.0132043      0.542882      0.731404      0.740617      0.807709      0.852531      0.847712      0.848247      0.731528      0.757794      0.637948      0.626527      0.603571      0.470333      0.441825      0.266386      0.314416      0.200170      0.172995
  33   6 2007.6988    0.6576  0.6472  9.9399 -0.0033       7.81461  0.0193   0.0130   0.0389    0.0663   0.0000       1.04470   441.0107     -0.976585       21.3595      -1.82891      -1.30099     -0.225204     -0.805135       1.17884     0.0672443      0.261014      -1.10822      0.639555      0.187776    -0.0302899    -0.0576093     -0.189473     -0.243262     0.0135102      0.756020       1.00243       1.09241       1.21607       1.24101       1.18163       1.19679       1.09911       1.04258      0.967547      0.827744      0.691875      0.592217      0.551196      0.440727      0.346452      0.268675      0.208608
  33   7 2187.4635    0.9610  0.7759 10.3552 -0.0018       6.36579  0.0210   0.0174   0.0416    0.0865   0.0000      0.833518   440.6958      0.724441       18.4902     -0.248362      -1.39102      -1.17332     -0.951039      0.134303     -0.304515     -0.738234     -0.984168      0.407701     -0.287194     -0.628725     -0.366685     0.0444709     -0.190652     -0.192539      0.798592       1.05184       1.13792       1.24858       1.28985       1.30125       1.22734       1.14217       1.11389      0.979383      0.895644      0.734214      0.634536      0.517258      0.437517      0.341129      0.285129      0.221204
  33   9 2529.2279    1.9583  1.2024 11.2068 -0.0044       1.84447  0.0291   0.0298   0.0547    0.1446   0.0000      0.633165   441.3185       1.95771       20.5925      0.191412      -3.66141      -1.74913       1.35257      -1.02908      -1.23082     -0.376461       1.75839      -1.46363      0.850343      -1.12731     -0.256223     -0.885672      0.317393     0.0557821      0.984114       1.33557       1.43453       1.55137       1.56299       1.61838       1.58123       1.48434       1.36136       1.22213       1.07866      0.921180      0.764600      0.629335      0.526113      0.429423      0.357017      0.273754
  33  10 2695.0952    2.6392  1.1261 11.4338 -0.0033       1.26516  0.0269   0.0394   0.0483    0.1863   0.0000      0.521526   439.8542       4.11692       18.8387       4.45519     -0.879529      -2.17370      -1.37872      -3.17272      -2.81717     -0.125307      0.332789     -0.126377     -0.641048      -1.19417    -0.0895547      0.101434     -0.203281    -0.0335413      0.926936       1.23351       1.34270       1.46089       1.54472       1.46056       1.45199       1.32963       1.25568       1.16187       1.01935      0.874703      0.732664      0.619498      0.508973      0.417912      0.331599      0.253449
  33  11 2858.6806    3.3056  1.0346 12.2523  0.0001       2.36240  0.0246   0.0513   0.0466    0.1367   0.0000      0.613985   439.7501       4.70713       16.6343      0.216442      -3.43272      -1.09999    -0.0979878      -1.87451     -0.861262      -1.00939      0.176353    -0.0434355     -0.458475     -0.637392     -0.114742      0.261380     -0.190424      0.221884      0.941153       1.25235       1.43802       1.55350       1.59726       1.56231       1.52155       1.41632       1.27458       1.15474       1.01367      0.901637      0.757189      0.631759      0.499765      0.405744      0.312242      0.252951
  33  12 3018.8703    4.0898  1.0568 12.4446  0.0001    0.00594136  0.0255   0.0623   0.0453    0.1690   0.0000      0.557718   440.7516       4.49595       19.7980       2.60590      -3.68030     -0.592612      0.528883      0.554139      0.417479      -1.13822      -1.30975     -0.168557     -0.535960     -0.199908     -0.302715     -0.377763     -0.328393      0.522755      0.948389       1.25709       1.42701       1.50712       1.52314       1.52593       1.48009       1.38321       1.26455       1.14265       1.01107      0.859719      0.765500      0.649995      0.535855      0.429292      0.326833      0.252675
  33  13 3176.1806    4.0845  1.4261 11.9294 -0.0012      0.729032  0.0303   0.0532   0.0533    0.1741   0.0000      0.335173   440.5096       5.35039       14.9385       1.39486      -3.55561      -2.23944      -1.75495      -2.32405     -0.744424      -1.79561     -0.646558     -0.914795     -0.569389      0.145350      0.819883     -0.229496      0.333276      0.342871       1.05365       1.42838       1.55909       1.63333       1.64370       1.63149       1.53739       1.49648       1.34931       1.29829       1.15038       1.03249      0.875201      0.738368      0.597556      0.481197      0.382354      0.303433
  33  14 3331.6311    3.6600  1.9027 12.1682 -0.0009      0.974297  0.0372   0.0419   0.0636    0.0990   0.0000      0.288506   440.0050       7.92558       13.3780       3.04476     -0.362386     -0.170363       1.32344      -1.77546       1.55645      0.492601      0.891296      -3.82500      0.293305      0.811969     0.0956609      -1.17744     -0.376299      0.536074       1.25852       1.63759       1.78754       1.92856       1.99899       1.98264       1.91126       1.84398       1.67329       1.52461       1.36753       1.16623       1.01710      0.844675      0.687726      0.554609      0.448229      0.350194
  33  15 3485.8965    2.9668  3.1055 11.6252 -0.0010      0.428538  0.0487   0.0271   0.0846    0.0639   0.0000      0.148596   442.8275       10.2165       14.5927      0.943955       4.94965     -0.561284      -3.67848      -1.08735       1.23627      -1.07996       3.00053      -3.87069     -0.959883      -1.93418      -1.53758      0.141906      0.263009     -0.391314       1.62787       2.13709       2.38716       2.54846       2.61045       2.62845       2.55221       2.32730       2.16577       2.00331       1.77108       1.55806       1.32211       1.10120      0.901435      0.728603      0.590067      0.453625
  33  16 3639.6037    2.4036  4.4653 11.2666  0.0000      0.662378  0.0608   0.0189   0.1103    0.0470   0.0000     0.0969064   440.7265       13.5363       14.2932       4.10074       3.12473       1.64206      -1.51268      -8.83623      -2.38634     -0.414380       2.11223    -0.0701113      -1.43568      -1.74975       1.05804      0.119339      -1.53935      0.768882       1.97991       2.64077       2.91591       3.12807       3.21786       3.21980       3.08926       2.90078       2.73198       2.45288       2.21219       1.91060       1.62094       1.39375       1.11772      0.918406      0.719462      0.563297
  33  17 3792.2418    2.0136  6.6330 10.7899 -0.0003      0.455705  0.0801   0.0134   0.1464    0.0416   0.0000     0.0681535   437.4512       7.00192       21.6389       7.54237       5.08444      -1.31828     -0.849618      -3.33244       1.29949      0.772228      -1.40675      -6.13147     -0.856322      0.397170     -0.882572      -2.36728    -0.0791673     -0.583621       2.58317       3.40700       3.82151       4.12211       4.26356       4.14882       4.04865       3.80252       3.58328       3.19318       2.84164       2.43453       2.13799       1.78330       1.47119       1.18955      0.928112      0.734088
  33  18 3944.2311    1.7003  9.2267 10.5809 -0.0002      0.394643  0.1100   0.0101   0.1953    0.0362   0.0000     0.0582939   437.4936       4.10828       16.0971       4.19293      -11.7832      -5.72021       2.37556      -14.9020     -0.385898     -0.183400     -0.306624      -2.02291       1.14149      -3.79914      -1.27948      -1.17350      0.606787     -0.369952       3.36783       4.46907       4.97374       5.37966       5.55060       5.47766       5.30679       4.98626       4.62369       4.17589       3.71931       3.21005       2.75346       2.34919       1.89517       1.52807       1.22541      0.945529
  33  19 4095.3902    1.3991 11.4550 10.4787  0.0002      0.290240  0.1489   0.0078   0.2530    0.0328   0.0000     0.0652580   444.2223       5.81688       23.4227       7.11512       3.29195       2.41693      -3.52546      -1.49019      -1.99298      -3.84341       8.16045      -2.86890       4.84272       1.89976      -2.62366     -0.210075      0.984616       1.97264       4.20519       5.55777       6.27407       6.63059       6.95177       6.85829       6.63364       6.31759       5.75687       5.17976       4.72581       3.99465       3.43317       2.87108       2.36419       1.92127       1.50920       1.19053
  34   4 1649.7582    0.2664  0.2246  9.9212 -0.0062       29.5377  0.0130   0.0092   0.0237    0.0321   0.0000       6.10587   440.6684      0.473809       20.0365     -0.535766      -2.41929     0.0601731       1.16650      0.925831       1.00510      0.224008     -0.109552     -0.337900      0.242602      0.236507      0.354679     0.0474320     -0.295732     -0.193632      0.623726      0.826396      0.890702      0.841347      0.834248      0.833592      0.836668      0.782192      0.767684      0.769340      0.691645      0.595228      0.475588      0.370361      0.340057      0.261476      0.206636      0.166335
  34   5 1841.3113    0.4475  0.4689  9.8825 -0.0019       12.2808  0.0170   0.0105   0.0330    0.0459   0.0000       1.80905   440.6480      0.206868       21.0249      0.198235      -2.82398      0.367641       1.07529     -0.263959       1.29550     0.0387280     -0.907600     -0.549092     -0.203453     0.0353411      0.123499     -0.255490      0.191838     -0.241160      0.674887      0.902753      0.920613       1.06195       1.03099       1.06240       1.03763      0.968642      0.902742      0.813958      0.740620      0.677769      0.564493      0.491120      0.363315      0.312890      0.253742      0.210091
  34   6 2026.4378    0.6828  0.6578  9.9505 -0.0018       7.25897  0.0189   0.0133   0.0379    0.0675   0.0000       1.01829   441.1505     -0.997740       20.6753       1.13536      -5.90473      -1.38557       1.66728      0.843807      -1.45372      0.434092    0.00816085     -0.494056     -0.496519     -0.600615      0.170649      0.337293     -0.206960     -0.461688      0.771805       1.00249       1.15813       1.25070       1.26512       1.29233       1.23426       1.13069       1.09799      0.990110      0.850528      0.730707      0.614757      0.503045      0.420738      0.348870      0.271620      0.223546
  34   7 2207.1925    1.0453  0.9525 10.1069 -0.0013       6.34422  0.0246   0.0170   0.0459    0.1116   0.0000      0.705025   441.6366       2.49024       19.1000      0.363284      -3.24259       1.17869      0.204648      0.167803      0.519861      -1.24240      0.275141     -0.801895     -0.219815     -0.286243     -0.569763     -0.281895      0.108839      0.159822      0.988614       1.36816       1.56579       1.69534       1.75441       1.74505       1.68730       1.53614       1.39595       1.21556       1.06859      0.949713      0.800258      0.651477      0.532822      0.430761      0.329380      0.257348
  34   8 2381.3289    1.4423  1.1597 10.7695 -0.0020       3.43435  0.0286   0.0221   0.0527    0.1194   0.0000      0.689570   440.5368      0.148557       20.1960       3.54819      -2.15072      0.409648       2.10309      -2.17674     -0.844473       1.01247     -0.233871     -0.434369       1.04904     -0.822073       1.59261      0.543224     -0.219294     -0.289860       1.00171       1.33068       1.48266       1.61193       1.65824       1.63241       1.55885       1.42704       1.34832       1.23840       1.08710      0.976778      0.835348      0.720394      0.589964      0.487051      0.380584      0.291226
  34   9 2550.7780    2.0471  1.1931 11.3751  0.0002       2.19389  0.0286   0.0311   0.0530    0.1414   0.0000      0.592300   441.5781       2.92435       19.0088     -0.136206      -3.82771       1.28025      0.211974      -1.20247       1.53314      -2.08429      0.354613      0.617256     -0.672764     -0.705832      0.259431      0.153747     -0.597601     -0.319827      0.972678       1.27487       1.43145       1.57085       1.55893       1.54182       1.48106       1.37989       1.36154       1.19482       1.08922      0.938759      0.831775      0.683364      0.558186      0.462434      0.375667      0.291963
  34  10 2718.1090    2.7259  1.0729 11.7946  0.0012       3.02678  0.0257   0.0413   0.0467    0.1387   0.0000      0.695566   440.7773       2.88586       17.5544       2.20210      -1.70525     -0.701048      -1.22449       1.08392       1.30939      -1.42574      -1.43512     -0.743885     -0.895068      -1.05936      0.597353     -0.257328     0.0807569   -0.00633057      0.925434       1.20125       1.30894       1.41958       1.52871       1.50872       1.44896       1.33868       1.19779       1.11142      0.995264      0.863450      0.760988      0.648122      0.514806      0.419052      0.337188      0.265618
  34  11 2882.9883    3.4707  1.1362 11.6777  0.0000    -0.0506386  0.0250   0.0505   0.0498    0.2303   0.0000      0.536096   439.8642       2.32633       16.6628       1.16576     -0.118618     -0.173792      0.589955      -1.26113       1.71313      -1.00504      0.514111      0.148128      0.557452    0.00569148      0.652986      0.133635     -0.156242     -0.166361      0.905898       1.17494       1.25981       1.34060       1.37849       1.35748       1.34468       1.21423       1.18315       1.08033      0.999555      0.868820      0.765970      0.628096      0.515921      0.424393      0.332789      0.261514
  34  12 3044.5553    4.0616  1.1368 12.7778 -0.0004      0.885467  0.0276   0.0596   0.0489    0.1330   0.0000      0.483617   439.1519       4.75399       17.5586       2.83285      -1.36195      0.148169     0.0583375      0.294263      0.306552      -2.29449    -0.0853129     -0.245623    -0.0789843      -1.53031      0.265862     0.0462023     -0.523342     0.0635386      0.939123       1.21228       1.37948       1.45688       1.47223       1.44086       1.43206       1.37191       1.23464       1.17719       1.06169      0.911090      0.796713      0.642827      0.522147      0.435736      0.338517      0.273880
  34  13 3202.9685    3.9721  1.4837 12.3231  0.0048       1.26404  0.0316   0.0516   0.0564    0.1361   0.0000      0.418295   439.5925       7.90000       17.5554       1.84587     -0.735981     0.0751857       2.12716     -0.695976       3.26558      -2.12052      -2.92494      -1.76855    0.00641503     -0.342942     -0.351970    -0.0992749     -0.486360     -0.625204       1.05523       1.37991       1.55572       1.61874       1.66421       1.68631       1.58757       1.54369       1.46014       1.31506       1.13983       1.01553      0.870031      0.711764      0.611928      0.501871      0.397213      0.317614
  34  14 3359.3588    3.5889  2.0918 12.0795 -0.0007      0.585719  0.0387   0.0390   0.0665    0.0901   0.0000      0.262105   440.0393       8.66500       16.1862       4.95716      -5.97028      -1.44716      -2.92636      -2.92076      -1.80664      -4.28870     -0.265814      -1.96822      0.538309     0.0922381     -0.337072     -0.410145     -0.440290      0.306781       1.26416       1.67995       1.87102       1.91484       2.02241       1.99521       1.91239       1.88762       1.75668       1.61148       1.42502       1.18526       1.02831      0.871105      0.739712      0.594060      0.479138      0.386198
  34  15 3514.6472    2.8573  3.3106 11.7189 -0.0008      0.466517  0.0498   0.0255   0.0906    0.0566   0.0000      0.135080   439.4164       5.52393       17.6534       2.75135       3.06404     -0.641533       2.64899      -4.88771      -2.06986      -3.22753      0.970747      -4.24321      -2.28989      -1.38844     0.0146623      -1.08105     -0.304384    -0.0305243       1.63028       2.14159       2.32206       2.56810       2.62237       2.61551       2.54593       2.46619       2.22791       2.02382       1.77522       1.61304       1.35988       1.14737      0.954986      0.778493      0.628370      0.479173
  34  16 3669.0772    2.3129  4.6525 11.3178 -0.0006      0.655402  0.0632   0.0177   0.1113    0.0425   0.0000     0.0951981   441.4767       15.3156       9.89530       4.20912      -2.00824       5.28986       6.15428      -1.92127       1.16757      -4.25167      -1.08451      0.624127      -5.51236      0.409979     -0.237048     -0.748204       1.64010     -0.633008       2.01551       2.71063       2.97336       3.22773       3.23912       3.21062       3.17004       2.99300       2.80035       2.57739       2.25496       2.01371       1.72310       1.47184       1.21237      0.983273      0.783181      0.619573
  34  17 3822.3641    1.9022  7.1281 10.8176 -0.0003      0.397709  0.0871   0.0123   0.1545    0.0390   0.0000     0.0711840   439.1604       11.9553       14.0604       3.84873      -2.49459      -2.03747     -0.276675       5.29416      -3.96247       3.87066      -1.07023      0.427902      -5.46877      -3.22074      -1.77158      0.676261     0.0368930      0.569041       2.72639       3.58793       4.07243       4.33793       4.50532       4.51437       4.31353       4.10275       3.75769       3.47189       3.07945       2.67389       2.29637       1.96712       1.58508       1.31026       1.04677      0.815457
  34  18 3974.8673    1.6488  9.7022 10.5747 -0.0001      0.161213  0.1179   0.0093   0.2026    0.0349   0.0000     0.0594106   439.2675       14.4448       12.8222       11.0192       1.76366       5.54125      -4.73119      -5.86989      0.428339       3.83544       1.05123     -0.940767    -0.0560634      -5.48975      -2.91272      -1.41831      0.222175      0.586295       3.41530       4.46927       5.03301       5.34259       5.61875       5.54771       5.39670       5.09216       4.73780       4.29790       3.85755       3.35349       2.88141       2.45867       2.02479       1.66428       1.30530       1.02904
  34  19 4127.0771    1.3349 12.7442 10.4609 -0.0011      0.299711  0.1708   0.0069   0.2804    0.0310   0.0000     0.0655678   448.1696       16.8748       1.65047      -1.85977       7.29902      -3.42259      -5.78954      -11.6948       15.3989      -5.59845      -3.78498      -4.00417       7.08495      0.553268      -2.44173      -3.88992       1.15126       2.73607       4.39842       5.81629       6.51967       7.11590       7.30331       7.24171       7.01144       6.71368       6.13069       5.60252       5.06388       4.44257       3.77699       3.14428       2.65206       2.14608       1.70928       1.35341
  35   4 1665.9849    0.2986  0.2557  9.9128 -0.0049       29.7943  0.0123   0.0095   0.0242    0.0321   0.0000       4.63274   441.2656     -0.240835       21.3366     -0.755817      -1.92950      0.449588      0.445658      0.488549      0.233666      0.186583      0.370924      0.163558     -0.156362     -0.828330      0.281373      0.176268     0.0479681     -0.148031      0.508551      0.648825      0.710181      0.765427      0.826428      0.814522      0.813180      0.696845      0.702810      0.619845      0.552529      0.506941      0.417022      0.374872      0.286772      0.249333      0.183256      0.157244
  35   5 1858.5225    0.4836  0.4757  9.8007 -0.0009       12.5965  0.0170   0.0106   0.0308    0.0487   0.0000       1.66232   441.2566      0.984705       20.2793      0.302324      -1.03375    -0.0364826      0.501759      0.136878      0.573281      0.116497      0.330610      0.304056   0.000670674     -0.610076      0.133960     0.0873698     0.0493387    -0.0213539      0.701777      0.841995      0.980955       1.11911       1.08637       1.11979       1.14099       1.04732      0.890295      0.864579      0.795362      0.685874      0.557191      0.484320      0.360798      0.315090      0.264831      0.212753
  35   6 2044.9541    0.7223  0.6494 10.0437 -0.0013       7.75168  0.0186   0.0139   0.0371    0.0655   0.0000       1.01979   441.4883      0.140366       21.9112       1.69542      -1.32434     -0.308125      0.419175      0.125898      -1.18085     -0.266924     -0.660426      -1.13607     -0.848045      -1.17714      0.328144      0.138611     -0.596684     -0.263775      0.694789      0.905605       1.03624       1.09617       1.06913       1.13425       1.13699       1.00472       1.00623      0.890658      0.779899      0.684245      0.590690      0.472356      0.431185      0.339731      0.271827      0.226108
  35   7 2226.4962    1.1029  0.9293 10.0621 -0.0023       4.44988  0.0235   0.0176   0.0422    0.1227   0.0000      0.680528   439.4950       1.66615       20.6328      0.646517      -4.21067     -0.268171      0.326847      -1.39985      0.787437      -1.30048     -0.569785     -0.323643     -0.653102      -1.26029      0.824269      0.780536     -0.199509      0.161811      0.787592       1.03665       1.18047       1.25635       1.32651       1.29445       1.30271       1.16078       1.17423       1.02465      0.878936      0.804025      0.676405      0.620958      0.480659      0.397015      0.317566      0.252144
  35   8 2401.4170    1.5468  1.1918 10.5994 -0.0038       2.65071  0.0284   0.0227   0.0519    0.1519   0.0000      0.649211   439.4419       1.07100       20.3207      -2.39998      -4.42554     -0.509936      0.745220     -0.561738      -1.50738      -1.92053       2.37994      0.754568    -0.0924731      -1.86813     -0.519697     -0.753136    -0.0126418     -0.313282      0.906434       1.20681       1.34116       1.46738       1.49439       1.48403       1.45002       1.36921       1.29243       1.17093       1.04869      0.924316      0.798866      0.685318      0.543375      0.447876      0.366501      0.289756
  35   9 2571.9008    2.0779  1.2418 11.2250 -0.0029       1.50244  0.0301   0.0294   0.0500    0.1409   0.0000      0.565822   439.8515       3.65030       21.4472      0.603973     -0.597308       1.51245       3.74413      -1.11918      0.487420     -0.370531      0.902845     -0.782051      0.268965     -0.432265     -0.978148     -0.210196      0.117876     -0.711632      0.982358       1.26962       1.42366       1.54843       1.56057       1.54479       1.55396       1.47781       1.36955       1.22997       1.07933      0.939295      0.817654      0.699010      0.597968      0.497285      0.391157      0.307454
  35  10 2740.6501    2.8310  1.1204 11.8766  0.0004       1.75237  0.0262   0.0414   0.0481    0.1441   0.0000      0.539065   442.7122       5.29083       18.6181       1.99156      -3.61133    0.00747309     -0.440225      -2.56177     -0.147296      0.423802      0.234586     -0.898619     -0.796657     -0.302704     -0.128217     -0.432431     -0.305185     -0.356953      0.875992       1.17716       1.28459       1.37685       1.35018       1.39796       1.39544       1.33044       1.26429       1.15344      0.968103      0.882304      0.751875      0.621807      0.526533      0.439301      0.352143      0.291339
  35  11 2906.9611    3.6248  1.1143 11.2345  0.0010       1.92482  0.0256   0.0518   0.0461    0.3419   0.0000      0.488994   440.9538       4.06703       17.5340       2.61315      -2.09642       1.27447      -2.46785     -0.826429     -0.617116      -1.65735      0.468733      -1.07499     -0.942350      -1.99864     -0.140771     0.0961831     -0.829255    -0.0127178      0.916697       1.24309       1.40470       1.53139       1.60629       1.58838       1.56701       1.46950       1.34092       1.15905       1.04432      0.884844      0.773856      0.635762      0.525980      0.409801      0.337538      0.267328
  35  12 3069.7649    4.0362  1.1388 12.8589 -0.0036       1.94810  0.0278   0.0601   0.0480    0.1321   0.0000      0.573836   439.8277       7.46842       18.8188       3.75793     -0.610291      -1.58931     -0.977977      -1.41790      -1.67956     -0.666685     -0.107437      -2.58208     -0.412714     -0.447742      0.787619     -0.450625     -0.211336    -0.0543270      0.936038       1.19598       1.32893       1.50010       1.52174       1.54080       1.48949       1.44096       1.27206       1.18080      0.993515      0.912701      0.787240      0.669766      0.548126      0.448859      0.350923      0.289959
  35  13 3229.3242    4.0118  1.5440 12.4927 -0.0012       1.48324  0.0322   0.0497   0.0543    0.1029   0.0000      0.373357   441.1255       9.64684       15.6723       2.55143      -1.57757       1.10525      0.607573      -3.25821      -1.23604      -3.20685     -0.238729     -0.914030     -0.935268     0.0688743     -0.374685      0.127652     -0.330823     -0.286154       1.00319       1.36627       1.44727       1.66620       1.62961       1.67130       1.62532       1.54037       1.41527       1.31845       1.18053       1.02637      0.863526      0.752107      0.609693      0.498553      0.412047      0.324872
  35  14 3386.8787    3.3427  2.2844 12.1630 -0.0018      0.905981  0.0403   0.0345   0.0699    0.0691   0.0000      0.241663   441.1459       13.3959       15.8816       3.27733      -4.08570       1.45789       4.18116      -1.66630     -0.295454     -0.494262       1.85275      -1.59477     -0.364755      -1.96340      -1.10231     -0.355309     0.0582260     -0.615822       1.25772       1.66600       1.80775       1.98846       2.01578       2.08207       1.99782       1.87880       1.72401       1.59735       1.43403       1.26757       1.12628      0.952887      0.795137      0.657613      0.514415      0.414231
  35  15 3543.0440    2.7174  3.4242 11.7620 -0.0011      0.509837  0.0513   0.0235   0.0918    0.0514   0.0000      0.140221   438.8774       9.98593       15.3268       5.44789     -0.525082      -1.26598      -1.49733      -6.55934     -0.112620      0.472107      0.448875     -0.729754     -0.658284      -1.19821     -0.486971      -1.02742      -1.57876      0.472790       1.62486       2.13150       2.37227       2.53549       2.62006       2.60439       2.55286       2.44018       2.30523       2.09677       1.86885       1.63048       1.39843       1.18997      0.989958      0.811032      0.662268      0.525654
  35  16 3698.3175    2.2592  5.3464 11.0824 -0.0005      0.607105  0.0663   0.0159   0.1193    0.0428   0.0000     0.0764287   440.6739       10.0055       22.5815       5.40280      0.462802      -1.85299      -1.78480      0.736860     -0.300056      -8.47407      -2.05741      -1.57095     -0.444181     -0.924999      -1.85352     -0.562599      0.855708       1.06875       2.09384       2.74652       3.04897       3.28473       3.39834       3.39210       3.26563       3.16348       2.92661       2.67473       2.39616       2.11996       1.82574       1.56636       1.29721       1.06282      0.854202      0.682653
  35  17 3852.5110    1.8472  7.4081 10.8177 -0.0002      0.576833  0.0884   0.0116   0.1610    0.0371   0.0000     0.0684359   441.5179       12.4573       13.1457       9.96244       2.17587      -1.51301      0.512729      -6.42551       2.97119      -4.06251      0.599227       3.27715       3.42150      0.703344      -2.35632      -1.90584    -0.0166420     -0.294434       2.68245       3.51599       3.96040       4.16604       4.31247       4.28281       4.24533       4.06707       3.85212       3.41764       3.08601       2.67889       2.30487       1.97156       1.65089       1.38593       1.08878      0.869997
  35  18 4005.7869    1.5420  9.9684 10.5994  0.0003      0.310478  0.1254   0.0087   0.2115    0.0339   0.0000     0.0649616   435.3386       14.0337       9.14930       6.20845      0.178116      -5.38086       5.62756      -4.68115      -3.10958      0.928717      0.595506      -4.02503      -4.28780     -0.694445      0.544310      0.635718     -0.425037     0.0147182       3.44478       4.63554       5.13059       5.54489       5.72619       5.78719       5.55327       5.27225       4.91737       4.48295       4.09900       3.54699       3.09996       2.62724       2.20146       1.80178       1.42407       1.14633
  35  19 4158.4396    1.2912 13.3292 10.4949 -0.0009      0.277886  0.1829   0.0066   0.2890    0.0291   0.0000     0.0668516   441.0309       8.18495       12.9687       12.5671     -0.562050       2.75817      -8.39160      -3.68515      -2.26698      -1.21762      -4.61054      -1.29668     -0.696431       2.61245      -2.13226      -1.01145      -3.33314      -1.22584       4.45832       5.95133       6.66741       7.22196       7.49510       7.41959       7.24965       6.87179       6.47191       5.81007       5.24073       4.61222       3.96102       3.39125       2.80768       2.29971       1.84295       1.46328
  36   4 1681.9485    0.2995  0.2593  9.9422 -0.0109       24.0439  0.0119   0.0097   0.0253    0.0311   0.0000       4.37819   440.9575      0.651576       22.3303    -0.0411145      -2.77114       1.16649      0.479853     -0.961986      0.996142     -0.793562     -0.395003     -0.346047     0.0391623     -0.124420     -0.138516      0.272444     -0.202373      0.139454      0.441891      0.596563      0.640857      0.755831      0.745610      0.743823      0.730896      0.727742      0.671180      0.608563      0.565366      0.467590      0.431932      0.331023      0.296113      0.242629      0.197888      0.156815
  36   5 1875.5392    0.5005  0.4807  9.8705 -0.0050       15.9678  0.0167   0.0111   0.0306    0.0463   0.0000       1.69575   440.6016      0.319176       22.4499      0.578927      -4.75475     0.0796847       2.50797      0.684026     -0.877567      -1.15256       1.17285     -0.397524     -0.421595     -0.302904      0.223817      0.410985   -0.00846827     0.0184972      0.628766      0.792409      0.892369      0.899597      0.935789      0.930596       1.00796      0.963531      0.849926      0.808481      0.680850      0.587751      0.541415      0.431896      0.384671      0.316895      0.257450      0.202990
  36   6 2063.2388    0.7366  0.7561  9.9494 -0.0013       7.94185  0.0196   0.0132   0.0415    0.0761   0.0000      0.925275   441.4362       1.81959       21.6559      0.767820      -1.23591      0.137407      -2.06153      0.896510       1.20782     0.0362001      0.727609      0.139576    -0.0914994    -0.0985970    -0.0463650     0.0887639    -0.0783465      0.700326      0.686019      0.911505       1.00237       1.05700       1.13385       1.14218       1.13321       1.03894      0.976374      0.927278      0.809488      0.687197      0.623079      0.508465      0.450709      0.383967      0.286005      0.235405
  36   7 2245.6110    1.1262  0.9836 10.3712 -0.0023       4.96810  0.0251   0.0177   0.0458    0.1037   0.0000      0.716429   441.9967      0.372178       20.4142       2.40439      -2.92752       1.53859    -0.0457070      0.456282      -3.29867      -1.03712       1.33985      0.571064    -0.0774925      -1.02926     -0.148404      0.159673     0.0560130     -0.234782      0.933015       1.28256       1.49686       1.67940       1.70519       1.67810       1.63707       1.53927       1.41307       1.23474       1.10812      0.914808      0.786484      0.659688      0.542690      0.442599      0.363660      0.293347
  36   8 2421.2819    1.5902  1.2114 10.9231 -0.0007       3.63814  0.0295   0.0236   0.0526    0.1280   0.0000      0.663737   441.7312       3.03560       20.3109      0.974970      -1.32795      -1.28130       1.71445     -0.675929       2.56671      -2.38158     0.0786585      -1.31079      0.278070     -0.593988      0.768141      0.443981    -0.0316926      0.218867      0.953185       1.19896       1.32586       1.50033       1.52941       1.51270       1.51585       1.38572       1.25470       1.19834       1.08324      0.951566      0.812905      0.720612      0.600093      0.490990      0.388945      0.322116
  36   9 2592.8725    2.1609  1.2963 11.0243 -0.0013       2.69084  0.0293   0.0291   0.0502    0.1573   0.0000      0.507356   439.1243       4.16093       21.2409      0.700046      -2.11796      0.257359      0.293269       2.08136       2.76132      -1.46043       1.01976      -1.68702      0.515257      0.477810      0.298966     -0.325970     -0.453646      0.326529      0.964417       1.28207       1.37859       1.48119       1.54901       1.58844       1.50524       1.40133       1.32347       1.20331       1.11975      0.991919      0.852894      0.743720      0.600000      0.497531      0.412890      0.332532
  36  10 2762.8139    2.9789  1.1481 11.9179 -0.0018       1.39250  0.0264   0.0428   0.0486    0.1536   0.0000      0.545891   439.3688       3.48956       20.5879      0.254271     -0.897991       1.87652     -0.474110      0.535013     -0.110448      -2.45349     -0.580521     -0.539450     -0.825343      -2.05227     -0.440957      0.464176     -0.237061    -0.0659340      0.878379       1.16073       1.23829       1.38528       1.44816       1.45406       1.41855       1.32170       1.26843       1.13754       1.00256      0.901238      0.741591      0.650087      0.545420      0.449043      0.354963      0.287094
  36  11 2930.4043    3.6550  1.1498 12.5288 -0.0016       2.73054  0.0314   0.0565   0.0481    0.1356   0.0000      0.636756   440.2243       3.89840       18.5689      -1.34358      -3.74196      -2.85037      0.548505      -3.74154     -0.575732      -1.05126      -1.63332      -2.71289      -1.63204      0.215449      -1.28699    -0.0562741     -0.390916     -0.278140       1.30294       1.92410       2.33068       2.64839       2.80638       2.83900       2.68971       2.55167       2.27401       1.95947       1.66089       1.40756       1.12630      0.842764      0.672616      0.505485      0.408238      0.304918
  36  12 3094.4332    4.2254  1.2188 12.7049 -0.0017      0.466336  0.0286   0.0589   0.0480    0.1358   0.0000      0.564207   439.2186       5.72558       18.1671       1.34444      -2.32967       1.05158    -0.0766513      -2.54661      0.247172     -0.373792      -1.55965     -0.497303     -0.388905      0.606340     -0.858337     -0.535381     0.0614061     -0.391511      0.890539       1.15819       1.29555       1.38253       1.33509       1.38319       1.35851       1.29116       1.20496       1.13027       1.04124      0.901535      0.792278      0.694858      0.583311      0.488673      0.401154      0.313883
  36  13 3255.2560    3.8110  1.6953 12.2069 -0.0014      0.794707  0.0324   0.0440   0.0570    0.1045   0.0000      0.282576   441.6281       6.41428       17.6461       6.09430      -3.17038      -1.44677      -1.07011     -0.849078     -0.399866      -2.03969    -0.0564920      -3.77594       1.52144      0.863490      -1.15001     -0.721935     -0.289537      0.366007       1.04460       1.37223       1.51013       1.61485       1.69972       1.68003       1.65561       1.57593       1.49680       1.34257       1.18517       1.04919      0.926767      0.824743      0.667695      0.564164      0.443318      0.348237
  36  14 3414.0362    3.3421  2.3191 12.1896 -0.0001      0.914939  0.0399   0.0334   0.0692    0.0590   0.0000      0.213551   440.9435       7.75608       14.0852       6.08067      -5.89203      0.375287      -2.63051     -0.211971     0.0619363      -2.11934       3.16517      -2.31965     -0.578363     -0.351374       1.18120     -0.405772      -1.36997      0.286130       1.25283       1.64015       1.80623       1.91817       1.95046       1.99336       1.98054       1.90918       1.74175       1.59735       1.42925       1.28352       1.10701      0.943773      0.785255      0.629797      0.534726      0.426548
  36  15 3571.1706    2.6413  3.6554 11.5602 -0.0003      0.867503  0.0520   0.0219   0.0943    0.0517   0.0000      0.130914   439.2069       11.3741       13.3081       3.39270     -0.828108     0.0500916     -0.492945      -1.56506      -5.03773      -3.64059      0.414680     -0.957730       1.75217      -2.25142     -0.467285      -1.06216     -0.631784     -0.260978       1.58269       2.10622       2.31034       2.49957       2.59195       2.56401       2.53561       2.35933       2.29702       2.05891       1.88886       1.64990       1.43257       1.22293       1.02256      0.861432      0.689870      0.550373
  36  16 3726.9201    2.1781  5.5811 11.0632 -0.0006      0.451242  0.0686   0.0148   0.1228    0.0404   0.0000     0.0792770   438.8624       11.5899       16.8680      -2.13853      0.366546      0.431700      -3.76617     -0.203332      -6.23170      -4.04531      0.551081      -1.38838       1.22837     -0.249321       1.27918     -0.176629      0.294144      0.168241       2.08097       2.76136       3.10070       3.31372       3.42561       3.43615       3.31171       3.24908       3.02136       2.74294       2.47309       2.14835       1.87586       1.62312       1.34532       1.11843      0.899782      0.717419
  36  17 3881.9031    1.7964  8.0173 10.8017 -0.0000      0.531429  0.0943   0.0109   0.1711    0.0355   0.0000     0.0650856   443.0746       12.4181       16.7233       9.54880       1.69737      -1.74648      -3.68661       6.79065       4.18045     -0.397312       5.56499      -1.07488       2.63907       2.82571     -0.590020     0.0693266      -1.32045     -0.316397       2.73139       3.61510       4.02332       4.29488       4.49912       4.50556       4.37353       4.12898       3.89918       3.53785       3.25462       2.86610       2.49677       2.11790       1.79381       1.47784       1.20601      0.957525
  36  18 4035.9976    1.4645 10.3664 10.6560 -0.0013      0.287116  0.1321   0.0082   0.2245    0.0316   0.0000     0.0688635   440.9281       23.1840       12.2948       12.0677      -12.0860       2.86726       4.61513      -13.7604      -3.92006       2.97184      -2.40082      -4.74896      -1.39839       1.69979      -3.48612      0.692274     -0.397237     -0.751755       3.51272       4.58090       5.11821       5.52956       5.71547       5.82881       5.65048       5.40319       4.97349       4.52152       4.20989       3.66165       3.19010       2.72446       2.31626       1.87821       1.52469       1.23333
  36  19 4189.2572    1.2386 13.5502 10.5374 -0.0018      0.197673  0.1886   0.0063   0.2939    0.0278   0.0000     0.0715892   437.6598     -0.274408       9.87853       10.4136     -0.856787      -10.0664      -2.47497      -2.58400      0.415456       4.10365       1.65704      -4.22858     -0.258901      -2.48114      -2.36329       1.40697     -0.766644      0.913877       4.36273       5.94186       6.60753       7.04628       7.38942       7.22154       7.22668       6.80594       6.48125       5.76413       5.37614       4.68271       4.08844       3.49430       2.94291       2.42381       1.93218       1.56319
  37   4 1697.6213    0.3169  0.3011  9.8366 -0.0034       15.9329  0.0163   0.0091   0.0249    0.0330   0.0000       3.64946   441.0350     0.0673534       21.0302      0.699074      -3.20322     -0.226614     -0.720910     -0.556317      0.945286      0.157528      0.872335     -0.133345     -0.386316     0.0657196     -0.171742    -0.0443324     -0.316569      0.109779      0.696239      0.980741       1.11117       1.12282       1.01800      0.868391      0.832093      0.821397      0.886066      0.828099      0.845924      0.764038      0.675662      0.590316      0.451393      0.385112      0.282337      0.214554
  37   5 1892.2883    0.5134  0.4891  9.8836 -0.0025       12.3810  0.0161   0.0111   0.0311    0.0475   0.0000       1.57169   441.8458    -0.0712699       20.7085     -0.329018      -1.55214     -0.993460       1.52189     -0.210321      -1.65949    -0.0859619     -0.923278     0.0878894      0.283285      0.350951      0.251476     0.0329143     -0.135218      0.179340      0.589535      0.823052      0.920668       1.00104       1.01172      0.966819      0.995254      0.893391      0.874246      0.769471      0.728815      0.655741      0.575217      0.489014      0.423573      0.334764      0.274168      0.234476
  37   6 2081.2499    0.8036  0.7424  9.9422 -0.0030       8.18783  0.0197   0.0139   0.0374    0.0778   0.0000      0.856217   441.5436      0.881585       21.3503      0.276912      -1.22180      -1.51348      -1.13077     -0.881392     0.0252434     -0.517894      0.646802      -1.33039      0.656075      0.287215      0.251672     -0.123741     -0.126230      0.310895      0.680298      0.896212      0.970841       1.09762       1.11175       1.07745       1.03273      0.999098      0.942809      0.896859      0.792467      0.714195      0.645166      0.558354      0.473450      0.387049      0.321943      0.259838
  37   7 2264.4476    1.1916  1.0217 10.1143  0.0023       3.68089  0.0243   0.0176   0.0450    0.1282   0.0000      0.673961   440.5765       2.25593       20.5303     -0.589229      -1.12938    -0.0144387     -0.466158      0.834621       3.10828     0.0857039      -1.41050     -0.649206      0.525750     -0.763357      0.183152     0.0605830     -0.121474      0.275184      0.759862       1.02862       1.09456       1.22831       1.25765       1.26343       1.24888       1.19004       1.12866       1.00563      0.920704      0.820715      0.692631      0.625764      0.529458      0.447910      0.356168      0.285578
  37   8 2440.8435    1.6984  1.2276 10.7144 -0.0012       3.01288  0.0283   0.0236   0.0492    0.1377   0.0000      0.554242   441.5240       3.93556       20.2724     0.0929424      -4.07365       1.96294       1.10441      -1.12866     -0.362099    -0.0600248     -0.894161     -0.738377       1.63825       1.16681       1.38348      0.713354      0.386784    -0.0218908      0.860806       1.16638       1.26806       1.37109       1.36784       1.40227       1.31483       1.27058       1.20952       1.11620       1.03720      0.931671      0.837492      0.718745      0.601057      0.498832      0.397646      0.324157
  37   9 2613.5084    2.2951  1.2579 11.4283 -0.0011       2.86857  0.0279   0.0313   0.0509    0.1320   0.0000      0.533581   440.7990       1.49794       20.9256      0.485977     -0.498651       1.23359       2.98232     -0.707788      0.782370      0.870616      0.384260      0.290132     -0.362852     -0.852124      0.254163      0.524175      0.470962     -0.337779      0.882978       1.12366       1.27154       1.37411       1.44175       1.42439       1.38159       1.34565       1.27092       1.15022       1.02908      0.914885      0.838065      0.693516      0.575386      0.480333      0.401844      0.324050
  37  10 2784.6986    3.0990  1.0862 12.1592  0.0007       2.32982  0.0243   0.0455   0.0465    0.1315   0.0000      0.559122   440.7429       4.42849       20.8393      0.547137      -2.34413     -0.241061     -0.386900     -0.535808      0.827098       1.18186     -0.866465      -1.33870     -0.784793     -0.477151      0.694341     -0.679724     -0.579960     -0.140761      0.810676       1.06761       1.14599       1.29232       1.32539       1.36680       1.30531       1.26777       1.13608       1.05789      0.955944      0.877916      0.741961      0.628745      0.517321      0.437052      0.358234      0.288045
  37  11 2953.4467    3.8061  1.1642 12.2033 -0.0012       1.67476  0.0264   0.0532   0.0466    0.1796   0.0000      0.531757   441.9823       4.92114       18.0904       1.82401      -1.45121     -0.201973     -0.611993      -1.20741      0.742096     -0.471977     -0.343267    -0.0819591     0.0551964      -1.83410     -0.201026      0.795646      0.154179    -0.0121264      0.830600       1.13191       1.26456       1.39709       1.43212       1.45782       1.45658       1.32679       1.27751       1.12081      0.998929      0.888444      0.767222      0.670489      0.535453      0.434928      0.364714      0.297224
  37  12 3118.6738    4.2090  1.2909 12.4213 -0.0006       1.15827  0.0278   0.0552   0.0487    0.1478   0.0000      0.450438   440.6980       6.75580       18.1937       2.94195      -2.56506      -2.85143     -0.810685      0.283167       1.07453     -0.629587     -0.269274      -1.16194     -0.171731     -0.261466     -0.457171      0.610869      0.365902     -0.220278      0.857577       1.14221       1.24972       1.37260       1.42234       1.40456       1.39276       1.29685       1.26809       1.17542       1.05153      0.923999      0.789571      0.667887      0.546276      0.465398      0.377143      0.317700
  37  13 3280.8628    3.7299  1.8519 12.4925 -0.0009       1.29115  0.0348   0.0419   0.0617    0.0769   0.0000      0.304975   439.9684       7.48225       15.9316       2.98419      -4.14548       1.98836     -0.937125      -3.83747      0.192213      -3.15211     -0.518709      0.265093      -1.74479     -0.449935     0.0673738      0.179654     -0.282086     -0.562573       1.08455       1.42198       1.60193       1.74306       1.82466       1.81785       1.72236       1.69985       1.58929       1.44118       1.29683       1.13263      0.982720      0.868115      0.712053      0.587739      0.486223      0.393672
  37  14 3440.5839    3.1458  2.7132 11.9094 -0.0007      0.747841  0.0425   0.0286   0.0741    0.0569   0.0000      0.176118   437.6962       5.85794       15.8620       2.25758      -2.75898      -2.82390       1.10669      -3.63790      0.424156    -0.0745417       1.12778     -0.720160      -1.39986     -0.412230     -0.242952      -1.00829       1.09994    -0.0298771       1.27007       1.72582       1.89107       2.05423       2.07390       2.08858       2.03412       1.94504       1.83601       1.70426       1.53916       1.39646       1.20490       1.04486      0.875747      0.745393      0.604591      0.489376
  37  15 3598.7766    2.5524  4.0835 11.4346  0.0004      0.638727  0.0547   0.0196   0.0997    0.0470   0.0000      0.113101   441.9683       9.20290       13.5117       7.59082       5.31450      -1.05623      -2.44076      0.590567       3.01798     -0.763728      -3.55092      -2.01801      -1.91065     -0.849483     0.0745406       1.08260      -1.30395     0.0606704       1.57498       2.14043       2.37405       2.55286       2.66084       2.64515       2.59063       2.49156       2.35311       2.14172       1.97528       1.73071       1.52488       1.28435       1.09183      0.919844      0.744006      0.598442
  37  16 3755.4974    2.1208  6.1425 10.8794 -0.0007      0.429111  0.0721   0.0135   0.1306    0.0399   0.0000     0.0719727   438.9309       10.7887       13.5456     -0.875989       7.39717      0.967687       1.84775      -2.07532       6.35025       2.72296     -0.753273      -4.28977      -4.68135      -2.01770      0.738064      -1.82713     -0.226930     -0.393971       2.09338       2.74147       3.13664       3.30136       3.47296       3.48560       3.38214       3.26252       3.06366       2.77825       2.56143       2.26462       1.97648       1.68003       1.43735       1.17256      0.967249      0.786075
  37  17 3911.2310    1.7697  8.8633 10.6587  0.0001      0.362288  0.1030   0.0099   0.1803    0.0356   0.0000     0.0599277   441.0991       9.10988       16.7101       9.69217       1.45169      -2.34071      -5.34539     -0.972652      -3.65352      -4.78096     -0.639872       5.15035      -5.60695      -2.50303       1.46455     0.0321736      0.890628      -1.30589       2.78889       3.73922       4.13445       4.51358       4.56701       4.59619       4.47038       4.34387       4.06050       3.76329       3.40134       3.03678       2.66105       2.29586       1.91788       1.62995       1.31699       1.06365
  37  18 4066.0865    1.4337 11.7150 10.5808  0.0009      0.424067  0.1529   0.0073   0.2442    0.0303   0.0000     0.0702144   442.7024       13.8219       23.1129       1.19981       5.57024     -0.298151       10.1007      0.714490      -11.0059     -0.954629       9.22848       2.90437      -3.27798       5.42003      -1.23071      0.955032      -2.00823      -2.89709       3.69619       4.92184       5.43748       5.95403       6.12585       6.14848       6.00867       5.76620       5.46141       4.93468       4.55874       3.97825       3.58521       3.00070       2.57232       2.11889       1.71210       1.39514
  38   4 1713.0592    0.3224  0.3752  9.9834 -0.0049       17.7587  0.0163   0.0087   0.0319    0.0325   0.0000       3.44663   442.0344       1.41621       19.8176     -0.876273      -2.76386      0.504193       1.59083     0.0266371      0.324715      0.291780     -0.676830     -0.719053     -0.807932      0.839247      0.420653    -0.0212589     -0.431308      0.309101      0.536168      0.702692      0.782245      0.899698      0.838902      0.906138      0.928286      0.832743      0.776197      0.724028      0.656444      0.561312      0.511080      0.450990      0.367812      0.318726      0.259059      0.203814
  38   5 1908.8655    0.5405  0.4852  9.9880 -0.0037       11.3825  0.0155   0.0116   0.0304    0.0487   0.0000       1.49826   441.9954      0.237479       21.3527     -0.678832      -3.12563       1.63163       2.15094      -1.37889      0.331368      0.554674      0.882729    -0.0692694     -0.697295     -0.475070      0.196343     0.0462003     -0.176792      0.456446      0.560245      0.766857      0.817330      0.901225      0.980945      0.956106      0.953455      0.884620      0.840435      0.776029      0.714480      0.620921      0.559696      0.440287      0.394595      0.311634      0.269678      0.224060
  38   6 2099.0792    0.8154  0.7711 10.1836 -0.0046       7.23950  0.0202   0.0139   0.0401    0.0737   0.0000      0.893154   441.3669       2.37542       21.1827       1.27516     -0.949061      0.593576      -1.51664     -0.535504     0.0397951      -1.73210      0.565680      0.615945      0.737351     0.0870719      0.584588      0.242296     -0.545963     0.0667455      0.646199      0.896981      0.994027       1.03982       1.12488       1.06980       1.06580       1.00232      0.958776      0.881380      0.807331      0.737209      0.655895      0.558570      0.486791      0.386648      0.331442      0.265461
  38   7 2283.0780    1.2232  1.0197 10.3377 -0.0005       6.18274  0.0233   0.0182   0.0459    0.1140   0.0000      0.713087   441.4008       2.81117       20.7758     -0.976969      -3.27822      0.184557      0.729992     -0.325501      0.748262     -0.556014     -0.443333      0.137666     -0.358502     -0.268122   -0.00543645     -0.276842     -0.820914      0.273857      0.705652      0.934539       1.03615       1.15244       1.16964       1.18833       1.14779       1.13820       1.02130      0.968390      0.866375      0.760286      0.688971      0.593633      0.502171      0.413280      0.353845      0.283082
  38   8 2460.0414    1.7614  1.1982 10.8942 -0.0014       1.58810  0.0276   0.0246   0.0500    0.1494   0.0000      0.604861   443.0921       3.65966       21.1002       1.68501      -2.02126      0.705985       1.06080     -0.544243       1.11963      -2.55297      0.184487      0.638432      0.228713    -0.0219000      0.575054      0.100963     0.0200331     0.0963206      0.883034       1.18388       1.33052       1.43627       1.49342       1.52347       1.50188       1.40722       1.36564       1.22627       1.07534      0.945797      0.821738      0.685636      0.593223      0.481550      0.410130      0.320923
  38   9 2633.8401    2.4321  1.2725 11.2998 -0.0006       2.47851  0.0281   0.0327   0.0496    0.1543   0.0000      0.488548   439.9798       2.07573       20.5926       2.12514      -4.31593      -1.77840       1.58231      -1.94492      0.284861      0.989527     -0.311009     -0.644836      -1.44801     -0.223110      0.572411       1.19474     -0.804186      0.558391      0.897287       1.19750       1.38572       1.53422       1.53155       1.54969       1.53945       1.42928       1.34321       1.21219       1.08893      0.959381      0.853633      0.711138      0.592947      0.502398      0.406970      0.320327
  38  10 2806.2103    3.1987  1.1603 11.9160 -0.0019       2.28061  0.0257   0.0450   0.0476    0.1723   0.0000      0.575391   441.5921       3.10122       17.9373     -0.226566      -1.75140       1.02690      -1.61751      0.613833     0.0987314      -1.85295     -0.453624      -1.03848       1.18909     -0.622920      -1.13621      0.225192     -0.545704      0.219028      0.827547       1.07410       1.16655       1.26421       1.29611       1.31166       1.34362       1.26803       1.23014       1.07247      0.956376      0.853073      0.762303      0.641646      0.534498      0.455766      0.377169      0.307033
  38  11 2975.9950    3.8974  1.1585 12.4570 -0.0019      0.695317  0.0260   0.0543   0.0471    0.1525   0.0000      0.566755   440.7999       5.49418       18.8773     -0.117748      -3.82060       1.84804     -0.386529      -2.41121    -0.0833399      -1.71201      -1.18645     -0.126114     -0.825052     -0.584054     -0.866196     0.0490119     -0.557862      0.460492      0.799056       1.10382       1.18787       1.35205       1.37199       1.37212       1.38273       1.28263       1.21732       1.09121       1.00977      0.858635      0.764618      0.646226      0.548248      0.454855      0.379937      0.301723
  38  12 3142.4908    4.2199  1.3040 12.4130 -0.0012      0.808686  0.0272   0.0545   0.0484    0.1543   0.0000      0.416507   440.8152       6.64342       17.0286       3.26668     -0.296826      0.790667      0.340306      -1.57254    -0.0581962      -1.50374      -1.61893     -0.168905      -1.79366     -0.135687      0.154228     0.0996893    0.00792349     -0.464863      0.821331       1.08319       1.19383       1.29919       1.35404       1.37012       1.32815       1.28312       1.21716       1.13908       1.03062      0.882873      0.755197      0.672921      0.564655      0.481343      0.394347      0.318346
  38  13 3305.9047    3.8263  1.8744 12.2540 -0.0003      0.880906  0.0343   0.0405   0.0573    0.0838   0.0000      0.265810   440.8522       7.66788       16.2542       2.46829      -1.92102      0.114038     -0.313788      -1.25925      0.472500      -2.92444     -0.696345     -0.972033     -0.532580      -1.25684     -0.177219     -0.717657     -0.211648    -0.0764070       1.06440       1.40536       1.53434       1.68720       1.73877       1.70456       1.65062       1.56585       1.48030       1.40674       1.27648       1.15479       1.00325      0.886257      0.733353      0.621212      0.517160      0.416710
  38  14 3466.9724    3.0326  2.7251 12.1451 -0.0021      0.641644  0.0422   0.0279   0.0785    0.0485   0.0000      0.180561   440.7361       8.49232       17.4142       2.53283      -2.52843      -3.49424      -3.20482      -6.02217     -0.999341     -0.617647      -1.69422      -1.53142     -0.874493      -1.84188     -0.673522      -1.37431      -2.79571      0.272780       1.24502       1.62151       1.81348       1.96583       2.08889       2.08635       2.01655       1.95444       1.83190       1.66169       1.51548       1.33890       1.18890       1.01714      0.890830      0.731068      0.603523      0.486793
  38  15 3626.2948    2.4549  4.3856 11.4143 -0.0012      0.906440  0.0567   0.0180   0.1022    0.0416   0.0000      0.106849   442.4698       7.53357       16.4491       3.16162      -2.69085      -5.57721      -3.18427      -4.81900   -0.00901125      -3.34533     -0.302193      -1.51789       2.31528      0.816460       1.19696      -2.01029       2.29222     -0.149012       1.65241       2.17730       2.42205       2.62022       2.74860       2.77698       2.67584       2.59918       2.40328       2.23776       2.04434       1.83524       1.56189       1.38250       1.14237      0.965341      0.794941      0.644087
  38  16 3783.5177    2.0679  6.7706 10.7953  0.0002      0.273597  0.0777   0.0122   0.1357    0.0388   0.0000     0.0681703   439.5816       8.28650       23.4567     -0.897041      -3.82670      0.684124      0.842542       1.14581       2.83428     -0.101089      -1.39103       3.11456     -0.794906      -2.33261      0.127595     -0.953402     -0.362054      -1.18420       2.18117       2.91990       3.29270       3.51980       3.68550       3.65601       3.57419       3.45797       3.25132       3.02508       2.75972       2.41129       2.11874       1.82990       1.54177       1.29561       1.06215      0.860123
  38  17 3940.2209    1.6821  9.3289 10.7103 -0.0004      0.352612  0.1105   0.0090   0.1918    0.0331   0.0000     0.0628851   432.7870       7.48473       16.6383       7.25557       2.54288      -2.99494       6.33011      -5.38605      -2.85084       1.64556     -0.429838      -4.66885      -3.67264      -1.82523       2.72481      0.298756      0.522144     -0.268040       2.84747       3.74708       4.22780       4.58855       4.70662       4.76402       4.71402       4.49642       4.20557       3.87137       3.51147       3.16196       2.76856       2.42958       2.04572       1.69993       1.39484       1.12686
  38  18 4095.6742    1.3866 12.3785 10.5751 -0.0008      0.277448  0.1626   0.0067   0.2569    0.0298   0.0000     0.0710161   441.8146       7.76645       18.6375      0.927720     -0.473505      -4.61782     -0.641901      -19.0001      -4.04564      -1.18212       2.74749     -0.391686       2.06463      -3.11524       2.74727      -3.25336      -1.18985      0.328944       3.73613       5.04071       5.62353       6.14660       6.36241       6.45342       6.34712       6.07387       5.66690       5.17690       4.76952       4.19767       3.67317       3.18625       2.70238       2.24020       1.83817       1.48373
  39   4 1728.2947    0.3504  0.3075  9.9230 -0.0029       19.1486  0.0159   0.0096   0.0253    0.0324   0.0000       3.20147   441.4450    -0.0877192       21.0021     -0.511966      -3.68802      0.178665      0.122240    -0.0842933     -0.141857     -0.516728    -0.0729135     -0.161556     0.0305685      0.443153     0.0945303      0.243424     0.0595969      0.278663      0.747204       1.01342       1.11472       1.13489       1.23336      0.992093      0.859352      0.723855      0.759788      0.735043      0.800088      0.791989      0.777952      0.570677      0.504461      0.443725      0.389546      0.305658
  39   5 1925.2601    0.5483  0.5751  9.9158 -0.0036       12.9431  0.0182   0.0111   0.0334    0.0512   0.0000       1.41079   441.6744      0.964234       21.0120       1.07081      -2.69076       1.83341       1.17767      0.140050      0.809639       2.22148       1.82297       1.44835     -0.390377     -0.202693     -0.426682      0.296492     -0.221893     -0.361756      0.651003      0.913407       1.01621       1.09756       1.14748       1.13323       1.14366       1.06771      0.959975      0.869669      0.828473      0.738512      0.658666      0.560221      0.461546      0.387461      0.304780      0.266940
  39   6 2116.6697    0.8407  0.8626 10.0755 -0.0009       6.78006  0.0220   0.0137   0.0411    0.0854   0.0000      0.813877   440.9975       1.19542       21.8863       1.61256      -3.43183     -0.767991      -1.06271    -0.0127827     -0.150061      -3.32708      -1.13202      0.986518     -0.155111      0.216269      0.366530      0.208167     -0.250771    -0.0536909      0.690776      0.894722       1.02893       1.15167       1.19391       1.12628       1.13683       1.10303       1.03620      0.943175      0.854628      0.778851      0.667543      0.592411      0.505476      0.439237      0.349489      0.283411
  39   7 2301.3704    1.2800  1.0280 10.5492 -0.0027       4.20833  0.0240   0.0193   0.0462    0.1166   0.0000      0.639244   441.2697      0.592760       20.5476     -0.211368      -2.68335      0.798369       2.89574      -3.12946      -1.62584     -0.341076     -0.537299     -0.535231      0.641882      0.539783      0.635863     -0.254390     -0.148398     -0.270076      0.750338       1.02876       1.16672       1.28027       1.25338       1.29292       1.29748       1.24427       1.18493       1.09129      0.973463      0.870241      0.719240      0.626160      0.525142      0.457792      0.387812      0.311146
  39   8 2479.2393    1.8045  1.1947 11.0030 -0.0050       3.76677  0.0274   0.0252   0.0488    0.1453   0.0000      0.606264   439.9851       1.25053       20.1564       1.35929      -3.60790      -1.95497      0.184427      -4.28619     -0.984257      -1.75405      0.864591      -1.43646    -0.0289447      0.731168      -1.11287     -0.566612    -0.0429356      0.312731      0.777071       1.04737       1.13512       1.30340       1.27291       1.31893       1.25777       1.24150       1.14925       1.09098      0.944973      0.915461      0.783879      0.703657      0.572683      0.495204      0.408065      0.323335
  39   9 2653.9883    2.4986  1.1281 11.8171 -0.0033       2.09189  0.0267   0.0358   0.0462    0.1276   0.0000      0.631477   440.6371       3.72174       19.4376       1.51709      -2.91799      0.380689      -1.08386    -0.0689266     -0.864099      -2.36316       1.99308     -0.559554      0.457954    -0.0374917     -0.283466      0.341490     -0.174416     -0.322656      0.803773       1.07805       1.14006       1.26305       1.36553       1.39141       1.36147       1.25401       1.18544       1.07446      0.991657      0.912191      0.776734      0.656230      0.562931      0.464074      0.376645      0.313970
  39  10 2827.3941    3.3221  1.2241 11.7910 -0.0025       1.28197  0.0253   0.0436   0.0465    0.1672   0.0000      0.498908   441.8818       4.81189       18.5902       2.52895      -2.57428     -0.386934       3.04864     -0.981102      -1.56777     -0.384274      0.401751     0.0535321     -0.565105     0.0407876      0.112436     -0.419722     -0.336884      0.495721      0.757284      0.987647       1.06896       1.18538       1.25725       1.25794       1.24994       1.16291       1.11153       1.03253      0.949816      0.816224      0.740511      0.626372      0.537996      0.459040      0.369109      0.307962
  39  11 2998.2984    3.9900  1.2062 12.4108 -0.0024      0.982121  0.0266   0.0542   0.0471    0.1730   0.0000      0.543305   442.1763       5.40049       19.6552       1.60627      -2.23750      -1.62968      0.778069      -1.51879      -1.51300      -2.28072      0.178890     -0.890257      0.684357      -1.25023    -0.0900517     0.0443516     -0.509390     -0.245122      0.774080       1.01452       1.12166       1.23317       1.25519       1.26095       1.23055       1.16772       1.13082       1.06643      0.964262      0.845143      0.756792      0.683279      0.567420      0.506563      0.409025      0.339153
  39  12 3165.8467    4.1519  1.3228 12.9418 -0.0003      0.627719  0.0285   0.0549   0.0508    0.1076   0.0000      0.481628   440.9181       6.13272       17.1229       1.38911      -1.06094     -0.487730      0.806402      0.554661      0.870487      -1.11798     -0.257066     -0.393012     -0.663533     -0.651906       1.15725      0.793126     -0.397654     -0.166936      0.846875       1.12153       1.26309       1.36296       1.38919       1.38288       1.41668       1.36627       1.26607       1.16208       1.07117      0.928561      0.814817      0.699419      0.597546      0.508159      0.409173      0.331965
  39  13 3330.5687    3.6193  2.0641 12.3447 -0.0003      0.709479  0.0358   0.0367   0.0622    0.0647   0.0000      0.239444   442.5786       7.09663       19.5476       6.01130      -2.72798       1.77664     -0.243071      -2.88283       3.46109      -2.09980      0.422298      -1.99522      -1.27562     -0.825563      0.961801      -1.26344     -0.231695     -0.694160       1.05204       1.41539       1.49929       1.68218       1.67555       1.73381       1.68658       1.67282       1.56675       1.46154       1.28900       1.16996       1.01506      0.876259      0.760690      0.630128      0.517207      0.422501
  39  14 3492.8740    2.9652  3.1345 11.8591 -0.0002      0.853369  0.0456   0.0246   0.0806    0.0490   0.0000      0.146187   443.2451       12.4625       12.5705       6.34231      0.920179      0.561532      0.428440     -0.559308       2.26642     -0.577515     -0.209618      -2.55249     -0.389771      -1.02537       1.53459       1.00110     -0.790501      0.355977       1.29579       1.70354       1.89748       2.04288       2.13317       2.06317       2.06316       1.96863       1.93379       1.75473       1.61234       1.47034       1.28090       1.13674      0.959940      0.798682      0.663023      0.537482
  39  15 3653.2246    2.3899  4.8211 11.3633 -0.0003      0.683527  0.0603   0.0164   0.1063    0.0381   0.0000     0.0975637   440.7679       5.65943       20.1377       2.66463     -0.858494      -3.20027      -3.93388      -4.36486      0.836192      -1.05710       3.39677     -0.637619     -0.111584      -1.04452     -0.669457     -0.199579      0.482548    -0.0358795       1.66932       2.22082       2.47619       2.64872       2.73159       2.77501       2.70795       2.62064       2.51050       2.33081       2.10087       1.88710       1.67216       1.46792       1.22490       1.03610      0.854364      0.711851
  39  16 3811.5747    1.9886  7.1672 10.8058 -0.0004      0.271230  0.0804   0.0114   0.1475    0.0376   0.0000     0.0674094   439.9303       9.62891       16.0387       4.08576      -6.80980     0.0709268       11.9092     -0.226646      -5.75349       2.11544     -0.294616      -6.08754       1.19549       3.40167       1.91833      -1.38059      -1.38298     -0.183254       2.18059       2.88151       3.21842       3.43129       3.56563       3.57006       3.54798       3.40703       3.24284       2.98903       2.78198       2.48854       2.15735       1.91450       1.62215       1.38294       1.14634      0.934692
  39  17 3969.0343    1.6426  9.5138 10.6619 -0.0006      0.323251  0.1139   0.0086   0.1920    0.0335   0.0000     0.0635556   443.9740       11.9104       15.0763       10.6909      0.343455       2.33678      -6.57744      -7.64632       1.60963       3.55071      -5.60082      -4.18319      -1.70949      0.565670       2.14512     -0.275016     -0.310475       1.13679       2.85314       3.71523       4.22898       4.59013       4.73092       4.76579       4.66111       4.53241       4.25889       3.94469       3.63106       3.18228       2.87327       2.51314       2.14260       1.80196       1.47171       1.19854
  39  18 4124.9670    1.3346 12.5577 10.5766 -0.0008      0.225867  0.1692   0.0064   0.2650    0.0286   0.0000     0.0701896   437.9103       4.94370       13.9661       7.83235      -2.00184      -2.67164      -1.03028       5.02890       1.13137       3.18344       6.78144      -1.25881      -6.95756      -2.75358       1.01169      -6.75822     -0.665247     -0.235842       3.73746       5.03274       5.58767       6.10507       6.24247       6.40724       6.20249       6.07661       5.66279       5.26267       4.74695       4.25410       3.83481       3.31566       2.80562       2.36437       1.95162       1.59617
  40   5 1941.4983    0.5522  0.6672  9.8035 -0.0024       10.7041  0.0187   0.0100   0.0373    0.0545   0.0000       1.21339   441.7638     -0.437423       19.8691     -0.559827      -2.40530      -1.47984      0.604559    -0.0567990      0.682721     -0.749963      0.569087     -0.610626      -1.00761     -0.136069      0.270015     0.0804053      0.124981     -0.259626      0.599365      0.772844      0.869852      0.912465       1.00558       1.01601      0.961277      0.973470      0.879860      0.848383      0.711115      0.666334      0.604269      0.533610      0.447206      0.385087      0.318531      0.261787
  40   6 2134.0613    0.8772  0.8606 10.0654 -0.0014       6.72072  0.0206   0.0139   0.0412    0.0885   0.0000      0.787504   439.5245       2.27037       20.0374    -0.0377756      -1.24995      0.761420       1.35816     -0.300630     -0.782926       1.39917     -0.427498     -0.696739      0.237037     -0.383823    -0.0665787     -0.435832     0.0330525     -0.252656      0.630426      0.840669      0.959870       1.02556       1.08290       1.03857       1.06000       1.02164      0.984764      0.907244      0.839899      0.777611      0.650226      0.567581      0.461449      0.405992      0.355870      0.288937
  40   7 2319.4764    1.3222  1.1148 10.5788 -0.0021       4.58428  0.0252   0.0189   0.0475    0.1110   0.0000      0.649901   441.7624      0.967995       23.2566       1.58022      -3.15213      0.619938     -0.331543      -2.26092      0.377101      0.463793      0.627257      -1.89203      0.887489    -0.0549698      0.301036      0.155348      0.282565      0.516818      0.747800      0.969845       1.07669       1.16670       1.16825       1.21385       1.18800       1.14849       1.08583       1.04940      0.940803      0.818599      0.740581      0.679998      0.566019      0.464402      0.392131      0.323187
  40   8 2498.0727    1.9111  1.2845 11.1185 -0.0007       3.31644  0.0273   0.0249   0.0491    0.1077   0.0000      0.524456   442.2697       2.17381       21.0121       2.23698      -3.26888     -0.872032     -0.685535      -1.34288      0.606968     -0.663188       1.35247     -0.113322     -0.508402      0.632913     0.0689550      0.281468      0.223679    -0.0456076      0.792229       1.05276       1.16568       1.28712       1.34542       1.33240       1.33099       1.26567       1.20546       1.13145       1.03880      0.932718      0.775788      0.680147      0.597346      0.506441      0.417591      0.338626
  40   9 2673.8605    2.6538  1.2202 11.4864 -0.0001       1.84030  0.0261   0.0352   0.0473    0.1626   0.0000      0.549988   440.9835       2.07755       20.4676       1.71846      -4.04110      0.296041     -0.801610     -0.183485       1.33114      -1.31039     -0.286811     0.0419107      0.258018      0.248170     -0.645251     -0.612962     -0.663011    -0.0872943      0.738355      0.969511       1.07341       1.19675       1.22558       1.22480       1.20166       1.14099       1.10109       1.00704      0.949579      0.844879      0.741392      0.665554      0.557157      0.463254      0.395360      0.315237
  40  10 2848.3894    3.3551  1.1746 12.2443 -0.0030       1.64501  0.0260   0.0463   0.0463    0.1396   0.0000      0.551059   441.5572       4.75023       21.0713       2.66396      -4.38699      0.778543      -1.67218     -0.150063     -0.415678      -2.67376      0.346255      -2.06193      0.482195     -0.672669      0.474388     -0.476643     -0.644575     -0.139418      0.743682      0.955893       1.06351       1.11057       1.19274       1.26006       1.20615       1.13662       1.09866      0.994106      0.945963      0.825596      0.728063      0.625599      0.545832      0.463354      0.379277      0.318508
  40  11 3020.2136    4.0229  1.2051 12.6546 -0.0033       2.33421  0.0271   0.0550   0.0471    0.1428   0.0000      0.581531   440.5810       6.68760       20.8553       1.81851     -0.733476      -1.30136       2.51137     -0.128240    -0.0940906     -0.486049      0.656174      -1.26885     -0.224328      0.919790     0.0633769     -0.156500     -0.329124     -0.997677      0.784400       1.03720       1.17941       1.32312       1.37025       1.35558       1.33412       1.27620       1.24879       1.09009       1.00648      0.891978      0.804429      0.658467      0.570764      0.479414      0.392748      0.324481
  40  12 3188.8577    4.1195  1.5577 12.5015 -0.0009      0.727513  0.0305   0.0475   0.0518    0.0992   0.0000      0.400458   442.2199       5.86989       17.3569       1.06390      -1.57841      -3.04776     -0.330090      -4.67540       1.53401     -0.801264      0.167553     -0.451235      0.510125      0.828550     0.0198082    -0.0740848      0.175789      0.541278      0.854457       1.16724       1.25392       1.40291       1.42549       1.48775       1.39227       1.36275       1.27561       1.20035       1.09751      0.989554      0.881869      0.778983      0.649646      0.546203      0.443319      0.371166
  40  13 3354.8466    3.5722  2.1422 12.2605 -0.0008      0.421317  0.0364   0.0351   0.0624    0.0653   0.0000      0.233274   440.4701       7.42174       19.8755       5.01841      -1.99494      -1.86025       1.48471      -1.87177     -0.369635      -4.10130       1.02984      -3.18950     -0.306793      -1.07027    -0.0813703      0.117441     -0.293656      0.622006       1.02746       1.35288       1.50801       1.60222       1.68982       1.65422       1.65996       1.61405       1.53612       1.43331       1.28483       1.17048       1.02229      0.897297      0.781468      0.652228      0.539017      0.450798
  40  14 3518.4811    2.8941  3.3336 11.8803 -0.0007      0.869468  0.0467   0.0232   0.0855    0.0431   0.0000      0.138613   443.2373       9.90706       16.7338       6.03501    -0.0989319      0.310378       1.20295      -2.32983      -1.08948       2.15985    -0.0770122     -0.129498      0.385298      -1.84825     -0.478343      0.366116     -0.411146    -0.0625846       1.27373       1.69022       1.92035       2.09384       2.11946       2.17145       2.14332       2.04552       1.95541       1.81975       1.64388       1.51005       1.29390       1.12961      0.964510      0.821187      0.679203      0.556983
  40  15 3679.9571    2.3216  5.0885 11.3598 -0.0002      0.721241  0.0612   0.0155   0.1122    0.0355   0.0000     0.0918182   442.0585       6.81224       16.3248       8.97402      -9.51238      -3.39693     0.0934472      -4.89518       3.22912      -1.03919       2.33883       2.95353     -0.843004      -2.45627      -1.16283       1.30562       1.47186     -0.475622       1.67106       2.21714       2.49642       2.68225       2.74209       2.76287       2.73300       2.69502       2.53136       2.35569       2.15627       1.94718       1.72026       1.49235       1.29208       1.07259      0.910292      0.744809
  40  16 3839.2682    1.8964  7.6313 10.9024 -0.0009      0.351713  0.0882   0.0107   0.1555    0.0336   0.0000     0.0706542   438.6603       6.98864       18.7423       8.85833       4.49822      -1.86487      -7.38695      -2.85584      -3.02366      -4.64040       5.26089      -2.65222      -3.22830       2.62612       1.61188      0.387620       1.29146      -1.59042       2.25990       3.01990       3.37861       3.68673       3.80822       3.86331       3.82129       3.67720       3.52634       3.27758       2.96515       2.63358       2.27923       2.02975       1.71833       1.46574       1.21013      0.997702
  40  17 3997.5429    1.5996 10.4948 10.6884  0.0002      0.366908  0.1273   0.0078   0.2103    0.0309   0.0000     0.0643162   444.0026       12.2294       20.3850       10.3191      -3.66635      -3.64449      -4.50138      0.856313       2.77637      -7.71751       2.81723     -0.796009      0.934138      0.971318     -0.407304      -2.52860     -0.267289     -0.550841       2.94720       3.94980       4.42890       4.79348       4.99561       5.02669       4.98112       4.76301       4.56200       4.21728       3.86805       3.47037       3.06719       2.67919       2.27924       1.96080       1.58875       1.31659
  40  18 4154.3935    1.3201 13.7624 10.5246  0.0002      0.351466  0.1827   0.0060   0.2762    0.0273   0.0000     0.0710028   431.8871       10.1666       19.5569      -3.67721      -2.86074      -2.78471      0.941459      -5.45573       10.7764       4.57811      -5.12571      -2.37653       1.91825      -6.22647     -0.572132       1.37715      0.117663     -0.564937       3.78730       5.07398       5.72036       6.16769       6.42679       6.49194       6.42161       6.19234       5.87539       5.49758       4.99711       4.49397       3.95488       3.43105       2.94684       2.48933       2.06219       1.67775
  41   4 1758.0775    0.3956  0.3671  9.9508 -0.0036       15.9551  0.0129   0.0097   0.0268    0.0340   0.0000       2.41120   441.7964     -0.310255       21.4467     -0.103151      -3.28757      0.883758      0.643716     -0.277705      0.315190      0.802092    -0.0189555     -0.436735      0.166415    -0.0594998     -0.174762     -0.142161      0.243222      0.435767      0.422603      0.596978      0.649873      0.746904      0.756168      0.776750      0.781546      0.744930      0.690645      0.658901      0.616461      0.522184      0.452685      0.405373      0.340798      0.279439      0.231515      0.197725
  41   5 1957.5429    0.6045  0.6007  9.9517  0.0000       8.90335  0.0167   0.0112   0.0342    0.0561   0.0000       1.17219   441.3484     -0.221246       21.8267      0.455836      -2.86689     -0.118240      0.908338      0.283989     0.0900150     -0.294498     -0.226504     -0.380793     -0.519896      0.212145      0.343078      0.285277     -0.410642     -0.191479      0.566726      0.711207      0.777286      0.836266      0.928492      0.859028      0.871097      0.841737      0.841208      0.766190      0.708434      0.640686      0.550359      0.488878      0.415555      0.351570      0.303389      0.249510
  41   6 2151.2480    0.9571  0.8774  9.9298 -0.0029       6.87391  0.0194   0.0148   0.0414    0.1029   0.0000      0.727172   441.8697     -0.173550       20.2057       1.49300      -1.40559      -1.44311      0.374498     -0.405492      -1.39798      0.299422     -0.839123      0.914887      -2.01470     -0.101895      0.754859     -0.273694     -0.527530      0.101155      0.610115      0.789042      0.877782      0.987320      0.982945      0.988454      0.970510      0.937711      0.887822      0.837600      0.761421      0.703333      0.623775      0.548071      0.475645      0.417725      0.357074      0.287063
  41   7 2337.2564    1.3688  1.2227 10.5236 -0.0015       2.97843  0.0268   0.0185   0.0498    0.1194   0.0000      0.595298   441.7342      0.293936       20.9469     -0.697160      -1.40394      -2.57589       1.90489       1.07895     -0.150414      -1.41280     -0.757169      0.696873      0.342498     -0.209506      0.398639    -0.0151428    -0.0603560       1.22963      0.738534       1.01492       1.09456       1.23424       1.22563       1.24694       1.21720       1.18330       1.08944       1.02769      0.988261      0.897002      0.801505      0.706883      0.601786      0.508949      0.417031      0.349852
  41   8 2516.6829    1.9877  1.2227 11.0878 -0.0018       2.10021  0.0256   0.0263   0.0471    0.1332   0.0000      0.532555   442.6132      0.696962       19.9766       3.74171      -3.43419     -0.348992      -1.49120       1.34610      0.863150      0.201100       2.01568      0.666570     -0.166758     -0.430011    -0.0274894      0.117978     -0.400345      0.371873      0.714933      0.950911       1.05858       1.13033       1.18065       1.19139       1.15417       1.10960       1.09023       1.00758      0.950912      0.838137      0.763744      0.651184      0.570724      0.484952      0.407104      0.335685
  41   9 2693.6299    2.6732  1.2726 11.3779  0.0018       1.47503  0.0267   0.0342   0.0475    0.1668   0.0000      0.506004   440.7475       3.95231       21.0684       2.04942      -3.47381      -1.95713     -0.857045      -1.02836       1.05046     -0.527830      -1.76869      0.153347     0.0727708      -1.35974      0.483875     -0.267268      -1.17063    -0.0767784      0.767424       1.03827       1.16825       1.30594       1.34977       1.34182       1.34509       1.28082       1.18068       1.09048       1.01683      0.894980      0.793454      0.697085      0.598924      0.501576      0.416097      0.337488
  41  10 2869.0591    3.5184  1.1171 12.1808  0.0013       1.36972  0.0238   0.0475   0.0431    0.1555   0.0000      0.505473   441.9157       3.84002       18.7742      0.903310     -0.453699    -0.0896848     -0.776542      -2.16190       1.80301      0.513524     -0.390242     -0.211509      0.317902     -0.314813     -0.734852      0.398622      0.301777    -0.0754124      0.702578      0.920186      0.977376       1.09482       1.12334       1.14457       1.13293       1.09123       1.04871      0.981414      0.906414      0.800198      0.704189      0.615923      0.533597      0.463561      0.377688      0.326365
  41  12 3211.4992    4.0825  1.5683 12.7039 -0.0009      0.750525  0.0309   0.0469   0.0526    0.0898   0.0000      0.390650   440.0962       6.77306       19.0817       3.07178      -5.31896      -1.10176      -2.50707      -2.72946      -1.00395      -2.57196      -1.52815      -2.04041     -0.537715     -0.733650     0.0624184     -0.538979      0.477503     -0.396762      0.832821       1.12457       1.21568       1.36040       1.37125       1.40525       1.38448       1.32365       1.29167       1.16159       1.05355      0.983977      0.883275      0.775041      0.669136      0.559305      0.470629      0.389727
  41  13 3378.7271    3.4886  2.3252 12.2093 -0.0005      0.549045  0.0369   0.0325   0.0655    0.0619   0.0000      0.203054   441.3889       8.44966       15.3735       4.88076      -1.79719      -1.04545       1.52712      -4.21554       2.25272      -1.53614      -2.09644      0.851910      0.630065      -1.04297     -0.446918      -1.01734      0.788107     0.0956078       1.01243       1.37660       1.48229       1.65613       1.64967       1.69007       1.68934       1.66042       1.55975       1.45379       1.32742       1.19646       1.05364      0.926499      0.791776      0.666994      0.555405      0.457914
  41  14 3543.6601    2.7771  3.5932 11.9242 -0.0001      0.849122  0.0498   0.0214   0.0871    0.0400   0.0000      0.132829   442.2282       8.08088       19.0139       4.16182      0.540751      -1.26869     -0.536466      -3.46351       2.33055      -2.08258      0.401519      -1.17962     -0.451653      -1.25260      0.639126     -0.443195     -0.467771     -0.475532       1.31819       1.75111       1.91539       2.11599       2.19054       2.24049       2.22744       2.14199       2.03986       1.88865       1.72707       1.53145       1.36823       1.20413       1.03287      0.881943      0.729727      0.591011
  41  15 3706.1183    2.2565  5.5827 11.3046 -0.0001      0.537442  0.0653   0.0142   0.1173    0.0339   0.0000     0.0865443   440.2442       9.43336       18.3307       5.43799      -5.48889      -3.43671      -6.40145      -7.14827      -1.74141     -0.816294      -1.73932      -2.63545      -1.16815       1.76773      -1.35337      -1.12094      0.269045     -0.309501       1.69068       2.27839       2.49357       2.77107       2.86353       2.90615       2.85458       2.78514       2.64154       2.44456       2.26683       2.03197       1.79627       1.57076       1.35347       1.15215      0.949544      0.792351
  41  16 3866.2566    1.8825  8.4211 10.8482  0.0012      0.158824  0.0953   0.0099   0.1645    0.0337   0.0000     0.0667137   438.2313       10.3504       14.3221      -1.06068       3.03709     -0.510223     -0.430712       8.05177       2.75247      -2.53003      -1.29722      -3.29124       1.64795      -3.90017      0.464277     -0.639579      0.450737      0.525172       2.32012       3.13900       3.50381       3.82183       4.02310       3.99077       4.00397       3.82694       3.65187       3.41067       3.14544       2.78267       2.51278       2.18750       1.88112       1.56860       1.32954       1.10072
  41  17 4024.9719    1.5364 11.2030 10.7052 -0.0001      0.102594  0.1394   0.0072   0.2254    0.0300   0.0000     0.0692261   438.1991       8.70074       6.97837       3.96268      -3.12307      -8.31422       1.27522      -2.36634       1.76911     -0.767066       2.87656      -11.0391      0.262038      0.292264      -2.98191     -0.112682       2.52571     -0.345825       3.07707       4.16708       4.60748       4.94030       5.16523       5.24858       5.18738       5.07306       4.75608       4.41580       4.07229       3.71619       3.30257       2.87738       2.48971       2.09080       1.75342       1.43814
  42   5 1973.4367    0.6239  0.6333 10.0299 -0.0020       11.3038  0.0174   0.0112   0.0334    0.0525   0.0000       1.15354   442.1525      0.427333       20.6335      0.818828      -2.70828      0.497907     -0.289571     -0.842134      -1.48956     -0.337112      0.646798      0.679412     -0.805063     -0.118267      0.113627     -0.212914      0.329081    -0.0368237      0.530957      0.706979      0.806115      0.881356      0.937013      0.894316      0.929320      0.902886      0.843552      0.791716      0.739276      0.649011      0.578881      0.511629      0.425362      0.362680      0.302511      0.244456
  42   7 2354.9558    1.4253  1.1805 10.9912 -0.0014       3.67119  0.0272   0.0198   0.0485    0.0980   0.0000      0.715363   441.9551       1.98851       21.3666       2.79497      -3.50209       2.13949     -0.697019      -2.24605      0.440298     -0.940557     -0.656315     -0.808007     -0.986417     0.0159927     -0.141975      0.571033      0.323879      0.169898      0.752704       1.00465       1.10377       1.23163       1.25157       1.31449       1.29437       1.22839       1.14511       1.05268      0.987572      0.894813      0.805227      0.688300      0.588802      0.502982      0.432757      0.361167
  42   8 2535.1301    2.0419  1.2729 11.0338 -0.0016       1.58711  0.0270   0.0257   0.0474    0.1282   0.0000      0.516674   442.4922       3.05876       20.7076       2.46993      0.155790     -0.358093       1.58437      -2.88357      0.697815      -1.37014      -2.43640      -2.83611       1.08256       1.63326     -0.146045      0.195963    -0.0791517     -0.302716      0.729845      0.979288       1.11150       1.21109       1.23478       1.27513       1.22447       1.17126       1.13709       1.05767      0.968085      0.883249      0.781486      0.681764      0.592670      0.507292      0.422258      0.350962
  42   9 2713.1607    2.8083  1.2096 11.7867 -0.0081       1.77995  0.0261   0.0368   0.0454    0.1664   0.0000      0.534267   440.6598       3.46826       20.7037       2.39827      -2.00789      -1.95987       1.13495      0.836057      0.631414      -2.50309       1.67052      -1.31541       1.33360      -1.15875     -0.590746     -0.172815     -0.575470     -0.313872      0.733085       1.02624       1.12604       1.19631       1.25056       1.22711       1.22684       1.17950       1.12727       1.06795      0.970965      0.892081      0.791348      0.734790      0.618010      0.537085      0.449351      0.363259
  42  10 2889.5470    3.6343  1.1669 12.1327 -0.0011      0.919604  0.0245   0.0480   0.0461    0.1730   0.0000      0.572921   441.0832       5.17336       20.6327       3.01991      -3.07850       1.77827     0.0390018      -1.72715       1.64496      -2.17729      0.448934     -0.156551      -1.42455     -0.299829      0.643777     0.0427884    -0.0950125      0.411133      0.691549      0.918676       1.03855       1.13412       1.13302       1.17022       1.17741       1.13985       1.10945       1.02223      0.922841      0.823770      0.718812      0.621920      0.551378      0.455463      0.389704      0.331355
  42  11 3063.0750    4.2633  1.2122 12.7738 -0.0021      0.605874  0.0249   0.0559   0.0470    0.1284   0.0000      0.471110   441.7509       6.55804       20.7356       2.81923      -3.70673      0.152962     -0.216273      -1.42940      0.337835      -2.70073       1.24976      -1.18392      -1.10478     -0.586879     -0.130827     -0.523309     -0.427732     -0.337510      0.685861      0.887837       1.00712       1.11535       1.12765       1.16184       1.19257       1.11951       1.06128      0.996743      0.919995      0.822869      0.736652      0.643439      0.531847      0.444007      0.390683      0.326886
[truncated: 749,266 more chars]
