# Supplementary material for: Global-Mode Analysis of Full-Disk Data from the Michelson Doppler Imager and the Helioseismic and Magnetic Imager
Source: Sol Phys. 2018 Jan 31;293(2):29. doi: 10.1007/s11207-017-1201-5 (PMC6566312; doi:10.1007/s11207-017-1201-5)
Supplement: Supplementary file 2 — (TAR 362.4 MB) [file 11207_2017_1201_MOESM2_ESM.tar › HMI/hmiv72d.7408.36]

   0  19 2764.4835    2.7230  0.9026  5.2495  0.0000  0.1310   0.3865   0.4059 1000.0000   0.0000    -0.0000       0.00000       0.00000       0.00000       0.00000       0.00000       0.00000       0.00000       0.00000       0.00000       0.00000       0.00000       0.00000       0.00000       0.00000       0.00000       0.00000       0.00000       0.00000       0.00000       0.00000       0.00000       0.00000       0.00000       0.00000       0.00000       0.00000       0.00000       0.00000       0.00000       0.00000       0.00000       0.00000       0.00000       0.00000       0.00000       0.00000       0.00000       0.00000       0.00000       0.00000       0.00000       0.00000       0.00000       0.00000       0.00000       0.00000       0.00000       0.00000       0.00000       0.00000       0.00000       0.00000       0.00000       0.00000       0.00000       0.00000       0.00000       0.00000       0.00000       0.00000       0.00000       0.00000       0.00000       0.00000       0.00000       0.00000       0.00000       0.00000       0.00000       0.00000       0.00000
   0  24 3439.0071    3.4263  2.2308 10.8212  0.0000  0.2355   0.3824   0.7766    7.3963   0.0000    -0.0000       0.00000       0.00000       0.00000       0.00000       0.00000       0.00000       0.00000       0.00000       0.00000       0.00000       0.00000       0.00000       0.00000       0.00000       0.00000       0.00000       0.00000       0.00000       0.00000       0.00000       0.00000       0.00000       0.00000       0.00000       0.00000       0.00000       0.00000       0.00000       0.00000       0.00000       0.00000       0.00000       0.00000       0.00000       0.00000       0.00000       0.00000       0.00000       0.00000       0.00000       0.00000       0.00000       0.00000       0.00000       0.00000       0.00000       0.00000       0.00000       0.00000       0.00000       0.00000       0.00000       0.00000       0.00000       0.00000       0.00000       0.00000       0.00000       0.00000       0.00000       0.00000       0.00000       0.00000       0.00000       0.00000       0.00000       0.00000       0.00000       0.00000       0.00000       0.00000
   1  12 1884.9810    0.4918  0.3029 10.5564  0.0000  0.0453   0.0679   0.1393    0.1708   0.0000   393.1963       84.0867       0.00000       0.00000       0.00000       0.00000       0.00000       0.00000       0.00000       0.00000       0.00000       0.00000       0.00000       0.00000       0.00000       0.00000       0.00000       0.00000       0.00000       0.00000       0.00000       0.00000       0.00000       0.00000       0.00000       0.00000       0.00000       0.00000       0.00000       0.00000       0.00000       0.00000       0.00000       0.00000       0.00000       0.00000       53.2549       33.2338       0.00000       0.00000       0.00000       0.00000       0.00000       0.00000       0.00000       0.00000       0.00000       0.00000       0.00000       0.00000       0.00000       0.00000       0.00000       0.00000       0.00000       0.00000       0.00000       0.00000       0.00000       0.00000       0.00000       0.00000       0.00000       0.00000       0.00000       0.00000       0.00000       0.00000       0.00000       0.00000       0.00000       0.00000
   1  14 2156.7107    0.8582  1.2479 -0.2230  0.0000  0.0962   0.0619   0.2563 1000.0000   0.0000   340.5926       43.1283       0.00000       0.00000       0.00000       0.00000       0.00000       0.00000       0.00000       0.00000       0.00000       0.00000       0.00000       0.00000       0.00000       0.00000       0.00000       0.00000       0.00000       0.00000       0.00000       0.00000       0.00000       0.00000       0.00000       0.00000       0.00000       0.00000       0.00000       0.00000       0.00000       0.00000       0.00000       0.00000       0.00000       0.00000       124.500       63.8920       0.00000       0.00000       0.00000       0.00000       0.00000       0.00000       0.00000       0.00000       0.00000       0.00000       0.00000       0.00000       0.00000       0.00000       0.00000       0.00000       0.00000       0.00000       0.00000       0.00000       0.00000       0.00000       0.00000       0.00000       0.00000       0.00000       0.00000       0.00000       0.00000       0.00000       0.00000       0.00000       0.00000       0.00000
   1  15 2291.9998    1.1414  1.0741  9.2525  0.0000  0.0961   0.0837   0.2930    2.5548   0.0000   215.3658       18.6105       0.00000       0.00000       0.00000       0.00000       0.00000       0.00000       0.00000       0.00000       0.00000       0.00000       0.00000       0.00000       0.00000       0.00000       0.00000       0.00000       0.00000       0.00000       0.00000       0.00000       0.00000       0.00000       0.00000       0.00000       0.00000       0.00000       0.00000       0.00000       0.00000       0.00000       0.00000       0.00000       0.00000       0.00000       121.188       65.5901       0.00000       0.00000       0.00000       0.00000       0.00000       0.00000       0.00000       0.00000       0.00000       0.00000       0.00000       0.00000       0.00000       0.00000       0.00000       0.00000       0.00000       0.00000       0.00000       0.00000       0.00000       0.00000       0.00000       0.00000       0.00000       0.00000       0.00000       0.00000       0.00000       0.00000       0.00000       0.00000       0.00000       0.00000
   1  16 2425.6585    1.5061  1.1929  2.9497  0.0000  0.0955   0.1222   0.3153 1000.0000   0.0000   475.3850       41.7969       0.00000       0.00000       0.00000       0.00000       0.00000       0.00000       0.00000       0.00000       0.00000       0.00000       0.00000       0.00000       0.00000       0.00000       0.00000       0.00000       0.00000       0.00000       0.00000       0.00000       0.00000       0.00000       0.00000       0.00000       0.00000       0.00000       0.00000       0.00000       0.00000       0.00000       0.00000       0.00000       0.00000       0.00000       118.057       58.6643       0.00000       0.00000       0.00000       0.00000       0.00000       0.00000       0.00000       0.00000       0.00000       0.00000       0.00000       0.00000       0.00000       0.00000       0.00000       0.00000       0.00000       0.00000       0.00000       0.00000       0.00000       0.00000       0.00000       0.00000       0.00000       0.00000       0.00000       0.00000       0.00000       0.00000       0.00000       0.00000       0.00000       0.00000
   1  19 2828.2024    2.9392  1.0963  0.1415  0.0000  0.0977   0.2167   0.2480 1000.0000   0.0000   432.4414       114.221       0.00000       0.00000       0.00000       0.00000       0.00000       0.00000       0.00000       0.00000       0.00000       0.00000       0.00000       0.00000       0.00000       0.00000       0.00000       0.00000       0.00000       0.00000       0.00000       0.00000       0.00000       0.00000       0.00000       0.00000       0.00000       0.00000       0.00000       0.00000       0.00000       0.00000       0.00000       0.00000       0.00000       0.00000       97.8496       72.6068       0.00000       0.00000       0.00000       0.00000       0.00000       0.00000       0.00000       0.00000       0.00000       0.00000       0.00000       0.00000       0.00000       0.00000       0.00000       0.00000       0.00000       0.00000       0.00000       0.00000       0.00000       0.00000       0.00000       0.00000       0.00000       0.00000       0.00000       0.00000       0.00000       0.00000       0.00000       0.00000       0.00000       0.00000
   1  24 3504.4635    2.8237  2.4480 11.7663  0.0000  0.1560   0.1438   0.4059    0.8392   0.0000   395.6000       190.266       0.00000       0.00000       0.00000       0.00000       0.00000       0.00000       0.00000       0.00000       0.00000       0.00000       0.00000       0.00000       0.00000       0.00000       0.00000       0.00000       0.00000       0.00000       0.00000       0.00000       0.00000       0.00000       0.00000       0.00000       0.00000       0.00000       0.00000       0.00000       0.00000       0.00000       0.00000       0.00000       0.00000       0.00000       207.589       102.340       0.00000       0.00000       0.00000       0.00000       0.00000       0.00000       0.00000       0.00000       0.00000       0.00000       0.00000       0.00000       0.00000       0.00000       0.00000       0.00000       0.00000       0.00000       0.00000       0.00000       0.00000       0.00000       0.00000       0.00000       0.00000       0.00000       0.00000       0.00000       0.00000       0.00000       0.00000       0.00000       0.00000       0.00000
   2  12 1945.8719    0.5342  0.3814 10.5106  0.0000  0.1394   0.0555   0.1171    0.1418   0.0000   463.9939      -11.0202       9.80520      -10.7403       0.00000       0.00000       0.00000       0.00000       0.00000       0.00000       0.00000       0.00000       0.00000       0.00000       0.00000       0.00000       0.00000       0.00000       0.00000       0.00000       0.00000       0.00000       0.00000       0.00000       0.00000       0.00000       0.00000       0.00000       0.00000       0.00000       0.00000       0.00000       0.00000       0.00000       0.00000       0.00000       34.2092       90.7832       13.9502       27.0138       0.00000       0.00000       0.00000       0.00000       0.00000       0.00000       0.00000       0.00000       0.00000       0.00000       0.00000       0.00000       0.00000       0.00000       0.00000       0.00000       0.00000       0.00000       0.00000       0.00000       0.00000       0.00000       0.00000       0.00000       0.00000       0.00000       0.00000       0.00000       0.00000       0.00000       0.00000       0.00000
   2  13 2082.1053    0.7013  0.3780 10.6078  0.0000  0.0495   0.0689   0.1169    0.1718   0.0000   449.7615      -20.1545       18.3964       16.2901       0.00000       0.00000       0.00000       0.00000       0.00000       0.00000       0.00000       0.00000       0.00000       0.00000       0.00000       0.00000       0.00000       0.00000       0.00000       0.00000       0.00000       0.00000       0.00000       0.00000       0.00000       0.00000       0.00000       0.00000       0.00000       0.00000       0.00000       0.00000       0.00000       0.00000       0.00000       0.00000       37.0492       33.5053       17.5205       7.48475       0.00000       0.00000       0.00000       0.00000       0.00000       0.00000       0.00000       0.00000       0.00000       0.00000       0.00000       0.00000       0.00000       0.00000       0.00000       0.00000       0.00000       0.00000       0.00000       0.00000       0.00000       0.00000       0.00000       0.00000       0.00000       0.00000       0.00000       0.00000       0.00000       0.00000       0.00000       0.00000
   2  14 2217.6133    0.8914  0.7490 10.1425 -0.0017  0.0608   0.0599   0.1563    0.4128   0.0000   493.1035      -3.43320       50.6170      -8.22990       0.00000       0.00000       0.00000       0.00000       0.00000       0.00000       0.00000       0.00000       0.00000       0.00000       0.00000       0.00000       0.00000       0.00000       0.00000       0.00000       0.00000       0.00000       0.00000       0.00000       0.00000       0.00000       0.00000       0.00000       0.00000       0.00000       0.00000       0.00000       0.00000       0.00000       0.00000       0.00000       47.8688       37.4586       19.0979       6.69386       0.00000       0.00000       0.00000       0.00000       0.00000       0.00000       0.00000       0.00000       0.00000       0.00000       0.00000       0.00000       0.00000       0.00000       0.00000       0.00000       0.00000       0.00000       0.00000       0.00000       0.00000       0.00000       0.00000       0.00000       0.00000       0.00000       0.00000       0.00000       0.00000       0.00000       0.00000       0.00000
   2  15 2352.2369    1.2843  1.0187  7.5474  0.0000  0.0668   0.0797   0.1846   14.3513   0.0000   416.2068      -3.39028      -39.4474       10.0759       0.00000       0.00000       0.00000       0.00000       0.00000       0.00000       0.00000       0.00000       0.00000       0.00000       0.00000       0.00000       0.00000       0.00000       0.00000       0.00000       0.00000       0.00000       0.00000       0.00000       0.00000       0.00000       0.00000       0.00000       0.00000       0.00000       0.00000       0.00000       0.00000       0.00000       0.00000       0.00000       46.9951       39.6371       23.1629       8.96967       0.00000       0.00000       0.00000       0.00000       0.00000       0.00000       0.00000       0.00000       0.00000       0.00000       0.00000       0.00000       0.00000       0.00000       0.00000       0.00000       0.00000       0.00000       0.00000       0.00000       0.00000       0.00000       0.00000       0.00000       0.00000       0.00000       0.00000       0.00000       0.00000       0.00000       0.00000       0.00000
   2  19 2889.6922    3.6830  0.9322  1.0831  0.0000  0.0614   0.2144   0.1620 1000.0000   0.0000   479.9089       27.2004       12.1157      -1.56784       0.00000       0.00000       0.00000       0.00000       0.00000       0.00000       0.00000       0.00000       0.00000       0.00000       0.00000       0.00000       0.00000       0.00000       0.00000       0.00000       0.00000       0.00000       0.00000       0.00000       0.00000       0.00000       0.00000       0.00000       0.00000       0.00000       0.00000       0.00000       0.00000       0.00000       0.00000       0.00000       45.1183       38.4132       20.9893       8.20320       0.00000       0.00000       0.00000       0.00000       0.00000       0.00000       0.00000       0.00000       0.00000       0.00000       0.00000       0.00000       0.00000       0.00000       0.00000       0.00000       0.00000       0.00000       0.00000       0.00000       0.00000       0.00000       0.00000       0.00000       0.00000       0.00000       0.00000       0.00000       0.00000       0.00000       0.00000       0.00000
   2  20 3024.8207    3.7854  0.9875  5.0511  0.0000  0.0577   0.2238   0.1927 1000.0000   0.0000   426.1148       87.6448      -8.46072     -0.468626       0.00000       0.00000       0.00000       0.00000       0.00000       0.00000       0.00000       0.00000       0.00000       0.00000       0.00000       0.00000       0.00000       0.00000       0.00000       0.00000       0.00000       0.00000       0.00000       0.00000       0.00000       0.00000       0.00000       0.00000       0.00000       0.00000       0.00000       0.00000       0.00000       0.00000       0.00000       0.00000       38.8719       35.5379       19.3240       7.98923       0.00000       0.00000       0.00000       0.00000       0.00000       0.00000       0.00000       0.00000       0.00000       0.00000       0.00000       0.00000       0.00000       0.00000       0.00000       0.00000       0.00000       0.00000       0.00000       0.00000       0.00000       0.00000       0.00000       0.00000       0.00000       0.00000       0.00000       0.00000       0.00000       0.00000       0.00000       0.00000
   2  21 3159.9552    4.1708  1.2342  5.0410  0.0000  0.0764   0.2809   0.2564 1000.0000   0.0000   432.0061       42.5220       4.79900       3.23600       0.00000       0.00000       0.00000       0.00000       0.00000       0.00000       0.00000       0.00000       0.00000       0.00000       0.00000       0.00000       0.00000       0.00000       0.00000       0.00000       0.00000       0.00000       0.00000       0.00000       0.00000       0.00000       0.00000       0.00000       0.00000       0.00000       0.00000       0.00000       0.00000       0.00000       0.00000       0.00000       51.7966       42.9886       30.3344       9.57261       0.00000       0.00000       0.00000       0.00000       0.00000       0.00000       0.00000       0.00000       0.00000       0.00000       0.00000       0.00000       0.00000       0.00000       0.00000       0.00000       0.00000       0.00000       0.00000       0.00000       0.00000       0.00000       0.00000       0.00000       0.00000       0.00000       0.00000       0.00000       0.00000       0.00000       0.00000       0.00000
   2  22 3295.1005    3.8500  1.5492  8.9973 -0.0083  0.0830   0.2069   0.2760   33.2212   0.0000   273.5390       71.3872       7.22022       14.9674       0.00000       0.00000       0.00000       0.00000       0.00000       0.00000       0.00000       0.00000       0.00000       0.00000       0.00000       0.00000       0.00000       0.00000       0.00000       0.00000       0.00000       0.00000       0.00000       0.00000       0.00000       0.00000       0.00000       0.00000       0.00000       0.00000       0.00000       0.00000       0.00000       0.00000       0.00000       0.00000       65.6114       52.9931       28.4569       9.59713       0.00000       0.00000       0.00000       0.00000       0.00000       0.00000       0.00000       0.00000       0.00000       0.00000       0.00000       0.00000       0.00000       0.00000       0.00000       0.00000       0.00000       0.00000       0.00000       0.00000       0.00000       0.00000       0.00000       0.00000       0.00000       0.00000       0.00000       0.00000       0.00000       0.00000       0.00000       0.00000
   2  24 3566.8079    2.5816  3.9045  5.0168  0.0000  0.1294   0.0853   0.4116  253.9359   0.0000   508.4755      -73.9266       29.3970       4.87727       0.00000       0.00000       0.00000       0.00000       0.00000       0.00000       0.00000       0.00000       0.00000       0.00000       0.00000       0.00000       0.00000       0.00000       0.00000       0.00000       0.00000       0.00000       0.00000       0.00000       0.00000       0.00000       0.00000       0.00000       0.00000       0.00000       0.00000       0.00000       0.00000       0.00000       0.00000       0.00000       96.0986       78.8305       45.1477       16.9949       0.00000       0.00000       0.00000       0.00000       0.00000       0.00000       0.00000       0.00000       0.00000       0.00000       0.00000       0.00000       0.00000       0.00000       0.00000       0.00000       0.00000       0.00000       0.00000       0.00000       0.00000       0.00000       0.00000       0.00000       0.00000       0.00000       0.00000       0.00000       0.00000       0.00000       0.00000       0.00000
   3  11 1865.2129    0.3787  0.3272 10.4507  0.0000  0.0362   0.0350   0.1117    0.0998   0.0000   459.4110      -21.5704       17.1620       4.80178       1.73494      0.161175       0.00000       0.00000       0.00000       0.00000       0.00000       0.00000       0.00000       0.00000       0.00000       0.00000       0.00000       0.00000       0.00000       0.00000       0.00000       0.00000       0.00000       0.00000       0.00000       0.00000       0.00000       0.00000       0.00000       0.00000       0.00000       0.00000       0.00000       0.00000       0.00000       0.00000       16.7019       15.8867       13.2390       8.28941       3.51172       1.10769       0.00000       0.00000       0.00000       0.00000       0.00000       0.00000       0.00000       0.00000       0.00000       0.00000       0.00000       0.00000       0.00000       0.00000       0.00000       0.00000       0.00000       0.00000       0.00000       0.00000       0.00000       0.00000       0.00000       0.00000       0.00000       0.00000       0.00000       0.00000       0.00000       0.00000
   3  12 2001.1949    0.5192  0.5256 10.3459  0.0000  0.0526   0.0407   0.1264    0.1585   0.0000   476.5069       3.24920      -9.90515      -2.21757      -2.77732      0.653267       0.00000       0.00000       0.00000       0.00000       0.00000       0.00000       0.00000       0.00000       0.00000       0.00000       0.00000       0.00000       0.00000       0.00000       0.00000       0.00000       0.00000       0.00000       0.00000       0.00000       0.00000       0.00000       0.00000       0.00000       0.00000       0.00000       0.00000       0.00000       0.00000       0.00000       27.1367       24.5849       19.9804       10.7054       5.40384       1.44804       0.00000       0.00000       0.00000       0.00000       0.00000       0.00000       0.00000       0.00000       0.00000       0.00000       0.00000       0.00000       0.00000       0.00000       0.00000       0.00000       0.00000       0.00000       0.00000       0.00000       0.00000       0.00000       0.00000       0.00000       0.00000       0.00000       0.00000       0.00000       0.00000       0.00000
   3  13 2137.7639    0.7417  0.7485 10.3899  0.0000  0.0533   0.0451   0.1652    0.2429   0.0000   481.7080       8.16909      -33.5407      -12.8891       6.18669      -2.17284       0.00000       0.00000       0.00000       0.00000       0.00000       0.00000       0.00000       0.00000       0.00000       0.00000       0.00000       0.00000       0.00000       0.00000       0.00000       0.00000       0.00000       0.00000       0.00000       0.00000       0.00000       0.00000       0.00000       0.00000       0.00000       0.00000       0.00000       0.00000       0.00000       0.00000       23.7761       21.7721       19.7755       11.4552       5.71948       1.53639       0.00000       0.00000       0.00000       0.00000       0.00000       0.00000       0.00000       0.00000       0.00000       0.00000       0.00000       0.00000       0.00000       0.00000       0.00000       0.00000       0.00000       0.00000       0.00000       0.00000       0.00000       0.00000       0.00000       0.00000       0.00000       0.00000       0.00000       0.00000       0.00000       0.00000
   3  14 2273.3139    1.0596  0.8141 10.4489  0.0000  0.0567   0.0577   0.1265    0.3300   0.0000   455.8089       40.8319      0.538747      -7.29703      -6.29013       2.24814       0.00000       0.00000       0.00000       0.00000       0.00000       0.00000       0.00000       0.00000       0.00000       0.00000       0.00000       0.00000       0.00000       0.00000       0.00000       0.00000       0.00000       0.00000       0.00000       0.00000       0.00000       0.00000       0.00000       0.00000       0.00000       0.00000       0.00000       0.00000       0.00000       0.00000       30.1433       30.8170       20.2931       10.6483       5.18636       1.66038       0.00000       0.00000       0.00000       0.00000       0.00000       0.00000       0.00000       0.00000       0.00000       0.00000       0.00000       0.00000       0.00000       0.00000       0.00000       0.00000       0.00000       0.00000       0.00000       0.00000       0.00000       0.00000       0.00000       0.00000       0.00000       0.00000       0.00000       0.00000       0.00000       0.00000
   3  15 2407.6730    1.3172  0.8087 11.0218  0.0000  0.0504   0.0757   0.1489    0.3513   0.0000   466.9990       1.32099      -14.1700      -4.65252      -7.27831     -0.867165       0.00000       0.00000       0.00000       0.00000       0.00000       0.00000       0.00000       0.00000       0.00000       0.00000       0.00000       0.00000       0.00000       0.00000       0.00000       0.00000       0.00000       0.00000       0.00000       0.00000       0.00000       0.00000       0.00000       0.00000       0.00000       0.00000       0.00000       0.00000       0.00000       0.00000       26.8813       23.8885       18.2478       11.7114       4.59456       1.31862       0.00000       0.00000       0.00000       0.00000       0.00000       0.00000       0.00000       0.00000       0.00000       0.00000       0.00000       0.00000       0.00000       0.00000       0.00000       0.00000       0.00000       0.00000       0.00000       0.00000       0.00000       0.00000       0.00000       0.00000       0.00000       0.00000       0.00000       0.00000       0.00000       0.00000
   3  19 2947.1183    3.7196  0.7851 10.6514  0.0000  0.0506   0.1916   0.1158    2.6329   0.0000   472.0913       11.9372       1.29860     -0.779569      -2.35378      0.582269       0.00000       0.00000       0.00000       0.00000       0.00000       0.00000       0.00000       0.00000       0.00000       0.00000       0.00000       0.00000       0.00000       0.00000       0.00000       0.00000       0.00000       0.00000       0.00000       0.00000       0.00000       0.00000       0.00000       0.00000       0.00000       0.00000       0.00000       0.00000       0.00000       0.00000       24.5777       18.3552       19.1580       12.6765       5.48134       1.26486       0.00000       0.00000       0.00000       0.00000       0.00000       0.00000       0.00000       0.00000       0.00000       0.00000       0.00000       0.00000       0.00000       0.00000       0.00000       0.00000       0.00000       0.00000       0.00000       0.00000       0.00000       0.00000       0.00000       0.00000       0.00000       0.00000       0.00000       0.00000       0.00000       0.00000
   3  20 3082.3561    4.0346  1.2124 11.7943  0.0000  0.0708   0.1958   0.1725    1.6346   0.0000   411.2587       57.3891       6.70473     -0.562641       2.11248      0.917227       0.00000       0.00000       0.00000       0.00000       0.00000       0.00000       0.00000       0.00000       0.00000       0.00000       0.00000       0.00000       0.00000       0.00000       0.00000       0.00000       0.00000       0.00000       0.00000       0.00000       0.00000       0.00000       0.00000       0.00000       0.00000       0.00000       0.00000       0.00000       0.00000       0.00000       37.5650       28.3443       27.1974       17.9862       7.39333       1.71227       0.00000       0.00000       0.00000       0.00000       0.00000       0.00000       0.00000       0.00000       0.00000       0.00000       0.00000       0.00000       0.00000       0.00000       0.00000       0.00000       0.00000       0.00000       0.00000       0.00000       0.00000       0.00000       0.00000       0.00000       0.00000       0.00000       0.00000       0.00000       0.00000       0.00000
   3  21 3217.9333    3.8397  1.3616  5.7723  0.0000  0.0595   0.1643   0.1804  493.7396   0.0000   447.0906       24.4624       12.5217      -15.3660      -4.98093       1.57005       0.00000       0.00000       0.00000       0.00000       0.00000       0.00000       0.00000       0.00000       0.00000       0.00000       0.00000       0.00000       0.00000       0.00000       0.00000       0.00000       0.00000       0.00000       0.00000       0.00000       0.00000       0.00000       0.00000       0.00000       0.00000       0.00000       0.00000       0.00000       0.00000       0.00000       27.8050       26.5693       21.1221       13.8958       6.05703       1.85054       0.00000       0.00000       0.00000       0.00000       0.00000       0.00000       0.00000       0.00000       0.00000       0.00000       0.00000       0.00000       0.00000       0.00000       0.00000       0.00000       0.00000       0.00000       0.00000       0.00000       0.00000       0.00000       0.00000       0.00000       0.00000       0.00000       0.00000       0.00000       0.00000       0.00000
   3  22 3353.5255    3.4031  1.7426 11.5830  0.0000  0.0786   0.1341   0.2100    0.8690   0.0000   438.2500      -32.8369      -16.3718      -6.45836      -4.95259      -1.48807       0.00000       0.00000       0.00000       0.00000       0.00000       0.00000       0.00000       0.00000       0.00000       0.00000       0.00000       0.00000       0.00000       0.00000       0.00000       0.00000       0.00000       0.00000       0.00000       0.00000       0.00000       0.00000       0.00000       0.00000       0.00000       0.00000       0.00000       0.00000       0.00000       0.00000       32.3488       37.5328       26.2662       16.3959       7.73379       2.75870       0.00000       0.00000       0.00000       0.00000       0.00000       0.00000       0.00000       0.00000       0.00000       0.00000       0.00000       0.00000       0.00000       0.00000       0.00000       0.00000       0.00000       0.00000       0.00000       0.00000       0.00000       0.00000       0.00000       0.00000       0.00000       0.00000       0.00000       0.00000       0.00000       0.00000
   3  23 3489.6954    3.0032  2.8697  2.2375  0.0000  0.0875   0.0865   0.2616 1000.0000   0.0000   478.9889      -44.0466       31.0936       4.12308      -18.7696      0.240941       0.00000       0.00000       0.00000       0.00000       0.00000       0.00000       0.00000       0.00000       0.00000       0.00000       0.00000       0.00000       0.00000       0.00000       0.00000       0.00000       0.00000       0.00000       0.00000       0.00000       0.00000       0.00000       0.00000       0.00000       0.00000       0.00000       0.00000       0.00000       0.00000       0.00000       39.2491       43.0400       29.0709       19.3619       7.89327       2.93702       0.00000       0.00000       0.00000       0.00000       0.00000       0.00000       0.00000       0.00000       0.00000       0.00000       0.00000       0.00000       0.00000       0.00000       0.00000       0.00000       0.00000       0.00000       0.00000       0.00000       0.00000       0.00000       0.00000       0.00000       0.00000       0.00000       0.00000       0.00000       0.00000       0.00000
   3  24 3626.3366    2.4516  4.0727 10.5608  0.0005  0.1129   0.0649   0.3414    0.4496   0.0000   385.5916      -8.85537      -23.0765      -19.3067       7.93611     -0.607413       0.00000       0.00000       0.00000       0.00000       0.00000       0.00000       0.00000       0.00000       0.00000       0.00000       0.00000       0.00000       0.00000       0.00000       0.00000       0.00000       0.00000       0.00000       0.00000       0.00000       0.00000       0.00000       0.00000       0.00000       0.00000       0.00000       0.00000       0.00000       0.00000       0.00000       56.1879       56.6566       39.6450       23.5655       10.4905       3.40705       0.00000       0.00000       0.00000       0.00000       0.00000       0.00000       0.00000       0.00000       0.00000       0.00000       0.00000       0.00000       0.00000       0.00000       0.00000       0.00000       0.00000       0.00000       0.00000       0.00000       0.00000       0.00000       0.00000       0.00000       0.00000       0.00000       0.00000       0.00000       0.00000       0.00000
   4  11 1914.6585    0.5277  0.4870  9.9995 -0.0058  0.0396   0.0339   0.0875    0.1274   0.0000   429.1743      -2.37492       19.2030       13.7889       8.48014       6.05170       1.23374     -0.272639       0.00000       0.00000       0.00000       0.00000       0.00000       0.00000       0.00000       0.00000       0.00000       0.00000       0.00000       0.00000       0.00000       0.00000       0.00000       0.00000       0.00000       0.00000       0.00000       0.00000       0.00000       0.00000       0.00000       0.00000       0.00000       0.00000       0.00000       0.00000       14.5055       16.0444       13.4388       8.41508       5.49440       2.43759       1.14020      0.291412       0.00000       0.00000       0.00000       0.00000       0.00000       0.00000       0.00000       0.00000       0.00000       0.00000       0.00000       0.00000       0.00000       0.00000       0.00000       0.00000       0.00000       0.00000       0.00000       0.00000       0.00000       0.00000       0.00000       0.00000       0.00000       0.00000       0.00000       0.00000
   4  13 2188.3700    0.8802  0.6484 10.4080 -0.0007  0.0520   0.0490   0.1235    0.3026   0.0000   462.9950      -7.79475       5.98304      -1.10763      -11.3347       1.25473     -0.621306      0.223583       0.00000       0.00000       0.00000       0.00000       0.00000       0.00000       0.00000       0.00000       0.00000       0.00000       0.00000       0.00000       0.00000       0.00000       0.00000       0.00000       0.00000       0.00000       0.00000       0.00000       0.00000       0.00000       0.00000       0.00000       0.00000       0.00000       0.00000       0.00000       20.3290       15.7491       16.8342       13.3564       8.46523       3.99937       1.35275      0.266183       0.00000       0.00000       0.00000       0.00000       0.00000       0.00000       0.00000       0.00000       0.00000       0.00000       0.00000       0.00000       0.00000       0.00000       0.00000       0.00000       0.00000       0.00000       0.00000       0.00000       0.00000       0.00000       0.00000       0.00000       0.00000       0.00000       0.00000       0.00000
   4  14 2324.1765    1.1492  0.6639 10.7401 -0.0101  0.0437   0.0653   0.1176    0.3512   0.0000   455.9533      -6.00367      -22.5755       25.0936       3.70747       1.36708      -1.67804     -0.278139       0.00000       0.00000       0.00000       0.00000       0.00000       0.00000       0.00000       0.00000       0.00000       0.00000       0.00000       0.00000       0.00000       0.00000       0.00000       0.00000       0.00000       0.00000       0.00000       0.00000       0.00000       0.00000       0.00000       0.00000       0.00000       0.00000       0.00000       0.00000       15.5784       17.7785       13.4042       9.89564       6.21887       2.70933       1.12994      0.302314       0.00000       0.00000       0.00000       0.00000       0.00000       0.00000       0.00000       0.00000       0.00000       0.00000       0.00000       0.00000       0.00000       0.00000       0.00000       0.00000       0.00000       0.00000       0.00000       0.00000       0.00000       0.00000       0.00000       0.00000       0.00000       0.00000       0.00000       0.00000
   4  15 2458.4914    1.4889  0.8689 11.1978 -0.0157  0.0526   0.0795   0.1299    0.5555   0.0000   452.0975       12.3473      -25.9033     -0.138862       2.00146      -1.97144       1.53685    -0.0251662       0.00000       0.00000       0.00000       0.00000       0.00000       0.00000       0.00000       0.00000       0.00000       0.00000       0.00000       0.00000       0.00000       0.00000       0.00000       0.00000       0.00000       0.00000       0.00000       0.00000       0.00000       0.00000       0.00000       0.00000       0.00000       0.00000       0.00000       0.00000       19.6651       21.3111       17.8100       12.1147       7.43301       3.54698       1.45670      0.371328       0.00000       0.00000       0.00000       0.00000       0.00000       0.00000       0.00000       0.00000       0.00000       0.00000       0.00000       0.00000       0.00000       0.00000       0.00000       0.00000       0.00000       0.00000       0.00000       0.00000       0.00000       0.00000       0.00000       0.00000       0.00000       0.00000       0.00000       0.00000
   4  16 2593.1060    2.1023  0.8951  9.1863  0.0079  0.0450   0.0934   0.1234    2.4848   0.0000   432.8674       55.5328      -16.9554      -13.5270      -3.15344       3.78794       1.01204     -0.363968       0.00000       0.00000       0.00000       0.00000       0.00000       0.00000       0.00000       0.00000       0.00000       0.00000       0.00000       0.00000       0.00000       0.00000       0.00000       0.00000       0.00000       0.00000       0.00000       0.00000       0.00000       0.00000       0.00000       0.00000       0.00000       0.00000       0.00000       0.00000       15.6276       17.2784       15.2600       9.91217       6.06317       3.11124       1.30413      0.323311       0.00000       0.00000       0.00000       0.00000       0.00000       0.00000       0.00000       0.00000       0.00000       0.00000       0.00000       0.00000       0.00000       0.00000       0.00000       0.00000       0.00000       0.00000       0.00000       0.00000       0.00000       0.00000       0.00000       0.00000       0.00000       0.00000       0.00000       0.00000
   4  17 2728.5124    2.6470  0.8788 11.4007 -0.0102  0.0503   0.1227   0.1313    1.2682   0.0000   449.1010      -3.22814       11.7501       8.06469       10.4914      -4.86076      0.488928      0.333913       0.00000       0.00000       0.00000       0.00000       0.00000       0.00000       0.00000       0.00000       0.00000       0.00000       0.00000       0.00000       0.00000       0.00000       0.00000       0.00000       0.00000       0.00000       0.00000       0.00000       0.00000       0.00000       0.00000       0.00000       0.00000       0.00000       0.00000       0.00000       20.2049       21.5249       18.9088       10.6062       6.14240       3.24039       1.33858      0.320763       0.00000       0.00000       0.00000       0.00000       0.00000       0.00000       0.00000       0.00000       0.00000       0.00000       0.00000       0.00000       0.00000       0.00000       0.00000       0.00000       0.00000       0.00000       0.00000       0.00000       0.00000       0.00000       0.00000       0.00000       0.00000       0.00000       0.00000       0.00000
   4  18 2864.2134    3.1998  1.0449 11.0589 -0.0016  0.0510   0.1422   0.1409    1.8395   0.0000   412.7441       36.8954       12.3989      -14.2041      -13.6939      -3.58226    -0.0827656     0.0258078       0.00000       0.00000       0.00000       0.00000       0.00000       0.00000       0.00000       0.00000       0.00000       0.00000       0.00000       0.00000       0.00000       0.00000       0.00000       0.00000       0.00000       0.00000       0.00000       0.00000       0.00000       0.00000       0.00000       0.00000       0.00000       0.00000       0.00000       0.00000       19.5603       20.3658       17.9474       11.1602       6.54592       3.58137       1.41057      0.336461       0.00000       0.00000       0.00000       0.00000       0.00000       0.00000       0.00000       0.00000       0.00000       0.00000       0.00000       0.00000       0.00000       0.00000       0.00000       0.00000       0.00000       0.00000       0.00000       0.00000       0.00000       0.00000       0.00000       0.00000       0.00000       0.00000       0.00000       0.00000
   4  19 3000.1593    3.8507  0.9575  6.0879  0.0000  0.0502   0.1733   0.1199  301.0361   0.0000   430.6088       57.1136      -1.78267     -0.372138      -2.27100      -1.90966       0.00000       0.00000       0.00000       0.00000       0.00000       0.00000       0.00000       0.00000       0.00000       0.00000       0.00000       0.00000       0.00000       0.00000       0.00000       0.00000       0.00000       0.00000       0.00000       0.00000       0.00000       0.00000       0.00000       0.00000       0.00000       0.00000       0.00000       0.00000       0.00000       0.00000       20.0640       18.8651       16.8868       12.6207       7.15623       3.76757       1.28055      0.305468       0.00000       0.00000       0.00000       0.00000       0.00000       0.00000       0.00000       0.00000       0.00000       0.00000       0.00000       0.00000       0.00000       0.00000       0.00000       0.00000       0.00000       0.00000       0.00000       0.00000       0.00000       0.00000       0.00000       0.00000       0.00000       0.00000       0.00000       0.00000
   4  20 3135.9707    3.8080  1.3003  4.7417  0.0000  0.0571   0.1554   0.1496 1000.0000   0.0000   445.3209       10.5037       4.33798      -3.78036       3.98041       4.19550       0.00000       0.00000       0.00000       0.00000       0.00000       0.00000       0.00000       0.00000       0.00000       0.00000       0.00000       0.00000       0.00000       0.00000       0.00000       0.00000       0.00000       0.00000       0.00000       0.00000       0.00000       0.00000       0.00000       0.00000       0.00000       0.00000       0.00000       0.00000       0.00000       0.00000       23.1070       22.5351       20.5611       13.2363       7.34926       4.24779       1.53408      0.341068       0.00000       0.00000       0.00000       0.00000       0.00000       0.00000       0.00000       0.00000       0.00000       0.00000       0.00000       0.00000       0.00000       0.00000       0.00000       0.00000       0.00000       0.00000       0.00000       0.00000       0.00000       0.00000       0.00000       0.00000       0.00000       0.00000       0.00000       0.00000
   4  21 3271.7910    3.7206  1.3940 12.2106 -0.0035  0.0633   0.1564   0.1556    0.7265   0.0000   437.2493      -1.69585       8.98189       1.13697    -0.0230883       2.68620       1.03474     -0.603788       0.00000       0.00000       0.00000       0.00000       0.00000       0.00000       0.00000       0.00000       0.00000       0.00000       0.00000       0.00000       0.00000       0.00000       0.00000       0.00000       0.00000       0.00000       0.00000       0.00000       0.00000       0.00000       0.00000       0.00000       0.00000       0.00000       0.00000       0.00000       23.7855       24.4670       20.7788       14.9402       9.32309       4.35019       1.72070      0.432170       0.00000       0.00000       0.00000       0.00000       0.00000       0.00000       0.00000       0.00000       0.00000       0.00000       0.00000       0.00000       0.00000       0.00000       0.00000       0.00000       0.00000       0.00000       0.00000       0.00000       0.00000       0.00000       0.00000       0.00000       0.00000       0.00000       0.00000       0.00000
   4  22 3408.0539    3.1993  2.0735 11.9319  0.0000  0.0778   0.1078   0.2192    0.4532   0.0000   455.7749       55.5562      -49.7699       13.8098       17.0202      -7.70110      -2.38859      0.615752       0.00000       0.00000       0.00000       0.00000       0.00000       0.00000       0.00000       0.00000       0.00000       0.00000       0.00000       0.00000       0.00000       0.00000       0.00000       0.00000       0.00000       0.00000       0.00000       0.00000       0.00000       0.00000       0.00000       0.00000       0.00000       0.00000       0.00000       0.00000       25.6379       30.7979       24.1076       16.9684       11.2959       4.70671       2.20143      0.607321       0.00000       0.00000       0.00000       0.00000       0.00000       0.00000       0.00000       0.00000       0.00000       0.00000       0.00000       0.00000       0.00000       0.00000       0.00000       0.00000       0.00000       0.00000       0.00000       0.00000       0.00000       0.00000       0.00000       0.00000       0.00000       0.00000       0.00000       0.00000
   4  23 3544.8795    2.6675  2.6858 11.7841 -0.0071  0.0878   0.0821   0.2321    0.3090   0.0000   417.0179       26.2563       51.3632       44.1692      -6.75981     0.0410488       1.28898      -1.00447       0.00000       0.00000       0.00000       0.00000       0.00000       0.00000       0.00000       0.00000       0.00000       0.00000       0.00000       0.00000       0.00000       0.00000       0.00000       0.00000       0.00000       0.00000       0.00000       0.00000       0.00000       0.00000       0.00000       0.00000       0.00000       0.00000       0.00000       0.00000       34.3936       35.4712       29.9389       20.1671       12.3334       5.72175       2.31048      0.574242       0.00000       0.00000       0.00000       0.00000       0.00000       0.00000       0.00000       0.00000       0.00000       0.00000       0.00000       0.00000       0.00000       0.00000       0.00000       0.00000       0.00000       0.00000       0.00000       0.00000       0.00000       0.00000       0.00000       0.00000       0.00000       0.00000       0.00000       0.00000
   4  24 3681.6230    2.3100  4.8032 10.4821  0.0010  0.1218   0.0525   0.3168    0.4055   0.0000   469.6303       20.9495       11.3088       13.5329       10.6329      -2.30528      -1.01934      0.351184       0.00000       0.00000       0.00000       0.00000       0.00000       0.00000       0.00000       0.00000       0.00000       0.00000       0.00000       0.00000       0.00000       0.00000       0.00000       0.00000       0.00000       0.00000       0.00000       0.00000       0.00000       0.00000       0.00000       0.00000       0.00000       0.00000       0.00000       0.00000       42.3149       46.9383       36.1812       29.5006       17.1429       8.35575       2.98995      0.922721       0.00000       0.00000       0.00000       0.00000       0.00000       0.00000       0.00000       0.00000       0.00000       0.00000       0.00000       0.00000       0.00000       0.00000       0.00000       0.00000       0.00000       0.00000       0.00000       0.00000       0.00000       0.00000       0.00000       0.00000       0.00000       0.00000       0.00000       0.00000
   4  25 3818.8059    1.9924  6.7058  9.6984  0.0010  0.1362   0.0380   0.4010    0.4466   0.0000   409.8567      -35.8549     -0.140418      -3.25380      -1.04738      -10.2396       2.40128      0.357288       0.00000       0.00000       0.00000       0.00000       0.00000       0.00000       0.00000       0.00000       0.00000       0.00000       0.00000       0.00000       0.00000       0.00000       0.00000       0.00000       0.00000       0.00000       0.00000       0.00000       0.00000       0.00000       0.00000       0.00000       0.00000       0.00000       0.00000       0.00000       51.4290       53.9053       44.5157       31.9388       19.1204       9.07747       3.49298      0.926625       0.00000       0.00000       0.00000       0.00000       0.00000       0.00000       0.00000       0.00000       0.00000       0.00000       0.00000       0.00000       0.00000       0.00000       0.00000       0.00000       0.00000       0.00000       0.00000       0.00000       0.00000       0.00000       0.00000       0.00000       0.00000       0.00000       0.00000       0.00000
   5  10 1823.3383    0.4052  0.2503 10.0860 -0.0050  0.0295   0.0357   0.0760    0.0814   0.0000   443.7020       6.55793      -2.42136      0.282860       2.99977      -2.60064    -0.0200136      0.608142     -0.115897    -0.0146861       0.00000       0.00000       0.00000       0.00000       0.00000       0.00000       0.00000       0.00000       0.00000       0.00000       0.00000       0.00000       0.00000       0.00000       0.00000       0.00000       0.00000       0.00000       0.00000       0.00000       0.00000       0.00000       0.00000       0.00000       0.00000       0.00000       8.18251       8.05897       9.17936       5.50003       4.98274       2.93371       1.14051      0.689214      0.258751     0.0432518       0.00000       0.00000       0.00000       0.00000       0.00000       0.00000       0.00000       0.00000       0.00000       0.00000       0.00000       0.00000       0.00000       0.00000       0.00000       0.00000       0.00000       0.00000       0.00000       0.00000       0.00000       0.00000       0.00000       0.00000       0.00000       0.00000
   5  11 1960.6113    0.5150  0.4246 10.0614 -0.0080  0.0409   0.0327   0.0873    0.1032   0.0000   431.4069      -7.89842       6.88486      0.421231       7.06690      -8.33635      0.237049       1.18257      0.115803     0.0257014       0.00000       0.00000       0.00000       0.00000       0.00000       0.00000       0.00000       0.00000       0.00000       0.00000       0.00000       0.00000       0.00000       0.00000       0.00000       0.00000       0.00000       0.00000       0.00000       0.00000       0.00000       0.00000       0.00000       0.00000       0.00000       0.00000       12.5334       11.9374       8.60417       10.0903       7.83982       4.65702       1.89465      0.754858      0.244366     0.0644531       0.00000       0.00000       0.00000       0.00000       0.00000       0.00000       0.00000       0.00000       0.00000       0.00000       0.00000       0.00000       0.00000       0.00000       0.00000       0.00000       0.00000       0.00000       0.00000       0.00000       0.00000       0.00000       0.00000       0.00000       0.00000       0.00000
   5  13 2235.3528    1.0382  0.7462 10.2229 -0.0010  0.0491   0.0459   0.0934    0.2197   0.0000   427.4748      -21.6082       5.58962      -10.2786       8.14778      -5.65176      0.843661     -0.758801      0.152216    -0.0364321       0.00000       0.00000       0.00000       0.00000       0.00000       0.00000       0.00000       0.00000       0.00000       0.00000       0.00000       0.00000       0.00000       0.00000       0.00000       0.00000       0.00000       0.00000       0.00000       0.00000       0.00000       0.00000       0.00000       0.00000       0.00000       0.00000       14.3094       14.4422       12.5749       11.4543       7.76081       4.60708       2.61497      0.923023      0.308630     0.0776887       0.00000       0.00000       0.00000       0.00000       0.00000       0.00000       0.00000       0.00000       0.00000       0.00000       0.00000       0.00000       0.00000       0.00000       0.00000       0.00000       0.00000       0.00000       0.00000       0.00000       0.00000       0.00000       0.00000       0.00000       0.00000       0.00000
   5  14 2371.0288    1.3784  0.9339  9.9097  0.0007  0.0441   0.0588   0.1159    0.5701   0.0000   425.9711       1.57025       2.94237       5.41685      0.956370      -5.47206       2.73712      0.639257      0.568550     0.0156558       0.00000       0.00000       0.00000       0.00000       0.00000       0.00000       0.00000       0.00000       0.00000       0.00000       0.00000       0.00000       0.00000       0.00000       0.00000       0.00000       0.00000       0.00000       0.00000       0.00000       0.00000       0.00000       0.00000       0.00000       0.00000       0.00000       13.7332       12.8006       13.2544       11.0733       6.27438       4.19399       2.53699       1.00050      0.280217     0.0623793       0.00000       0.00000       0.00000       0.00000       0.00000       0.00000       0.00000       0.00000       0.00000       0.00000       0.00000       0.00000       0.00000       0.00000       0.00000       0.00000       0.00000       0.00000       0.00000       0.00000       0.00000       0.00000       0.00000       0.00000       0.00000       0.00000
   5  15 2506.0924    1.7493  0.9044 10.9386 -0.0070  0.0441   0.0742   0.1082    0.3978   0.0000   436.9707      -2.79750       10.5157      -9.26897       19.0500     -0.797179      -1.69214      0.250562     0.0579139    -0.0332113       0.00000       0.00000       0.00000       0.00000       0.00000       0.00000       0.00000       0.00000       0.00000       0.00000       0.00000       0.00000       0.00000       0.00000       0.00000       0.00000       0.00000       0.00000       0.00000       0.00000       0.00000       0.00000       0.00000       0.00000       0.00000       0.00000       13.6338       13.8582       11.9416       10.2164       7.93135       4.45975       2.11435      0.822821      0.302373     0.0669859       0.00000       0.00000       0.00000       0.00000       0.00000       0.00000       0.00000       0.00000       0.00000       0.00000       0.00000       0.00000       0.00000       0.00000       0.00000       0.00000       0.00000       0.00000       0.00000       0.00000       0.00000       0.00000       0.00000       0.00000       0.00000       0.00000
   5  16 2641.2350    2.4153  1.0776 -3.7646 -0.0022  0.0451   0.0947   0.1174  279.8578   0.0000   432.5939       11.4610       1.84097      0.350210      -3.64396      -1.88766       2.85279      0.165509     0.0432188   -0.00404405       0.00000       0.00000       0.00000       0.00000       0.00000       0.00000       0.00000       0.00000       0.00000       0.00000       0.00000       0.00000       0.00000       0.00000       0.00000       0.00000       0.00000       0.00000       0.00000       0.00000       0.00000       0.00000       0.00000       0.00000       0.00000       0.00000       13.5143       14.5382       13.0313       10.9402       7.13069       4.51717       2.10056       1.00936      0.295924     0.0738884       0.00000       0.00000       0.00000       0.00000       0.00000       0.00000       0.00000       0.00000       0.00000       0.00000       0.00000       0.00000       0.00000       0.00000       0.00000       0.00000       0.00000       0.00000       0.00000       0.00000       0.00000       0.00000       0.00000       0.00000       0.00000       0.00000
   5  20 3186.2717    3.9910  1.3205 11.0501 -0.0099  0.0600   0.1596   0.1449    6.1369   0.0000   420.2862       55.1789       1.45687       5.87914      0.848567     -0.129600     -0.689002      -1.47889     -0.330830   -0.00909533       0.00000       0.00000       0.00000       0.00000       0.00000       0.00000       0.00000       0.00000       0.00000       0.00000       0.00000       0.00000       0.00000       0.00000       0.00000       0.00000       0.00000       0.00000       0.00000       0.00000       0.00000       0.00000       0.00000       0.00000       0.00000       0.00000       15.0875       20.9944       14.9192       15.8990       8.18976       6.88031       2.61828       1.58013      0.368581      0.134157       0.00000       0.00000       0.00000       0.00000       0.00000       0.00000       0.00000       0.00000       0.00000       0.00000       0.00000       0.00000       0.00000       0.00000       0.00000       0.00000       0.00000       0.00000       0.00000       0.00000       0.00000       0.00000       0.00000       0.00000       0.00000       0.00000
   5  23 3596.7117    2.4652  3.5565 10.8892 -0.0029  0.0909   0.0590   0.2548    0.4087   0.0000   478.5015       18.8579       27.9833       24.8350      -24.9186      -13.9711      -1.81727       2.00856      0.288134     -0.278120       0.00000       0.00000       0.00000       0.00000       0.00000       0.00000       0.00000       0.00000       0.00000       0.00000       0.00000       0.00000       0.00000       0.00000       0.00000       0.00000       0.00000       0.00000       0.00000       0.00000       0.00000       0.00000       0.00000       0.00000       0.00000       0.00000       27.6617       32.3521       27.6399       22.2093       14.4687       8.58096       4.42556       1.91915      0.643399      0.160303       0.00000       0.00000       0.00000       0.00000       0.00000       0.00000       0.00000       0.00000       0.00000       0.00000       0.00000       0.00000       0.00000       0.00000       0.00000       0.00000       0.00000       0.00000       0.00000       0.00000       0.00000       0.00000       0.00000       0.00000       0.00000       0.00000
   5  24 3733.8935    2.1489  5.2297  9.8279  0.0056  0.1101   0.0416   0.3083    0.4244   0.0000   422.2898       53.3026       33.4582       21.1264      -17.4327       17.5203       4.52408      -2.22126       1.43055     0.0564465       0.00000       0.00000       0.00000       0.00000       0.00000       0.00000       0.00000       0.00000       0.00000       0.00000       0.00000       0.00000       0.00000       0.00000       0.00000       0.00000       0.00000       0.00000       0.00000       0.00000       0.00000       0.00000       0.00000       0.00000       0.00000       0.00000       33.4227       37.2748       34.6025       25.5606       17.7131       10.2925       5.35597       2.32687      0.839837      0.178939       0.00000       0.00000       0.00000       0.00000       0.00000       0.00000       0.00000       0.00000       0.00000       0.00000       0.00000       0.00000       0.00000       0.00000       0.00000       0.00000       0.00000       0.00000       0.00000       0.00000       0.00000       0.00000       0.00000       0.00000       0.00000       0.00000
   5  25 3871.7417    1.7842  6.3612 10.0431 -0.0137  0.1339   0.0321   0.3429    0.2670   0.0000   488.3898       89.3900       15.2174      -21.4096      -23.4990      -7.05433       3.12868       6.44830      0.431805     -0.772943       0.00000       0.00000       0.00000       0.00000       0.00000       0.00000       0.00000       0.00000       0.00000       0.00000       0.00000       0.00000       0.00000       0.00000       0.00000       0.00000       0.00000       0.00000       0.00000       0.00000       0.00000       0.00000       0.00000       0.00000       0.00000       0.00000       41.2060       45.8057       41.7374       32.5130       21.3465       12.5571       6.93060       2.89657      0.983368      0.223747       0.00000       0.00000       0.00000       0.00000       0.00000       0.00000       0.00000       0.00000       0.00000       0.00000       0.00000       0.00000       0.00000       0.00000       0.00000       0.00000       0.00000       0.00000       0.00000       0.00000       0.00000       0.00000       0.00000       0.00000       0.00000       0.00000
   5  27 4147.6326    1.2176 10.2788  9.8388 -0.0009  0.1881   0.0211   0.5584    0.1489   0.0000   473.4054       42.1652       110.603      -53.1289       10.8331      -18.7004      0.744106     -0.954024      -1.98392      0.456038       0.00000       0.00000       0.00000       0.00000       0.00000       0.00000       0.00000       0.00000       0.00000       0.00000       0.00000       0.00000       0.00000       0.00000       0.00000       0.00000       0.00000       0.00000       0.00000       0.00000       0.00000       0.00000       0.00000       0.00000       0.00000       0.00000       58.8755       67.8656       59.0762       46.6363       30.7998       18.8375       9.06226       4.17610       1.38773      0.329258       0.00000       0.00000       0.00000       0.00000       0.00000       0.00000       0.00000       0.00000       0.00000       0.00000       0.00000       0.00000       0.00000       0.00000       0.00000       0.00000       0.00000       0.00000       0.00000       0.00000       0.00000       0.00000       0.00000       0.00000       0.00000       0.00000
   6   9 1727.7465    0.3091  0.2319 10.0237 -0.0381  0.0428   0.0276   0.0610    0.0698   0.0000   450.8133       5.44711       10.1243      -7.80556       5.57117       5.58379      0.745414     -0.549773     -0.244090   -0.00658636    -0.0575163     0.0193212       0.00000       0.00000       0.00000       0.00000       0.00000       0.00000       0.00000       0.00000       0.00000       0.00000       0.00000       0.00000       0.00000       0.00000       0.00000       0.00000       0.00000       0.00000       0.00000       0.00000       0.00000       0.00000       0.00000       0.00000       9.57256       11.5138       11.5949       6.79946       8.01885       4.10883       2.53613       1.61413      0.494320      0.253421      0.104089     0.0175915       0.00000       0.00000       0.00000       0.00000       0.00000       0.00000       0.00000       0.00000       0.00000       0.00000       0.00000       0.00000       0.00000       0.00000       0.00000       0.00000       0.00000       0.00000       0.00000       0.00000       0.00000       0.00000       0.00000       0.00000
   6  10 1866.0454    0.3850  0.3180 10.1262 -0.0094  0.0345   0.0284   0.0674    0.0774   0.0000   438.8804       14.2605       2.78527      -2.29671       12.6867       5.59256      -6.46862     -0.877881     -0.414763     -0.297539     -0.104928     0.0280951       0.00000       0.00000       0.00000       0.00000       0.00000       0.00000       0.00000       0.00000       0.00000       0.00000       0.00000       0.00000       0.00000       0.00000       0.00000       0.00000       0.00000       0.00000       0.00000       0.00000       0.00000       0.00000       0.00000       0.00000       9.92351       11.4295       8.96041       8.10172       6.77561       4.20325       2.86516       1.01581      0.572818      0.158834     0.0624378     0.0145047       0.00000       0.00000       0.00000       0.00000       0.00000       0.00000       0.00000       0.00000       0.00000       0.00000       0.00000       0.00000       0.00000       0.00000       0.00000       0.00000       0.00000       0.00000       0.00000       0.00000       0.00000       0.00000       0.00000       0.00000
   6  11 2004.0230    0.5446  0.5253 10.1141 -0.0050  0.0394   0.0334   0.0936    0.1150   0.0000   437.4923     -0.612236      -2.51069      -18.0727      -9.79298       4.30896     -0.910999    -0.0710188      0.661045      0.144256    -0.0719781  -8.43551e-05       0.00000       0.00000       0.00000       0.00000       0.00000       0.00000       0.00000       0.00000       0.00000       0.00000       0.00000       0.00000       0.00000       0.00000       0.00000       0.00000       0.00000       0.00000       0.00000       0.00000       0.00000       0.00000       0.00000       0.00000       9.76987       11.9621       11.4650       7.88980       7.01055       3.97164       2.53930       1.40475      0.555850      0.233846     0.0948268     0.0167543       0.00000       0.00000       0.00000       0.00000       0.00000       0.00000       0.00000       0.00000       0.00000       0.00000       0.00000       0.00000       0.00000       0.00000       0.00000       0.00000       0.00000       0.00000       0.00000       0.00000       0.00000       0.00000       0.00000       0.00000
   6  13 2279.8018    1.1579  0.7248 10.3488 -0.0048  0.0352   0.0519   0.0956    0.2403   0.0000   428.6485      -1.31900       20.1602       2.25831      -1.86472      -1.68104      0.278590      -1.11470      0.931833    -0.0501878     0.0298239    -0.0128344       0.00000       0.00000       0.00000       0.00000       0.00000       0.00000       0.00000       0.00000       0.00000       0.00000       0.00000       0.00000       0.00000       0.00000       0.00000       0.00000       0.00000       0.00000       0.00000       0.00000       0.00000       0.00000       0.00000       0.00000       9.31685       9.25484       9.40664       7.60671       6.02039       4.01803       2.37258       1.23948      0.544723      0.212078     0.0610045     0.0108990       0.00000       0.00000       0.00000       0.00000       0.00000       0.00000       0.00000       0.00000       0.00000       0.00000       0.00000       0.00000       0.00000       0.00000       0.00000       0.00000       0.00000       0.00000       0.00000       0.00000       0.00000       0.00000       0.00000       0.00000
   6  14 2415.5650    1.4130  0.9530 10.7645  0.0027  0.0419   0.0545   0.1051    0.2701   0.0000   440.7778       12.7888      -16.5430      -10.4201       11.1652       3.72481       3.21707      -1.10516      0.298233    -0.0301948     0.0944023    -0.0348976       0.00000       0.00000       0.00000       0.00000       0.00000       0.00000       0.00000       0.00000       0.00000       0.00000       0.00000       0.00000       0.00000       0.00000       0.00000       0.00000       0.00000       0.00000       0.00000       0.00000       0.00000       0.00000       0.00000       0.00000       10.5530       12.4134       10.6143       9.17122       7.30329       4.68720       2.80749       1.42577      0.627664      0.235200     0.0780558     0.0173747       0.00000       0.00000       0.00000       0.00000       0.00000       0.00000       0.00000       0.00000       0.00000       0.00000       0.00000       0.00000       0.00000       0.00000       0.00000       0.00000       0.00000       0.00000       0.00000       0.00000       0.00000       0.00000       0.00000       0.00000
   6  15 2551.0453    1.9099  1.0573 11.0071 -0.0078  0.0472   0.0686   0.1114    0.4385   0.0000   447.0430       4.81581      -1.67599       2.32334      0.737779       2.83977      -2.42267      -1.44397     -0.197497      0.178683    -0.0843467    -0.0219565       0.00000       0.00000       0.00000       0.00000       0.00000       0.00000       0.00000       0.00000       0.00000       0.00000       0.00000       0.00000       0.00000       0.00000       0.00000       0.00000       0.00000       0.00000       0.00000       0.00000       0.00000       0.00000       0.00000       0.00000       14.3083       16.7666       15.5287       11.5044       7.82987       4.77701       2.66426       1.47920      0.605406      0.251706     0.0765913     0.0152527       0.00000       0.00000       0.00000       0.00000       0.00000       0.00000       0.00000       0.00000       0.00000       0.00000       0.00000       0.00000       0.00000       0.00000       0.00000       0.00000       0.00000       0.00000       0.00000       0.00000       0.00000       0.00000       0.00000       0.00000
   6  16 2687.0873    2.4266  1.0426 11.6083 -0.0053  0.0410   0.0915   0.1302    0.3832   0.0000   438.3382      -5.57241       11.5278      -3.80105      -2.86198      -2.56101      -2.80684      0.287168     -0.650574     -0.310140    -0.0460271    -0.0184294       0.00000       0.00000       0.00000       0.00000       0.00000       0.00000       0.00000       0.00000       0.00000       0.00000       0.00000       0.00000       0.00000       0.00000       0.00000       0.00000       0.00000       0.00000       0.00000       0.00000       0.00000       0.00000       0.00000       0.00000       11.4118       13.5674       12.2289       9.65078       6.70681       4.72803       2.50452       1.33250      0.591308      0.244899     0.0702365     0.0152803       0.00000       0.00000       0.00000       0.00000       0.00000       0.00000       0.00000       0.00000       0.00000       0.00000       0.00000       0.00000       0.00000       0.00000       0.00000       0.00000       0.00000       0.00000       0.00000       0.00000       0.00000       0.00000       0.00000       0.00000
   6  17 2823.8092    2.9405  0.9531 11.2725 -0.0045  0.0443   0.1147   0.0975    0.7094   0.0000   466.6193       18.7967       1.60083       4.60679       8.88445       4.50862       8.16693      -1.08253     0.0390259    0.00527885     0.0515321    0.00780683       0.00000       0.00000       0.00000       0.00000       0.00000       0.00000       0.00000       0.00000       0.00000       0.00000       0.00000       0.00000       0.00000       0.00000       0.00000       0.00000       0.00000       0.00000       0.00000       0.00000       0.00000       0.00000       0.00000       0.00000       12.7029       11.9699       9.63227       9.68503       8.84977       5.97905       3.78936       1.54761      0.673407      0.224206     0.0731871     0.0152095       0.00000       0.00000       0.00000       0.00000       0.00000       0.00000       0.00000       0.00000       0.00000       0.00000       0.00000       0.00000       0.00000       0.00000       0.00000       0.00000       0.00000       0.00000       0.00000       0.00000       0.00000       0.00000       0.00000       0.00000
   6  18 2960.7354    3.8542  0.8716 11.1598 -0.0079  0.0354   0.1485   0.0950    1.5064   0.0000   446.3632       25.4980       8.12361       11.4397      -3.65616      -2.94050     -0.603710      -1.65653      0.382429     -0.334198     0.0320774    -0.0127856       0.00000       0.00000       0.00000       0.00000       0.00000       0.00000       0.00000       0.00000       0.00000       0.00000       0.00000       0.00000       0.00000       0.00000       0.00000       0.00000       0.00000       0.00000       0.00000       0.00000       0.00000       0.00000       0.00000       0.00000       9.48259       10.3401       10.1644       7.88863       5.74251       3.83073       2.21354       1.20605      0.540916      0.215635     0.0619842     0.0112793       0.00000       0.00000       0.00000       0.00000       0.00000       0.00000       0.00000       0.00000       0.00000       0.00000       0.00000       0.00000       0.00000       0.00000       0.00000       0.00000       0.00000       0.00000       0.00000       0.00000       0.00000       0.00000       0.00000       0.00000
   6  19 3097.3201    3.8348  0.9841 12.9448 -0.0080  0.0408   0.1478   0.1121    0.3653   0.0000   441.1425       44.0183       9.94746       3.46497      0.641609      0.657447       4.86006     -0.416453     -0.322380     0.0272716    -0.0963955   -0.00649045       0.00000       0.00000       0.00000       0.00000       0.00000       0.00000       0.00000       0.00000       0.00000       0.00000       0.00000       0.00000       0.00000       0.00000       0.00000       0.00000       0.00000       0.00000       0.00000       0.00000       0.00000       0.00000       0.00000       0.00000       11.0499       11.1114       11.0972       9.39835       6.87191       4.69963       2.79414       1.47558      0.660928      0.251307     0.0707547     0.0140671       0.00000       0.00000       0.00000       0.00000       0.00000       0.00000       0.00000       0.00000       0.00000       0.00000       0.00000       0.00000       0.00000       0.00000       0.00000       0.00000       0.00000       0.00000       0.00000       0.00000       0.00000       0.00000       0.00000       0.00000
   6  20 3234.0800    3.8464  1.5212  5.1286  0.0000  0.0482   0.1199   0.1358  599.1128   0.0000   435.7914       7.49405      0.858836       16.5382       19.6369      -6.56430       0.00000       0.00000       0.00000       0.00000       0.00000       0.00000       0.00000       0.00000       0.00000       0.00000       0.00000       0.00000       0.00000       0.00000       0.00000       0.00000       0.00000       0.00000       0.00000       0.00000       0.00000       0.00000       0.00000       0.00000       0.00000       0.00000       0.00000       0.00000       0.00000       0.00000       13.1809       14.4995       13.7412       11.2358       8.09807       5.44053       3.12508       1.65387      0.741099      0.291938     0.0832204     0.0168724       0.00000       0.00000       0.00000       0.00000       0.00000       0.00000       0.00000       0.00000       0.00000       0.00000       0.00000       0.00000       0.00000       0.00000       0.00000       0.00000       0.00000       0.00000       0.00000       0.00000       0.00000       0.00000       0.00000       0.00000
   6  21 3371.1216    3.3167  2.1504 10.9793 -0.0024  0.0627   0.0840   0.1591    0.7733   0.0000   419.6287       16.8881      -1.76424      -6.87974       1.65805      -3.65476       9.01024      0.880030     -0.358429     0.0685626      0.139020     0.0247572       0.00000       0.00000       0.00000       0.00000       0.00000       0.00000       0.00000       0.00000       0.00000       0.00000       0.00000       0.00000       0.00000       0.00000       0.00000       0.00000       0.00000       0.00000       0.00000       0.00000       0.00000       0.00000       0.00000       0.00000       15.8615       17.8645       16.9073       14.2292       10.3868       7.41220       4.25464       2.10685       1.02680      0.402675      0.115999     0.0243101       0.00000       0.00000       0.00000       0.00000       0.00000       0.00000       0.00000       0.00000       0.00000       0.00000       0.00000       0.00000       0.00000       0.00000       0.00000       0.00000       0.00000       0.00000       0.00000       0.00000       0.00000       0.00000       0.00000       0.00000
   6  22 3508.3511    2.8345  3.1738 10.5783 -0.0024  0.0797   0.0606   0.2034    0.5779   0.0000   454.5281       22.4506       15.8208      -2.71764      -1.43299      -11.8789     -0.791737     -0.352233     -0.332370     -0.606068      0.212566     0.0119364       0.00000       0.00000       0.00000       0.00000       0.00000       0.00000       0.00000       0.00000       0.00000       0.00000       0.00000       0.00000       0.00000       0.00000       0.00000       0.00000       0.00000       0.00000       0.00000       0.00000       0.00000       0.00000       0.00000       0.00000       19.1334       23.1987       20.9308       17.7966       13.6846       8.99101       5.46659       2.76439       1.31169      0.496742      0.162215     0.0342210       0.00000       0.00000       0.00000       0.00000       0.00000       0.00000       0.00000       0.00000       0.00000       0.00000       0.00000       0.00000       0.00000       0.00000       0.00000       0.00000       0.00000       0.00000       0.00000       0.00000       0.00000       0.00000       0.00000       0.00000
   6  23 3646.0596    2.3329  4.1529 10.4777 -0.0027  0.0929   0.0467   0.2527    0.3812   0.0000   439.5038       27.2712       19.3056      -9.55121       8.32986      -17.1223       13.4402     -0.359619      0.449031     -0.217680      0.237757   0.000321159       0.00000       0.00000       0.00000       0.00000       0.00000       0.00000       0.00000       0.00000       0.00000       0.00000       0.00000       0.00000       0.00000       0.00000       0.00000       0.00000       0.00000       0.00000       0.00000       0.00000       0.00000       0.00000       0.00000       0.00000       22.7083       26.9049       25.5255       20.7333       16.3538       10.4448       6.49454       3.38364       1.55824      0.589437      0.197869     0.0395859       0.00000       0.00000       0.00000       0.00000       0.00000       0.00000       0.00000       0.00000       0.00000       0.00000       0.00000       0.00000       0.00000       0.00000       0.00000       0.00000       0.00000       0.00000       0.00000       0.00000       0.00000       0.00000       0.00000       0.00000
   6  24 3783.9130    1.9644  5.7336 10.1675  0.0007  0.1132   0.0338   0.3022    0.2464   0.0000   368.3480       54.5935       63.6907      -2.68719     -0.791590       2.67059   -0.00613235       2.22310       1.06693     0.0116922      0.315064     0.0332175       0.00000       0.00000       0.00000       0.00000       0.00000       0.00000       0.00000       0.00000       0.00000       0.00000       0.00000       0.00000       0.00000       0.00000       0.00000       0.00000       0.00000       0.00000       0.00000       0.00000       0.00000       0.00000       0.00000       0.00000       28.1398       33.0934       31.0402       26.4000       19.2967       13.2177       7.89098       4.26484       1.94410      0.759594      0.231061     0.0482467       0.00000       0.00000       0.00000       0.00000       0.00000       0.00000       0.00000       0.00000       0.00000       0.00000       0.00000       0.00000       0.00000       0.00000       0.00000       0.00000       0.00000       0.00000       0.00000       0.00000       0.00000       0.00000       0.00000       0.00000
   6  26 4060.4304    1.3833  9.2015  9.9952 -0.0002  0.1666   0.0216   0.4456    0.1327   0.0000   435.1696      -24.2883       11.5947      -11.0936      -36.7015      -14.7968      -3.52397       1.57810      -3.82644     -0.880681      0.283517     0.0460836       0.00000       0.00000       0.00000       0.00000       0.00000       0.00000       0.00000       0.00000       0.00000       0.00000       0.00000       0.00000       0.00000       0.00000       0.00000       0.00000       0.00000       0.00000       0.00000       0.00000       0.00000       0.00000       0.00000       0.00000       42.2417       51.3991       46.7025       38.6618       29.2212       19.0940       11.4493       5.73445       2.77728       1.04489      0.345117     0.0717882       0.00000       0.00000       0.00000       0.00000       0.00000       0.00000       0.00000       0.00000       0.00000       0.00000       0.00000       0.00000       0.00000       0.00000       0.00000       0.00000       0.00000       0.00000       0.00000       0.00000       0.00000       0.00000       0.00000       0.00000
   6  27 4199.0077    1.1447 11.2165 10.0041  0.0002  0.2050   0.0189   0.5664    0.1058   0.0000   449.8014       148.074       32.9185      -62.3446      -19.0698      -21.8240     -0.526220       9.75867      -12.9471      -2.13444     -0.242582     0.0541753       0.00000       0.00000       0.00000       0.00000       0.00000       0.00000       0.00000       0.00000       0.00000       0.00000       0.00000       0.00000       0.00000       0.00000       0.00000       0.00000       0.00000       0.00000       0.00000       0.00000       0.00000       0.00000       0.00000       0.00000       49.9305       60.2344       56.9227       46.3309       34.7089       24.4042       13.9001       7.22494       3.48162       1.39818      0.424374     0.0874967       0.00000       0.00000       0.00000       0.00000       0.00000       0.00000       0.00000       0.00000       0.00000       0.00000       0.00000       0.00000       0.00000       0.00000       0.00000       0.00000       0.00000       0.00000       0.00000       0.00000       0.00000       0.00000       0.00000       0.00000
   6  28 4338.3163    0.9798 13.0242  9.9490 -0.0046  0.2263   0.0160   0.7037    0.0921   0.0000   496.6606       42.0428       100.056      -29.6269      -37.2610       22.4966       49.6628      -18.6239      -6.78348       1.03984     -0.990043    -0.0545865       0.00000       0.00000       0.00000       0.00000       0.00000       0.00000       0.00000       0.00000       0.00000       0.00000       0.00000       0.00000       0.00000       0.00000       0.00000       0.00000       0.00000       0.00000       0.00000       0.00000       0.00000       0.00000       0.00000       0.00000       56.9933       67.4528       64.5328       52.1307       40.7517       26.0384       16.5269       8.29330       4.03270       1.49769      0.494858     0.0937336       0.00000       0.00000       0.00000       0.00000       0.00000       0.00000       0.00000       0.00000       0.00000       0.00000       0.00000       0.00000       0.00000       0.00000       0.00000       0.00000       0.00000       0.00000       0.00000       0.00000       0.00000       0.00000       0.00000       0.00000
   7  11 2045.8812    0.6633  0.4661 10.2551 -0.0047  0.0324   0.0354   0.0659    0.1136   0.0000   447.1486      -7.45635      -7.85905       5.07713       1.33086       1.79909      -3.34906      0.896274    -0.0149396      0.149694     0.0124948      0.115520    -0.0183899    0.00133318       0.00000       0.00000       0.00000       0.00000       0.00000       0.00000       0.00000       0.00000       0.00000       0.00000       0.00000       0.00000       0.00000       0.00000       0.00000       0.00000       0.00000       0.00000       0.00000       0.00000       0.00000       0.00000       7.17925       8.10246       7.46967       7.24656       5.21353       4.00686       2.95415       1.44092      0.830810      0.394103      0.176461     0.0500448     0.0145694    0.00313844       0.00000       0.00000       0.00000       0.00000       0.00000       0.00000       0.00000       0.00000       0.00000       0.00000       0.00000       0.00000       0.00000       0.00000       0.00000       0.00000       0.00000       0.00000       0.00000       0.00000       0.00000       0.00000
   7  12 2184.5287    0.8519  0.7519  9.8912 -0.0044  0.0369   0.0341   0.0813    0.2156   0.0000   433.4339       5.10887     -0.380522       1.01417       1.24176      -10.0388      -8.12637      -1.47465      0.391203     -0.209356     -0.260374    0.00457146    -0.0118238    0.00123812       0.00000       0.00000       0.00000       0.00000       0.00000       0.00000       0.00000       0.00000       0.00000       0.00000       0.00000       0.00000       0.00000       0.00000       0.00000       0.00000       0.00000       0.00000       0.00000       0.00000       0.00000       0.00000       8.46856       9.57792       9.57481       7.98509       6.16820       4.48227       3.28950       1.57897      0.868076      0.437265      0.196054     0.0595018     0.0176964    0.00315085       0.00000       0.00000       0.00000       0.00000       0.00000       0.00000       0.00000       0.00000       0.00000       0.00000       0.00000       0.00000       0.00000       0.00000       0.00000       0.00000       0.00000       0.00000       0.00000       0.00000       0.00000       0.00000
   7  13 2322.2364    1.1715  0.7687 10.7722 -0.0058  0.0519   0.0463   0.0854    0.1938   0.0000   433.3487      -11.1487      0.220276    -0.0593775       7.26222       8.05003     -0.257949     -0.461924      0.243688    -0.0922023     -0.182273     0.0183355    -0.0369753    0.00439007       0.00000       0.00000       0.00000       0.00000       0.00000       0.00000       0.00000       0.00000       0.00000       0.00000       0.00000       0.00000       0.00000       0.00000       0.00000       0.00000       0.00000       0.00000       0.00000       0.00000       0.00000       0.00000       8.72427       12.5741       12.4350       8.59115       9.72838       4.20551       4.28511       2.37754       1.05044      0.751244      0.218283     0.0875931     0.0362001    0.00521384       0.00000       0.00000       0.00000       0.00000       0.00000       0.00000       0.00000       0.00000       0.00000       0.00000       0.00000       0.00000       0.00000       0.00000       0.00000       0.00000       0.00000       0.00000       0.00000       0.00000       0.00000       0.00000
   7  14 2458.2254    1.6122  1.0736 10.2477 -0.0107  0.0421   0.0562   0.0978    0.5633   0.0000   418.5698       14.0473       29.8415       11.2842      -2.22330      0.512380      -3.71558      -1.00662     -0.921327      0.159268      0.184971     0.0372181     0.0205497    0.00730237       0.00000       0.00000       0.00000       0.00000       0.00000       0.00000       0.00000       0.00000       0.00000       0.00000       0.00000       0.00000       0.00000       0.00000       0.00000       0.00000       0.00000       0.00000       0.00000       0.00000       0.00000       0.00000       9.86467       11.3712       11.4105       9.36720       7.04948       4.60072       3.16512       1.81688      0.941683      0.486186      0.187727     0.0641050     0.0186997    0.00344193       0.00000       0.00000       0.00000       0.00000       0.00000       0.00000       0.00000       0.00000       0.00000       0.00000       0.00000       0.00000       0.00000       0.00000       0.00000       0.00000       0.00000       0.00000       0.00000       0.00000       0.00000       0.00000
   7  15 2594.3262    1.9565  1.0900  9.8566 -0.0026  0.0429   0.0622   0.0995    0.9886   0.0000   430.9062      -9.51349       11.2876       15.4655      0.599926      -5.67790      0.815159       1.55103     -0.561381     -0.131743     -0.224756    -0.0957991     0.0179478   0.000828006       0.00000       0.00000       0.00000       0.00000       0.00000       0.00000       0.00000       0.00000       0.00000       0.00000       0.00000       0.00000       0.00000       0.00000       0.00000       0.00000       0.00000       0.00000       0.00000       0.00000       0.00000       0.00000       9.00559       11.0464       10.3830       9.05481       7.09376       5.14236       3.28352       1.98444       1.03389      0.505199      0.205467     0.0753528     0.0211373    0.00427149       0.00000       0.00000       0.00000       0.00000       0.00000       0.00000       0.00000       0.00000       0.00000       0.00000       0.00000       0.00000       0.00000       0.00000       0.00000       0.00000       0.00000       0.00000       0.00000       0.00000       0.00000       0.00000
   7  16 2731.1539    2.5424  1.1513 10.7570  0.0040  0.0396   0.0824   0.1149    0.6081   0.0000   427.8405      0.840957      -7.00022       10.8083       7.51257      -7.91869      -1.09797      -3.75518     -0.222514     0.0203546      0.108689    -0.0606830     0.0199011    0.00444803       0.00000       0.00000       0.00000       0.00000       0.00000       0.00000       0.00000       0.00000       0.00000       0.00000       0.00000       0.00000       0.00000       0.00000       0.00000       0.00000       0.00000       0.00000       0.00000       0.00000       0.00000       0.00000       9.30722       11.2756       10.6919       8.99552       6.50112       4.58659       2.90898       1.65909      0.898956      0.424031      0.180453     0.0612302     0.0173252    0.00349707       0.00000       0.00000       0.00000       0.00000       0.00000       0.00000       0.00000       0.00000       0.00000       0.00000       0.00000       0.00000       0.00000       0.00000       0.00000       0.00000       0.00000       0.00000       0.00000       0.00000       0.00000       0.00000
   7  17 2868.4708    3.2028  0.9484 11.2199 -0.0059  0.0366   0.1115   0.0987    0.7754   0.0000   436.3738       22.6360       11.9079       6.59099      -4.53224      -4.78155       5.64295      -1.95929      -1.79219     -0.278829    -0.0595227    -0.0224096   0.000725503   -0.00801292       0.00000       0.00000       0.00000       0.00000       0.00000       0.00000       0.00000       0.00000       0.00000       0.00000       0.00000       0.00000       0.00000       0.00000       0.00000       0.00000       0.00000       0.00000       0.00000       0.00000       0.00000       0.00000       9.25715       10.5150       9.73309       8.29390       6.39668       4.62765       3.03443       1.60139      0.859654      0.371059      0.164356     0.0511316     0.0149501    0.00299379       0.00000       0.00000       0.00000       0.00000       0.00000       0.00000       0.00000       0.00000       0.00000       0.00000       0.00000       0.00000       0.00000       0.00000       0.00000       0.00000       0.00000       0.00000       0.00000       0.00000       0.00000       0.00000
   7  18 3005.7783    4.0041  0.9673 10.9433 -0.0007  0.0374   0.1372   0.0975    1.2568   0.0000   440.6021       10.5972       5.98274       3.43508      0.822928       1.62452     -0.148701      0.120295      -1.42432     -0.547387     0.0328166     0.0698398    -0.0160452   -0.00235900       0.00000       0.00000       0.00000       0.00000       0.00000       0.00000       0.00000       0.00000       0.00000       0.00000       0.00000       0.00000       0.00000       0.00000       0.00000       0.00000       0.00000       0.00000       0.00000       0.00000       0.00000       0.00000       8.25534       8.67555       9.29377       8.07756       5.96903       4.64848       2.75449       1.80231      0.998035      0.442317      0.195718     0.0708009     0.0164295    0.00316402       0.00000       0.00000       0.00000       0.00000       0.00000       0.00000       0.00000       0.00000       0.00000       0.00000       0.00000       0.00000       0.00000       0.00000       0.00000       0.00000       0.00000       0.00000       0.00000       0.00000       0.00000       0.00000
   7  19 3142.8456    4.1093  1.0203 10.8802 -0.0049  0.0450   0.1371   0.0942    1.7806   0.0000   412.1425       15.8307      -5.17121     -0.126065       24.9591      -1.12505      -2.53130      -3.85411       1.76100     -0.365454     -0.286199     0.0914146   -0.00768434   0.000787331       0.00000       0.00000       0.00000       0.00000       0.00000       0.00000       0.00000       0.00000       0.00000       0.00000       0.00000       0.00000       0.00000       0.00000       0.00000       0.00000       0.00000       0.00000       0.00000       0.00000       0.00000       0.00000       13.2447       16.3106       15.0046       11.9356       8.45621       5.07680       3.14398       1.83766      0.909742      0.427420      0.159465     0.0544092     0.0172554    0.00335888       0.00000       0.00000       0.00000       0.00000       0.00000       0.00000       0.00000       0.00000       0.00000       0.00000       0.00000       0.00000       0.00000       0.00000       0.00000       0.00000       0.00000       0.00000       0.00000       0.00000       0.00000       0.00000
   7  20 3279.9857    3.7300  1.5084 11.7121 -0.0024  0.0498   0.1083   0.1164    0.5957   0.0000   435.2037       26.9104       26.0633      -8.52100       6.19231      -6.26654      -5.82360       2.32511     -0.770857     -0.321624    -0.0135622     0.0124116  -0.000646471   0.000254248       0.00000       0.00000       0.00000       0.00000       0.00000       0.00000       0.00000       0.00000       0.00000       0.00000       0.00000       0.00000       0.00000       0.00000       0.00000       0.00000       0.00000       0.00000       0.00000       0.00000       0.00000       0.00000       11.3868       12.1559       11.4578       11.0147       8.92185       5.66103       3.99505       2.47611       1.36337      0.609503      0.230593     0.0749055     0.0231103    0.00440213       0.00000       0.00000       0.00000       0.00000       0.00000       0.00000       0.00000       0.00000       0.00000       0.00000       0.00000       0.00000       0.00000       0.00000       0.00000       0.00000       0.00000       0.00000       0.00000       0.00000       0.00000       0.00000
   7  21 3417.5278    3.1995  1.9951 11.6584 -0.0039  0.0557   0.0833   0.1451    0.3610   0.0000   425.9131       29.9021      -5.32817       1.59264      -12.8317      -1.74774     -0.777802       1.08560      -3.18335     -0.876257      0.120312     -0.112056    0.00418895   -0.00144245       0.00000       0.00000       0.00000       0.00000       0.00000       0.00000       0.00000       0.00000       0.00000       0.00000       0.00000       0.00000       0.00000       0.00000       0.00000       0.00000       0.00000       0.00000       0.00000       0.00000       0.00000       0.00000       13.1433       14.3753       13.9713       12.3968       9.53348       6.89322       4.37388       2.66624       1.47018      0.652686      0.268674     0.0933661     0.0243567    0.00470314       0.00000       0.00000       0.00000       0.00000       0.00000       0.00000       0.00000       0.00000       0.00000       0.00000       0.00000       0.00000       0.00000       0.00000       0.00000       0.00000       0.00000       0.00000       0.00000       0.00000       0.00000       0.00000
   7  22 3555.3772    2.7186  3.3126 10.5049 -0.0021  0.0726   0.0516   0.1931    0.4364   0.0000   438.7783       43.1079       34.6660      -14.0983      -10.5936      -6.80691       5.38855     -0.448223      -1.16064     -0.805799      0.262999    0.00631139     0.0225677   -0.00810457       0.00000       0.00000       0.00000       0.00000       0.00000       0.00000       0.00000       0.00000       0.00000       0.00000       0.00000       0.00000       0.00000       0.00000       0.00000       0.00000       0.00000       0.00000       0.00000       0.00000       0.00000       0.00000       15.7960       19.3259       17.9043       16.2251       11.8011       8.89065       5.57476       3.42369       1.64627      0.919354      0.338008      0.130066     0.0337243    0.00744040       0.00000       0.00000       0.00000       0.00000       0.00000       0.00000       0.00000       0.00000       0.00000       0.00000       0.00000       0.00000       0.00000       0.00000       0.00000       0.00000       0.00000       0.00000       0.00000       0.00000       0.00000       0.00000
   7  23 3693.4060    2.3299  4.7269  9.7494  0.0005  0.0869   0.0375   0.2435    0.4367   0.0000   427.5724       27.7990      -9.08361       25.2068       12.8947      -2.16905      -5.95553      -8.25361      -2.44724      0.431659     -0.551757     -0.115714     0.0422432     0.0152488       0.00000       0.00000       0.00000       0.00000       0.00000       0.00000       0.00000       0.00000       0.00000       0.00000       0.00000       0.00000       0.00000       0.00000       0.00000       0.00000       0.00000       0.00000       0.00000       0.00000       0.00000       0.00000       20.0134       22.8856       22.1617       19.5672       15.0006       10.6896       6.86497       4.23319       2.25053       1.06535      0.432592      0.154127     0.0414021    0.00795706       0.00000       0.00000       0.00000       0.00000       0.00000       0.00000       0.00000       0.00000       0.00000       0.00000       0.00000       0.00000       0.00000       0.00000       0.00000       0.00000       0.00000       0.00000       0.00000       0.00000       0.00000       0.00000
   8  10 1946.0960    0.5489  0.4305  9.9885  0.0059  0.0301   0.0266   0.0562    0.1003   0.0000   437.3539       6.68026       15.9866      -7.79256      -8.78710       1.10958       1.59996     -0.200686     0.0951535     -0.776703     -0.400405     0.0512569     0.0226733    0.00552693   -0.00237379  -0.000349900       0.00000       0.00000       0.00000       0.00000       0.00000       0.00000       0.00000       0.00000       0.00000       0.00000       0.00000       0.00000       0.00000       0.00000       0.00000       0.00000       0.00000       0.00000       0.00000       0.00000       5.46321       6.99075       7.12878       5.63358       5.17238       3.48442       2.48946       1.64388      0.921701      0.553540      0.238666      0.118828     0.0407421     0.0156728    0.00429477   0.000660503       0.00000       0.00000       0.00000       0.00000       0.00000       0.00000       0.00000       0.00000       0.00000       0.00000       0.00000       0.00000       0.00000       0.00000       0.00000       0.00000       0.00000       0.00000       0.00000       0.00000
   8  11 2086.1266    0.6811  0.6348 10.1536 -0.0046  0.0301   0.0286   0.0806    0.1167   0.0000   441.3277      -1.66130      0.473369       8.93339     -0.120531      -4.86276     -0.168073      -2.09928    -0.0868036      0.131594     -0.172242     0.0715222    -0.0207124    0.00891077   0.000160080    0.00110213       0.00000       0.00000       0.00000       0.00000       0.00000       0.00000       0.00000       0.00000       0.00000       0.00000       0.00000       0.00000       0.00000       0.00000       0.00000       0.00000       0.00000       0.00000       0.00000       0.00000       6.34739       6.76313       6.80013       6.22694       5.18067       3.85020       2.70704       1.77129       1.03850      0.567181      0.263985      0.115888     0.0417609     0.0132584    0.00331275   0.000574015       0.00000       0.00000       0.00000       0.00000       0.00000       0.00000       0.00000       0.00000       0.00000       0.00000       0.00000       0.00000       0.00000       0.00000       0.00000       0.00000       0.00000       0.00000       0.00000       0.00000
   8  12 2225.1592    0.9410  0.8113 10.3712 -0.0125  0.0382   0.0355   0.0818    0.1692   0.0000   430.4502      -12.8462       17.1709       18.8753       5.20731       3.48968       4.37048      -2.71200       1.40432     -0.654491      0.354876      0.154203     0.0644107    -0.0161279    0.00176111  -0.000293500       0.00000       0.00000       0.00000       0.00000       0.00000       0.00000       0.00000       0.00000       0.00000       0.00000       0.00000       0.00000       0.00000       0.00000       0.00000       0.00000       0.00000       0.00000       0.00000       0.00000       8.30871       9.18965       8.76251       8.06957       6.43402       5.11210       3.83094       2.35900       1.22604      0.635609      0.358344      0.141409     0.0523504     0.0156488    0.00404255   0.000757652       0.00000       0.00000       0.00000       0.00000       0.00000       0.00000       0.00000       0.00000       0.00000       0.00000       0.00000       0.00000       0.00000       0.00000       0.00000       0.00000       0.00000       0.00000       0.00000       0.00000
   8  13 2362.7929    1.3678  0.9525 10.2255 -0.0075  0.0371   0.0456   0.0837    0.3247   0.0000   433.0037      0.258075       13.7237      -7.99120       16.3433      -8.54182       3.39532       3.04433       1.05226    -0.0233949     -0.319590     -0.158038    -0.0537981   -0.00384113    0.00585983  -0.000453817       0.00000       0.00000       0.00000       0.00000       0.00000       0.00000       0.00000       0.00000       0.00000       0.00000       0.00000       0.00000       0.00000       0.00000       0.00000       0.00000       0.00000       0.00000       0.00000       0.00000       7.69846       9.55234       9.46045       8.12453       6.53243       4.58480       3.19698       1.92246       1.19775      0.620700      0.294858      0.133192     0.0539005     0.0164508    0.00478012   0.000816558       0.00000       0.00000       0.00000       0.00000       0.00000       0.00000       0.00000       0.00000       0.00000       0.00000       0.00000       0.00000       0.00000       0.00000       0.00000       0.00000       0.00000       0.00000       0.00000       0.00000
   8  14 2499.4918    1.7077  0.8638 10.7646 -0.0040  0.0356   0.0580   0.0798    0.2776   0.0000   441.7288      -5.30381       13.0880       16.3035     -0.254957      -2.92742       2.64840      -2.37566      -1.15415     -0.576442   -0.00271287      0.203202     0.0337565   0.000805624    0.00209291  -0.000271110       0.00000       0.00000       0.00000       0.00000       0.00000       0.00000       0.00000       0.00000       0.00000       0.00000       0.00000       0.00000       0.00000       0.00000       0.00000       0.00000       0.00000       0.00000       0.00000       0.00000       7.05553       8.08648       8.02112       6.86868       6.04142       4.63476       3.18997       2.19653       1.14802      0.637988      0.306394      0.136532     0.0482876     0.0180789    0.00443766   0.000759793       0.00000       0.00000       0.00000       0.00000       0.00000       0.00000       0.00000       0.00000       0.00000       0.00000       0.00000       0.00000       0.00000       0.00000       0.00000       0.00000       0.00000       0.00000       0.00000       0.00000
   8  15 2636.1564    2.1376  1.0976 10.6460 -0.0048  0.0382   0.0660   0.0913    0.5617   0.0000   436.8127      -7.82988       4.76259       17.9475       4.12380       3.23781       2.79014      -2.83954    -0.0987085      0.503528     -0.352404     0.0449728     0.0584107    0.00157722   -0.00438015    0.00124108       0.00000       0.00000       0.00000       0.00000       0.00000       0.00000       0.00000       0.00000       0.00000       0.00000       0.00000       0.00000       0.00000       0.00000       0.00000       0.00000       0.00000       0.00000       0.00000       0.00000       7.99851       8.83313       8.65081       8.36496       6.48921       4.82143       3.21630       2.20652       1.27367      0.727545      0.337410      0.148408     0.0505000     0.0169346    0.00396500   0.000802074       0.00000       0.00000       0.00000       0.00000       0.00000       0.00000       0.00000       0.00000       0.00000       0.00000       0.00000       0.00000       0.00000       0.00000       0.00000       0.00000       0.00000       0.00000       0.00000       0.00000
   8  16 2773.8465    2.8038  0.9945 10.9330 -0.0020  0.0334   0.0882   0.0917    0.5653   0.0000   442.3311       15.7717       16.6308     0.0237962     -0.361313      -2.37905      -1.24875      -3.83322       2.04289      0.918257     -0.121262    -0.0993407     0.0180126     0.0111928    0.00633522  -0.000924360       0.00000       0.00000       0.00000       0.00000       0.00000       0.00000       0.00000       0.00000       0.00000       0.00000       0.00000       0.00000       0.00000       0.00000       0.00000       0.00000       0.00000       0.00000       0.00000       0.00000       7.17554       7.97140       7.72159       6.86001       5.79900       4.50081       3.13820       1.96087       1.17099      0.593944      0.283902      0.118832     0.0471350     0.0144677    0.00383339   0.000655852       0.00000       0.00000       0.00000       0.00000       0.00000       0.00000       0.00000       0.00000       0.00000       0.00000       0.00000       0.00000       0.00000       0.00000       0.00000       0.00000       0.00000       0.00000       0.00000       0.00000
   8  17 2911.6189    3.3539  0.9388 11.9132 -0.0042  0.0389   0.1128   0.0866    0.4081   0.0000   442.5510       8.70860      -15.1396       1.82394      -2.08664      -2.06235      -1.69598     0.0905414      -1.26438     -0.417872      0.244359     -0.111431    -0.0190208    0.00299149    0.00260647  -0.000173502       0.00000       0.00000       0.00000       0.00000       0.00000       0.00000       0.00000       0.00000       0.00000       0.00000       0.00000       0.00000       0.00000       0.00000       0.00000       0.00000       0.00000       0.00000       0.00000       0.00000       7.71299       8.19232       8.51881       7.86400       5.89547       4.92724       3.58414       2.09116       1.34659      0.651190      0.350131      0.147977     0.0608599     0.0160826    0.00405272   0.000771654       0.00000       0.00000       0.00000       0.00000       0.00000       0.00000       0.00000       0.00000       0.00000       0.00000       0.00000       0.00000       0.00000       0.00000       0.00000       0.00000       0.00000       0.00000       0.00000       0.00000
   8  18 3049.1687    3.9432  0.9776 12.5682 -0.0043  0.0392   0.1293   0.0863    0.3185   0.0000   422.9461       18.5176       8.21108       10.4701      -2.00913      -7.42189      -2.04272      -1.23995      0.899158      0.277654      0.290761     -0.195608     0.0412799     0.0106107     0.0110943  -0.000164189       0.00000       0.00000       0.00000       0.00000       0.00000       0.00000       0.00000       0.00000       0.00000       0.00000       0.00000       0.00000       0.00000       0.00000       0.00000       0.00000       0.00000       0.00000       0.00000       0.00000       8.17884       9.36170       9.51126       8.92438       6.59099       4.63453       3.31519       2.16090       1.24084      0.702589      0.365343      0.154837     0.0550834     0.0164909    0.00425071   0.000825818       0.00000       0.00000       0.00000       0.00000       0.00000       0.00000       0.00000       0.00000       0.00000       0.00000       0.00000       0.00000       0.00000       0.00000       0.00000       0.00000       0.00000       0.00000       0.00000       0.00000
   8  19 3186.7768    3.6725  1.3372 12.4403 -0.0023  0.0480   0.1044   0.1127    0.2719   0.0000   439.5523       17.2678       20.0898      -6.83428       8.11072      -8.71192     -0.340607     -0.396356      -1.89620      -1.00526     -0.243338      0.137030    -0.0230766    0.00155409    0.00142580   3.70932e-05       0.00000       0.00000       0.00000       0.00000       0.00000       0.00000       0.00000       0.00000       0.00000       0.00000       0.00000       0.00000       0.00000       0.00000       0.00000       0.00000       0.00000       0.00000       0.00000       0.00000       10.1685       9.73854       9.87493       10.5047       8.71529       5.78793       3.80814       2.88941       1.87034       1.02978      0.484950      0.181078     0.0642078     0.0201136    0.00487787   0.000870963       0.00000       0.00000       0.00000       0.00000       0.00000       0.00000       0.00000       0.00000       0.00000       0.00000       0.00000       0.00000       0.00000       0.00000       0.00000       0.00000       0.00000       0.00000       0.00000       0.00000
   8  20 3324.4372    3.3419  1.6185 12.2495 -0.0057  0.0493   0.0868   0.1213    0.2508   0.0000   423.7168       9.55870       9.21071       5.37142      -1.48721       3.20399      -4.63318     -0.293020      -1.93881       1.31801      0.823562      0.147448     0.0846537    0.00315953    0.00751742   -0.00154218       0.00000       0.00000       0.00000       0.00000       0.00000       0.00000       0.00000       0.00000       0.00000       0.00000       0.00000       0.00000       0.00000       0.00000       0.00000       0.00000       0.00000       0.00000       0.00000       0.00000       10.1906       12.4927       11.6986       10.5076       8.30550       6.55820       4.56509       2.72385       1.64861      0.802092      0.421040      0.169585     0.0727634     0.0217931    0.00581366    0.00114345       0.00000       0.00000       0.00000       0.00000       0.00000       0.00000       0.00000       0.00000       0.00000       0.00000       0.00000       0.00000       0.00000       0.00000       0.00000       0.00000       0.00000       0.00000       0.00000       0.00000
   8  21 3462.5749    3.0988  2.3885 11.6666 -0.0042  0.0574   0.0688   0.1576    0.2409   0.0000   441.4142       25.6721       9.55637       3.70329       9.54743      -13.2180       4.69221      -2.29762      0.286442      0.456646   -0.00999690     -0.541973     0.0255488    -0.0334721    0.00789623    0.00146999       0.00000       0.00000       0.00000       0.00000       0.00000       0.00000       0.00000       0.00000       0.00000       0.00000       0.00000       0.00000       0.00000       0.00000       0.00000       0.00000       0.00000       0.00000       0.00000       0.00000       11.1365       14.2400       13.0265       12.0997       9.80435       7.11162       4.92407       3.13512       1.89980      0.997771      0.495746      0.204042     0.0799870     0.0256437    0.00735618    0.00142831       0.00000       0.00000       0.00000       0.00000       0.00000       0.00000       0.00000       0.00000       0.00000       0.00000       0.00000       0.00000       0.00000       0.00000       0.00000       0.00000       0.00000       0.00000       0.00000       0.00000
   8  22 3601.0869    2.5607  3.7204 10.7804 -0.0005  0.0744   0.0447   0.1869    0.2519   0.0000   429.3392       10.7058       7.09986       8.49554      -25.9520      -3.46891       6.48007      -3.89337      -2.83503     -0.310313      0.486483    -0.0318749     0.0364792    -0.0253900   0.000933128   0.000421863       0.00000       0.00000       0.00000       0.00000       0.00000       0.00000       0.00000       0.00000       0.00000       0.00000       0.00000       0.00000       0.00000       0.00000       0.00000       0.00000       0.00000       0.00000       0.00000       0.00000       14.3707       17.1246       17.0416       15.1701       12.9026       8.96082       6.55146       4.10287       2.51141       1.38891      0.631583      0.293450      0.106304     0.0347154     0.0100427    0.00168124       0.00000       0.00000       0.00000       0.00000       0.00000       0.00000       0.00000       0.00000       0.00000       0.00000       0.00000       0.00000       0.00000       0.00000       0.00000       0.00000       0.00000       0.00000       0.00000       0.00000
   8  23 3739.6242    2.1456  4.8857 10.1840 -0.0032  0.0856   0.0330   0.2315    0.2568   0.0000   400.1579       36.0937       2.40045       1.02917      -14.2863      -7.34510      -4.19622      -4.03142     -0.462643     -0.855898      0.638276     -0.179452      0.169452    -0.0492319     0.0189664    0.00386637       0.00000       0.00000       0.00000       0.00000       0.00000       0.00000       0.00000       0.00000       0.00000       0.00000       0.00000       0.00000       0.00000       0.00000       0.00000       0.00000       0.00000       0.00000       0.00000       0.00000       16.7176       19.5494       19.3547       17.5031       14.5109       10.9582       7.66320       4.95531       2.90925       1.55551      0.766722      0.327844      0.127022     0.0418519     0.0110386    0.00192924       0.00000       0.00000       0.00000       0.00000       0.00000       0.00000       0.00000       0.00000       0.00000       0.00000       0.00000       0.00000       0.00000       0.00000       0.00000       0.00000       0.00000       0.00000       0.00000       0.00000
   8  24 3878.4162    1.7459  6.8075  9.9870 -0.0003  0.1079   0.0237   0.2921    0.1647   0.0000   435.2322      -37.9241       23.2966      -8.67103      -13.0544      -5.21194       2.69579      -10.4744      -5.02070       2.01770    -0.0611581     -0.423208    -0.0230777    -0.0643537    0.00187276    0.00278211       0.00000       0.00000       0.00000       0.00000       0.00000       0.00000       0.00000       0.00000       0.00000       0.00000       0.00000       0.00000       0.00000       0.00000       0.00000       0.00000       0.00000       0.00000       0.00000       0.00000       21.2605       25.7913       24.6888       22.6837       18.6757       14.1543       9.67954       6.28648       3.74147       2.01649      0.949439      0.420420      0.160389     0.0538205     0.0141654    0.00259503       0.00000       0.00000       0.00000       0.00000       0.00000       0.00000       0.00000       0.00000       0.00000       0.00000       0.00000       0.00000       0.00000       0.00000       0.00000       0.00000       0.00000       0.00000       0.00000       0.00000
   8  26 4156.7890    1.2578 10.8886  9.8306  0.0001  0.1621   0.0162   0.4541    0.1023   0.0000   428.2842       17.8326      -30.4509       2.39705      -7.89523      -2.57729       3.08891       5.90940      -6.58801      -6.43903     -0.768114    -0.0375069     0.0445904     0.0261585    -0.0218722    0.00111442       0.00000       0.00000       0.00000       0.00000       0.00000       0.00000       0.00000       0.00000       0.00000       0.00000       0.00000       0.00000       0.00000       0.00000       0.00000       0.00000       0.00000       0.00000       0.00000       0.00000       31.0170       37.2476       37.6197       32.7641       27.7576       20.9385       14.8942       9.63235       5.54222       3.04779       1.51594      0.668732      0.254822     0.0861634     0.0224707    0.00374576       0.00000       0.00000       0.00000       0.00000       0.00000       0.00000       0.00000       0.00000       0.00000       0.00000       0.00000       0.00000       0.00000       0.00000       0.00000       0.00000       0.00000       0.00000       0.00000       0.00000
   8  28 4435.9662    0.8374 14.8674  9.9709 -0.0020  0.2553   0.0131   0.7310    0.0692   0.0000   535.7231      -46.0299      -110.316       40.7974       63.0330      -14.6957      -47.4025     -0.780284      0.432465       1.27754     -0.432383      -1.28870      0.533258     0.0940668     0.0111252   -0.00297668       0.00000       0.00000       0.00000       0.00000       0.00000       0.00000       0.00000       0.00000       0.00000       0.00000       0.00000       0.00000       0.00000       0.00000       0.00000       0.00000       0.00000       0.00000       0.00000       0.00000       46.9228       59.8395       57.7327       51.0968       44.4431       32.8810       24.1058       15.2631       9.25229       4.96188       2.47682       1.07797      0.423026      0.137871     0.0378723    0.00639140       0.00000       0.00000       0.00000       0.00000       0.00000       0.00000       0.00000       0.00000       0.00000       0.00000       0.00000       0.00000       0.00000       0.00000       0.00000       0.00000       0.00000       0.00000       0.00000       0.00000
   9  10 1984.1973    0.5811  0.4311 10.1133 -0.0056  0.0298   0.0323   0.0628    0.0904   0.0000   439.0272      -5.22544       11.2531      -3.86900      -7.26590      -3.58756     -0.604303     -0.622123      0.570312     -0.970383     -0.476380     -0.113282     0.0382533    0.00244927    -0.0162780    0.00504475   0.000645845  -0.000123709       0.00000       0.00000       0.00000       0.00000       0.00000       0.00000       0.00000       0.00000       0.00000       0.00000       0.00000       0.00000       0.00000       0.00000       0.00000       0.00000       0.00000       0.00000       4.84575       6.49602       5.60463       6.03233       4.74088       3.74306       2.76136       2.10214       1.11713      0.792011      0.368181      0.218090     0.0830830     0.0386537     0.0106886    0.00455005   0.000939473   0.000210858       0.00000       0.00000       0.00000       0.00000       0.00000       0.00000       0.00000       0.00000       0.00000       0.00000       0.00000       0.00000       0.00000       0.00000       0.00000       0.00000       0.00000       0.00000
   9  11 2125.0981    0.7843  0.5582 10.2401 -0.0145  0.0357   0.0330   0.0634    0.1278   0.0000   432.2964       4.87129       15.7499      0.147048       8.03531      -3.06570       2.86236       1.47921      -1.40758      0.127447     -0.299051    0.00798272    0.00256841     0.0120834     0.0167931    0.00455367    0.00168542   2.15169e-05       0.00000       0.00000       0.00000       0.00000       0.00000       0.00000       0.00000       0.00000       0.00000       0.00000       0.00000       0.00000       0.00000       0.00000       0.00000       0.00000       0.00000       0.00000       5.31426       7.10196       6.55731       6.70015       4.96042       4.51578       3.03130       1.93429       1.47632      0.755183      0.480025      0.187212      0.108679     0.0382653     0.0179644    0.00417472    0.00107992   0.000226993       0.00000       0.00000       0.00000       0.00000       0.00000       0.00000       0.00000       0.00000       0.00000       0.00000       0.00000       0.00000       0.00000       0.00000       0.00000       0.00000       0.00000       0.00000
   9  12 2264.5024    1.0508  0.7375 10.5829 -0.0010  0.0319   0.0380   0.0759    0.1448   0.0000   433.0241       8.67574       6.09914      -3.59194      -4.89539      -2.01180       4.32762      -2.16359      -2.28366     0.0538562      0.664739    -0.0279189   0.000367851    -0.0255610    -0.0248557   -0.00573052  -0.000947654   3.19034e-05       0.00000       0.00000       0.00000       0.00000       0.00000       0.00000       0.00000       0.00000       0.00000       0.00000       0.00000       0.00000       0.00000       0.00000       0.00000       0.00000       0.00000       0.00000       5.52382       6.75028       6.17054       5.66740       5.02494       4.19203       3.25091       2.15987       1.33797      0.789057      0.392002      0.210238     0.0848130     0.0391029     0.0128721    0.00406970    0.00102593   0.000182884       0.00000       0.00000       0.00000       0.00000       0.00000       0.00000       0.00000       0.00000       0.00000       0.00000       0.00000       0.00000       0.00000       0.00000       0.00000       0.00000       0.00000       0.00000
   9  13 2402.2844    1.4474  1.0862 10.2050 -0.0056  0.0382   0.0435   0.0902    0.3526   0.0000   428.6132      -8.28159       4.84820      -5.00991      -3.13067      -3.28701      -2.42625      0.649851     -0.518135      -1.07507     -0.408643      0.210112    -0.0161400   -0.00176110    -0.0183525   -0.00334894   0.000676987   1.45163e-05       0.00000       0.00000       0.00000       0.00000       0.00000       0.00000       0.00000       0.00000       0.00000       0.00000       0.00000       0.00000       0.00000       0.00000       0.00000       0.00000       0.00000       0.00000       6.90142       8.81403       8.64704       8.05622       6.30612       4.91207       3.46791       2.40347       1.46230      0.806485      0.477304      0.237888      0.109891     0.0415604     0.0159540    0.00482654    0.00115979   0.000217873       0.00000       0.00000       0.00000       0.00000       0.00000       0.00000       0.00000       0.00000       0.00000       0.00000       0.00000       0.00000       0.00000       0.00000       0.00000       0.00000       0.00000       0.00000
   9  14 2539.5772    1.8048  0.9874 11.0955 -0.0078  0.0352   0.0570   0.0921    0.2614   0.0000   447.0369       8.18312       12.8699       6.08862       4.54887       4.57332       1.48416      -2.29013      -1.53251     -0.406799     -0.283530     0.0361595    -0.0197373     0.0882083    0.00885739    0.00128719   0.000125376  -0.000115442       0.00000       0.00000       0.00000       0.00000       0.00000       0.00000       0.00000       0.00000       0.00000       0.00000       0.00000       0.00000       0.00000       0.00000       0.00000       0.00000       0.00000       0.00000       6.49665       7.26128       8.25465       6.93304       5.69754       4.64214       3.27972       2.19111       1.40867      0.842339      0.443256      0.215311      0.104145     0.0446040     0.0161037    0.00462061    0.00101963   0.000151779       0.00000       0.00000       0.00000       0.00000       0.00000       0.00000       0.00000       0.00000       0.00000       0.00000       0.00000       0.00000       0.00000       0.00000       0.00000       0.00000       0.00000       0.00000
   9  15 2677.0368    2.3013  0.8271 11.7587 -0.0047  0.0350   0.0777   0.0767    0.2178   0.0000   434.1006     -0.817559       11.5675      -4.99671     -0.663718      -1.28433      -1.33848      0.997962      0.669308      -1.41310    -0.0608637     -0.257200    -0.0795944     0.0789068    0.00657340   -0.00145149  -0.000390262  -3.86913e-07       0.00000       0.00000       0.00000       0.00000       0.00000       0.00000       0.00000       0.00000       0.00000       0.00000       0.00000       0.00000       0.00000       0.00000       0.00000       0.00000       0.00000       0.00000       5.76506       6.82455       7.05336       6.55509       5.54571       4.61846       2.96728       2.10435       1.49286      0.846246      0.486770      0.220007      0.104397     0.0400230     0.0168218    0.00471666    0.00105443   0.000197296       0.00000       0.00000       0.00000       0.00000       0.00000       0.00000       0.00000       0.00000       0.00000       0.00000       0.00000       0.00000       0.00000       0.00000       0.00000       0.00000       0.00000       0.00000
   9  16 2815.2261    3.0805  0.8970 11.1087 -0.0062  0.0302   0.0968   0.0748    0.5336   0.0000   433.8648       3.75353       4.65548      -2.58215      -7.00850      -7.18607       3.32620      -5.42631     -0.135847      0.155355      0.376600      0.129486    -0.0758827     0.0171404    0.00433262    0.00883043   -0.00185910  -5.33714e-05       0.00000       0.00000       0.00000       0.00000       0.00000       0.00000       0.00000       0.00000       0.00000       0.00000       0.00000       0.00000       0.00000       0.00000       0.00000       0.00000       0.00000       0.00000       5.88156       6.53122       6.72684       6.28056       5.10238       3.83577       3.00115       2.11906       1.20568      0.677801      0.390034      0.205162     0.0922421     0.0350270     0.0117961    0.00352834   0.000838923   0.000135458       0.00000       0.00000       0.00000       0.00000       0.00000       0.00000       0.00000       0.00000       0.00000       0.00000       0.00000       0.00000       0.00000       0.00000       0.00000       0.00000       0.00000       0.00000
   9  17 2953.6170    3.5612  0.9408 11.8981 -0.0110  0.0341   0.1129   0.0781    0.4576   0.0000   436.2898       18.1315       17.7669       1.39466      -4.44169       6.23650       1.86000      -2.23661      0.234693     -0.861876     -0.659446      0.417103      0.142132    0.00689871   -0.00361100   -0.00631770   0.000709999  -0.000501973       0.00000       0.00000       0.00000       0.00000       0.00000       0.00000       0.00000       0.00000       0.00000       0.00000       0.00000       0.00000       0.00000       0.00000       0.00000       0.00000       0.00000       0.00000       5.74441       7.73910       7.28217       6.81414       5.43707       4.50574       3.13018       2.17400       1.36250      0.772163      0.445559      0.198821      0.101941     0.0373747     0.0151836    0.00448365    0.00111367   0.000221293       0.00000       0.00000       0.00000       0.00000       0.00000       0.00000       0.00000       0.00000       0.00000       0.00000       0.00000       0.00000       0.00000       0.00000       0.00000       0.00000       0.00000       0.00000
   9  19 3229.6030    3.8794  1.3023 12.5093 -0.0012  0.0447   0.1153   0.1024    0.2965   0.0000   436.8787       14.3611      -2.54944       17.7744      -12.3883       2.10901      0.253556      -1.45362      -1.36136      -1.48542      0.653366     -0.799214      0.180492    -0.0947193     0.0352071    0.00585071    0.00147769  -0.000306824       0.00000       0.00000       0.00000       0.00000       0.00000       0.00000       0.00000       0.00000       0.00000       0.00000       0.00000       0.00000       0.00000       0.00000       0.00000       0.00000       0.00000       0.00000       8.60793       9.66068       8.71275       9.04449       8.33067       5.81365       3.95160       2.67663       1.97815       1.28015      0.659082      0.313163      0.120650     0.0486597     0.0163292    0.00477719    0.00135089   0.000227836       0.00000       0.00000       0.00000       0.00000       0.00000       0.00000       0.00000       0.00000       0.00000       0.00000       0.00000       0.00000       0.00000       0.00000       0.00000       0.00000       0.00000       0.00000
   9  20 3367.8252    3.2994  1.9404 12.0083  0.0011  0.0494   0.0732   0.1259    0.1955   0.0000   430.5477       14.1467       29.3872       14.0989      -9.22421      -13.2422      -1.53887      -1.78204      0.831827     -0.779450    -0.0762372     0.0886056    -0.0589915   -0.00215178    -0.0149366   0.000197011  -0.000927005  -0.000220875       0.00000       0.00000       0.00000       0.00000       0.00000       0.00000       0.00000       0.00000       0.00000       0.00000       0.00000       0.00000       0.00000       0.00000       0.00000       0.00000       0.00000       0.00000       8.29559       10.4776       10.3076       9.72714       7.94350       6.31949       4.44587       3.01881       1.99168       1.18234      0.628797      0.323212      0.138296     0.0603234     0.0215980    0.00655469    0.00160068   0.000293489       0.00000       0.00000       0.00000       0.00000       0.00000       0.00000       0.00000       0.00000       0.00000       0.00000       0.00000       0.00000       0.00000       0.00000       0.00000       0.00000       0.00000       0.00000
   9  21 3506.4282    2.9256  2.5312 11.5722 -0.0035  0.0594   0.0577   0.1435    0.1909   0.0000   422.0387       42.7251       14.3029      -8.61061       5.37428      -4.63418     0.0802577      -2.61818       1.49795     -0.417979     -0.310680     -0.527065     0.0777756     0.0516657     0.0149037   -0.00249661    0.00235344  -0.000103360       0.00000       0.00000       0.00000       0.00000       0.00000       0.00000       0.00000       0.00000       0.00000       0.00000       0.00000       0.00000       0.00000       0.00000       0.00000       0.00000       0.00000       0.00000       10.5781       12.1285       11.9471       12.1227       9.48597       7.28065       5.89140       3.98400       2.42533       1.30577      0.807561      0.402434      0.196135     0.0691444     0.0251854    0.00675304    0.00180736   0.000328584       0.00000       0.00000       0.00000       0.00000       0.00000       0.00000       0.00000       0.00000       0.00000       0.00000       0.00000       0.00000       0.00000       0.00000       0.00000       0.00000       0.00000       0.00000
   9  22 3645.3361    2.3846  4.2428 10.4889 -0.0010  0.0740   0.0359   0.1887    0.1898   0.0000   427.3493       4.79276       19.8294       3.51362      0.120792      -7.09872     -0.188885      -7.89929       4.37510       3.01591      -2.31069    -0.0169657     0.0705176    -0.0410066   -0.00437011   0.000446219   0.000529085   0.000378811       0.00000       0.00000       0.00000       0.00000       0.00000       0.00000       0.00000       0.00000       0.00000       0.00000       0.00000       0.00000       0.00000       0.00000       0.00000       0.00000       0.00000       0.00000       13.0029       16.0220       16.0755       14.8518       12.1909       9.54016       6.81769       4.54437       3.02365       1.73471      0.992213      0.458981      0.223536     0.0856725     0.0330634    0.00945218    0.00236976   0.000410366       0.00000       0.00000       0.00000       0.00000       0.00000       0.00000       0.00000       0.00000       0.00000       0.00000       0.00000       0.00000       0.00000       0.00000       0.00000       0.00000       0.00000       0.00000
   9  23 3784.1728    2.0245  5.2158 10.5469 -0.0004  0.0877   0.0291   0.2256    0.1469   0.0000   414.3273       32.5930       13.8629      0.813488      -11.6730       5.39755      -4.19699     -0.917826       7.97620      0.118061      -1.99457    -0.0843439      0.283991   -0.00491078     0.0234418     0.0105713    0.00321906   0.000179347       0.00000       0.00000       0.00000       0.00000       0.00000       0.00000       0.00000       0.00000       0.00000       0.00000       0.00000       0.00000       0.00000       0.00000       0.00000       0.00000       0.00000       0.00000       15.8044       19.0399       18.8949       17.3848       14.5199       11.7696       8.48380       5.73608       3.68449       2.12615       1.16706      0.549986      0.264471      0.103396     0.0387133     0.0115503    0.00279435   0.000482365       0.00000       0.00000       0.00000       0.00000       0.00000       0.00000       0.00000       0.00000       0.00000       0.00000       0.00000       0.00000       0.00000       0.00000       0.00000       0.00000       0.00000       0.00000
   9  24 3923.4725    1.6711  7.2518 10.1288 -0.0024  0.1133   0.0216   0.2990    0.1277   0.0000   433.1106       23.5987      -29.6719       2.67483       10.4881       7.06163      -9.60572      -16.8746      -6.59927     -0.999346     -0.741256      -1.69556     -0.318205      0.122205    -0.0542073    -0.0151483   -0.00377429  -0.000139795       0.00000       0.00000       0.00000       0.00000       0.00000       0.00000       0.00000       0.00000       0.00000       0.00000       0.00000       0.00000       0.00000       0.00000       0.00000       0.00000       0.00000       0.00000       18.5845       24.7546       23.4801       22.3457       18.6182       14.2991       10.8097       7.09207       4.69481       2.66869       1.48395      0.758805      0.332445      0.139740     0.0509094     0.0152075    0.00409238   0.000711166       0.00000       0.00000       0.00000       0.00000       0.00000       0.00000       0.00000       0.00000       0.00000       0.00000       0.00000       0.00000       0.00000       0.00000       0.00000       0.00000       0.00000       0.00000
   9  25 4063.4309    1.3932  9.1824 10.0058 -0.0018  0.1315   0.0175   0.3688    0.1023   0.0000   464.6689       56.9791      -31.7485      -17.7649      -4.41295       2.26281       6.29479       6.30527      -7.47988      -5.64608    -0.0906515      0.622825      0.513850     -0.380278    -0.0289492     0.0124896    0.00429833   0.000127040       0.00000       0.00000       0.00000       0.00000       0.00000       0.00000       0.00000       0.00000       0.00000       0.00000       0.00000       0.00000       0.00000       0.00000       0.00000       0.00000       0.00000       0.00000       23.4066       28.2455       28.4357       26.5098       21.9082       17.3928       12.7883       8.66498       5.56955       3.21136       1.78613      0.887843      0.407916      0.164489     0.0602448     0.0178919    0.00433686   0.000728617       0.00000       0.00000       0.00000       0.00000       0.00000       0.00000       0.00000       0.00000       0.00000       0.00000       0.00000       0.00000       0.00000       0.00000       0.00000       0.00000       0.00000       0.00000
   9  26 4203.0744    1.1634 10.6623  9.9803 -0.0046  0.1591   0.0154   0.4335    0.0862   0.0000   414.8213       23.1680      -43.9417      -43.7374       20.6484       6.91161      -45.3397      -12.4837       15.1215     -0.928051      -6.68425      0.275003     -0.151808      0.367656    -0.0597137     0.0148488    0.00408975    0.00147244       0.00000       0.00000       0.00000       0.00000       0.00000       0.00000       0.00000       0.00000       0.00000       0.00000       0.00000       0.00000       0.00000       0.00000       0.00000       0.00000       0.00000       0.00000       26.7231       33.7122       33.2205       31.7245       26.0470       21.1133       14.9661       10.6611       6.66125       3.95063       2.20358       1.09333      0.503903      0.202003     0.0736820     0.0232496    0.00545550   0.000974660       0.00000       0.00000       0.00000       0.00000       0.00000       0.00000       0.00000       0.00000       0.00000       0.00000       0.00000       0.00000       0.00000       0.00000       0.00000       0.00000       0.00000       0.00000
  10  10 2021.4823    0.6304  0.4657 10.1775 -0.0041  0.0336   0.0288   0.0619    0.0860   0.0000   430.8472       1.90252       11.5032       2.06232      0.407451       1.74141     -0.665813       1.26940      -1.67507     -0.550678     -0.400980    -0.0859074     0.0265170    -0.0185938   -0.00370340   -0.00657594    0.00154784   0.000295432   0.000162100  -2.01161e-05       0.00000       0.00000       0.00000       0.00000       0.00000       0.00000       0.00000       0.00000       0.00000       0.00000       0.00000       0.00000       0.00000       0.00000       0.00000       0.00000       4.95448       4.91546       5.77085       6.25192       4.07466       3.75239       3.49486       2.31705       1.38763       1.01528      0.640439      0.274194      0.155684     0.0850326     0.0413863     0.0134471    0.00415108   0.000896643   0.000222317   4.23996e-05       0.00000       0.00000       0.00000       0.00000       0.00000       0.00000       0.00000       0.00000       0.00000       0.00000       0.00000       0.00000       0.00000       0.00000       0.00000       0.00000
  10  11 2162.9943    0.8787  0.6896 10.1386 -0.0083  0.0297   0.0308   0.0688    0.1490   0.0000   437.2316      -11.1053       22.4172     -0.908898      -2.21002       1.63787      -2.42662      0.727964     -0.370858       1.32786     0.0113254     0.0206873     0.0372123    -0.0594569    -0.0242784    0.00506344    0.00234394   -0.00111128   9.33856e-05   2.30503e-05       0.00000       0.00000       0.00000       0.00000       0.00000       0.00000       0.00000       0.00000       0.00000       0.00000       0.00000       0.00000       0.00000       0.00000       0.00000       0.00000       4.49695       5.70887       5.14554       5.14103       4.31828       3.83795       2.86261       2.14446       1.38649      0.859123      0.519300      0.261850      0.137504     0.0634063     0.0272376    0.00944205    0.00346817   0.000984364   0.000218944   4.43861e-05       0.00000       0.00000       0.00000       0.00000       0.00000       0.00000       0.00000       0.00000       0.00000       0.00000       0.00000       0.00000       0.00000       0.00000       0.00000       0.00000
  10  12 2302.8255    1.1941  0.7934 10.2783 -0.0050  0.0349   0.0374   0.0732    0.2293   0.0000   434.1601      -8.26622       14.5763     -0.327313      -9.57188      0.741620       3.33064      0.971376     -0.569216    -0.0315662     -0.388856    -0.0828467     0.0496916    -0.0629704   -0.00406385   -0.00762993    0.00268828  -0.000252321   0.000138932   5.64900e-06       0.00000       0.00000       0.00000       0.00000       0.00000       0.00000       0.00000       0.00000       0.00000       0.00000       0.00000       0.00000       0.00000       0.00000       0.00000       0.00000       5.71148       7.86973       7.96853       7.23500       6.23457       4.40389       3.44951       2.07737       1.62416      0.893203      0.587834      0.325731      0.134720     0.0874798     0.0263346     0.0133519    0.00443529    0.00115299   0.000335130   4.82007e-05       0.00000       0.00000       0.00000       0.00000       0.00000       0.00000       0.00000       0.00000       0.00000       0.00000       0.00000       0.00000       0.00000       0.00000       0.00000       0.00000
  10  13 2440.7991    1.5671  0.9785 10.6876 -0.0060  0.0328   0.0475   0.0854    0.2674   0.0000   434.0905       13.9318       5.52018      -5.57838      -2.71919       2.11354     -0.229105      -3.73341     -0.876097      0.787099      0.758994     -0.338922     -0.273511     0.0993196    0.00841168    0.00632709   1.46424e-05  -2.60672e-05   0.000326412   3.27472e-05       0.00000       0.00000       0.00000       0.00000       0.00000       0.00000       0.00000       0.00000       0.00000       0.00000       0.00000       0.00000       0.00000       0.00000       0.00000       0.00000       5.41527       6.46602       6.24804       5.83954       5.01341       4.50669       3.36008       2.48637       1.60676      0.993709      0.578499      0.310598      0.142098     0.0767281     0.0275196     0.0117614    0.00386603    0.00111710   0.000238353   4.29272e-05       0.00000       0.00000       0.00000       0.00000       0.00000       0.00000       0.00000       0.00000       0.00000       0.00000       0.00000       0.00000       0.00000       0.00000       0.00000       0.00000
  10  14 2578.7039    2.0538  0.9562 10.7252 -0.0055  0.0325   0.0620   0.0815    0.3219   0.0000   436.6326       10.1779       9.40764       1.54434       5.12982       2.99174     -0.420294       2.71747      0.678907     -0.749420     -0.879127      0.266222      0.149140     0.0770243    -0.0293211   0.000162150   -0.00430932  -0.000254176  -5.87053e-06  -3.11511e-05       0.00000       0.00000       0.00000       0.00000       0.00000       0.00000       0.00000       0.00000       0.00000       0.00000       0.00000       0.00000       0.00000       0.00000       0.00000       0.00000       5.39937       5.63689       5.72905       5.77225       5.45396       4.40079       2.92009       2.02743       1.63868       1.05420      0.651076      0.360957      0.171791     0.0699094     0.0287259     0.0112674    0.00403087    0.00101216   0.000232396   3.57820e-05       0.00000       0.00000       0.00000       0.00000       0.00000       0.00000       0.00000       0.00000       0.00000       0.00000       0.00000       0.00000       0.00000       0.00000       0.00000       0.00000
  10  15 2717.0172    2.5530  0.9749 11.4796 -0.0037  0.0348   0.0717   0.0750    0.2957   0.0000   429.1116       20.2261       15.0983    -0.0205919       3.05296      -5.82329       2.75505     -0.662308      0.682023     -0.327181      0.265849      0.449230     0.0561716    -0.0939748    -0.0286394    -0.0104109   -0.00219315  -0.000130287  -0.000289908  -2.55206e-05       0.00000       0.00000       0.00000       0.00000       0.00000       0.00000       0.00000       0.00000       0.00000       0.00000       0.00000       0.00000       0.00000       0.00000       0.00000       0.00000       6.15097       6.60367       6.32040       6.49062       5.64912       4.79319       3.58679       2.46243       1.71433       1.13966      0.686713      0.342743      0.165417     0.0769426     0.0323998     0.0115516    0.00379299   0.000982266   0.000225434   3.97984e-05       0.00000       0.00000       0.00000       0.00000       0.00000       0.00000       0.00000       0.00000       0.00000       0.00000       0.00000       0.00000       0.00000       0.00000       0.00000       0.00000
  10  16 2855.7200    3.1769  0.7961 11.9404 -0.0083  0.0309   0.1091   0.0715    0.2839   0.0000   438.5018       1.41472       12.3637       6.25646      -5.75934      -6.31844      0.783450       1.53571     -0.484190      -2.20393    -0.0481971     -0.194994     -0.229554    -0.0259179   -0.00355495    -0.0189666   -0.00470462   -0.00138807  -0.000115472   1.58195e-05       0.00000       0.00000       0.00000       0.00000       0.00000       0.00000       0.00000       0.00000       0.00000       0.00000       0.00000       0.00000       0.00000       0.00000       0.00000       0.00000       4.37193       5.65943       5.86340       5.46776       4.59717       4.05141       2.88599       2.12215       1.42888      0.860311      0.580026      0.258012      0.151730     0.0682547     0.0328213     0.0112761    0.00468385    0.00117940   0.000274897   4.71169e-05       0.00000       0.00000       0.00000       0.00000       0.00000       0.00000       0.00000       0.00000       0.00000       0.00000       0.00000       0.00000       0.00000       0.00000       0.00000       0.00000
  10  17 2994.5785    3.7633  0.8946 12.2179 -0.0066  0.0308   0.1152   0.0699    0.3175   0.0000   439.9007       8.40190       12.2740      -5.78219      -8.15966     -0.182294       5.32462      -1.95989       2.27648       1.23551      0.289653     -0.530196      0.142282    -0.0896200   -0.00608589    0.00306221    0.00364972   0.000326549  -0.000130295   1.32466e-05       0.00000       0.00000       0.00000       0.00000       0.00000       0.00000       0.00000       0.00000       0.00000       0.00000       0.00000       0.00000       0.00000       0.00000       0.00000       0.00000       5.21426       5.59506       5.64571       5.95368       5.00370       3.93405       3.01459       2.30864       1.54736      0.904821      0.542280      0.321503      0.168730     0.0735476     0.0293490     0.0103371    0.00350244   0.000964282   0.000211426   3.67183e-05       0.00000       0.00000       0.00000       0.00000       0.00000       0.00000       0.00000       0.00000       0.00000       0.00000       0.00000       0.00000       0.00000       0.00000       0.00000       0.00000
  10  18 3133.0056    4.0022  1.0897 11.1632  0.0046  0.0323   0.1109   0.0845    0.6739   0.0000   434.5662       17.3856       6.35817      -10.3179      -3.44411     -0.114858       2.59662    -0.0163073      0.693779       2.10574     -0.584411      0.276253      0.133262      0.167676     0.0160718   -0.00660574   -0.00797577   0.000157225   0.000191208  -6.67385e-05       0.00000       0.00000       0.00000       0.00000       0.00000       0.00000       0.00000       0.00000       0.00000       0.00000       0.00000       0.00000       0.00000       0.00000       0.00000       0.00000       5.61599       6.40495       6.11532       5.44200       5.13534       4.52891       3.50342       2.59642       1.68947       1.03731      0.585605      0.307312      0.147952     0.0703957     0.0277836     0.0107533    0.00376719    0.00108786   0.000237142   3.83459e-05       0.00000       0.00000       0.00000       0.00000       0.00000       0.00000       0.00000       0.00000       0.00000       0.00000       0.00000       0.00000       0.00000       0.00000       0.00000       0.00000
  10  19 3271.3405    3.6492  1.3241 12.4199 -0.0072  0.0501   0.0941   0.0941    0.2700   0.0000   433.8307      -2.04609       20.3037       11.3614       4.04972      -2.74779       5.51306      -1.84837      0.431015      -1.05618      0.481080     -0.163835     0.0843166      0.159328     0.0234920     0.0125875    0.00211286   0.000428038   3.87279e-05   2.15231e-05       0.00000       0.00000       0.00000       0.00000       0.00000       0.00000       0.00000       0.00000       0.00000       0.00000       0.00000       0.00000       0.00000       0.00000       0.00000       0.00000       6.01306       9.73936       7.98875       8.93891       6.93491       6.13458       4.52757       3.25351       2.28240       1.26442      0.918566      0.375937      0.263861     0.0896159     0.0538076     0.0141354    0.00712615    0.00172699   0.000460282   9.23528e-05       0.00000       0.00000       0.00000       0.00000       0.00000       0.00000       0.00000       0.00000       0.00000       0.00000       0.00000       0.00000       0.00000       0.00000       0.00000       0.00000
  10  20 3410.1902    3.0879  2.0285 11.7915  0.0001  0.0493   0.0647   0.1181    0.1967   0.0000   431.8133       6.60438      -6.03621       1.71022      -2.32891       3.67427       1.15962      -2.17888       2.01187     -0.301369    -0.0710724     -0.441227     -0.363978     -0.171801    -0.0620259    0.00974206    0.00767977   0.000512747  -8.57277e-05   6.99944e-06       0.00000       0.00000       0.00000       0.00000       0.00000       0.00000       0.00000       0.00000       0.00000       0.00000       0.00000       0.00000       0.00000       0.00000       0.00000       0.00000       8.25898       9.82918       10.1325       9.08999       8.30604       6.54918       4.87110       3.62024       2.27817       1.48169      0.871139      0.454043      0.229465      0.107988     0.0453576     0.0164530    0.00573645    0.00179969   0.000395576   5.85449e-05       0.00000       0.00000       0.00000       0.00000       0.00000       0.00000       0.00000       0.00000       0.00000       0.00000       0.00000       0.00000       0.00000       0.00000       0.00000       0.00000
  10  21 3549.1405    2.6299  3.3477 11.3991 -0.0012  0.0643   0.0439   0.1654    0.1287   0.0000   442.5269       24.7178       34.2097       4.00716      0.259862      -9.93946      -5.00319      -9.08368       1.96270       2.66882       1.02313     -0.584646      0.220356      0.115396     0.0412698     0.0125969   -0.00693648    0.00252620  -0.000180573   0.000168450       0.00000       0.00000       0.00000       0.00000       0.00000       0.00000       0.00000       0.00000       0.00000       0.00000       0.00000       0.00000       0.00000       0.00000       0.00000       0.00000       10.1134       12.0658       12.0702       11.4567       10.3620       8.13240       6.24194       4.48203       2.96532       1.99215       1.11938      0.631539      0.317664      0.140435     0.0615585     0.0233841    0.00736214    0.00230224   0.000530830   8.40745e-05       0.00000       0.00000       0.00000       0.00000       0.00000       0.00000       0.00000       0.00000       0.00000       0.00000       0.00000       0.00000       0.00000       0.00000       0.00000       0.00000
  10  22 3688.5218    2.2405  4.3982 10.7767 -0.0027  0.0731   0.0331   0.1942    0.1339   0.0000   436.9202       37.6272       4.58612      -30.2416       14.2799      -15.4797      -8.02576       4.43934      -3.76059       2.97067     -0.941802     -0.173650      0.393058     -0.201803    -0.0475182     0.0137537    -0.0215733  -0.000886248  -0.000538821   0.000184215       0.00000       0.00000       0.00000       0.00000       0.00000       0.00000       0.00000       0.00000       0.00000       0.00000       0.00000       0.00000       0.00000       0.00000       0.00000       0.00000       11.4733       13.9900       13.8870       13.2652       11.8980       9.47679       7.10535       5.06990       3.51107       2.20031       1.33084      0.719007      0.344539      0.171041     0.0659136     0.0262658    0.00903139    0.00258824   0.000621884   9.96597e-05       0.00000       0.00000       0.00000       0.00000       0.00000       0.00000       0.00000       0.00000       0.00000       0.00000       0.00000       0.00000       0.00000       0.00000       0.00000       0.00000
  10  23 3828.2029    1.8908  6.2187 10.3908 -0.0029  0.0919   0.0243   0.2437    0.1217   0.0000   451.3351       64.0683       32.8473      -14.1057      -8.69715      -7.27290      -4.53355      -5.61733      -1.54062      -3.18557      0.789745      -1.29157     -0.531265      0.405829      0.102549     0.0143322    -0.0143185    0.00259108  -0.000246605   1.78813e-05       0.00000       0.00000       0.00000       0.00000       0.00000       0.00000       0.00000       0.00000       0.00000       0.00000       0.00000       0.00000       0.00000       0.00000       0.00000       0.00000       13.9815       17.3985       17.8812       16.5743       14.8154       11.8245       8.97166       6.35490       4.30555       2.76384       1.63628      0.885226      0.448961      0.209473     0.0903581     0.0344460     0.0118233    0.00347888   0.000821547   0.000126697       0.00000       0.00000       0.00000       0.00000       0.00000       0.00000       0.00000       0.00000       0.00000       0.00000       0.00000       0.00000       0.00000       0.00000       0.00000       0.00000
  10  24 3967.7131    1.6007  8.0563 10.0071  0.0002  0.1067   0.0186   0.3088    0.1078   0.0000   448.4009      -35.8355      -7.75538      0.301747      -1.50440      -27.9908       8.39880      -21.5195      -6.90900       7.64488       4.54406      0.163061     -0.215180     -0.170899      0.136512     0.0346779     0.0148131    0.00110896   1.70262e-05   4.18395e-05       0.00000       0.00000       0.00000       0.00000       0.00000       0.00000       0.00000       0.00000       0.00000       0.00000       0.00000       0.00000       0.00000       0.00000       0.00000       0.00000       16.7488       20.9429       20.9679       19.5699       17.5020       13.9862       10.6492       7.57826       5.18105       3.22244       1.91237       1.03568      0.526880      0.239636      0.102900     0.0393501     0.0136903    0.00396261   0.000951160   0.000147525       0.00000       0.00000       0.00000       0.00000       0.00000       0.00000       0.00000       0.00000       0.00000       0.00000       0.00000       0.00000       0.00000       0.00000       0.00000       0.00000
  10  25 4108.0341    1.3136 10.0206  9.9981  0.0004  0.1341   0.0152   0.3794    0.0857   0.0000   455.4384       42.5937       5.15575       11.9222       46.7664     -0.968149      -8.61272      0.152109     -0.200977      0.826666       2.90886      0.368146    0.00179610     0.0219497    -0.0325509    0.00568873     0.0126586   -0.00299111   0.000124323  -0.000149618       0.00000       0.00000       0.00000       0.00000       0.00000       0.00000       0.00000       0.00000       0.00000       0.00000       0.00000       0.00000       0.00000       0.00000       0.00000       0.00000       19.9797       25.7406       25.6482       24.0963       21.4128       17.3218       13.4476       9.43605       6.48926       4.12488       2.41412       1.34778      0.677548      0.320467      0.135636     0.0534811     0.0178584    0.00519463    0.00124667   0.000195681       0.00000       0.00000       0.00000       0.00000       0.00000       0.00000       0.00000       0.00000       0.00000       0.00000       0.00000       0.00000       0.00000       0.00000       0.00000       0.00000
  10  26 4247.7831    1.1202 12.5122  9.9062  0.0002  0.1678   0.0134   0.4796    0.0773   0.0000   437.0351       1.50025       19.9583       70.5918       30.7259       15.4426      -23.8077      -7.51859       11.3771       4.19986      -4.52068      0.957937      0.281021     -0.954044    -0.0159148      0.116133    0.00478357    0.00510218   -0.00101594  -0.000108299       0.00000       0.00000       0.00000       0.00000       0.00000       0.00000       0.00000       0.00000       0.00000       0.00000       0.00000       0.00000       0.00000       0.00000       0.00000       0.00000       24.8387       30.8905       31.7951       30.0928       26.2566       21.7859       16.8275       12.1353       8.26530       5.18348       3.06313       1.70317      0.869367      0.410324      0.175831     0.0684424     0.0232508    0.00671083    0.00153590   0.000241114       0.00000       0.00000       0.00000       0.00000       0.00000       0.00000       0.00000       0.00000       0.00000       0.00000       0.00000       0.00000       0.00000       0.00000       0.00000       0.00000
  11  11 2199.7980    0.9104  0.7057 10.5153 -0.0004  0.0300   0.0313   0.0709    0.1241   0.0000   438.0670      0.442730       9.37168       6.38316       2.03966      0.309786    0.00621979    -0.0653975       2.61841      0.649686     0.0364285      0.929718     0.0340537    -0.0579534    -0.0376887     0.0162301   0.000401366    0.00142209   1.09233e-06   0.000227307   2.77144e-05   8.72819e-06       0.00000       0.00000       0.00000       0.00000       0.00000       0.00000       0.00000       0.00000       0.00000       0.00000       0.00000       0.00000       0.00000       0.00000       4.23484       5.12364       5.24817       4.99135       4.46612       3.57504       3.11439       2.14102       1.56841       1.04620      0.613413      0.382689      0.207419      0.108481     0.0482698     0.0228965    0.00896066    0.00337793   0.000942315   0.000270257   6.50827e-05   9.11900e-06       0.00000       0.00000       0.00000       0.00000       0.00000       0.00000       0.00000       0.00000       0.00000       0.00000       0.00000       0.00000       0.00000       0.00000
  11  12 2340.0166    1.2620  0.8459 10.7447 -0.0103  0.0358   0.0384   0.0743    0.1838   0.0000   432.4166       6.33604       13.5787       7.71579      -6.91040       4.78373     -0.168145      -2.34393      0.513100      -1.33089       1.00671     0.0129914     -0.220926    -0.0121840     0.0644987     0.0317505   -0.00261190    0.00156107   0.000789152  -0.000261334   2.56559e-05  -3.51723e-07       0.00000       0.00000       0.00000       0.00000       0.00000       0.00000       0.00000       0.00000       0.00000       0.00000       0.00000       0.00000       0.00000       0.00000       4.68634       5.71553       6.83057       5.46671       5.21317       4.59947       3.01293       2.57217       1.88781       1.04787      0.753613      0.461837      0.228181      0.122057     0.0706775     0.0243122     0.0102935    0.00428877    0.00151943   0.000372801   7.35761e-05   1.05496e-05       0.00000       0.00000       0.00000       0.00000       0.00000       0.00000       0.00000       0.00000       0.00000       0.00000       0.00000       0.00000       0.00000       0.00000
  11  13 2478.5343    1.7157  0.8823 10.8888 -0.0143  0.0427   0.0541   0.0787    0.2863   0.0000   434.9463       8.37798       12.7621      0.683551      -7.47871      -5.82779       3.55832     -0.482707     -0.574400      0.643139     -0.324273      0.230309     0.0792048     -0.149327     0.0348488    -0.0327097   -0.00299848   -0.00508764   0.000764060  -0.000443967  -3.72151e-05   1.45249e-06       0.00000       0.00000       0.00000       0.00000       0.00000       0.00000       0.00000       0.00000       0.00000       0.00000       0.00000       0.00000       0.00000       0.00000       9.14309       12.8628       13.2714       12.0749       9.92020       7.21323       5.06735       3.12924       1.92803       1.20617      0.737998      0.420120      0.223638      0.111602     0.0605288     0.0232725    0.00980693    0.00316164    0.00104705   0.000289594   6.25460e-05   1.02849e-05       0.00000       0.00000       0.00000       0.00000       0.00000       0.00000       0.00000       0.00000       0.00000       0.00000       0.00000       0.00000       0.00000       0.00000
  11  14 2617.0082    2.0453  1.0419 11.5193 -0.0069  0.0397   0.0586   0.0827    0.2405   0.0000   451.6627       8.86908       20.0123      -6.30694      -9.40591       2.90253       2.72064      -2.73108      -1.76454     -0.635871      0.101163      0.119618      0.215860     0.0836467     0.0266381     0.0146423    0.00597106    0.00268534  -0.000712075  -0.000183051   2.98241e-05  -6.79780e-06       0.00000       0.00000       0.00000       0.00000       0.00000       0.00000       0.00000       0.00000       0.00000       0.00000       0.00000       0.00000       0.00000       0.00000       6.33051       5.87330       6.69729       7.27023       5.98537       4.98107       4.20013       2.85477       1.85740       1.42157       1.03659      0.584120      0.269837      0.144408     0.0788749     0.0355819     0.0130530    0.00432691    0.00121443   0.000296983   6.24179e-05   9.48766e-06       0.00000       0.00000       0.00000       0.00000       0.00000       0.00000       0.00000       0.00000       0.00000       0.00000       0.00000       0.00000       0.00000       0.00000
  11  15 2756.1567    2.6632  1.0380 11.4869 -0.0076  0.0327   0.0755   0.0793    0.3139   0.0000   433.7955       14.8583       21.4239       4.51678      -7.82567      -1.77583      -1.51904      -6.16564       1.35383      -1.48323      0.548227     -0.392753     0.0258544      0.161467   -0.00257984     0.0113033    -0.0110218    0.00139089   0.000900694  -1.46436e-05   5.39680e-06  -6.66161e-06       0.00000       0.00000       0.00000       0.00000       0.00000       0.00000       0.00000       0.00000       0.00000       0.00000       0.00000       0.00000       0.00000       0.00000       4.76800       5.67058       5.82666       5.49220       4.88119       4.51528       3.16112       2.58482       1.80731       1.13185      0.743480      0.456085      0.214306      0.120050     0.0578032     0.0239215    0.00864216    0.00375564    0.00122623   0.000320529   6.17567e-05   1.07109e-05       0.00000       0.00000       0.00000       0.00000       0.00000       0.00000       0.00000       0.00000       0.00000       0.00000       0.00000       0.00000       0.00000       0.00000
  11  16 2895.4410    3.2757  0.9026 12.1741 -0.0058  0.0363   0.0967   0.0723    0.2486   0.0000   438.1979       5.15420       4.68965       5.94494      -9.78715      -4.73598       3.34674      -3.09772      -1.35084      -1.92249     -0.661357     -0.471468     0.0169473    -0.0639890    -0.0387204     0.0172154   -0.00411759    0.00140088  -0.000495493   0.000347555   5.76649e-05  -4.55915e-06       0.00000       0.00000       0.00000       0.00000       0.00000       0.00000       0.00000       0.00000       0.00000       0.00000       0.00000       0.00000       0.00000       0.00000       4.94391       5.23199       7.11676       5.37290       5.14267       5.04204       2.91249       2.70451       2.09809       1.06976      0.779947      0.506598      0.228193      0.136308     0.0711817     0.0255088    0.00961156    0.00476178    0.00169337   0.000392386   6.24408e-05   8.63867e-06       0.00000       0.00000       0.00000       0.00000       0.00000       0.00000       0.00000       0.00000       0.00000       0.00000       0.00000       0.00000       0.00000       0.00000
  11  17 3034.6359    3.7832  0.9458 12.6523  0.0028  0.0302   0.1078   0.0789    0.2205   0.0000   445.0730       18.3698       11.5223      -7.44939      -4.02809      -3.00590      -7.05720      0.613527     -0.927802      0.847914      0.122813     -0.872758     -0.274112    -0.0139247    -0.0462669   -0.00101295    0.00189162   -0.00153691   0.000975925   0.000188524   7.51444e-05  -1.08562e-05       0.00000       0.00000       0.00000       0.00000       0.00000       0.00000       0.00000       0.00000       0.00000       0.00000       0.00000       0.00000       0.00000       0.00000       4.81823       5.25058       5.36717       5.29423       4.74788       4.09375       3.17663       2.20835       1.54576       1.13391      0.717993      0.410189      0.228356      0.110530     0.0478690     0.0231688    0.00919035    0.00311982   0.000975494   0.000260583   5.43382e-05   8.53241e-06       0.00000       0.00000       0.00000       0.00000       0.00000       0.00000       0.00000       0.00000       0.00000       0.00000       0.00000       0.00000       0.00000       0.00000
  11  18 3173.5623    4.1088  1.1098 12.2778  0.0040  0.0342   0.1069   0.0818    0.3355   0.0000   434.1021       7.55867       4.69298       3.17139      -12.1023      -3.99625       7.73813      -2.73992       1.27234      -2.02946     -0.181666      0.230733     -0.173744    -0.0492754     0.0763177    0.00578330    -0.0111343    0.00716236  -0.000163446  -5.67944e-05  -5.87344e-06  -3.48399e-06       0.00000       0.00000       0.00000       0.00000       0.00000       0.00000       0.00000       0.00000       0.00000       0.00000       0.00000       0.00000       0.00000       0.00000       5.18543       6.12506       6.34404       6.18646       5.09202       4.47449       3.57334       2.70990       1.89955       1.17448      0.719403      0.418656      0.233789      0.119812     0.0604182     0.0249732     0.0103795    0.00373885    0.00117946   0.000291404   6.16154e-05   1.05865e-05       0.00000       0.00000       0.00000       0.00000       0.00000       0.00000       0.00000       0.00000       0.00000       0.00000       0.00000       0.00000       0.00000       0.00000
  11  19 3312.3979    3.5521  1.5883 11.7886 -0.0006  0.0446   0.0770   0.0931    0.2987   0.0000   437.6248       6.94745       6.38958      -6.58797      -3.80537     -0.147518       1.48596       1.39064       1.34921      -1.28169      0.165774     -0.448183      0.281245      0.119430   -0.00587443    -0.0263410    0.00159735   0.000825775   0.000698259  -0.000175606  -7.92074e-05   3.03295e-06       0.00000       0.00000       0.00000       0.00000       0.00000       0.00000       0.00000       0.00000       0.00000       0.00000       0.00000       0.00000       0.00000       0.00000       6.95759       7.29959       8.28446       8.21119       6.53265       5.60627       4.83840       3.59145       2.21673       1.55391       1.07610      0.590750      0.282188      0.155794     0.0853211     0.0395363     0.0145595    0.00484417    0.00145659   0.000375951   7.54058e-05   1.15932e-05       0.00000       0.00000       0.00000       0.00000       0.00000       0.00000       0.00000       0.00000       0.00000       0.00000       0.00000       0.00000       0.00000       0.00000
  11  20 3451.6754    3.1394  2.4036 11.5898 -0.0029  0.0499   0.0583   0.1244    0.1765   0.0000   458.0627       24.2076       11.9310       9.79523       14.8904      -18.4309       9.03609       1.94924       1.30985      0.530381       2.05704     -0.116296     -0.137748    -0.0241165     -0.106854     0.0214839    -0.0155981  -0.000593224    0.00460756  -0.000321882   0.000163890  -1.96623e-06       0.00000       0.00000       0.00000       0.00000       0.00000       0.00000       0.00000       0.00000       0.00000       0.00000       0.00000       0.00000       0.00000       0.00000       7.56433       9.30855       9.39219       9.10922       8.06526       6.65437       4.87278       3.79499       2.66919       1.68375       1.08820      0.608918      0.365672      0.178781     0.0853999     0.0351981     0.0144824    0.00488014    0.00178014   0.000460445   9.81141e-05   1.60515e-05       0.00000       0.00000       0.00000       0.00000       0.00000       0.00000       0.00000       0.00000       0.00000       0.00000       0.00000       0.00000       0.00000       0.00000
  11  21 3591.3537    2.5198  3.6066 10.9127 -0.0012  0.0623   0.0377   0.1572    0.1363   0.0000   410.6287       14.9403       19.5794      -8.92480      -14.6231       5.60066       7.85704       1.40354      0.400132      0.200037      -1.55603     -0.707729     -0.390242      0.299643    -0.0855926   -0.00408359     0.0542063   -0.00465379   -0.00281854   0.000213783   0.000111404   7.23279e-06       0.00000       0.00000       0.00000       0.00000       0.00000       0.00000       0.00000       0.00000       0.00000       0.00000       0.00000       0.00000       0.00000       0.00000       8.87384       11.0235       11.7244       10.3345       9.71871       7.93166       6.22110       4.90371       3.31594       2.15669       1.30441      0.762274      0.433274      0.222668      0.105490     0.0459898     0.0186995    0.00673055    0.00227244   0.000651262   0.000137156   1.92227e-05       0.00000       0.00000       0.00000       0.00000       0.00000       0.00000       0.00000       0.00000       0.00000       0.00000       0.00000       0.00000       0.00000       0.00000
  11  22 3730.8391    2.1897  4.7072 10.6261 -0.0020  0.0720   0.0295   0.1929    0.1221   0.0000   432.4267       27.4164      -1.05198      -7.18422      -10.4248      -7.15103       16.5976      -4.26404      -5.35459     -0.542696       1.84494      0.307548     -0.491405      0.122652     -0.107638   -0.00755924     0.0173204    0.00871836   -0.00100646  -0.000885075  -0.000122767   4.24467e-05       0.00000       0.00000       0.00000       0.00000       0.00000       0.00000       0.00000       0.00000       0.00000       0.00000       0.00000       0.00000       0.00000       0.00000       10.0763       12.4578       13.0310       12.4340       10.8978       9.27511       7.28354       5.29336       3.82859       2.53039       1.56915      0.901559      0.529135      0.264582      0.122057     0.0555741     0.0231081    0.00821650    0.00268742   0.000712015   0.000158713   2.41749e-05       0.00000       0.00000       0.00000       0.00000       0.00000       0.00000       0.00000       0.00000       0.00000       0.00000       0.00000       0.00000       0.00000       0.00000
  11  23 3870.8574    1.7710  6.4245 10.4701 -0.0022  0.0907   0.0223   0.2514    0.1015   0.0000   441.1322       31.7732     -0.312964       16.5291     -0.856687       7.37521       17.3094      -10.5630       1.28830       3.70934      -1.07047       1.19820      -1.03215    -0.0447914    -0.0730502    -0.0574680    -0.0457924    0.00458297    0.00452497  -7.18598e-05  -0.000406218   1.15483e-05       0.00000       0.00000       0.00000       0.00000       0.00000       0.00000       0.00000       0.00000       0.00000       0.00000       0.00000       0.00000       0.00000       0.00000       12.8017       16.2498       16.5989       16.1704       14.0967       11.5762       9.28254       6.76996       4.82625       3.06726       2.03435       1.13789      0.654253      0.325022      0.165933     0.0700865     0.0290297    0.00992117    0.00341087   0.000880045   0.000207282   3.13436e-05       0.00000       0.00000       0.00000       0.00000       0.00000       0.00000       0.00000       0.00000       0.00000       0.00000       0.00000       0.00000       0.00000       0.00000
  11  24 4011.2235    1.4516  8.6757 10.1704 -0.0022  0.1143   0.0169   0.3227    0.0871   0.0000   442.1155       11.5427     -0.406440      -9.75552       11.7846       6.84997      -13.2523      -23.7932       1.43333      -5.29298      -1.94300     -0.301650      0.616254     -0.511822    -0.0705075     -0.148457     0.0243595    0.00935751   3.48204e-05   -0.00127459   0.000478559   1.54523e-05       0.00000       0.00000       0.00000       0.00000       0.00000       0.00000       0.00000       0.00000       0.00000       0.00000       0.00000       0.00000       0.00000       0.00000       15.7732       19.7693       20.3005       19.6074       17.4040       14.6519       11.7523       8.68975       6.03141       4.16083       2.51326       1.51862      0.814030      0.430558      0.199696     0.0922857     0.0364186     0.0137144    0.00418692    0.00120038   0.000261557   3.96104e-05       0.00000       0.00000       0.00000       0.00000       0.00000       0.00000       0.00000       0.00000       0.00000       0.00000       0.00000       0.00000       0.00000       0.00000
  11  25 4151.3121    1.2241 10.5160 10.0640 -0.0025  0.1406   0.0143   0.3844    0.0760   0.0000   382.4132       5.36591       19.2827     -0.511989      -24.8571      -21.2190      -6.52088      -15.7911       15.2564      -4.90253     -0.163438      -1.85896      0.662981      0.129785      0.429803      0.109884   -0.00619907    0.00764264   -0.00200149   0.000806806   0.000410144   9.53381e-05       0.00000       0.00000       0.00000       0.00000       0.00000       0.00000       0.00000       0.00000       0.00000       0.00000       0.00000       0.00000       0.00000       0.00000       19.1839       25.0902       25.3666       24.3633       21.8460       18.2528       14.1367       10.7045       7.47013       4.98929       3.16628       1.81468       1.03918      0.530818      0.247120      0.113552     0.0453907     0.0162847    0.00546772    0.00151098   0.000331009   5.08049e-05       0.00000       0.00000       0.00000       0.00000       0.00000       0.00000       0.00000       0.00000       0.00000       0.00000       0.00000       0.00000       0.00000       0.00000
  11  27 4433.0449    0.8534 14.7819 10.0145 -0.0026  0.2169   0.0109   0.6041    0.0560   0.0000   442.4166       5.26305       45.2532      -23.9929      -34.6356       5.87195      -1.39276       19.8635      -8.57826      -3.77531     -0.181951      -2.15171      -3.10601       2.77259      0.452356     -0.235566     0.0424287    0.00837286    0.00375965    0.00264089   0.000611844  -9.37292e-05       0.00000       0.00000       0.00000       0.00000       0.00000       0.00000       0.00000       0.00000       0.00000       0.00000       0.00000       0.00000       0.00000       0.00000       29.9950       37.8161       39.3095       37.7212       33.4868       27.9366       22.4553       16.5984       11.8820       7.87799       5.01654       2.99492       1.64701      0.867918      0.419018      0.186736     0.0745756     0.0273141    0.00860979    0.00231826   0.000511304   7.49189e-05       0.00000       0.00000       0.00000       0.00000       0.00000       0.00000       0.00000       0.00000       0.00000       0.00000       0.00000       0.00000       0.00000       0.00000
  12  11 2235.8696    0.9979  0.7256 10.4024 -0.0076  0.0418   0.0322   0.0624    0.1477   0.0000   442.2806       6.72275       5.88875      -4.80722      -7.53349      -1.01149      -2.69138      -1.86210      -3.97375     -0.891206      0.101600      0.167384     0.0400696    -0.0732236    -0.0414470     0.0156259    -0.0280002   -0.00724545    0.00282466   -0.00150886  -0.000587194   1.67748e-05   2.62986e-06  -1.96887e-06       0.00000       0.00000       0.00000       0.00000       0.00000       0.00000       0.00000       0.00000       0.00000       0.00000       0.00000       0.00000       4.89470       6.59056       5.48415       6.85544       6.44838       4.47225       3.84599       2.81043       2.62308       1.45655      0.959950      0.517280      0.393044      0.237995      0.120068     0.0601437     0.0203438    0.00963221    0.00299745    0.00113977   0.000395158   8.41727e-05   2.71687e-05   3.90598e-06       0.00000       0.00000       0.00000       0.00000       0.00000       0.00000       0.00000       0.00000       0.00000       0.00000       0.00000       0.00000
  12  12 2376.2974    1.4062  0.9009 10.5373 -0.0048  0.0312   0.0401   0.0717    0.2391   0.0000   441.4746       4.02165       15.0545       11.4397      -1.36702     -0.317439      -2.99774      -2.25758      -1.90413      0.109384     -0.159196     -0.474614    -0.0104648     0.0507186     0.0380672    -0.0550281     0.0110041    0.00246383    0.00234923   5.58223e-05  -8.82513e-05  -0.000117301   2.13028e-05   5.84436e-07       0.00000       0.00000       0.00000       0.00000       0.00000       0.00000       0.00000       0.00000       0.00000       0.00000       0.00000       0.00000       4.29549       5.20300       5.52610       5.41795       4.75087       4.01769       3.18182       2.58841       1.67175       1.18077      0.841983      0.520426      0.288367      0.152263     0.0808260     0.0438496     0.0187654    0.00806168    0.00280316   0.000938184   0.000297198   8.03755e-05   1.50161e-05   2.41154e-06       0.00000       0.00000       0.00000       0.00000       0.00000       0.00000       0.00000       0.00000       0.00000       0.00000       0.00000       0.00000
  12  13 2515.4411    1.8692  0.9742 10.6227 -0.0058  0.0302   0.0507   0.0727    0.4002   0.0000   443.2025       4.50423       17.9825      -6.84922     -0.488169     -0.852002      -4.73738       3.37726      -3.26477      0.451493      0.107258      0.595623      0.217519     0.0119972    -0.0529225   8.86604e-05   -0.00826155     0.0147572   0.000255506   0.000481847   0.000343771  -2.90284e-05  -9.50526e-06   1.62349e-06       0.00000       0.00000       0.00000       0.00000       0.00000       0.00000       0.00000       0.00000       0.00000       0.00000       0.00000       0.00000       4.25345       5.18712       5.27243       4.95092       4.66065       3.97667       3.23835       2.46212       1.79569       1.23007      0.792409      0.513982      0.290540      0.149610     0.0795891     0.0391235     0.0165177    0.00697334    0.00272916   0.000945900   0.000284141   7.67543e-05   1.62126e-05   2.25921e-06       0.00000       0.00000       0.00000       0.00000       0.00000       0.00000       0.00000       0.00000       0.00000       0.00000       0.00000       0.00000
  12  14 2654.5854    2.3317  0.9104 11.4180 -0.0044  0.0296   0.0666   0.0733    0.2978   0.0000   440.8159       2.87522       13.2682      -2.71216       1.02556       1.35735      0.173643      -3.87525      0.342752      -1.89016      0.873214      0.807874     -0.582690    -0.0775112    -0.0516860    0.00819947     0.0169732     0.0148721  -0.000981879  -0.000724731   0.000361630  -4.40107e-06  -1.58598e-05   5.58519e-07       0.00000       0.00000       0.00000       0.00000       0.00000       0.00000       0.00000       0.00000       0.00000       0.00000       0.00000       0.00000       3.75975       4.49976       4.52279       4.49993       4.26306       3.53538       2.84396       2.31604       1.69165       1.16269      0.755356      0.476939      0.277159      0.162858     0.0793397     0.0401657     0.0167412    0.00745873    0.00249325   0.000934232   0.000282366   7.53348e-05   1.54899e-05   2.27166e-06       0.00000       0.00000       0.00000       0.00000       0.00000       0.00000       0.00000       0.00000       0.00000       0.00000       0.00000       0.00000
  12  15 2794.5251    2.8578  0.8541 12.1868 -0.0072  0.0311   0.0829   0.0658    0.2189   0.0000   439.0989       6.12570       9.35449      -5.06150       1.36733       2.19502       4.51863      0.227713      -1.96089     -0.216598      -1.37918    -0.0455377    -0.0974194     0.0866620    -0.0898090    0.00617955     0.0365587   -0.00324708  -0.000374769  -0.000367385   0.000450869  -7.96433e-05  -2.57389e-05   6.93044e-08       0.00000       0.00000       0.00000       0.00000       0.00000       0.00000       0.00000       0.00000       0.00000       0.00000       0.00000       0.00000       3.90441       4.92707       4.74846       5.03377       4.57920       3.62059       3.18623       2.29115       1.95130       1.14073      0.821608      0.455379      0.296825      0.168066     0.0861997     0.0438820     0.0178130    0.00787119    0.00275299   0.000962247   0.000315627   6.78611e-05   1.92789e-05   2.68234e-06       0.00000       0.00000       0.00000       0.00000       0.00000       0.00000       0.00000       0.00000       0.00000       0.00000       0.00000       0.00000
  12  16 2934.3987    3.4493  0.8698 12.4104 -0.0104  0.0301   0.0992   0.0689    0.2345   0.0000   441.9607       8.60870       10.6166       2.79821       5.93428      -7.45800       1.53024    -0.0273479       3.54055      0.438071       1.31845     -0.912815      0.259457     -0.343036    -0.0972142    -0.0550518     0.0217964    0.00468648   -0.00147272   0.000681210  -0.000388754  -4.51663e-08  -7.94091e-07  -2.75240e-07       0.00000       0.00000       0.00000       0.00000       0.00000       0.00000       0.00000       0.00000       0.00000       0.00000       0.00000       0.00000       4.71951       5.65628       5.70336       5.05422       4.57256       4.15475       3.40524       2.81851       2.05019       1.30493      0.819399      0.480777      0.269498      0.146072     0.0758694     0.0372314     0.0159063    0.00647210    0.00245197   0.000871253   0.000277831   6.81948e-05   1.28716e-05   1.89274e-06       0.00000       0.00000       0.00000       0.00000       0.00000       0.00000       0.00000       0.00000       0.00000       0.00000       0.00000       0.00000
  12  17 3073.9004    4.1050  0.9999 12.0273 -0.0004  0.0345   0.1067   0.0730    0.3778   0.0000   441.9866       13.2230       15.5639      -2.23930      -2.09838      0.772219      0.965914       1.36463       1.55730      -1.53538      -1.26626     0.0600723      0.191483      0.276007     0.0733324     0.0369925    -0.0251336   -0.00970002  -0.000655944    0.00137238   0.000598155  -3.62918e-05  -2.55024e-05  -1.03631e-06       0.00000       0.00000       0.00000       0.00000       0.00000       0.00000       0.00000       0.00000       0.00000       0.00000       0.00000       0.00000       4.40789       5.03893       5.77055       4.96319       4.92110       4.33757       3.43119       2.59092       1.98048       1.29758       1.00303      0.511246      0.322020      0.206686     0.0869521     0.0397684     0.0210778    0.00937086    0.00303214    0.00117432   0.000405927   8.82999e-05   1.91545e-05   2.43242e-06       0.00000       0.00000       0.00000       0.00000       0.00000       0.00000       0.00000       0.00000       0.00000       0.00000       0.00000       0.00000
  12  18 3213.3628    3.8588  1.2535 12.6031 -0.0043  0.0431   0.0938   0.0896    0.2306   0.0000   441.2941       14.8937       16.1957       8.53101       3.30327       1.69261       1.68518       3.14442      0.664391      -3.44679    -0.0213327      0.595504     -0.294237      0.166553    -0.0197127   -0.00979087    -0.0179559   -0.00967928   0.000694369    0.00104396   8.22204e-05  -9.48379e-05   2.88798e-05  -1.13499e-07       0.00000       0.00000       0.00000       0.00000       0.00000       0.00000       0.00000       0.00000       0.00000       0.00000       0.00000       0.00000       7.52531       10.2180       11.0826       10.3722       8.71001       6.88455       4.75261       3.38951       2.24387       1.39749      0.935489      0.555121      0.310018      0.183768     0.0899604     0.0449809     0.0204518    0.00863333    0.00299810    0.00117581   0.000369719   9.09218e-05   1.79518e-05   2.79234e-06       0.00000       0.00000       0.00000       0.00000       0.00000       0.00000       0.00000       0.00000       0.00000       0.00000       0.00000       0.00000
  12  19 3352.7931    3.4436  1.8390 11.6964 -0.0100  0.0397   0.0679   0.1031    0.2238   0.0000   446.9376       9.64558       23.2686      0.483401      -2.63339      -5.39451     -0.505442       2.28142       2.39011      -1.17974    -0.0613087     -0.103279       1.11969     -0.353257      0.115385     0.0238542    -0.0145522   -0.00649898    0.00478033    0.00168921   4.86755e-05  -5.10346e-05   2.09667e-05   6.40353e-07       0.00000       0.00000       0.00000       0.00000       0.00000       0.00000       0.00000       0.00000       0.00000       0.00000       0.00000       0.00000       5.43979       6.89358       6.99795       6.77445       6.08432       5.11376       4.17452       3.10943       2.29010       1.54021       1.01585      0.640665      0.368468      0.196803      0.102542     0.0499938     0.0225285    0.00918566    0.00354622    0.00124620   0.000369092   9.68584e-05   2.17252e-05   3.18139e-06       0.00000       0.00000       0.00000       0.00000       0.00000       0.00000       0.00000       0.00000       0.00000       0.00000       0.00000       0.00000
  12  20 3492.5186    2.8382  2.8644 11.2697 -0.0002  0.0518   0.0447   0.1279    0.1430   0.0000   430.2253       10.4610       15.6000       17.8943       4.54227       5.38785       3.10246      -1.76311      -5.19252      -1.39724     -0.868853     -0.403207    0.00986619    -0.0844870     -0.117714    -0.0662305    -0.0166636   -0.00539896    0.00563611  -0.000918676  -0.000529987  -0.000179227   1.50342e-05  -2.57352e-06       0.00000       0.00000       0.00000       0.00000       0.00000       0.00000       0.00000       0.00000       0.00000       0.00000       0.00000       0.00000       6.86166       8.21062       8.87852       8.42723       7.85991       6.48932       5.23949       4.11216       2.90815       2.01163       1.34177      0.860415      0.484639      0.268185      0.141470     0.0700757     0.0319645     0.0128836    0.00485011    0.00170693   0.000514621   0.000139405   2.81511e-05   3.83321e-06       0.00000       0.00000       0.00000       0.00000       0.00000       0.00000       0.00000       0.00000       0.00000       0.00000       0.00000       0.00000
  12  21 3632.6686    2.3329  3.8085 10.9503 -0.0017  0.0609   0.0325   0.1606    0.1138   0.0000   434.5302       19.4294       8.12446       5.95537      -20.0140      -12.9668       10.5277      -3.17623      -5.05075      -1.95703      -2.82325   -0.00583775     -0.821482      0.300820     0.0104800    -0.0537145     0.0799168    -0.0174265    0.00380888   0.000515845   0.000684354  -0.000158455  -1.86775e-05  -1.49780e-06       0.00000       0.00000       0.00000       0.00000       0.00000       0.00000       0.00000       0.00000       0.00000       0.00000       0.00000       0.00000       8.26148       10.3323       10.8600       10.5037       9.39748       7.90834       6.15118       4.90010       3.42664       2.40410       1.54414      0.962602      0.565504      0.316929      0.163030     0.0801716     0.0357312     0.0150386    0.00561067    0.00196823   0.000602735   0.000162798   3.18826e-05   4.79067e-06       0.00000       0.00000       0.00000       0.00000       0.00000       0.00000       0.00000       0.00000       0.00000       0.00000       0.00000       0.00000
  12  22 3772.6742    2.0119  5.3096 10.5404 -0.0005  0.0760   0.0256   0.1979    0.1143   0.0000   443.2183       32.4323      -6.85794      -17.8889       16.7056      -2.60875      -3.77262      -18.1523       4.57126     -0.781901      -3.23062     -0.453839      0.389845    -0.0129226     -0.286314     0.0313579     0.0460522   -0.00253149   -0.00181659   -0.00316874   0.000142240   0.000239867  -6.39182e-05   7.25172e-06       0.00000       0.00000       0.00000       0.00000       0.00000       0.00000       0.00000       0.00000       0.00000       0.00000       0.00000       0.00000       10.2454       12.3445       12.6422       12.6544       11.1544       9.69035       7.94393       6.18269       4.47859       3.04853       2.03526       1.23161      0.728479      0.396823      0.207165      0.101413     0.0456462     0.0191005    0.00719443    0.00242956   0.000754347   0.000189978   4.07572e-05   6.09706e-06       0.00000       0.00000       0.00000       0.00000       0.00000       0.00000       0.00000       0.00000       0.00000       0.00000       0.00000       0.00000
  12  23 3913.1899    1.6785  7.2357 10.4288 -0.0023  0.0944   0.0197   0.2595    0.0896   0.0000   465.5561      -24.2697      -12.7834      -12.7496      -18.3010       16.2967      -13.2207      -4.59576       1.88321       1.50965       3.86662      -1.92320     -0.673315     -0.111132    -0.0838475    -0.0853567    -0.0630740     0.0238563  -0.000927705   -0.00135626   -0.00117899  -0.000224786   9.20024e-05  -7.32323e-06       0.00000       0.00000       0.00000       0.00000       0.00000       0.00000       0.00000       0.00000       0.00000       0.00000       0.00000       0.00000       12.3596       15.3209       15.7602       15.5853       14.3075       12.1270       9.65044       7.31693       5.44637       3.71894       2.50555       1.57560      0.925685      0.503648      0.261724      0.131894     0.0554319     0.0241048    0.00899930    0.00316674   0.000977492   0.000251411   5.37929e-05   7.74068e-06       0.00000       0.00000       0.00000       0.00000       0.00000       0.00000       0.00000       0.00000       0.00000       0.00000       0.00000       0.00000
  12  24 4053.5988    1.3670  8.9771 10.2759 -0.0013  0.1141   0.0157   0.3297    0.0771   0.0000   463.1514       38.5176      -24.5775      -15.1001       14.0086      0.646878      -1.96378      0.791407      -7.71373     -0.707656      -1.22450      -3.03694       1.13032      0.960052      0.141014     0.0116235      0.115026     0.0304158     0.0161468    0.00291390  -2.19225e-05   0.000331693   3.13051e-05  -4.00135e-06       0.00000       0.00000       0.00000       0.00000       0.00000       0.00000       0.00000       0.00000       0.00000       0.00000       0.00000       0.00000       14.3780       18.2571       19.0345       18.7663       17.0782       14.2548       11.4645       9.23142       6.50484       4.55319       2.97028       1.85335       1.09491      0.608887      0.320163      0.159225     0.0710197     0.0298198     0.0112337    0.00387511    0.00121233   0.000329768   6.70168e-05   9.74494e-06       0.00000       0.00000       0.00000       0.00000       0.00000       0.00000       0.00000       0.00000       0.00000       0.00000       0.00000       0.00000
  12  25 4194.3867    1.1585 11.3155 10.1316 -0.0013  0.1443   0.0135   0.4009    0.0694   0.0000   447.1212       52.5241       26.8642      -42.5117      -24.6887      -3.79114      -5.35318      -19.4906       2.61607       3.56954      0.956405      -3.61015      -1.10233     -0.243463      0.193525     -0.127965    -0.0353082     0.0107003     0.0100944   0.000667810   0.000154059   6.82990e-05   2.77888e-05  -3.74427e-06       0.00000       0.00000       0.00000       0.00000       0.00000       0.00000       0.00000       0.00000       0.00000       0.00000       0.00000       0.00000       19.3752       24.4503       25.8628       24.7873       22.6642       18.3442       15.3753       11.9022       8.42573       5.81185       3.77672       2.38173       1.36851      0.745227      0.401124      0.197366     0.0903205     0.0368060     0.0141700    0.00483114    0.00148418   0.000406748   8.54240e-05   1.14638e-05       0.00000       0.00000       0.00000       0.00000       0.00000       0.00000       0.00000       0.00000       0.00000       0.00000       0.00000       0.00000
  12  26 4335.3453    0.9938 13.4782 10.0400 -0.0011  0.1756   0.0118   0.5035    0.0634   0.0000   443.3302       45.0740      -29.3594      -1.06105       3.07373      -26.4808       2.64259      -18.4962       1.94898       1.70922      0.803991     -0.964055      -1.64195    -0.0634194     0.0112482     -0.165298     -0.255255     0.0350652    -0.0118878    -0.0123748   0.000880182  -9.42600e-05  -4.50262e-05  -1.34563e-05       0.00000       0.00000       0.00000       0.00000       0.00000       0.00000       0.00000       0.00000       0.00000       0.00000       0.00000       0.00000       22.2036       28.2817       29.3592       28.1529       26.5808       22.0859       18.3504       13.9099       10.3839       7.13928       4.74167       2.92221       1.77936      0.959190      0.515508      0.249765      0.112256     0.0468039     0.0184092    0.00615615    0.00194020   0.000504452   0.000109261   1.46892e-05       0.00000       0.00000       0.00000       0.00000       0.00000       0.00000       0.00000       0.00000       0.00000       0.00000       0.00000       0.00000
  13   9 1983.8147    0.5514  0.4646 10.1394 -0.0051  0.0265   0.0214   0.0528    0.0721   0.0000   439.3818      -3.52288       8.92978       4.92089      -2.14461       6.67241    -0.0700495      0.998498       1.02100      0.895395      0.244447     -0.378608      0.220586  -0.000903197   -0.00687957     0.0544243    -0.0541920    0.00681135    0.00248459   -0.00141519  -0.000414290  -4.76716e-05   1.03112e-05  -2.19148e-05   1.34252e-06   1.44568e-07       0.00000       0.00000       0.00000       0.00000       0.00000       0.00000       0.00000       0.00000       0.00000       0.00000       2.77964       3.45516       3.97988       3.70174       3.23279       3.07856       2.50220       1.97746       1.35524       1.12756      0.712857      0.444100      0.314800      0.168227     0.0923778     0.0525128     0.0265972     0.0109146    0.00520142    0.00233374   0.000828843   0.000244245   7.59554e-05   1.92515e-05   3.39001e-06   5.12667e-07       0.00000       0.00000       0.00000       0.00000       0.00000       0.00000       0.00000       0.00000       0.00000       0.00000
  13  11 2271.1306    1.0755  0.8538 10.3008 -0.0025  0.0316   0.0299   0.0707    0.1518   0.0000   437.6229      -1.56360       12.2132      -5.79754      0.959911       2.99156       1.13461     -0.855597      -1.02782     -0.645616     -0.176722      0.674383     0.0959102   -0.00543498    -0.0703949     0.0223722   -0.00885572    -0.0159681   -0.00632150   0.000592381   0.000495636  -0.000189345   0.000103133   5.13036e-06  -5.18965e-06  -3.10739e-07       0.00000       0.00000       0.00000       0.00000       0.00000       0.00000       0.00000       0.00000       0.00000       0.00000       4.13979       4.28866       4.08704       5.12240       4.88560       3.69636       2.90268       2.47212       2.04240       1.39456      0.909154      0.586127      0.384814      0.239310      0.143099     0.0748963     0.0372211     0.0155383    0.00638130    0.00218799   0.000792319   0.000242398   6.97154e-05   1.67416e-05   3.72959e-06   5.45497e-07       0.00000       0.00000       0.00000       0.00000       0.00000       0.00000       0.00000       0.00000       0.00000       0.00000
  13  12 2411.8345    1.4477  0.8275 10.9789 -0.0074  0.0281   0.0418   0.0670    0.1514   0.0000   432.1178       1.01780       19.3707       2.95791       2.11614       9.94062       2.18337      -4.18278    -0.0766435      0.563940       1.23218      0.259902     -0.426774      0.129691    0.00394211    -0.0246577     0.0288146  -0.000522011    0.00228437   -0.00207051   -0.00140282   3.55930e-05  -2.13769e-05   1.06580e-05   3.54154e-06   6.35999e-07       0.00000       0.00000       0.00000       0.00000       0.00000       0.00000       0.00000       0.00000       0.00000       0.00000       3.42118       4.16831       4.20685       4.65833       3.91062       3.16950       3.10889       2.30857       1.80764       1.10769      0.896882      0.538530      0.347029      0.183250      0.102498     0.0573896     0.0286615     0.0146219    0.00580518    0.00237271   0.000782988   0.000244363   7.70344e-05   1.56764e-05   4.37431e-06   5.84470e-07       0.00000       0.00000       0.00000       0.00000       0.00000       0.00000       0.00000       0.00000       0.00000       0.00000
  13  13 2551.7629    2.0116  0.8275 11.4637 -0.0044  0.0301   0.0596   0.0676    0.1922   0.0000   430.9305       6.00753       14.7574       3.55914      -2.64707      -3.40931     -0.821991      -1.20505     0.0946978      -1.30054     -0.145479     -0.246380      0.187363     0.0848900    -0.0218616    -0.0492831    -0.0107250   -0.00741156    0.00322320    0.00145449    0.00126135  -8.84444e-05  -8.06347e-05   1.40860e-05  -3.09929e-06   3.78653e-07       0.00000       0.00000       0.00000       0.00000       0.00000       0.00000       0.00000       0.00000       0.00000       0.00000       3.92926       4.69532       4.71111       4.74704       4.79921       3.84471       3.21619       2.12722       1.81197       1.33803      0.868278      0.617016      0.357749      0.238900      0.127221     0.0657365     0.0309876     0.0121374    0.00600174    0.00217631   0.000813673   0.000289460   6.60919e-05   1.95759e-05   4.34837e-06   5.00448e-07       0.00000       0.00000       0.00000       0.00000       0.00000       0.00000       0.00000       0.00000       0.00000       0.00000
  13  14 2691.6876    2.5301  0.9072 11.0847 -0.0063  0.0284   0.0706   0.0702    0.4302   0.0000   441.3820       5.51390       17.2526       3.15194       2.34866     -0.790615     -0.278643     0.0514941     -0.743032      -1.52189      -1.09900    -0.0709123     -0.380393    -0.0740309    -0.0821760   -0.00551886     0.0230127    -0.0145007   -0.00720284    0.00440776  -1.94654e-05  -1.38521e-05  -4.24034e-05   2.75461e-05  -1.04157e-06  -3.45334e-07       0.00000       0.00000       0.00000       0.00000       0.00000       0.00000       0.00000       0.00000       0.00000       0.00000       3.42890       4.33914       4.33845       4.35132       4.08809       3.30704       3.00591       2.21903       1.91975       1.18727      0.878661      0.528102      0.340218      0.193721      0.107419     0.0586110     0.0281002     0.0133464    0.00522596    0.00220516   0.000747566   0.000259271   7.74973e-05   1.73405e-05   4.46223e-06   5.61981e-07       0.00000       0.00000       0.00000       0.00000       0.00000       0.00000       0.00000       0.00000       0.00000       0.00000
  13  15 2832.2226    3.1744  0.8670 11.8104 -0.0069  0.0259   0.0863   0.0651    0.3530   0.0000   438.9598     -0.850517       7.35089     -0.564837      -2.01024       1.75708       2.27222       2.93456      0.902052       1.22006      0.626866     -0.641791     -0.287794     0.0426773     0.0480967    -0.0350929    -0.0206710    0.00140970    0.00216284    0.00166195  -0.000573069  -0.000258727   3.09729e-05  -2.51113e-05  -3.57665e-06   4.43685e-07       0.00000       0.00000       0.00000       0.00000       0.00000       0.00000       0.00000       0.00000       0.00000       0.00000       3.29731       3.98100       4.33197       4.27207       3.68894       3.31908       2.69097       2.07529       1.55909       1.12140      0.756768      0.483276      0.309295      0.171792     0.0963583     0.0516090     0.0257368     0.0116582    0.00506268    0.00208080   0.000764663   0.000239758   6.88528e-05   1.59579e-05   3.18904e-06   4.68492e-07       0.00000       0.00000       0.00000       0.00000       0.00000       0.00000       0.00000       0.00000       0.00000       0.00000
  13  16 2972.7118    3.7289  0.8877 12.1454 -0.0042  0.0302   0.1040   0.0686    0.3152   0.0000   438.9212       11.0937       7.92869      -3.23989       2.99634      -1.04460      -1.44305      0.257050     -0.300942    -0.0756496     -0.179496     -0.133601      0.378589    -0.0358538      0.112467    -0.0284666    -0.0322391    0.00321599   -0.00498825   0.000573116   0.000775574   0.000218417   2.29895e-05   4.73100e-06   3.48942e-06  -3.61280e-07       0.00000       0.00000       0.00000       0.00000       0.00000       0.00000       0.00000       0.00000       0.00000       0.00000       3.78722       4.34230       5.06023       4.08210       4.56026       3.99329       2.84838       2.59160       1.61553       1.21805       1.00473      0.549664      0.384313      0.230712      0.100313     0.0626611     0.0299668     0.0109540    0.00626564    0.00246700   0.000660202   0.000275621   0.000100588   2.35118e-05   3.71607e-06   4.23742e-07       0.00000       0.00000       0.00000       0.00000       0.00000       0.00000       0.00000       0.00000       0.00000       0.00000
  13  17 3112.5311    3.8384  0.9283 13.0060 -0.0043  0.0291   0.1074   0.0715    0.1934   0.0000   440.5398       9.28716       9.96391       3.27379       8.26433      -1.43911      -5.79806      -2.35935       3.79362    -0.0854331     -0.648537     -0.203062     -0.168033     0.0303696    -0.0419874   -0.00210210    -0.0112852     0.0208740   0.000234975   -0.00130134    0.00128351  -7.86054e-05   7.87273e-05  -2.50412e-05  -1.29581e-06   7.69818e-07       0.00000       0.00000       0.00000       0.00000       0.00000       0.00000       0.00000       0.00000       0.00000       0.00000       3.79090       4.75722       4.92645       4.59146       4.25448       3.75810       3.13148       2.41172       1.90943       1.30055      0.857199      0.546415      0.330797      0.193531      0.106561     0.0547351     0.0261468     0.0122213    0.00500371    0.00205666   0.000792156   0.000264603   7.57347e-05   1.82918e-05   3.84167e-06   5.29605e-07       0.00000       0.00000       0.00000       0.00000       0.00000       0.00000       0.00000       0.00000       0.00000       0.00000
  13  18 3252.4314    3.7312  1.3385 12.2680 -0.0038  0.0360   0.0831   0.0917    0.2294   0.0000   433.9970       10.0657       20.4200     -0.336925       3.36119      -3.77311      -1.96066       2.69210       3.22619      -3.07942      -1.71324     -0.245588      0.205712    -0.0951346   -0.00661349   -0.00436749     0.0286923    0.00126925   -0.00148258   0.000443434  -0.000182116  -0.000126825   2.98158e-05   1.83085e-05   2.61245e-06  -7.80479e-07       0.00000       0.00000       0.00000       0.00000       0.00000       0.00000       0.00000       0.00000       0.00000       0.00000       4.17720       5.20160       5.90919       5.67037       5.11583       4.32227       3.76309       2.73204       2.11005       1.53104       1.00591      0.697226      0.408603      0.248861      0.139944     0.0707683     0.0364602     0.0166332    0.00758485    0.00293633    0.00113711   0.000367109   9.79356e-05   2.56048e-05   5.42682e-06   6.87788e-07       0.00000       0.00000       0.00000       0.00000       0.00000       0.00000       0.00000       0.00000       0.00000       0.00000
  13  19 3392.3922    3.3033  2.0434 11.7452 -0.0032  0.0422   0.0585   0.1032    0.1650   0.0000   445.9120       8.09664       8.19322      -5.80456      -1.79682      -3.67054      -4.90097      -1.50046      -1.63767      0.577500      0.834281      -1.45953      0.225529     -0.397810    -0.0627102     0.0711989     0.0820208    -0.0202118    0.00316114   0.000590681   6.59723e-05  -0.000317174  -0.000108820   1.33634e-05  -7.54811e-06  -4.87508e-07       0.00000       0.00000       0.00000       0.00000       0.00000       0.00000       0.00000       0.00000       0.00000       0.00000       5.10771       6.30240       6.53534       6.45596       5.96931       5.37947       4.33893       3.25871       2.48582       1.79520       1.26907      0.807033      0.530145      0.292297      0.164725     0.0853520     0.0417663     0.0187500    0.00810879    0.00333998    0.00124793   0.000386078   0.000118991   2.79745e-05   5.85419e-06   8.35332e-07       0.00000       0.00000       0.00000       0.00000       0.00000       0.00000       0.00000       0.00000       0.00000       0.00000
  13  20 3532.6525    2.7397  3.0358 11.0981 -0.0032  0.0510   0.0412   0.1305    0.1385   0.0000   443.3220       33.1502       34.7395      -1.73626      -4.24750      -9.55689       4.81955      -5.68505       2.44185      -1.25048      -1.92119      -1.27957      0.469738      0.398279     -0.195465     -0.173395    0.00997252   -0.00668331    0.00158905    0.00534597  -0.000401289   0.000439659  -8.86857e-05  -3.49165e-05   1.13021e-05   1.47178e-06       0.00000       0.00000       0.00000       0.00000       0.00000       0.00000       0.00000       0.00000       0.00000       0.00000       6.52252       7.70198       8.07957       8.35832       7.59760       6.30889       5.32014       4.26368       3.13760       2.20022       1.51260       1.01658      0.622579      0.351612      0.201955      0.106928     0.0531382     0.0255833     0.0101482    0.00403567    0.00144055   0.000457183   0.000132674   3.35413e-05   6.82872e-06   9.55374e-07       0.00000       0.00000       0.00000       0.00000       0.00000       0.00000       0.00000       0.00000       0.00000       0.00000
  13  21 3673.1481    2.2603  4.4737 10.7897 -0.0021  0.0643   0.0291   0.1714    0.1007   0.0000   442.9878       7.19523       28.8612       1.39800       5.94928     -0.266220      0.996131     -0.425796      -7.97270      -1.42943      -2.77984     -0.739333     -0.271155     0.0481700      0.322183      0.281211     0.0158268    0.00555419    -0.0172728   -0.00166301   0.000734942  -8.79571e-05  -0.000259723   8.93466e-05   6.01472e-06   2.65231e-07       0.00000       0.00000       0.00000       0.00000       0.00000       0.00000       0.00000       0.00000       0.00000       0.00000       7.85682       9.90770       10.1923       10.1486       9.01624       8.19325       6.55549       5.25629       4.03357       2.83379       1.89329       1.23937      0.758768      0.439395      0.253310      0.127502     0.0657838     0.0287652     0.0129780    0.00485427    0.00192829   0.000618733   0.000180371   4.38755e-05   8.68818e-06   1.32259e-06       0.00000       0.00000       0.00000       0.00000       0.00000       0.00000       0.00000       0.00000       0.00000       0.00000
  13  22 3813.5941    1.8373  6.3819 10.3714 -0.0006  0.0817   0.0212   0.2222    0.1022   0.0000   439.1159       36.5751      0.461394      -5.79072     -0.668700      -22.9827     -0.648552       2.18318      -7.48471       3.55376       2.55062       2.88067     -0.971932    -0.0704596      0.345677      0.100534     -0.101964     0.0332226    -0.0138195   -0.00768540   -0.00131089   0.000407120   1.48919e-05   2.04292e-05   2.33152e-05  -2.11620e-06       0.00000       0.00000       0.00000       0.00000       0.00000       0.00000       0.00000       0.00000       0.00000       0.00000       10.1327       12.1465       13.2245       12.3853       11.8463       10.3471       8.35640       6.82025       5.06900       3.60399       2.45964       1.61424      0.992433      0.576279      0.316909      0.169950     0.0842463     0.0383416     0.0164116    0.00651595    0.00237614   0.000802950   0.000237323   5.92791e-05   1.12171e-05   1.47466e-06       0.00000       0.00000       0.00000       0.00000       0.00000       0.00000       0.00000       0.00000       0.00000       0.00000
  13  23 3954.5968    1.5558  7.7257 10.4015 -0.0006  0.0978   0.0177   0.2738    0.0790   0.0000   456.0607       9.21179       11.1147       33.3614       7.51234       12.3485  -7.37140e-05      -7.97154    0.00329396      0.172624      -4.59987       1.78465     -0.591775       1.36342     0.0987236     0.0454910    -0.0853815    -0.0730754     0.0216245    0.00943507   0.000233814  -0.000847055   0.000144405   3.65076e-05  -7.20528e-07  -1.74707e-06       0.00000       0.00000       0.00000       0.00000       0.00000       0.00000       0.00000       0.00000       0.00000       0.00000       11.6310       14.7785       15.3951       15.0456       14.1856       12.0601       10.0942       8.07680       6.02106       4.25708       2.95034       1.92319       1.21155      0.670644      0.388847      0.198321      0.102337     0.0465257     0.0200153    0.00771841    0.00297314   0.000937715   0.000292902   7.27843e-05   1.47093e-05   1.97593e-06       0.00000       0.00000       0.00000       0.00000       0.00000       0.00000       0.00000       0.00000       0.00000       0.00000
  13  24 4095.4620    1.3195  9.7250 10.1046  0.0009  0.1155   0.0144   0.3345    0.0780   0.0000   429.2067       31.1858       42.8576       2.05372      -1.90095       20.5522       9.07826      -17.9588       3.05726       3.89886     -0.743721      -1.55982       1.70708      0.181740      0.116857    -0.0299248    -0.0254474     0.0871272    -0.0119463    0.00139471   0.000238531    0.00121699  -0.000688315  -0.000167930  -1.87711e-06   1.02635e-06       0.00000       0.00000       0.00000       0.00000       0.00000       0.00000       0.00000       0.00000       0.00000       0.00000       13.9599       17.5862       18.1662       17.9518       16.7240       14.5743       12.0728       9.45771       7.16809       5.09637       3.51793       2.31773       1.41838      0.837611      0.462716      0.242249      0.121781     0.0549813     0.0242715    0.00942163    0.00347441    0.00115654   0.000336192   8.44743e-05   1.71220e-05   2.34574e-06       0.00000       0.00000       0.00000       0.00000       0.00000       0.00000       0.00000       0.00000       0.00000       0.00000
  13  25 4236.7394    1.0925 11.3018 10.2631 -0.0046  0.1481   0.0134   0.4109    0.0607   0.0000   485.5696       49.1776      -10.5171      0.725731       23.9090      -2.67233      -38.0878      -19.0298      -22.2410      -9.26030      -1.49655      -5.12444       1.00635      -1.09872     -0.631520     -0.260880      0.158336    -0.0531151    -0.0377642    0.00839841   -0.00335178   -0.00322170   0.000319839  -2.97611e-05  -3.56074e-06  -6.55999e-07       0.00000       0.00000       0.00000       0.00000       0.00000       0.00000       0.00000       0.00000       0.00000       0.00000       17.7509       22.6418       23.7496       23.6360       21.4680       18.6894       15.4244       12.2875       9.24673       6.38212       4.56359       2.95511       1.80092       1.07635      0.582268      0.317700      0.152945     0.0751138     0.0308804     0.0127091    0.00440415    0.00153971   0.000447670   0.000108817   2.20883e-05   3.06990e-06       0.00000       0.00000       0.00000       0.00000       0.00000       0.00000       0.00000       0.00000       0.00000       0.00000
  13  26 4377.6952    0.9018 15.1795 10.1065 -0.0026  0.1989   0.0101   0.5629    0.0520   0.0000   425.2857       31.8423       17.5087       20.0461      -11.0352    -0.0782525       18.7324      -17.3139      -4.32037       4.62096       6.84111      -3.81231      -4.37056      0.607697      -1.07538     -0.841909      0.534893    -0.0233986    -0.0601306    0.00540524   -0.00745775   -0.00119908   0.000711023   0.000113363  -2.82787e-06  -1.73959e-06       0.00000       0.00000       0.00000       0.00000       0.00000       0.00000       0.00000       0.00000       0.00000       0.00000       23.5034       30.0605       31.5252       30.5725       28.9683       24.3011       21.3335       16.4163       12.5805       9.06308       6.10886       4.06523       2.49038       1.46791      0.814987      0.433347      0.216243     0.0997087     0.0434171     0.0173583    0.00635815    0.00210384   0.000599423   0.000154210   3.16519e-05   4.01457e-06       0.00000       0.00000       0.00000       0.00000       0.00000       0.00000       0.00000       0.00000       0.00000       0.00000
  14   9 2017.0095    0.6101  0.5170 10.2063 -0.0096  0.0255   0.0235   0.0573    0.0781   0.0000   436.7527      -5.94046       14.7146      -3.22796      -3.76668       2.32244      -1.21607     -0.889541     -0.685060      0.572084     -0.740044     -0.740662      0.383057      0.152912      0.112497    -0.0648350   -0.00222954    -0.0122027   0.000829078    0.00347729   -0.00125754    0.00110053   2.86118e-05  -1.87465e-05   2.04174e-05  -1.93343e-06   1.75788e-07   1.79694e-07       0.00000       0.00000       0.00000       0.00000       0.00000       0.00000       0.00000       0.00000       2.42380       3.35707       3.19150       3.75163       3.12777       2.71348       2.50109       1.89672       1.54445      0.963759      0.895071      0.488100      0.349773      0.203203      0.127736     0.0735030     0.0329204     0.0196801    0.00832116    0.00462838    0.00161500   0.000702542   0.000196290   6.65907e-05   2.08996e-05   3.90666e-06   1.05198e-06   1.49630e-07       0.00000       0.00000       0.00000       0.00000       0.00000       0.00000       0.00000       0.00000
  14  11 2305.6854    1.2019  0.9383  9.9633 -0.0045  0.0309   0.0305   0.0703    0.2044   0.0000   439.0757      -2.16253       15.7962       1.15654      -4.78208      -7.27290      -1.54777     -0.526835   -0.00524530      0.792045    -0.0181926      0.920834      0.153255     0.0535403     -0.153482   -0.00658554    0.00522121     0.0137955   -0.00862147    0.00134901   0.000467394   0.000173935  -0.000194048  -5.92557e-05  -2.21746e-05   4.04523e-06  -3.49260e-08   5.54642e-08       0.00000       0.00000       0.00000       0.00000       0.00000       0.00000       0.00000       0.00000       3.41394       4.12206       3.81555       4.37350       4.34827       3.84111       2.70753       2.26582       1.98730       1.50481      0.999852      0.623252      0.382698      0.274743      0.175834      0.100699     0.0524872     0.0240072     0.0107038    0.00433522    0.00183283   0.000641390   0.000243890   8.00338e-05   2.15726e-05   5.28884e-06   1.03209e-06   1.57463e-07       0.00000       0.00000       0.00000       0.00000       0.00000       0.00000       0.00000       0.00000
  14  12 2446.7421    1.5089  0.9120 10.9400 -0.0057  0.0277   0.0391   0.0696    0.1518   0.0000   434.8173     0.0700831       14.8618       5.69479      -1.97050      -2.56337      0.396159      0.385587      -2.23224      0.136658      0.602920       1.11961      0.345620    -0.0340057     0.0665725      0.195567   -0.00207765  -0.000551586    0.00792759   -0.00208043   -0.00153528   0.000256571   7.34171e-05  -1.29414e-05   1.25219e-05   3.76775e-06  -8.38674e-07   5.23293e-08       0.00000       0.00000       0.00000       0.00000       0.00000       0.00000       0.00000       0.00000       3.15393       3.71632       4.03824       4.11046       3.74915       3.33111       2.69084       2.20198       1.76354       1.33800      0.890325      0.584511      0.366335      0.245144      0.139173     0.0844684     0.0438638     0.0214051    0.00962101    0.00429098    0.00179526   0.000686654   0.000226221   7.55400e-05   1.93426e-05   4.72517e-06   8.79895e-07   1.26434e-07       0.00000       0.00000       0.00000       0.00000       0.00000       0.00000       0.00000       0.00000
  14  13 2587.3710    2.0681  1.0274 11.2794 -0.0095  0.0311   0.0527   0.0710    0.2375   0.0000   441.5468     -0.219140       14.9168      -4.21047      -5.47129     -0.226371       4.25817       3.92925       1.86460     -0.102838      -1.44049    -0.0106256      0.625334     -0.165222      0.158759     0.0459118    -0.0193159     0.0188862     0.0121821    0.00521291    0.00179509  -0.000595870  -1.93051e-05   2.77572e-05   6.41502e-06  -2.12923e-06   6.84517e-08  -2.14853e-07       0.00000       0.00000       0.00000       0.00000       0.00000       0.00000       0.00000       0.00000       3.23144       4.50679       4.19072       4.69692       4.10425       3.71302       3.03111       2.39786       1.89003       1.40738      0.957875      0.647162      0.407551      0.262810      0.153313     0.0862663     0.0467110     0.0219414     0.0108749    0.00436912    0.00195863   0.000703705   0.000254813   8.09039e-05   2.13794e-05   5.49789e-06   1.14882e-06   1.83601e-07       0.00000       0.00000       0.00000       0.00000       0.00000       0.00000       0.00000       0.00000
  14  14 2728.2567    2.5774  0.9822 11.2012 -0.0026  0.0278   0.0656   0.0696    0.3663   0.0000   436.9988       3.04651       8.04651      -1.22394      0.499387       3.31353       1.50418      -3.79323      -1.27904     -0.904223      0.199069     -0.251408     -0.374289      0.156308    -0.0523889     0.0158572    -0.0275126    0.00662335    0.00853129    0.00267549    0.00297650   8.23415e-05  -4.59866e-06  -7.92950e-05  -1.13883e-06   1.05966e-06   6.72882e-07  -7.19866e-10       0.00000       0.00000       0.00000       0.00000       0.00000       0.00000       0.00000       0.00000       3.31509       4.18600       4.12351       4.12238       3.81635       3.46448       2.99796       2.37871       1.80900       1.30418      0.943427      0.635477      0.407908      0.243885      0.144119     0.0758433     0.0398720     0.0202736    0.00883878    0.00439655    0.00162516   0.000642424   0.000225786   6.96139e-05   1.93315e-05   4.56351e-06   9.57303e-07   1.34929e-07       0.00000       0.00000       0.00000       0.00000       0.00000       0.00000       0.00000       0.00000
  14  15 2869.3161    3.3800  0.9557 11.6404  0.0016  0.0277   0.0889   0.0719    0.4066   0.0000   439.5344       11.9632       12.0274       1.34354     -0.143634      -1.39242       1.98616      -1.00768       3.20289      -1.74527     -0.265543      0.300459     -0.610010      0.177002      0.198422     -0.126362    -0.0348774    -0.0249814     0.0198066   -0.00509967   -0.00185554    0.00112890  -4.73262e-05   3.57186e-05  -2.59428e-05   1.35267e-06  -8.86100e-07   6.20969e-08       0.00000       0.00000       0.00000       0.00000       0.00000       0.00000       0.00000       0.00000       3.15333       3.83532       4.37223       3.96196       3.77735       3.36756       2.87335       2.25088       1.81535       1.27992      0.921026      0.611351      0.373767      0.245580      0.133027     0.0800369     0.0397420     0.0198803    0.00998557    0.00405092    0.00183523   0.000691472   0.000231719   8.26464e-05   2.10500e-05   4.97320e-06   9.67941e-07   1.13476e-07       0.00000       0.00000       0.00000       0.00000       0.00000       0.00000       0.00000       0.00000
  14  16 3010.2903    3.7204  1.0232 12.0531 -0.0036  0.0317   0.0931   0.0687    0.4030   0.0000   435.7593       8.39363       12.4069      -4.30282      -1.89607      -4.79633    0.00217957     0.0437119      -1.40602      -2.57935     -0.350993     -0.374160     -0.298497      0.135973      0.208471     0.0202625   -0.00311195    0.00261170    0.00116744   0.000717670   -0.00162526  -0.000353485   0.000159344   3.33772e-05  -2.05849e-05  -1.02682e-05   2.17537e-07   1.71566e-07       0.00000       0.00000       0.00000       0.00000       0.00000       0.00000       0.00000       0.00000       3.64671       4.75462       5.30507       4.80853       4.64908       4.13920       3.09669       2.85994       1.92858       1.48142       1.09299      0.645446      0.461588      0.266535      0.154235     0.0899381     0.0443591     0.0216274     0.0115726    0.00429903    0.00209889   0.000770952   0.000251906   8.73619e-05   2.94665e-05   6.45913e-06   1.02630e-06   1.45425e-07       0.00000       0.00000       0.00000       0.00000       0.00000       0.00000       0.00000       0.00000
  14  17 3150.6622    4.0993  1.0109 12.8392 -0.0126  0.0321   0.1050   0.0725    0.2504   0.0000   436.8103       15.1462       10.4103     -0.287994     -0.656139      -1.17745       2.35963     -0.230450     -0.555573      -1.12649     -0.435694     -0.348861    0.00189469    -0.0668596      0.304326     0.0713470    -0.0544714   -0.00487736   -0.00551444   -0.00315298   -0.00290198   0.000281465   0.000226329  -7.53528e-07   7.28124e-06  -1.09206e-07  -7.90985e-07  -1.66719e-07       0.00000       0.00000       0.00000       0.00000       0.00000       0.00000       0.00000       0.00000       3.87580       4.78847       5.32694       4.51411       4.28249       4.16805       3.23284       2.91271       2.25911       1.47234       1.16895      0.730505      0.422711      0.296382      0.153539     0.0792262     0.0478170     0.0218914    0.00937878    0.00505358    0.00202860   0.000661140   0.000255579   9.95064e-05   2.67139e-05   5.43853e-06   9.58260e-07   1.28161e-07       0.00000       0.00000       0.00000       0.00000       0.00000       0.00000       0.00000       0.00000
  14  18 3291.0022    3.5632  1.6298 11.7202 -0.0010  0.0373   0.0706   0.0888    0.2759   0.0000   434.9198       16.6676       1.46180       6.87766      -14.7591      -2.01705      -1.46357      -4.34184     -0.325223      -3.47740      0.360198     -0.532037     -0.150017     0.0244886     -0.328234    -0.0735393     0.0343691    0.00837528   -0.00801505    0.00644745   -0.00132631   -0.00158975   0.000129545  -5.32460e-06  -1.90207e-05  -6.47736e-07  -9.04048e-07  -1.18892e-07       0.00000       0.00000       0.00000       0.00000       0.00000       0.00000       0.00000       0.00000       4.69468       5.92978       6.11745       6.13173       5.51096       4.81299       4.07890       3.30353       2.51090       1.84883       1.20192      0.855451      0.533442      0.324628      0.176715      0.100970     0.0552269     0.0282680     0.0122589    0.00564545    0.00219953   0.000876153   0.000300571   9.39070e-05   2.42745e-05   6.42658e-06   1.20490e-06   1.73364e-07       0.00000       0.00000       0.00000       0.00000       0.00000       0.00000       0.00000       0.00000
  14  19 3431.5069    3.0565  2.2946 11.6725 -0.0029  0.0447   0.0523   0.1087    0.1513   0.0000   427.7884       27.1576       13.4638       14.7410      -14.2005       2.33003      -1.16803       6.12894     -0.307712      -3.03461       2.20245       1.31603      -1.27930     -0.473337      0.188331    -0.0705476     0.0333576    -0.0188157     0.0137153    -0.0120297   -0.00161636   0.000602240   0.000426423   0.000122090  -9.10350e-06   1.75812e-06   2.90003e-06  -6.83900e-08       0.00000       0.00000       0.00000       0.00000       0.00000       0.00000       0.00000       0.00000       5.21183       6.30322       6.79653       6.77194       6.01810       5.66648       4.68322       3.63733       2.76263       2.15536       1.51065      0.971892      0.650083      0.400274      0.232488      0.126915     0.0685539     0.0319843     0.0150893    0.00668817    0.00302307    0.00111814   0.000392835   0.000119856   3.35346e-05   7.58209e-06   1.44506e-06   2.06693e-07       0.00000       0.00000       0.00000       0.00000       0.00000       0.00000       0.00000       0.00000
  14  20 3572.2616    2.6209  3.3403 11.1024 -0.0026  0.0528   0.0365   0.1341    0.1286   0.0000   431.2430      -5.39786       18.3345      -12.4134      -1.74623      0.957686      -3.78772      0.103076       1.63517       5.42064      0.770446      0.296670    -0.0867798     -0.239536     -0.430887     -0.230761    -0.0254537     0.0587245     0.0165444    0.00689208   -0.00839647   0.000180947  -0.000229055   4.00068e-05   4.11194e-05   1.79589e-06   1.92177e-06   1.46123e-07       0.00000       0.00000       0.00000       0.00000       0.00000       0.00000       0.00000       0.00000       6.31393       7.72142       8.26787       8.21892       7.84162       6.62879       5.53149       4.31357       3.36305       2.52028       1.73504       1.15033      0.757837      0.463005      0.278097      0.158430     0.0803515     0.0405713     0.0189883    0.00814713    0.00333728    0.00130543   0.000441553   0.000138930   3.93399e-05   9.39661e-06   1.84034e-06   2.31566e-07       0.00000       0.00000       0.00000       0.00000       0.00000       0.00000       0.00000       0.00000
  14  21 3713.2324    2.1018  4.6938 10.9025 -0.0053  0.0667   0.0259   0.1750    0.0924   0.0000   440.7364       18.9829       22.7626       9.20633      -14.9478      -3.18725       10.2452      0.283130       5.23210      -3.77013       1.04864       1.00111     -0.752248      -1.08503    0.00673389      0.186881     -0.108610    -0.0301939   -0.00149205     0.0205133  -0.000622371    0.00136954  -7.94903e-05  -0.000483935   6.05381e-05   2.06246e-05   2.92101e-06  -4.30158e-07       0.00000       0.00000       0.00000       0.00000       0.00000       0.00000       0.00000       0.00000       7.42326       9.40883       9.92680       10.3071       9.26656       8.15696       6.87945       5.42240       4.25116       3.12565       2.17386       1.44987      0.947050      0.597450      0.333790      0.193791      0.104295     0.0523341     0.0235596     0.0106908    0.00444125    0.00171953   0.000580202   0.000189294   5.13335e-05   1.24103e-05   2.47372e-06   3.40040e-07       0.00000       0.00000       0.00000       0.00000       0.00000       0.00000       0.00000       0.00000
  14  22 3854.4410    1.7944  6.3815 10.5956 -0.0026  0.0812   0.0202   0.2214    0.0813   0.0000   431.8945      -23.8767       22.8261       5.37107       3.77923      -20.8690       5.94163      0.476525      -7.43605      -5.55664      0.462210       3.30442       1.81493     -0.486563      0.321700     -0.364049    -0.0577760    -0.0143480    -0.0242547    -0.0201446    0.00859307   -0.00145244   0.000986938   0.000107332  -8.20632e-05  -7.32814e-06   3.60232e-06   2.68401e-07       0.00000       0.00000       0.00000       0.00000       0.00000       0.00000       0.00000       0.00000       9.14374       11.8188       11.9441       12.1084       11.2228       9.79344       8.37731       7.06097       5.43126       3.94773       2.76790       1.85965       1.20454      0.717575      0.421691      0.232556      0.126349     0.0638868     0.0295784     0.0131609    0.00530633    0.00200529   0.000715235   0.000225110   6.53467e-05   1.58222e-05   3.07078e-06   4.19941e-07       0.00000       0.00000       0.00000       0.00000       0.00000       0.00000       0.00000       0.00000
  14  23 3995.5228    1.4859  8.5440 10.3349 -0.0011  0.1035   0.0159   0.2789    0.0748   0.0000   432.9212       21.3288       39.9152       2.17619      -9.65319       10.1689      0.730570      -1.23931      -8.65141      -4.91052      0.112210       1.80001      0.968993      0.658524     -0.498816     -0.244505      0.286411     0.0919077    -0.0259057    -0.0155522    0.00298761    0.00283008  -0.000881176   0.000172842  -0.000125412   5.96441e-06  -3.12465e-06  -9.31197e-07       0.00000       0.00000       0.00000       0.00000       0.00000       0.00000       0.00000       0.00000       11.2654       14.5722       15.3055       15.1822       14.0129       12.7204       10.6248       8.72973       6.60831       5.07317       3.42438       2.35633       1.51583      0.943843      0.533616      0.303814      0.163627     0.0815271     0.0374334     0.0168166    0.00707117    0.00274491   0.000952246   0.000304268   8.39431e-05   2.11611e-05   3.90375e-06   5.41892e-07       0.00000       0.00000       0.00000       0.00000       0.00000       0.00000       0.00000       0.00000
  14  24 4136.7953    1.2741 10.3794 10.1545 -0.0023  0.1181   0.0134   0.3461    0.0697   0.0000   456.2494      -16.8964       32.5388      -8.15382       10.4536       5.26789      0.817662      -2.50302      0.717460       4.81791      -2.04235     0.0268372      -2.14104      -1.42124     -0.444556    -0.0737535     -0.123664      0.103053     0.0486610   -0.00818324    -0.0138802   0.000320342   0.000453159  -0.000711224  -0.000108148   7.22443e-06  -1.90709e-06  -2.62580e-07       0.00000       0.00000       0.00000       0.00000       0.00000       0.00000       0.00000       0.00000       13.3237       17.1802       17.8261       17.7220       16.5830       14.6306       12.3188       9.99689       7.73646       5.74234       4.03828       2.68244       1.74008       1.07718      0.634041      0.352654      0.188689     0.0932006     0.0437611     0.0193052    0.00811131    0.00306744    0.00107956   0.000342426   9.70934e-05   2.32691e-05   4.47805e-06   5.97186e-07       0.00000       0.00000       0.00000       0.00000       0.00000       0.00000       0.00000       0.00000
  14  25 4277.9468    1.0301 12.3565 10.1983 -0.0045  0.1581   0.0119   0.4359    0.0581   0.0000   432.1348       13.6145      -15.1926      -13.2611       1.03296      -6.09657      -12.0592      -11.1864      -3.89757      -11.8591      0.401026       1.15753       1.93198      0.599009     -0.901200     0.0661911     0.0437453      0.354534    -0.0781754    -0.0449009   -0.00238502    0.00378485  -0.000842064  -0.000143481   0.000312233   1.40868e-05  -4.34204e-06   1.24609e-06       0.00000       0.00000       0.00000       0.00000       0.00000       0.00000       0.00000       0.00000       16.8985       22.3656       23.2134       23.3634       22.0039       19.0453       16.3679       12.9677       10.2289       7.56264       5.28889       3.58886       2.29341       1.43817      0.850346      0.476658      0.254884      0.126900     0.0603753     0.0265388     0.0110850    0.00419270    0.00149031   0.000472814   0.000131557   3.24005e-05   6.41170e-06   8.31494e-07       0.00000       0.00000       0.00000       0.00000       0.00000       0.00000       0.00000       0.00000
  14  26 4419.9509    0.8643 14.8992 10.1341  0.0011  0.1948   0.0100   0.5570    0.0488   0.0000   463.8153       1.95606       8.98338      -44.2725       23.9355       35.1366       1.47536      -32.5440       13.3812       7.12317      -9.25206     -0.285524       1.95392      0.271844     -0.260568      0.541314     -0.221587   -0.00713912    -0.0204133    0.00641080    -0.0171270    0.00463969    0.00325541   0.000415208  -6.15015e-05   3.41065e-05   9.93523e-07  -4.57349e-07       0.00000       0.00000       0.00000       0.00000       0.00000       0.00000       0.00000       0.00000       21.3881       27.3781       29.4296       28.5078       27.0164       24.3326       20.0997       16.4624       12.5065       9.16854       6.69807       4.53795       2.99151       1.81839       1.07288      0.595244      0.313927      0.163825     0.0730332     0.0352096     0.0135537    0.00545805    0.00189091   0.000605201   0.000172574   3.96908e-05   7.39197e-06   9.70454e-07       0.00000       0.00000       0.00000       0.00000       0.00000       0.00000       0.00000       0.00000
  14  27 4561.8357    0.6981 16.5327 10.0430 -0.0037  0.2454   0.0081   0.6435    0.0423   0.0000   456.3915       97.8100      -91.4822      -69.3514       40.5147       33.2903      -10.8697      -30.0093       33.6858       13.6715      -19.6249       1.78179     -0.648832      0.759973     -0.663560      0.356513     -0.192622     -0.334936      0.181940   -0.00515905    -0.0761122   -0.00533103    0.00442839   0.000298506   5.69943e-05  -2.34361e-05   8.95742e-06  -3.79760e-08       0.00000       0.00000       0.00000       0.00000       0.00000       0.00000       0.00000       0.00000       27.1286       35.0464       37.4652       36.8308       34.4548       30.3774       25.5207       20.6732       15.9351       11.9561       8.39585       5.66881       3.67894       2.28042       1.38522      0.772704      0.408862      0.208128     0.0972994     0.0444805     0.0179850    0.00696777    0.00244699   0.000758604   0.000212717   5.03729e-05   9.38938e-06   1.23152e-06       0.00000       0.00000       0.00000       0.00000       0.00000       0.00000       0.00000       0.00000
  15   9 2049.5387    0.6796  0.4889 10.1553 -0.0024  0.0287   0.0255   0.0530    0.0842   0.0000   434.3337       13.2951       24.1328      -1.85066      -15.1689     -0.350620       7.24340       3.12315      -3.68282      -2.75831      0.937358       1.93226     -0.556301     -0.486874     0.0188153      0.245938     0.0660981    -0.0449995    -0.0249863     0.0118938    0.00741477   -0.00143137   -0.00156190  -0.000395226   0.000125565   7.41436e-05   8.73744e-06  -6.20516e-06  -9.94807e-07  -1.02247e-07       0.00000       0.00000       0.00000       0.00000       0.00000       0.00000       2.49720       3.66339       3.72869       3.80113       3.72388       2.69081       3.21311       1.89158       1.81687       1.32478      0.989813      0.677901      0.379893      0.353075      0.141516      0.116070     0.0562966     0.0350475     0.0176137    0.00545096    0.00428208    0.00139602   0.000766546   0.000238088   6.61826e-05   2.73530e-05   4.61561e-06   1.59290e-06   3.60999e-07   3.56307e-08       0.00000       0.00000       0.00000       0.00000       0.00000       0.00000
  15  10 2195.8002    0.9451  0.7582 10.1554 -0.0071  0.0284   0.0262   0.0592    0.1285   0.0000   434.5300      0.895261       15.8285      0.523651      -3.23477     -0.578257     -0.376213     -0.367934       2.18676    -0.0797445     -0.281599      0.239322     -0.441480      0.569966    -0.0739133     -0.129785     0.0611585     0.0278963   -0.00873487    -0.0130849   -0.00234577    0.00179550   0.000735354   0.000195157  -5.28151e-05   9.15180e-06  -6.31215e-06  -5.60560e-07   7.08301e-08   1.54388e-08       0.00000       0.00000       0.00000       0.00000       0.00000       0.00000       3.16784       3.91770       4.12359       3.69661       3.57938       3.26146       2.84019       2.54727       2.03645       1.68109       1.07847      0.727002      0.484708      0.273619      0.173160      0.114136     0.0547974     0.0315237     0.0151151    0.00736471    0.00330240    0.00124636   0.000526821   0.000229592   6.55006e-05   2.03309e-05   5.87452e-06   1.43620e-06   2.31402e-07   3.03926e-08       0.00000       0.00000       0.00000       0.00000       0.00000       0.00000
  15  11 2339.5089    1.2484  1.0319 10.7099 -0.0070  0.0317   0.0301   0.0736    0.1581   0.0000   440.4182      -3.88566       16.4109       2.32665      -4.82126      -7.42561       3.08402     -0.592773      0.370645       1.94090      -1.30645     -0.454444      0.122755    -0.0722806     0.0818621    -0.0122195    -0.0210510    0.00262559    0.00485530   -0.00330365   0.000714916   0.000223627   0.000228957  -8.61355e-05  -2.89674e-05  -2.11844e-05   2.13339e-06  -2.47888e-07   4.16719e-08   3.49158e-08       0.00000       0.00000       0.00000       0.00000       0.00000       0.00000       3.41159       4.04415       4.27852       4.54260       4.11792       3.71909       3.30975       2.54789       1.97438       1.44549       1.16967      0.785198      0.515297      0.325766      0.218074      0.126064     0.0677433     0.0348152     0.0171662    0.00865887    0.00405865    0.00172841   0.000640806   0.000232204   7.70054e-05   2.24957e-05   6.11421e-06   1.28363e-06   2.72809e-07   3.57546e-08       0.00000       0.00000       0.00000       0.00000       0.00000       0.00000
  15  12 2481.0650    1.6655  1.0159 10.6511 -0.0064  0.0322   0.0401   0.0733    0.2377   0.0000   438.9216       5.89728       10.7194       4.89089      -6.39380       1.12594      -1.56638      0.518237      -1.22419      -1.15900      0.690059     -0.633432     -0.244565      0.112459     0.0237588    -0.0606350      0.134193    -0.0428554    -0.0104796    0.00376942    0.00324661   -0.00304431   0.000126405  -1.30848e-05   9.27334e-06   1.15967e-05   1.13552e-06   1.94548e-08  -1.04267e-07  -1.69102e-08       0.00000       0.00000       0.00000       0.00000       0.00000       0.00000       3.31913       4.04613       4.29518       4.41764       3.95706       3.97828       3.27179       2.34308       2.05438       1.64273       1.09835      0.767433      0.550348      0.323100      0.203565      0.138100     0.0682084     0.0349702     0.0182142    0.00878610    0.00360020    0.00142487   0.000670286   0.000278353   8.20649e-05   2.46449e-05   6.15154e-06   1.40942e-06   2.73929e-07   3.81779e-08       0.00000       0.00000       0.00000       0.00000       0.00000       0.00000
  15  13 2622.3829    2.1675  1.0528 11.2160 -0.0050  0.0289   0.0500   0.0711    0.2273   0.0000   440.9787       10.9003       14.6069      -1.35138      -4.52108      0.846673       3.10710      -1.68263     -0.960513      -1.37428       1.00274       1.22361     -0.301080      0.185428     0.0161928    -0.0687149    -0.0868503    -0.0109924    -0.0216658   -0.00161292  -0.000228501   0.000537862  -5.08580e-05   0.000204978   0.000110611   1.04293e-05   2.14112e-06  -3.35060e-07   3.63630e-07  -9.61134e-09       0.00000       0.00000       0.00000       0.00000       0.00000       0.00000       2.94919       3.85565       3.80926       4.00062       3.68688       3.56211       2.89689       2.34591       1.77045       1.40181      0.989778      0.739932      0.502997      0.314021      0.197761      0.110270     0.0618719     0.0327321     0.0167821    0.00709741    0.00370469    0.00136537   0.000600550   0.000218243   7.66144e-05   2.16888e-05   6.07891e-06   1.41430e-06   2.53439e-07   3.82181e-08       0.00000       0.00000       0.00000       0.00000       0.00000       0.00000
  15  14 2764.1722    2.8255  0.9824 11.6301  0.0004  0.0270   0.0682   0.0673    0.2588   0.0000   436.1828       6.38987       14.1037      -2.57924     -0.164885     -0.353152      -1.80709     -0.439805       2.03830    -0.0397943      0.122819      0.442154     -0.359304     -0.160791     -0.275412     0.0775600    -0.0435626   0.000737187     0.0212449  -0.000423993   -0.00498754   0.000824150  -0.000272577   0.000347079  -0.000112059   4.29069e-06  -1.87485e-06   2.02215e-06  -9.05717e-08  -3.41162e-08       0.00000       0.00000       0.00000       0.00000       0.00000       0.00000       2.92470       3.58676       3.96087       3.94830       3.49964       3.11249       2.83112       2.33800       1.80374       1.34278       1.01211      0.661803      0.454668      0.274413      0.175711      0.101050     0.0524060     0.0312187     0.0145853    0.00730757    0.00351895    0.00150127   0.000555082   0.000218771   6.56845e-05   2.00417e-05   5.67038e-06   1.19700e-06   2.36218e-07   3.02558e-08       0.00000       0.00000       0.00000       0.00000       0.00000       0.00000
  15  15 2905.8846    3.2739  0.9551 12.2050 -0.0012  0.0400   0.0836   0.0680    0.2570   0.0000   442.6693       6.07285       5.29639       6.17730       1.51113      -10.1561       2.63871      -1.30317       1.14160      -3.81118      0.749676      -1.31237      0.839294     -0.136239     0.0120967      0.206706    -0.0381681    -0.0286473    0.00504198  -0.000809140   -0.00545645  -0.000853120   0.000534499   0.000188377  -3.58234e-05   2.53636e-05   2.14082e-06  -2.90266e-06  -5.13067e-07   8.69286e-08       0.00000       0.00000       0.00000       0.00000       0.00000       0.00000       2.99886       5.98457       4.18062       6.20196       4.04364       5.19947       3.31196       3.44748       2.00589       2.01781       1.22230      0.929588      0.613706      0.381480      0.251001      0.128748     0.0829067     0.0324648     0.0235642    0.00752036    0.00552938    0.00141287   0.000917516   0.000226667   0.000108729   2.77316e-05   8.87758e-06   2.30057e-06   3.55742e-07   8.36004e-08       0.00000       0.00000       0.00000       0.00000       0.00000       0.00000
  15  16 3047.1629    3.9554  0.9277 12.4207  0.0018  0.0279   0.1028   0.0662    0.3037   0.0000   440.2253       7.16362       11.5661       2.98787      -1.03736      -1.16743       1.89573      0.898637      -2.35573      0.664225     -0.208566      0.413186      0.666047    -0.0975041    -0.0835115    -0.0187158    -0.0208102    0.00447304   -0.00787294   -0.00405669   -0.00302391    0.00178921  -0.000958631  -0.000379549   6.43862e-05   1.95334e-05   3.24523e-06   1.45534e-07  -1.59664e-07   4.03234e-08       0.00000       0.00000       0.00000       0.00000       0.00000       0.00000       2.90737       3.61463       3.99380       3.91306       3.59544       3.24986       2.85612       2.23200       1.79885       1.38359       1.06203      0.613086      0.444763      0.301053      0.174385      0.102095     0.0615469     0.0322032     0.0154801    0.00731714    0.00312044    0.00159081   0.000633947   0.000218981   6.81351e-05   2.15853e-05   6.08947e-06   1.24530e-06   2.48659e-07   3.13656e-08       0.00000       0.00000       0.00000       0.00000       0.00000       0.00000
  15  17 3188.1073    4.0218  1.2899 12.1448  0.0000  0.0339   0.0883   0.0849    0.3694   0.0000   439.5626       8.42855       8.67662      0.766771      -1.55804      -5.65897     0.0994762      -1.00142      -3.73394      -1.42205      0.842200      0.768975     -0.160015     -0.538029    -0.0423379    -0.0446677    0.00265170    -0.0173108    -0.0102892    0.00223239    0.00709475   -0.00244405   3.41689e-05   0.000317593   7.00305e-05  -2.51296e-05  -5.97001e-06  -1.40758e-07  -2.60687e-08  -8.05735e-09       0.00000       0.00000       0.00000       0.00000       0.00000       0.00000       3.51174       4.19273       4.93082       4.24686       4.48933       4.01379       3.13450       2.95055       2.22090       1.62783       1.32425      0.773711      0.554763      0.384545      0.197203      0.130403     0.0758408     0.0356995     0.0201946    0.00963772    0.00369753    0.00183910   0.000775375   0.000236223   7.85324e-05   3.00972e-05   8.29847e-06   1.68704e-06   2.82124e-07   3.30513e-08       0.00000       0.00000       0.00000       0.00000       0.00000       0.00000
  15  18 3328.9728    3.5619  1.6741 12.0173 -0.0008  0.0380   0.0677   0.0937    0.2414   0.0000   438.9830       13.3977       2.09520      -1.81455       1.59999      -4.08470       3.67872      -4.27069     -0.311819      -1.05760      -1.19728     -0.352759      0.937997     0.0960951      0.142595     -0.130732    0.00861174   0.000716165   -0.00216142     0.0132328    0.00285550   -0.00377127  -0.000125918   0.000374964   5.90708e-05   8.17543e-06  -4.23157e-06  -1.01405e-06  -1.66626e-07  -3.10808e-08       0.00000       0.00000       0.00000       0.00000       0.00000       0.00000       3.69999       5.05477       5.10107       5.35592       4.86244       4.50687       3.83201       3.17263       2.34489       1.84878       1.35355      0.921710      0.679634      0.381721      0.271008      0.143691     0.0864667     0.0405854     0.0243532    0.00959596    0.00563176    0.00181956   0.000921236   0.000294136   0.000110854   2.77175e-05   9.16599e-06   1.97007e-06   3.73837e-07   5.32646e-08       0.00000       0.00000       0.00000       0.00000       0.00000       0.00000
  15  19 3470.0237    3.0321  2.6239 11.4992 -0.0006  0.0454   0.0454   0.1168    0.1545   0.0000   432.0710       13.3060       15.0658       3.06516       1.34564       2.99947      -3.58415      -6.51464      -2.63959    -0.0598916       1.19757      -1.42207    -0.0544637     -0.106211      0.311578     -0.247357    -0.0857557    -0.0337033    0.00879939    -0.0114385    0.00122487   -0.00204390   -0.00169261   4.64635e-05   2.26901e-05   3.87908e-05  -1.20843e-05  -1.70337e-06  -4.30528e-07   1.60682e-08       0.00000       0.00000       0.00000       0.00000       0.00000       0.00000       5.06529       6.28351       6.71682       6.95837       6.27404       5.52169       4.84370       3.84919       3.00463       2.24517       1.67918       1.12655      0.731700      0.482447      0.289753      0.178086     0.0975438     0.0493859     0.0263677     0.0122932    0.00585445    0.00237255    0.00100836   0.000335543   0.000110244   3.44057e-05   8.86392e-06   2.01630e-06   4.00868e-07   5.18205e-08       0.00000       0.00000       0.00000       0.00000       0.00000       0.00000
  15  20 3611.4417    2.5399  3.7931 10.9842 -0.0018  0.0546   0.0332   0.1412    0.1255   0.0000   439.6499       2.23148       22.0706       11.0785       19.5182      -15.3263      -2.68439      -6.63216      0.843833      -5.07728      -1.47378      -2.29131       2.28230      -1.53986      -1.02241      0.131364     0.0732553    -0.0218381   -0.00352465     0.0142400     0.0129988    0.00555412   -0.00121650   3.07775e-05   0.000280254   3.67299e-05   2.10015e-06   3.28603e-07   2.36593e-07   8.04278e-08       0.00000       0.00000       0.00000       0.00000       0.00000       0.00000       5.93148       7.33188       7.70671       7.83495       7.26684       6.61985       5.58829       4.70998       3.67033       2.73202       1.98266       1.40909      0.931991      0.594380      0.361472      0.206305      0.116610     0.0613366     0.0317175     0.0147290    0.00689818    0.00278505    0.00111944   0.000396972   0.000139009   4.18234e-05   1.12354e-05   2.60234e-06   4.79094e-07   6.45831e-08       0.00000       0.00000       0.00000       0.00000       0.00000       0.00000
  15  21 3752.6180    2.0606  5.4704 10.4780 -0.0010  0.0674   0.0226   0.1845    0.1037   0.0000   437.1990       24.2507       28.5287      -10.7100      -8.15977       5.22686     -0.809596      -10.2864       2.99249      0.351929       2.68836    -0.0423196      -1.77181     -0.522891      0.140484    -0.0655243     -0.106097    -0.0725644   -0.00842432    -0.0262151   -0.00449766   -0.00148228   0.000849335  -0.000128008  -0.000113462  -1.89321e-05  -1.97281e-06   2.41427e-06  -1.88918e-07  -9.65996e-08       0.00000       0.00000       0.00000       0.00000       0.00000       0.00000       7.13978       9.19589       9.54006       9.63701       9.20451       8.10670       6.89672       5.65335       4.48861       3.37649       2.46371       1.67373       1.11695      0.722826      0.437865      0.261544      0.147691     0.0760212     0.0396923     0.0183969    0.00836650    0.00344623    0.00142428   0.000498009   0.000171018   5.29659e-05   1.43436e-05   3.34521e-06   6.36788e-07   8.18869e-08       0.00000       0.00000       0.00000       0.00000       0.00000       0.00000
  15  22 3894.1554    1.7303  7.2447 10.3018 -0.0039  0.0849   0.0176   0.2276    0.0880   0.0000   447.8809       6.66071       5.10446      -7.86790       10.7168      -19.7427      -11.5350      -9.93968      -4.89058      -12.7581       3.14308     -0.716413     -0.746477    -0.0225976      0.567907     -0.486252     0.0637087    -0.0226894   -0.00761520     0.0344996   -0.00552182   -0.00957942    0.00377115   0.000127783  -0.000214307  -1.40629e-05   2.30748e-05  -4.34403e-06  -4.84363e-08   4.50489e-09       0.00000       0.00000       0.00000       0.00000       0.00000       0.00000       8.98164       11.4399       11.8587       12.2480       11.3227       9.98068       8.77117       7.22433       5.78410       4.38948       3.15082       2.14171       1.44032      0.915622      0.564892      0.326013      0.188204     0.0996149     0.0513711     0.0236445     0.0111439    0.00456852    0.00186897   0.000657467   0.000225339   6.65289e-05   1.83354e-05   4.22533e-06   8.11958e-07   1.04930e-07       0.00000       0.00000       0.00000       0.00000       0.00000       0.00000
  15  23 4035.8488    1.4326  8.6234 10.3550 -0.0023  0.1016   0.0150   0.2781    0.0704   0.0000   452.3989       4.90886       1.14138      -13.3507       8.59696       11.7690       5.13240      -10.8736      -10.4544       1.03244       5.75873     -0.351750       2.43967       1.65953     -0.800755      -1.00891     -0.165140      0.201355    -0.0166030    0.00854006    -0.0135260    0.00108724   0.000221066  -0.000454177  -0.000401938   6.56713e-05   7.22950e-06   5.17809e-06  -1.01234e-06   7.91091e-08       0.00000       0.00000       0.00000       0.00000       0.00000       0.00000       10.6627       13.9389       14.3430       14.6435       13.7786       12.5247       10.4907       8.44424       6.87519       5.09363       3.74205       2.58332       1.71913       1.10397      0.684926      0.407074      0.226770      0.117066     0.0611858     0.0278665     0.0132154    0.00520936    0.00220472   0.000783336   0.000273898   8.34886e-05   2.23887e-05   5.12458e-06   9.92040e-07   1.29423e-07       0.00000       0.00000       0.00000       0.00000       0.00000       0.00000
  15  24 4177.7051    1.1955 10.8647 10.1503 -0.0017  0.1240   0.0124   0.3536    0.0653   0.0000   419.7960       17.9189       24.3016       20.0562      -9.21612      -22.9660       8.09516      -5.84345       3.88215     -0.808639       8.11866      -4.47419     -0.225314       1.62791      -1.06980    -0.0749386     -0.322502     0.0513540    -0.0568451     0.0346790    0.00695046   -0.00781247   -0.00130201    0.00113444  -0.000276963   6.00158e-05  -3.91941e-05   2.64966e-06   8.34819e-07  -7.87382e-08       0.00000       0.00000       0.00000       0.00000       0.00000       0.00000       12.8889       16.3417       17.5149       17.3504       16.5740       14.7625       12.7154       10.6625       8.25500       6.22269       4.57995       3.20199       2.13093       1.38039      0.843130      0.480170      0.279088      0.145262     0.0755633     0.0355095     0.0164740    0.00693130    0.00278357   0.000973712   0.000342123   0.000103502   2.84833e-05   6.51705e-06   1.17754e-06   1.49113e-07       0.00000       0.00000       0.00000       0.00000       0.00000       0.00000
  15  27 4603.3727    0.6670 18.3204 10.0328 -0.0019  0.2662   0.0072   0.6832    0.0376   0.0000   482.2234      -45.3535      -65.6939      -12.8820       12.0399      -1.18517      -10.2430      -1.35723      -44.4754      -4.89288       13.9156      -11.3019       6.44602       2.28543      -3.47431      -1.90779      0.833541    -0.0647703     0.0193899     0.0600625     0.0617400    -0.0320460    0.00222298    0.00222221   -0.00107875   6.70879e-05   0.000103082  -1.44026e-06  -3.63841e-06  -8.13219e-08       0.00000       0.00000       0.00000       0.00000       0.00000       0.00000       26.9964       35.3514       36.8590       38.2096       34.4881       32.0645       27.0670       22.6204       18.0719       13.7561       9.84941       7.03835       4.71538       3.04656       1.88836       1.10551      0.641691      0.338071      0.178818     0.0833760     0.0391040     0.0160390    0.00662218    0.00234501   0.000812424   0.000237644   6.24942e-05   1.42034e-05   2.57640e-06   3.52922e-07       0.00000       0.00000       0.00000       0.00000       0.00000       0.00000
  16  10 2228.3609    0.9966  0.7940 10.3402 -0.0087  0.0271   0.0274   0.0602    0.1397   0.0000   437.8635       1.59636       5.82983       4.06881      0.750511    -0.0839134       6.39230      -3.43297      0.184558     -0.175158     -0.709288     -0.331365      0.154437      0.182578      0.447020     -0.160039    -0.0183868   -0.00892479    -0.0258612     0.0199786    0.00174718   -0.00371627  -0.000878144   0.000106823  -0.000189425   2.48661e-06   2.16956e-05  -7.77628e-07   1.97061e-07   3.09783e-08   3.69887e-08  -5.42287e-09       0.00000       0.00000       0.00000       0.00000       2.70940       3.43155       3.69300       3.78372       3.13065       3.17303       2.81140       2.27309       1.82023       1.45811       1.04898      0.721818      0.527591      0.342189      0.197995      0.130382     0.0761821     0.0389636     0.0206689     0.0114635    0.00572239    0.00227089    0.00108665   0.000456681   0.000200454   6.51381e-05   1.93869e-05   5.69646e-06   1.41961e-06   3.07459e-07   5.56374e-08   8.14076e-09       0.00000       0.00000       0.00000       0.00000
  16  11 2372.5814    1.3921  1.1337  9.9235 -0.0012  0.0332   0.0296   0.0714    0.2742   0.0000   435.2116       2.48882       8.02667       5.29889      -3.59114       2.10015       1.57218     -0.752834       1.46315      0.342641      0.344541      -1.55670      0.205647      0.230820      0.359179     0.0377092     0.0759843    -0.0189915    -0.0208145   -0.00657363    0.00378518   -0.00246589   0.000110547   0.000840635   5.78961e-05   5.64782e-06  -1.10980e-06  -3.90303e-06   1.51649e-06  -4.79000e-07  -3.37438e-09  -1.53234e-09       0.00000       0.00000       0.00000       0.00000       3.85340       4.40700       4.26593       4.07230       4.57486       4.40814       3.60267       2.87821       2.13853       1.82121       1.41837      0.972554      0.699692      0.466418      0.300658      0.194975      0.108384     0.0585420     0.0299385     0.0132383    0.00617477    0.00278772    0.00115630   0.000463799   0.000197023   6.50511e-05   1.88816e-05   6.43128e-06   1.73637e-06   3.64696e-07   5.76426e-08   7.34927e-09       0.00000       0.00000       0.00000       0.00000
  16  12 2514.8818    1.7702  0.9627 11.0734 -0.0063  0.0312   0.0419   0.0645    0.1742   0.0000   441.2867       12.9324       17.3371       1.82273      0.705722      0.632382       1.62630       2.43524      0.166910       1.64975     -0.681299     -0.365767      0.671619     -0.196942      0.553962    -0.0880465    0.00451843    -0.0400300     0.0313244    0.00236340   -0.00234424    0.00112467    0.00142471   0.000349738  -6.54568e-05  -5.17541e-05  -2.38832e-06  -7.59282e-06  -8.37465e-08  -8.37073e-08   4.39033e-08   5.77291e-09       0.00000       0.00000       0.00000       0.00000       2.82832       4.02430       4.06194       3.99133       4.10944       3.19855       3.29568       2.34443       2.36116       1.49607       1.26486      0.864238      0.539170      0.410285      0.209468      0.158408     0.0759045     0.0509357     0.0241442     0.0128553    0.00685515    0.00244512    0.00142775   0.000448240   0.000196020   7.08495e-05   2.02881e-05   8.37708e-06   1.63511e-06   4.15343e-07   9.66083e-08   9.29464e-09       0.00000       0.00000       0.00000       0.00000
  16  14 2799.5479    2.9111  0.9633 11.7248 -0.0074  0.0278   0.0695   0.0642    0.2433   0.0000   438.3924       5.41027       9.47215       2.04347      -2.92995      -1.33204      -2.56524      0.246533      -2.91603    0.00629779     -0.659650     -0.433760     -0.139877      0.557238    -0.0875943     -0.209642      0.132284    -0.0159165   -0.00306583     0.0131260   -0.00162280    0.00163723    0.00157311   7.90454e-05  -2.47283e-05   3.51488e-05  -2.58617e-06  -6.38713e-06  -1.30917e-06   1.94384e-08  -6.13483e-08   2.39003e-09       0.00000       0.00000       0.00000       0.00000       2.67009       3.18332       3.83218       3.82813       3.25833       3.13551       2.90027       2.16097       1.90034       1.43460       1.08221      0.700337      0.538512      0.340428      0.198142      0.137501     0.0817710     0.0412025     0.0220093     0.0126499    0.00609581    0.00268830    0.00114447   0.000531257   0.000211279   7.25367e-05   2.15972e-05   6.30627e-06   1.57632e-06   3.07252e-07   6.56728e-08   7.58674e-09       0.00000       0.00000       0.00000       0.00000
  16  15 2941.8455    3.4489  0.9258 12.5593  0.0002  0.0255   0.0856   0.0634    0.1920   0.0000   443.1525       8.21416       8.92293       4.89586      -4.20714      -3.92147       1.25978      -1.50206     -0.841143      0.468578      0.718204     -0.564592     -0.109372     -0.326966     0.0562487     0.0486711     0.0652147    -0.0139850    0.00481270     0.0209032    0.00408118   0.000762654    0.00235053   0.000707714  -1.29610e-05   9.46437e-05  -1.44568e-05   9.57330e-07  -1.35006e-06   6.88256e-08   3.85034e-08   1.02451e-09       0.00000       0.00000       0.00000       0.00000       2.69559       3.08420       3.36896       3.35036       3.24483       3.03194       2.54001       2.19963       1.72319       1.37177       1.03107      0.719311      0.494888      0.315697      0.209441      0.132890     0.0760009     0.0424697     0.0223530     0.0110232    0.00531005    0.00246727    0.00105323   0.000419268   0.000162779   5.78894e-05   1.82608e-05   5.26300e-06   1.40716e-06   2.90313e-07   4.89485e-08   6.33160e-09       0.00000       0.00000       0.00000       0.00000
  16  16 3083.5240    4.0396  0.9397 12.5282 -0.0121  0.0282   0.1014   0.0663    0.3402   0.0000   443.7685       8.71921       10.7016      -5.62628      -2.50357      -4.22499      -4.23353       1.03016       1.15750      0.124708      -1.70499      -1.77999      0.423185     -0.190104     -0.191315   -0.00662735    -0.0451913    -0.0428177     0.0235942   -0.00231114   -0.00138151   -0.00115188  -0.000553671  -4.82598e-07   1.17385e-05  -5.11820e-05   1.16715e-05   5.27367e-06  -1.04402e-06  -6.51144e-07   6.48220e-09   1.55220e-09       0.00000       0.00000       0.00000       0.00000       2.77478       3.46454       3.44073       3.64652       3.43733       3.30595       3.02872       2.24533       1.86985       1.36706       1.11003      0.788527      0.584167      0.367674      0.245437      0.143887     0.0865321     0.0459254     0.0226275     0.0127827    0.00577300    0.00276781    0.00113675   0.000519405   0.000183750   6.80122e-05   2.09076e-05   5.75018e-06   1.61539e-06   3.25292e-07   7.15095e-08   8.61483e-09       0.00000       0.00000       0.00000       0.00000
  16  17 3224.9984    3.7208  1.3210 12.0969 -0.0184  0.0333   0.0832   0.0779    0.4868   0.0000   438.1070       11.6523       15.5610      -2.76832      -1.62330     -0.387582      -4.51092      -6.61071      -7.23606      0.185008      0.547620      0.572614     -0.901595     -0.519200     0.0199152     0.0499509     -0.255823    0.00885915    -0.0268694    0.00279202   0.000301870    0.00194277    0.00138938    0.00103379  -0.000229431  -1.79041e-05  -8.70439e-06  -6.62972e-06   3.23651e-07   4.11412e-09   7.99521e-08   7.34948e-09       0.00000       0.00000       0.00000       0.00000       3.39238       4.30103       4.24256       4.53741       4.28292       3.94825       3.52569       2.75364       2.20443       1.65024       1.25023      0.893695      0.687076      0.432093      0.275721      0.166024     0.0996811     0.0515067     0.0269603     0.0142354    0.00687651    0.00294715    0.00128962   0.000542841   0.000209626   7.27822e-05   2.28622e-05   6.41217e-06   1.82908e-06   3.85433e-07   7.53131e-08   9.82846e-09       0.00000       0.00000       0.00000       0.00000
  16  18 3366.4645    3.3709  1.8751 12.0400 -0.0003  0.0386   0.0618   0.0989    0.2135   0.0000   441.3648       14.5986       16.6890       8.33832      0.542549     -0.690388     -0.603605      -3.03742       7.26832      -4.96290     -0.157514      0.284129     -0.411850      0.461465     -0.182210     0.0511631     -0.193292    0.00574326    0.00653410     0.0143137   -0.00621034    0.00494219    0.00196723  -0.000546316   2.75864e-06   0.000117380  -4.27148e-05  -2.15269e-06  -5.66950e-08  -2.27135e-07  -1.37583e-07   5.26045e-09       0.00000       0.00000       0.00000       0.00000       3.85590       4.94453       5.49016       5.42599       5.22350       4.68091       3.86281       3.30018       2.56557       1.94277       1.47968       1.03269      0.704450      0.478418      0.295941      0.187308      0.111233     0.0598010     0.0333844     0.0167694    0.00825557    0.00387588    0.00163123   0.000679993   0.000260213   8.62660e-05   2.94271e-05   9.03562e-06   2.30481e-06   4.95216e-07   8.67625e-08   1.09752e-08       0.00000       0.00000       0.00000       0.00000
  16  19 3507.9816    2.8220  3.0587 11.1307  0.0010  0.0486   0.0386   0.1260    0.1634   0.0000   437.0192       3.65106       12.8417      -2.12785       6.03605      -2.35695      -6.12323       1.23233       8.65371      -1.74851      -2.52079     0.0729900      0.395419      0.502072     -0.101544      0.120934     -0.135882     0.0331288     0.0381121    -0.0144634   -0.00211331    0.00388367   -0.00109396    0.00102103  -0.000188813  -6.71458e-05  -7.00324e-05   9.51288e-06  -1.90906e-07   2.53097e-08   4.31605e-08   9.45309e-09       0.00000       0.00000       0.00000       0.00000       4.82234       6.25079       6.16031       6.69086       6.27288       5.90373       4.89434       4.02475       3.35861       2.52131       1.96809       1.31580      0.956817      0.593542      0.405490      0.244611      0.143614     0.0810643     0.0420485     0.0216588    0.00985810    0.00483622    0.00191881   0.000823857   0.000297908   0.000112673   3.54605e-05   1.04108e-05   2.92865e-06   5.87737e-07   1.19260e-07   1.58705e-08       0.00000       0.00000       0.00000       0.00000
  16  20 3649.9623    2.3141  3.9090 11.2443 -0.0043  0.0587   0.0301   0.1452    0.0996   0.0000   440.0467       3.06113       11.9135      0.447256      -12.1278       5.19093       9.03624      -9.11981      -3.10909      -1.95033      -5.01865      -3.13290      0.547052       1.69563     -0.340508      0.159548      0.218102   -0.00292617     -0.119542     0.0145023     0.0178494   -0.00411372   -0.00565177  -0.000564915   0.000962818  -0.000328932   1.90634e-05   2.17858e-05  -1.99656e-07   1.15712e-06  -1.44649e-07  -2.14291e-08       0.00000       0.00000       0.00000       0.00000       6.03425       7.47687       7.96431       7.88924       7.45723       6.76195       6.04670       5.11777       4.30505       3.22174       2.40385       1.69485       1.16171      0.785998      0.470509      0.284041      0.168155     0.0932116     0.0510339     0.0262492     0.0126623    0.00563680    0.00245657    0.00100779   0.000388775   0.000134077   4.45288e-05   1.33924e-05   3.35091e-06   7.42795e-07   1.37158e-07   1.63692e-08       0.00000       0.00000       0.00000       0.00000
  16  21 3791.6798    2.0026  5.7886 10.3916 -0.0011  0.0705   0.0207   0.1830    0.1002   0.0000   442.1729       31.2168       13.8217      -4.20774      -2.32254      -8.93687      -6.70077       7.61131       1.63333      -6.39830      -2.80764      -3.56443     -0.207194       1.52745      0.611161     -0.132560     -0.352907     0.0516091     0.0853957    0.00863064    0.00552762    0.00250252    0.00539866    0.00145619  -0.000688197  -0.000116835  -4.32432e-05  -2.27377e-05  -2.70668e-06   6.51233e-07  -2.36786e-09   5.81819e-08       0.00000       0.00000       0.00000       0.00000       6.86362       8.58437       9.04848       9.54226       9.00448       8.26770       6.95323       5.90287       4.70362       3.68583       2.71508       1.93791       1.33000      0.896102      0.579093      0.343315      0.204225      0.117815     0.0632208     0.0318027     0.0149919    0.00707716    0.00303644    0.00125065   0.000462855   0.000165700   5.39723e-05   1.56613e-05   4.12712e-06   9.25353e-07   1.64317e-07   2.16391e-08       0.00000       0.00000       0.00000       0.00000
  16  22 3933.4756    1.6322  7.4135 10.3104 -0.0005  0.0846   0.0163   0.2273    0.0801   0.0000   438.7015       15.9672      -8.70873       5.39489       9.10065      -9.50231      -12.4325       3.26120       1.04473      -1.00159       2.04150       2.08521       1.23906      -3.56648      0.305402      0.683640     -0.161188    -0.0420937     0.0194323     0.0141387    -0.0254429    -0.0145611    0.00472482    0.00134539  -0.000124671  -7.79716e-05   2.97469e-06  -8.27679e-06  -7.01360e-06   1.71511e-06  -1.81689e-07  -4.80036e-08       0.00000       0.00000       0.00000       0.00000       8.52342       10.7462       11.4670       11.5017       10.9272       10.0118       8.64861       7.26808       5.91605       4.57822       3.39126       2.42068       1.63592       1.07053      0.688765      0.421647      0.249763      0.135536     0.0740937     0.0369332     0.0180261    0.00843669    0.00354417    0.00145986   0.000563804   0.000196780   6.62365e-05   1.90676e-05   5.00860e-06   1.11312e-06   1.99324e-07   2.48544e-08       0.00000       0.00000       0.00000       0.00000
  16  23 4075.7224    1.3695 10.3429 10.2513 -0.0006  0.1108   0.0130   0.3184    0.0627   0.0000   454.0090       10.1006       20.1007       9.67438       34.7093       1.11678       10.2191      -15.1632      -1.80552       5.02735       1.76358      -4.78031     -0.783797       1.08813      0.528012     -0.591970      0.254982      0.189367    -0.0475085   -0.00722939     0.0317745    0.00630976   -0.00187523   -0.00185904  -0.000463807   0.000277813  -0.000111993  -1.34115e-05   9.54385e-06  -7.09484e-07  -3.65286e-07   3.89328e-08       0.00000       0.00000       0.00000       0.00000       10.9533       14.2134       14.6308       14.7416       14.3621       13.1290       11.3596       9.44910       7.63815       5.97836       4.51353       3.13100       2.19244       1.42388      0.926783      0.566686      0.335314      0.183222      0.100391     0.0487367     0.0239430     0.0109752    0.00475746    0.00192350   0.000763296   0.000261535   8.72487e-05   2.53498e-05   6.91783e-06   1.50364e-06   2.75588e-07   3.40901e-08       0.00000       0.00000       0.00000       0.00000
  16  24 4217.7931    1.1301 12.1151 10.1634 -0.0027  0.1349   0.0111   0.3826    0.0581   0.0000   435.4841       22.1090       11.6166      -23.1245      -16.6950       20.3480       8.10300      -26.9877      -11.4573     -0.588234     -0.754098       4.70598       2.36218       2.87437      0.587914       1.00387      0.124997      0.134042    -0.0923573     0.0407047     0.0205115    -0.0212367   -0.00907428    0.00121111    0.00239731  -0.000218062  -5.89038e-05   1.90508e-05   1.08218e-05  -8.39009e-07   1.67920e-07   1.46344e-08       0.00000       0.00000       0.00000       0.00000       13.1239       16.9109       18.2379       18.4832       17.4246       15.7246       13.8827       11.4036       9.44387       7.13461       5.34776       3.83292       2.65376       1.71492       1.10857      0.688763      0.394836      0.226148      0.118257     0.0620686     0.0300292     0.0140085    0.00600605    0.00245972   0.000932736   0.000345451   0.000108868   3.22006e-05   8.35572e-06   1.83292e-06   3.40406e-07   4.07598e-08       0.00000       0.00000       0.00000       0.00000
  17   7 1811.9983    0.4016  0.2927 10.0934 -0.0147  0.0237   0.0256   0.0467    0.0468   0.0000   437.4788      -1.94831       17.4771     -0.349287      -1.30126      0.450222     -0.742606      0.296921      0.454462      0.142325     0.0368348      0.400381      0.566889     -0.122596     0.0629383    -0.0701104    -0.0348660   -0.00668350     0.0254809    -0.0145312    0.00251259  -0.000172847    0.00122115  -0.000193755  -7.48988e-05  -1.04929e-05  -3.62771e-05  -2.19039e-05   3.84360e-06   1.42890e-06  -3.14097e-07   5.21521e-08   1.90139e-08  -5.03176e-10       0.00000       0.00000       2.71070       2.81071       2.32261       2.49625       2.97768       3.11844       2.36406       1.76308       1.60573       1.45601       1.18700      0.765913      0.551931      0.329042      0.224304      0.173540      0.106411     0.0661333     0.0297510     0.0171500    0.00713641    0.00327427    0.00131516   0.000541433   0.000218179   8.97482e-05   3.02235e-05   1.13077e-05   3.41052e-06   9.26196e-07   2.27240e-07   5.42997e-08   8.69035e-09   1.16263e-09       0.00000       0.00000
  17   9 2112.9615    0.7363  0.6835 10.2325 -0.0050  0.0228   0.0216   0.0581    0.0872   0.0000   440.3318       1.99550       11.9683       1.25235      0.720314    -0.0918018       3.87404      -1.18670       2.74012     -0.823818      -2.37891     -0.292593      0.340920      0.271866     -0.128495    -0.0204359     -0.173466    -0.0162461     0.0412497   -0.00890425   -0.00481618   -0.00525453   0.000958109   0.000460954  -5.08424e-07   0.000233281  -0.000110035  -4.71604e-06  -3.16998e-06  -1.20830e-06  -1.68054e-08  -1.79037e-07   6.62243e-09  -4.67302e-10       0.00000       0.00000       2.18341       2.70545       2.85305       3.06313       2.76238       2.64938       2.31570       1.94340       1.59665       1.22691       1.00040      0.688301      0.496287      0.321756      0.214896      0.136847     0.0872378     0.0494572     0.0268874     0.0143162    0.00771775    0.00376090    0.00174972   0.000760462   0.000327538   0.000127117   4.71716e-05   1.52557e-05   4.85049e-06   1.36020e-06   3.51406e-07   6.65547e-08   1.28521e-08   1.70165e-09       0.00000       0.00000
  17  10 2260.2875    1.0932  0.8755 10.3204 -0.0085  0.0288   0.0268   0.0609    0.1465   0.0000   437.1094       3.16165       18.6828     -0.512625      -3.65436       3.77417     -0.703346       1.53134      -2.57814      -1.52287     -0.190000     -0.315937       1.25481      0.117258      0.123915    -0.0248420     0.0523241     -0.103152    -0.0603348     0.0178990     0.0103575   -0.00304759   -0.00270243  -0.000146068  -0.000186015   0.000275375  -6.93707e-05  -3.23230e-05   8.95863e-06   2.60941e-06  -7.50707e-07  -1.21295e-07  -1.43836e-08  -4.23408e-09       0.00000       0.00000       2.82491       3.89206       4.25020       4.38152       4.06721       3.71611       3.16569       2.43650       1.93947       1.43655       1.10167      0.756682      0.578899      0.406146      0.256679      0.162587     0.0991095     0.0578260     0.0311869     0.0177798    0.00858777    0.00446393    0.00187821   0.000905491   0.000364023   0.000163480   5.52647e-05   1.95067e-05   5.80708e-06   1.72467e-06   4.23340e-07   8.90891e-08   1.72787e-08   2.16053e-09       0.00000       0.00000
  17  11 2405.0054    1.4797  0.9711 10.8983 -0.0066  0.0294   0.0359   0.0642    0.1726   0.0000   438.9558    -0.0229412       14.6769      -1.77795      0.926169       4.09733     -0.768204      -1.99298       1.20054       2.56241      -1.97422     -0.318874      0.371538     -0.694056     -0.213586      0.100429   -0.00330994    -0.0232014   -0.00850871     0.0111801    0.00723521   -0.00163036   0.000316405  -0.000183686  -0.000151541   0.000201300   4.54726e-05   3.37259e-05   4.02143e-06  -2.96073e-06   2.01048e-07  -5.13717e-08  -1.48405e-08   2.31312e-09       0.00000       0.00000       2.84389       3.35801       3.79941       3.89249       3.31688       3.18798       3.24238       2.36679       1.98606       1.67935       1.24998      0.816641      0.649636      0.455024      0.273417      0.168090      0.109592     0.0625022     0.0313232     0.0175462     0.0100010    0.00469835    0.00189685   0.000937146   0.000435634   0.000187712   6.66784e-05   2.14758e-05   5.90796e-06   1.58989e-06   3.97804e-07   8.12451e-08   1.69131e-08   1.85790e-09       0.00000       0.00000
  17  12 2548.1265    1.8903  1.0697 11.1801 -0.0060  0.0295   0.0412   0.0669    0.1778   0.0000   435.1687       7.37215       12.9379      -2.56555      -2.16330      0.857773       2.32647     -0.688126      -2.66199      -2.31492      -1.47950      0.411465     -0.796174     -0.278827     -0.173295    -0.0498066     0.0198457   -0.00948552    -0.0811834    -0.0129015    0.00550466   -0.00532568   -0.00221756  -8.49521e-05  -0.000347475  -0.000176196  -8.70108e-05   9.36957e-06   3.09223e-07  -6.35728e-07   1.40832e-07   6.48097e-08  -5.27018e-11   1.82605e-09       0.00000       0.00000       2.79387       3.50683       4.09856       3.85047       3.75707       3.49042       2.80562       2.57532       2.13361       1.57089       1.21189      0.850994      0.643975      0.409407      0.267587      0.168002      0.103836     0.0590930     0.0333940     0.0186699    0.00947553    0.00497759    0.00221710   0.000982398   0.000386038   0.000163257   5.81996e-05   2.09401e-05   6.62902e-06   1.94368e-06   5.01303e-07   9.24647e-08   1.56750e-08   1.90088e-09       0.00000       0.00000
  17  13 2691.0992    2.4758  1.0450 10.7490 -0.0023  0.0244   0.0538   0.0667    0.3251   0.0000   436.2388       6.78110       17.0184       2.69814       2.92922       5.50845      -3.91024      -3.93572     -0.865243      0.275873      0.593844     -0.682943      -1.25896      0.950699      0.489310    0.00130844    -0.0454548    -0.0655334    -0.0287032     0.0148185    0.00532711   -0.00681480    0.00435037   0.000286631   0.000288437  -3.40406e-05  -4.44313e-05  -7.14469e-06  -5.94940e-06   9.61459e-07   1.36438e-07   6.61385e-08   9.23185e-09  -2.25446e-10       0.00000       0.00000       2.35079       3.00862       3.12182       3.26435       3.05004       2.83683       2.49627       2.02230       1.73913       1.35446       1.01966      0.749432      0.522807      0.346983      0.229345      0.145005     0.0902110     0.0509470     0.0296928     0.0151074    0.00805627    0.00379476    0.00183358   0.000766301   0.000325826   0.000124316   4.94771e-05   1.61125e-05   5.29255e-06   1.39280e-06   3.55906e-07   7.74284e-08   1.43740e-08   1.79816e-09       0.00000       0.00000
  17  14 2834.3522    3.0436  0.9458 12.1010 -0.0063  0.0256   0.0709   0.0608    0.1908   0.0000   441.2934       3.35683       14.7196       1.81929      -1.34929      -1.72176      -2.98504      0.149135      -3.22259      -1.17517       1.12359     -0.689716     -0.244474      0.153687     0.0967232     -0.106735     0.0835381     0.0301752    -0.0219932    -0.0231313  -8.10321e-05    0.00249265    0.00225705   0.000427181  -0.000465691   0.000254606  -1.89934e-05   9.86236e-06  -3.78671e-07   1.54797e-06  -9.02128e-08  -3.31778e-08   1.03046e-08   2.56249e-10       0.00000       0.00000       2.52446       3.21729       3.20739       3.41649       3.17243       3.11601       2.54825       2.24202       1.77274       1.47944       1.09349      0.812738      0.556741      0.354036      0.239439      0.159355     0.0997312     0.0558116     0.0320701     0.0155362    0.00856163    0.00392589    0.00193715   0.000790174   0.000344287   0.000124718   5.20438e-05   1.61509e-05   5.34671e-06   1.44528e-06   3.84090e-07   8.20384e-08   1.31451e-08   2.03392e-09       0.00000       0.00000
  17  15 2977.3024    3.6443  1.1130 11.9218 -0.0007  0.0269   0.0780   0.0672    0.3019   0.0000   437.1591       9.99140       10.7561     -0.794019      -1.70127       2.16949       2.07589      -2.01343      -4.79391      -1.17784       1.50636      -1.27734      0.543363     0.0739608     0.0175971      0.252073    -0.0186753     0.0583611    -0.0119774    -0.0243931    0.00883763   -0.00624033   -0.00178051   8.99558e-05   0.000261260   7.88921e-05   2.89721e-06   2.43275e-05  -3.14575e-06  -1.70703e-06   4.40022e-07   1.39903e-07   1.17743e-08  -1.11414e-10       0.00000       0.00000       2.69567       3.30325       3.48098       3.51733       3.48914       3.22550       2.74898       2.32999       1.86110       1.43337       1.13265      0.796898      0.578538      0.405818      0.257640      0.167313      0.101684     0.0579551     0.0325101     0.0174013    0.00861105    0.00433779    0.00187745   0.000871188   0.000341402   0.000145923   5.02900e-05   1.67475e-05   5.36979e-06   1.60965e-06   3.96501e-07   8.19021e-08   1.42799e-08   1.79228e-09       0.00000       0.00000
  17  16 3119.4658    3.9355  0.9734 12.8832 -0.0108  0.0255   0.0944   0.0659    0.2033   0.0000   439.3784       14.0247       11.2373       3.00444      -5.32864     -0.755992       3.11590      -1.26170     -0.586148      -2.04075     -0.229751      -1.52619      -1.13576      0.706744     -0.421992      0.113839    -0.0291907     0.0958841  -0.000417840   0.000293556    -0.0135857    0.00786965   7.47422e-05    0.00173104   0.000248020   0.000122750  -1.26741e-05  -1.41225e-05  -1.12207e-06  -9.69411e-07  -4.50296e-07   8.43525e-08   7.74147e-09   1.20702e-09       0.00000       0.00000       2.38825       3.01983       3.21660       3.24389       3.13653       2.97424       2.48295       2.08628       1.80420       1.41234       1.06600      0.790886      0.522064      0.355121      0.239089      0.147934     0.0938615     0.0550978     0.0310361     0.0163857    0.00839658    0.00421791    0.00173609   0.000895763   0.000325399   0.000138666   4.86785e-05   1.75663e-05   5.74919e-06   1.57435e-06   3.94398e-07   8.55269e-08   1.48692e-08   1.89272e-09       0.00000       0.00000
  17  17 3261.5252    3.6819  1.5895 12.0325 -0.0035  0.0339   0.0692   0.0878    0.2824   0.0000   435.9512       10.5259       12.9648     -0.119639       2.56922      -2.42149     -0.366074      -3.99937     -0.536346      0.331054     -0.369284      -1.26518     -0.777812      0.210857     -0.393455     0.0955501     0.0494162     0.0267838     0.0283250   0.000740788   -0.00791672   -0.00339074  -0.000706626  -0.000598034  -0.000201989  -8.17745e-05  -5.30065e-06   6.86872e-06   4.63866e-06  -3.07484e-07  -8.17223e-08   9.03459e-08   1.48862e-08   4.77693e-09       0.00000       0.00000       3.15175       4.21156       4.53013       4.52758       4.37532       3.98035       3.47160       2.77888       2.39242       1.77393       1.37735       1.02683      0.672565      0.491851      0.306212      0.204737      0.114421     0.0751611     0.0382780     0.0209854     0.0112934    0.00506891    0.00246808    0.00105587   0.000486359   0.000169581   6.72180e-05   2.42560e-05   7.32972e-06   2.31407e-06   4.94410e-07   1.16148e-07   2.11460e-08   2.46769e-09       0.00000       0.00000
  17  18 3403.5710    3.2609  2.2249 11.5933 -0.0008  0.0401   0.0523   0.1030    0.2328   0.0000   447.5851       17.7938       7.81782       7.75316      -5.33906       4.64177      -2.27685      -1.04850     -0.329696    -0.0338427     -0.245266     -0.543262      0.268877      0.161142      0.365605     -0.451417      0.134671     0.0679280    0.00692817    -0.0653564   -0.00771024    0.00256043   -0.00119746   0.000399871  -0.000445664   6.54423e-05   3.01748e-05   3.25263e-05   1.14563e-06   1.74798e-06  -2.74598e-07  -5.59623e-08   1.72285e-08  -2.43333e-09       0.00000       0.00000       3.81603       4.90712       5.24906       5.51210       5.22234       4.67496       4.18412       3.39385       2.82267       2.16332       1.59384       1.17656      0.856205      0.602412      0.376037      0.233919      0.149338     0.0836452     0.0466380     0.0258400     0.0137730    0.00687781    0.00289855    0.00136720   0.000545260   0.000232264   8.17837e-05   2.72750e-05   8.76039e-06   2.41787e-06   6.06352e-07   1.36293e-07   2.49481e-08   2.94051e-09       0.00000       0.00000
  17  19 3545.6480    2.7358  3.2267 11.2796 -0.0004  0.0482   0.0371   0.1313    0.1472   0.0000   433.8830       16.6352       9.31528       12.6119      -13.4256       1.39438      -5.20032      -7.49067      0.695340      -2.41936       1.10930       1.70377     -0.366024      0.717752     -0.480888    -0.0234892    -0.0226049     -0.163761    -0.0143243    -0.0425598     0.0174535   -0.00726558   -0.00500114   -0.00242780   0.000839098   0.000150745   8.87977e-06  -9.07619e-06   9.84550e-06   3.41628e-06  -6.34269e-07  -1.64320e-07   5.93234e-08  -7.10752e-09       0.00000       0.00000       4.66021       5.97100       6.44141       6.37909       6.02608       5.65180       4.95220       4.17882       3.56908       2.65548       2.06893       1.48066       1.05246      0.711541      0.467521      0.285861      0.169797      0.100488     0.0566313     0.0304341     0.0157635    0.00757497    0.00358523    0.00157788   0.000669222   0.000256354   9.66420e-05   3.35047e-05   1.06989e-05   3.06932e-06   7.61516e-07   1.56067e-07   2.93165e-08   3.42425e-09       0.00000       0.00000
  17  20 3687.9082    2.3089  4.6914 10.5791 -0.0002  0.0596   0.0254   0.1581    0.1202   0.0000   433.8381       14.8545       12.5878      -5.81929      -15.9193       7.63946      -5.38077      -7.47442      0.114072       3.24205      -1.85077     -0.706134      0.189362      0.894436     -0.310865      0.258944     -0.427629     -0.106584     0.0845827    -0.0403847   -0.00225753   -0.00479358    0.00581644   -0.00167857   -0.00100018   4.01287e-05   3.27326e-05  -5.48923e-05   1.67392e-05  -1.48152e-06   4.81775e-07   1.53372e-07  -9.25996e-08  -2.90252e-09       0.00000       0.00000       5.55131       7.08460       7.48879       7.80504       7.35727       6.98784       5.88314       5.08327       4.13062       3.18217       2.44466       1.84358       1.24908      0.859472      0.553250      0.368473      0.220223      0.132017     0.0695387     0.0389599     0.0192381     0.0100230    0.00446710    0.00206908   0.000810933   0.000334092   0.000115449   4.28258e-05   1.29080e-05   3.87939e-06   9.16938e-07   2.03364e-07   3.47592e-08   4.53481e-09       0.00000       0.00000
  17  21 3830.2630    1.8934  6.3359 10.3838 -0.0025  0.0718   0.0185   0.1980    0.0877   0.0000   436.6411       10.8446       22.5506       16.8390      -9.32156      -7.28807       13.7607      -3.29344     -0.848378      0.220199       2.78142      -2.69282       2.42361      -1.20025       1.34892    0.00590136      0.347356     -0.215298    0.00144934    -0.0128170    -0.0292632   -0.00474192   -0.00160665  -0.000555833  -0.000723314   0.000253647  -0.000200723   6.35099e-05  -1.13588e-05   9.57564e-07  -5.25963e-07   1.51363e-07  -5.05869e-09  -2.35488e-09       0.00000       0.00000       6.60857       8.57629       9.24624       9.41694       8.93484       8.12652       7.28184       6.10792       5.07923       3.95749       2.97141       2.23863       1.49433       1.05808      0.669135      0.430412      0.257897      0.155457     0.0829891     0.0464345     0.0237294     0.0118838    0.00539069    0.00247720    0.00102510   0.000408305   0.000144809   5.19522e-05   1.60030e-05   4.70395e-06   1.10742e-06   2.60206e-07   4.51966e-08   5.38965e-09       0.00000       0.00000
  17  22 3972.5872    1.5463  8.4779 10.2208 -0.0013  0.0906   0.0142   0.2514    0.0701   0.0000   445.9821       17.2330       3.45888       6.71428       12.7644      -22.3472       17.3879       2.11184      -5.19829       1.16468      -4.95047      0.435056       2.62422     -0.321288      -1.56280      0.976198     -0.317177    -0.0722118    -0.0612886    -0.0279261     0.0412282    0.00888260    0.00550073   -0.00141766   0.000230721  -8.25893e-05  -0.000208156   0.000192791  -2.54095e-05  -3.11984e-06  -4.76397e-07  -2.25464e-07  -2.35082e-08  -6.49366e-09       0.00000       0.00000       8.47731       11.0807       11.7458       11.9127       11.5848       10.2952       9.35932       7.70799       6.48876       4.98574       3.79625       2.76586       1.96038       1.34814      0.866598      0.549332      0.333522      0.191510      0.110135     0.0584261     0.0303883     0.0149144    0.00685879    0.00307296    0.00125996   0.000505969   0.000188005   6.30505e-05   2.02705e-05   5.79864e-06   1.45838e-06   3.22675e-07   5.86363e-08   6.62080e-09       0.00000       0.00000
  17  24 4257.6182    1.0936 12.7711 10.1483 -0.0036  0.1422   0.0105   0.3942    0.0557   0.0000   431.7398       38.6758       19.5498      -1.32859     -0.159873      -6.95688       3.71423      -12.0449       18.7580       12.8709      -8.67343      -5.51254      -2.20325       1.74864     -0.163830      -1.03036      0.308064     0.0415301      0.109912     0.0233964    -0.0449472    0.00951560    -0.0294192    0.00297181    0.00341330   0.000367846   0.000396776  -0.000125191  -2.82185e-05   1.11381e-05  -1.19113e-06  -6.25209e-07   1.97965e-08   7.97210e-10       0.00000       0.00000       13.1638       16.7883       17.8995       18.4719       17.6248       16.4028       14.1888       12.2059       9.94225       7.84114       6.08072       4.39438       3.09881       2.08549       1.37529      0.891270      0.542355      0.317292      0.177553     0.0958680     0.0483064     0.0239378     0.0114868    0.00491660    0.00209624   0.000821833   0.000303196   0.000103854   3.24886e-05   9.42774e-06   2.37127e-06   5.02792e-07   8.74753e-08   1.07671e-08       0.00000       0.00000
  17  26 4542.8518    0.7169 17.6208 10.0437 -0.0009  0.2340   0.0068   0.6039    0.0376   0.0000   419.3861       30.1871       16.9348       16.4816       23.7601       1.32326       11.8887      0.595705      -8.80092      -8.67930      -1.54303       2.14139      -5.10156      -2.05105       6.32491     -0.553567     -0.284161      0.310965     -0.160411    -0.0204506     0.0467661    -0.0953105    -0.0235807  -0.000901505   -0.00255870  -0.000144634   0.000256023  -0.000201442  -8.44537e-05   4.17836e-06  -3.35052e-06  -6.04383e-07  -5.67686e-08  -1.11180e-08       0.00000       0.00000       20.8991       27.3190       29.1395       29.8787       29.0407       26.5164       23.2630       19.8220       16.1364       12.7695       9.65007       7.24301       5.14145       3.51946       2.32788       1.51196      0.919005      0.545454      0.308948      0.166653     0.0868125     0.0438240     0.0198949    0.00926047    0.00369082    0.00149360   0.000547886   0.000187986   5.80148e-05   1.64458e-05   4.06165e-06   8.76069e-07   1.48381e-07   1.79482e-08       0.00000       0.00000
  18   9 2143.7172    0.8672  0.6263 10.2832 -0.0094  0.0226   0.0268   0.0501    0.0948   0.0000   438.0984      -1.11618       16.5011      -1.18389      -3.97706       3.55273     -0.768313      0.584207       1.38207     -0.816871      0.397771      -1.57899      0.521405     -0.120638      0.397487     -0.180895      0.100290    -0.0326675   -0.00212401    -0.0191572     0.0129608   -0.00135037   0.000698488  -0.000600857  -5.09771e-05   5.99990e-05  -0.000135827   8.71887e-05   4.49976e-06  -7.64978e-06   8.68750e-07   2.83716e-08   3.77892e-08  -1.53390e-08   2.28824e-10   1.60440e-10       2.23342       2.83218       2.83904       2.78722       2.77237       2.73390       2.53183       2.09193       1.60409       1.21423      0.921932      0.757010      0.575316      0.415866      0.285549      0.184115      0.108506     0.0633214     0.0360536     0.0176442     0.0108983    0.00502605    0.00257606    0.00116615   0.000522507   0.000236012   9.41396e-05   3.31844e-05   1.32914e-05   4.05615e-06   1.26837e-06   3.36658e-07   8.38163e-08   1.80811e-08   3.06317e-09   3.72637e-10
  18  10 2291.5838    1.1649  0.8248 10.6046 -0.0083  0.0251   0.0291   0.0596    0.1408   0.0000   438.6898       5.91596       13.4158     0.0540785       1.55856      -3.66382      -2.39285      -2.21896      0.645582       2.56332      0.519802      0.675342     -0.902415      0.375961    -0.0684091    -0.0451398    -0.0767440     0.0103577   0.000411292     0.0114611     0.0181729   -0.00630750   -0.00111204    0.00115198   3.23163e-05   0.000145775   0.000104349   2.22472e-05  -1.26316e-05   2.29383e-06   1.58464e-06  -1.53382e-08  -6.42872e-08   5.15125e-09  -7.01272e-10   7.63594e-10       2.07309       2.69650       2.96221       2.91852       2.93656       2.64855       2.38373       1.92733       1.71535       1.32552       1.05818      0.770346      0.549603      0.389881      0.244672      0.171529      0.107124     0.0664356     0.0394262     0.0207840     0.0119407    0.00602095    0.00301570    0.00138385   0.000627140   0.000266736   0.000109834   4.14540e-05   1.57554e-05   4.88532e-06   1.57240e-06   4.45124e-07   9.96268e-08   2.16555e-08   3.96627e-09   4.25092e-10
  18  11 2436.7728    1.5368  1.0479 10.4631 -0.0020  0.0292   0.0335   0.0636    0.2288   0.0000   441.7006     -0.338677       12.5829      -1.99759      -5.26639      0.113725      -4.32506      -2.13420       2.52811      -1.13657     0.0340309     -0.539732      0.201186   -0.00545830     -0.171799     -0.109567     0.0553181     0.0452178    -0.0284085    -0.0165402   -0.00962337     0.0136879   -0.00190616   0.000502727  -0.000146672  -0.000135011  -6.78799e-05   1.63677e-05   1.11912e-05   2.24636e-06  -9.11684e-07  -5.59419e-07  -1.71107e-07   1.57768e-08   4.62192e-09  -9.77261e-10       3.09234       3.93751       4.09954       4.19309       4.22023       3.88785       3.29975       2.54252       2.09563       1.72185       1.33968       1.01569      0.659281      0.438093      0.288788      0.204981      0.139363     0.0861778     0.0489747     0.0264206     0.0133804    0.00661705    0.00319520    0.00151096   0.000623919   0.000273622   0.000107917   4.16325e-05   1.46370e-05   5.00224e-06   1.52083e-06   4.01987e-07   9.41818e-08   2.16863e-08   3.60295e-09   4.17070e-10
  18  12 2580.8694    1.9995  1.0054 11.4614 -0.0134  0.0270   0.0465   0.0616    0.1794   0.0000   436.8217       6.49806       14.1969       1.14095      -3.85170      0.664332     -0.341763      -4.70290       3.52834     -0.505296     -0.100909      0.463862     -0.530130     0.0703077      0.570629    -0.0243244      0.100576    -0.0414500    0.00148783     0.0374874    -0.0115112   3.89102e-05   0.000401094   0.000268093  -0.000566781  -0.000177459  -7.61828e-05  -8.30490e-06   1.85660e-05  -1.57817e-05  -3.31403e-06  -2.30032e-08   8.12753e-09   3.40442e-08  -8.25706e-09  -5.18095e-10       2.52584       3.15992       3.38114       3.40269       3.27125       3.11919       2.67665       2.39650       1.97879       1.50150       1.20523      0.857353      0.654228      0.453237      0.302330      0.199607      0.122493     0.0714371     0.0427765     0.0243496     0.0126270    0.00665758    0.00324475    0.00155149   0.000707737   0.000286871   0.000116272   4.61529e-05   1.59483e-05   5.34139e-06   1.63856e-06   4.65943e-07   1.11197e-07   2.11107e-08   3.78953e-09   4.66780e-10
  18  13 2724.7829    2.6471  0.9694 11.5312 -0.0045  0.0247   0.0582   0.0606    0.2151   0.0000   439.9502       5.05205       16.4351       3.28717      -4.52185      -3.55886      0.242193     -0.353837      -2.18518       1.41166     -0.324563      -1.98938     -0.555904     -0.235041      0.184193      0.229612      0.114670    -0.0461349   -0.00990891   -0.00229455     0.0115380   -0.00662155  -0.000961987   -0.00199005   0.000130454  -7.16752e-05  -0.000151829   3.96980e-05   2.43180e-05  -5.14602e-06  -2.11960e-06  -1.34640e-07   9.11461e-08   5.64103e-09   4.72783e-09   4.04502e-10       2.07811       2.63964       2.86092       2.91415       2.84636       2.64913       2.39487       1.90676       1.65511       1.33819       1.03743      0.807827      0.541183      0.384352      0.248460      0.166732      0.115711     0.0680810     0.0403835     0.0209399     0.0117845    0.00604325    0.00305288    0.00135829   0.000646962   0.000261558   0.000115298   4.22152e-05   1.55898e-05   4.90391e-06   1.62926e-06   4.07371e-07   9.79109e-08   2.21085e-08   3.77863e-09   4.34320e-10
  18  14 2868.7578    3.2809  1.0828 11.0630 -0.0019  0.0261   0.0661   0.0633    0.4428   0.0000   435.4915       4.26411       16.3265     -0.375927      -6.66979      -7.78105      -2.28911      -2.17712      -1.73720      0.447885     -0.190011       1.22049     -0.108934     -0.861621    -0.0314256    0.00875095     0.0359805    -0.0499102     0.0206122   7.92739e-05     0.0138841   -0.00857507   -0.00183888    0.00223281  -0.000338904  -0.000232097   3.76822e-05  -2.85769e-05  -1.20864e-05  -1.93828e-06  -2.12382e-06   2.19718e-07   2.06224e-08   1.16472e-08   1.40410e-09   3.28628e-10       2.33230       2.98139       3.04135       3.11791       3.18744       2.91199       2.59954       2.16806       1.73766       1.50990       1.13222      0.843448      0.619270      0.417938      0.287224      0.185751      0.120868     0.0762877     0.0421703     0.0237421     0.0126390    0.00662181    0.00310441    0.00145492   0.000625706   0.000284813   0.000114475   4.39423e-05   1.53192e-05   5.23593e-06   1.46840e-06   4.18634e-07   1.11818e-07   2.38427e-08   3.85817e-09   4.62956e-10
  18  15 3012.2241    3.8118  1.0363 12.0390  0.0004  0.0291   0.0804   0.0622    0.2809   0.0000   438.3609       2.04475       12.5431       2.78850       2.06624     -0.593280      -2.16840      -3.22772      0.351668     -0.826688    -0.0910154      0.396894     0.0754703    -0.0267764     0.0499469     -0.218655      0.108797    0.00386394    -0.0185881    -0.0216858   9.89781e-05    0.00182664   -0.00185476  -0.000836693  -0.000765698   0.000429229   3.04029e-05   9.31662e-06   1.91127e-05  -2.49466e-07  -5.04741e-09   3.16079e-07  -2.62274e-08  -6.95781e-09   1.93193e-09   7.38112e-10       2.80856       3.50930       3.90908       3.73618       3.78680       3.62032       2.96915       2.62180       2.18561       1.50960       1.23103      0.930432      0.651708      0.517795      0.350463      0.200436      0.136650     0.0768591     0.0413839     0.0268201     0.0138528    0.00659156    0.00352361    0.00173840   0.000604876   0.000316502   0.000129273   4.51190e-05   1.41856e-05   5.91272e-06   1.98066e-06   5.11149e-07   1.17605e-07   2.26191e-08   3.83622e-09   4.44286e-10
  18  16 3154.9192    3.7316  1.2740 12.6996 -0.0058  0.0306   0.0765   0.0714    0.1772   0.0000   438.3879       13.0650       19.3727      -3.38470      -6.20492      -1.56508       3.88984      0.933204       1.85481     -0.283676     -0.309298     -0.239973      0.790321    -0.0863688     -0.120006      0.153898     0.0395410     -0.201854     0.0798822   -0.00527705     0.0168805   -0.00305375    0.00733959  -0.000823450   -0.00150359   0.000396152  -3.92138e-05  -6.34630e-05  -1.38684e-05  -6.66279e-06  -2.80270e-06   2.88774e-07  -1.48444e-07   3.54573e-08   1.54106e-09  -2.87145e-10       2.74839       3.55789       3.69854       3.70717       3.74318       3.39781       3.04237       2.55237       2.13603       1.81589       1.33597       1.01709      0.709767      0.494408      0.341652      0.211139      0.140019     0.0850420     0.0487066     0.0290285     0.0147096    0.00778938    0.00377970    0.00174012   0.000792511   0.000327088   0.000138426   5.31714e-05   1.75924e-05   6.39744e-06   1.88627e-06   4.93642e-07   1.29128e-07   2.83608e-08   4.51426e-09   5.38143e-10
  18  17 3297.5011    3.5908  1.6330 12.3325  0.0009  0.0371   0.0654   0.0848    0.1857   0.0000   442.5222       12.0248       9.05763       1.72127      -8.27009      -1.96921      -2.45956      -2.72067       1.01527      -3.71695       5.34875     0.0573705     -0.520106     -0.244570      0.387132     -0.191883    -0.0681834      0.103288    -0.0541037   -0.00936411     0.0302024    -0.0130890   -0.00726308  -0.000268902   0.000369013  -0.000325010  -9.25668e-05   2.47641e-05  -1.63996e-06  -3.06571e-06   8.56378e-07  -8.39537e-08  -5.38391e-08   5.92084e-10  -4.27004e-09   8.47867e-10       3.02550       4.28344       4.30600       4.57660       4.32003       4.13676       3.55469       3.05847       2.49261       2.05707       1.66657       1.07386      0.913167      0.523665      0.419389      0.247075      0.162750      0.101882     0.0580924     0.0324355     0.0184118    0.00879772    0.00443481    0.00217354   0.000837519   0.000433544   0.000162907   6.26001e-05   2.39348e-05   7.96225e-06   2.24206e-06   6.14303e-07   1.85146e-07   3.12652e-08   6.23738e-09   7.86275e-10
  18  18 3440.0810    3.0775  2.3129 11.7641 -0.0025  0.0406   0.0474   0.1038    0.1734   0.0000   436.7812       11.0276       15.6333       1.11986      -1.56310      -4.16145      0.871433      -3.33367       2.29884     -0.249643       1.80118     -0.268237     -0.265344      0.714189     -0.300971      0.559487      0.185899    -0.0581303    -0.0460594     0.0469176    0.00633505   -0.00286963    0.00186657   -0.00218038   0.000497731  -0.000114550   0.000514113  -4.82726e-05  -1.01120e-05   1.48660e-06  -1.67424e-06  -4.26822e-07   2.63767e-07  -1.08677e-07   4.99801e-09   1.68526e-10       3.65352       4.69526       5.01895       5.06646       4.83547       4.67698       4.11299       3.55772       2.80392       2.22090       1.74381       1.32850      0.952088      0.682892      0.451110      0.309887      0.183021      0.115464     0.0651047     0.0360983     0.0189722     0.0101297    0.00478528    0.00233928    0.00106581   0.000470391   0.000181727   7.19099e-05   2.53476e-05   8.50601e-06   2.49796e-06   7.36123e-07   1.67329e-07   3.60433e-08   5.84141e-09   7.42714e-10
  18  19 3582.6455    2.6103  3.7465 10.8715 -0.0027  0.0522   0.0304   0.1308    0.1450   0.0000   440.5132       13.0934       14.4457      -3.60703      -9.29439     -0.185227      -3.16789      -5.18134      -1.34877       1.41882      -1.46313      -1.78940       3.27438      0.772521   -0.00668052      0.290885     0.0212128    -0.0679800    0.00253571    0.00324247    -0.0352449     0.0101529   0.000658536   -0.00595847    0.00207477   -0.00120484  -0.000135303   0.000145530  -6.16769e-05  -1.38457e-05   4.40298e-06   9.46810e-09  -1.00391e-07   9.82781e-09   1.89690e-09   2.64864e-09       4.52339       6.05438       6.38240       6.46913       6.26728       5.86704       5.16320       4.56925       3.65908       2.95126       2.27234       1.68384       1.26915      0.837348      0.597332      0.372132      0.239327      0.138212     0.0837437     0.0462018     0.0247853     0.0129050    0.00630229    0.00309348    0.00137203   0.000593220   0.000232679   9.20599e-05   3.28138e-05   1.08555e-05   3.38403e-06   9.00676e-07   2.45109e-07   4.88464e-08   8.23970e-09   1.00499e-09
  18  20 3725.4207    2.1266  4.8964 10.7511 -0.0019  0.0604   0.0231   0.1613    0.0988   0.0000   439.1773       16.0518       22.0824      -2.44578       13.5439       1.32048      -1.90017      -9.07857      0.838310     -0.636372      -3.71732      -3.22379      0.552618      0.262972      0.193760    -0.0893296     -0.299010     -0.155392    -0.0597915     0.0282800    -0.0579692    0.00409965   -0.00971421   -0.00228464    0.00517899   0.000836465   0.000327699  -6.85992e-05   6.31567e-06   2.16536e-06   8.70910e-07   2.18963e-06  -1.13786e-07  -2.15230e-08  -1.03171e-08   1.34582e-10       5.48066       6.90528       7.39606       7.53978       7.30151       6.79615       5.93805       5.24967       4.33163       3.52591       2.68312       2.01149       1.44408       1.00654      0.672226      0.435590      0.274817      0.164580     0.0968901     0.0540932     0.0292899     0.0152601    0.00748308    0.00350512    0.00159189   0.000667732   0.000269233   0.000103861   3.68051e-05   1.21975e-05   3.78941e-06   1.04085e-06   2.57280e-07   5.42715e-08   8.81999e-09   1.06847e-09
  18  21 3868.1907    1.7837  6.5649 10.4731 -0.0023  0.0743   0.0173   0.2004    0.0765   0.0000   436.3447      -1.85570       10.9316      -2.92199      -11.1497      -17.0829      -10.0837       2.20346      0.775676      -6.07304     0.0511542      -5.28436       2.39657       1.00258     0.0255341      0.372359     -0.165882   0.000560153      0.110580    -0.0599796    0.00889578    0.00526782   -0.00662707    0.00745630   -0.00536049  -0.000368244   0.000323460  -0.000100331  -6.22983e-07  -1.89248e-05   1.22659e-06  -2.25075e-06   3.06679e-07   9.59735e-08   1.08367e-08  -2.11687e-09       6.66063       8.46103       9.21312       9.47820       9.17845       8.28153       7.49548       6.29172       5.38606       4.21530       3.28997       2.40490       1.75859       1.21446      0.829184      0.527896      0.336973      0.197997      0.119560     0.0679918     0.0364102     0.0190082    0.00931272    0.00452580    0.00198106   0.000863188   0.000340340   0.000133878   4.62785e-05   1.53638e-05   4.75843e-06   1.27958e-06   3.21611e-07   6.59858e-08   1.17848e-08   1.29807e-09
  18  22 4010.9608    1.5156  9.0688 10.1137 -0.0020  0.0925   0.0132   0.2571    0.0699   0.0000   440.7967       25.5971       38.7200      0.379570       3.06773       3.16625      -6.68029      -3.59151       9.75822      -6.05270      -2.45375      -1.90468      -3.47793       1.22262     -0.482070       1.80481     0.0675892     -0.345900    -0.0556508     0.0752073     0.0208072   -0.00451503    0.00245363    -0.0108453   -0.00855437   0.000846141   3.75728e-05  -0.000193703  -5.50961e-06   2.48569e-05   4.28718e-06   1.55863e-07  -8.46690e-07   8.23257e-08   2.03587e-08  -1.80848e-10       8.11815       10.6369       11.0255       11.5251       11.0901       10.6310       9.27180       7.82150       6.55393       5.24175       4.05613       3.08363       2.18498       1.51069       1.03291      0.676474      0.429221      0.260219      0.152484     0.0845003     0.0449958     0.0233923     0.0112969    0.00545606    0.00242534    0.00105403   0.000413026   0.000161949   5.78493e-05   1.95551e-05   5.97468e-06   1.62030e-06   3.99827e-07   8.55618e-08   1.47608e-08   1.79733e-09
  18  23 4154.0092    1.2253 10.8012 10.1812 -0.0009  0.1152   0.0111   0.3174    0.0561   0.0000   440.0134       2.74633      -10.8829       3.20463      -4.94768      -4.80295       5.80600       15.8936       8.84339      -10.3849       7.62387     -0.113061       1.19405      -2.24358       1.80875      0.461032     -0.563860    -0.0413108    -0.0535309      0.132516    -0.0641323     -0.126659    0.00587970     0.0178769    0.00359013   -0.00258335  -0.000820032   8.49842e-05   7.19341e-05  -2.88100e-05  -2.00783e-05   1.24506e-06   1.45228e-07  -1.59694e-07   2.72490e-08  -8.78483e-10       9.90110       12.9693       13.8649       14.1767       13.6209       12.7225       11.3943       9.91154       8.10630       6.51273       5.13797       3.71784       2.79583       1.91178       1.32731      0.843754      0.531436      0.324242      0.187351      0.106396     0.0574382     0.0300028     0.0145214    0.00719845    0.00304794    0.00141763   0.000547593   0.000214838   7.50354e-05   2.53319e-05   7.57746e-06   2.12391e-06   5.40299e-07   1.07370e-07   1.85189e-08   2.18097e-09
  18  24 4296.8361    1.0325 13.4056 10.1351 -0.0011  0.1468   0.0094   0.4119    0.0508   0.0000   449.5945       2.66387      -6.13413       13.4466       19.5522       11.9578      -7.20002       9.19087       4.27618      -21.3921      -2.32362      -5.40820     -0.936466      -4.33668     -0.155241       1.18500      0.141256     -0.645361     -0.261772     -0.170009     0.0342957     0.0425036     0.0242705    -0.0211904   0.000917000    0.00127155    0.00131852   1.48295e-05   1.44201e-05   7.15718e-06   1.26053e-05   8.94623e-07  -4.82030e-07  -8.98056e-08  -2.54342e-09   7.76184e-09       12.5434       16.2850       17.2722       17.8433       17.2035       16.2655       14.2791       12.4423       10.1531       8.40366       6.39142       4.84044       3.50216       2.44940       1.67629       1.08900      0.690473      0.425128      0.246260      0.140400     0.0755425     0.0395336     0.0194331    0.00926890    0.00415220    0.00180482   0.000729615   0.000279315   9.89564e-05   3.33993e-05   9.93863e-06   2.72257e-06   6.73415e-07   1.40792e-07   2.28691e-08   2.81485e-09
  18  25 4439.8404    0.8457 16.2718 10.1480 -0.0039  0.1927   0.0076   0.5282    0.0400   0.0000   431.9192      -4.58230       1.59310      -3.86479       41.9692      -3.47195       17.0123      -4.41586       2.01776       6.02715       1.21427       1.66020       2.77226      -7.15842      -1.44583      0.261928     -0.367348     -0.294953     -0.195471     -0.533583     0.0674989    -0.0179061     0.0459261     0.0102478    0.00665856   -0.00107718  -0.000892546  -0.000332794  -2.04674e-05   0.000115710   2.49452e-05   2.42480e-06  -9.54079e-07   3.28686e-07   1.96781e-08  -3.75422e-09       16.2286       21.5804       23.1654       23.8406       23.3911       21.2579       18.8373       16.3519       13.4921       10.7879       8.36928       6.35476       4.53449       3.23903       2.15314       1.43755      0.910427      0.564550      0.326605      0.186421     0.0999137     0.0537128     0.0264987     0.0123835    0.00581171    0.00240652   0.000994474   0.000377519   0.000132580   4.48092e-05   1.35125e-05   3.79182e-06   8.98742e-07   1.90433e-07   3.12478e-08   3.66070e-09
  18  26 4582.7733    0.7039 18.7009 10.0271  0.0002  0.2421   0.0066   0.6130    0.0349   0.0000   480.5398      -43.0941       5.39600       38.1185       66.0763       19.4038      -8.67721       15.2562       13.0293     -0.880692       5.69446       23.4301       6.45026      -3.61913      -1.20024       2.45594      -1.04625      -1.75913      0.107624      0.389597     -0.193451     0.0110351     0.0776322   -0.00656516   -0.00742312  -0.000300231   0.000652127  -0.000188942   0.000163893  -4.18978e-05   6.42766e-06   8.69449e-07   5.53827e-07   1.85804e-07  -1.51747e-08   1.43173e-09       19.9219       26.9284       28.5299       29.4492       28.5207       26.4185       23.6225       20.2985       17.1090       13.4936       10.6611       7.90018       5.79609       4.09967       2.78436       1.81309       1.15127      0.704381      0.413365      0.234661      0.129753     0.0662356     0.0338961     0.0157916    0.00723833    0.00307737    0.00128321   0.000475981   0.000173234   5.68802e-05   1.74692e-05   4.79453e-06   1.15749e-06   2.37095e-07   4.07756e-08   4.74842e-09
  19   8 2021.7670    0.6263  0.5582 10.1188 -0.0029  0.0216   0.0195   0.0517    0.0760   0.0000   436.7563    -0.0475895       13.5917       3.10913       1.36047       1.06928      -1.31874      0.496715       2.13777     0.0914129     -0.513135     -0.753698      0.311320      0.170110     -0.369793     -0.242079      0.119007     0.0319690     0.0359179   -0.00823210    0.00235963   -0.00287667   0.000363462   -0.00131039   9.81127e-05   0.000381631  -0.000124435   2.09465e-05   4.70366e-05  -5.37619e-06   7.09361e-08   1.08828e-06  -3.90224e-07   9.73634e-08   3.02829e-09   5.25298e-10       1.84666       2.29322       2.45614       2.53618       2.47422       2.39272       2.05793       1.76079       1.55206       1.20597      0.989792      0.702544      0.508062      0.421939      0.279732      0.194782      0.113937     0.0753848     0.0438317     0.0281569     0.0152422    0.00874337    0.00471862    0.00196997    0.00110611   0.000411042   0.000223901   7.55253e-05   3.70721e-05   1.19624e-05   4.13205e-06   1.36054e-06   3.97267e-07   1.11609e-07   2.20538e-08   4.30863e-09
  19   9 2173.7392    0.9042  0.6953 10.3383 -0.0037  0.0213   0.0233   0.0504    0.0932   0.0000   442.4353      -2.79263       16.0842     -0.336960       1.28600      -3.82252       2.41120       2.34437       1.08579     -0.103341     -0.624155     -0.265929     -0.503492      0.219988     0.0170315      0.331426     0.0145939    -0.0152012    -0.0250417    0.00971193   -0.00170712    0.00378796    0.00473910   0.000743146  -0.000482238  -0.000589356  -0.000161877   1.08909e-05   1.36447e-05  -8.96593e-08   3.46748e-06  -1.58612e-06  -4.72640e-07  -9.21012e-08   3.35740e-09   5.40657e-09       1.74796       2.34816       2.57208       2.57600       2.54183       2.19651       2.17958       1.71109       1.55056       1.25341      0.945485      0.740046      0.518568      0.393015      0.243378      0.177576      0.107744     0.0678284     0.0422499     0.0230473     0.0142465    0.00711791    0.00391739    0.00195784   0.000925381   0.000428917   0.000180147   7.93722e-05   3.08233e-05   1.15323e-05   4.19573e-06   1.21012e-06   3.73238e-07   1.00819e-07   2.20912e-08   5.43557e-09
  19  10 2322.2853    1.2227  0.8571 10.7351 -0.0140  0.0249   0.0295   0.0573    0.1237   0.0000   435.9287     -0.340065       12.6019       1.07393       2.96714      0.353058      0.804330      -4.18296      -1.16709     -0.378601       1.74806     -0.847055     -0.598575      0.344339    -0.0907412    -0.0610540      0.155306    -0.0971236    -0.0535316    -0.0110944   -0.00353420    -0.0148850   -0.00610661  -0.000898793    0.00118380   0.000553096  -0.000363275   3.12463e-06   2.90879e-05   1.44475e-06  -3.27374e-06  -1.32923e-06   9.41775e-07  -8.54051e-08   1.52103e-08   7.51649e-10       2.24019       2.69910       2.59835       2.80542       2.95642       2.79097       2.40341       2.11470       1.77676       1.46651       1.09635      0.830521      0.635230      0.485895      0.346718      0.223590      0.142219     0.0900699     0.0533798     0.0314093     0.0181996     0.0100715    0.00507561    0.00255568    0.00107943   0.000523346   0.000195942   9.38260e-05   3.19887e-05   1.27453e-05   4.20666e-06   1.40129e-06   4.10501e-07   1.04972e-07   2.57407e-08   5.50500e-09
  19  11 2468.1438    1.5845  1.0711 10.8852 -0.0053  0.0279   0.0343   0.0681    0.1784   0.0000   438.7438       5.74952       17.3326       5.77494      0.115651      0.112850       1.28923      0.916704      0.962116     -0.678690     -0.209345     -0.561016     -0.673098     -0.221977     0.0259574    -0.0329635     -0.137388     -0.149634     0.0132853    0.00697177    0.00500039   -0.00848144   -0.00744232   -0.00456387    0.00123092   0.000229039  -2.07063e-05   6.11195e-05   1.97817e-05   2.35161e-05  -2.13341e-07  -1.18975e-06   6.28639e-07  -2.84090e-08   3.09333e-08   2.54280e-10       2.40463       2.82512       3.23252       3.37806       3.03769       2.82287       2.59270       2.36582       2.03418       1.62231       1.32677      0.993654      0.703827      0.508635      0.357053      0.206379      0.144918     0.0958363     0.0562759     0.0293350     0.0180943    0.00993091    0.00548663    0.00276975    0.00123375   0.000587581   0.000263102   0.000117512   4.17273e-05   1.46373e-05   5.09763e-06   1.65069e-06   4.96418e-07   1.21175e-07   2.87568e-08   5.67511e-09
  19  12 2613.0764    2.2720  1.0274 10.4519 -0.0034  0.0253   0.0455   0.0562    0.4325   0.0000   438.7494       3.04550       13.8423      -4.19502       1.87284      0.315917     -0.158757      0.706853      0.877682      -2.44141      -1.17841      0.384845      0.945940      0.166148      0.250427    -0.0777523     -0.189105     0.0178770   -0.00653020    -0.0543837     0.0212223   0.000903389    0.00156894   -0.00228190   0.000156256   7.39742e-06   6.91344e-05  -9.85153e-05   6.90494e-06   2.09657e-05  -2.65851e-06  -6.09330e-07  -6.66651e-07   3.06193e-08   1.28873e-09   3.60034e-09       2.23355       2.75597       3.07341       3.04617       2.80238       2.89354       2.51331       2.12958       1.86962       1.47383       1.09553      0.850135      0.652950      0.461436      0.340029      0.213448      0.137486     0.0819300     0.0491695     0.0290895     0.0160484    0.00889739    0.00460596    0.00226284    0.00105547   0.000500639   0.000209082   8.89957e-05   3.47605e-05   1.35052e-05   4.77965e-06   1.57915e-06   4.49638e-07   1.06828e-07   2.63354e-08   4.79254e-09
  19  13 2757.9953    2.8824  0.9751 11.3590 -0.0060  0.0238   0.0603   0.0543    0.2752   0.0000   438.8188       1.49646       14.7347       6.13232       3.17239      -3.95231      -1.62008      -1.48289      -1.85319      0.409807      0.522572      0.104059      0.389406      0.613004      0.166795     0.0285695    -0.0948462      0.123840    -0.0355425    -0.0130356     0.0106385   -0.00646581    0.00477326  -0.000817076   -0.00170781   0.000510338   9.42020e-05   6.56437e-05  -2.56207e-05   8.68043e-06  -2.71938e-06  -1.34188e-06   1.32807e-07  -1.73906e-07   1.01555e-08  -8.85538e-11       1.99482       2.54930       2.70920       2.77723       2.67590       2.50000       2.30111       2.02403       1.66110       1.38720       1.06574      0.796371      0.617317      0.425191      0.312855      0.190389      0.132077     0.0783261     0.0477336     0.0270377     0.0158555    0.00823998    0.00444740    0.00220737    0.00104670   0.000478296   0.000200994   8.95965e-05   3.41224e-05   1.26680e-05   4.34864e-06   1.39251e-06   4.16252e-07   1.02876e-07   2.86792e-08   5.39873e-09
  19  14 2902.5994    3.3212  0.9954 12.0033 -0.0073  0.0246   0.0707   0.0591    0.2175   0.0000   443.8893      0.252467       14.4540      -4.62065      -5.01658      -2.02604       1.25111     -0.185016       1.59028      -3.23740      0.302075     -0.303561       1.46430      0.157930      0.499922     -0.192917     -0.165722    -0.0343517    -0.0528065    -0.0418458    -0.0185723     0.0118214   -0.00139418  -0.000347742  -4.39145e-06  -0.000149452  -7.47866e-05   3.12117e-05  -3.22649e-05  -5.25485e-06  -4.46540e-06   1.64945e-07   1.28886e-07   1.22310e-08  -4.25285e-08   5.04696e-10       2.29769       2.74303       2.82136       3.08950       2.97627       2.70324       2.33535       2.12698       1.84333       1.54801       1.21349      0.875268      0.627458      0.455267      0.332531      0.215621      0.126660     0.0761064     0.0494318     0.0303934     0.0179849    0.00961052    0.00488763    0.00225956    0.00109012   0.000510975   0.000221004   8.71503e-05   3.33651e-05   1.16719e-05   4.12005e-06   1.24521e-06   3.79776e-07   1.00730e-07   2.42536e-08   4.73794e-09
  19  15 3046.5808    3.9949  0.9429 12.2681 -0.0060  0.0258   0.0853   0.0543    0.2558   0.0000   440.3360       6.52606       10.0278       4.07833      -3.74163      0.792619      -1.17966       1.04878       3.09257     -0.617973      0.189848      0.227458     -0.216572     -0.216493     0.0833718     0.0213722   -0.00960164     0.0476559    -0.0293511     0.0136060   -0.00948626    -0.0188825    0.00308053    0.00225076  -0.000999862   0.000694288  -0.000124999   0.000137903   1.79794e-05  -2.25824e-05  -3.59760e-06  -1.00200e-06   6.70752e-08  -1.08258e-07   2.36165e-08  -1.07243e-08       2.29827       2.87518       2.76576       3.01195       2.77834       2.64504       2.57884       2.31779       1.84131       1.51646       1.22163      0.966084      0.680006      0.489306      0.348055      0.233661      0.144954     0.0894139     0.0540136     0.0315235     0.0172215    0.00920199    0.00457266    0.00230138    0.00111976   0.000549905   0.000236026   9.79949e-05   3.60992e-05   1.30406e-05   4.33428e-06   1.34302e-06   3.94360e-07   1.05409e-07   2.52943e-08   5.68666e-09
  19  16 3189.9496    3.9131  1.3304 11.9958  0.0033  0.0295   0.0734   0.0736    0.2607   0.0000   442.3560       5.94183       11.1069       5.32788      -1.12511      -2.15256      0.653048      -1.02794       2.73219      -3.78121      -2.37712       1.23202      0.165384    0.00357123      0.273938      0.265046     0.0348065      0.106847    -0.0283861   -0.00400208     0.0169408    -0.0198116    0.00488663   -0.00110016   0.000369391  -0.000348976   0.000281883   0.000161885  -4.80946e-05   6.16093e-06   3.00179e-06  -8.92836e-07   3.27678e-07  -1.74654e-07  -7.87490e-09   7.06357e-09       2.54244       3.30992       3.15164       3.51569       3.28676       3.35838       2.88935       2.63246       2.04792       1.64581       1.24437      0.997338      0.738768      0.558103      0.405168      0.266408      0.171031     0.0982031     0.0610117     0.0353786     0.0203803     0.0102499    0.00547630    0.00258235    0.00130364   0.000593650   0.000251895   0.000101505   4.13005e-05   1.40638e-05   5.13880e-06   1.57948e-06   5.09202e-07   1.28394e-07   3.06591e-08   6.23346e-09
  19  17 3332.9702    3.4567  1.8287 12.1098 -0.0015  0.0342   0.0561   0.0898    0.1440   0.0000   435.9391       13.4182       10.8027      -1.92588       2.57491      -1.84314      0.614521      -6.00282       2.37062      -2.78785     -0.344173      0.108301      0.382514     -0.869345     0.0639682    -0.0864399    -0.0520371     0.0579362   -0.00541390    -0.0789616   -0.00895503     0.0205086    0.00978373   -0.00403656  -0.000916906   0.000425130   3.25270e-06   4.27811e-05  -2.13150e-05  -2.82479e-06   9.10981e-07  -2.44135e-06  -2.66489e-07   9.74873e-08   3.47854e-08   8.12723e-09       2.98209       3.81957       4.05274       4.06818       3.90836       3.62881       3.37867       2.93849       2.49408       2.04741       1.58082       1.22681      0.911403      0.611260      0.429988      0.283005      0.183445      0.115622     0.0699670     0.0397064     0.0207841     0.0123371    0.00604828    0.00310198    0.00145310   0.000677301   0.000302067   0.000118378   4.52598e-05   1.83089e-05   6.01669e-06   2.01022e-06   5.59124e-07   1.49013e-07   3.71556e-08   7.72073e-09
  19  18 3476.1903    2.9510  2.5981 11.7293 -0.0052  0.0421   0.0416   0.1066    0.1298   0.0000   431.0333       15.3278       10.4221       7.71341       8.49225     -0.699216       5.20362      -5.37325      0.601007       4.41117      0.813318      -2.76065     -0.174189    -0.0866611     -0.110095     -0.280103    -0.0657869      0.366751     0.0298760     0.0572374   -0.00649465    0.00752754     0.0197014  -0.000221161    0.00188364    0.00164746  -1.64141e-05  -4.13526e-05  -2.43894e-05   4.31248e-05   5.67788e-06  -3.83950e-06   4.24191e-07   3.53079e-07   6.22923e-08  -1.41371e-08       3.64008       4.56729       4.80610       5.18352       4.85459       4.70159       4.13870       3.64502       2.90718       2.41321       1.85729       1.44677       1.06802      0.774052      0.520567      0.352912      0.229852      0.150308     0.0896170     0.0495829     0.0270758     0.0155315    0.00819933    0.00398847    0.00188303   0.000872573   0.000385031   0.000157230   6.09357e-05   2.28996e-05   7.66605e-06   2.43866e-06   7.05287e-07   1.93882e-07   4.49761e-08   9.03226e-09
  19  19 3619.4062    2.4952  3.9929 10.8506 -0.0026  0.0519   0.0278   0.1357    0.1283   0.0000   434.0486       11.1505       25.5567      -4.61158       1.16029       8.27414       1.50789      -1.42996       1.52769      -3.46152      -4.05453     -0.685313      -1.39342      0.328528    -0.0928526     0.0883583     -0.314512     0.0612903     0.0848833    -0.0177559    -0.0688773     0.0564398    0.00514093   -0.00310871    0.00133782  -0.000504488  -0.000602610   0.000379182  -7.33405e-06  -4.05678e-05   3.15051e-06   4.43483e-07   4.04600e-07  -1.50087e-07  -1.10361e-07   8.60562e-09       4.55912       5.69523       6.12301       6.13441       6.17510       5.64821       5.17094       4.59950       3.72870       3.00723       2.33847       1.82750       1.35029      0.974691      0.672414      0.451872      0.290509      0.182038      0.105957     0.0629327     0.0349871     0.0184746    0.00986228    0.00485663    0.00237202    0.00108763   0.000458190   0.000192019   7.56856e-05   2.66669e-05   9.43141e-06   3.03914e-06   8.94646e-07   2.44478e-07   5.86825e-08   1.22093e-08
  19  20 3762.6368    2.0713  5.7707 10.4842  0.0003  0.0658   0.0196   0.1711    0.0905   0.0000   447.7595       28.8274       19.0829       1.08390      0.518642      -5.34407    -0.0333290       4.15089      -4.21252      -7.49845       6.14259       1.53449     -0.288467     -0.151621     -0.394644     -0.150284      0.207500     0.0726040  -0.000525385     -0.202222     0.0296578     0.0140437    -0.0317169   -0.00788412    0.00422419   0.000901478   0.000364434   3.56460e-06  -0.000129243  -7.16900e-06  -4.73091e-07  -6.15698e-06   1.50584e-06   2.31193e-07  -1.27301e-07  -1.28084e-08       5.39946       6.92242       7.50712       7.76485       7.48802       7.16587       6.43939       5.48566       4.63378       3.71400       2.96748       2.20278       1.67602       1.19472      0.827626      0.563940      0.356560      0.226389      0.134241     0.0808099     0.0439216     0.0245703     0.0124047    0.00630895    0.00298595    0.00137939   0.000602168   0.000249996   9.84728e-05   3.75580e-05   1.25537e-05   4.16254e-06   1.17583e-06   3.32313e-07   7.57472e-08   1.54592e-08
  19  21 3905.8697    1.7593  7.6111 10.1243 -0.0006  0.0767   0.0150   0.2095    0.0787   0.0000   447.3084       29.9453       28.2300      -10.1840      -17.6464      -17.2965       15.1628       10.6620      -5.17160      -3.21225       4.72718      -1.52850      -4.10409     -0.155213     -0.245821     -0.223498    -0.0183838      0.175422      0.249417    0.00651713     -0.168531   -0.00648175    0.00414593    0.00208167  -0.000390553  -0.000583622    0.00164068   0.000193922  -0.000107834  -8.48126e-05  -1.28501e-05  -5.00114e-06   4.93389e-07   1.35884e-07  -1.07575e-07  -6.45661e-09       6.41199       8.45682       8.93971       9.27313       9.00255       8.55418       7.65058       6.53527       5.51772       4.46396       3.48448       2.65890       1.99360       1.39904      0.985569      0.650025      0.425823      0.262603      0.160814     0.0918768     0.0516268     0.0281552     0.0143485    0.00723720    0.00341655    0.00155354   0.000685180   0.000281560   0.000110176   4.21345e-05   1.46043e-05   4.73909e-06   1.41019e-06   3.73071e-07   9.09172e-08   1.85736e-08
  19  22 4049.0869    1.4026  9.1900 10.1942 -0.0040  0.0937   0.0121   0.2629    0.0609   0.0000   441.0830       28.9160      -4.18388      -11.1540       1.93338       5.42852      -7.39199      -10.8857      -2.86399      -8.58355      0.358911      -4.17650      -4.52577       1.36104     -0.674525     0.0249735      0.655026    -0.0654912     -0.201918    -0.0521682    -0.0126846    -0.0279377     0.0117748    -0.0107504    -0.0110072    0.00391995   0.000252048   1.46624e-05  -5.81615e-05  -0.000137601   2.46118e-05  -6.76136e-06  -1.52193e-06   1.04127e-07  -3.14033e-07   1.29604e-09       7.78241       10.1227       10.8667       11.2167       11.0827       10.1711       9.25097       7.99415       6.67533       5.45940       4.23211       3.29435       2.38298       1.73056       1.18614      0.793000      0.521519      0.323840      0.194219      0.115112     0.0643414     0.0347076     0.0179109    0.00921211    0.00430233    0.00202863   0.000841846   0.000366738   0.000139927   5.23831e-05   1.77963e-05   5.86597e-06   1.74040e-06   4.66292e-07   1.11656e-07   2.36434e-08
  19  23 4192.5214    1.1851 12.1189 10.1875 -0.0016  0.1248   0.0102   0.3469    0.0520   0.0000   434.8615     -0.693242       11.0699       23.4454       3.95267      -11.1517      -27.8358      -6.42104       3.44706      -5.64772       3.66734       4.98105       4.24739       1.33196      -1.24207     -0.617517      0.196065      0.533884     0.0477031     0.0557558    -0.0868526     0.0787930    -0.0205318     0.0105118     0.0125449   -0.00388974    0.00101399   0.000465438   0.000325189  -4.96937e-05   9.12701e-06  -5.94965e-07   4.21264e-06   1.16450e-06   2.39289e-08  -1.07168e-08       10.2289       13.2316       14.3293       14.9043       14.4667       13.4968       12.1428       10.4847       8.92262       7.09808       5.66466       4.30093       3.21342       2.25378       1.59918       1.07340      0.692259      0.429640      0.265538      0.154795     0.0880831     0.0474743     0.0248645     0.0124104    0.00601528    0.00279203    0.00120773   0.000497643   0.000194454   7.22011e-05   2.53596e-05   8.07484e-06   2.40654e-06   6.36077e-07   1.50426e-07   3.00689e-08
  19  24 4335.8597    0.9735 14.1020 10.1604 -0.0035  0.1553   0.0086   0.4243    0.0457   0.0000   442.2808      -8.57865       40.5909       12.8765       4.83625      -36.8291       5.09519      -1.60847       22.4257      -9.44561      -3.36397      0.103640      -3.76922       1.11448     -0.871197      0.324322    -0.0541721     -0.528538     0.0536934     0.0438200     -0.210105    -0.0179052     0.0464278     0.0300016    0.00283562   -0.00141149   0.000906431   0.000445599  -0.000340941   9.79993e-05   1.13743e-05  -7.87642e-06   9.23873e-07   4.26439e-07  -6.26165e-08  -1.88886e-08       12.5572       16.3202       17.6493       18.3276       17.7768       16.7371       14.8341       13.1165       10.9822       8.90952       7.01202       5.40258       3.94760       2.87663       1.96605       1.34211      0.873685      0.539355      0.329006      0.196990      0.111330     0.0594932     0.0314761     0.0158707    0.00760489    0.00360138    0.00149112   0.000642281   0.000250337   9.25626e-05   3.18121e-05   1.02452e-05   3.06013e-06   8.15466e-07   1.88673e-07   3.86093e-08
  19  25 4479.4531    0.7956 16.2391 10.1330 -0.0003  0.1935   0.0073   0.5170    0.0378   0.0000   447.4409      -12.3093       39.4450       8.35437       7.31019      -3.35030       20.8053       1.51587       25.8815      0.414511      -6.81021       12.2024       1.38263       2.12074     -0.654855     -0.983945    -0.0463868      0.440641    -0.0271991     -0.111723    -0.0254129     0.0991818     0.0328017    0.00326514    -0.0105147   -0.00670513   0.000831708  -0.000609914   3.80522e-05  -7.25794e-06  -2.01447e-06  -8.59244e-06   4.55444e-06  -6.59929e-07  -6.52199e-08   3.89366e-08       15.4731       20.2852       21.9349       22.7024       22.1421       20.4380       18.6758       16.2511       13.5433       11.3430       8.75581       6.80890       4.93530       3.62913       2.48328       1.66089       1.08959      0.702903      0.416604      0.248523      0.137931     0.0776021     0.0400433     0.0204457    0.00969601    0.00442439    0.00197191   0.000822525   0.000323393   0.000119564   4.03052e-05   1.33074e-05   3.81751e-06   1.02369e-06   2.39439e-07   4.99851e-08
  20   8 2050.0690    0.6756  0.5647 10.1065 -0.0157  0.0230   0.0205   0.0447    0.0834   0.0000   439.4493      0.853169       13.9191      0.117011       1.75180     -0.583089     -0.664617       2.17081       2.08534      0.640974     -0.460639      0.955856      0.996862      0.161078     -0.186302    -0.0941174     -0.159495     -0.193351     0.0643899    -0.0256231    -0.0228268   -0.00997828     0.0110967   -0.00211133   0.000499691   0.000256989  -0.000496812  -0.000265020   6.30714e-05  -1.05553e-05   6.67043e-06  -1.15583e-07   1.05361e-06   7.34359e-07   4.37065e-09  -3.13434e-09       1.68628       2.30627       2.36471       2.53940       2.44048       2.18053       2.10188       1.73853       1.69942       1.27127       1.00308      0.826757      0.610020      0.437027      0.293075      0.183329      0.140744     0.0859349     0.0569820     0.0316810     0.0179229    0.00997670    0.00581785    0.00324254    0.00151753   0.000772501   0.000362963   0.000147246   6.22678e-05   2.51817e-05   9.50637e-06   3.60341e-06   1.12827e-06   4.00965e-07   1.15702e-07   2.39846e-08
  20  10 2352.3727    1.3662  1.0212 10.1276 -0.0042  0.0253   0.0280   0.0611    0.2050   0.0000   438.3315      -1.12730       9.75826       1.53361      -4.44625      -1.80561      -3.33028      -3.89555       1.71308      -2.23627      0.116104      0.110774     -0.937450     -0.661185     -0.275447      0.133661    -0.0371211    -0.0829938     -0.144743     0.0100934    -0.0111043     0.0153354   -0.00400552   -0.00116585   0.000196857   0.000186978  -0.000154903  -0.000320977   1.38352e-05  -1.22946e-05  -6.51664e-06   2.44511e-06   8.73182e-07  -5.45315e-08   6.62779e-08  -2.35719e-08       1.98627       2.56387       2.63697       3.05979       2.82049       2.75965       2.35240       2.07236       1.81552       1.47870       1.11096      0.826123      0.710800      0.489836      0.332135      0.230146      0.155906      0.103955     0.0651326     0.0390225     0.0210300     0.0124555    0.00715301    0.00385200    0.00195615   0.000908235   0.000438835   0.000170855   7.66439e-05   2.80819e-05   1.26318e-05   4.17304e-06   1.47736e-06   4.10801e-07   1.17171e-07   3.06779e-08
  20  11 2498.9811    1.7758  0.9600 10.8917 -0.0141  0.0231   0.0394   0.0608    0.2117   0.0000   437.1480       4.20885       17.8166       2.72065      -2.92208      -1.09901     -0.622995      -2.84765       1.54563       2.12679     -0.349694      0.841969     -0.188586     -0.617846      0.551510      0.145000      0.144798    -0.0484512  -0.000706074    -0.0386368    0.00253687    -0.0114860   -0.00663263   -0.00736993   0.000152394   -0.00160027  -0.000910166  -0.000103588   4.83113e-05   1.92479e-05   1.28764e-05   7.73472e-07  -7.35324e-07   3.96995e-07   1.24538e-08   2.99296e-08       1.96892       2.54393       2.68964       2.86471       2.69322       2.44211       2.32044       1.99860       1.73753       1.39567       1.12055      0.853881      0.630809      0.472352      0.320259      0.218665      0.145329     0.0907228     0.0579120     0.0336812     0.0198890     0.0108012    0.00629496    0.00318845    0.00162522   0.000785447   0.000368908   0.000160193   6.77433e-05   2.67732e-05   1.04669e-05   3.49555e-06   1.17367e-06   3.48348e-07   1.03733e-07   2.53814e-08
  20  12 2644.8702    2.2688  1.0577 11.5629 -0.0037  0.0251   0.0467   0.0632    0.1812   0.0000   439.3437       1.89127       12.3332     -0.878078      -1.31966      -2.45965      0.915121      -1.68452       2.75545      -1.38818      -1.61042      0.381684      0.230856    -0.0425042     -0.513092      0.195789     -0.225102     0.0855229    -0.0305019   -0.00853593     0.0130158   -0.00921283   -0.00566616  -0.000911808  -0.000470797  -0.000178763   0.000705627  -2.83305e-05  -8.25243e-05  -4.58778e-05   3.98754e-06   1.20381e-06  -2.71791e-06  -1.10232e-07   1.27492e-08   1.24098e-08       2.05078       2.67795       2.82268       2.98916       2.76982       2.68926       2.43038       2.06333       1.85437       1.53470       1.20970      0.900211      0.696765      0.503453      0.354815      0.243413      0.158607      0.100696     0.0619477     0.0382762     0.0218109     0.0128105    0.00682455    0.00366468    0.00175989   0.000836341   0.000411401   0.000161531   7.58317e-05   2.86826e-05   1.17742e-05   4.23504e-06   1.38986e-06   4.39076e-07   1.18059e-07   3.13868e-08
  20  13 2790.7291    3.0151  0.9583 11.6639 -0.0066  0.0263   0.0624   0.0549    0.2398   0.0000   438.9884      0.852588       13.4655      -3.26288      -6.43921       1.15685      -2.06534      0.128440       1.74353      -1.74758     -0.985571      0.700343     -0.602572     -0.130465      0.653791      0.448024     0.0514386    -0.0385358    -0.0179911    -0.0364541    0.00269019   -0.00983712   -0.00355510    0.00634242  -0.000700675  -3.21345e-05   0.000206439   0.000217134  -3.50882e-05   1.03994e-05  -5.94969e-06  -9.86371e-07  -1.17803e-06   6.99857e-07  -7.83911e-08  -2.07141e-09       2.64316       3.59723       4.14531       4.34605       4.18672       3.81888       3.30535       2.69997       2.09130       1.56716       1.22800      0.871053      0.661018      0.472170      0.350891      0.231405      0.147333     0.0987713     0.0632093     0.0352578     0.0206975     0.0112783    0.00682516    0.00333177    0.00165694   0.000777918   0.000358821   0.000179281   7.08939e-05   2.95572e-05   1.06274e-05   3.59717e-06   1.32666e-06   3.74870e-07   1.10713e-07   2.97195e-08
  20  15 3080.5318    4.0287  1.0308 12.5231 -0.0031  0.0248   0.0800   0.0569    0.1915   0.0000   440.1904       8.39782       14.9756       3.74194      -3.54516       2.07792      -1.81023      -4.59350     -0.889043      -1.21389     -0.820651     -0.746207     0.0715481     -0.258969     -0.260765    0.00681215     -0.241911     0.0404339   -0.00559657    -0.0585022     0.0126968    0.00841001    0.00806804    0.00215549    0.00137076  -0.000130901  -0.000368330  -5.06691e-05  -2.22561e-05   5.60297e-05  -5.29067e-06   2.56364e-06  -8.70237e-07   3.75260e-07  -1.01761e-08   1.13416e-08       2.07986       2.50856       2.67932       2.75192       2.55093       2.64900       2.40191       2.07806       1.73053       1.48899       1.18516      0.883269      0.694251      0.504030      0.359187      0.234084      0.167441      0.102774     0.0659464     0.0383326     0.0224247     0.0125302    0.00671443    0.00346106    0.00179755   0.000823482   0.000370535   0.000167342   7.24592e-05   2.99307e-05   1.18620e-05   4.22893e-06   1.32514e-06   4.14394e-07   1.16401e-07   2.86321e-08
  20  16 3224.5830    3.9139  1.3193 12.4762 -0.0021  0.0285   0.0711   0.0695    0.1872   0.0000   438.3377       9.18446       13.3394       4.88273      -8.50742       4.45591       5.87124      -1.61501      0.390392      0.486217      0.539470      0.773485      0.460412     -0.516332     -0.616577     0.0146290    -0.0862063    -0.0478402    -0.0449565    -0.0121885    0.00478322     0.0203594     0.0113397    0.00158984   -0.00216153    0.00112131  -6.72398e-05  -9.37056e-05   2.94665e-05  -2.63613e-05   9.94839e-07   1.93759e-06  -2.78536e-06  -8.84600e-08   7.36317e-08   2.28963e-08       2.44258       3.01610       3.24294       3.45893       3.41547       3.11591       2.85660       2.42196       2.09265       1.70583       1.35871      0.997014      0.737972      0.565616      0.418852      0.291502      0.176281      0.111659     0.0696824     0.0428947     0.0259814     0.0151099    0.00831134    0.00415055    0.00208688   0.000949681   0.000460351   0.000202028   8.82804e-05   3.28001e-05   1.29234e-05   4.46090e-06   1.54370e-06   4.53031e-07   1.31758e-07   3.47081e-08
  20  17 3368.2107    3.3649  2.0512 11.9030 -0.0018  0.0349   0.0490   0.0872    0.1250   0.0000   436.8324       16.0503       17.4386      -2.79733     -0.833846      -5.24840       1.33560      -2.79036       2.54172       1.46653     -0.401274      -1.21069       1.04599     -0.484332      0.900126     0.0886585    -0.0781470     -0.196784     0.0363977     0.0455330    0.00379263   0.000607542    0.00344365   -0.00524343   0.000928286   0.000800228   0.000659559   9.60181e-05  -1.32776e-05  -4.41423e-05   2.47783e-05   3.54812e-06   8.66626e-07   4.82021e-07  -2.32544e-07   8.21555e-09       2.95267       3.60040       3.77381       4.10252       4.05486       3.70304       3.29040       2.98534       2.59600       2.12731       1.60732       1.24522      0.995191      0.720751      0.496697      0.335437      0.228131      0.146956     0.0912197     0.0541694     0.0304258     0.0179141    0.00978300    0.00539627    0.00269549    0.00129924   0.000578997   0.000247148   0.000101056   4.07203e-05   1.55779e-05   5.76458e-06   1.81867e-06   5.75941e-07   1.63432e-07   4.30592e-08
  20  18 3511.8977    2.8994  2.9026 11.4732 -0.0002  0.0417   0.0369   0.1127    0.1132   0.0000   437.1530       13.7064       19.5224      -4.07355      -2.07083      -9.87220      -6.66138      -10.9971      0.154961      -4.26671     -0.437457      0.663704       1.05421     -0.420150      0.690919      0.318816      0.224017      0.111157    -0.0645409     0.0274777    0.00713022     0.0382631    -0.0264339   -0.00176271    0.00409240    0.00142719   0.000380906  -0.000108811  -8.41398e-05  -1.73671e-05  -6.71102e-06   7.85028e-07   3.38283e-06  -1.20789e-06   1.90598e-07   4.33217e-08       3.32110       4.33326       4.57170       4.88748       4.72818       4.43678       3.98884       3.52016       3.00505       2.45951       1.93551       1.51119       1.09804      0.836451      0.577253      0.404989      0.263721      0.167266      0.103712     0.0621999     0.0380768     0.0209468     0.0115189    0.00594399    0.00303755    0.00146292   0.000680773   0.000293602   0.000126740   5.03187e-05   1.92136e-05   6.69386e-06   2.34270e-06   7.00274e-07   2.11859e-07   5.33220e-08
  20  19 3655.6003    2.3101  4.1620 11.2256 -0.0063  0.0524   0.0260   0.1471    0.0863   0.0000   439.8316       14.4173       5.49641      -5.56808      -7.56503      -3.43496      -1.63775       1.05752      -3.37069      -4.51829      -2.20576      -3.39898      0.847108      -1.07691       1.05201      0.348067     -0.146689     -0.401404      0.193506     0.0549086     0.0859434    -0.0133207    -0.0210010    0.00145221     0.0125865    0.00104855  -0.000840751   -0.00143475  -3.17753e-06   1.06926e-05   5.07828e-05  -1.17318e-05   1.67206e-06   1.06767e-06   1.27971e-07  -8.67027e-08       4.32586       5.62860       6.07371       6.35700       6.10469       5.79594       5.20420       4.54752       3.85144       3.12734       2.48081       1.93222       1.44530       1.05012      0.733711      0.505599      0.334038      0.216945      0.132387     0.0805192     0.0469355     0.0259803     0.0141887    0.00729310    0.00381209    0.00181130   0.000840821   0.000374754   0.000156604   6.29132e-05   2.42868e-05   8.56694e-06   2.91972e-06   9.14008e-07   2.56954e-07   6.75803e-08
  20  20 3799.4196    1.9557  5.8580 10.5724 -0.0018  0.0646   0.0185   0.1748    0.0792   0.0000   439.5417       10.0631       15.0460       13.7463       9.82789      -12.9887      -10.9959      -13.3277       9.31005      0.327377      -4.89172       3.31742      -1.22120      0.511321       1.06376     -0.210932     0.0731990      0.338739    -0.0827571     0.0467511    -0.0748539    -0.0288024    0.00844361     0.0128805    0.00796621   -0.00319504  -0.000216596   0.000544207  -3.74855e-05   9.34785e-05   3.71592e-05  -1.73282e-05   6.65091e-06  -2.34995e-06  -2.05228e-07  -4.16201e-08       5.23059       6.76912       7.13593       7.44284       7.21342       6.74363       6.11001       5.53922       4.77182       3.93406       3.08699       2.45416       1.79997       1.33534      0.920015      0.621473      0.414610      0.268880      0.168567     0.0977024     0.0576635     0.0322499     0.0177518    0.00935136    0.00482661    0.00225702    0.00105567   0.000456077   0.000199255   7.67904e-05   2.95591e-05   1.05344e-05   3.59562e-06   1.12484e-06   3.26997e-07   8.33072e-08
  20  21 3943.1373    1.6587  7.6760 10.1475 -0.0016  0.0785   0.0141   0.2111    0.0748   0.0000   446.1280       16.7725       9.21368       11.8800      -17.9621      -2.02215       19.3298       1.00400      -1.95485      -1.33853      -6.55197       1.23027       3.24313       1.98233      0.462540      0.623517      0.614638    -0.0410638      0.430220    0.00981017      0.111311     0.0149678     0.0245354   -0.00354743    0.00767918  -0.000824665    0.00227836   0.000180770  -0.000351274  -0.000109070   3.52685e-06   1.42651e-05  -6.24624e-06   9.41439e-07   4.61627e-07  -7.32931e-09       6.35050       8.15120       8.80425       9.14700       8.92007       8.43605       7.65233       6.69212       5.71966       4.64759       3.71162       2.84901       2.16037       1.59808       1.09450      0.772389      0.505847      0.326815      0.199273      0.121977     0.0716935     0.0393712     0.0217854     0.0113534    0.00571486    0.00279075    0.00130709   0.000556991   0.000237112   9.76185e-05   3.70314e-05   1.31982e-05   4.49073e-06   1.37145e-06   3.99614e-07   1.05309e-07
  20  22 4086.7335    1.3411 10.2733 10.2014  0.0002  0.1012   0.0111   0.2853    0.0548   0.0000   442.5153       10.8679       20.7867      -7.73052      -19.8088      -5.71169       1.39541       10.2607      -5.39486       3.44303       4.51361      -4.96016      -1.31112       1.17955     -0.952413       2.00216     -0.378262     -0.578767     0.0533398   -0.00592273     0.0848184    -0.0303100    0.00762082    -0.0154804   0.000319913    0.00305975    0.00208373  -0.000691962   0.000392087   7.62673e-05  -1.95285e-05  -2.78479e-05  -5.15510e-07  -1.92896e-06  -2.51959e-07   9.77216e-08       8.16482       10.3701       11.3695       11.6750       11.5810       10.8361       9.85775       8.48527       7.30948       5.93724       4.78132       3.74802       2.75310       2.00551       1.44084      0.972946      0.650701      0.422642      0.265390      0.159736     0.0939671     0.0524111     0.0289022     0.0150667    0.00750425    0.00367369    0.00169276   0.000768463   0.000319469   0.000130801   4.83585e-05   1.74174e-05   5.94470e-06   1.86555e-06   5.27708e-07   1.34320e-07
  20  23 4230.6377    1.1145 12.4933 10.1693 -0.0037  0.1296   0.0093   0.3581    0.0489   0.0000   440.0698       18.9123      0.173170      -17.3238      -13.2189      -3.18838       1.28504      -5.99521      -22.0737      -4.84643       5.78375      0.750013      0.857203       2.35915     -0.940180      -2.99988     -0.100734     -0.750713      0.460554    -0.0394606     -0.113406     0.0289162    -0.0257115     0.0204371    0.00590801    0.00244506   0.000941674   0.000626808  -0.000707032   7.63089e-05  -4.79221e-06   4.73933e-05  -1.73631e-05  -6.14593e-07   3.05446e-07   2.74457e-07       10.1321       13.3500       14.1682       14.8984       14.6932       13.8342       12.4513       10.8800       9.36766       7.54810       6.07244       4.74774       3.48734       2.63428       1.82134       1.29437      0.842028      0.551972      0.332895      0.211259      0.121288     0.0682611     0.0377248     0.0193847    0.00975365    0.00484966    0.00218131    0.00101175   0.000399001   0.000170793   6.37267e-05   2.26076e-05   7.65980e-06   2.44659e-06   6.83393e-07   1.81090e-07
  20  24 4374.2527    0.9320 14.7783 10.1313 -0.0024  0.1595   0.0078   0.4407    0.0429   0.0000   430.3722       36.4874      -16.9169       12.0245       22.1922       16.0353      -8.61309      -12.4758      -15.8407       12.7197       3.39931      -7.28916      -7.25574       1.62716      -2.40900       2.71567       1.14465      0.315414     0.0844348     0.0543155     -0.253068    -0.0901646    -0.0446443    -0.0297924    0.00838813    0.00710965   -0.00383297   -0.00117434  -0.000725466   0.000633514  -2.41269e-06  -5.07968e-05   3.59907e-06   7.43673e-07  -6.73656e-08  -4.31305e-07       12.6376       16.0051       17.5070       17.7560       17.9478       16.7367       15.2959       13.4211       11.4279       9.38900       7.49783       5.73495       4.37195       3.26079       2.31308       1.60690       1.05109      0.680899      0.423203      0.256845      0.149903     0.0855664     0.0469560     0.0245919     0.0123255    0.00599224    0.00273543    0.00124788   0.000515447   0.000212062   7.98962e-05   2.89192e-05   9.63334e-06   3.00956e-06   8.60357e-07   2.26932e-07
  20  25 4518.3973    0.7565 17.7950 10.0983 -0.0018  0.2133   0.0065   0.5568    0.0345   0.0000   427.4248       17.0662      -1.55890       10.5552       9.28499      -19.6991       33.7547       22.8930      -9.87280      -2.76115       6.05699       9.71982       2.12721       5.64184       6.26583      0.328687      0.102149      -1.64325     -0.742002     0.0513492     0.0568313    -0.0466912    -0.0560177     0.0506640   -0.00306693    0.00185155   -0.00521296  -0.000289071   0.000443707   0.000133297  -1.68789e-05  -2.04348e-05  -1.41556e-05  -5.10657e-06   3.02009e-06  -1.31988e-07       16.2666       21.6182       23.7308       24.3782       23.6269       22.8017       20.4049       17.9269       15.1910       12.3346       9.83272       7.68308       5.78944       4.32923       3.05305       2.12449       1.41819      0.919014      0.580139      0.348539      0.205317      0.116780     0.0640619     0.0341942     0.0172557    0.00841986    0.00397753    0.00174581   0.000758356   0.000303202   0.000115781   4.18824e-05   1.39580e-05   4.33281e-06   1.22641e-06   3.12259e-07
  21   6 1758.2163    0.3465  0.2778 10.0330 -0.0186  0.0293   0.0182   0.0353    0.0409   0.0000   438.7074       1.61552       18.2504      0.155194     -0.763399      0.661632      0.686385       1.11600      -1.77229      0.449847      0.509110      -1.59867     -0.667231    -0.0865461      0.405811     -0.110344   -0.00336446     0.0481960    -0.0253868    -0.0178791    0.00260384   5.35102e-05  -2.92912e-05  -0.000571552    0.00191236   0.000796455  -0.000521405  -0.000197019   0.000190713   1.99854e-05  -8.47421e-07  -4.61266e-06  -9.93464e-07   1.08004e-07  -2.79902e-07  -2.67527e-08       2.92947       3.03154       2.72956       3.58330       3.81263       3.29378       2.18935       2.35076       2.56790       2.08237       1.36373       1.13193      0.926411      0.763084      0.490656      0.238681      0.183173      0.153816      0.105688     0.0604570     0.0260729     0.0138323     0.0107716    0.00730298    0.00433457    0.00229379   0.000922574   0.000380339   0.000147681   5.14747e-05   1.76330e-05   7.32646e-06   2.36977e-06   7.77110e-07   2.75424e-07   9.56008e-08
  21   8 2077.7323    0.7682  0.6439 10.0183 -0.0013  0.0206   0.0198   0.0485    0.0835   0.0000   439.4318      0.123243       14.3438       2.10458     -0.221995       1.96592      -3.57064     -0.966781      0.317824     -0.517041      0.260625     -0.322829      0.261737      0.277867      0.343542   0.000599099   -0.00496722     0.0783420    -0.0763409    -0.0161494  -0.000293880    0.00218132   -0.00611143   0.000595395  -0.000412406  -0.000190260  -0.000625771  -7.84966e-05   1.47047e-05  -5.26349e-05   4.85044e-07   2.01403e-06  -1.13549e-06  -1.23164e-06   3.49706e-08  -7.57935e-08       1.61774       1.99438       2.17680       2.09256       2.18680       2.14404       1.94582       1.76836       1.44626       1.12722      0.996939      0.746143      0.594069      0.440024      0.304985      0.219716      0.154514      0.101319     0.0666978     0.0406432     0.0235179     0.0142671    0.00752179    0.00373294    0.00218587    0.00105493   0.000517408   0.000240829   0.000108461   4.86207e-05   1.95605e-05   7.38799e-06   2.93009e-06   9.62989e-07   3.09548e-07   1.00573e-07
  21  10 2381.8792    1.4156  0.9535 10.6651 -0.0067  0.0249   0.0299   0.0599    0.1478   0.0000   437.5076       2.40950       17.4676      0.781202      -1.81338     -0.556365      -1.67695      -3.67723      -2.20277      0.874313     -0.348535     -0.454756    -0.0905930      0.540249      0.186572     -0.105406      0.166921      0.103027     -0.156738    -0.0153170    -0.0328692    0.00421401     0.0119608    0.00368714    0.00149039  -0.000967459  -3.58972e-05   0.000580963  -5.95973e-05  -2.47778e-05  -1.38674e-05   1.72014e-05   1.93094e-06  -7.32375e-07  -6.13966e-07   8.71060e-08       1.91143       2.31294       2.39968       2.63269       2.59945       2.54283       2.27386       1.94244       1.68399       1.46962       1.15932      0.901548      0.672672      0.535633      0.368474      0.261660      0.179031      0.117037     0.0770864     0.0486995     0.0287226     0.0167080    0.00976682    0.00546768    0.00276087    0.00141274   0.000648685   0.000306286   0.000137710   5.68593e-05   2.36781e-05   9.67166e-06   3.58295e-06   1.19813e-06   3.71271e-07   1.18370e-07
  21  11 2529.3151    1.8598  1.0188 10.9214 -0.0063  0.0242   0.0375   0.0589    0.1825   0.0000   435.1393       1.81803       16.9125     -0.742970      -1.23995      -2.60116     0.0224185      -1.79296      -1.67257      -2.67901      0.418974      -1.04795      0.804153     -0.641053      0.503175     -0.121198     -0.179907     0.0849543    -0.0288163     0.0526793     0.0136083     0.0201361    0.00667658   -0.00236734   0.000836835  -0.000738335  -0.000843895   0.000375924   0.000134699  -3.55226e-05  -1.66237e-05  -3.54961e-06   7.49551e-07   1.29815e-06  -7.54630e-08   6.19528e-08       1.81899       2.36313       2.59008       2.76017       2.60098       2.51361       2.25848       1.98221       1.70315       1.47483       1.09301      0.892690      0.670824      0.475514      0.378346      0.250767      0.171769      0.107700     0.0711492     0.0424244     0.0266803     0.0156417    0.00929583    0.00458795    0.00266595    0.00127118   0.000622150   0.000291470   0.000131498   5.94151e-05   2.26496e-05   9.05428e-06   3.37696e-06   1.18792e-06   4.10137e-07   1.20817e-07
  21  12 2676.2137    2.3752  1.0342 11.5169 -0.0071  0.0250   0.0475   0.0598    0.1926   0.0000   438.4191       6.99685       11.6938       4.72104      -1.59451      -3.18384       1.39117       3.28932       3.19801     -0.763616    -0.0806536     -0.385933      0.590295      0.499854     -0.375489     0.0411951     -0.150719    -0.0826186      0.138044     0.0273061    -0.0407201    0.00549957    0.00218738  -0.000253157   0.000446498    0.00186215  -6.15721e-05   0.000351389  -0.000226580   3.98447e-05  -1.76235e-05  -3.99845e-06   3.05973e-06   1.89073e-06  -4.63426e-07   1.16216e-07       1.91308       2.47699       2.82274       2.66006       2.81513       2.57015       2.34508       2.13760       1.70105       1.55447       1.17763      0.911734      0.736820      0.497794      0.390068      0.253483      0.169535      0.119866     0.0717278     0.0455715     0.0274277     0.0154651    0.00917681    0.00470650    0.00257815    0.00132786   0.000611361   0.000288618   0.000132923   5.62511e-05   2.42247e-05   9.21688e-06   3.46098e-06   1.19380e-06   4.11685e-07   1.18577e-07
  21  13 2823.0061    3.1565  0.9012 11.7163 -0.0061  0.0252   0.0690   0.0519    0.2407   0.0000   436.3647       2.25012       18.6166      -1.62452      -3.53600      0.130914      -1.57975     0.0638202      0.211879     -0.531606      -2.14645     -0.303425     -0.698183     0.0720968    -0.0859627     -0.288505     -0.157772    -0.0457618     0.0364409     0.0315230    -0.0612624    0.00208217   -0.00606628    0.00333409   -0.00231414    0.00159205  -0.000446081   0.000214171  -4.23215e-05  -8.17550e-05   2.84155e-05   1.29117e-05  -1.55712e-06  -1.27421e-06   2.18909e-07   1.22073e-07       1.91852       2.04597       2.87960       2.68401       2.23723       2.71815       2.35295       1.69938       1.93064       1.53819       1.03049      0.971973      0.730271      0.453343      0.388177      0.287129      0.154013      0.110342     0.0838489     0.0436895     0.0255383     0.0185379    0.00971093    0.00430771    0.00287994    0.00161743   0.000602178   0.000273274   0.000156390   7.08799e-05   2.26139e-05   8.24580e-06   4.19343e-06   1.71268e-06   5.47169e-07   1.61737e-07
  21  14 2968.9699    3.8113  1.0588 11.4720 -0.0036  0.0238   0.0721   0.0555    0.3849   0.0000   437.5758       5.02327       11.9403       1.67479       2.20527      -6.98760      0.819727      -3.13151      -1.01559     -0.308208      0.292875       1.48119     -0.452980     -0.158074      0.423998     0.0370550    -0.0217210    0.00558597     0.0537934     0.0125860    0.00466140    -0.0115571    -0.0121642   -0.00204378    0.00321932    0.00149829   0.000657161   0.000259816  -0.000178181  -3.43740e-05  -7.37448e-06   6.79979e-06  -3.27060e-06  -5.71539e-07   4.93224e-08   3.91144e-08       1.92556       2.42011       2.58136       2.58157       2.51032       2.47760       2.21978       1.94484       1.72650       1.45456       1.21941      0.956469      0.696714      0.517274      0.377108      0.249300      0.174146      0.110760     0.0743364     0.0423767     0.0278918     0.0158649    0.00881914    0.00473399    0.00251811    0.00120150   0.000608345   0.000262737   0.000121736   5.24959e-05   2.33534e-05   8.36689e-06   3.13136e-06   1.13286e-06   3.66448e-07   1.11091e-07
  21  15 3114.0079    4.0316  1.1156 12.0988 -0.0033  0.0240   0.0768   0.0618    0.2714   0.0000   440.4283      0.980765       15.0321      0.884379       3.93976       3.45248      -1.71028      -2.28441       1.16031       1.21267       1.40122       1.25339      0.393426      0.533096     -0.578036     0.0242027     0.0295676     0.0543313     0.0390025    -0.0197555   -0.00915895     0.0220671    -0.0157339   -0.00352920   -0.00139227   0.000369856  -0.000798182  -0.000823830  -8.77316e-05   4.76435e-06  -5.68199e-06   1.11296e-05   1.69486e-06  -5.78419e-08  -5.44295e-07  -5.17573e-08       2.02972       2.52399       2.54971       2.57326       2.69345       2.66206       2.35843       2.05309       1.77096       1.45693       1.23090      0.941942      0.711544      0.524991      0.392656      0.277054      0.186440      0.122995     0.0756895     0.0472585     0.0303561     0.0173521    0.00972352    0.00495413    0.00256823    0.00126410   0.000610005   0.000284526   0.000119249   5.43220e-05   2.12827e-05   8.55555e-06   3.02112e-06   1.05847e-06   3.78407e-07   1.09433e-07
  21  16 3258.6387    3.7811  1.4026 12.4143 -0.0028  0.0294   0.0653   0.0700    0.1552   0.0000   436.1791       8.48846       14.7896      -1.23881       2.14619      -5.94708      -1.55463      -2.62068     -0.186491      -1.41390     -0.816220      0.477132      -1.00440     -0.353918     -0.187259      0.265404     -0.351617     -0.118286     0.0508174     0.0536352    0.00228936    -0.0160883   -0.00114173    0.00329998    0.00318310   -0.00143350   0.000396412   0.000348589   0.000103409  -8.16765e-05  -6.39304e-06  -7.07769e-06   1.43358e-06  -3.87711e-07   5.76452e-07   2.04261e-07       2.41050       3.07961       3.18037       3.16968       3.15141       3.16000       2.79189       2.51066       2.11126       1.76992       1.53800       1.21184      0.923330      0.663529      0.441166      0.304569      0.216257      0.146886     0.0981530     0.0604563     0.0346174     0.0203987     0.0106930    0.00573014    0.00301911    0.00154093   0.000718712   0.000343951   0.000146635   6.70788e-05   2.62448e-05   1.05507e-05   3.88144e-06   1.36446e-06   4.27990e-07   1.36068e-07
  21  17 3402.9166    3.2815  1.9909 12.0264 -0.0029  0.0343   0.0478   0.0838    0.1076   0.0000   437.4341       10.3135       15.1897      -1.76719       3.52928       4.84356      -4.69867      -4.57258      -1.43339       3.36504     -0.851658      0.117966      -2.53438      0.445464     0.0402170     -0.340143    -0.0521910      0.254113      0.186093     0.0872685    -0.0339992     0.0173715    0.00742983    0.00664192    0.00350028   -0.00132028   0.000703548  -0.000258567  -8.73046e-06   0.000127859  -1.16433e-05   4.30745e-06  -9.64172e-07   1.67612e-06   6.63149e-07  -3.32298e-07       2.72003       3.39818       3.85521       4.13675       3.81709       3.74836       3.41984       2.86502       2.49578       2.10561       1.59747       1.29875       1.02614      0.681502      0.524436      0.366114      0.246108      0.160959      0.107049     0.0652282     0.0396294     0.0229943     0.0133788    0.00682403    0.00376774    0.00190283   0.000917800   0.000433655   0.000204326   8.52541e-05   3.39479e-05   1.34352e-05   5.03964e-06   1.81464e-06   6.22688e-07   1.70551e-07
  21  18 3547.2698    2.7094  3.2859 11.2224 -0.0022  0.0443   0.0311   0.1112    0.1056   0.0000   431.0498       10.1601       13.4810       1.79602      -11.1920       9.05917       1.44648      -2.27065      -1.52049      -3.88858       1.95296     0.0345749     -0.372980       1.68715       1.27912     -0.159392     -0.698693      0.103441     -0.151896     0.0389090     0.0395869    -0.0196871   0.000727826     0.0185841    0.00138212   -0.00124307   0.000654179   0.000364996  -3.83885e-05  -0.000153905  -7.45241e-05  -4.09030e-06   7.33946e-06   1.97295e-07  -5.91006e-07  -2.17160e-07       3.44370       4.40888       4.64164       4.91808       4.87717       4.66342       4.27107       3.68062       3.16426       2.64735       2.17065       1.72010       1.30319      0.954550      0.672537      0.478989      0.329437      0.219083      0.137467     0.0882211     0.0536144     0.0305994     0.0172341    0.00922872    0.00478240    0.00239951    0.00119617   0.000567032   0.000246612   0.000106820   4.35829e-05   1.74451e-05   6.35193e-06   2.17588e-06   7.22087e-07   2.15931e-07
  21  19 3691.5547    2.2505  4.6364 10.8573 -0.0019  0.0545   0.0226   0.1429    0.0862   0.0000   444.6242       12.7577       27.1541       4.28247      -7.14258      -2.82086       2.49451     -0.716201       1.84390      -4.35050      -3.78885       2.21292     -0.675621      -2.27815     -0.735750     -0.875696      0.529734      0.198163    -0.0298858      0.219629     0.0491731   0.000988425    0.00692551    -0.0123804     0.0104721    0.00132544  -0.000896470   -0.00109857  -0.000296647   2.44466e-05  -3.88259e-05  -3.91535e-05  -4.58507e-06   3.04663e-06   6.70399e-07  -1.51970e-07       4.22169       5.33356       5.70407       6.05353       5.85672       5.58870       5.04329       4.52171       3.89715       3.32403       2.71479       2.15402       1.62139       1.17887      0.829358      0.594689      0.401959      0.261581      0.170351      0.105753     0.0654440     0.0380851     0.0213319     0.0114865    0.00600631    0.00307169    0.00149583   0.000715594   0.000314875   0.000137890   5.49492e-05   2.18727e-05   7.96537e-06   2.85072e-06   8.94627e-07   2.70761e-07
  21  20 3835.6917    1.8588  6.4654 10.4665 -0.0011  0.0681   0.0164   0.1799    0.0719   0.0000   444.6279       29.3323       16.0810      -14.2656       2.93884       7.95969     -0.128486      -10.4463      -2.52322      -3.44493       3.16169      -1.40584     0.0420216      0.375962      0.655788     -0.134699      0.281894    -0.0598371     0.0586236     -0.289170  -2.35855e-05     0.0574265     0.0235334     0.0114475   -0.00365660    0.00365286    0.00374306   0.000977764  -0.000706092   0.000147952  -4.13795e-05  -1.60671e-05  -1.50341e-05   1.73492e-06  -3.86065e-07   3.50872e-07       5.40582       6.82142       7.59030       7.88921       7.83321       7.30223       6.64677       5.80977       5.04542       4.12864       3.26523       2.57945       1.98043       1.46703       1.06543      0.732116      0.500786      0.332529      0.215433      0.131362     0.0785914     0.0456566     0.0261850     0.0141494    0.00768326    0.00385778    0.00188567   0.000866246   0.000394815   0.000167303   6.90278e-05   2.64300e-05   9.95744e-06   3.44035e-06   1.14674e-06   3.44504e-07
  21  21 3979.8367    1.5857  8.4368 10.2087 -0.0017  0.0816   0.0129   0.2274    0.0625   0.0000   443.8695       21.1807       9.04540      -4.65307       24.9204       1.83839      -7.22674      -6.48476       10.7201       5.01043       5.95104      -3.38161       1.36842     -0.886116       1.68216    -0.0665770     -0.495055     -0.257431      0.466726    -0.0292601     -0.144673    -0.0523567     0.0442609     0.0103444   -0.00318351   1.55390e-05    0.00278788    0.00156962   -0.00108812   0.000171462  -4.24027e-05  -4.64394e-06   8.01935e-06   1.93757e-06   2.10484e-06  -2.51667e-07       6.35529       8.15645       9.03100       9.24728       9.14200       8.76209       7.84809       6.91391       5.93902       4.96574       3.99354       3.14869       2.36026       1.76833       1.26137      0.883710      0.599059      0.397769      0.252314      0.158495     0.0953867     0.0553208     0.0317019     0.0168593    0.00897264    0.00454053    0.00220337    0.00101718   0.000470431   0.000196846   8.25746e-05   3.23737e-05   1.21484e-05   4.15543e-06   1.39636e-06   4.23358e-07
  21  22 4124.2046    1.3208 10.9726 10.0905 -0.0001  0.1048   0.0104   0.2861    0.0543   0.0000   433.3814       10.8941       24.3572       6.51668      -7.49290       21.1399       5.94172      -15.8178      -1.70717      0.159447       2.42140       4.04447       2.43015       2.16084      -3.73866     -0.353957     0.0162884     -0.288385      0.382631     -0.301324    -0.0250478    -0.0730822    -0.0143706    0.00147363    0.00205846    0.00265490    0.00780990    0.00113567  -0.000897456  -3.92422e-05   8.90268e-05  -3.70813e-05  -2.82148e-05   5.35760e-06   1.90152e-06  -4.51236e-07       8.10586       10.4276       11.3427       11.8544       11.5302       11.0549       9.86554       8.94531       7.71830       6.37118       5.11303       4.04933       3.09606       2.30027       1.64697       1.15475      0.780822      0.515635      0.332636      0.204496      0.122041     0.0715115     0.0403369     0.0219560     0.0117879    0.00591639    0.00291442    0.00136592   0.000606701   0.000265190   0.000106624   4.15483e-05   1.56548e-05   5.46545e-06   1.77664e-06   5.45263e-07
  21  23 4268.5733    1.0887 13.1844 10.1103 -0.0027  0.1317   0.0084   0.3668    0.0452   0.0000   438.7525       7.08603       7.23925      -20.0854      -4.57420       10.2669      -1.94085      -9.34600       10.4626       7.76631       4.80901       2.12263       2.30201      0.762618     -0.862142       1.51544     0.0122310     -0.381369     0.0837995    -0.0633663     -0.217556     0.0595731    -0.0171875    -0.0311860   -0.00422566    0.00343791    0.00451795   -0.00279593   -0.00249917   0.000129328   0.000199049  -6.57099e-05  -2.10411e-05   2.92605e-06   4.35780e-08  -2.75334e-07       9.91973       13.0921       14.2106       14.9543       14.6356       13.8250       12.7802       11.1243       9.48789       7.76538       6.39333       4.99754       3.82483       2.83269       2.02494       1.44272      0.975602      0.654727      0.416450      0.258924      0.158828     0.0918346     0.0515990     0.0280421     0.0147761    0.00760448    0.00370735    0.00178623   0.000783307   0.000350049   0.000141143   5.61406e-05   2.02368e-05   7.17758e-06   2.27285e-06   6.88464e-07
  22   8 2104.7283    0.7733  0.6608 10.2813 -0.0048  0.0212   0.0194   0.0468    0.0783   0.0000   439.8129      -1.36278       15.0599      -1.98172      -4.54852      0.407649       2.82136    -0.0629800    -0.0499272      -1.21462      0.365592    -0.0780665      0.219074     -0.374358     0.0495510     -0.394998     -0.152391   -0.00512412  -0.000658657     0.0148754    0.00179831    0.00928678   0.000541939   -0.00298867    0.00426333  -0.000901805  -0.000952738  -0.000173434   5.19602e-05  -4.22213e-05   1.57281e-05   1.67420e-05  -2.89157e-06  -3.03404e-06   7.04716e-07  -1.21458e-07       1.42775       1.88490       1.99649       2.19502       2.04389       2.00743       1.84592       1.65956       1.48269       1.16186      0.979315      0.802638      0.629210      0.449152      0.345673      0.240029      0.171948      0.107096     0.0805975     0.0463448     0.0314787     0.0166172     0.0102021    0.00588017    0.00333358    0.00164561   0.000853011   0.000440553   0.000210246   9.85970e-05   4.19868e-05   1.75959e-05   6.56587e-06   2.56835e-06   9.09549e-07   3.26403e-07
  22   9 2260.0081    1.1215  0.8655 10.2705 -0.0011  0.0221   0.0235   0.0531    0.1216   0.0000   438.0207     -0.948963       17.5390       2.55837      -3.87256      0.785693      -2.23469      -4.59123      0.188392       1.13281       1.48874     -0.454641     -0.349376      0.649983      0.219364      0.296395      0.108493    -0.0675309   -0.00623862     0.0199479    0.00573338    0.00676962     0.0172972    0.00408558   -0.00224455   0.000702893   0.000448908  -0.000242940   7.41877e-05   8.67847e-05   1.30465e-05   1.77439e-05  -3.88734e-06  -9.21310e-07  -2.06976e-06  -2.61905e-07       1.62117       1.99844       2.08550       2.31445       2.31882       2.11128       1.91418       1.79910       1.55517       1.28765       1.09389      0.849472      0.624540      0.509356      0.365404      0.268925      0.172895      0.117457     0.0817640     0.0518408     0.0310259     0.0180077     0.0110725    0.00633083    0.00376489    0.00186963   0.000965714   0.000449248   0.000219801   0.000100709   4.49645e-05   1.82451e-05   7.11787e-06   2.56745e-06   9.31278e-07   2.95500e-07
  22  10 2410.7846    1.4800  1.0081 10.6958 -0.0067  0.0234   0.0306   0.0602    0.1671   0.0000   439.5344      0.793428       15.4410      0.280518      -1.48977       2.35579      0.259310      -1.71691       2.00425      -1.45264    0.00511860      0.937777      0.515187      0.383632    -0.0496373      0.733768     -0.187632     -0.309237     0.0232970     0.0365243   -0.00835813   2.14420e-05    0.00618723   -0.00273103    0.00231049  -0.000123295    0.00130061   0.000820265   0.000215920   0.000192293   7.76610e-05   7.16142e-06   1.21528e-06  -1.39726e-06   6.49603e-07  -1.28899e-07       1.76747       2.20275       2.42371       2.37550       2.41395       2.26972       2.23984       2.03503       1.68653       1.40521       1.11271      0.913203      0.706940      0.544327      0.412511      0.288120      0.209914      0.135262     0.0884362     0.0562128     0.0339527     0.0196553     0.0114736    0.00621045    0.00350189    0.00179403   0.000919877   0.000470255   0.000226841   9.97833e-05   4.63549e-05   1.83325e-05   7.68665e-06   2.84664e-06   1.00713e-06   3.31919e-07
  22  11 2559.2649    1.9956  0.9877 11.2235 -0.0016  0.0232   0.0413   0.0591    0.1595   0.0000   441.2398      -1.42728       8.27310       1.53736      0.845414     -0.149647      -2.12094     -0.474264       2.49704      -1.67029     -0.402791      -1.88118     -0.884164      0.879690    -0.0355691    -0.0605186      0.278134     -0.222836    -0.0828022      0.115418    -0.0136191    -0.0565365    0.00488115    0.00310833   0.000718766  -0.000942555  -0.000877723   1.84617e-05   0.000159000  -0.000195367   2.82398e-05  -9.06426e-07   9.26712e-06   5.95592e-06   6.71098e-07  -6.45170e-07       1.68930       2.18619       2.28320       2.46192       2.38841       2.30095       2.21786       1.84135       1.60750       1.34917       1.16336      0.884928      0.700236      0.505877      0.375228      0.269045      0.186369      0.125087     0.0844518     0.0531626     0.0323827     0.0208339     0.0118227    0.00644000    0.00347222    0.00184290   0.000947903   0.000450911   0.000207279   0.000101472   4.38055e-05   1.90516e-05   7.05502e-06   2.79739e-06   1.03703e-06   3.31828e-07
  22  12 2707.1675    2.6342  1.0888 10.2090 -0.0045  0.0234   0.0488   0.0562    0.7233   0.0000   438.3768       2.47499       16.6010     -0.929740      -1.00276      0.266838      -1.43024      -2.13676      0.106427     -0.713736    -0.0241960       1.22505      0.695127     -0.115605    -0.0645542      0.148751     -0.150004    0.00508282    -0.0398511    0.00779148    -0.0348548    -0.0322011    0.00515560   -0.00317024   0.000652295    0.00134519    0.00147005   0.000261131   0.000188764  -9.70106e-05  -4.32025e-05   3.21532e-06  -1.34218e-06   1.81262e-06   6.81864e-07   1.04240e-08       1.75345       2.15574       2.24968       2.47875       2.45214       2.33731       2.13458       1.99055       1.67319       1.28938       1.11933      0.928400      0.713763      0.508763      0.389928      0.273761      0.195845      0.129106     0.0877157     0.0561219     0.0356657     0.0196046     0.0119746    0.00657792    0.00357027    0.00187526   0.000915964   0.000484256   0.000232370   0.000108436   4.70099e-05   1.89990e-05   7.16505e-06   2.76514e-06   8.99815e-07   3.12513e-07
  22  13 2854.8352    3.2638  1.0116 11.9378 -0.0041  0.0230   0.0644   0.0599    0.2315   0.0000   438.6308       5.05287       16.0444     -0.405929      -1.27526     -0.173482       2.95937      -2.87546       1.23765      -1.67440     -0.253370     -0.563901      0.242447      0.858352     -0.549142     0.0605205    -0.0217892     0.0305468     0.0409503    -0.0397317    -0.0151402    0.00305351   -0.00672639   -0.00135318   5.00184e-05   -0.00236719   0.000736947   -0.00106516   0.000144584  -5.57674e-05   2.09957e-05  -4.04432e-06   3.17490e-07  -2.55377e-07   2.06007e-06  -1.93157e-07       1.86555       2.25816       2.55344       2.65830       2.52215       2.50717       2.33532       2.03480       1.71955       1.40545       1.13114      0.870524      0.657201      0.532205      0.391452      0.283667      0.202714      0.131228     0.0825521     0.0514208     0.0324147     0.0200641     0.0114899    0.00635246    0.00340804    0.00177690   0.000932249   0.000453608   0.000217748   9.65790e-05   4.25678e-05   1.83062e-05   7.47620e-06   2.78451e-06   1.01832e-06   3.16705e-07
  22  14 3001.4924    3.7741  0.9903 12.2147 -0.0063  0.0223   0.0785   0.0579    0.2233   0.0000   434.4553       4.34526       14.5676       1.85157      -4.18548      -5.65919      -1.12509       1.03273       3.92841      0.167437     0.0841456      -1.92693     0.0141400     -0.650917      0.237605      0.250288      0.235034     -0.245132      0.153230    -0.0528272     0.0661118    -0.0212530    0.00958911   -0.00230064    0.00340833    0.00154591   -0.00131220   0.000439484  -0.000328632   3.85508e-05   3.69102e-05   2.51744e-06   1.63388e-06  -8.65921e-08   1.18846e-06  -2.57679e-10       1.67073       2.16653       2.18580       2.43630       2.45334       2.24159       2.11131       1.87463       1.65536       1.27130       1.04554      0.907883      0.689018      0.511826      0.351535      0.259339      0.187564      0.127977     0.0829540     0.0539136     0.0338079     0.0205822     0.0114460    0.00621558    0.00343418    0.00172097   0.000985647   0.000470626   0.000237149   0.000102841   4.39425e-05   1.76846e-05   7.08280e-06   2.45169e-06   9.29082e-07   2.93155e-07
  22  15 3147.0827    4.1017  1.1499 12.6390 -0.0111  0.0242   0.0775   0.0653    0.2170   0.0000   437.9003       4.75423       17.6900     -0.503927      -1.77742      0.605086      0.631842      -1.63244      -3.57729     -0.615684       1.01411     -0.827922     -0.708274      0.335729    -0.0297375      0.636201     0.0626979    -0.0782462     -0.207907     0.0384145    -0.0104257     0.0248954   -0.00279470   -0.00231987    0.00252467    0.00166059    0.00108816   2.73901e-05  -0.000307672   0.000122981  -2.30005e-05  -1.50328e-05  -1.55828e-05   1.44949e-06   9.38534e-07  -4.66960e-07       1.97095       2.56902       2.76077       2.80677       2.76879       2.48709       2.33753       2.10515       1.87445       1.65245       1.30418       1.04984      0.787606      0.594676      0.428528      0.295917      0.200514      0.135993     0.0852018     0.0552073     0.0321484     0.0203105     0.0119038    0.00636272    0.00367365    0.00189194    0.00100217   0.000472160   0.000216863   0.000100511   4.33130e-05   1.81808e-05   7.29351e-06   2.70199e-06   9.97935e-07   3.15070e-07
  22  16 3292.3487    3.6597  1.5806 12.1637 -0.0038  0.0281   0.0575   0.0745    0.1530   0.0000   437.5272       5.25107       16.5869       8.40279       6.36124       2.23642       2.66658      -2.62935      0.942847      -1.99674   0.000226626      0.286964     -0.498616      0.556892      0.131780      0.485362    -0.0235246     -0.193047     0.0629839      0.104166    -0.0278697     0.0150622     0.0240482     0.0100229   -0.00402551  -0.000481994   -0.00133898  -0.000546984   0.000287528  -6.22322e-05   1.21986e-05   3.04993e-05  -1.11030e-05   3.34185e-07   4.47437e-07  -4.19987e-07       2.03862       2.59879       2.83245       2.91645       3.02561       2.77524       2.52863       2.30460       1.96372       1.72071       1.36830       1.06690      0.841560      0.635272      0.476942      0.330464      0.228573      0.156204      0.101749     0.0653356     0.0399529     0.0235935     0.0143228    0.00794385    0.00446743    0.00236475    0.00120095   0.000577493   0.000271365   0.000121539   5.37239e-05   2.21373e-05   8.96806e-06   3.43382e-06   1.21188e-06   4.06032e-07
  22  17 3437.2743    3.1325  2.4634 11.7858 -0.0027  0.0355   0.0394   0.0947    0.0917   0.0000   439.7724       9.84006       8.22257      -5.97143     -0.665962      -10.7914       1.43999      -1.05199     -0.372331      0.524655       1.74536       1.11091       1.69904      0.968606     -0.507068     -0.263242    -0.0789690      0.141104      0.218658   -0.00566965    -0.0963996   -0.00286232     0.0156369     0.0154345   -0.00597085    0.00137895   0.000664242   0.000449401   0.000427762  -0.000201251  -0.000183187   9.83753e-06   3.96067e-06   9.76046e-06   2.64164e-06  -2.27256e-07       2.71180       3.47558       3.69413       3.85608       3.72734       3.60373       3.36023       3.05818       2.57365       2.19811       1.76438       1.42062       1.11395      0.826814      0.610510      0.442261      0.303301      0.205756      0.132421     0.0840247     0.0521149     0.0308049     0.0180386    0.00992908    0.00546198    0.00281598    0.00148635   0.000709776   0.000355462   0.000153214   7.14970e-05   2.78536e-05   1.16902e-05   4.23250e-06   1.58900e-06   5.21592e-07
  22  18 3582.2568    2.5774  3.4102 11.4081 -0.0009  0.0444   0.0288   0.1144    0.0763   0.0000   432.6555       15.6812       9.28554       5.92577      -13.4159      -4.08147      -3.99860      -3.31817       3.78198       3.12204     -0.541126       1.89040      0.386224       1.31703     -0.971942      0.380277     -0.360120     0.0397962    -0.0445711     0.0764679     0.0385780     0.0767897    -0.0241947     0.0191389   -0.00240509    0.00275664   0.000160728  -0.000475833   0.000936428  -0.000329928  -6.94287e-05  -3.00495e-05   3.10863e-06  -6.87937e-06  -1.21154e-06   6.57336e-07       3.27101       4.25606       4.56790       4.87244       4.74778       4.67629       4.14524       3.62820       3.24414       2.65753       2.21226       1.75102       1.33974      0.989888      0.746680      0.530798      0.374602      0.244401      0.160246      0.101489     0.0641962     0.0392809     0.0233007     0.0128283    0.00703281    0.00365526    0.00185920   0.000917899   0.000431663   0.000198697   8.48549e-05   3.59981e-05   1.40466e-05   5.40535e-06   1.95592e-06   6.70698e-07
  22  19 3727.0095    2.1478  4.9302 10.9033 -0.0010  0.0555   0.0212   0.1484    0.0755   0.0000   447.2099       17.4265       7.12250       5.34552       3.56353       1.65585      -8.68944      -7.72113       4.83295      -6.91931     -0.319045     -0.644666      -1.09977     0.0728453      0.550460    -0.0892137      0.529505     -0.515394      0.178000     0.0374161     0.0898920    -0.0116478   8.12353e-05     0.0152301     0.0243267    0.00189453   0.000870865  -0.000873628   0.000789189   0.000386591  -0.000172128  -5.32465e-05  -3.11339e-05   2.00266e-05   9.01328e-07  -7.74256e-07       4.16541       5.27973       5.74077       6.06783       5.84865       5.62548       5.23007       4.66711       4.05016       3.38289       2.78038       2.17178       1.71745       1.29365      0.949341      0.671952      0.454360      0.318209      0.208376      0.131555     0.0812305     0.0472747     0.0280391     0.0156169    0.00875021    0.00461388    0.00239776    0.00114170   0.000550792   0.000249437   0.000110411   4.60781e-05   1.86556e-05   6.94718e-06   2.48702e-06   8.42639e-07
  22  20 3871.7593    1.7841  6.8231 10.3714 -0.0024  0.0684   0.0150   0.1863    0.0692   0.0000   440.7192       7.36574       22.1831      -1.79206       8.89301      -3.40552      -1.32419      -5.70393       1.13892      -6.29747       3.27127     -0.364359       1.70034      0.645051      -1.80831      0.862677    0.00604588     -0.518810      0.188075      0.326348     0.0783354     0.0689733  -4.67914e-05    0.00610462    0.00723732    0.00731805   -0.00171610  -0.000463106   7.45129e-05   0.000113925   2.84161e-05   3.57074e-05   1.13973e-05   4.40225e-06  -4.75552e-06   1.09572e-06       4.89688       6.42586       6.83865       7.39953       7.09131       6.75450       6.27366       5.58967       4.94214       4.18688       3.41877       2.69947       2.10223       1.59833       1.14086      0.832206      0.558952      0.383191      0.251115      0.159928     0.0975574     0.0594545     0.0343451     0.0195787     0.0107754    0.00575220    0.00293112    0.00145463   0.000678489   0.000314671   0.000135634   5.80018e-05   2.24257e-05   8.69794e-06   3.12879e-06   1.05976e-06
  22  21 4016.4519    1.4822  9.3655 10.2197 -0.0018  0.0886   0.0115   0.2474    0.0561   0.0000   446.0784       14.6060       8.41528      -12.6826       13.1838       2.28260       3.02750      -5.78518      -4.43917      -5.87465       1.10536      -7.41599       2.32224      0.413672      0.134673    -0.0311638     -0.662569      0.750478     -0.578484      0.108425    -0.0257894    -0.0324515    -0.0163251    -0.0209614    -0.0137608   -0.00807829     0.0128303  -0.000570447   -0.00144308  -0.000237366   0.000318299  -6.67130e-07  -4.97217e-05  -8.68489e-06   2.88918e-06  -2.28405e-06       6.41392       8.42225       9.25273       9.68463       9.49576       9.05925       8.30450       7.36202       6.42630       5.35059       4.45593       3.49985       2.71108       2.02988       1.48901       1.06383      0.725842      0.491559      0.327301      0.207808      0.128212     0.0770486     0.0447154     0.0255539     0.0142245    0.00738383    0.00375372    0.00186979   0.000893510   0.000400508   0.000181605   7.50920e-05   3.00324e-05   1.13081e-05   4.08812e-06   1.38437e-06
  22  22 4161.3153    1.2177 11.1106 10.2092 -0.0019  0.1102   0.0097   0.2989    0.0480   0.0000   441.8043       11.7522       24.5791       6.03465      -34.2275       2.30790       2.82265      -8.66467       2.74443       4.27804      -9.48220      -2.29791       3.54723      -2.20563      -2.91702     -0.811108       1.93710     -0.572423     -0.474233      0.304829     -0.137165   0.000531435     0.0867098     0.0284402    0.00892534   -0.00217300    0.00703145   -0.00270362   0.000255961   0.000308342  -0.000103025  -0.000127540  -9.09601e-06  -1.36851e-08   4.50206e-06  -7.65896e-07       8.03211       10.5825       11.3946       11.9731       11.8624       11.1997       10.4570       9.20758       8.09042       6.78858       5.40219       4.31952       3.34087       2.55955       1.89298       1.36537      0.940835      0.638598      0.406083      0.264409      0.161122     0.0955391     0.0577102     0.0316684     0.0177982    0.00930017    0.00480109    0.00233684    0.00111041   0.000509569   0.000220633   9.15490e-05   3.69426e-05   1.42741e-05   4.98501e-06   1.69797e-06
  22  23 4306.0841    1.0383 13.9640 10.1410 -0.0002  0.1387   0.0078   0.3861    0.0423   0.0000   445.1880       26.5340       31.5215      -26.3460      -17.1143      -16.3329       6.57865      -16.7124      -19.9522      -2.51269      0.747118       1.58782     -0.114484      0.963953      -4.07536       1.91863       2.74711     -0.708631      0.181183    -0.0492958     0.0329722   -0.00185117    -0.0492204     0.0487368    -0.0197251    -0.0204151     0.0182700   0.000310801   0.000443131   5.63365e-06   3.12031e-05   0.000178452   1.10172e-06   9.32827e-06   7.82758e-06   1.62048e-06       9.96839       13.2137       14.3672       14.8697       14.6966       14.0142       12.7945       11.5303       10.1311       8.48729       6.87045       5.60817       4.29557       3.21487       2.40811       1.68372       1.17407      0.800369      0.521872      0.332411      0.206512      0.124533     0.0730611     0.0406881     0.0226849     0.0119513    0.00616419    0.00307113    0.00142311   0.000670439   0.000283864   0.000124315   4.75699e-05   1.84772e-05   6.43307e-06   2.24188e-06
  22  24 4450.6314    0.8223 15.9779 10.1353 -0.0005  0.1780   0.0066   0.4667    0.0360   0.0000   426.2486       1.19789       31.6453      0.888220     -0.224863      -21.9644      -15.3758      -2.34896       9.33683      0.994563     -0.402434       1.39275      -6.89955      -5.75169      -2.20642       2.10969      0.643705      -2.42011     0.0421051      0.204703    0.00427388     -0.243374    -0.0689624    0.00347692    -0.0214427  -0.000924583   -0.00514783    0.00350537  -0.000104329  -0.000900482  -0.000332908   5.48119e-05  -4.28934e-05  -1.29848e-05   9.35451e-06  -1.18180e-06       12.4350       16.3412       18.0307       18.3827       18.6559       17.4752       16.3630       14.5717       12.7453       10.6127       8.68394       6.96488       5.41261       4.11452       3.02117       2.17479       1.52454       1.02613      0.677096      0.433912      0.270036      0.162303     0.0953309     0.0539254     0.0299237     0.0156580    0.00821152    0.00398751    0.00196422   0.000867856   0.000395255   0.000159419   6.60235e-05   2.45303e-05   8.76373e-06   2.94873e-06
  23   7 1969.6220    0.5847  0.5214 10.1025 -0.0108  0.0189   0.0164   0.0406    0.0629   0.0000   439.2280      0.801047       18.4916     -0.945647      -4.37938      -2.60319       1.93359     -0.152026     -0.686147     -0.878418      -1.01097      0.387280      -1.19415      0.116771     -0.412106    -0.0534417      0.232149      0.195041     -0.103875   0.000674427   0.000309795     0.0200785    -0.0105482    0.00672843   -0.00416576  -0.000821500    0.00130578  -0.000973257  -0.000111385   3.52093e-05  -1.24720e-05  -1.72807e-05  -3.81527e-06  -6.09649e-06  -1.48017e-06  -2.73704e-07       1.36694       1.82689       2.08475       2.23365       2.23079       2.07072       1.89076       1.58967       1.40401       1.15301      0.924890      0.737473      0.569835      0.422623      0.318558      0.229438      0.154407      0.107566     0.0761123     0.0474346     0.0302200     0.0194241     0.0107843    0.00683457    0.00379581    0.00209190    0.00116020   0.000604030   0.000281803   0.000135693   6.66355e-05   2.58444e-05   1.31871e-05   4.82451e-06   1.90613e-06   7.00468e-07
  23   9 2287.4921    1.1473  0.8468 10.5877 -0.0097  0.0281   0.0257   0.0507    0.1126   0.0000   437.8945      0.932270       17.9726     -0.957634      -1.87464     -0.347346      -4.50297      -2.34041     -0.964400      -1.55809     -0.889178     -0.776522     -0.597428       1.07390    -0.0784368     -0.110123    -0.0759302   -0.00212966     0.0595817    -0.0834074   -0.00975993    -0.0178415     0.0243192    0.00566849   -0.00634799   0.000208118   0.000744421  -0.000731748  -0.000443528  -4.78784e-05  -8.68196e-05   1.34147e-05   2.64435e-05  -1.57553e-06  -9.38316e-07   5.54597e-07       2.47909       3.40279       3.60549       3.29239       2.54950       2.21997       2.07213       2.33497       2.48000       2.36469       2.14860       1.74319       1.33148      0.927703      0.651937      0.426030      0.278741      0.166643     0.0996315     0.0655804     0.0389342     0.0228327     0.0136883    0.00807210    0.00463530    0.00247446    0.00130940   0.000631031   0.000331673   0.000158951   7.42855e-05   3.18184e-05   1.40129e-05   5.59870e-06   2.16601e-06   8.08946e-07
  23  10 2439.1624    1.6542  1.0880 10.4694 -0.0074  0.0241   0.0311   0.0591    0.2212   0.0000   441.1142      -2.25968       20.5105     -0.579154     -0.864667      -2.49876       2.20136      -2.01872       2.01523      0.352787    -0.0138612     -0.211802    -0.0920522     0.0810916    -0.0382243     -0.352761     0.0528335    -0.0672989     -0.255761    -0.0899796     0.0425191    -0.0158995    -0.0172088   -0.00344798    0.00401280    0.00142177   -0.00133180   0.000410972   0.000249396  -0.000396539  -0.000155518  -3.02244e-05   5.06583e-06   3.96941e-06   1.77981e-06  -1.69021e-06       1.62838       2.10618       2.33446       2.39050       2.44159       2.32006       2.03998       1.93864       1.67825       1.38373       1.15454      0.931495      0.746130      0.569770      0.395947      0.292745      0.218231      0.143084      0.101631     0.0627007     0.0398145     0.0268350     0.0153619    0.00924267    0.00471337    0.00276888    0.00140313   0.000812411   0.000371381   0.000192084   8.49829e-05   3.73302e-05   1.53404e-05   6.47021e-06   2.33037e-06   9.19190e-07
  23  11 2588.6513    2.1213  1.1557 10.8444  0.0007  0.0245   0.0382   0.0598    0.2506   0.0000   435.7511      0.967888       14.0435       1.79323       1.31627       2.02981      0.972765      0.640794       1.26821      0.900142      -1.11008     -0.869487     -0.307708     -0.451124      0.666807    -0.0893444     -0.223791     -0.277155    -0.0659455    -0.0620464    -0.0608992     0.0148569    0.00279600   -0.00236281   -0.00266389   0.000949827    0.00375942   -0.00215898  -0.000311289   0.000112694   7.24524e-06   7.30181e-06  -3.00950e-06   2.02737e-06  -2.35932e-06  -2.27368e-07       1.70148       2.32248       2.46647       2.63051       2.52797       2.52724       2.30219       1.99303       1.78624       1.46302       1.21976       1.01022      0.771488      0.573901      0.440416      0.306866      0.223362      0.150358      0.104241     0.0653581     0.0431593     0.0263971     0.0152958    0.00934113    0.00514740    0.00269758    0.00149971   0.000751933   0.000362181   0.000175609   8.58551e-05   3.58164e-05   1.54506e-05   6.47046e-06   2.46441e-06   8.77439e-07
  23  12 2737.6095    2.6614  1.0615 11.5430 -0.0036  0.0223   0.0504   0.0596    0.2228   0.0000   439.9420       1.82091       12.2109       2.26962      -1.68120       1.25818      -1.93738    -0.0769796       1.79197      -1.09469      0.662781      0.146608      -1.11768     -0.556959     -0.214322     0.0693515     -0.281590     0.0148016     -0.111962    -0.0162677   -0.00458728     0.0217205    -0.0232756    0.00535078    0.00125179    0.00234975   -0.00114719   -0.00138575   8.67775e-05   0.000277667   0.000101829  -3.14075e-05   1.41084e-05   5.22873e-06   7.02903e-09  -1.31116e-06       1.65292       2.08814       2.26235       2.31247       2.36176       2.23624       2.09940       1.88971       1.59896       1.39123       1.12148      0.885514      0.713794      0.534866      0.412967      0.298416      0.206602      0.143386     0.0954293     0.0643716     0.0380521     0.0239136     0.0143877    0.00837056    0.00456773    0.00262029    0.00137735   0.000688241   0.000343122   0.000156261   7.48373e-05   3.39607e-05   1.41858e-05   5.49049e-06   2.26784e-06   8.21626e-07
  23  13 2886.1002    3.4278  1.0299 11.6415 -0.0019  0.0225   0.0646   0.0543    0.2827   0.0000   441.7804       7.36346       13.3470      -2.30698      -1.04411      -2.00664     -0.921980     -0.357132      0.719535      -4.55863       1.48601       1.08513      -1.09712     -0.568706       1.13749     -0.343749     -0.134879      0.120813     0.0880919     -0.141227     0.0356485     0.0507953    -0.0360257    -0.0105426   -0.00203025   -0.00214572   -0.00108972  -0.000228163   0.000651306  -0.000154330   0.000127118  -1.15122e-05  -5.04258e-06   7.47616e-06  -4.73248e-07   1.51958e-07       1.52056       2.12019       2.25933       2.38365       2.37503       2.22182       2.17082       1.77801       1.67023       1.29142       1.12695      0.830233      0.688587      0.521064      0.389425      0.283264      0.199824      0.136581     0.0906653     0.0614464     0.0363902     0.0232426     0.0134090    0.00790701    0.00445092    0.00246212    0.00129535   0.000666140   0.000328928   0.000162220   7.01476e-05   3.43294e-05   1.30478e-05   5.95450e-06   2.14885e-06   8.61921e-07
  23  14 3033.4860    4.0361  1.0055 12.2271 -0.0066  0.0219   0.0785   0.0562    0.2707   0.0000   441.7455       5.44588       12.0458       1.56452      -2.05209      -2.84215       2.07890      0.118123      -2.74937      -2.40599     -0.494777     -0.597091      -1.37650     -0.227903     0.0516022     -0.700389    -0.0823728    -0.0217617     -0.183756      0.107173   -0.00725604    -0.0176691    -0.0142184    0.00548270   -0.00792129   -0.00395803    0.00103034   0.000203707  -0.000216634  -0.000111542   4.65811e-05   7.10031e-05  -2.15639e-06  -4.63427e-06   6.22671e-07  -8.67604e-07       1.69872       2.04174       2.17945       2.22098       2.32788       2.26196       2.08458       1.70728       1.55027       1.39755       1.22650      0.967420      0.717550      0.541549      0.399133      0.299713      0.209381      0.140663     0.0907845     0.0599307     0.0394933     0.0246254     0.0159594    0.00917146    0.00515529    0.00271799    0.00139313   0.000682472   0.000320040   0.000154558   6.98000e-05   3.21521e-05   1.31836e-05   5.59988e-06   2.23983e-06   7.99349e-07
  23  15 3179.7880    3.9716  1.2465 12.5364 -0.0019  0.0253   0.0696   0.0637    0.1860   0.0000   438.2382       10.2238       13.2744       1.91052      -1.55095     0.0549064      -1.41237      -1.33019       2.13062     -0.817713      0.258110      0.858655     -0.895314     -0.974135     -0.321541      0.279195     -0.123474     0.0498067     0.0659098     0.0201428    -0.0726361     0.0431877    -0.0140469    0.00344368   0.000619469   -0.00209900  -0.000432456  -3.38246e-05   3.53226e-05  -0.000247897   1.41742e-05   5.89447e-05  -4.73134e-06  -1.30178e-06  -2.66020e-07  -1.01794e-06       1.89008       2.53354       2.78721       3.02142       2.93604       2.77162       2.58343       2.23054       1.86735       1.60222       1.28121      0.983528      0.771713      0.612588      0.442924      0.312555      0.228482      0.153436      0.104567     0.0653734     0.0445081     0.0255780     0.0154623    0.00892265    0.00532033    0.00284177    0.00150200   0.000782003   0.000383877   0.000185560   8.38067e-05   3.58054e-05   1.56284e-05   6.65435e-06   2.63945e-06   9.66313e-07
  23  16 3325.6309    3.5461  1.6244 12.2825 -0.0057  0.0293   0.0545   0.0718    0.1280   0.0000   439.3773       10.1811       14.2411      0.592956     -0.659240      -2.70394      -3.54671      -7.80757     -0.505449      0.185729     -0.129498     -0.814846       1.43494     -0.580421      0.761024    -0.0291992      0.459989     -0.309265     -0.158750     0.0471457     -0.115236    -0.0298644   -0.00438296   -0.00665621    0.00609719   -0.00106188   0.000997703    0.00230972   0.000218773  -0.000186239   5.42669e-05  -4.21249e-05  -8.58404e-06  -2.20165e-06   3.48641e-06   1.41460e-06       2.07774       2.76010       2.90180       3.02849       2.92310       2.88025       2.64455       2.40092       2.06973       1.82739       1.57044       1.26214       1.00514      0.728143      0.534316      0.381898      0.274834      0.180624      0.124736     0.0807826     0.0531915     0.0318257     0.0197179     0.0113897    0.00621871    0.00351736    0.00173145   0.000951681   0.000433867   0.000227825   9.91962e-05   4.69515e-05   1.85224e-05   7.93946e-06   3.00580e-06   1.18749e-06
  23  17 3471.2560    2.9188  2.8099 11.6170 -0.0021  0.0387   0.0335   0.0956    0.0789   0.0000   442.1236       6.87594       13.3336      -2.38840       1.96817      -2.05152    -0.0846222      -2.57507      -1.89355      -2.52623      -2.24354      -1.92203      0.986960      -1.35444     -0.689069      0.467510     -0.148844     0.0952734    -0.0284395     0.0915004     0.0285762    -0.0692530    -0.0198277    0.00500541    0.00794540   -0.00123298    0.00211718  -0.000707458   -0.00113828   0.000179233   0.000128209  -1.77659e-05  -8.73396e-06  -9.54770e-07   8.06289e-06  -4.69259e-07       2.78363       3.62920       4.02362       4.23524       4.02412       3.92097       3.67483       3.21515       2.85383       2.36256       1.99929       1.55441       1.26507      0.927538      0.707983      0.507009      0.356546      0.237833      0.166446      0.106437     0.0674799     0.0414726     0.0240421     0.0143854    0.00811872    0.00457565    0.00231743    0.00122355   0.000597295   0.000295153   0.000133568   6.08033e-05   2.59572e-05   1.06955e-05   4.03942e-06   1.53454e-06
  23  18 3616.8096    2.4844  3.8133 11.1271 -0.0007  0.0456   0.0252   0.1168    0.0764   0.0000   442.5209       6.95015       21.9790       1.93205      -15.8215      -3.45519       1.85889      -6.87899      -4.27381      -2.23507      -3.29793       1.64674       1.91761      0.425201      -1.30279      0.231026      0.185582      0.614209     -0.117384     -0.147477    -0.0305992   0.000712523     0.0318022   0.000397868    -0.0106986    0.00429070    0.00254643  -0.000187292  -0.000922771  -0.000236256  -0.000309190  -0.000185054  -1.49929e-05   7.42831e-06   1.64646e-06   2.64922e-06       3.26521       4.15113       4.47492       4.67471       4.72594       4.55385       4.14373       3.75057       3.25619       2.80603       2.31298       1.85947       1.42283       1.11680      0.826728      0.613470      0.426725      0.295414      0.195695      0.128213     0.0803023     0.0506363     0.0301778     0.0177470     0.0101467    0.00544688    0.00292142    0.00149736   0.000711305   0.000346329   0.000161754   6.85007e-05   3.04274e-05   1.23185e-05   4.64781e-06   1.75426e-06
  23  19 3762.1792    2.0586  5.3254 10.7678 -0.0017  0.0571   0.0188   0.1525    0.0704   0.0000   443.9367       11.7036       6.71426       4.92053       5.26932       3.33045       7.14691      -3.29299     -0.325479      -2.71680      -2.35866      -2.07847     -0.991532      0.946893       1.20336      -1.51074      0.488904    -0.0944706     -0.227056      0.126532     0.0764070    -0.0496529    0.00675643   -0.00821790    -0.0103323    0.00402299    0.00149344  -0.000304901   0.000631132  -0.000929534  -0.000100574   1.14537e-05  -1.03445e-05  -1.66168e-06  -1.20348e-05   3.09297e-06       3.98370       5.31673       5.69049       6.11768       5.95950       5.70754       5.18639       4.78840       4.12551       3.52926       2.89894       2.37981       1.81938       1.40766       1.03222      0.757607      0.533668      0.360466      0.242280      0.160744      0.100339     0.0621978     0.0371008     0.0219746     0.0122416    0.00682076    0.00357049    0.00185404   0.000914416   0.000437661   0.000211555   8.84938e-05   3.92182e-05   1.51618e-05   6.03236e-06   2.19453e-06
  23  20 3907.4151    1.6715  7.3742 10.4931 -0.0008  0.0728   0.0137   0.1982    0.0580   0.0000   451.4137       8.05662       14.0995       8.83570       6.59318       8.19038       1.16014      -1.15630       2.69018       3.19768       2.56562      -2.16132       1.24501      -1.94014     -0.688985      0.233158      0.747386      0.210418     -0.473293      0.277186     -0.161557     0.0358439    -0.0417116    -0.0118060     0.0185566    0.00136193    0.00153403   -0.00178988  -0.000450905  -5.55305e-05   3.34846e-05   2.42790e-05  -0.000105425   1.04914e-05  -1.12586e-06  -2.94879e-06       4.96435       6.73885       7.15539       7.70005       7.42975       7.26924       6.63278       6.08079       5.11137       4.51368       3.64450       3.01215       2.28795       1.78591       1.31989      0.952476      0.671294      0.463740      0.312866      0.202267      0.128849     0.0792096     0.0482242     0.0276912     0.0156085    0.00855496    0.00457415    0.00235327    0.00114542   0.000558574   0.000252313   0.000117217   4.82402e-05   2.04038e-05   7.60931e-06   2.85721e-06
  23  21 4052.5193    1.4244  9.5461 10.2376 -0.0013  0.0886   0.0108   0.2443    0.0521   0.0000   437.2316       25.3886       2.47815      -10.8942      -9.00722      -12.2464      -14.9308       8.99519      0.131879       2.61981      -2.37555     -0.469855    -0.0509257      -4.06070       1.15274       2.66183      0.296371      0.342758     -0.289108    -0.0482693      0.269086      0.141023      0.105441    -0.0137621     0.0311301    -0.0126206   -0.00451961  -0.000897527    0.00126519   -0.00110737  -0.000132320   0.000246122  -6.93420e-05  -2.70098e-05  -5.39057e-06   3.10963e-06       6.19864       7.90579       8.77588       9.02717       9.01528       8.59181       8.15034       7.23986       6.34489       5.37815       4.46692       3.64853       2.80173       2.21104       1.59631       1.16991      0.832729      0.573368      0.385266      0.248427      0.161280     0.0987500     0.0590414     0.0341698     0.0196406     0.0105349    0.00564861    0.00285803    0.00147197   0.000698427   0.000318692   0.000144181   6.04305e-05   2.54675e-05   9.74628e-06   3.57108e-06
  23  22 4197.6464    1.1676 11.6862 10.3252 -0.0005  0.1154   0.0092   0.3175    0.0425   0.0000   429.2958       8.72264       34.1818      -17.2667      -7.42587       11.1470       3.68028      -7.01828      -8.85838       8.05574       2.26129      -8.40325      -2.28819       7.33542       1.92309      -1.97526      -1.60701      0.151234      0.298123     -0.111180     -0.114959     -0.333546    -0.0479861     0.0874999     0.0372673    -0.0114818    0.00622330    0.00321719   -0.00267531   -0.00240421   0.000841176   9.50257e-06  -0.000120472   2.29475e-05  -2.20555e-05   9.86749e-06       7.94996       10.5057       11.5271       12.0322       11.8690       11.4712       10.4717       9.47180       8.32055       7.12644       5.91172       4.72109       3.67889       2.87549       2.07743       1.54765       1.08257      0.739209      0.498864      0.321861      0.204940      0.126818     0.0774026     0.0443076     0.0255637     0.0139747    0.00737814    0.00384296    0.00189297   0.000911227   0.000416898   0.000186653   7.97370e-05   3.24165e-05   1.24144e-05   4.74838e-06
  23  23 4342.8786    0.9568 14.5595 10.1867 -0.0004  0.1454   0.0072   0.4119    0.0391   0.0000   447.0331       19.6436      -42.8621      -22.6646       10.5967      -4.68406      0.281526       13.7218      -1.48585       4.56407      0.562346      -12.7031       5.13173      0.277640    -0.0806121       1.01148      0.211893     -0.183388     -0.281196      0.658626    -0.0544610   -0.00625155     0.0799369    -0.0488171    -0.0267590    0.00443391   0.000748088   -0.00633613   -0.00322503    0.00118192   0.000795861   0.000148206  -8.39099e-05  -6.46955e-05  -1.31109e-05   3.54831e-06       10.1685       13.1378       14.5182       14.9898       15.2489       14.3442       13.3494       11.9888       10.4127       8.93515       7.41342       5.99716       4.72222       3.54541       2.66413       1.95026       1.37058      0.943418      0.637228      0.416422      0.264949      0.165335     0.0999133     0.0581542     0.0330227     0.0179770    0.00959346    0.00492413    0.00242915    0.00117889   0.000544247   0.000243459   0.000103177   4.22443e-05   1.57947e-05   5.97365e-06
  23  24 4487.8865    0.7927 16.8593 10.1259  0.0012  0.1886   0.0062   0.4836    0.0340   0.0000   432.6380       32.6365       24.5421      -21.6800      -31.1628       5.29859       4.56653      -12.4902       9.07030       15.2789      -33.1112      -11.9546       14.0881       7.91679      -4.28806      -1.03339      -1.48295       1.88752     -0.217568    0.00865874      0.208742      0.150366     0.0783755    -0.0815894    -0.0629795     0.0417497    0.00151374    -0.0140749   -0.00289994    0.00414725    0.00132108   0.000290961   0.000225200  -3.86458e-05   1.89043e-05   7.03794e-06       12.5820       16.5658       18.0588       18.9061       18.6845       18.1360       16.4883       15.1363       13.2913       11.4979       9.58048       7.68481       6.06005       4.64292       3.45250       2.54066       1.79793       1.24199      0.833662      0.537318      0.345222      0.218387      0.131783     0.0771669     0.0438223     0.0238875     0.0129581    0.00662536    0.00334727    0.00157157   0.000744226   0.000321689   0.000141445   5.66053e-05   2.16364e-05   7.98442e-06
  24   6 1826.3193    0.4233  0.3642 10.1019 -0.0130  0.0200   0.0147   0.0350    0.0422   0.0000   440.6450     -0.313763       18.2775      -1.45595      -2.19562      -1.02206      -1.74838     -0.652204     -0.610090      0.632691      0.775033     -0.806559      0.196433      0.235226     -0.431681     -0.100777      0.183277    -0.0620481      0.102488     0.0456737     0.0352211    -0.0224414   -0.00279807   -0.00121956    0.00712913    0.00101036   -0.00348234  -0.000365016   0.000656447  -0.000205875  -8.23157e-05  -5.02427e-05   2.75251e-05   1.35559e-05  -2.03840e-06  -5.69832e-07       1.30041       1.47371       1.98005       1.81130       1.87804       1.64671       1.60824       1.55831       1.31506       1.05424       1.05309      0.819221      0.544028      0.520075      0.376591      0.252034      0.191798      0.143474     0.0915922     0.0592798     0.0366696     0.0238987     0.0161079    0.00882874    0.00508781    0.00312587    0.00168515   0.000872418   0.000477016   0.000244903   0.000112930   4.88301e-05   2.53076e-05   1.07326e-05   4.67239e-06   2.11060e-06
  24   7 1993.5388    0.6061  0.6675 10.0619 -0.0054  0.0214   0.0153   0.0479    0.0678   0.0000   440.3050     -0.648445       17.9701      0.193805      -3.14540       3.29555       2.16097      -1.04770     -0.867603     -0.864935       1.22363     -0.232533      0.307607     -0.229118     0.0892987     0.0328080     -0.347414      0.139647     -0.132414   -0.00129630    -0.0110131    -0.0142836     0.0251779   -0.00579266    0.00364769    0.00344285   -0.00332865   -0.00193749  -0.000799808   4.01826e-06   8.66527e-05  -6.55355e-05   4.75114e-06   7.74982e-06   1.08191e-06   4.21678e-07       1.44836       1.86957       2.03829       2.12092       2.14630       2.01742       1.96402       1.67161       1.55577       1.28091       1.10529      0.848929      0.695039      0.520975      0.386547      0.323237      0.214461      0.152506      0.108461     0.0625695     0.0436386     0.0283397     0.0172517     0.0106552    0.00633325    0.00340578    0.00194569   0.000975432   0.000552197   0.000241164   0.000132531   5.88090e-05   2.53093e-05   1.18453e-05   4.60825e-06   1.86001e-06
  24   8 2156.7069    0.8733  0.8258 10.0733 -0.0023  0.0209   0.0185   0.0504    0.1029   0.0000   440.3926      0.225247       17.5847    -0.0687496      -1.84824      -1.04969       3.66468      -2.29979       1.74790     -0.522149     -0.877896      0.323743     -0.368793     0.0560400     0.0534064     -0.132831     0.0648614    -0.0761656     0.0273387   -0.00120992     0.0666761    -0.0166329    0.00801703    0.00524701    0.00134992    0.00393129   -0.00332299  -0.000208573  -0.000506294   0.000401784  -0.000172494  -0.000133533   7.76828e-06  -4.05840e-06   2.74077e-06  -4.19690e-08       1.37313       1.78329       1.96240       2.03278       2.04193       1.99210       1.74029       1.64884       1.45557       1.27322       1.05624      0.845399      0.685773      0.530422      0.391348      0.289135      0.211557      0.137712      0.102225     0.0641537     0.0420375     0.0265575     0.0169815    0.00981547    0.00596502    0.00319727    0.00187105   0.000993567   0.000515104   0.000257165   0.000123905   5.61577e-05   2.61819e-05   1.07574e-05   4.45200e-06   1.69775e-06
  24   9 2314.3139    1.2568  0.9961 10.2797 -0.0030  0.0232   0.0240   0.0523    0.1471   0.0000   439.7342      -1.85327       15.7410    -0.0902478     0.0557289      -1.25262      0.808581      0.914788     -0.984396      0.798508      0.834643      0.938572     -0.562455      0.489426     0.0154291     -0.646649     -0.171504      0.179744     -0.234272     0.0364391     0.0250905    -0.0270748   -0.00792052     0.0183987   -0.00254925   0.000767871    0.00318457  -6.03571e-05  -0.000337025   0.000491518  -0.000110549   4.30005e-05   3.56808e-06   6.20934e-06   9.92147e-07   1.82295e-06       1.55431       1.92040       2.25263       2.27642       2.17550       2.20614       2.00899       1.82541       1.62904       1.35845       1.19397      0.970667      0.744089      0.573884      0.446404      0.324344      0.232882      0.164800      0.110949     0.0714692     0.0481411     0.0297992     0.0186840     0.0109636    0.00658647    0.00370022    0.00200958    0.00104105   0.000543663   0.000278718   0.000131427   6.32256e-05   2.73216e-05   1.28937e-05   5.00928e-06   2.15690e-06
  24  10 2467.0538    1.6676  1.2235 10.3103 -0.0044  0.0250   0.0290   0.0618    0.2537   0.0000   439.2002       1.27974       11.8367       2.63034     -0.183660       1.17403      -1.34846     0.0666466      0.379779      -1.44929       1.25066      -1.35833     -0.838164     -0.421194    -0.0692396      0.437074      0.284948      0.116978    -0.0806539   -0.00267704    -0.0153852     0.0138805    -0.0395725    0.00690745   -0.00330287   -0.00192544   -0.00178932    0.00129586  -0.000262750  -6.23274e-05   4.96477e-05   3.34982e-05  -1.18744e-05  -1.19551e-05  -3.05363e-06   3.21685e-07       1.74907       2.15803       2.38842       2.54631       2.54507       2.48502       2.10199       2.01827       1.81354       1.54911       1.29787       1.06323      0.821824      0.660934      0.493222      0.347701      0.242330      0.167576      0.115227     0.0836437     0.0565754     0.0315462     0.0195736     0.0115256    0.00700937    0.00414792    0.00236374    0.00119088   0.000631301   0.000299457   0.000148092   6.93355e-05   3.02355e-05   1.30108e-05   5.03201e-06   2.07204e-06
  24  11 2617.6855    2.2277  0.9375 11.4420 -0.0054  0.0217   0.0432   0.0512    0.1646   0.0000   438.9835      0.722736       13.5199      0.503135       2.82001     -0.874300      -1.62793      -2.02851     -0.456992      0.732597      0.712259      -1.99715      0.394588      0.409810     -0.195787     -0.210036     -0.139383     0.0373630     0.0577860   -0.00342024    -0.0361570   0.000439434    -0.0112415     0.0108253    0.00486931    0.00241993   -0.00217270   0.000641146  -0.000348210  -0.000290656  -3.02233e-05  -0.000161573   3.11958e-05  -1.80290e-05  -4.29643e-07   2.33137e-06       1.54672       1.95351       2.20134       2.29351       2.25923       2.26472       2.00580       1.82736       1.61923       1.32717       1.12766      0.912468      0.678973      0.533391      0.432215      0.303953      0.215988      0.154772      0.105645     0.0679044     0.0456549     0.0277985     0.0168389     0.0103245    0.00594147    0.00349811    0.00193100   0.000980238   0.000509314   0.000253451   0.000120005   5.47715e-05   2.49124e-05   1.13584e-05   4.66815e-06   1.86048e-06
  24  12 2767.7773    2.8084  1.0870 11.3129 -0.0062  0.0222   0.0507   0.0551    0.2559   0.0000   440.2338       2.37268       15.9999       5.87756      -3.88444    -0.0408512       1.12284      -2.40112       2.32443       2.60405      0.985306     -0.399046     -0.717992      0.234261    -0.0508009     -0.103989      0.127586      0.307658    -0.0728645     0.0389273     0.0259725    -0.0564660     0.0101734    -0.0134491  -0.000781546    0.00321981  -0.000589990    0.00160788  -0.000617559   0.000146399  -4.56269e-05   5.34860e-05   1.46008e-05  -2.17991e-06   7.62868e-06  -1.93027e-06       1.64164       2.02539       2.18604       2.37079       2.32418       2.24568       2.14735       1.92118       1.63656       1.38365       1.17730      0.935960      0.712699      0.530838      0.436637      0.332617      0.238556      0.169316      0.111142     0.0726777     0.0439213     0.0292190     0.0188118     0.0116304    0.00642583    0.00348570    0.00198314    0.00105071   0.000535363   0.000242662   0.000122664   5.75183e-05   2.76553e-05   1.14777e-05   4.92781e-06   1.85805e-06
  24  13 2917.0470    3.5630  0.9442 12.1314 -0.0038  0.0217   0.0691   0.0508    0.2037   0.0000   438.8923       7.36549       15.4077       2.65419      -2.68020      -1.58934      -1.73169      -5.56230       2.09319      0.562208     -0.632343     -0.876220     -0.696356      -1.30912     -0.275991     -0.102249     -0.208943      0.252097     0.0232006     0.0831254    0.00344118   -0.00339931    0.00150523   -0.00369933   -0.00581121    0.00227143  -7.47978e-05   0.000281531  -0.000827811   0.000355618   7.40354e-05   0.000107101   2.60092e-05  -8.00478e-06  -2.71473e-06   1.74794e-06       1.57886       1.83147       1.89045       2.15464       2.22334       2.13633       1.79849       1.75036       1.57967       1.34891       1.13583      0.867666      0.677379      0.559900      0.446705      0.310883      0.232279      0.150509      0.108144     0.0741981     0.0476014     0.0285805     0.0170933     0.0103691    0.00637136    0.00390209    0.00211708    0.00112404   0.000568039   0.000275739   0.000128267   6.05318e-05   2.57623e-05   1.11780e-05   4.45663e-06   1.74542e-06
  24  15 3212.0772    3.9036  1.3342 12.4060 -0.0017  0.0262   0.0660   0.0635    0.2167   0.0000   443.9630       8.39045       15.5165       3.98887     -0.471031     -0.699792     -0.770688     -0.583943      -2.46443      -1.11827      0.805507     -0.820640     -0.467365      0.453626      0.740819      0.219088     -0.328797      0.213665    -0.0827693    -0.0527405     0.0431886     0.0303369    -0.0117419    -0.0150772    0.00902422    0.00278946    0.00161744   0.000879010   0.000705733  -0.000250835  -3.90640e-05   2.19300e-05   2.24721e-05   2.73381e-05   3.01923e-06  -7.89280e-07       1.80061       2.30927       2.57413       2.69277       2.62991       2.55787       2.32275       2.13475       1.89409       1.61440       1.31650       1.15813      0.887386      0.670705      0.503113      0.360303      0.271973      0.178969      0.125714     0.0830380     0.0524976     0.0352503     0.0209605     0.0127217    0.00742221    0.00403996    0.00222457    0.00117589   0.000617780   0.000307904   0.000150585   7.29798e-05   3.15193e-05   1.37091e-05   5.59140e-06   2.12620e-06
  24  16 3358.5696    3.4178  1.9951 12.1396 -0.0032  0.0313   0.0460   0.0792    0.0941   0.0000   442.8056       8.29195       12.5559      -5.19775      -1.33069      -5.77040      -1.14376      -1.49940       2.45306     -0.305047      0.596764      0.532561      0.202313     -0.654926      0.352957      0.294724     -0.717370     0.0943934    -0.0818053      0.113292      0.116416    -0.0460625     0.0256953    0.00777085    -0.0274647   -0.00530612   0.000659612   0.000538352    0.00103810  -0.000260334   0.000322764   1.71595e-05  -4.32478e-05  -9.77372e-06  -9.31894e-06   1.23903e-06       2.06291       2.62445       2.91362       3.07414       2.96822       3.01798       2.74615       2.49869       2.15293       1.92254       1.54844       1.27806      0.999916      0.801227      0.588268      0.448482      0.315976      0.230293      0.152600      0.102333     0.0662266     0.0412882     0.0263173     0.0158350    0.00897621    0.00497118    0.00276053    0.00150777   0.000756581   0.000379800   0.000179667   8.42583e-05   3.85898e-05   1.62549e-05   6.90438e-06   2.81342e-06
  24  17 3504.9640    2.8657  2.7189 11.6005 -0.0025  0.0370   0.0326   0.0923    0.0778   0.0000   441.0404       10.0102       10.6086       1.15802      -3.86333      -4.65423     -0.316877      -4.75791      -2.35386      -3.20787       2.08164      -2.14146    -0.0362251      0.255712      0.359293      0.674092     -0.232470     -0.324798    0.00469934    -0.0874552     -0.226896    -0.0205621     0.0235741     0.0169512    -0.0104473   -0.00394004    0.00332758   -0.00356854  -0.000197307   0.000493046  -0.000275592   3.02863e-05   6.61034e-05  -1.95443e-05   2.11871e-07  -1.02933e-06       2.41996       3.17517       3.41384       3.55603       3.63811       3.40997       3.30468       2.92812       2.62464       2.20472       1.84159       1.55767       1.20604      0.956626      0.708690      0.520291      0.382290      0.259675      0.187133      0.121218     0.0797165     0.0504965     0.0312794     0.0184555     0.0106069    0.00603889    0.00324432    0.00174448   0.000941518   0.000431604   0.000230004   0.000100546   4.63727e-05   2.01035e-05   8.28687e-06   3.08834e-06
[truncated: 1,546,407 more chars]
