# Supplementary material for: Global-Mode Analysis of Full-Disk Data from the Michelson Doppler Imager and the Helioseismic and Magnetic Imager
Source: Sol Phys. 2018 Jan 31;293(2):29. doi: 10.1007/s11207-017-1201-5 (PMC6566312; doi:10.1007/s11207-017-1201-5)
Supplement: Supplementary file 2 — (TAR 362.4 MB) [file 11207_2017_1201_MOESM2_ESM.tar › HMI/hmiv72dasym.8056]

   0  14 2093.5561    0.7545  0.3915 10.2203  0.0000       12.2487  0.0916   0.1388   0.2276    0.5561   0.0000       8.14687    -0.0000       0.00000       0.00000       0.00000       0.00000       0.00000       0.00000       0.00000       0.00000       0.00000       0.00000       0.00000
   0  19 2764.3460    3.4050  0.4296 12.1591  0.0000      0.967898  0.0983   0.5978   0.2018    1.1195   0.0000       3.96973    -0.0000       0.00000       0.00000       0.00000       0.00000       0.00000       0.00000       0.00000       0.00000       0.00000       0.00000       0.00000
   0  24 3439.9254    2.3771  0.7439 14.2323  0.0000       14.8008  0.2243   0.5066   0.5140    0.3783   0.0000       14.6017    -0.0000       0.00000       0.00000       0.00000       0.00000       0.00000       0.00000       0.00000       0.00000       0.00000       0.00000       0.00000
   0  25 3574.9579    2.4665  2.5259  1.5747  0.0000     -0.246290  0.5721   0.3487   0.7683 1000.0000   0.0000       2.30523    -0.0000       0.00000       0.00000       0.00000       0.00000       0.00000       0.00000       0.00000       0.00000       0.00000       0.00000       0.00000
   1  12 1885.1482    0.4918  0.2913 10.0642  0.0000       7.64110  0.0604   0.0709   0.1250    0.1866   0.0000       7.92374   416.1092      -11.3737       0.00000       0.00000       0.00000       0.00000       57.3833       36.7649       0.00000       0.00000       0.00000       0.00000
   1  13 2020.7313    0.6680  0.4593  9.8262  0.0000      -4.73850  0.0762   0.0741   0.1492    0.3320   0.0000       4.35590   401.2449       47.1071       0.00000       0.00000       0.00000       0.00000       74.6686       44.6663       0.00000       0.00000       0.00000       0.00000
   1  14 2156.8430    0.8956  0.4367  9.1433  0.0000       7.51962  0.0919   0.0927   0.1392    0.7228   0.0000       3.71440   376.1507       59.9853       0.00000       0.00000       0.00000       0.00000       100.364       47.9730       0.00000       0.00000       0.00000       0.00000
   1  15 2292.0865    0.9628  0.8793 10.6537  0.0000       7.71538  0.1335   0.0868   0.2692    0.4740   0.0000       4.59496   207.0652       61.9544       0.00000       0.00000       0.00000       0.00000       98.0245       70.8280       0.00000       0.00000       0.00000       0.00000
   1  18 2693.5521    2.8083  1.0382  3.5133  0.0000       2.08908  0.1184   0.2391   0.3120 1000.0000   0.0000       1.73788   476.1769       68.3456       0.00000       0.00000       0.00000       0.00000       151.606       59.7507       0.00000       0.00000       0.00000       0.00000
   1  19 2828.1403    3.0502  0.8016 12.6498  0.0000      -3.36761  0.0902   0.2536   0.2654    0.6809   0.0000       2.92402   385.1381       43.7525       0.00000       0.00000       0.00000       0.00000       97.1359       46.5287       0.00000       0.00000       0.00000       0.00000
   1  22 3233.4024    3.8134  1.7219  3.3870  0.0000      0.856358  0.1492   0.2394   0.3784 1000.0000   0.0000       1.18152   447.7900       108.940       0.00000       0.00000       0.00000       0.00000       133.030       75.1814       0.00000       0.00000       0.00000       0.00000
   1  23 3368.6779    3.7081  2.0831  4.8336  0.0000      0.952863  0.2043   0.2341   0.3783 1000.0000   0.0000       1.25350   365.9649      -55.1899       0.00000       0.00000       0.00000       0.00000       165.500       88.3191       0.00000       0.00000       0.00000       0.00000
   2  13 2082.2026    0.7188  0.3498 10.2078  0.0000       11.2835  0.1008   0.0755   0.1023    0.2059   0.0000       5.54518   449.1710      -45.6232      -9.96836       4.83418       0.00000       0.00000       89.9065       60.5230       22.5328       5.77524       0.00000       0.00000
   2  14 2217.7973    1.0091  0.7903  9.5394  0.0000       7.55618  0.0848   0.0640   0.1521    0.6374   0.0000       2.41149   395.5050       33.1310      -2.95668   -0.00685352       0.00000       0.00000       44.2226       34.5837       22.8850       7.41585       0.00000       0.00000
   2  15 2352.3496    1.1481  0.7958 11.0281  0.0000       4.65600  0.0808   0.0835   0.2101    0.4032   0.0000       2.59947   425.9982      -39.6689       17.2839       2.42818       0.00000       0.00000       47.2622       37.3322       25.6281       8.93365       0.00000       0.00000
   2  19 2889.7343    3.4248  0.6250 12.3185  0.0000       3.34321  0.0659   0.2444   0.1346    0.5670   0.0000       1.73560   499.8822       22.8104      -25.1106       1.63756       0.00000       0.00000       44.0811       33.9506       19.4293       5.69842       0.00000       0.00000
   2  21 3160.0315    4.1426  1.4147  2.5252  0.0000      0.119128  0.1091   0.2182   0.2136 1000.0000   0.0000       1.22429   442.2578       117.270       2.24069      -3.66138       0.00000       0.00000       57.5252       45.9257       27.8387       9.33635       0.00000       0.00000
   2  23 3430.7196    3.4298  2.4480 -4.6343  0.0000    -0.0520475  0.1411   0.1321   0.2958 1000.0000   0.0000      0.450120   367.8910       21.9512       54.1942       7.63969       0.00000       0.00000       74.2432       57.7643       34.2518       11.5497       0.00000       0.00000
   2  24 3567.0465    2.6770  3.6425 11.0297  0.0000      0.477234  0.1840   0.0873   0.4081    0.5046   0.0000      0.397209   388.4350       153.705       58.1658      -12.6469       0.00000       0.00000       89.3209       76.2359       42.8395       16.3485       0.00000       0.00000
   3  14 2273.5601    1.0233  0.9443 10.1649  0.0000       2.91214  0.0826   0.0561   0.1466    0.4839   0.0000       1.77113   398.2281      -3.92316       19.5794      -2.47698      -13.5078       2.15807       29.0076       26.9607       22.2303       13.5463       6.27236       1.78576
   3  15 2407.7051    1.4227  0.7544 11.0523  0.0000       4.27892  0.0606   0.0829   0.1376    0.3125   0.0000       1.95871   424.9184       33.8997       11.3227       14.0661     -0.683642       1.70226       21.0309       22.6653       16.1644       10.0056       4.57088       1.52819
   3  17 2676.2868    2.5218  0.9985 11.2668  0.0000       1.16056  0.0897   0.1289   0.1366    0.8120   0.0000       1.94548   418.5745       27.2626       33.7525      -8.58283      -5.95766       3.26978       31.2398       28.3944       21.8951       14.9864       5.80219       1.83911
   3  19 2947.2113    3.4268  0.8590 12.4968  0.0000       2.29861  0.0673   0.1900   0.1521    0.5033   0.0000       1.39015   400.3341       65.8761       21.0231       1.83542       5.04679   -0.00595844       28.2568       25.1664       19.4344       10.4261       5.16434       1.33813
   3  21 3217.8893    3.5082  1.3218 12.5258  0.0000     -0.487550  0.0876   0.1689   0.2121    0.6009   0.0000       1.34263   398.8700       36.0260      -11.0086       23.1716      -7.10253     -0.516935       36.1739       34.1146       23.3180       13.2434       5.58041       1.65313
   3  22 3353.6005    3.5896  1.8076 10.5618  0.0000      0.599001  0.1008   0.1352   0.2115    1.8944   0.0000      0.663442   415.7707       72.8785      -10.8692       4.65488       6.56742      0.113644       35.4434       33.4609       24.4026       13.6639       6.20506       1.78956
   3  23 3489.6948    2.8813  2.5796 11.4685  0.0000      0.424633  0.1390   0.0964   0.2467    0.4094   0.0000      0.535313   443.0395       27.8875      -9.61974      -5.53862      -14.8482      -3.35180       45.4171       44.4602       33.2461       19.8131       9.18892       2.76634
   3  24 3626.0538    2.3979  4.2422 10.6786  0.0010      0.145199  0.1713   0.0618   0.3476    0.3164   0.0000      0.255382   470.4907       28.5893       52.4684       32.6164      -4.61130      -7.67864       59.3906       58.7588       42.5160       23.8603       11.2045       3.46556
   4  10 1778.0398    0.3614  0.2423  9.7853  0.0000       11.7791  0.0382   0.0344   0.0744    0.0965   0.0000       6.70163   438.7290       13.2970       13.1027       5.84566       2.09337      -2.07066       10.7747       13.9334       11.1975       7.47927       3.91404       2.64087
   4  12 2051.7304    0.6694  0.5679  9.7915  0.0000       4.92061  0.0548   0.0383   0.0905    0.2185   0.0000       2.17314   454.0150       18.9444       8.29534      -1.48804      -3.00824       5.60373       15.0609       16.5327       15.0252       10.1860       5.92083       3.31199
   4  13 2188.4482    0.8237  0.6862 10.0609  0.0000       6.78381  0.0534   0.0425   0.1070    0.2760   0.0000       2.22947   430.4746       11.7310       6.45919       5.04748      -1.19545      0.974835       15.1889       15.3369       14.4426       9.45966       6.22824       2.92540
   4  14 2324.3375    1.1428  0.9022 10.2906 -0.0030       3.68921  0.0729   0.0545   0.1294    0.4801   0.0000       1.61059   453.2794       2.97746       22.7225       15.4699       4.15953       3.01491       20.9744       19.9021       17.9962       12.8752       8.02894       4.01963
   4  15 2458.6526    1.3700  1.1221 11.1400  0.0000       4.82662  0.0896   0.0683   0.1757    0.4445   0.0000       2.21952   431.6452       4.05126       18.6910       11.3877     -0.581590      -8.78750       22.7072       25.5479       20.3101       14.2217       7.55749       4.18357
   4  16 2593.0822    2.0521  1.1344  3.0962  0.0000       1.50603  0.0882   0.0949   0.1359 1000.0000   0.0000       1.24903   421.0713       39.1004       33.4462      -15.7022      -13.2894     -0.315653       26.4309       23.8035       20.7444       15.3269       9.08705       4.23255
   4  17 2728.6103    2.4366  0.8531 12.3247  0.0000       1.88745  0.0762   0.1262   0.1319    0.4090   0.0000       1.53001   424.7062      -8.49132       25.7559       14.1730      -4.27235       4.29789       28.0394       29.7919       22.8768       14.2246       7.68020       3.77507
   4  18 2864.2628    3.2296  0.8480 11.7112  0.0000       1.75888  0.0605   0.1606   0.1197    0.8989   0.0000       1.51968   452.5359       52.1007       6.59110      0.312803      -7.25895     -0.363444       19.0802       19.7793       15.4029       11.1494       6.25085       2.84758
   4  19 3000.2044    3.8553  0.7328 12.8438  0.0016      0.425998  0.0529   0.1973   0.1006    0.3591   0.0000       1.55341   430.4038       39.4147       19.5723       12.5604       6.30159      0.469731       15.6664       16.3779       13.1478       9.90142       6.11218       2.66118
   4  21 3271.9211    3.6562  1.4289 12.9509  0.0000      0.616013  0.0873   0.1563   0.1780    0.3736   0.0000       1.02173   467.9717       46.5696      -4.24668      -14.6880       5.59197       4.92843       24.4809       26.4445       19.7814       15.1125       8.39613       4.01891
   4  22 3408.3039    3.1472  1.9324 12.6191  0.0000       1.61817  0.1134   0.1147   0.2155    0.2583   0.0000      0.906365   406.4254       64.3229       6.49175       11.4638       2.00875       5.23203       29.7688       31.1057       26.0541       17.3414       9.33436       5.43812
   4  23 3544.7665    2.6128  2.8006 11.9717  0.0000     0.0711379  0.1349   0.0859   0.2468    0.2504   0.0000      0.491091   497.8748       17.5651      -45.3150       11.7552      -12.0787       5.63186       36.2007       39.7573       31.2985       21.6903       12.4129       6.11721
   4  25 3819.0825    1.8199  5.4935 11.0182  0.0000      0.180519  0.1966   0.0427   0.3942    0.1469   0.0000      0.214787   495.0550       59.0190       73.1344       17.1747      -15.3986       6.93217       48.7884       54.5740       42.5803       29.9147       17.9144       8.21296
   4  26 3957.4835    1.6052  8.3091 10.5308  0.0000      0.578624  0.2610   0.0333   0.5204    0.1430   0.0000      0.141978   493.4417       23.8545       52.2055       37.1810      -29.2541      -4.08898       63.7863       69.6934       56.6647       40.9242       24.1107       11.6872
   5  10 1823.4008    0.3833  0.3415  9.7685  0.0000       16.5212  0.0386   0.0252   0.0635    0.0992   0.0000       5.05222   444.3529       1.10606       8.04288       1.78184       2.26909      -3.54217       9.02477       8.97664       9.92220       7.04082       4.84315       2.96556
   5  11 1960.5976    0.5226  0.3355 10.2421  0.0000       9.28608  0.0319   0.0362   0.0720    0.0953   0.0000       3.74232   439.4003      -27.4424       7.10506    -0.0683247       1.69096      -1.60891       8.84697       9.66539       8.38105       7.07339       4.19315       2.64294
   5  12 2098.5096    0.6629  0.4586 10.3829  0.0000       10.0351  0.0669   0.0388   0.0906    0.1250   0.0000       3.44554   423.1688       4.66550     -0.913396       15.6795      -6.43661      -1.68468       24.1909       27.5938       23.4753       14.4167       7.65027       3.65595
   5  13 2235.4812    0.9081  0.6610 10.2720  0.0000       7.03345  0.0508   0.0453   0.0875    0.2093   0.0000       2.10782   412.0266      -9.09601       32.0994       3.37310      -5.81069      -6.06855       13.0956       13.9756       12.8255       9.26721       5.90637       3.42605
   5  15 2506.2487    1.7468  0.7694 10.9933  0.0000       4.29540  0.0513   0.0762   0.0968    0.3236   0.0000       1.26117   428.6972       29.2502       21.3095      -3.92863      -6.52585       3.86780       12.4960       12.6629       12.3672       8.94733       6.29097       3.85830
   5  16 2641.3986    2.3432  0.8582 11.1666 -0.0006       2.87529  0.0498   0.1004   0.1066    0.5177   0.0000       1.18713   437.8887       9.82226       36.1265       23.4740      -6.24986      -2.10897       13.7307       14.9577       12.7598       9.64996       5.85995       3.52342
   5  17 2777.5681    2.7170  0.9058 12.3251  0.0016       4.31287  0.0565   0.1194   0.1182    0.3368   0.0000       1.50229   420.7194      -7.18357       37.5660      -1.23451      -9.20286       2.83036       13.2923       15.2013       13.3599       10.1643       6.80177       3.76761
   5  19 3050.0897    3.6024  1.1534 11.8114  0.0000      0.287726  0.0728   0.1495   0.1381    1.3835   0.0000       1.27982   424.5393       44.0466       23.1199       8.46086     -0.755081      0.285430       14.2916       15.8676       14.8621       11.2621       7.39500       4.58463
   5  20 3186.3780    4.1531  1.1042  0.8183  0.0000       1.44651  0.0766   0.1902   0.1226 1000.0000   0.0000       1.16559   455.6786       73.7428       14.2968       6.53607      -2.84441       3.25291       16.4911       18.7757       14.9181       12.6548       7.85529       4.90245
   5  22 3459.6014    2.8176  2.2710 12.0061  0.0000      0.338076  0.1012   0.0849   0.2161    0.3129   0.0000      0.560698   434.1108       48.9905       43.5324       23.1274       2.20557      -2.28543       22.5448       23.2321       20.5069       17.5617       11.9845       6.99135
   5  23 3596.7544    2.4963  3.3537 11.2589  0.0000     0.0106898  0.1252   0.0631   0.2428    0.3038   0.0000      0.288589   432.8085       74.8655       31.2034       6.60971      -39.9565      -9.50676       27.3240       29.3058       26.3098       20.6600       14.8216       8.41763
   5  24 3734.2731    2.0240  5.0765 10.9562  0.0000      0.272202  0.1769   0.0431   0.3162    0.1735   0.0000      0.184805   366.3602       52.0985      -27.8311      -4.36378       12.1633     -0.116605       36.5989       40.6285       35.8112       27.7541       18.3533       11.1434
   5  25 3872.3259    1.7491  7.2366 10.5686  0.0000      0.357242  0.2169   0.0316   0.3974    0.1258   0.0000      0.132429   464.0709      -18.7309      -27.8442       22.3979       2.34172      -6.61948       41.8647       48.1734       43.2948       33.3063       22.5487       13.4589
   5  27 4147.8704    1.2644 11.5405 10.3059 -0.0005    -0.0514337  0.3472   0.0228   0.6064    0.0904   0.0000      0.116412   415.6027      -36.1637       68.5670       92.9340      -34.5712       14.2850       60.5220       67.4159       60.9505       50.1231       34.0848       20.7005
   6   9 1727.8105    0.2625  0.3017  9.9803  0.0000       11.0932  0.0354   0.0195   0.0806    0.0746   0.0000       8.01748   431.7013       11.3918       11.6353      -2.86221      0.476425       5.69908       8.48720       9.59273       9.68615       8.14868       5.22135       3.01730
   6  11 2004.0779    0.5716  0.4806  9.8380  0.0000       5.03655  0.0419   0.0279   0.0697    0.1250   0.0000       2.32310   422.2909       3.24353       2.65643       7.76164       6.14699      -1.21102       7.68287       10.5868       8.97110       7.19319       5.28701       3.35727
   6  12 2142.6404    0.7935  0.6458 10.0978  0.0000       7.47457  0.0439   0.0350   0.0843    0.1599   0.0000       1.83741   446.8300       15.7776       17.3752       7.13577      0.720974      -1.35459       9.13535       10.1825       9.25941       7.64490       6.02146       3.64859
   6  13 2279.9038    1.1138  0.8220  9.8615  0.0000       4.89611  0.0562   0.0434   0.0820    0.3203   0.0000       1.29991   444.1608       29.7452       23.5749      -2.31439       1.11510      0.666435       11.3190       11.6888       11.2200       9.54249       6.63465       4.49149
   6  15 2551.2440    1.8649  0.8582 11.5156  0.0000       4.10095  0.0501   0.0760   0.0974    0.2462   0.0000       1.27366   454.7797       5.79595       17.3850       8.96522       2.55896     -0.480445       10.6750       12.0724       11.4178       9.02860       6.40201       4.13377
   6  16 2687.1466    2.3591  0.9499 12.0967  0.0000       2.78005  0.0529   0.0935   0.1122    0.2337   0.0000       1.29214   443.2012       41.2560      -6.38001      -4.53392       5.16445       9.74017       10.5859       12.3945       11.9216       9.26120       6.49785       4.38624
   6  17 2823.9808    2.9667  0.8227 11.5474  0.0000       4.22255  0.0462   0.1144   0.0869    0.4108   0.0000       1.16244   419.3304       2.71474       10.7137       5.40821      -10.8109       9.99879       9.91152       11.6742       10.2858       8.70094       5.77188       3.61465
   6  18 2960.8190    3.5782  0.9129 12.3697  0.0003       2.31176  0.0515   0.1336   0.0949    0.3201   0.0000      0.919952   433.3204       5.26558       5.12365       11.3050       6.74451      -1.77063       10.4292       12.1839       11.4582       8.79563       6.30721       3.93454
   6  19 3097.3643    3.9777  0.8187 13.1973  0.0002     -0.400933  0.0504   0.1663   0.0935    0.2449   0.0000      0.921448   452.1745       29.1852      -9.61737      -7.56598       6.13665      -4.45805       10.1099       11.7693       10.1428       8.14282       6.08800       4.48880
   6  20 3234.2109    3.9563  1.2482 11.9341  0.0000       1.35713  0.0628   0.1405   0.1287    0.8748   0.0000      0.994747   430.2923       21.3426       13.7352     0.0267971       24.8409      -6.93213       12.0837       12.7595       11.5404       10.1060       7.68847       5.10341
   6  21 3371.0781    3.2557  2.0099 11.7050  0.0000     -0.477815  0.0907   0.0897   0.1636    0.4553   0.0000      0.600310   447.3026       31.5995       3.58837      -16.9913      -15.3079      -5.06036       16.2836       17.4981       17.0832       13.5482       10.5902       7.22837
   6  22 3508.4395    2.8142  2.7880 11.5370 -0.0099      0.301144  0.1050   0.0653   0.2055    0.2953   0.0000      0.280313   450.2056       21.3682       24.0531       2.90937      -12.3850       2.18206       18.7920       21.5250       18.6925       16.7009       12.9380       8.54797
   6  23 3646.2995    2.3682  3.9338 10.9974 -0.0013      0.357119  0.1313   0.0483   0.2507    0.2183   0.0000      0.205975   415.6836       59.9332       15.2792       34.6158       25.7699      -4.78142       23.8104       28.5497       25.1677       21.3705       15.2040       10.2586
   6  28 4337.7400    1.0297 14.2732 10.2040 -0.0004    -0.0861909  0.4191   0.0179   0.7424    0.0672   0.0000      0.108494   413.1697       152.368       29.5235       17.8942       19.9866      0.201179       57.2319       69.6104       65.1647       53.0456       40.2291       26.6469
   7   8 1627.5290    0.2500  0.1414  9.9840  0.0000       20.8459  0.0218   0.0237   0.0459    0.0597   0.0000       12.3958   432.1592       4.23869       9.68783      -5.47920      -1.21891       1.49082       4.60967       4.37957       4.72149       4.65381       3.05358       2.35614
   7   9 1767.7138    0.3030  0.2717  9.8946  0.0000       16.6288  0.0294   0.0193   0.0529    0.0743   0.0000       6.61535   439.8549      -1.78641       21.7403     -0.183704     0.0387854     -0.919734       5.10266       6.29822       5.54495       5.18762       4.23986       3.14320
   7  10 1906.9025    0.4642  0.3407  9.9802  0.0000       13.7274  0.0338   0.0257   0.0529    0.0879   0.0000       3.62667   440.2497      -3.66320       6.84509       4.62000       3.82001      -2.47665       5.95652       5.98663       7.43015       5.44456       4.54907       3.01573
   7  11 2045.8828    0.5887  0.5462 10.0200  0.0000       10.1748  0.0386   0.0276   0.0747    0.1149   0.0000       2.35471   424.3017       11.7434       16.8114       13.6812      0.202216       1.31979       7.46763       8.93871       7.99410       8.08184       5.40449       3.67622
   7  12 2184.6614    0.8776  0.5557 10.2690  0.0000       6.10021  0.0345   0.0371   0.0672    0.1408   0.0000       1.71656   430.0748       12.2756       6.13340       11.4245       3.53600      -2.84973       6.71751       7.79749       7.19841       6.56902       4.81209       3.15906
   7  13 2322.3359    1.1743  0.8100 10.5015  0.0000       5.33599  0.0432   0.0436   0.0932    0.2122   0.0000       1.26621   427.8347      -1.12326       23.2175       2.18049      -11.1514       6.08568       7.51132       9.30082       9.18701       8.05737       5.56660       3.67234
   7  14 2458.3018    1.4488  0.9404 11.0573  0.0000       4.53488  0.0595   0.0518   0.1028    0.1948   0.0000       1.25034   439.3103      -2.83026       18.3680       4.89542      -1.08671      0.143695       11.7859       14.3636       13.4729       10.4647       8.00313       5.11330
   7  15 2594.4736    1.9108  0.9354 11.8488 -0.0006       4.68383  0.0552   0.0684   0.1002    0.1657   0.0000       1.36356   433.6005     -0.127103       19.7181     -0.297493      -4.50052      -5.17296       8.97708       11.5843       9.96550       8.18777       7.14994       4.82719
   7  16 2731.3073    2.5450  0.8509 12.0714 -0.0006       3.50857  0.0470   0.0904   0.0860    0.2088   0.0000       1.21815   439.7433       3.07013      -3.63585      -4.97031       1.92922       1.27569       7.51665       9.34994       8.01369       6.98207       6.18393       4.46194
   7  17 2868.5132    3.1670  0.8466 12.3641  0.0043       2.95558  0.0443   0.1181   0.0922    0.2264   0.0000       1.35293   438.3302       24.3399       21.5332       2.28192      -1.91631       1.24454       7.83158       9.55527       8.41741       7.51868       5.97390       3.86947
   7  18 3005.7657    3.6545  0.7738 13.0913 -0.0014      0.377052  0.0412   0.1400   0.0859    0.1986   0.0000       1.25397   440.2667       29.6530       13.3407       9.74577      -8.05346      -8.64155       6.83370       8.00265       7.91007       6.91240       5.32638       3.93886
   7  19 3143.0723    3.7837  1.1393 12.8328  0.0000      0.691063  0.0593   0.1246   0.1086    0.2721   0.0000      0.964720   429.6499      -2.89544       26.8038       16.9061       3.40432      -6.69726       9.28217       11.7594       9.89746       9.29778       6.81035       5.09602
   7  20 3280.1439    3.6214  1.5737 12.1591  0.0000       1.65308  0.0718   0.1033   0.1215    0.3160   0.0000      0.638859   447.2338       26.1875       7.50536       15.3214      -9.47180      -7.67711       11.9299       13.0993       12.3704       11.0125       8.52224       6.02824
   7  21 3417.7716    2.9763  2.0262 12.6066  0.0000       1.56340  0.0850   0.0837   0.1664    0.1637   0.0000      0.627500   447.3994       4.96948      -14.7987      -12.3279       2.11102      -1.07397       13.1685       15.9680       15.2231       12.8384       10.0924       6.91365
   7  22 3555.6731    2.6532  3.1062 11.3196  0.0000      0.771135  0.1040   0.0553   0.1821    0.2130   0.0000      0.304065   432.7020       66.8095       28.3902     0.0294869      -4.57322       6.81496       15.4350       18.0010       17.5295       15.0985       11.8080       8.38593
   7  23 3693.7802    2.2584  4.2639 11.1397  0.0000      0.685301  0.1315   0.0420   0.2310    0.1501   0.0000      0.212039   478.2144       23.3236       1.78697       37.6666      0.894853      -17.7014       19.3618       23.0853       21.4511       19.1862       14.8263       10.7865
   7  25 3970.9762    1.5978  8.0239 10.4836 -0.0016      0.203493  0.2073   0.0236   0.3704    0.0861   0.0000      0.106753   425.2696       28.9871       102.339       22.7315       5.77058       22.1009       28.2443       34.0538       31.7197       28.3798       22.6387       15.8708
   7  26 4109.2833    1.3413 11.0007 10.2612  0.0000    -0.0727087  0.2727   0.0191   0.4887    0.0687   0.0000     0.0906975   400.0129       72.5769       37.2982       31.4876       5.26506       5.90061       35.2581       44.0244       40.4636       36.0831       28.0217       20.5781
   8   9 1806.2813    0.3662  0.2658  9.9228  0.0000       20.4471  0.0227   0.0225   0.0583    0.0716   0.0000       5.76484   434.4959       5.77718       14.0814       7.09601     -0.497177      -1.85235       5.27068       7.45008       7.40987       6.98500       4.52330       2.81101
   8  10 1946.1341    0.5086  0.4232  9.8405  0.0000       10.5145  0.0335   0.0243   0.0612    0.1008   0.0000       2.64286   435.9046      -2.53173       7.59905      -6.90914       2.71708      -3.00887       6.50274       6.69162       5.91386       6.42157       4.98924       3.41462
   8  11 2086.2040    0.6525  0.6097  9.8278 -0.0003       8.20423  0.0423   0.0250   0.0659    0.1245   0.0000       1.82297   439.5987       5.84003       7.17554      -4.28755       2.09931      -3.05963       7.84479       9.73890       9.18420       7.72317       5.64861       4.12905
   8  12 2225.2236    0.9059  0.7460 10.2541  0.0000       5.24174  0.0392   0.0335   0.0845    0.1462   0.0000       1.42165   444.9428       18.6384       24.4948       7.85002      -6.20709      -2.73172       5.93318       7.03922       6.98185       6.22339       4.98306       3.55277
   8  13 2362.9995    1.3300  0.7973 10.8752  0.0000       5.05497  0.0411   0.0467   0.0857    0.1797   0.0000       1.32266   435.3002       2.38670      -1.08803     -0.811903       3.45307      0.450514       6.43904       7.43410       7.04475       6.54053       5.23698       3.98787
   8  14 2499.5335    1.6400  0.9351 11.2769  0.0000      0.900786  0.0548   0.0544   0.0905    0.1874   0.0000       1.35944   429.7028       9.88550       9.56337      -10.0164     0.0574759       2.63437       10.0049       14.3943       13.6947       12.0504       8.73211       5.59913
   8  15 2636.1276    2.1228  0.8698 11.8285  0.0014      0.391667  0.0430   0.0728   0.0839    0.1775   0.0000       1.00079   428.0546       3.73456       14.6192       9.31380     -0.910367       4.57285       6.33025       7.76027       7.42565       6.78227       5.47447       4.01917
   8  16 2773.9446    2.8218  0.7014 12.4602  0.0000       2.38189  0.0367   0.1048   0.0730    0.1620   0.0000       1.00899   430.4164       7.67137       9.47029       2.42395      -4.94653      -3.32077       6.30862       7.84547       7.68926       6.53128       4.97713       3.91213
   8  17 2911.7340    3.2597  0.7663 12.9730  0.0000       2.47722  0.0406   0.1203   0.0862    0.1667   0.0000       1.15572   429.4623       21.5724       6.34066       19.7831      0.489455       7.43383       6.91659       9.01496       8.03945       6.96765       5.33760       4.04812
   8  18 3049.4166    3.7602  0.8195 13.2699  0.0000       4.51179  0.0424   0.1326   0.0798    0.1582   0.0000       1.35696   441.6362       1.06038       6.85860      -1.98973      -5.16618       2.88693       6.27993       7.17740       6.86057       6.86691       5.09279       4.10478
   8  19 3186.9202    3.7277  1.1145 13.4222  0.0000      0.406890  0.0607   0.1216   0.1161    0.1842   0.0000       1.30455   429.8517       18.7408       25.3580       2.62048     -0.344794       4.84878       9.16592       10.1144       9.06051       8.76979       7.18194       5.47308
   8  20 3324.6047    3.5169  1.5488 12.7652 -0.0002       1.59265  0.0642   0.0954   0.1298    0.1752   0.0000      0.739748   434.3202       40.2328       1.37939       6.06124      -2.00451      -3.16341       8.84226       10.1328       10.2307       8.84674       7.67460       5.74967
   8  21 3462.6623    2.8262  2.0206 12.4994  0.0000      0.434696  0.0826   0.0700   0.1487    0.1383   0.0000      0.579988   460.4492       22.1142       2.79937       14.4841     -0.505517       4.17276       10.8796       13.5672       12.8738       11.8134       9.27004       7.09138
   8  22 3601.3659    2.4219  3.3289 11.6756  0.0000      0.572975  0.1043   0.0491   0.1976    0.1248   0.0000      0.279295   421.9596       4.03692      -17.5541       2.25764      -13.1004      -15.6770       13.9578       17.0795       16.5001       14.7783       12.2692       8.45778
   8  23 3740.0611    2.0946  5.2581 10.9374  0.0000      0.461002  0.1328   0.0330   0.2476    0.1155   0.0000      0.138107   444.5090       27.7909       25.0798      -14.0329      -8.76170       2.81170       17.2124       22.0017       20.7844       18.2287       15.3716       11.7062
   8  24 3878.9299    1.7334  6.6069 10.7885  0.0000      0.397919  0.1599   0.0262   0.3082    0.0854   0.0000      0.123585   454.5663       23.6605       24.4734       10.0692       23.3320       12.3651       21.4338       26.0738       24.7544       22.8626       18.5181       13.5272
   8  25 4017.7318    1.4968  8.6710 10.5548  0.0000     0.0944774  0.2013   0.0215   0.3942    0.0708   0.0000     0.0988725   390.9986      -10.5795       38.0287      0.514268      -6.65865    -0.0884129       26.0352       32.0506       30.9088       27.4536       22.5894       16.7915
   8  26 4157.1796    1.2651 11.5091 10.2525  0.0000     0.0884487  0.2682   0.0170   0.4771    0.0613   0.0000     0.0862030   450.5014      -60.7365       33.7427       9.62364      -3.02423      -14.0098       31.2410       39.0950       37.7887       34.1264       27.2482       20.7751
   8  27 4295.5396    1.0870 15.4993 10.2324  0.0000     -0.204281  0.3845   0.0154   0.6849    0.0542   0.0000     0.0880238   424.9734      -20.1823       21.4694       52.1501      -7.13161      -12.9918       40.4878       49.6949       48.6124       43.7570       35.8481       27.3393
   9   7 1557.6756    0.1909  0.1275 10.0017  0.0000       3.78012  0.0317   0.0205   0.0505    0.0462   0.0000       21.9435   430.1902      -4.80577       14.0946       2.63860       2.35891       3.21906       6.02973       3.77855       8.55953       6.83619       3.33931       3.47565
   9   9 1843.6975    0.3826  0.3685  9.9481  0.0000       14.5902  0.0290   0.0192   0.0580    0.0760   0.0000       4.09277   444.6887      -1.65999       4.77785       1.04295     -0.446477      -2.98286       4.64180       5.65551       5.58810       5.05535       3.92984       3.01898
   9  10 1984.3107    0.5961  0.4115  9.9242  0.0000       8.77061  0.0288   0.0260   0.0509    0.1055   0.0000       2.02485   438.3982      -2.46902       23.7299      -2.32620      -3.12536       2.31483       4.28852       5.61646       5.43898       4.80897       3.85473       3.18249
   9  11 2125.2090    0.7485  0.5719 10.1422  0.0000       6.18391  0.0353   0.0284   0.0615    0.1221   0.0000       1.78498   438.4872      -6.41429       10.9668      -6.53302       6.91434       1.71881       5.55049       6.92654       6.34788       5.87828       4.65957       4.07408
   9  12 2264.6335    0.9915  0.8734 10.3064  0.0000       3.43953  0.0440   0.0317   0.0859    0.1800   0.0000       1.23554   442.6196       1.71661       9.76123       4.92568      -1.58159      -1.57392       6.31019       7.65801       6.95986       6.54725       5.69033       4.50320
   9  13 2402.4635    1.3208  0.9196 11.1503  0.0001       4.10005  0.0473   0.0432   0.0915    0.1437   0.0000       1.25344   436.7260       8.16207       20.2889      -1.42385      -3.80916       6.71499       7.24425       8.52083       8.37311       7.06910       5.74532       4.69054
   9  14 2539.6982    1.8153  0.9232 11.3984 -0.0000       3.42788  0.0430   0.0577   0.0856    0.1972   0.0000       1.01260   445.9837       11.8884       29.2710       1.40365      0.945369      0.869392       5.63991       6.44227       7.25781       6.60544       5.36481       4.05961
   9  15 2677.1597    2.2907  0.8534 12.0206 -0.0004       2.14594  0.0384   0.0753   0.0858    0.1634   0.0000       1.46151   438.3128      -6.09441       17.7944       5.05283       2.97298       3.81133       5.59578       7.18801       6.94829       6.53557       5.26303       3.75569
   9  16 2815.2178    2.8411  0.9270 12.5647 -0.0002     -0.587631  0.0496   0.0874   0.0827    0.1725   0.0000       1.12248   439.4268      0.404075       12.7040       8.41133       1.18366       1.76605       6.41255       7.58987       7.27857       7.07516       5.73526       4.50438
   9  17 2953.6533    3.6274  0.8015 12.5434 -0.0001       1.26316  0.0371   0.1184   0.0716    0.2096   0.0000      0.772327   434.0444       25.3444       11.4222       7.71722     -0.934051      -5.93744       5.16029       6.13720       6.28412       5.39239       4.59325       3.93317
   9  18 3091.6285    3.7739  0.8526 13.3092  0.0000       1.34889  0.0432   0.1256   0.0812    0.1538   0.0000       1.13593   438.2815       16.4003       10.4849       8.84949      -3.23802     -0.744203       6.84429       7.96823       7.45084       6.75355       5.68403       4.62886
   9  19 3229.7164    3.7596  1.1754 13.0860  0.0000      0.695715  0.0527   0.1115   0.1033    0.2011   0.0000      0.955756   443.6882       26.6871       15.9801       6.56070      -6.62911      -3.40139       6.98346       8.63385       8.51559       7.46968       6.47526       4.76934
   9  20 3368.0540    3.1940  1.8355 12.5868  0.0000       2.05718  0.0735   0.0767   0.1276    0.1378   0.0000      0.643356   441.5968       27.2465       14.4706       4.34109      -14.5723      -5.59956       8.01227       10.0753       10.0516       8.58790       8.07401       6.50664
   9  21 3506.4793    2.7393  2.6117 12.2094  0.0004      0.243359  0.0858   0.0565   0.1644    0.1044   0.0000      0.395718   433.7206       41.5971       29.8589      -2.94225     -0.682018       6.67714       10.0187       12.3368       12.0689       11.0265       9.55501       7.32789
   9  22 3645.6671    2.2888  3.5302 11.6612  0.0029       1.01323  0.1028   0.0426   0.1868    0.0919   0.0000      0.228900   424.7957       49.4677       25.3009       11.8281       6.04221     -0.137595       12.0119       14.4716       14.2528       13.2505       11.4954       8.85111
   9  23 3784.7771    1.9276  5.3725 11.1230  0.0003      0.496775  0.1330   0.0296   0.2525    0.0841   0.0000      0.162828   443.6904       34.3309      -6.10813       6.58276       9.60584       14.7138       15.6522       18.6508       18.7851       17.4377       14.4249       11.5067
   9  25 4063.8457    1.3770 10.5110 10.4847  0.0000      0.188083  0.2278   0.0179   0.4273    0.0562   0.0000     0.0840107   469.1902       20.3760      -14.3515       13.1779       19.6206       16.2747       24.0346       29.8544       30.0116       27.8379       22.7485       18.1541
   9  26 4203.4251    1.1864 11.2697 10.3525 -0.0008      0.117966  0.2554   0.0162   0.4710    0.0549   0.0000     0.0922989   432.1908       20.3943       4.30470      -30.1032      -20.7005       10.4819       26.6274       31.9179       33.9053       30.2557       25.4141       19.9342
   9  27 4342.6162    0.9652 15.2816 10.2463 -0.0050     -0.253706  0.3908   0.0139   0.6689    0.0515   0.0000     0.0985403   457.8878       22.5169       83.2827     0.0990823      -32.1781      -6.41232       35.6956       45.2443       43.9398       42.1516       34.2201       27.2756
   9  28 4483.3685    0.8483 18.1710 10.1385  0.0000    -0.0958359  0.5007   0.0114   0.8273    0.0461   0.0000     0.0999227   401.3793      -89.3134       18.9174       48.5032      -26.7739      -17.3794       41.0937       51.1875       51.7930       47.2517       40.1431       31.7883
  10   8 1737.8428    0.2780  0.2555  9.9979  0.0000       11.6712  0.0342   0.0163   0.0478    0.0540   0.0000       7.11374   438.7031      0.867013       11.6188       2.23703     -0.784192     0.0599911       7.19801       10.1307       9.95984       8.72769       6.34490       3.63198
  10   9 1880.0905    0.4251  0.3576 10.0460  0.0000       16.6056  0.0247   0.0201   0.0519    0.0670   0.0000       3.88941   430.6985      0.219234       11.5316      0.466150       1.55873      -3.00582       3.36718       3.75196       4.01891       3.81266       3.39512       2.60603
  10  10 2021.5954    0.6024  0.4973  9.9363  0.0000       8.85695  0.0294   0.0244   0.0617    0.0979   0.0000       1.96240   439.0161      -2.07585       8.03239       1.03360      -1.22349      -1.86075       4.43244       4.28386       3.99875       4.73289       4.26358       2.89059
  10  11 2163.0491    0.7662  0.6241 10.5846  0.0000       7.67804  0.0393   0.0287   0.0720    0.1032   0.0000       1.81474   437.4290       1.39296       11.5971       7.79680      -4.01179     -0.514113       6.38518       8.01125       7.94980       6.86671       5.48380       4.49201
  10  12 2303.0398    1.0824  0.7806 10.6896  0.0000       8.56304  0.0383   0.0361   0.0748    0.1436   0.0000       1.33883   437.0974       8.75521       6.09417      0.254494      -2.04057       3.43802       4.69380       5.54757       5.86054       5.66662       4.47123       3.95285
  10  13 2440.9485    1.5233  0.8957 11.1006  0.0000       3.87566  0.0402   0.0467   0.0858    0.1519   0.0000       1.17742   439.1958       1.79483       18.2531       6.66492      -13.8814      -1.58361       4.99937       6.42206       6.08055       5.88610       4.94481       3.83474
  10  14 2578.7214    1.8880  1.0020 11.4950  0.0000       1.62001  0.0425   0.0551   0.0896    0.1770   0.0000      0.975046   436.7125       17.3182       10.4577      -2.76637       8.88706      -2.29910       5.09571       6.67123       6.77723       6.52908       5.12510       4.25519
  10  15 2717.1265    2.4379  0.8559 12.0880  0.0013       2.84896  0.0374   0.0753   0.0784    0.1486   0.0000      0.945525   442.5349       6.36654       17.6360      -8.49781      -2.38767      -5.84835       4.51726       5.98318       5.78046       5.53736       4.81335       3.61775
  10  16 2855.8946    3.2144  0.8577 12.7676  0.0000       2.97037  0.0394   0.0996   0.0792    0.1476   0.0000       1.03867   434.0624       9.51232       13.1896       10.6447      0.843629       8.95189       5.21800       6.78899       6.62201       6.28882       5.44151       3.83341
  10  17 2994.6388    3.5317  0.9357 12.6763  0.0000       2.31024  0.0412   0.1026   0.0804    0.1842   0.0000      0.949078   446.1701       2.59122       7.72074       1.16378       5.18949      -6.16615       4.95606       6.29142       5.61199       5.43066       4.90473       4.13589
  10  18 3133.0715    3.6622  1.1060 13.2245  0.0000       1.93597  0.0493   0.1047   0.0930    0.1629   0.0000       1.10154   430.5746       16.4567       16.4344       12.0365      -6.86536       8.37631       5.58654       6.69291       6.73734       6.13721       5.67123       4.41886
  10  19 3271.4625    3.5128  1.3574 12.8885  0.0041      0.737742  0.0583   0.0922   0.1044    0.1700   0.0000      0.889487   438.4379       22.3897       9.31392       1.20644      0.106671       3.13630       6.07801       7.81137       7.66150       7.30131       6.14120       4.78635
  10  20 3410.3595    2.9579  2.0244 12.6018  0.0000      0.963443  0.0733   0.0660   0.1365    0.1083   0.0000      0.505174   441.5754       34.9765       12.7471       11.4231       10.2279     -0.250157       8.06403       10.1289       10.2642       9.52656       8.09019       6.42064
  10  21 3549.4697    2.6756  3.0230 11.7719  0.0000      0.902861  0.0872   0.0477   0.1638    0.0957   0.0000      0.308220   434.5686       44.6436       6.36803       2.31410       16.3577      -12.5958       9.43376       11.3340       10.6766       10.4023       9.32280       7.55960
  10  22 3688.7997    2.1037  4.2365 11.5485  0.0000      0.278102  0.1152   0.0345   0.2010    0.0755   0.0000      0.195822   417.2219       7.75551      -9.54880       5.32910       26.3772      -1.86763       11.8766       14.7927       14.8442       14.0478       12.0312       9.90560
  10  23 3829.0126    1.8348  5.6967 11.0519  0.0000      0.827056  0.1367   0.0270   0.2425    0.0686   0.0000      0.134862   448.6483       35.8009      -18.8521       14.6455      -1.42603      -16.8265       14.1807       17.3579       17.3356       16.5710       14.1278       11.6103
  10  24 3968.2600    1.5257  8.0081 10.6546  0.0000      0.286457  0.1659   0.0198   0.3290    0.0592   0.0000      0.101588   453.8991       21.1097       27.3478      -4.60827      -30.8291       16.0717       16.9132       21.4378       21.1779       20.6244       17.8172       14.0167
  10  25 4108.2739    1.3270 10.8935 10.3618  0.0000      0.232289  0.2184   0.0162   0.4212    0.0537   0.0000     0.0785398   414.2202       8.73065       2.69381       14.2497       5.37852      0.189632       20.8459       26.4412       26.1534       25.0219       21.3156       17.5927
  10  26 4247.9590    1.1358 13.4595 10.3064 -0.0048     0.0500461  0.2951   0.0144   0.5184    0.0478   0.0000     0.0804903   397.4390       101.202       39.9781      -11.5180      -18.2239      -24.7471       26.0518       32.4654       33.1279       31.1024       26.9417       22.0309
  11   6 1477.1530    0.1272  0.1025  9.9611  0.0000       39.6898  0.0225   0.0145   0.0435    0.0436   0.0000       43.8842   435.1156     -0.460115       16.5764       4.48381     -0.173615      -2.35564       3.51103       5.41727       4.61866       4.37116       4.43615       2.90702
  11   7 1627.1260    0.2346  0.1505 10.0406  0.0000       20.2544  0.0158   0.0171   0.0390    0.0471   0.0000       12.9662   434.4884      -2.40739       11.1991       3.45784       1.98688       1.38288       2.22077       2.91354       2.51859       2.70814       2.44687       1.97940
  11   9 1915.4947    0.4996  0.3642  9.9064  0.0000       11.7677  0.0247   0.0209   0.0420    0.0742   0.0000       2.51786   441.4296       2.41660       15.6529       3.35453      -3.36335       4.06437       2.94422       3.71538       3.87971       3.80889       3.25716       2.60388
  11  10 2058.0513    0.6464  0.4779 10.2632  0.0000       10.2275  0.0324   0.0244   0.0498    0.0860   0.0000       2.06726   438.3994       3.58397       9.66436       3.78394       1.41549       3.88998       4.00665       5.48860       5.22911       4.65155       3.99082       3.29755
  11  11 2199.9097    0.8668  0.6559 10.4537  0.0000       5.49039  0.0320   0.0287   0.0667    0.1093   0.0000       1.44270   440.7085      -2.23383       12.9106      -1.38518     -0.698556      0.790300       3.69246       4.47753       4.26573       4.45319       4.03161       3.33442
  11  12 2340.1975    1.1987  0.8732 10.7013  0.0000       5.28082  0.0402   0.0352   0.0780    0.1619   0.0000       1.25448   441.0171       12.2036       22.4751       4.83657     -0.701512       2.32416       4.46112       5.71792       5.44856       5.34586       4.67610       3.86281
  11  13 2478.5445    1.6849  0.8709 11.0802  0.0001       1.28862  0.0384   0.0483   0.0717    0.2038   0.0000      0.963155   428.0860       12.7886       4.13252      -2.90115       3.43957     -0.996077       4.31152       5.28922       5.23555       5.39326       4.51689       3.65283
  11  14 2617.0156    2.0622  0.9269 12.1578  0.0000       3.58020  0.0434   0.0608   0.0824    0.1342   0.0000       1.06185   437.2014       6.02487       13.4069      -6.43979      -4.38006       1.62159       5.09618       5.95072       5.81444       5.72478       5.10291       4.05599
  11  15 2756.2698    2.6322  0.8288 12.1988  0.0000       2.10552  0.0371   0.0770   0.0692    0.1486   0.0000      0.995717   434.3030       7.37649       2.74787       13.1838       1.49815     -0.515626       4.16994       5.52426       5.72967       5.48938       4.56421       3.55416
  11  16 2895.5807    3.1845  0.9035 12.4781  0.0000       3.03542  0.0377   0.0908   0.0754    0.1718   0.0000      0.865061   439.5438       10.0990      -2.01632       6.24233       1.55212      -4.56631       4.15828       5.19312       5.63514       4.96673       4.44637       3.69192
  11  17 3034.7681    3.7305  0.9665 13.1772  0.0000       3.11945  0.0448   0.1070   0.0800    0.1424   0.0000       1.07271   441.3304       2.33055       14.9654       6.00608     -0.564620       10.0072       4.81666       5.69862       5.88266       5.50626       4.71912       4.05715
  11  18 3173.6159    3.7528  1.0120 13.4095  0.0000       1.62190  0.0432   0.1073   0.0883    0.1402   0.0000       1.04120   446.2274       6.65372       1.30972      -6.35320       6.84712       2.85322       4.52360       5.86832       5.79539       5.80723       4.79388       3.98001
  11  19 3312.5287    3.4152  1.4362 12.7746  0.0000       1.96285  0.0567   0.0813   0.0987    0.1482   0.0000      0.742659   436.2611       20.6502       18.4947       2.49649       10.0056      -6.91966       5.60379       7.03775       6.78291       6.40934       5.80767       4.88758
  11  20 3451.9142    2.8843  2.4077 12.0972  0.0000       1.04784  0.0743   0.0539   0.1286    0.1041   0.0000      0.365530   433.8259       24.2260       7.99641       6.19926       14.4625       9.10332       7.30724       9.19095       9.12888       8.66922       7.67919       6.51088
  11  21 3591.5384    2.4082  3.0091 11.8999  0.0000      0.806280  0.0873   0.0420   0.1520    0.0830   0.0000      0.275589   443.8206       12.9990       5.49407       10.0154       4.99889      -6.24709       8.58350       10.2748       10.4079       9.94957       9.15807       7.61759
  11  22 3731.3595    2.0101  4.7856 11.3736  0.0000      0.773753  0.1139   0.0296   0.2098    0.0650   0.0000      0.168790   437.8572       51.3111       40.8036      -6.06237       16.4369       25.3722       11.2919       13.8112       14.3408       14.2040       11.9744       9.87081
  11  23 3871.4123    1.7643  6.6184 10.8918  0.0000      0.258186  0.1387   0.0226   0.2575    0.0607   0.0000      0.113481   442.0284       25.5089      -12.7186       24.7433       16.7251       1.20651       12.8073       16.2946       16.5831       16.0983       13.9084       11.5821
  11  24 4011.4186    1.4701  8.5496 10.6453  0.0000      0.165438  0.1765   0.0184   0.3161    0.0552   0.0000     0.0866852   442.0614       55.6191       21.3271      -23.8515      -19.2066       23.2453       16.2706       20.0222       20.3153       19.7975       17.3394       14.7445
  11  25 4151.8613    1.2499 11.1459 10.4298  0.0000      0.150009  0.2279   0.0151   0.4159    0.0476   0.0000     0.0820283   459.5041      -11.9924       49.9120      -3.99143       5.23108      -9.70047       18.8812       25.0904       25.2027       24.4296       21.0908       17.5318
  11  26 4291.5326    1.0797 14.4218 10.3009  0.0004     -0.155561  0.3093   0.0130   0.5433    0.0440   0.0000     0.0839609   411.6915      -13.4454      -15.8601      0.648919       37.3801      -1.85806       23.6550       30.1053       31.0026       29.4804       25.8785       21.8191
  12   7 1660.2672    0.2507  0.1852  9.9352  0.0000       16.5890  0.0178   0.0157   0.0351    0.0461   0.0000       9.16688   433.0210       1.32620       9.95212       3.55419      -3.46321      -1.53009       1.83344       3.11188       3.07570       3.43862       2.68965       2.98725
  12   8 1805.8328    0.3440  0.2861  9.9136  0.0000       18.4632  0.0215   0.0170   0.0462    0.0585   0.0000       4.49257   434.2164      0.330052       14.7719     0.0933657      -4.92854     -0.807607       2.65499       3.56842       3.77327       3.53979       3.15149       2.80583
  12   9 1950.0459    0.5124  0.4245 10.0320  0.0000       9.03540  0.0266   0.0200   0.0516    0.0732   0.0000       2.35367   438.0197       8.26750       10.5548      -2.51207      -4.92925       4.02212       3.52010       4.70990       4.90893       4.68545       3.91147       2.98230
  12  10 2093.7483    0.6982  0.5069 10.0968  0.0000       9.30224  0.0262   0.0239   0.0497    0.0902   0.0000       1.55382   445.0889      0.473567       5.77273       3.41739      0.875517      -1.88039       2.74031       3.35282       3.80711       3.31164       3.13801       2.64386
  12  11 2235.9949    0.9254  0.7744 10.5474  0.0000       6.49860  0.0346   0.0282   0.0693    0.1114   0.0000       1.26023   433.9584       2.70291       10.4968       2.38402      -3.53589      -3.42475       3.51949       4.45528       4.75829       4.85215       3.91168       3.37266
  12  12 2376.4198    1.2820  0.7997 11.1900  0.0000       3.21220  0.0363   0.0385   0.0699    0.1224   0.0000       1.13022   441.9779       4.38081       18.5623       7.18947      0.627240      -2.15525       3.86823       4.80336       4.94498       4.85890       4.04691       3.62142
  12  13 2515.6185    1.6619  0.8360 11.5898  0.0000       4.73332  0.0394   0.0490   0.0696    0.1450   0.0000       1.16715   439.8412      0.757921       17.8736       6.27770      -4.43830      -1.57179       3.71081       4.67702       5.11197       4.83869       4.64676       3.63709
  12  14 2654.7003    2.1776  0.8831 11.9049  0.0000       2.39041  0.0385   0.0606   0.0721    0.1571   0.0000      0.999849   436.9390       3.58315       1.27214       6.68394       5.46239      -9.57918       3.98051       5.35426       5.42159       5.07225       4.19809       3.68968
  12  15 2794.6243    2.7823  0.8190 12.6771  0.0000       2.39572  0.0369   0.0825   0.0642    0.1350   0.0000       1.15671   437.5116       8.34341       17.2678       10.2518       2.28918     -0.150391       3.58409       4.62599       4.52458       4.60571       4.12910       3.50911
  12  16 2934.4281    3.4779  0.8212 12.9205  0.0000      0.207654  0.0350   0.0984   0.0635    0.1289   0.0000       1.01682   433.8391       13.4225       13.5154       6.65357      -2.05226      -3.84465       3.69710       4.23866       4.28246       3.98221       3.85260       3.47550
  12  17 3073.9807    3.7947  0.8583 13.4513  0.0000      0.780398  0.0356   0.1105   0.0728    0.1188   0.0000      0.861874   439.0045       10.5644       14.6110       1.08259      -2.25956       2.70413       3.58659       4.60642       4.30770       4.47433       4.12291       3.52362
  12  18 3213.4570    3.6612  1.0221 13.3027  0.0000       1.98648  0.0430   0.0966   0.0784    0.1390   0.0000      0.855181   435.9869       22.7867       25.4052       7.49296      -5.50143      0.276707       4.12403       5.45161       5.49818       5.24941       4.91208       3.92181
  12  19 3352.9054    3.1980  1.6362 12.9796  0.0000       1.36091  0.0604   0.0722   0.1072    0.1088   0.0000      0.641072   438.2048       18.2551       7.58191       5.08352      -1.94953      0.698569       5.76592       7.40116       7.15773       6.91711       6.16733       5.38326
  12  20 3492.6998    2.7645  2.4721 12.3994  0.0000       1.00560  0.0751   0.0522   0.1369    0.0856   0.0000      0.370039   436.9329       25.0163       12.1657     -0.156033      -6.65771       7.89798       7.20059       9.27255       9.43444       9.52157       8.13028       6.97502
  12  21 3632.9026    2.3078  3.5292 11.7671  0.0000      0.711478  0.0923   0.0365   0.1649    0.0695   0.0000      0.233049   434.1714       18.3573       31.8298       1.61211       4.77320      -6.02709       7.91482       10.3054       10.2111       9.72787       9.09947       7.60414
  12  22 3772.9152    1.9406  5.1946 11.2361  0.0000      0.558080  0.1145   0.0260   0.2064    0.0601   0.0000      0.138987   445.5960       25.8166       12.9932      0.562310       11.0943     -0.995033       10.0165       12.3309       12.9565       12.2680       11.4741       9.58799
  12  23 3913.4480    1.6203  7.1219 10.8967  0.0000      0.325836  0.1462   0.0199   0.2651    0.0525   0.0000      0.108422   452.8674       21.8258      -2.36433      -7.93382       30.8395      -11.8138       12.2004       15.2757       15.9415       15.6919       14.2899       11.7776
  12  24 4053.8631    1.3977  8.9046 10.7105  0.0000      0.136474  0.1774   0.0170   0.3225    0.0478   0.0000     0.0899886   431.6506      -29.0959       22.0638       14.6192       14.1446      -5.52960       14.4079       18.2936       19.1040       18.9165       16.4481       14.2324
  12  25 4194.5755    1.1865 12.2186 10.4534  0.0000     0.0949101  0.2454   0.0142   0.4351    0.0445   0.0000     0.0797525   429.6141       39.6646       6.80291       5.79016       12.6340      -20.5479       18.9316       23.6096       24.3327       23.5452       21.1687       18.4382
  13   8 1838.6855    0.4320  0.2670  9.8745  0.0000       12.9010  0.0171   0.0200   0.0372    0.0588   0.0000       3.13902   439.1026       3.96693       13.4646       1.64855     -0.266575      0.211301       1.89551       2.74409       2.69209       2.80711       2.35911       1.83566
  13   9 1983.8918    0.5386  0.5233  9.9284 -0.0006       11.0704  0.0277   0.0183   0.0547    0.0787   0.0000       1.94949   435.8054      0.946371       13.0654      -2.40531       1.48704     -0.840893       2.89561       3.27212       3.40365       3.85454       3.18609       2.66369
  13  10 2128.5903    0.7288  0.5820 10.3650  0.0000       6.77127  0.0280   0.0234   0.0570    0.0854   0.0000       1.52657   438.3215      -2.77823       17.2906      -3.04733       6.17036     -0.265061       3.00787       3.89997       3.87863       3.51259       3.31345       2.98126
  13  11 2271.2540    1.1157  0.6879 10.5424  0.0000       5.58100  0.0300   0.0328   0.0593    0.1191   0.0000       1.03421   437.0469      -1.79764       5.71902      -2.85905      -5.19398      -4.76118       3.33440       4.08655       4.03904       4.08062       3.79179       3.21833
  13  12 2411.9446    1.3878  0.9686 10.8653  0.0000       2.60376  0.0372   0.0356   0.0747    0.1524   0.0000      0.862123   439.5088       6.53636       7.26414      -3.77155       5.22678      -1.51282       3.45851       4.34883       4.41156       4.56833       4.08537       3.55409
  13  13 2551.9304    1.9057  0.8947 11.7405  0.0000       6.85706  0.0377   0.0528   0.0703    0.1288   0.0000       1.13751   437.8416       4.79776       11.1168       3.67199      -1.62229      -1.03084       3.18570       4.35099       4.31207       4.07442       3.72679       3.34106
  13  14 2691.7430    2.4350  0.7952 12.3781  0.0000       1.05831  0.0329   0.0705   0.0662    0.1277   0.0000       1.16655   435.6954       2.81490       8.63508       4.46120      -4.16828       1.76462       3.16231       3.69982       4.19840       4.01446       3.66049       3.15562
  13  15 2832.2146    2.9037  0.7954 12.8616  0.0000      0.682873  0.0346   0.0847   0.0647    0.1299   0.0000      0.962856   440.9308       13.8225       23.9925       3.65252       7.68404      -4.92074       3.60015       4.35831       4.59267       4.29058       3.97423       3.58240
  13  16 2972.7512    3.4697  0.8199 13.0991  0.0000       2.73865  0.0333   0.0975   0.0669    0.1281   0.0000       1.01001   440.9554       10.5008       6.88839       7.42002      -4.73532       7.44150       3.32960       4.24834       4.37335       4.13062       3.70846       3.11127
  13  17 3112.6492    3.8956  0.9772 13.2437  0.0000      0.349606  0.0380   0.1023   0.0745    0.1417   0.0000       1.21773   439.3156       19.8197       9.52004     -0.616530      -1.06250      -4.99329       3.65975       4.59238       4.64278       4.53886       4.05320       3.69429
  13  18 3252.4875    3.4697  1.3790 13.1724  0.0000     -0.571913  0.0517   0.0797   0.0947    0.1231   0.0000      0.738053   443.8907       9.26825       1.79710       5.46007      -13.7970       2.86158       4.49824       5.75774       5.81295       6.13040       5.25624       4.52460
  13  19 3392.5883    3.0956  1.8688 12.5549  0.0000      0.328767  0.0587   0.0600   0.1079    0.1005   0.0000      0.386177   432.4550       19.3419       5.79644       21.3685       6.59074      -1.57221       5.03966       6.56966       6.58117       6.52548       5.92613       5.19509
  13  20 3532.9208    2.5810  2.6542 12.2926  0.0000      0.493144  0.0784   0.0455   0.1309    0.0760   0.0000      0.312754   440.8195       28.6733       9.25427       8.00228       1.71336       3.95513       6.17739       7.76203       8.43382       8.08330       7.41795       6.43040
  13  21 3673.4093    2.2277  4.3078 11.4137 -0.0015      0.314904  0.0934   0.0295   0.1773    0.0625   0.0000      0.154069   436.1909       12.8515      -1.97335       10.4445      -12.0551      -1.21382       7.69081       9.79704       9.82719       10.2720       9.15650       7.78789
  13  22 3814.2408    1.7662  6.0788 11.1753  0.0000      0.413166  0.1251   0.0219   0.2314    0.0502   0.0000      0.115377   433.2126       20.4338       35.0547       8.46021       8.42632      -2.32632       9.92189       12.8037       13.1074       13.2377       11.9314       10.3791
  13  23 3954.8885    1.5218  7.2689 10.9893  0.0000      0.291042  0.1454   0.0190   0.2733    0.0467   0.0000      0.105480   437.7267       54.8641       9.52686       22.7639       11.4092      -10.2943       11.3314       14.1556       14.6977       14.6343       13.8608       11.5938
  13  24 4095.7984    1.3166 10.4285 10.6540  0.0000      0.145784  0.1968   0.0152   0.3736    0.0430   0.0000     0.0806946   433.8928      -2.23199      -18.8214       26.9091       14.4002      -20.5848       14.3793       18.5618       19.2390       19.0449       17.3639       14.9650
  13  25 4237.1849    1.1105 12.2947 10.4382  0.0000      0.175879  0.2467   0.0131   0.4418    0.0420   0.0000     0.0817171   469.2001       62.0023      -9.74771       36.9828       21.0997       8.87513       17.0863       22.2671       23.0868       22.4402       20.7145       17.9494
  13  26 4378.5287    0.9393 15.8331 10.3197  0.0000     0.0356138  0.3562   0.0105   0.5798    0.0375   0.0000     0.0883326   438.0564       9.04588      -15.4824       23.5855       31.9826      -24.7731       22.5136       28.4183       29.7487       29.4326       26.5505       23.5034
  14   6 1571.5780    0.1909  0.1316 10.0671  0.0000       28.0871  0.0203   0.0152   0.0330    0.0400   0.0000       17.9899   438.9937       1.41266       15.1678      0.527795      0.175151      -1.94651       2.36139       2.60602       2.17252       2.33944       2.60499       2.27333
  14   8 1870.8748    0.4168  0.3926 10.0162  0.0000       10.0282  0.0226   0.0165   0.0486    0.0625   0.0000       2.73508   439.8292      -1.74824       8.76262      -3.22939       5.61384      -2.14065       2.53880       3.26980       3.30067       3.34087       3.15987       2.67759
  14   9 2017.1273    0.5813  0.5257 10.0038  0.0000       11.3714  0.0268   0.0186   0.0490    0.0826   0.0000       1.85688   440.1352      -4.85738       15.9026       2.70307     -0.470021      0.612763       2.52843       3.51712       3.54470       3.85631       3.39604       3.02916
  14  10 2162.5800    0.7894  0.7181 10.2123  0.0000       5.71021  0.0300   0.0224   0.0641    0.1049   0.0000       1.23936   441.2772       4.38103       10.9378     -0.630139       1.40398     -0.885232       2.80245       3.63179       3.63109       3.55493       3.50433       3.02688
  14  11 2305.7913    1.1585  0.7998 10.4501  0.0000       2.92083  0.0299   0.0307   0.0645    0.1338   0.0000      0.939171   436.7710       2.98911       15.0704       2.18017       6.94061      -3.03392       2.71220       3.35906       3.69084       3.37284       3.17930       2.76232
  14  12 2446.8528    1.5459  0.8081 11.3505  0.0000       3.64724  0.0323   0.0411   0.0620    0.1114   0.0000      0.992819   433.7930      0.342062       13.7398       3.92880       6.68243      0.390940       2.85816       3.48506       3.82796       3.72002       3.38076       3.09229
  14  13 2587.4326    1.9053  1.0102 11.9054  0.0000       2.82482  0.0401   0.0488   0.0797    0.1245   0.0000      0.995945   441.0216       2.85003       5.87772      -1.17261      -5.24887       2.16020       3.61234       4.60496       4.77053       4.51980       4.04953       3.57739
  14  14 2728.2988    2.5069  0.9397 12.1906  0.0000       3.00203  0.0344   0.0659   0.0744    0.1525   0.0000      0.911619   431.2820       7.20617       7.11837       1.72232       3.18380       3.92558       3.12322       4.13637       3.92889       4.02426       3.57095       3.20202
  14  15 2869.3783    3.1421  0.8950 12.6769  0.0000       1.06890  0.0345   0.0821   0.0696    0.1565   0.0000      0.968180   442.5381       7.34404       12.2338       2.88321       3.27332       9.54570       2.92641       3.81940       3.77014       3.62790       3.52070       3.18076
  14  16 3010.2621    3.7820  0.8886 12.8704  0.0000      0.885183  0.0320   0.0963   0.0670    0.1768   0.0000      0.788701   441.2322       8.59223       6.09351       8.89397      -4.21073      -2.34362       2.73111       3.45828       3.77921       3.55861       3.44573       2.95604
  14  17 3150.6954    3.7384  1.1117 13.3357  0.0000       1.19160  0.0433   0.0929   0.0839    0.1478   0.0000       1.14219   439.6514       8.61769       13.2732       3.11427       4.26981      -1.96160       3.92686       4.90684       4.73607       4.52645       4.23462       3.99291
  14  18 3290.8951    3.3573  1.4004 13.3295  0.0000     -0.638408  0.0555   0.0771   0.0932    0.1126   0.0000      0.774251   439.6556       2.33549       12.5529       2.63802      -1.06191      -4.54801       4.05265       5.48750       5.49269       5.64250       4.83762       4.48103
  14  19 3431.8003    2.9836  1.9780 12.7494  0.0000       1.23547  0.0634   0.0581   0.1111    0.0883   0.0000      0.401877   431.9598       5.52113       8.46960       1.10610       11.2049     0.0685042       5.04334       5.70514       5.94291       6.56240       5.80364       5.03177
  14  20 3572.4558    2.5243  2.9971 11.9932  0.0000      0.527846  0.0776   0.0395   0.1376    0.0721   0.0000      0.279388   435.1872       22.6865      -4.64821       8.41662      -12.3513       2.01169       6.11049       7.50527       7.84026       7.86463       7.36788       6.38766
  14  21 3713.4285    2.1510  4.4925 11.4415  0.0000      0.419305  0.0969   0.0278   0.1729    0.0597   0.0000      0.145102   429.0378       20.4623       35.3927      -10.6699       13.8476      -6.09899       7.47769       9.38179       9.87039       9.82231       9.24934       7.84555
  14  22 3854.7595    1.7621  6.1173 11.0727  0.0000      0.548928  0.1196   0.0209   0.2234    0.0511   0.0000      0.112270   446.3788       26.1367       16.1996       18.5785      -16.5439       5.38318       9.09160       11.6301       11.8593       11.9175       11.2101       9.90624
  14  23 3995.7943    1.4916  8.4128 10.8199  0.0000      0.196955  0.1569   0.0167   0.2871    0.0440   0.0000     0.0889707   441.1904       6.44538       19.8928       3.47797       28.2387       20.6512       11.0741       14.5590       14.9022       14.8834       13.7194       12.0315
  14  24 4137.4008    1.2460 10.2253 10.6332 -0.0003      0.259325  0.1906   0.0145   0.3623    0.0418   0.0000     0.0813851   416.7710       15.4608       10.2935       18.1748       6.37049      -19.3321       13.7050       17.2185       18.4472       17.7928       16.5979       15.0696
  14  25 4278.7362    1.0789 14.3183 10.4496  0.0000      0.133639  0.2880   0.0118   0.4930    0.0378   0.0000     0.0813222   402.4603       17.2672       2.21979       18.5960       3.65614      -23.0921       17.7243       22.4846       23.7611       23.7620       21.9823       19.2121
  14  27 4560.1629    0.7191 18.7683 10.2648  0.0000     -0.296111  0.4975   0.0083   0.7612    0.0289   0.0000     0.0990972   417.4615       112.917       12.7736      -38.5139      -23.0178       5.16082       25.3110       32.9936       35.0655       33.8522       31.9748       27.9456
  15   6 1601.0231    0.2254  0.1806  9.9920  0.0000       11.1671  0.0150   0.0140   0.0426    0.0398   0.0000       10.1081   435.5342      -2.41643       14.8344     -0.672405      -3.44195      -1.27083       1.30061       1.96348       1.87978       3.06117       3.25729       3.37911
  15   7 1753.8449    0.3297  0.2497  9.9573  0.0000       16.3204  0.0178   0.0150   0.0333    0.0489   0.0000       4.54278   438.3088       1.18415       13.1757       1.90177      -4.89980      0.535578       1.60552       1.90651       2.33443       2.34195       2.11495       1.74349
  15   8 1902.4121    0.4636  0.3602 10.1077  0.0000       11.8477  0.0198   0.0176   0.0401    0.0569   0.0000       2.56871   440.6371      -4.24703       16.3244     -0.873996     -0.391674      0.633251       1.89613       2.43947       2.39026       2.59933       2.45611       1.97687
  15   9 2049.7350    0.6531  0.4878 10.0179 -0.0004       9.79216  0.0234   0.0205   0.0453    0.0843   0.0000       1.53177   436.7908       3.24742       14.4809      -2.36603     -0.403351       3.71532       2.21492       2.92294       3.03050       3.10689       2.97650       2.66111
  15  10 2195.9280    0.8803  0.6614 10.3869  0.0000       6.05908  0.0281   0.0246   0.0541    0.1007   0.0000       1.16959   433.7722       2.62946       8.44931      -4.28589       7.71033      -2.59587       2.47546       3.15973       3.47974       3.31439       3.08566       2.80411
  15  11 2339.6231    1.1983  0.8370 10.8665  0.0000       4.62441  0.0331   0.0303   0.0629    0.1194   0.0000      0.991515   441.2688       5.49334       13.0785     -0.286007       4.43955     -0.592313       2.52302       3.38085       3.34156       3.55388       3.24234       2.90213
  15  12 2481.1975    1.6337  0.9287 11.2751  0.0000       4.13690  0.0352   0.0400   0.0651    0.1270   0.0000      0.957286   437.1596       8.88230       14.3499     0.0136803      -4.24402      -1.15143       2.80681       3.53087       3.84717       3.85580       3.53239       3.06189
  15  13 2622.4834    2.1458  0.8906 11.9738  0.0000       1.46321  0.0344   0.0537   0.0642    0.1212   0.0000      0.902316   439.3443       6.53984       11.0886      0.986240     -0.557574      -5.06374       3.14662       3.81025       3.97127       4.02675       3.59390       3.39371
  15  14 2764.2414    2.7887  0.7184 12.6710  0.0000       1.54827  0.0269   0.0761   0.0551    0.1132   0.0000      0.823884   442.5216       3.65190       19.6732       1.71334      -1.61698      -3.15169       2.36665       2.92919       2.91224       3.02889       2.81190       2.64205
  15  15 2905.9623    3.4144  0.7809 13.1610  0.0000       2.39299  0.0301   0.0913   0.0579    0.1173   0.0000      0.856514   438.3123       5.59957       17.6941       6.79894      -6.29385      0.279339       2.50607       3.03278       3.19477       3.30724       3.11848       2.70405
  15  16 3047.2791    3.7735  1.0167 13.1207  0.0003       2.38903  0.0370   0.0922   0.0689    0.1538   0.0000      0.988150   440.4646       7.73693       8.73319       3.92920      -1.10145       4.56761       2.99143       3.58251       3.98382       3.97846       3.58325       3.43714
  15  17 3188.1394    3.9112  1.0817 13.1717  0.0000      0.104745  0.0425   0.0933   0.0768    0.1679   0.0000       1.16973   443.5104       9.45756       18.7211       10.8823      -3.58572       1.98388       3.66996       4.56012       5.12594       5.02181       4.75770       4.09741
  15  18 3328.9108    3.2972  1.6930 12.8997  0.0000     -0.515983  0.0529   0.0667   0.1049    0.1141   0.0000      0.509740   443.0932       14.1299       5.87080      0.249146       8.54842      -5.29075       3.86632       5.06944       5.17061       5.10750       4.72935       4.23268
  15  19 3470.1673    2.8803  2.4551 12.3977  0.0000      0.403388  0.0681   0.0494   0.1207    0.0899   0.0000      0.280298   445.5167       10.9567       15.9830       4.16364       10.4183      -4.19188       5.29355       6.77141       6.94907       6.73148       6.30170       5.88120
  15  20 3611.6028    2.4391  3.4406 11.8860  0.0000      0.445122  0.0803   0.0351   0.1465    0.0690   0.0000      0.205955   436.8893       5.71312       18.4000      -12.1435      -8.99684      -4.19007       5.69927       7.20664       7.68877       7.85364       7.18215       6.51728
  15  21 3752.9453    1.9788  5.3587 11.2276  0.0000      0.473106  0.1052   0.0232   0.1922    0.0548   0.0000      0.114967   447.2105       7.34343       9.41794       1.13137       5.41654      -10.1221       7.30092       9.20589       10.0360       9.73059       9.39858       8.21811
  15  22 3894.9673    1.6462  6.4408 11.0593  0.0000      0.747478  0.1250   0.0192   0.2278    0.0485   0.0000      0.112030   453.0895       6.29453       8.16938      -2.18694       7.32793      -4.90237       8.59402       11.1026       11.2078       11.8627       10.7690       9.84656
  15  24 4177.9496    1.1866 11.6682 10.6029 -0.0000      0.283425  0.2196   0.0133   0.3908    0.0398   0.0000     0.0775503   445.8038       23.9658     -0.377359       11.4109      -15.2696       1.94398       13.5881       17.5399       18.7126       18.2748       17.3976       15.6320
  15  26 4461.8612    0.8144 16.7172 10.3852 -0.0009     0.0859690  0.4002   0.0089   0.6195    0.0310   0.0000     0.0959737   425.9390       48.8213       32.4944       19.8354     -0.932439       8.61183       20.2900       26.8845       28.3261       28.3612       26.4469       23.3261
  16   5 1467.3684    0.1151  0.1529  9.9592  0.0000       25.5495  0.0238   0.0099   0.0467    0.0358   0.0000       38.4010   443.1807      -3.70023       5.61632      -2.75016       4.84795       5.29654       2.35641       2.41918       2.64179       2.56768       2.68284       2.21010
  16   6 1629.5406    0.2040  0.2204  9.9945  0.0000       27.5782  0.0201   0.0116   0.0404    0.0400   0.0000       11.4259   436.9123       2.30726       15.7776      -3.30807      -1.55262      -2.50487       2.02464       2.27848       2.24417       2.13296       2.30784       2.25672
  16   7 1783.2944    0.3280  0.3374  9.9333  0.0000       15.6729  0.0225   0.0133   0.0420    0.0489   0.0000       3.98733   437.8010     -0.240221       13.0011      -1.42801      -5.11443      0.223817       1.71477       2.47592       2.40023       2.50930       2.26597       2.11321
  16   8 1933.2134    0.5150  0.4038 10.0150  0.0000       10.4334  0.0205   0.0176   0.0407    0.0633   0.0000       2.06822   437.6151       4.23807       11.0169       1.08490     -0.319624     -0.296800       1.72515       2.28850       2.49179       2.64810       2.57411       2.20842
  16   9 2081.7343    0.6723  0.5947 10.1807  0.0000       7.46811  0.0255   0.0200   0.0534    0.0864   0.0000       1.44636   435.2862       2.56945       10.8356       2.87470      -4.74789      -5.69109       2.25241       2.80324       2.85506       2.99003       2.64334       2.45305
  16  10 2228.5035    0.9624  0.8185 10.2206  0.0000       4.87517  0.0315   0.0240   0.0602    0.1369   0.0000      0.979708   436.7677       4.99627       10.8690       2.77864      -2.77929     -0.981968       2.31208       2.93819       3.12662       3.33831       3.25342       2.87090
  16  11 2372.7993    1.2263  0.9259 11.2170  0.0000       6.58263  0.0359   0.0316   0.0725    0.1067   0.0000       1.18232   437.2105       1.00615       9.60762       3.60057      -2.80435      -1.91494       2.72878       3.19784       3.49868       3.86750       3.45053       3.20344
  16  12 2514.9072    1.6955  0.9411 11.6379  0.0000       1.84106  0.0343   0.0402   0.0704    0.1057   0.0000      0.965879   436.9802       4.04001       7.76078       4.37142       2.07797       1.58930       2.62879       3.26142       3.33812       3.65873       3.25175       2.96910
  16  13 2657.0236    2.2932  0.8781 11.9910  0.0000       2.10999  0.0319   0.0552   0.0597    0.1258   0.0000      0.782414   438.5933       2.46700       13.0851       4.75040      0.104623       2.61850       2.53205       3.23069       3.25736       3.40064       3.20718       2.92496
  16  14 2799.6528    2.8896  0.8177 12.6758  0.0000       3.16101  0.0310   0.0721   0.0583    0.1027   0.0000      0.943147   438.5600       7.77898       14.3192       8.35142     -0.570811       1.65364       2.55438       3.53726       3.68444       3.79213       3.44575       3.27131
  16  15 2941.8644    3.5825  0.8670 12.6757  0.0000       1.36307  0.0290   0.0873   0.0605    0.1440   0.0000      0.765477   437.7830       15.4094       13.3040       5.04527     0.0227149       3.30605       2.24879       2.77324       2.94726       2.94126       2.82230       2.54488
  16  16 3083.6710    3.7212  1.0231 12.9901  0.0000       1.28707  0.0358   0.0864   0.0689    0.1614   0.0000      0.967692   446.1555       6.80051       19.5420       5.32969      0.335912      -3.49943       2.63855       3.51068       3.53155       3.66741       3.36344       3.03343
  16  17 3225.0311    3.7247  1.1388 13.2101  0.0000     -0.226035  0.0423   0.0856   0.0753    0.1560   0.0000      0.828076   443.0738       13.4622       13.7409       4.39285      -6.06462       9.59702       3.22692       4.04289       3.90744       4.12332       4.05797       3.61932
  16  18 3366.6261    3.3545  1.7641 12.7863  0.0000      0.877021  0.0533   0.0638   0.0967    0.1186   0.0000      0.399549   442.3332       18.8112       9.95420       3.45670       2.74609      -5.06472       3.63002       4.64815       4.83787       4.95872       4.81040       4.33545
  16  19 3508.2716    2.6771  2.7721 12.1428  0.0000       1.03323  0.0689   0.0413   0.1288    0.0817   0.0000      0.275347   430.9430       22.4547       19.6136       4.55615       2.84683      0.151591       4.62124       6.26121       6.46893       6.61022       6.12803       5.71364
  16  20 3650.0311    2.2870  4.0590 11.6739  0.0000      0.511616  0.0868   0.0301   0.1626    0.0629   0.0000      0.172686   439.4077       6.40256       3.96117       15.8235       9.07959      -19.2816       5.70589       7.05638       7.62163       7.63671       7.27362       6.78082
  16  21 3792.2713    1.9318  5.6926 11.0629  0.0000      0.628637  0.1039   0.0218   0.1947    0.0554   0.0000      0.105055   444.0195       17.1205       4.22484       17.8569     -0.210824      -6.89709       6.91855       8.73872       9.11931       9.52665       8.86673       8.06768
  16  22 3934.0521    1.6001  7.8500 10.7934  0.0000      0.509782  0.1345   0.0168   0.2485    0.0460   0.0000     0.0821143   447.7371       21.2614       12.8248      -6.33541      -3.45456       16.9392       8.88042       11.4913       12.0674       12.1735       11.5890       10.4789
  16  23 4076.2414    1.3325  9.4553 10.7090  0.0000      0.321473  0.1700   0.0140   0.3100    0.0396   0.0000     0.0823421   435.9380       20.9503      -17.6287       25.7235      -8.02138      -16.3796       10.4299       13.4950       14.2391       14.5116       13.4669       12.3540
  16  24 4218.4131    1.1416 12.6476 10.5474  0.0000      0.330547  0.2331   0.0121   0.4130    0.0372   0.0000     0.0753955   433.6851       31.4600       16.3591      -2.42043      -1.38078      -12.7920       13.2747       16.9883       17.9767       18.1026       17.3938       15.6350
  16  25 4360.7221    0.9329 15.2988 10.4363  0.0006      0.282508  0.3228   0.0098   0.5367    0.0336   0.0000     0.0925878   432.6465       37.2930       34.1526       52.2513      -8.09314      -24.6333       16.7127       21.4613       23.1942       23.1878       21.6114       20.0361
  17   5 1493.5080    0.1537  0.1487 10.0050  0.0000       38.7718  0.0184   0.0110   0.0422    0.0381   0.0000       24.4247   438.7598      -2.18687       15.7610   -0.00431626      -1.85796       1.29607       1.63715       1.98639       2.37069       2.02660       1.95046       1.76243
  17   6 1657.0378    0.2310  0.1802 10.0091  0.0000       14.1058  0.0191   0.0122   0.0282    0.0395   0.0000       9.48583   439.1373      0.757639       17.4513     0.0526268      -6.40510       1.93041       1.49561       1.96500       1.91328       1.64065       2.06969       1.55938
  17   7 1812.0269    0.3954  0.3007  9.9852  0.0000       12.6747  0.0184   0.0150   0.0323    0.0492   0.0000       3.16519   439.7475      0.910940       14.2028      -2.05066      -4.11946       1.43904       1.46279       1.74017       2.00783       2.05228       2.07125       1.73776
  17   8 1963.3752    0.5634  0.4236 10.0270  0.0000       9.43707  0.0189   0.0181   0.0400    0.0639   0.0000       1.87670   439.1646     -0.164185       7.34690       2.84605      0.873029      0.439092       1.49997       1.76942       1.95427       2.03700       1.72944       1.79038
  17   9 2113.0961    0.7473  0.5326 10.3416 -0.0003       8.30897  0.0246   0.0216   0.0441    0.0788   0.0000       1.45432   435.1230      0.348647       14.5560       4.42617      -4.07169     -0.418588       2.20877       2.95951       3.01154       3.10153       2.70110       2.64039
  17  10 2260.5215    1.0105  0.7929 10.6506  0.0000       7.82993  0.0309   0.0253   0.0615    0.1013   0.0000       1.15382   438.9635       1.67502       14.9268       5.70192      -4.23582      0.444208       2.46120       3.12343       3.43232       3.40469       3.29146       2.83650
  17  11 2405.1101    1.4206  0.8475 10.9704  0.0000       4.76301  0.0290   0.0342   0.0607    0.1173   0.0000      0.923828   439.7816       4.47201       13.2501       1.68850      -6.99277       2.84593       2.10004       2.71115       2.87055       2.92780       2.72341       2.47150
  17  12 2548.2029    1.9159  0.8377 11.7334  0.0000       2.36772  0.0283   0.0461   0.0621    0.1069   0.0000      0.827352   436.1391       7.92833       5.82740       3.49252      -2.34314      -3.70576       2.09016       2.56033       2.64597       2.81586       2.74544       2.35811
  17  13 2691.1813    2.4430  0.9887 11.8884  0.0000       2.73425  0.0330   0.0530   0.0646    0.1373   0.0000      0.739612   434.5679       3.83805       9.67414       3.48088     -0.116649      -1.64048       2.30887       2.95912       3.07674       3.14654       3.06768       2.77689
  17  14 2834.4218    3.1996  0.8196 12.5982  0.0000       1.94352  0.0273   0.0767   0.0574    0.1102   0.0000      0.817789   438.8557       8.63810       11.8731       2.29670       3.84767       4.53700       2.02808       2.57523       2.65586       2.60566       2.57665       2.52725
  17  15 2977.3998    3.5716  0.8312 13.0614  0.0000       1.39526  0.0292   0.0865   0.0579    0.1074   0.0000      0.897217   437.2625       3.01639       15.0574       6.05738      -5.90262       1.78651       2.21872       2.62567       2.76140       2.93443       2.73122       2.61160
  17  16 3119.5643    3.8436  1.0029 13.2249  0.0000      0.816529  0.0345   0.0871   0.0649    0.1261   0.0000      0.808606   437.1007       14.6128       12.0317       9.00645      -3.03907      -6.99985       2.28172       2.94110       3.17429       3.14309       2.94184       2.80530
  17  17 3261.5379    3.7148  1.3696 13.0933  0.0000       1.32529  0.0436   0.0756   0.0831    0.1374   0.0000      0.648126   439.2337       12.5826       10.9087     -0.916789      -3.67153      -10.4819       2.92233       3.77928       4.03793       4.09703       3.83249       3.47766
  17  18 3403.6142    3.1164  1.7810 13.0347  0.0000      0.554205  0.0546   0.0613   0.1041    0.1007   0.0000      0.534134   440.9031       15.7257       10.5941     -0.123197      -2.79541       4.16788       3.62586       4.80860       4.85526       4.96614       4.82430       4.20886
  17  19 3545.8129    2.6362  2.9262 12.0098  0.0000      0.752487  0.0687   0.0401   0.1293    0.0898   0.0000      0.233789   445.5866       24.9937       13.4688       15.7178       2.33815       7.08815       4.40114       5.89849       6.06713       6.36028       6.00233       5.55024
  17  20 3688.1649    2.2288  4.3991 11.3930  0.0000      0.462887  0.0879   0.0271   0.1585    0.0670   0.0000      0.139768   436.0456       12.0029       16.5662       12.3774      0.364153      -1.23557       5.62037       7.11522       7.45338       7.61695       7.38268       6.75542
  17  21 3830.6996    1.8141  6.0249 11.1792  0.0000      0.526383  0.1135   0.0205   0.2010    0.0490   0.0000      0.105478   435.4567       18.4927      -22.7236       17.1420       19.3407      -2.25456       6.88876       8.89719       9.30233       9.56731       9.19087       8.45437
  17  22 3973.1771    1.5430  8.5230 10.7363  0.0000      0.404833  0.1414   0.0152   0.2597    0.0429   0.0000     0.0754083   434.2083       16.8313       28.1331      -2.65047      -6.90649       6.88256       8.52634       10.7795       11.5338       12.0459       11.3625       10.3421
  17  23 4115.6993    1.2944 10.5604 10.6288 -0.0004      0.402495  0.1801   0.0128   0.3312    0.0376   0.0000     0.0744373   453.7640       3.18437       4.87115       16.2637       18.9423       4.29212       10.0785       13.1193       14.2303       14.2301       13.6796       12.5723
  17  24 4258.3365    1.1006 13.7016 10.5440  0.0000      0.271835  0.2531   0.0109   0.4424    0.0344   0.0000     0.0759573   420.8806       40.9698       18.7118       8.40545       6.40332      -4.36586       13.1790       16.7545       18.2715       18.3830       17.6675       16.1303
  17  25 4401.3471    0.9103 16.4980 10.4298  0.0016      0.335445  0.3351   0.0090   0.5538    0.0306   0.0000     0.0874391   427.8455      -1.92105       16.0044       56.8958       8.89733      -45.4412       15.4842       20.6780       21.9967       22.3964       21.2801       19.1933
  17  26 4542.8206    0.7130 17.5358 10.3600  0.0030     -0.154812  0.4329   0.0078   0.6669    0.0267   0.0000     0.0991127   467.9352       1.42655       21.2823       46.7120      0.718219     -0.481004       19.1755       25.4598       27.7763       27.9121       26.0581       24.0923
  18   4 1341.5414    0.0890  0.0517 10.0675  0.0000       9.10578  0.0217   0.0118   0.0250    0.0290   0.0000       129.529   439.3447      -1.02410       14.9268      0.970838      -3.10419      -2.64645       1.21783       1.79067       1.71065       1.84190       1.56758       1.56806
  18   7 1840.0230    0.3790  0.3859  9.9821  0.0000       10.1846  0.0237   0.0133   0.0423    0.0527   0.0000       2.77878   440.9580       3.03804       14.8996      0.848381    -0.0148159      -1.27640       1.52190       2.22900       2.29961       2.30042       2.18421       1.99942
  18   8 1992.9435    0.5728  0.5261  9.8977  0.0000       10.1597  0.0228   0.0164   0.0447    0.0704   0.0000       1.58362   439.5708      -1.48027       12.6878      0.100140      -2.37018      -3.26331       1.76952       2.25967       2.39955       2.48905       2.41815       2.23561
  18   9 2143.8203    0.8285  0.6423 10.1993  0.0000       8.52112  0.0257   0.0213   0.0479    0.0901   0.0000       1.16119   437.4166       1.80793       12.7407       1.22251      -2.13988     -0.803963       1.80502       2.24723       2.34589       2.33535       2.30999       2.21113
  18  10 2291.8117    1.1109  0.7793 10.7433 -0.0005       6.64809  0.0282   0.0275   0.0571    0.1029   0.0000       1.03361   438.1094     -0.921645       12.6328      -3.77308      -5.72347      -3.35772       2.09547       2.58613       2.77376       2.77473       2.72614       2.75753
  18  11 2437.0293    1.4698  0.9668 11.3389  0.0000       5.22023  0.0339   0.0328   0.0642    0.1022   0.0000      0.978380   437.6232       5.31737       15.6795       1.77392       1.57267       2.30987       2.15204       2.82099       3.00446       3.02044       2.93793       2.78196
  18  12 2580.9297    1.9799  0.8748 11.8113  0.0000       1.46975  0.0294   0.0457   0.0597    0.1046   0.0000      0.872151   435.8885       6.01187       9.66279       4.95916       4.31050      -2.13494       1.97063       2.55783       2.64083       2.71483       2.56533       2.45521
  18  13 2724.8279    2.5959  0.8840 12.2478  0.0000       1.70107  0.0282   0.0591   0.0607    0.1114   0.0000      0.764289   437.3716       3.07633       14.2560       2.63371      0.718121      -2.38529       1.86305       2.48174       2.60876       2.74008       2.49820       2.41335
  18  14 2868.8423    3.2301  0.8392 12.7499  0.0000       1.68156  0.0280   0.0742   0.0563    0.1112   0.0000      0.754610   438.9804      0.758933       6.52805       3.04337       2.15860     -0.259495       1.94702       2.51088       2.57396       2.72908       2.48786       2.43846
  18  15 3012.3512    3.6496  0.9556 13.0084  0.0000       2.57890  0.0311   0.0813   0.0624    0.1177   0.0000      0.793166   439.1471       17.1166       9.99942       7.80465       3.90648      -2.10233       2.05803       2.58096       2.77725       2.86868       2.68009       2.54985
  18  16 3155.0683    3.8265  0.9674 13.4418  0.0000       1.49901  0.0336   0.0864   0.0623    0.1051   0.0000      0.866123   437.0387       11.7800       12.4456       7.51452      -4.19487      -3.10857       2.26898       2.76094       2.86042       3.08742       2.95355       2.72049
  18  17 3297.5559    3.4027  1.3497 13.2316  0.0000       1.04812  0.0453   0.0691   0.0814    0.1114   0.0000      0.793714   440.2536       17.9634       8.27178       3.56257       2.58088      -7.16169       2.71214       3.59171       3.84486       3.97745       3.94590       3.67598
  18  18 3440.2064    2.9572  2.2234 12.3384  0.0000      0.526896  0.0590   0.0476   0.1050    0.0991   0.0000      0.342100   444.5422       11.3028       12.5893      -6.46164      0.334920       7.64305       3.56102       4.63128       4.82271       4.86513       4.60232       4.36401
  18  19 3583.0946    2.4603  3.1979 11.9397  0.0000      0.974388  0.0724   0.0357   0.1352    0.0784   0.0000      0.208244   436.1647       11.3731       10.6161       13.4800      -2.38463     -0.190420       4.30801       5.63990       5.95655       6.04712       5.92357       5.49732
  18  20 3725.8519    2.0678  4.6014 11.4672  0.0000      0.754501  0.0918   0.0250   0.1644    0.0580   0.0000      0.144784   425.5112       29.1705       11.1828       26.8093     -0.119235     -0.718269       5.43639       6.90990       7.20909       7.56221       7.10658       6.68543
  18  21 3868.6600    1.7871  6.6237 10.8004  0.0000      0.450194  0.1130   0.0177   0.2015    0.0505   0.0000     0.0889476   439.8213       27.5195       5.66032      -4.13610       3.03092      -3.47713       6.40889       8.44890       9.07443       9.05720       8.83759       8.28614
  18  22 4011.5944    1.4421  9.2738 10.7384  0.0000      0.410060  0.1527   0.0139   0.2840    0.0378   0.0000     0.0746634   433.4695       34.0345      -1.17898      -24.8946      -2.42746       9.38982       8.55472       11.2031       11.6689       12.0981       11.6365       10.9526
  18  23 4155.1122    1.2358 12.0537 10.5559 -0.0005      0.371300  0.2023   0.0116   0.3635    0.0352   0.0000     0.0722447   425.5119       3.94288       14.2695       1.44448      -3.69142      -10.5925       10.4019       13.5424       14.6787       14.8405       14.2287       13.0647
  18  24 4297.4637    1.0512 13.5043 10.5122  0.0000      0.183690  0.2476   0.0101   0.4298    0.0325   0.0000     0.0827188   433.8730     0.0483944      -15.3089       10.2452      -4.53920      -13.6052       11.9541       15.3554       16.8705       17.1194       16.4663       15.2030
  19   4 1364.3238    0.1169  0.0644 10.1275  0.0000       15.8864  0.0183   0.0133   0.0283    0.0288   0.0000       76.8801   439.5110      -1.47913       18.5561      -2.07773      -6.04056       1.80320       1.09057       1.59342       1.54076       1.63155       1.40687       1.64174
  19   5 1543.0697    0.1684  0.1613 10.0172  0.0000       19.7909  0.0154   0.0104   0.0335    0.0329   0.0000       18.5438   438.5158       1.28904       18.5171      -2.07695      -1.45116     -0.935594       1.24606       1.61498       1.93160       1.95578       1.81445       1.76221
  19   6 1709.3962    0.2910  0.2680  9.9436  0.0000       21.7949  0.0187   0.0119   0.0338    0.0427   0.0000       5.25323   439.6072      0.195300       16.7171      0.476348      -1.14667     -0.214797       1.35385       1.91755       1.80924       1.88102       1.67272       1.85180
  19   7 1867.3596    0.4193  0.4386  9.9004  0.0000       11.9826  0.0205   0.0132   0.0421    0.0563   0.0000       2.25565   438.4843    -0.0853655       15.9480      0.239053      -3.45437      0.286486       1.39588       1.84370       2.05211       1.91162       1.95035       1.91124
  19   8 2021.8528    0.5822  0.4885 10.0811  0.0000       11.6527  0.0206   0.0170   0.0424    0.0659   0.0000       1.76356   438.7021      0.530908       11.3998       5.74084      -4.75246       2.00758       1.44891       1.76536       1.93041       1.94051       1.80475       1.84093
  19   9 2173.8710    0.8731  0.7500 10.2443  0.0000       7.16836  0.0269   0.0207   0.0541    0.0959   0.0000       1.04214   439.8869     -0.681607       14.0120      0.758074       2.61741      -2.79007       1.87188       2.54106       2.59401       2.68394       2.42633       2.33157
  19  10 2322.4526    1.1709  0.9366 10.7767  0.0002       5.85538  0.0323   0.0256   0.0629    0.1015   0.0000      0.953231   438.4461       4.12724       16.3684      -3.26954     -0.537783      -2.06779       2.12847       2.89412       3.15753       3.13780       2.96553       3.03058
  19  11 2468.2600    1.6785  0.9176 11.1306  0.0000       2.91295  0.0310   0.0358   0.0568    0.1312   0.0000      0.788677   438.4004       2.43150       16.7331       1.28194      -1.97814     0.0549998       1.95629       2.46007       2.62907       2.71239       2.52930       2.53251
  19  12 2613.2067    2.0413  0.9407 12.0939  0.0000       2.34559  0.0309   0.0459   0.0628    0.1038   0.0000      0.811149   436.1787       4.00171       10.2150       2.33414      -2.22817      -1.95727       1.88581       2.43886       2.57475       2.80346       2.50333       2.54304
  19  13 2758.0425    2.6931  0.7884 12.6481  0.0000       2.35217  0.0272   0.0634   0.0532    0.0968   0.0000      0.828652   441.3561       11.0692       11.0683     -0.387552      -2.20509     -0.260723       1.97804       2.44088       2.61693       2.64204       2.53891       2.34166
  19  14 2902.6371    3.2874  0.8589 13.0756  0.0000       1.52843  0.0284   0.0741   0.0564    0.0991   0.0000      0.911825   438.2363       6.19811       15.6340      0.388752      -3.41816      0.362335       1.87422       2.38624       2.54843       2.71224       2.71051       2.50567
  19  15 3046.6436    3.6599  0.9015 13.4858  0.0000      0.449833  0.0335   0.0817   0.0587    0.0947   0.0000      0.833028   438.8613       6.55748       17.0457       4.44034      -6.97007      -4.10183       2.30623       3.14019       3.29091       3.37883       3.06687       2.83743
  19  16 3190.0863    3.7418  1.2675 13.2175  0.0000       2.24033  0.0424   0.0742   0.0732    0.1165   0.0000      0.655711   438.3115       9.07844       10.3120       5.78330       8.08484      -2.88987       2.38448       3.13432       3.16277       3.49401       3.32514       3.04818
  19  17 3333.2458    3.2922  1.5358 13.2300  0.0000       2.08455  0.0468   0.0616   0.0860    0.0853   0.0000      0.625799   443.0511       17.4858       16.8438       5.91745      -4.56189       1.83625       2.77385       3.65498       3.82250       3.70337       3.76415       3.50458
  19  18 3476.4636    2.8328  2.4099 12.5081  0.0000       1.09494  0.0608   0.0435   0.1082    0.0785   0.0000      0.320045   437.2393       18.0177       10.3807       2.96605       5.46751      -7.15110       3.68836       4.68589       4.84653       5.05456       5.05695       4.71662
  19  19 3619.8972    2.4190  3.7719 11.6345  0.0000       1.02181  0.0758   0.0300   0.1395    0.0710   0.0000      0.171540   434.9306       21.0688       21.3255      -2.40282       1.67674      -8.43416       4.24540       5.45616       5.81249       6.08950       5.96818       5.43195
  19  20 3763.0256    2.0446  5.2028 11.2207 -0.0011      0.594438  0.0930   0.0218   0.1700    0.0543   0.0000      0.114988   444.0566       25.6606       13.2429       11.0948       5.78785      -10.2871       5.16734       6.61982       7.14736       7.39940       7.05509       6.72367
  19  21 3906.6707    1.7151  7.2878 10.8719  0.0000      0.578895  0.1183   0.0164   0.2173    0.0438   0.0000     0.0809344   448.5473       18.0784       13.1233       7.80965       10.7442       11.6335       6.38588       8.29754       8.81601       9.26132       8.92640       8.31465
  19  22 4049.8842    1.4098  9.3325 10.6620  0.0000      0.406181  0.1490   0.0129   0.2717    0.0372   0.0000     0.0724310   441.6892       29.4213       36.7476      0.765313       2.96263      -7.05645       7.71944       10.1549       11.0594       11.1258       10.6878       10.1433
  19  23 4193.1401    1.1836 12.2593 10.5547  0.0001      0.262160  0.2073   0.0106   0.3622    0.0336   0.0000     0.0732285   437.1557       26.5738       3.49076       10.2423       10.6155       11.7772       10.1402       13.1219       14.3534       14.5874       14.2971       13.4175
  19  25 4479.9981    0.8032 17.4879 10.4013 -0.0001     0.0878110  0.3950   0.0074   0.5765    0.0265   0.0000     0.0928682   440.0563      -2.63488       47.7001       56.8181      -3.36512      -34.2845       15.3100       20.4455       22.2591       22.3790       21.5098       19.9805
  20   4 1386.4652    0.1123  0.0913 10.0687  0.0000       6.14425  0.0199   0.0120   0.0396    0.0281   0.0000       58.5704   441.6567       1.85403       20.2658       3.20016      -1.85427       3.97702       1.46214       2.78111       2.30093       2.49646       2.35218       1.73275
  20   5 1566.5594    0.2087  0.1653  9.9811  0.0000       24.4518  0.0144   0.0112   0.0264    0.0348   0.0000       11.6098   437.9847      0.489841       17.9818       1.50195     -0.914800      0.179432       1.11961       1.35240       1.36920       1.37807       1.55336       1.40039
  20   6 1734.2148    0.3119  0.2839  9.8834  0.0000       21.2545  0.0167   0.0124   0.0339    0.0421   0.0000       4.49999   438.7243      0.592638       18.0914      -1.56752      -4.01425     -0.966124       1.13429       1.42303       1.84917       1.78034       1.78870       1.64885
  20   7 1893.9804    0.4272  0.4170 10.0049  0.0000       15.3010  0.0205   0.0134   0.0391    0.0513   0.0000       2.46659   439.0457       1.76991       14.4628       2.50566      -2.48306       3.98805       1.43548       1.93309       2.07653       2.28252       2.05091       1.84585
  20   8 2050.1596    0.6713  0.5328 10.1686  0.0000       8.69325  0.0201   0.0180   0.0439    0.0673   0.0000       1.41200   436.4376     -0.125053       17.0165      -1.53807      -1.08979      -1.21028       1.34766       1.78071       1.85230       1.98749       1.94222       1.85672
  20   9 2203.3032    0.9152  0.6816 10.4079  0.0000       6.49199  0.0242   0.0221   0.0480    0.0915   0.0000       1.07838   437.3870    -0.0545067       15.0687       1.31725       1.32192     -0.828200       1.57099       2.03588       2.19011       2.38262       2.27230       2.20115
  20  10 2352.5000    1.2305  0.7680 11.1056  0.0000       3.39891  0.0272   0.0279   0.0526    0.0853   0.0000      0.990764   438.8143       5.53451       12.5721      -4.03097     -0.560173      0.285188       1.59955       2.07667       2.16419       2.40158       2.26329       2.07481
  20  11 2499.0942    1.6924  0.9036 11.5796  0.0000       4.55649  0.0306   0.0369   0.0560    0.1019   0.0000      0.913238   439.4123      0.950595       14.0155       3.27895     -0.558770       4.27162       1.88690       2.36982       2.54477       2.67078       2.49026       2.29841
  20  12 2644.9617    2.2041  0.9596 12.0421  0.0000       1.05655  0.0319   0.0470   0.0611    0.1071   0.0000      0.863210   441.0755       4.44000       16.8430      0.816990      -6.19003      -5.17012       2.00562       2.62043       2.75824       3.01177       2.99630       2.69640
  20  13 2790.8109    2.7644  0.8448 12.7057  0.0000       1.66541  0.0295   0.0615   0.0543    0.0942   0.0000      0.786644   438.1791       4.54056       18.7463     -0.568829      -3.20967       2.91253       1.78282       2.45971       2.43358       2.56941       2.34463       2.34775
  20  14 2936.0805    3.5186  0.7483 13.0965  0.0000       1.60506  0.0247   0.0811   0.0486    0.0929   0.0000      0.869158   442.6171       13.6108       12.4023       1.62402     -0.732962      -3.82856       1.59387       2.04577       2.01468       2.17774       2.05558       1.99165
  20  15 3080.5919    3.9097  0.8540 13.3200  0.0000      0.313760  0.0279   0.0848   0.0528    0.0965   0.0000      0.749512   439.9901       5.87679       19.0933       2.83711      -4.50632      0.945570       1.78520       2.37610       2.42997       2.54836       2.48721       2.31655
  20  16 3224.6578    3.7195  1.2026 13.3278  0.0000       1.72596  0.0388   0.0729   0.0718    0.1069   0.0000      0.730404   438.4814       11.7469       15.5849       4.39188      -2.77472       1.25858       2.12379       2.75984       3.12119       3.17326       3.27243       3.06097
  20  17 3368.2832    3.2207  1.7233 13.0354  0.0000      0.666710  0.0488   0.0544   0.0904    0.0769   0.0000      0.524029   441.7746       7.48210       11.2793       4.44646       3.29274      -3.71041       2.63837       3.36347       3.55885       3.90536       3.75078       3.43494
  20  18 3512.1686    2.7265  2.6983 12.3478  0.0000      0.806411  0.0625   0.0377   0.1141    0.0648   0.0000      0.262843   436.1383       16.7838       11.1959      -5.09439      -1.94386     -0.185732       3.38004       4.30261       4.70393       4.77095       4.69337       4.38410
  20  19 3656.0552    2.3023  3.6763 11.7640  0.0000      0.982833  0.0729   0.0286   0.1368    0.0603   0.0000      0.171339   440.1806       9.71232       2.88902       5.93483       4.96736       9.36949       4.03427       5.06393       5.49071       5.91651       5.67622       5.22576
  20  20 3799.8627    1.9359  5.7602 11.1236  0.0000      0.610572  0.0977   0.0196   0.1781    0.0491   0.0000      0.102492   444.7123       12.3404       7.48628       25.5053     -0.576047      -2.71918       5.17979       6.76540       7.20125       7.59382       7.41174       6.84656
  20  21 3943.7144    1.6349  8.1079 10.7199  0.0000      0.395973  0.1261   0.0143   0.2247    0.0394   0.0000     0.0716008   443.4364       22.7121       9.56630       10.0039       9.50826     -0.698838       6.29170       8.28988       8.92575       9.32007       8.95062       8.24322
  20  22 4087.1992    1.3773 10.0590 10.5625 -0.0001      0.286189  0.1548   0.0118   0.2790    0.0350   0.0000     0.0666916   444.0561       19.2147       23.8008       4.68597      -17.3552       9.36107       7.70206       9.91572       10.5503       11.0923       10.7915       10.1329
  20  23 4230.8183    1.1328 13.1778 10.5172  0.0000      0.178462  0.2262   0.0096   0.3783    0.0310   0.0000     0.0784394   431.5399       14.2777       22.1281      -12.6605      -7.51954      -11.6179       9.77707       12.9207       13.8328       14.5811       14.0279       13.2275
  21   6 1758.2508    0.3284  0.2857  9.9573  0.0000       14.0236  0.0151   0.0123   0.0352    0.0423   0.0000       3.98592   439.0307       1.63611       16.9603     0.0634738      -3.07984       1.46263       1.02931       1.30763       1.39622       1.59270       1.44913       1.39454
  21   7 1919.8576    0.4885  0.4788  9.9560  0.0000       9.73769  0.0202   0.0139   0.0429    0.0573   0.0000       1.94950   438.8730      0.749488       14.0215       1.89775      -1.82875       2.48313       1.40822       1.63460       1.64206       1.80585       1.89121       1.95967
  21   8 2077.8323    0.7062  0.6580 10.0430  0.0000       7.48087  0.0240   0.0165   0.0451    0.0764   0.0000       1.19153   439.1215       2.84859       18.9049      -1.80891      -3.71746      0.877540       1.41043       1.80249       1.95237       1.99474       1.97064       1.91782
  21   9 2232.0405    0.9629  0.6687 10.6656  0.0000       7.47966  0.0249   0.0234   0.0454    0.0809   0.0000       1.11684   438.6388       4.21268       14.9482       1.98817      -4.64075      -2.38835       1.60142       2.11831       2.30054       2.41922       2.32518       2.29030
  21  10 2382.1243    1.3538  0.8133 11.3214  0.0000       7.17161  0.0277   0.0304   0.0530    0.0815   0.0000      0.994010   438.8661      -1.09909       15.0822      -1.04347     -0.592634      -2.24747       1.63528       2.15396       2.20480       2.43112       2.29044       2.36681
  21  11 2529.4500    1.8755  0.8925 11.5915  0.0000       2.75672  0.0291   0.0395   0.0543    0.1053   0.0000      0.770992   438.1971       3.03674       13.2621       1.16647      -1.31278       6.14454       1.89433       2.44993       2.67503       2.72966       2.58560       2.48275
  21  12 2676.2871    2.3170  0.9542 12.2699  0.0000       2.60446  0.0316   0.0484   0.0571    0.1038   0.0000      0.796525   437.2586       4.22027       11.1108       3.35278      -4.38221     0.0800594       1.79615       2.35283       2.57526       2.59907       2.54504       2.29438
  21  13 2823.1052    2.9300  0.9724 12.6774  0.0000       1.73755  0.0306   0.0605   0.0601    0.1040   0.0000      0.826027   442.1279       2.13095       15.5242      0.750714       3.19727      -6.28807       1.64816       2.12864       2.31106       2.37530       2.23819       2.14874
  21  14 2969.0228    3.5405  0.9274 13.0364 -0.0001       1.00859  0.0295   0.0730   0.0532    0.1028   0.0000      0.699505   436.7405       9.70350       13.1185       8.56593       2.10280       5.74802       1.71323       2.19546       2.27723       2.40071       2.41295       2.23141
  21  15 3114.1446    3.8495  0.9521 13.4180  0.0000       1.81398  0.0296   0.0805   0.0593    0.0976   0.0000      0.750224   443.0916       13.3655       11.6557       1.62993      -1.12019      0.887762       1.71603       2.17815       2.35262       2.30357       2.42523       2.34809
  21  16 3258.7037    3.6152  1.4260 13.0162  0.0000       1.08329  0.0409   0.0628   0.0742    0.0994   0.0000      0.633871   444.1450       11.1624       12.9576       4.74422       7.46696       2.04012       2.19549       2.73494       2.94440       3.06305       3.23076       2.94652
  21  17 3403.0215    3.1678  2.0510 12.6730  0.0019      0.317375  0.0553   0.0464   0.0886    0.0697   0.0000      0.386836   440.7197       8.23768       10.8956       1.28173      -7.05018     -0.625054       2.69140       3.58817       3.83015       4.03821       3.89500       3.77577
  21  18 3547.4594    2.5804  3.2239 12.0984  0.0000      0.527915  0.0658   0.0316   0.1230    0.0540   0.0000      0.184415   434.9730       20.1949       13.4146       8.57706      -6.52179      -2.50538       3.43534       4.41067       4.73619       5.10535       4.72124       4.63101
  21  19 3692.0769    2.2067  4.2140 11.5983  0.0000      0.789137  0.0789   0.0246   0.1418    0.0527   0.0000      0.140917   443.6173       15.3766       22.6239       5.65643      -2.31220      -1.72251       4.04640       5.13962       5.73307       5.96122       5.81036       5.48595
  21  20 3836.2282    1.8344  6.1009 11.1221  0.0000      0.518839  0.1012   0.0181   0.1843    0.0443   0.0000     0.0964335   441.0022       12.8712       13.4098     0.0510187       15.9745      -1.91158       5.12242       6.65040       7.05057       7.31206       7.14032       6.72089
  21  21 3980.5633    1.5429  8.5309 10.7942 -0.0001      0.389706  0.1302   0.0136   0.2382    0.0360   0.0000     0.0719174   434.9057       12.0640       10.1382       1.21490       11.9356       2.68041       6.45671       8.09196       8.88855       9.22737       9.09190       8.53779
  21  22 4124.5942    1.2829 10.9388 10.6282  0.0000      0.268510  0.1737   0.0109   0.3074    0.0319   0.0000     0.0723061   428.0808       34.0843       12.8392      -2.95360      -11.2302       7.47983       7.91726       10.3877       11.1570       11.5478       11.4725       10.8520
  21  24 4413.1823    0.8573 16.0260 10.4349 -0.0020      0.113743  0.3321   0.0073   0.5044    0.0265   0.0000     0.0933699   449.0325       17.4319       22.9335       44.5047       41.2493      -11.4157       12.2943       15.9800       17.4006       18.1830       17.6683       16.7521
  22   4 1429.1426    0.1296  0.0822 10.0668  0.0000       17.2956  0.0138   0.0111   0.0224    0.0276   0.0000       45.3384   439.1074      -1.21189       19.6654     -0.995471      -3.04921     -0.200058      0.980122       1.36711       1.34473       1.55451       1.31200       1.21330
  22   6 1781.5877    0.3719  0.3165  9.9934  0.0000       13.9017  0.0160   0.0126   0.0327    0.0433   0.0000       3.21716   441.2425      -1.10572       13.8412       2.78449      -1.97810      -2.20139       1.08589       1.35954       1.56163       1.60146       1.61011       1.40251
  22   7 1945.1427    0.5478  0.5029  9.9710  0.0000       11.4358  0.0199   0.0146   0.0399    0.0568   0.0000       1.64188   439.1667      0.127948       16.2776       2.98867      -4.41366     -0.400597       1.16557       1.42674       1.74935       1.73325       1.65029       1.56373
  22   8 2104.8964    0.7433  0.6192 10.1867  0.0000       8.21529  0.0229   0.0178   0.0442    0.0738   0.0000       1.18742   440.1902      -1.28867       17.1046      -1.00373      0.292555       2.51125       1.37652       1.84604       1.81630       2.03263       2.09001       1.89177
  22   9 2260.1534    1.0307  0.7711 10.7798  0.0000       6.20046  0.0257   0.0230   0.0506    0.0806   0.0000       1.01305   440.1929      -1.08718       14.1857     -0.823062      -3.67306       4.53338       1.40779       1.77596       1.93832       2.12017       1.94186       1.90670
  22  10 2410.9226    1.4849  0.9042 10.9487  0.0000       3.42109  0.0288   0.0303   0.0528    0.1173   0.0000      0.808963   437.1969       1.94188       18.7777       2.22622       1.51130       3.34872       1.59817       2.08117       2.22549       2.23419       2.24022       2.11112
  22  11 2559.3049    1.9025  1.0033 11.7041  0.0000       1.89943  0.0309   0.0373   0.0585    0.1034   0.0000      0.794281   440.6694       3.09458       13.1697       8.39893       3.17603    -0.0712059       1.63980       2.23393       2.36123       2.64040       2.54582       2.37915
  22  12 2707.1908    2.5022  0.8486 12.4978  0.0000       1.46158  0.0255   0.0542   0.0550    0.0938   0.0000      0.767144   443.4403       4.49208       12.0620       1.27298     0.0453691      0.983953       1.50812       1.96834       2.01684       2.05825       2.01329       1.91343
  22  13 2854.8862    3.2602  0.7831 12.9008  0.0000       1.79156  0.0246   0.0700   0.0477    0.0887   0.0000      0.785103   438.3487       4.27623       16.1150      0.452974       1.82383     -0.307754       1.36992       1.82236       1.90148       2.02328       1.86693       1.83232
  22  14 3001.5103    3.5644  0.9280 13.2953  0.0000       1.48811  0.0293   0.0738   0.0566    0.0938   0.0000      0.955810   439.4840       9.24516       17.4456       1.70730      -5.57956       1.78044       1.71771       2.26314       2.45416       2.46043       2.32687       2.30493
  22  15 3147.1385    3.8131  1.0208 13.4561  0.0000     -0.276526  0.0327   0.0759   0.0578    0.0992   0.0000      0.868556   439.3953       10.7049       12.6219       1.60329      0.669593       4.59275       1.77536       2.28085       2.49885       2.61059       2.62274       2.53063
  22  16 3292.3712    3.6372  1.4716 13.0123 -0.0052     0.0623570  0.0408   0.0600   0.0760    0.0860   0.0000      0.460132   439.0040       5.21485       15.9132       4.40684      -2.19773     -0.321733       1.96089       2.51008       2.77096       2.89043       2.90203       2.65254
  22  17 3437.5897    2.9827  2.1129 12.6284 -0.0003       1.41689  0.0517   0.0428   0.0920    0.0657   0.0000      0.300674   434.8592       18.1281       5.60849       9.44980       1.08698       1.08816       2.54830       3.41610       3.65647       3.84451       3.56889       3.49093
  22  18 3582.5396    2.4922  3.1634 12.0808 -0.0000       1.04842  0.0661   0.0301   0.1180    0.0513   0.0000      0.224806   443.9592       18.1853       17.9208       8.05589       8.22667       4.22517       3.23213       4.11353       4.39929       4.61342       4.50995       4.27909
  22  19 3727.5253    2.0832  4.5495 11.5182  0.0000      0.715504  0.0803   0.0221   0.1494    0.0475   0.0000      0.135210   450.2254       16.2801       15.6766       15.2815      -10.5827      -7.62809       4.01422       5.15841       5.61324       5.92764       5.72012       5.54272
  22  20 3872.2826    1.7555  6.7509 10.9691  0.0000      0.492637  0.1059   0.0158   0.1893    0.0404   0.0000     0.0847953   435.3334       20.0519       9.11240      0.679808       7.17724      -7.64309       5.05273       6.60073       6.98389       7.39431       7.25958       6.92398
  22  21 4016.8200    1.4810  9.0651 10.7530 -0.0002      0.293149  0.1350   0.0125   0.2496    0.0339   0.0000     0.0688556   439.5184       14.8536       27.6255       9.74664      0.375078       5.35493       6.27635       8.16749       8.82870       9.42563       9.24366       8.74515
  22  22 4161.6921    1.2313 12.2754 10.5826 -0.0012      0.269091  0.1962   0.0099   0.3330    0.0307   0.0000     0.0678203   442.3790       3.59924       4.09242       23.4237       20.2037      -3.42537       8.17077       10.6712       11.7819       12.1721       12.1641       11.4009
  22  23 4306.5194    1.0024 14.0219 10.5037  0.0017      0.149061  0.2558   0.0081   0.4219    0.0281   0.0000     0.0852311   435.2643       14.4298       22.8489       5.68903       16.7696       14.3813       9.83056       12.8134       14.0018       14.5101       14.1810       13.6314
  23   4 1449.6726    0.1347  0.0729 10.0737  0.0000       9.66400  0.0154   0.0117   0.0213    0.0269   0.0000       43.7652   438.4228      -3.19362       20.5230       2.44884      -1.51413      -3.11809       1.26453       1.75969       1.99239       1.72557       1.66213       1.36396
  23   5 1632.8011    0.2342  0.2025  9.9426  0.0000       29.3311  0.0156   0.0107   0.0265    0.0360   0.0000       7.86655   440.3256     -0.960442       18.9977       2.06629      -5.00273       4.00412      0.979426       1.19623       1.28419       1.34378       1.41186       1.43609
  23   6 1804.2627    0.3926  0.3851  9.9728  0.0000       15.7224  0.0191   0.0124   0.0359    0.0454   0.0000       2.67405   440.2913      0.939581       17.7761      -1.42000      -1.70737     -0.500133       1.19984       1.61544       1.80179       1.69224       1.70168       1.60892
  23   7 1969.6907    0.5678  0.4821 10.0103  0.0000       9.93739  0.0175   0.0151   0.0394    0.0583   0.0000       1.58162   440.7620       1.36215       14.9686       1.79612      -1.54791      -2.44888       1.08841       1.33277       1.47147       1.62960       1.52796       1.49719
  23   8 2131.2268    0.8013  0.6222 10.4358  0.0000       7.22347  0.0215   0.0190   0.0444    0.0688   0.0000       1.18741   439.5258       4.13549       20.4612     -0.924972      -7.69773     0.0175307       1.26159       1.56119       1.63322       1.75490       1.71936       1.70831
  23   9 2287.5303    1.1419  0.7494 10.9438  0.0000       4.88535  0.0238   0.0249   0.0498    0.0800   0.0000      0.972040   437.5293       3.49251       16.5783      0.364657    -0.0544737      -3.02964       1.40385       1.78940       1.85496       2.09843       2.10234       1.88178
  23  10 2439.3259    1.5628  0.9890 11.2818  0.0000       3.97962  0.0303   0.0307   0.0577    0.1002   0.0000      0.801692   441.4325       2.63874       13.6658      -1.10548      0.115811     -0.261811       1.52124       1.90147       2.00029       2.24058       2.21129       2.07692
  23  11 2588.8107    1.9684  0.9994 11.9522  0.0000       3.74569  0.0310   0.0381   0.0566    0.0919   0.0000      0.798148   437.5624       3.84598       12.9241     -0.729549      -2.19406      -1.70776       1.55870       1.98626       2.18154       2.29566       2.30211       2.29931
  23  12 2737.7596    2.6052  1.0297 12.1650  0.0000       2.95834  0.0293   0.0493   0.0591    0.1059   0.0000      0.697326   440.7056       6.34369       18.6816       2.38801      0.829858       1.66188       1.50283       1.93348       2.19776       2.20032       2.23185       2.16080
  23  13 2886.2593    3.2110  0.9379 12.7725  0.0000       3.12542  0.0280   0.0630   0.0535    0.1037   0.0000      0.803614   440.5919       8.41607       13.4997       6.84997      -5.10513      -2.49792       1.44223       1.83945       2.01030       2.13925       2.12086       2.04677
  23  14 3033.5691    3.8293  0.9031 13.2687  0.0000      0.535070  0.0280   0.0767   0.0522    0.0991   0.0000      0.747237   435.9388       3.54262       15.3683       4.01474      -4.70802     -0.946695       1.72789       2.39137       2.69312       2.78511       2.79723       2.60217
  23  15 3179.8726    3.8861  1.1051 13.2706  0.0000       1.22998  0.0334   0.0723   0.0597    0.1071   0.0000      0.658557   436.9516       13.4535       15.0670       3.64459      -5.15546      -1.28101       1.67988       2.13932       2.33419       2.39116       2.40053       2.23636
  23  16 3325.7501    3.4284  1.4957 13.3849  0.0000       1.08079  0.0429   0.0584   0.0755    0.0721   0.0000      0.594706   436.2541       11.9895       9.48005       1.36828     -0.273168       5.71317       1.99526       2.52246       2.85672       2.90922       2.87138       2.84696
  23  17 3471.5033    2.8319  2.4856 12.4955  0.0000      0.806295  0.0555   0.0368   0.0988    0.0551   0.0000      0.278972   443.2871       11.4441       21.5378     -0.197703      -2.62692       2.71844       2.67003       3.45175       3.74715       4.05746       3.88861       3.69983
  23  18 3617.1820    2.3506  3.4325 12.0753  0.0000      0.923320  0.0703   0.0272   0.1192    0.0451   0.0000      0.184146   442.9709       18.4209       11.2770       7.55498      0.702959      -5.85152       3.21872       4.34580       4.57507       4.85262       4.73783       4.54327
  23  19 3762.7461    1.9897  5.2270 11.4238  0.0000      0.880582  0.0876   0.0195   0.1587    0.0410   0.0000      0.117769   438.2942       17.4602       8.30547     -0.551227       4.49234       5.69320       4.04420       5.20014       5.55882       5.95893       5.74169       5.61540
  23  20 3907.8836    1.6868  7.2514 10.9298  0.0000      0.428055  0.1105   0.0142   0.1950    0.0366   0.0000     0.0827599   442.3927       16.6316       20.4852       11.4341      -6.48486       1.79071       4.89663       6.48244       7.03670       7.30884       7.21860       6.86059
  23  21 4053.1002    1.4179  9.7870 10.7246  0.0000      0.307481  0.1442   0.0114   0.2609    0.0318   0.0000     0.0673110   439.3905       20.1977       2.42688       8.88803       10.9879       6.54523       6.24177       8.06686       8.82774       8.96951       9.19798       8.78544
  23  22 4198.1557    1.1840 12.3907 10.6103  0.0000      0.234265  0.1976   0.0092   0.3424    0.0287   0.0000     0.0674949   436.5018       36.3749       31.0667      -4.96089      -2.85169       22.1057       7.77112       10.3028       11.0991       11.7269       11.5552       11.0492
  23  23 4343.8413    0.9616 15.2357 10.5122  0.0000      0.376952  0.2728   0.0076   0.4388    0.0265   0.0000     0.0833115   436.6100       7.74282       1.84859       8.75837      -3.16534       10.9647       9.67270       12.7084       13.8900       14.4474       14.2518       13.6711
  24   4 1469.8179    0.1497  0.1458 10.0033  0.0000       29.8918  0.0168   0.0095   0.0313    0.0292   0.0000       24.3911   440.2738      -1.31374       18.9889     -0.735401      -2.09018     0.0127831      0.962767       1.09004       1.39920       1.29443       1.30797       1.26169
  24   5 1653.7110    0.2756  0.1870  9.9369  0.0000       20.0600  0.0114   0.0115   0.0239    0.0341   0.0000       6.77894   440.6527      0.943511       22.1107      -1.03573      -2.35864     -0.528803      0.740054      0.988740       1.07331       1.04703       1.15224       1.10499
  24   6 1826.3220    0.4227  0.3523  9.9917  0.0000       13.7084  0.0158   0.0132   0.0332    0.0434   0.0000       2.53670   441.9993       1.32942       19.5344       1.55974      -2.55443       1.14596      0.905145       1.25756       1.25013       1.30285       1.30050       1.28924
  24   7 1993.6657    0.5952  0.5496 10.0270  0.0000       9.51882  0.0201   0.0145   0.0399    0.0582   0.0000       1.49834   440.4238      -1.51731       18.0353     -0.454561      -2.04093       1.34599       1.11743       1.39322       1.56176       1.65172       1.55416       1.52636
  24   8 2156.8831    0.8529  0.6795 10.3175  0.0000       6.72049  0.0228   0.0184   0.0439    0.0789   0.0000       1.02515   439.4058       2.13310       12.5692    -0.0514507     -0.592448      -1.31837       1.25436       1.56274       1.74666       1.69745       1.68077       1.79049
  24   9 2314.4604    1.1844  0.8398 10.9123  0.0000       5.84102  0.0265   0.0241   0.0494    0.0810   0.0000       1.00676   438.6018       5.05120       16.9382      0.512466      -2.18269       1.61324       1.34347       1.71393       1.77492       1.95555       1.84529       1.88688
  24  10 2467.1164    1.6191  0.9688 11.5069  0.0000      0.952136  0.0295   0.0317   0.0560    0.0952   0.0000      0.805429   441.2153       3.38437       15.3449       4.67988       1.90289      -4.07832       1.45631       1.92340       2.01021       2.13773       2.09069       2.06165
  24  11 2617.8023    2.1297  0.9594 12.1180  0.0000       3.31394  0.0300   0.0414   0.0529    0.0925   0.0000      0.720197   437.6155       5.37770       14.2491      -2.22120      -3.21097      0.755901       1.48988       1.93055       2.08015       2.27923       2.11500       2.25812
  24  12 2767.8254    2.8426  0.8797 12.6129  0.0000       2.30587  0.0248   0.0577   0.0545    0.0884   0.0000      0.824770   440.8742       6.60020       12.8151      -3.40982     -0.921839      0.597859       1.28662       1.66576       1.78814       1.87572       1.87278       1.73503
  24  13 2917.0494    3.4703  0.8147 13.1212  0.0000      0.783867  0.0266   0.0707   0.0470    0.0872   0.0000      0.748927   438.8753       6.60973       12.7967       6.44709      -1.68311     -0.998721       1.54301       2.22101       2.23792       2.48693       2.35529       2.20394
  24  14 3065.1814    3.7613  1.0073 13.3470  0.0001       1.84608  0.0296   0.0714   0.0575    0.0935   0.0000      0.732221   436.6915       8.24960       12.2974       2.56140       3.93508      0.319317       1.41532       1.88442       1.97924       2.11700       2.11284       2.09515
  24  16 3358.6477    3.3136  1.7860 12.9711  0.0000      0.633418  0.0437   0.0500   0.0838    0.0690   0.0000      0.416224   439.6737       5.15133       11.9934     -0.755654      -5.57828       3.08540       1.98643       2.54111       2.65846       2.92408       2.85485       2.69788
  24  17 3505.1072    2.7630  2.5702 12.3102  0.0032      0.774060  0.0553   0.0345   0.0979    0.0535   0.0000      0.249820   433.1320       10.0950       19.5670       5.79733      -2.06019     -0.721598       2.42548       3.31743       3.50208       3.82893       3.74564       3.61546
  24  18 3651.4028    2.2667  4.3422 11.6441  0.0000      0.761581  0.0737   0.0222   0.1363    0.0399   0.0000      0.131262   433.3551       8.90854       14.5211       7.78018      -8.68198       1.56624       3.20605       4.31530       4.66360       4.93017       4.77821       4.61766
  24  19 3797.4348    1.8676  5.4803 11.2644  0.0000      0.688673  0.0896   0.0172   0.1584    0.0381   0.0000      0.107698   435.1187       21.4983       16.9434       4.30389       1.54520      0.556889       3.86642       5.03902       5.56681       5.86249       5.84615       5.73627
  24  20 3943.2429    1.6137  8.0773 10.8763  0.0000      0.426623  0.1158   0.0131   0.2145    0.0329   0.0000     0.0741975   444.4443       4.84005       9.02586       3.57854       3.39720       1.52870       4.90766       6.43491       7.11549       7.38962       7.26824       6.96122
  24  21 4088.7593    1.3365 10.3245 10.6795  0.0000      0.287787  0.1565   0.0105   0.2701    0.0298   0.0000     0.0694233   447.6309       14.4403       15.5267       11.8451      -34.9994      -7.93807       6.27197       8.22990       8.80270       9.32533       9.34157       8.85299
  24  22 4234.6040    1.1281 13.6065 10.5502  0.0003      0.244262  0.2233   0.0082   0.3624    0.0266   0.0000     0.0738842   446.8135       28.4120       2.10797       17.9221      -7.59607      -3.06395       7.92193       10.6755       11.6638       12.4215       12.0130       11.7215
  25   3 1289.3877    0.0952  0.0914 10.0966  0.0000       21.9123  0.0194   0.0091   0.0332    0.0256   0.0000       86.6004   440.7774      0.424924       20.7769      -2.50261      0.745505      -1.43066      0.867031       1.27126       1.46675       1.60146       1.27396       1.34026
  25   5 1674.1281    0.2986  0.2265  9.9406  0.0000       17.5563  0.0147   0.0115   0.0255    0.0352   0.0000       4.97008   439.9211      -1.53700       20.6742     -0.841282      -4.42434     0.0529991      0.808846       1.12234       1.14487       1.15583       1.23390       1.12610
  25   6 1847.9295    0.4452  0.3782 10.0343  0.0000       9.88859  0.0159   0.0131   0.0338    0.0443   0.0000       2.30748   438.8451      0.399436       20.8262      -1.21056      -3.09175      0.198792      0.959625       1.21434       1.38128       1.40887       1.46536       1.33508
  25   7 2017.0254    0.6217  0.5692 10.2310  0.0000       9.09035  0.0208   0.0149   0.0401    0.0545   0.0000       1.50312   439.1749      0.300048       20.7636      -1.76796     -0.950870       2.63035       1.11467       1.35193       1.48831       1.55586       1.52872       1.47837
  25   8 2181.9422    0.8878  0.7611 10.4376  0.0000       8.08896  0.0255   0.0185   0.0484    0.0776   0.0000       1.09316   438.3056       3.45786       17.8513       1.07253      0.520894      -1.04416       1.42662       1.96671       2.12011       2.26942       2.10527       1.94496
  25   9 2340.6474    1.2675  0.8831 10.8971  0.0000       5.55346  0.0261   0.0247   0.0509    0.0890   0.0000      0.838401   438.1311       1.21572       12.3362     -0.166853      -2.23775       1.59146       1.25549       1.60141       1.75265       1.83639       1.86430       1.80412
  25  10 2494.4265    1.7384  0.9518 11.6384  0.0000       2.81039  0.0279   0.0329   0.0532    0.0906   0.0000      0.787784   440.8617       2.29452       17.9885     -0.425153      -1.35792      -1.14095       1.28386       1.70884       1.90060       1.91586       1.87612       1.78654
  25  11 2646.3450    2.3309  0.8983 12.1898  0.0003       2.03515  0.0251   0.0454   0.0534    0.0942   0.0000      0.740743   443.0193       5.21245       14.3528       2.84390      -1.89264       4.90356       1.28817       1.64737       1.79711       1.99746       1.98804       2.00188
  25  12 2797.4381    2.8063  0.9703 12.7832  0.0000       1.42118  0.0280   0.0538   0.0546    0.0855   0.0000      0.753252   437.9969       4.87220       15.6758       2.66959     -0.940846      0.946464       1.31645       1.70372       1.82012       2.03644       1.96556       1.87328
  25  13 2947.5566    3.5406  0.9518 13.0887  0.0000       1.01489  0.0277   0.0667   0.0511    0.0943   0.0000      0.674813   440.3416       4.87917       17.7285       1.15644      0.518262      0.652199       1.35786       1.77548       1.95052       1.96573       1.95132       1.90960
  25  14 3096.3496    3.8109  1.0225 13.4435  0.0000       2.02412  0.0311   0.0719   0.0548    0.0916   0.0000      0.900849   438.8444       12.9800       8.56375       2.33633      -5.54531      -2.74985       1.43070       1.92315       1.98368       2.24091       2.13665       2.01773
  25  15 3244.0635    3.7618  1.3019 13.3031  0.0000     -0.412111  0.0358   0.0641   0.0667    0.0927   0.0000      0.639638   438.9130       10.1095       13.5704       5.76137      -2.78090       1.27583       1.54741       2.17263       2.24662       2.48320       2.36709       2.31995
  25  16 3391.3660    3.0992  1.8185 13.0207  0.0000      0.999706  0.0437   0.0464   0.0842    0.0633   0.0000      0.366099   440.2420       5.28227       16.3011       2.87724     -0.836239      0.873270       1.86512       2.51440       2.68698       2.88303       2.70665       2.72096
  25  17 3538.3423    2.6023  2.9652 12.2548 -0.0006      0.373014  0.0583   0.0303   0.1073    0.0484   0.0000      0.218774   436.5170       11.8713       12.7658      -1.83274      -3.17586      0.400962       2.55744       3.32990       3.63434       3.76375       3.82657       3.76449
  25  18 3685.4546    2.1911  4.4544 11.5962 -0.0001      0.706731  0.0745   0.0208   0.1334    0.0396   0.0000      0.116958   435.2661       20.9847       11.0739       1.37414       3.04146       6.71399       3.19582       4.21548       4.52715       4.87912       4.76473       4.65246
  25  19 3832.0192    1.8253  6.0537 11.2485  0.0000      0.788309  0.0930   0.0159   0.1670    0.0345   0.0000     0.0969886   432.3660       20.8070       17.0256       1.50895     -0.750432       6.22403       3.90456       5.06667       5.53518       5.86168       5.67417       5.59493
  25  20 3977.9376    1.5295  8.0880 10.8667  0.0001      0.293348  0.1170   0.0123   0.2148    0.0327   0.0000     0.0769886   433.5854       15.8615       22.3895       3.45848      0.802352      -7.03878       4.85128       6.36360       6.90366       7.32458       7.27108       7.02634
  25  21 4124.5917    1.3179 11.7198 10.6390  0.0000      0.270804  0.1733   0.0096   0.3025    0.0289   0.0000     0.0645479   434.1510       14.2363       18.1122       14.5084      -7.45740       6.78140       6.60972       8.87198       9.45305       10.0409       9.90164       9.91517
  26   3 1307.4924    0.1027  0.0975 10.0892  0.0000       13.8507  0.0195   0.0097   0.0377    0.0247   0.0000       74.7654   439.8652     -0.680002       20.9555      0.333689      -3.03613     -0.487749      0.974690       1.41677       1.49936       1.30169       1.48430       1.50777
  26   4 1508.7164    0.1551  0.1444 10.0146  0.0000       29.1437  0.0141   0.0089   0.0267    0.0280   0.0000       20.9639   439.3080      -1.62410       22.0992       1.03941      -3.92403      -1.57703      0.754550      0.937802       1.02747       1.21485       1.28616       1.19515
  26   5 1694.1122    0.2861  0.2825  9.8974  0.0000       19.9606  0.0149   0.0101   0.0312    0.0351   0.0000       4.81297   439.2807      0.836667       19.1459      -1.80153      -1.13874    -0.0192952      0.795496       1.10532       1.21707       1.35038       1.26100       1.16152
  26   6 1869.0899    0.4790  0.3932 10.0085  0.0000       13.1904  0.0159   0.0132   0.0318    0.0437   0.0000       2.05075   441.6170     -0.328769       18.2925       2.30916      -3.99202      -1.43937      0.864998       1.10806       1.14254       1.29389       1.20450       1.22869
  26   7 2039.8033    0.6657  0.5784 10.2103  0.0000       7.66754  0.0200   0.0154   0.0398    0.0594   0.0000       1.26151   440.5318     -0.430313       17.4127      -3.12988      -3.22932       1.28583       1.02593       1.34824       1.38732       1.51063       1.51440       1.51387
  26   8 2206.2024    0.9715  0.7359 10.4476  0.0000       7.69071  0.0218   0.0198   0.0459    0.0790   0.0000      0.947748   440.9541      0.598368       16.9334       3.24086      -2.10726    -0.0322480       1.06317       1.35820       1.45732       1.60396       1.59099       1.57217
  26   9 2366.2059    1.4077  0.8996 11.1244  0.0000       4.72499  0.0256   0.0266   0.0517    0.0860   0.0000      0.797914   440.4524       3.70882       14.8348       2.45633      -2.90809       3.13856       1.17121       1.53214       1.70332       1.70416       1.74208       1.66191
  26  10 2521.3257    1.8089  0.9804 11.7726  0.0000       3.63881  0.0284   0.0334   0.0543    0.0895   0.0000      0.778059   438.6568       2.55401       16.4502       1.24374     -0.744004      0.783445       1.29115       1.74997       1.81906       2.00765       1.92387       1.86951
  26  11 2674.4017    2.4291  0.9269 12.4040  0.0000       1.73066  0.0272   0.0466   0.0502    0.0891   0.0000      0.773770   439.8716       4.27531       17.8371       3.38260     -0.568979      -2.36257       1.30534       1.61683       1.69851       1.91025       1.86985       1.83318
  26  12 2826.6675    3.1142  0.8108 12.9637  0.0000       1.39786  0.0242   0.0619   0.0456    0.0787   0.0000      0.761153   438.8835       3.62829       16.4135       4.09655      -1.59076      0.988698       1.15164       1.49860       1.51962       1.82873       1.74685       1.67611
  26  13 2977.6089    3.6228  0.9788 13.0770  0.0000       1.81914  0.0278   0.0664   0.0520    0.0924   0.0000      0.691543   440.9578       6.14983       14.9050       4.46943       1.59644      -1.09289       1.31356       1.68159       1.74720       1.92105       1.92298       1.90887
  26  14 3127.0648    3.9030  0.9955 13.5595 -0.0007       1.27552  0.0302   0.0729   0.0534    0.0847   0.0000      0.790274   439.2935       8.48470       14.6847      -1.51358       1.18493      0.878465       1.45079       1.95038       2.11800       2.31324       2.20294       2.03779
  26  15 3275.5603    3.4890  1.3966 13.2395  0.0000      0.970861  0.0380   0.0573   0.0729    0.0825   0.0000      0.630852   440.5146       10.0353       14.4559       1.65521      -8.62647       3.74485       1.62506       2.11426       2.35502       2.56034       2.54062       2.47422
  26  16 3423.5103    3.0485  2.0612 12.8370  0.0000      0.886839  0.0482   0.0419   0.0842    0.0593   0.0000      0.356802   440.0780       9.05324       13.9958       2.94277      0.646622       4.62928       2.01024       2.71494       2.95583       3.25034       3.28016       3.09234
  26  17 3571.1994    2.5229  3.1128 12.2931  0.0000      0.580607  0.0610   0.0286   0.1092    0.0440   0.0000      0.215461   437.0303       16.3468       16.5558      -1.25528      -5.09489     -0.358706       2.51923       3.29337       3.54038       3.81211       3.68721       3.72036
  26  18 3718.8379    2.0849  4.6737 11.5724  0.0000      0.549553  0.0748   0.0193   0.1402    0.0372   0.0000      0.119824   433.3612       14.0005       12.5728       4.60933       1.51923      -6.03760       3.13937       4.06664       4.50540       4.70674       4.73677       4.56473
  26  19 3865.9810    1.7295  6.8414 11.1432  0.0000      0.496165  0.1015   0.0141   0.1806    0.0322   0.0000     0.0838712   440.5665       11.2027       16.2868       15.3231       13.4569       9.85042       4.06849       5.43761       5.93828       6.32022       6.24415       6.11138
  26  20 4012.7112    1.4752  9.1446 10.8135  0.0000      0.342299  0.1300   0.0113   0.2318    0.0304   0.0000     0.0696447   443.6923       12.9704       8.97534       8.38998       3.66922      -2.05156       5.04014       6.65510       7.27085       7.73408       7.64088       7.63552
  26  21 4159.3292    1.1981 11.6305 10.6842 -0.0017      0.241026  0.1811   0.0088   0.3116    0.0270   0.0000     0.0787113   438.4240       19.7369       3.55165       4.44686       10.6977      -9.77544       6.25813       8.38989       9.15775       9.64473       9.63654       9.30195
  27   4 1527.5519    0.1648  0.1500 10.0028  0.0000       11.3671  0.0133   0.0086   0.0234    0.0274   0.0000       17.3180   439.4311      -2.47762       21.0754      -1.09198      -3.71682       1.25040      0.744299      0.980610       1.13423       1.07881       1.01167      0.988624
  27   5 1713.6231    0.2971  0.2804  9.9525  0.0000       16.0926  0.0176   0.0103   0.0300    0.0359   0.0000       4.44460   441.7037      0.137357       19.2365   -0.00683012      -3.25630      0.113574       1.31587       1.86867       2.20590       2.16682       2.17691       1.76504
  27   6 1889.8009    0.4766  0.5258 10.0042  0.0000       8.30653  0.0201   0.0116   0.0394    0.0485   0.0000       1.82073   440.7705    -0.0303244       19.1304     -0.640753      -4.69403      -1.11910      0.940160       1.26701       1.26077       1.39820       1.46789       1.34074
  27   7 2062.1089    0.6815  0.6693 10.1424  0.0000       6.34809  0.0207   0.0146   0.0441    0.0664   0.0000       1.12789   438.5526       1.96255       15.4511       2.31575      -1.11870       1.13699       1.02570       1.37046       1.48224       1.70003       1.69884       1.75964
  27   8 2229.8786    1.0486  0.8253 10.5968  0.0000       5.84520  0.0240   0.0201   0.0470    0.0832   0.0000      0.858937   440.9674       2.28658       17.8524       1.23226      -1.65851     -0.347836       1.11888       1.41517       1.54813       1.63327       1.60934       1.67454
  27   9 2391.1033    1.4379  1.0810 11.2101  0.0000       4.31584  0.0314   0.0252   0.0569    0.0888   0.0000      0.796914   438.9018      0.261412       18.0207       2.67070      -2.93613      -1.68107       1.29181       1.74124       1.84562       1.92689       1.90485       1.85322
  27  10 2547.6718    1.8640  1.0037 11.9259  0.0000       4.27698  0.0303   0.0341   0.0532    0.0825   0.0000      0.814314   437.9924       4.33470       19.1693     -0.675633      -4.13521      0.438163       1.34058       1.73431       1.73584       1.95196       2.05864       1.96395
  27  11 2702.1777    2.5536  0.8964 12.4323  0.0000       1.91673  0.0247   0.0478   0.0498    0.0851   0.0000      0.715512   439.6636       3.72925       14.4670       3.89079      -4.69538      -1.75832       1.15703       1.56770       1.71484       1.83122       1.85658       1.76143
  27  12 2855.5336    3.1712  0.9438 12.8614  0.0000       2.84287  0.0260   0.0583   0.0520    0.0934   0.0000      0.708409   438.6002       4.78080       14.2611       2.30584     -0.734135      0.822817       1.27940       1.64104       1.79460       1.95321       1.98230       1.84590
  27  13 3007.1695    3.6003  1.0141 13.2407  0.0000       1.28418  0.0286   0.0645   0.0536    0.0887   0.0000      0.732772   441.4171       3.63214       16.5774       2.38267      -2.77951      -2.25050       1.20754       1.56149       1.71447       1.85326       1.82553       1.83821
  27  14 3157.4114    3.8489  1.1667 13.3893  0.0000       1.39614  0.0318   0.0663   0.0613    0.0955   0.0000      0.646657   436.4690       7.34918       13.8687       3.49113     -0.594526      -2.59808       1.36786       1.69892       1.91235       2.01753       2.05317       1.96863
  27  15 3306.8006    3.3996  1.6415 13.1741  0.0000       2.56577  0.0428   0.0514   0.0733    0.0714   0.0000      0.516137   437.9325       13.4041       14.7551       4.33871      0.674130      -1.84917       1.66640       2.29505       2.45293       2.59689       2.61705       2.55783
  27  16 3455.4262    2.9609  2.4517 12.5320 -0.0030      0.444926  0.0517   0.0359   0.0880    0.0579   0.0000      0.285908   441.5876       9.25497       10.9800       5.04481     -0.752079      -5.63798       2.06708       2.79750       2.97571       3.20425       3.30661       3.25174
  27  17 3603.8123    2.4637  3.5606 11.9611  0.0000      0.606291  0.0618   0.0252   0.1148    0.0446   0.0000      0.159444   441.4773       11.6545       12.6415     -0.242452      -3.47123       5.51942       2.42589       3.24246       3.51357       3.82713       3.83163       3.68357
  27  18 3751.8399    2.0487  5.1489 11.4803  0.0000      0.375205  0.0799   0.0177   0.1429    0.0354   0.0000      0.104902   436.9004       15.2515       10.3123       6.53363       3.27300       1.46374       3.20325       4.25481       4.66778       4.93411       4.94925       4.80129
  27  19 3899.7449    1.6504  7.2886 11.1075  0.0000      0.530147  0.1038   0.0130   0.1928    0.0303   0.0000     0.0809755   441.5426       16.2826       20.4952       10.6147       1.77068     -0.271475       4.06971       5.25315       5.72449       6.09515       6.08304       5.95253
  27  20 4046.9584    1.4109  9.8105 10.8341  0.0000      0.249977  0.1408   0.0104   0.2469    0.0283   0.0000     0.0696078   431.2999       16.8524       14.6414       4.15871       7.97855       2.54610       5.07339       6.67325       7.32368       7.81653       7.85968       7.59555
  27  21 4194.7113    1.1992 13.0404 10.6657  0.0015      0.404747  0.1973   0.0081   0.3319    0.0255   0.0000     0.0681430   440.4995       12.8637       1.45678       9.89568       15.5893      -16.3990       6.45206       8.54648       9.40399       9.96457       9.95443       9.82574
  27  22 4341.5144    0.9447 14.7020 10.5457 -0.0046      0.191461  0.2637   0.0065   0.3983    0.0232   0.0000     0.0855150   443.4826       26.6218       30.6093       2.88013      -20.0654      -12.9943       7.75842       10.2833       11.3998       12.0190       12.1587       11.7268
  28   3 1342.6617    0.0980  0.0659 10.0949  0.0000       45.3601  0.0169   0.0097   0.0171    0.0248   0.0000       90.8264   441.6641     -0.697953       19.2010       1.18334      -3.07333       1.54214      0.849756       1.28156       1.20168       1.74810       1.29566       2.00959
  28   4 1546.0392    0.1856  0.1623  9.9882  0.0000       23.7014  0.0121   0.0091   0.0258    0.0279   0.0000       14.2053   439.9549      -1.43913       20.1878    -0.0578363      -2.00262       1.08153      0.649793      0.736651      0.764881      0.925831      0.832434      0.843972
  28   5 1732.7757    0.3320  0.2968  9.9254  0.0000       15.2479  0.0148   0.0103   0.0266    0.0376   0.0000       3.74507   439.4395      -1.32038       21.3522      0.340159      -2.19480     -0.610186      0.759132      0.950019       1.02804       1.08171       1.17529       1.09193
  28   6 1910.2123    0.5203  0.4489 10.0788  0.0000       9.97642  0.0157   0.0133   0.0354    0.0478   0.0000       1.72957   440.1473      -1.20707       20.2042      0.112045      -2.54410       1.77306      0.795556       1.08731       1.15024       1.22526       1.26814       1.26307
  28   7 2084.0082    0.7086  0.6894 10.2228  0.0000       8.69586  0.0217   0.0148   0.0423    0.0641   0.0000       1.17927   440.4657      0.627746       18.1715     -0.305189      -1.30441      -1.06438      0.980735       1.32784       1.42068       1.57188       1.52456       1.55165
  28   8 2252.9511    1.0443  0.8779 10.6983  0.0000       6.24686  0.0251   0.0195   0.0505    0.0766   0.0000      0.912506   440.5836       2.14865       18.1158       3.25660     -0.676371      0.229550       1.02115       1.32527       1.55869       1.61629       1.48121       1.55761
  28   9 2415.4269    1.5195  1.0716 11.1900  0.0000       3.90120  0.0297   0.0261   0.0543    0.0947   0.0000      0.753906   439.9004     -0.316141       20.1615       1.95122      -2.81366     -0.363470       1.19233       1.55038       1.66536       1.82039       1.81651       1.75804
  28  10 2573.5354    2.0055  1.0648 12.1556  0.0000       3.60868  0.0306   0.0357   0.0560    0.0805   0.0000      0.831817   439.7438       5.49622       16.3385      0.568032      -2.70516     -0.521143       1.24416       1.62672       1.74916       1.85032       1.79387       1.88155
  28  11 2729.4476    2.6376  0.9154 12.3973  0.0000       1.38979  0.0244   0.0478   0.0490    0.0939   0.0000      0.691577   437.4208       4.35529       16.2661     -0.710753      -3.17813      -2.66161       1.09423       1.48272       1.59983       1.68219       1.66252       1.68397
  28  12 2883.8772    3.2460  0.8806 13.2143  0.0000       1.53101  0.0267   0.0612   0.0466    0.0746   0.0000      0.789162   439.4802       4.07734       16.7327       1.56825      0.126022       1.51460       1.18871       1.53768       1.57819       1.69415       1.71040       1.76217
  28  13 3036.3923    3.8413  0.9344 13.3088  0.0000       1.47819  0.0253   0.0699   0.0498    0.0846   0.0000      0.783628   439.1773       6.77484       16.1277     -0.579178     -0.239857      0.716817       1.09241       1.38675       1.48493       1.64181       1.70428       1.63010
  28  14 3187.3001    3.9168  1.2189 13.4101  0.0000      0.390936  0.0338   0.0655   0.0602    0.0956   0.0000      0.657925   439.8161       5.34011       13.7590      0.427500      -1.66733       1.20756       1.37026       1.76273       1.85126       2.03155       2.01162       2.03343
  28  15 3337.5904    3.4105  1.5908 13.0577  0.0000       2.01778  0.0387   0.0496   0.0700    0.0726   0.0000      0.436783   439.6797       14.3524       17.4970       3.39179      -1.21368     -0.685174       1.45658       1.96120       2.16198       2.29509       2.38863       2.31420
  28  16 3487.0707    2.7830  2.5425 12.4773  0.0000      0.941562  0.0519   0.0330   0.0932    0.0517   0.0000      0.278647   439.0947       3.89380       10.6859       5.69028       3.00164       1.64851       1.96970       2.59722       2.79851       2.99793       3.02772       2.95856
  28  17 3636.1117    2.3739  3.6308 11.8629  0.0000      0.732154  0.0615   0.0234   0.1129    0.0434   0.0000      0.157501   443.0279       19.4903       6.77247       6.82783      -8.53020      -6.61635       2.43919       3.17135       3.53761       3.74861       3.74532       3.67681
  28  18 3784.7921    1.9523  5.9080 11.3341  0.0002      0.511801  0.0857   0.0157   0.1569    0.0323   0.0000     0.0930019   435.1007       15.3389       12.9496       9.76397       2.27145       1.68068       3.19511       4.24542       4.70366       4.91012       4.98483       4.85739
  28  19 3933.3953    1.5876  8.0061 11.0062  0.0000      0.516796  0.1113   0.0121   0.2041    0.0293   0.0000     0.0741894   435.1266       11.0704       5.20034      -2.09650     0.0379382       3.20516       4.06224       5.34705       5.75534       6.29190       6.20528       6.12813
  28  20 4081.0028    1.3247 10.5724 10.8022 -0.0006      0.365674  0.1539   0.0094   0.2688    0.0268   0.0000     0.0760606   445.4450       19.5347       13.7800      -7.75874       5.57679       14.6616       5.22124       6.83633       7.70292       8.05364       8.35242       8.05128
  29   3 1359.7834    0.0957  0.1005 10.0635  0.0000       12.0119  0.0196   0.0082   0.0267    0.0235   0.0000       70.3662   441.1337      -1.03777       20.6262      -1.03191      -1.45034      0.764085       1.11184       1.21048       1.29823       1.26177       1.37946       1.60568
  29   4 1564.1760    0.2115  0.1456  9.9575  0.0000       29.6766  0.0108   0.0099   0.0227    0.0285   0.0000       11.6984   440.1812      -1.80853       23.3648      0.994403      -2.78363      -2.29273      0.467607      0.610274      0.762156      0.813025      0.872445      0.789640
  29   5 1751.6415    0.3431  0.3403  9.9219  0.0000       23.6349  0.0152   0.0105   0.0315    0.0372   0.0000       3.44407   440.3876     -0.329693       20.3221     0.0427547      -2.95495      -1.03303      0.729219       1.05628       1.10390       1.23286       1.16607       1.16850
  29   6 1930.2754    0.5251  0.4989 10.0812  0.0000       11.0623  0.0185   0.0125   0.0362    0.0490   0.0000       1.62819   442.4253     -0.250350       20.1455       2.73854     -0.784101     -0.903788      0.949694       1.32940       1.41761       1.52008       1.43508       1.41820
  29   7 2105.4516    0.7710  0.7031 10.3554 -0.0001       8.51549  0.0222   0.0155   0.0413    0.0629   0.0000       1.16279   440.6644     -0.517596       20.0002    -0.0118623      -4.31094     -0.360589      0.964304       1.27303       1.41623       1.50134       1.50841       1.45980
  29   8 2275.4743    1.1120  0.8900 10.9720  0.0000       6.42623  0.0253   0.0208   0.0513    0.0738   0.0000      0.998132   440.0232       1.13558       18.3686       1.55185      -4.61958      0.462068       1.05665       1.36695       1.48047       1.56933       1.61892       1.61679
  29   9 2439.1553    1.5947  0.9373 11.3400  0.0000       2.14051  0.0259   0.0279   0.0488    0.0916   0.0000      0.790109   440.3526       2.40204       17.9218    -0.0538802      -3.97172   0.000271412       1.09600       1.44001       1.57298       1.68860       1.71665       1.72389
  29  10 2598.7399    2.0956  1.0749 11.9796  0.0000       1.86229  0.0293   0.0351   0.0529    0.0887   0.0000      0.677516   441.1634       3.91639       17.0815       2.86416      -1.96090       2.84733       1.13010       1.51409       1.60755       1.78804       1.73614       1.62031
  29  11 2756.3037    2.7644  0.9616 12.4690  0.0000       3.06827  0.0255   0.0479   0.0490    0.0901   0.0000      0.676041   436.9937       3.48792       18.3025       3.54787      -2.93780      -5.40179       1.08977       1.40606       1.61018       1.70832       1.77312       1.69521
  29  12 2911.7914    3.5115  0.8328 13.2284  0.0000       1.54392  0.0231   0.0655   0.0442    0.0740   0.0000      0.782444   438.8258       5.55758       18.1075       2.90469     -0.476854      -1.59271      0.980843       1.31248       1.42440       1.64758       1.64045       1.54987
  29  13 3065.1495    3.8888  1.1394 12.9032  0.0000       1.34756  0.0298   0.0625   0.0535    0.1194   0.0000      0.616707   440.2947       6.30184       11.9950       2.00043      -1.77513       1.14993       1.14541       1.51719       1.59034       1.70219       1.74768       1.69234
  29  14 3216.9355    3.8496  1.1936 13.5324  0.0000       1.26116  0.0313   0.0643   0.0629    0.0885   0.0000      0.690784   438.4080       6.40730       11.7614       3.63851      -3.44269      -2.91396       1.22632       1.62898       1.79269       1.90651       1.93276       1.89097
  29  15 3367.8907    3.2275  1.8420 13.0397  0.0000       1.12867  0.0413   0.0438   0.0774    0.0576   0.0000      0.388439   437.9548       10.4922       17.8449       6.07699      -5.13213      -2.52950       1.54224       2.03199       2.25444       2.34202       2.39265       2.37335
  29  16 3518.3587    2.7185  2.8950 12.2521  0.0000       1.30774  0.0536   0.0294   0.0974    0.0465   0.0000      0.215512   438.8502       13.0375       13.0565       2.06334     -0.662480       2.11877       1.99020       2.60475       2.82290       2.99747       2.97505       3.06376
  29  17 3668.0861    2.2545  4.2786 11.7112  0.0000      0.745506  0.0682   0.0208   0.1253    0.0386   0.0000      0.137189   438.8016       10.0108       9.89844       11.6566       4.98400       3.51131       2.50200       3.33397       3.60004       3.81752       3.86908       3.80070
  29  18 3817.3387    1.8493  5.9595 11.3446  0.0000      0.527169  0.0881   0.0151   0.1571    0.0319   0.0000     0.0965775   440.6620       9.95732       6.77379       9.23172    0.00758204       5.71432       3.24757       4.18010       4.61490       4.84596       5.05763       4.88125
  29  19 3966.3330    1.5729  8.6141 10.9662  0.0002      0.411839  0.1168   0.0112   0.2128    0.0282   0.0000     0.0699097   443.3631       12.9203       9.79872       15.5576      -5.37705      -2.41816       4.05186       5.28925       5.89982       6.28856       6.38922       6.32674
  29  20 4114.9720    1.3000 10.7693 10.7677 -0.0008      0.446945  0.1526   0.0090   0.2709    0.0265   0.0000     0.0742302   441.6347      -3.99800       14.2686      -3.12941       9.26319       2.54847       5.07377       6.70158       7.43743       7.92325       7.98208       7.86402
  29  21 4262.1717    1.0675 13.1445 10.6340 -0.0008    -0.0795622  0.2149   0.0071   0.3440    0.0242   0.0000     0.0818255   449.6326       11.6470       25.2176      0.118568      -2.76407       3.49027       6.42331       8.57443       9.40820       10.0826       10.1313       9.87883
  30   3 1376.6078    0.1227  0.1274 10.0391  0.0000       11.0705  0.0148   0.0083   0.0351    0.0240   0.0000       36.0150   441.5553     -0.882556       21.8432     -0.532550      -3.68763      0.386789      0.650191      0.800948       1.10208      0.829389       1.03422      0.953282
  30   4 1581.9033    0.2224  0.1616  9.9774  0.0000       27.8612  0.0102   0.0095   0.0204    0.0288   0.0000       9.81666   440.3899     -0.571331       18.7266      -1.10646      -3.17829      0.102142      0.526495      0.695402      0.757691      0.688670      0.792956      0.780613
  30   5 1770.0820    0.3534  0.3125  9.9836  0.0000       17.0141  0.0136   0.0105   0.0294    0.0374   0.0000       3.26617   440.8464     -0.538722       21.3104       1.32707      -3.31999    -0.0684574      0.633254      0.875296      0.943335      0.936642      0.984370      0.968916
  30   6 1950.0339    0.5848  0.5164 10.0639  0.0000       10.1925  0.0181   0.0132   0.0331    0.0520   0.0000       1.42572   442.0715     -0.396243       21.0233       1.00923      -2.66232       2.04543      0.820055       1.00422       1.14814       1.20001       1.24251       1.20469
  30   7 2126.4961    0.8676  0.6533 10.3181  0.0000       8.20969  0.0186   0.0173   0.0383    0.0671   0.0000      0.986946   440.0124       2.01291       20.6653     -0.573450    -0.0486918     -0.318143      0.796301       1.05523       1.14320       1.19967       1.24417       1.22823
  30   8 2297.4952    1.1861  0.9377 11.0039  0.0000       4.97995  0.0259   0.0210   0.0497    0.0742   0.0000      0.851611   441.6161       2.31401       19.2077       3.73763      -2.90847       2.33995       1.02935       1.33401       1.50913       1.58872       1.62933       1.70238
  30   9 2462.4468    1.6588  0.9962 11.7065  0.0000       5.58388  0.0278   0.0293   0.0518    0.0773   0.0000      0.884617   440.5005       1.55485       18.4044     -0.202608      -2.50462      -1.75193       1.05904       1.36173       1.47667       1.66422       1.67121       1.63667
  30  10 2623.5998    2.1827  1.0899 12.0714  0.0000       1.81572  0.0289   0.0358   0.0537    0.0862   0.0000      0.709173   441.6743       4.22575       16.6300      0.625974      -3.90063    -0.0669832       1.10667       1.53961       1.59247       1.82576       1.77522       1.75147
  30  11 2782.6506    2.8571  0.9771 12.6662  0.0000       3.15167  0.0265   0.0497   0.0491    0.0839   0.0000      0.807640   440.3039       8.10381       18.1958      -1.31348      -3.74329      0.501474       1.03622       1.34239       1.46917       1.58032       1.57530       1.58143
  30  12 2939.1904    3.6637  0.9221 13.0135  0.0000      0.535165  0.0246   0.0625   0.0445    0.0847   0.0000      0.663859   437.7513       5.95773       12.7483      -1.67220     -0.782751       1.94119      0.984984       1.26283       1.33962       1.39573       1.46434       1.47981
  30  13 3093.5333    4.0005  0.9633 13.4682  0.0000       1.48266  0.0257   0.0697   0.0490    0.0873   0.0000      0.614132   437.8791       5.43976       18.5563       5.15979      -4.32554     -0.143217       1.05718       1.41853       1.54560       1.61072       1.60575       1.54318
  30  14 3246.1849    3.6378  1.4684 13.4505  0.0000       1.29409  0.0373   0.0556   0.0663    0.0693   0.0000      0.569337   439.3492       6.74168       14.1821       3.60697      -3.11018     -0.498588       1.35815       1.79042       1.94420       2.09585       2.07724       2.04153
  30  15 3397.8664    3.1832  2.0923 12.7354  0.0000      0.722507  0.0429   0.0390   0.0788    0.0570   0.0000      0.313893   439.8528       8.33832       14.1875       1.99703      -3.52813     -0.747820       1.57791       2.07767       2.25698       2.41096       2.48342       2.41184
  30  16 3549.0003    2.6301  3.0779 12.2274  0.0000      0.791753  0.0554   0.0272   0.0983    0.0454   0.0000      0.186338   437.3424       14.9799       17.1817       7.05337      -10.5582      0.304684       1.99949       2.60967       2.85332       3.03564       3.12132       3.12250
  30  17 3699.6912    2.1497  4.5725 11.6271  0.0000      0.778053  0.0701   0.0188   0.1279    0.0362   0.0000      0.120555   439.2262       8.46877       12.4412       1.24945     -0.973072       1.97568       2.45648       3.18951       3.60934       3.93511       3.88655       3.81122
  30  18 3849.5184    1.8470  6.9574 11.0588  0.0000      0.468578  0.0923   0.0134   0.1667    0.0317   0.0000     0.0742375   439.1305       12.2408       18.7519       1.56001       2.89640    -0.0927790       3.23874       4.23182       4.73691       4.97368       5.06901       5.01456
  30  19 3999.2027    1.5180  9.4437 10.9086  0.0000      0.455249  0.1268   0.0104   0.2283    0.0274   0.0000     0.0677413   435.8080       15.0652       14.1076       8.02344      -3.51350      0.768199       4.20601       5.56639       6.13283       6.69486       6.62798       6.59223
  30  20 4148.3345    1.2805 12.0432 10.7132 -0.0000      0.344193  0.1725   0.0081   0.2901    0.0252   0.0000     0.0679373   446.0804       14.2994       12.7819       12.8306     -0.267574      -13.6191       5.16528       6.89372       7.60250       8.15450       8.05579       8.04791
  30  21 4297.2070    0.9967 14.4850 10.6322 -0.0016      0.331319  0.2540   0.0064   0.3859    0.0226   0.0000     0.0831796   443.5157       18.1737       16.7562      -8.93937       8.15259      -2.22893       6.86347       9.22916       10.1831       10.9360       11.0011       10.8749
  31   3 1393.1667    0.1198  0.1383 10.0463  0.0000       31.0996  0.0155   0.0078   0.0331    0.0249   0.0000       36.3513   440.6328      -1.57393       23.0287      -1.21345      -3.22476      0.386882      0.640236      0.802423      0.997232      0.936805      0.917916      0.851114
  31   4 1599.3531    0.2213  0.2259 10.0010  0.0000       20.2378  0.0147   0.0085   0.0261    0.0285   0.0000       8.60655   440.1417       1.13871       20.4579     0.0681584     -0.307185      0.534702      0.681426      0.742915      0.895330      0.966774      0.928422      0.952134
  31   5 1788.2984    0.3995  0.3466  9.8658  0.0000       15.7097  0.0140   0.0108   0.0272    0.0397   0.0000       2.47125   441.4212    -0.0597880       20.1306      0.217828      -2.27038      0.549902      0.659276      0.876258      0.966124       1.06995       1.08361       1.04678
  31   6 1969.5042    0.5798  0.5563 10.1139  0.0000       9.41172  0.0180   0.0126   0.0370    0.0504   0.0000       1.47069   441.4294       1.19490       20.2109     -0.239878      -2.15487     -0.414059      0.776381       1.00837       1.08938       1.24134       1.20022       1.23514
  31   7 2147.1545    0.8663  0.7133 10.3254  0.0000       7.05276  0.0195   0.0165   0.0420    0.0695   0.0000       1.00224   439.8841     -0.859585       20.9576      -1.07128      -2.66660     -0.554243      0.786996       1.05082       1.13564       1.21037       1.26585       1.24905
  31   8 2319.0735    1.2682  0.9486 10.8934  0.0000       4.20868  0.0249   0.0216   0.0475    0.0848   0.0000      0.742427   440.6643       2.09627       19.4609      -2.42535      -2.92339     -0.277796      0.944173       1.24235       1.39200       1.44316       1.50299       1.48817
  31   9 2485.1577    1.7408  0.9847 11.7955  0.0000       4.48286  0.0270   0.0304   0.0502    0.0767   0.0000      0.800240   441.5420       2.76054       19.4160      0.424488      -1.29855     -0.190729       1.03005       1.46186       1.53384       1.71818       1.69326       1.64827
  31  10 2647.9641    2.2555  1.0987 12.1691  0.0005       2.70234  0.0286   0.0371   0.0562    0.0865   0.0000      0.721465   441.1107      0.747000       19.8713       2.10597       1.09395     -0.801443       1.11009       1.47461       1.57499       1.73177       1.76162       1.79726
  31  11 2808.4935    2.9102  0.9194 12.8710  0.0000       3.58044  0.0239   0.0510   0.0486    0.0746   0.0000      0.775785   441.9995       5.77193       14.5473      0.802265      -1.67350       1.00578      0.942165       1.28370       1.37951       1.51634       1.47828       1.44833
  31  12 2966.2480    3.7425  0.9139 13.0933  0.0000       1.01883  0.0234   0.0642   0.0454    0.0847   0.0000      0.792023   438.2570       6.64404       17.2850       2.28733     -0.877333     -0.821065      0.928875       1.21835       1.33592       1.42559       1.48354       1.41269
  31  13 3121.3885    3.9527  1.0957 13.3329  0.0000      0.142869  0.0283   0.0642   0.0530    0.0911   0.0000      0.746626   436.4789       6.46000       18.5230       3.35162      -3.22700      -3.29291       1.03206       1.36538       1.52632       1.63065       1.63903       1.64149
  31  14 3274.9415    3.6317  1.4616 13.3068  0.0000    -0.0580760  0.0346   0.0533   0.0668    0.0721   0.0000      0.463105   438.9730       7.75574       12.8847       1.80821     -0.997199     -0.633564       1.26298       1.64430       1.80159       1.93075       1.87156       1.87870
  31  15 3427.6688    3.0083  2.2982 12.6274  0.0000       1.10492  0.0451   0.0349   0.0826    0.0503   0.0000      0.241351   439.1431       10.3692       11.9776       3.38875       3.70919       2.80069       1.55304       2.04057       2.23016       2.39334       2.46018       2.47409
  31  16 3579.5763    2.5301  3.2228 12.2690  0.0000      0.993878  0.0578   0.0258   0.1014    0.0396   0.0000      0.193483   438.1543       9.94598       9.51241      0.594420     -0.867616       2.05569       1.92399       2.56401       2.79231       3.09965       3.07710       3.01018
  31  17 3730.8650    2.1019  4.9809 11.4705  0.0000      0.870362  0.0742   0.0173   0.1286    0.0351   0.0000      0.113558   439.3795       8.90157       20.7885       5.00984      -6.41106      -2.18525       2.50390       3.31937       3.62115       3.87709       3.93491       3.92919
  31  18 3881.1336    1.7760  7.3437 11.0120  0.0001      0.296456  0.0959   0.0124   0.1724    0.0298   0.0000     0.0735848   441.9442       13.4156       16.9724       7.16568      -4.60976       7.60503       3.20823       4.25833       4.65787       5.15910       5.23387       5.11357
  31  19 4031.3632    1.4462  9.7594 10.8668 -0.0005      0.365022  0.1337   0.0097   0.2339    0.0263   0.0000     0.0697981   439.8431       20.6953       7.27808       5.41332      -6.44663       6.93208       4.16032       5.45436       6.08031       6.46698       6.58682       6.63313
  31  20 4181.1494    1.2296 12.8042 10.7014  0.0004      0.155314  0.1908   0.0074   0.3037    0.0241   0.0000     0.0675266   438.5199       7.41912       10.5871       6.82262      -12.1966       7.05536       5.39654       7.20839       7.89124       8.45330       8.58713       8.58334
  31  21 4331.1524    0.9901 15.1932 10.5971  0.0000      0.532512  0.2449   0.0064   0.3809    0.0215   0.0000     0.0791383   447.0683       22.4044       10.9117       11.8494       8.21207      -6.55326       6.36712       8.52536       9.44001       10.1856       10.2489       10.0724
  32   2 1179.5449    0.0614  0.0609 10.1884  0.0000       63.8051  0.0288   0.0114   0.0296    0.0232   0.0000       289.309   441.5772     -0.256438       20.6443       1.41613      -2.69557      -2.22549      0.894451       1.16992       1.46804       2.07825       1.39129       1.62686
  32   3 1409.4489    0.1054  0.0861 10.0377  0.0000       39.3339  0.0135   0.0079   0.0234    0.0238   0.0000       59.1626   441.1877     -0.424867       19.5958       1.18652      -3.71706    -0.0478551      0.585329      0.680649      0.899957      0.760024      0.842184      0.912462
  32   4 1616.4406    0.2454  0.2145  9.9576  0.0000       21.6087  0.0115   0.0091   0.0244    0.0284   0.0000       7.14394   441.4034      0.263077       20.3271     -0.206215      -1.76853      -1.76809      0.533023      0.652152      0.749624      0.773524      0.781545      0.781533
  32   5 1806.2303    0.4197  0.3711  9.9367  0.0000       13.4755  0.0141   0.0109   0.0291    0.0406   0.0000       2.25425   441.4428      0.996316       21.1223      -2.45778      -1.52938      0.313201      0.653803      0.881560      0.889407       1.04653       1.03366       1.05679
  32   6 1988.7455    0.6182  0.5886  9.9920  0.0000       9.23165  0.0178   0.0128   0.0370    0.0564   0.0000       1.22806   441.3393      0.762394       19.4332      0.632527      -1.64146      -1.78640      0.687496      0.944906       1.02402       1.13159       1.11514       1.13698
  32   7 2167.4782    0.9223  0.7091 10.5003  0.0000       8.78976  0.0198   0.0174   0.0401    0.0655   0.0000       1.01428   439.7512      0.646218       19.7198       1.51095      -1.38957     -0.300790      0.834133       1.04432       1.08480       1.13716       1.26377       1.23318
  32   8 2340.1731    1.2559  1.0279 11.1018  0.0000       4.22360  0.0273   0.0210   0.0522    0.0783   0.0000      0.832233   439.2990       1.93165       21.0137     -0.552754      -2.03760     -0.146994      0.965476       1.30930       1.39459       1.61258       1.58223       1.54283
  32   9 2507.4184    1.8569  1.0731 11.7232  0.0000       2.38467  0.0281   0.0299   0.0530    0.0895   0.0000      0.753105   440.2140      0.433310       18.2945       2.28770       1.25793     -0.559887       1.04858       1.42442       1.55843       1.68046       1.66534       1.63457
  32  10 2671.7530    2.5017  1.0269 12.4422  0.0030       2.71122  0.0248   0.0418   0.0526    0.0769   0.0000      0.699049   439.7391       3.90366       16.0225       1.75749      -1.69794     -0.969541      0.929621       1.21447       1.32940       1.40677       1.41277       1.39598
  32  11 2833.8758    3.0290  0.9345 12.9623  0.0000       2.58940  0.0244   0.0517   0.0467    0.0719   0.0000      0.748389   441.0629       5.20751       16.5325       2.75690     -0.842908      -1.15549      0.883767       1.17289       1.28113       1.35988       1.38147       1.38157
  32  12 2992.8285    3.6597  0.8805 13.4867  0.0000       1.49970  0.0234   0.0637   0.0439    0.0669   0.0000      0.714698   440.4138       4.91933       18.0098       4.34906      -3.37117     -0.398477      0.895588       1.14976       1.30061       1.43157       1.43396       1.43292
  32  13 3149.0631    3.8727  1.1048 13.5137  0.0000       1.98094  0.0287   0.0627   0.0557    0.0797   0.0000      0.699070   439.2757       4.32629       14.3659       1.44645     -0.496710    -0.0860417       1.06479       1.44383       1.47678       1.68191       1.70036       1.59349
  32  14 3303.4996    3.5135  1.7240 13.1571  0.0000       1.25710  0.0386   0.0467   0.0714    0.0609   0.0000      0.455189   441.4812       7.91383       18.8685       1.97021       5.62067     -0.454142       1.27108       1.70154       1.89431       2.02074       2.07393       2.01540
  32  15 3456.9915    2.9678  2.5555 12.3649  0.0005      0.854157  0.0480   0.0313   0.0833    0.0487   0.0000      0.245630   442.7590       6.81957       10.5237       3.71907     -0.647199       2.65739       1.54201       2.05451       2.30080       2.48144       2.50329       2.43112
  32  16 3609.7940    2.4365  3.7354 11.8827  0.0000      0.733721  0.0580   0.0220   0.1075    0.0390   0.0000      0.140532   441.0324       11.5562       7.69532       2.19351     -0.527134      -2.62931       1.99646       2.53668       2.82294       3.07046       3.10856       3.09357
  32  17 3761.8781    2.0018  5.3030 11.5679 -0.0001      0.796591  0.0778   0.0165   0.1386    0.0315   0.0000      0.108560   438.9796       8.56448       12.6513       2.91855      -13.2217      0.135072       2.48175       3.35886       3.66461       3.91226       4.01049       4.04528
  32  18 3912.7137    1.6645  7.7061 11.0302  0.0000      0.286676  0.1018   0.0115   0.1848    0.0283   0.0000     0.0760658   443.8168       17.6027       3.87121       5.75524       8.31429       9.94932       3.26672       4.30085       4.78942       5.10501       5.14428       5.19283
  32  19 4063.6730    1.4027 10.2796 10.8419  0.0000      0.393758  0.1407   0.0091   0.2443    0.0255   0.0000     0.0706220   444.4734       14.2967       1.19949       5.79442      -14.0009       3.68735       4.22071       5.53779       6.10033       6.64822       6.62555       6.63471
  32  20 4213.3862    1.1384 13.5718 10.7023  0.0000     0.0561401  0.2156   0.0067   0.3377    0.0233   0.0000     0.0812862   445.4980       17.7559       9.26954       24.0081       21.4653      -8.43053       5.60083       7.54941       8.41317       8.94440       9.16336       8.96241
  33   3 1425.4345    0.1328  0.1073 10.0306  0.0000       41.9073  0.0145   0.0081   0.0208    0.0241   0.0000       35.3181   441.5088      0.620322       21.4613    -0.0279672      -2.95583       1.23956      0.479027      0.728739      0.782458      0.822348      0.776920      0.790799
  33   4 1633.2436    0.2883  0.2052  9.9931  0.0000       18.2090  0.0104   0.0102   0.0214    0.0290   0.0000       5.61956   440.9501     -0.440734       20.5903     -0.180525      -3.04196     0.0621756      0.483921      0.601768      0.703934      0.754260      0.782604      0.779697
  33   5 1823.9291    0.4098  0.4401  9.9783  0.0000       16.2925  0.0162   0.0102   0.0331    0.0389   0.0000       2.28527   442.4377      0.544458       19.8420     -0.863866     0.0868930     -0.291533      0.662740      0.846965       1.01323       1.02607       1.02880       1.01621
  33   6 2007.7447    0.6301  0.6248 10.0678  0.0000       10.6275  0.0196   0.0127   0.0364    0.0578   0.0000       1.23859   440.0272     -0.753952       20.4767      0.405287      -2.85756      0.369914      0.776355       1.00500       1.15198       1.22114       1.20413       1.21486
  33   7 2187.4562    0.9429  0.7410 10.5454  0.0000       7.58686  0.0203   0.0170   0.0409    0.0672   0.0000      0.976814   439.9798       1.08569       21.1410     -0.311484     -0.541902      0.212067      0.785269       1.00973       1.14204       1.21445       1.21363       1.20952
  33   8 2360.9951    1.3686  1.0092 11.1866  0.0000       3.84201  0.0262   0.0223   0.0502    0.0828   0.0000      0.756213   442.2538       1.50030       17.2499      0.857304      -4.09309       2.51531      0.934468       1.22605       1.37864       1.49257       1.47807       1.49035
  33   9 2529.3072    1.8017  1.0408 11.9076 -0.0002       5.12217  0.0284   0.0297   0.0520    0.0771   0.0000      0.828642   440.7424       1.40202       19.3141       4.35523      -2.98475       3.17050      0.981938       1.33299       1.46716       1.62788       1.59925       1.61418
  33  10 2695.1265    2.5114  1.0527 12.5866 -0.0007       2.81970  0.0268   0.0413   0.0526    0.0772   0.0000      0.997791   441.6339       3.76693       17.5611       2.85893      -3.32440      -3.61066      0.937854       1.24004       1.36667       1.47568       1.48874       1.48526
  33  11 2858.6225    3.3199  0.8742 13.0239  0.0002     -0.388615  0.0212   0.0574   0.0460    0.0711   0.0000      0.765116   438.7701       3.10532       18.3681      -1.74588      -3.09627       1.56807      0.833712       1.06493       1.16802       1.20711       1.24924       1.25581
  33  12 3018.9288    3.8974  0.9813 13.4679  0.0000      0.536821  0.0246   0.0648   0.0481    0.0750   0.0000      0.542857   440.7729       2.92865       18.3036       3.87140      -4.66754      0.722896      0.907077       1.19606       1.31216       1.43003       1.43397       1.40500
  33  13 3176.2127    3.9155  1.2892 13.2270  0.0000       1.86206  0.0305   0.0573   0.0562    0.0843   0.0000      0.589618   439.5430       4.99882       13.8791      0.916299      -2.34769      -3.51527       1.01441       1.36812       1.49985       1.67624       1.65720       1.61406
  33  14 3331.5689    3.4800  1.7109 13.0853  0.0000    -0.0157289  0.0376   0.0448   0.0676    0.0606   0.0000      0.435999   437.9362       4.89574       14.9973       3.24063       1.31108       1.15040       1.23091       1.69739       1.83413       1.99002       2.00550       2.01399
  33  15 3486.0485    2.9260  2.8213 12.1441  0.0019      0.855295  0.0476   0.0289   0.0871    0.0478   0.0000      0.171037   438.5078       7.95586       15.1618       5.62380      -4.41375      -1.95716       1.59457       2.05735       2.29408       2.50105       2.57567       2.48012
  33  16 3639.6831    2.3239  4.0940 11.8680  0.0000      0.802518  0.0633   0.0201   0.1119    0.0350   0.0000      0.134191   437.4960       9.20032       12.9897       5.41947      0.895208      -2.79140       2.02828       2.64941       2.94155       3.17093       3.24010       3.21994
  33  17 3792.3491    1.9441  5.9332 11.3878 -0.0001      0.583782  0.0804   0.0147   0.1473    0.0305   0.0000     0.0903121   436.9527       11.5336       12.1351      0.918887       4.69751      -1.68932       2.56421       3.44696       3.74800       4.02894       4.18174       4.08344
  33  18 3944.2497    1.6040  8.6262 10.9734  0.0002      0.425708  0.1119   0.0106   0.1995    0.0273   0.0000     0.0683646   443.4518       16.0356      -2.83536       5.86188       5.17764      -9.97908       3.43802       4.52347       4.91419       5.39285       5.45584       5.38695
  33  19 4095.9840    1.3457 10.9031 10.8101  0.0000      0.469671  0.1514   0.0084   0.2577    0.0250   0.0000     0.0673764   439.5233       11.9531       17.1720       10.7248      -1.02500      -5.27209       4.27975       5.71742       6.26049       6.77255       6.93354       6.82425
  33  20 4247.2128    1.0931 14.1104 10.7077 -0.0010      0.587913  0.2178   0.0066   0.3496    0.0222   0.0000     0.0820205   441.2561       16.6092       14.4604       2.08977      -7.82478      -5.65952       5.47906       7.29953       8.18219       8.75173       8.84076       8.73142
  34   3 1441.1393    0.1403  0.1103 10.0327  0.0000       7.71341  0.0107   0.0084   0.0236    0.0226   0.0000       29.6438   441.3193      0.101054       21.7217      0.146800      -3.38831     0.0596451      0.463803      0.532185      0.564896      0.700423      0.635402      0.643277
  34   4 1649.7539    0.2607  0.2323  9.9650  0.0000       20.5605  0.0136   0.0087   0.0223    0.0296   0.0000       5.95763   440.6414      -1.54318       21.2573     0.0673186      -4.81649      -1.02362      0.587608      0.765693      0.836633      0.838548      0.852432      0.793815
  34   5 1841.3134    0.4474  0.3825  9.9869  0.0000       11.8080  0.0132   0.0110   0.0287    0.0391   0.0000       2.10556   441.0041      0.457124       18.9541      0.963541      -1.93232      0.696800      0.556407      0.724009      0.847515      0.833966      0.890336      0.861787
  34   6 2026.4388    0.6670  0.6433 10.1541  0.0000       9.17425  0.0188   0.0129   0.0373    0.0549   0.0000       1.17161   440.9001      0.716665       20.4604     -0.774025      -1.70525      0.645363      0.677733      0.895420       1.00548       1.07027       1.08627       1.09388
  34   7 2207.1725    1.0215  0.8537 10.4824  0.0000       6.78309  0.0223   0.0170   0.0425    0.0724   0.0000      0.877644   440.8308      0.573411       19.4038       1.05868      -4.47642       1.14852      0.782620       1.06067       1.14645       1.24452       1.34041       1.27888
  34   8 2381.3818    1.4493  0.9682 11.4983  0.0000       4.78459  0.0250   0.0242   0.0481    0.0694   0.0000      0.784285   440.0563       1.57995       21.3201      0.568733      -3.96031     -0.729064      0.868032       1.13236       1.26691       1.36029       1.40546       1.39679
  34   9 2550.8940    2.0093  1.0468 11.7780  0.0000       5.96724  0.0260   0.0314   0.0488    0.0859   0.0000      0.734518   441.7469       4.72922       20.5389       1.84936      -3.79167     -0.475357      0.880378       1.15362       1.28542       1.39487       1.43653       1.38288
  34  10 2718.1382    2.6505  1.0184 12.4273  0.0006       2.09677  0.0254   0.0416   0.0467    0.0832   0.0000      0.675195   441.4235       4.89143       17.9028       2.58211      -5.01988      0.333382      0.903926       1.23736       1.34487       1.51982       1.48067       1.56142
  34  11 2883.0314    3.4660  0.9492 13.1123  0.0000       2.15518  0.0234   0.0564   0.0455    0.0744   0.0000      0.741986   440.5064       5.43898       17.1225      0.687349      -1.93599     -0.459501      0.815127       1.10665       1.19541       1.31263       1.38331       1.33390
  34  12 3044.5539    4.0201  1.0452 13.2246  0.0000      0.651934  0.0259   0.0616   0.0459    0.0838   0.0000      0.670099   440.1455       6.99913       17.7599       1.05596      -4.68905      -1.15297      0.863476       1.18585       1.23779       1.33765       1.36934       1.37080
  34  13 3202.9618    3.8625  1.3437 13.3894  0.0000      0.733852  0.0308   0.0561   0.0607    0.0742   0.0000      0.549135   440.1610       7.60121       15.0561       5.86603      -4.07299      0.603231       1.00692       1.32278       1.45015       1.55880       1.57101       1.61681
  34  14 3359.4118    3.3793  1.9741 12.8945  0.0003      0.902334  0.0403   0.0405   0.0709    0.0571   0.0000      0.328646   438.3657       7.85777       18.0205       3.49495     -0.845257      -1.38868       1.31981       1.71918       1.91107       2.06240       2.12380       2.10608
  34  15 3514.7230    2.8095  2.9737 12.3330 -0.0007      0.674600  0.0497   0.0276   0.0920    0.0427   0.0000      0.193354   436.6850       3.66153       14.3647       4.82226     -0.237901      0.600301       1.62954       2.12324       2.33867       2.53506       2.62177       2.58525
  34  16 3669.1013    2.2725  4.6144 11.6131  0.0000      0.736658  0.0645   0.0179   0.1193    0.0336   0.0000      0.112237   436.8530       12.3093       20.7532       2.01333       1.46232      -2.60949       2.01135       2.63853       2.90545       3.12114       3.25285       3.25121
  34  17 3822.4325    1.8329  6.5228 11.3317  0.0000      0.448918  0.0866   0.0132   0.1577    0.0277   0.0000     0.0867115   438.7619       4.40737       12.1487       6.17446      -5.12050     -0.857899       2.60821       3.45059       3.81387       4.17147       4.29749       4.25223
  34  18 3975.1626    1.5542  8.8945 10.9641  0.0000      0.348275  0.1164   0.0101   0.2051    0.0269   0.0000     0.0680590   442.7997       18.4008       4.20308       10.9280      -2.39983      -2.32612       3.45470       4.61778       5.07884       5.51459       5.61441       5.59498
  34  19 4127.2337    1.2929 12.2005 10.7730  0.0000      0.354118  0.1725   0.0074   0.2805    0.0236   0.0000     0.0711746   450.6519       12.4048       23.8182      -2.01404       6.42704       2.51950       4.47059       5.95149       6.57929       7.09987       7.15197       7.12668
  35   3 1456.6210    0.1576  0.1090 10.0222  0.0000       8.29521  0.0102   0.0087   0.0217    0.0226   0.0000       25.0722   441.2296     -0.139623       20.6768     -0.130292      -2.29820     -0.385989      0.423328      0.508570      0.669835      0.655150      0.727094      0.654673
  35   4 1665.9811    0.2932  0.2577  9.9644  0.0000       20.6390  0.0119   0.0092   0.0238    0.0294   0.0000       4.69048   440.5701      0.278599       22.5562      -1.53309      -3.18169      0.232234      0.491433      0.673613      0.738200      0.813347      0.807115      0.815439
  35   5 1858.5375    0.4659  0.4243  9.9329  0.0000       12.9184  0.0135   0.0110   0.0318    0.0418   0.0000       1.84419   440.1399      0.781384       23.0737      -1.54420      -3.50393       1.72858      0.532069      0.703495      0.787609      0.845745      0.868120      0.845792
  35   6 2044.9090    0.7055  0.6364 10.2722  0.0000       8.06230  0.0184   0.0134   0.0367    0.0564   0.0000       1.16394   441.1902      0.178871       22.3627       2.18902      -1.20919      0.504321      0.675626      0.893669      0.991881       1.10715       1.09292       1.08747
  35   7 2226.5779    1.0238  0.9051 10.6936  0.0000       7.68238  0.0234   0.0171   0.0459    0.0698   0.0000      0.893468   441.0039       1.36422       20.4663      -1.13985      -5.22239      -1.74004      0.781687       1.07137       1.13041       1.20977       1.22108       1.25433
  35   8 2401.4240    1.4863  1.1547 11.3291  0.0000       2.91043  0.0292   0.0227   0.0534    0.0842   0.0000      0.754643   440.7292       2.53515       17.8562      0.681880      -1.54752    -0.0943074      0.942723       1.25633       1.38803       1.49041       1.47127       1.51472
  35   9 2571.9983    2.1126  1.1597 12.0754 -0.0009       3.48199  0.0289   0.0324   0.0539    0.0812   0.0000      0.745564   441.1690      0.942327       19.0533       1.05047      -3.45404     -0.412942      0.922996       1.20581       1.32427       1.46313       1.50549       1.42556
  35  10 2740.6751    2.8145  1.0666 12.6353  0.0000       1.97828  0.0272   0.0432   0.0483    0.0746   0.0000      0.751020   440.1040       4.73925       20.3287     0.0445036      -1.99387      -4.08016      0.820761       1.13436       1.16320       1.32143       1.31498       1.36751
  35  11 2906.9387    3.5006  0.9942 13.1418  0.0000       1.51355  0.0241   0.0555   0.0467    0.0749   0.0000      0.728216   439.3156       6.18455       19.1317       2.06579      0.931601     -0.311782      0.825753       1.09061       1.12686       1.26335       1.29133       1.32662
  35  12 3069.7183    3.9086  1.0121 13.7005  0.0000      0.540033  0.0263   0.0635   0.0507    0.0679   0.0000      0.789919   439.3178       6.83392       19.4802       5.00255      -1.54254      0.592592      0.947079       1.29553       1.48754       1.56407       1.55777       1.48405
  35  13 3229.3155    3.8159  1.4491 13.4372  0.0000      0.659221  0.0331   0.0524   0.0604    0.0643   0.0000      0.474372   439.6073       7.43024       15.2671       1.22399      -3.19980     0.0256217       1.06570       1.40087       1.58695       1.70150       1.72256       1.69129
  35  14 3386.9291    3.2277  2.1101 12.8774  0.0000       1.21813  0.0415   0.0374   0.0743    0.0516   0.0000      0.298755   438.0905       7.56536       14.8567       4.55263      0.143446      -4.73304       1.27508       1.70648       1.87226       2.07344       2.01894       2.07274
  35  15 3543.0770    2.6061  3.1927 12.3695  0.0000      0.771264  0.0539   0.0250   0.0985    0.0382   0.0000      0.198411   438.3080       13.2712       14.7293       3.26199      -5.44887       3.35215       1.65545       2.15370       2.42839       2.58414       2.67291       2.68110
  35  16 3698.3161    2.1981  5.0948 11.5631  0.0005      0.669983  0.0687   0.0165   0.1248    0.0315   0.0000     0.0982909   441.5225       11.0837       14.9034       4.36009      -1.05331       1.02773       2.11999       2.80243       3.06944       3.33551       3.38905       3.32956
  35  17 3852.5190    1.7646  6.7756 11.2514 -0.0000      0.529956  0.0886   0.0123   0.1611    0.0280   0.0000     0.0822704   438.3567       4.21482       12.2957       10.8715       4.85561      -1.62778       2.68359       3.53068       3.91250       4.26607       4.41573       4.34113
  35  18 4005.8039    1.4900  9.5827 10.9786  0.0008      0.463267  0.1252   0.0093   0.2218    0.0250   0.0000     0.0723623   441.6423       17.2111       14.7309      -8.28735      -5.28257       9.55188       3.48257       4.56014       5.08842       5.44473       5.58325       5.68506
  35  19 4158.3093    1.2331 13.0577 10.7416 -0.0003      0.227677  0.1894   0.0066   0.3004    0.0230   0.0000     0.0774773   438.5350       13.3080       4.98995       10.8839       2.40843       10.3345       4.62493       6.16454       6.88825       7.34434       7.54294       7.45678
  36   3 1471.8498    0.1526  0.1533 10.0318  0.0000       36.3990  0.0119   0.0073   0.0266    0.0249   0.0000       21.3311   441.2349     -0.161030       21.7004      -1.93259      -3.04007      0.489398      0.398424      0.502700      0.654815      0.731688      0.600333      0.702504
  36   4 1681.9350    0.2811  0.2500  9.9765  0.0000       17.9999  0.0114   0.0088   0.0243    0.0294   0.0000       5.01616   441.8919      0.225176       20.1103      0.380644      -3.18466     -0.335342      0.428130      0.541834      0.647576      0.734056      0.691734      0.661801
  36   5 1875.4953    0.4818  0.5045 10.0240  0.0000       11.5956  0.0162   0.0103   0.0331    0.0432   0.0000       1.77734   440.6734     -0.389425       22.8780      0.544169      -3.81717      -2.76238      0.584802      0.773940      0.862113      0.913816      0.992773      0.981249
  36   6 2063.2512    0.7303  0.7207 10.1281  0.0000       10.4791  0.0190   0.0132   0.0397    0.0607   0.0000       1.08683   440.3619       1.09208       19.6389     -0.144484      -3.91563      -1.03579      0.682720      0.894630      0.977856       1.03123       1.07213       1.09351
  36   7 2245.6344    1.0769  0.8794 10.7941  0.0000       4.23035  0.0223   0.0177   0.0442    0.0658   0.0000      0.886998   440.3490       1.89604       21.9522       1.57006      -3.79006      0.307199      0.749969      0.963589       1.11294       1.18063       1.17994       1.16887
  36   8 2421.3091    1.5622  1.0677 11.5809  0.0000       4.30618  0.0266   0.0243   0.0519    0.0710   0.0000      0.812946   439.4133       1.39227       20.5190       3.64578      -4.43712       2.40651      0.816245       1.11423       1.21454       1.31359       1.29019       1.33627
  36   9 2592.8808    2.1663  1.0441 12.2575  0.0004       3.48277  0.0259   0.0338   0.0501    0.0703   0.0000      0.801162   441.6772       4.52598       19.6661     -0.667034      -2.23980       3.50684      0.800837       1.07908       1.19421       1.29550       1.33917       1.40862
  36  10 2762.8509    2.8289  0.9724 12.7022  0.0000       1.55022  0.0245   0.0443   0.0442    0.0762   0.0000      0.742018   440.5328       4.59620       18.9374       1.95927      -2.05593     -0.435149      0.788577       1.05040       1.10995       1.23896       1.24455       1.26841
  36  11 2930.3676    3.5983  0.9806 13.3706  0.0000       1.26511  0.0243   0.0568   0.0462    0.0681   0.0000      0.693693   439.7838       4.50656       16.1492       2.23859      -2.85677      -1.93338      0.801592       1.07033       1.15982       1.25580       1.29690       1.33347
  36  12 3094.4862    3.9726  1.1068 13.5104  0.0000       2.82011  0.0262   0.0608   0.0512    0.0780   0.0000      0.699553   438.8603       5.96443       13.4763       3.90273      -2.73105     -0.671626      0.845071       1.08584       1.22753       1.30337       1.33591       1.37401
  36  13 3255.2445    3.7014  1.4436 13.2996  0.0000      0.556067  0.0323   0.0503   0.0593    0.0686   0.0000      0.550453   438.6912       7.76406       16.4935       4.35104       3.55617     -0.349046       1.01920       1.34049       1.48556       1.59966       1.66038       1.65002
  36  14 3413.9393    3.1957  2.1585 12.7407  0.0000      0.702318  0.0398   0.0349   0.0726    0.0496   0.0000      0.258457   438.8375       6.55827       16.0372       5.81769      -3.62528      0.115806       1.24537       1.60652       1.82444       1.91939       1.94175       2.01621
  36  15 3571.2530    2.6091  3.3163 12.1439  0.0000       1.21327  0.0523   0.0239   0.0952    0.0406   0.0000      0.166688   441.0853       6.98676       15.1235       5.49345      -5.58063       3.23876       1.57939       2.11118       2.31151       2.48737       2.51118       2.60159
  36  16 3727.0255    2.1393  5.4703 11.4243  0.0000      0.540912  0.0703   0.0152   0.1273    0.0314   0.0000     0.0890855   436.5265       5.49509       9.60345       4.61819      -4.81139       2.65463       2.11930       2.81396       3.13687       3.40381       3.58494       3.52736
  36  17 3882.1691    1.7689  7.8344 11.1505  0.0002      0.546583  0.0971   0.0115   0.1741    0.0272   0.0000     0.0688711   439.7718       9.40755       21.7437       1.20034      -9.82992      -8.92372       2.74365       3.64787       4.05560       4.38365       4.47368       4.50072
  36  18 4036.4982    1.4293 10.0260 10.9714  0.0004      0.559649  0.1324   0.0088   0.2333    0.0246   0.0000     0.0744569   430.3537       18.1795       27.7646       10.3981      -11.8140      -3.55369       3.54287       4.68851       5.23790       5.62428       5.77591       5.84858
  36  19 4189.1231    1.1928 13.0837 10.7359  0.0007      0.196116  0.1895   0.0065   0.3014    0.0226   0.0000     0.0792950   445.5935       13.7132       7.39689       7.05474      -4.09279       6.21526       4.56841       6.05342       6.73862       7.27117       7.55692       7.54469
  37   2 1249.2035    0.0821  0.0509 10.1412  0.0000       4.01497  0.0139   0.0085   0.0195    0.0202   0.0000       158.358   441.7601      -1.34600       19.8193      -1.07593      -3.48431     -0.776946      0.543245      0.731518      0.750295       1.05918       1.33481       1.00875
  37   3 1486.8243    0.1831  0.1477  9.9766  0.0000       39.3629  0.0094   0.0081   0.0225    0.0248   0.0000       14.8190   441.2073     -0.296647       21.0712     -0.118442      -1.89892     -0.704546      0.337779      0.476757      0.527454      0.539153      0.623463      0.628180
  37   4 1697.6141    0.3213  0.2498  9.9873  0.0000       21.8640  0.0108   0.0096   0.0220    0.0304   0.0000       4.11271   441.8543     -0.611820       20.3061     -0.647006      -3.79380     -0.512780      0.430880      0.527476      0.619748      0.656575      0.695200      0.761484
  37   5 1892.3263    0.4853  0.5351 10.0684  0.0000       14.2959  0.0178   0.0103   0.0345    0.0425   0.0000       1.90077   440.9181      0.266758       18.5106       1.56586      -3.71602     -0.605637      0.669268      0.849355      0.922383       1.06228       1.05165       1.08921
  37   6 2081.2764    0.7689  0.6915 10.2370  0.0000       8.59142  0.0182   0.0135   0.0377    0.0583   0.0000       1.05836   441.3409     -0.102424       20.6025       1.17730      -1.68266    -0.0680039      0.612045      0.802734      0.917832       1.00121       1.06730       1.02577
  37   7 2264.4878    1.1263  0.9989 10.7777  0.0000       4.99391  0.0249   0.0176   0.0469    0.0761   0.0000      0.796249   438.6039    -0.0251321       21.0348      0.503280      -1.78808      0.508816      0.803669       1.02882       1.18031       1.25501       1.32670       1.32502
  37   8 2440.8104    1.7053  1.1226 11.4184  0.0000       4.21308  0.0272   0.0250   0.0493    0.0838   0.0000      0.728541   439.9793      0.955327       20.8793       3.20984     -0.906347      -1.62337      0.804440       1.10461       1.16550       1.28758       1.29822       1.26361
  37   9 2613.4529    2.2527  1.0944 12.3230  0.0000       2.34881  0.0263   0.0343   0.0519    0.0731   0.0000      0.748998   441.2026       3.84728       17.5665     -0.500666     0.0728562      0.667088      0.828308       1.08098       1.22915       1.29803       1.32604       1.34553
  37  10 2784.6903    2.9764  1.1357 12.6313  0.0000       2.35062  0.0269   0.0435   0.0490    0.0837   0.0000      0.637313   441.9702       4.22961       20.1294       2.70920      -1.50360      -2.10387      0.838116       1.04167       1.17524       1.25360       1.31646       1.32892
  37  11 2953.5101    3.7708  0.9658 13.5132  0.0000       2.98100  0.0227   0.0600   0.0462    0.0651   0.0000      0.598402   441.2393       4.81097       20.6486      0.824583      -1.92818     -0.839129      0.746465      0.980310       1.09021       1.20340       1.23146       1.25080
  37  12 3118.6048    4.0019  1.1609 13.4742  0.0000      -1.31473  0.0277   0.0587   0.0529    0.0793   0.0000      0.702710   440.0680       7.28522       17.9192       2.91689      -1.77349       1.94800      0.815625       1.11356       1.18071       1.30075       1.31892       1.39874
  37  13 3280.7976    3.6670  1.6863 13.1654  0.0000       1.33336  0.0345   0.0454   0.0634    0.0587   0.0000      0.508818   440.3023       7.80136       18.7534       2.19466      -3.13873      -3.02735       1.04400       1.37574       1.53985       1.68488       1.74139       1.72996
  37  14 3440.6152    3.0791  2.4710 12.6412  0.0000      0.924724  0.0441   0.0313   0.0774    0.0438   0.0000      0.251383   437.9307       9.36118       16.0897       5.36314     -0.760902      -1.14746       1.26341       1.72578       1.87874       2.03826       2.12410       2.09516
  37  15 3598.8284    2.5167  3.8873 11.8773  0.0000      0.620373  0.0548   0.0204   0.1023    0.0359   0.0000      0.136085   438.6918       9.47932       15.4095       4.30624     -0.113400      -4.26436       1.61465       2.14117       2.36072       2.54404       2.65839       2.68280
  37  16 3755.4829    2.0605  5.7090 11.3967 -0.0004      0.379847  0.0723   0.0143   0.1342    0.0297   0.0000     0.0891955   438.1175       7.90341       12.2545       16.1893     -0.857367      0.693111       2.05644       2.70848       3.01572       3.26374       3.38563       3.42096
  37  17 3911.1460    1.7289  8.3228 11.0777  0.0002      0.302654  0.1028   0.0106   0.1805    0.0269   0.0000     0.0657955   440.2349       10.5243       14.6516       11.6104      -7.21041      -8.83595       2.80161       3.83495       4.20510       4.59743       4.68931       4.71265
  37  18 4066.4423    1.4027 10.9907 10.9378  0.0003      0.479041  0.1489   0.0080   0.2476    0.0237   0.0000     0.0706173   444.4334       18.9657       17.8943       6.99506      -8.12093      -13.9094       3.66371       4.89931       5.42125       5.90310       6.13641       6.13380
  37  19 4220.2421    1.1200 13.1588 10.7399 -0.0015      0.272681  0.2034   0.0060   0.3105    0.0217   0.0000     0.0846023   437.0523       12.7303       11.2819       24.6231      -6.06162      -13.4834       4.70428       6.31476       6.95843       7.53900       7.67237       7.61132
  38   3 1501.5633    0.1781  0.1363  9.9685  0.0000       15.9219  0.0108   0.0078   0.0181    0.0233   0.0000       15.9008   441.6855     -0.844540       21.8659      0.251175      -3.67877      0.417189      0.388849      0.478634      0.552887      0.588607      0.546006      0.626252
  38   4 1713.0553    0.3204  0.3441  9.9648  0.0000       15.4198  0.0138   0.0086   0.0294    0.0318   0.0000       3.44332   442.0311      0.713467       21.4841    -0.0945910      -2.88378      0.700019      0.539081      0.739718      0.818446      0.874252      0.889278      0.806409
  38   5 1908.8817    0.5152  0.4986  9.9948  0.0000       13.2297  0.0151   0.0106   0.0319    0.0430   0.0000       1.62937   441.6665     -0.748943       20.5914      0.339781      -3.63346      0.186892      0.556737      0.709589      0.834864      0.881760      0.891007      0.992431
  38   6 2099.0827    0.8038  0.7172 10.2540  0.0000       9.08963  0.0188   0.0137   0.0370    0.0621   0.0000       1.00188   440.2588       1.43872       21.1215       1.35041      -4.15646     -0.618615      0.634670      0.839913      0.913854       1.03911       1.02370       1.05689
  38   7 2283.0302    1.1990  0.8889 11.0490  0.0000       5.24526  0.0221   0.0190   0.0422    0.0645   0.0000      0.811329   440.1818       3.24727       22.1966       2.44372      -2.28569      -3.18701      0.709159      0.910258       1.02706       1.12995       1.12922       1.16224
  38   8 2460.1250    1.7524  1.1001 11.6129  0.0000       3.99786  0.0266   0.0260   0.0487    0.0800   0.0000      0.746046   440.1150       1.60715       20.2958       1.15241      -2.34159       1.55806      0.794487       1.03390       1.13568       1.20835       1.26586       1.26390
  38   9 2633.8249    2.3262  1.1440 12.3573  0.0000       1.71697  0.0278   0.0343   0.0515    0.0756   0.0000      0.832231   440.3760       3.46675       21.6035       2.14352      -2.57835       3.96957      0.834625       1.10636       1.22040       1.34332       1.34766       1.32896
  38  10 2806.1902    3.0990  0.9253 13.0658  0.0000      0.488959  0.0226   0.0489   0.0426    0.0691   0.0000      0.786670   441.2401       2.55151       21.0450       1.59757      -1.14006       1.41684      0.704448      0.943355       1.03153       1.16338       1.15633       1.19816
  38  11 2976.0457    3.8063  1.0764 13.2777  0.0000      0.334164  0.0255   0.0559   0.0469    0.0773   0.0000      0.572616   441.1014       5.26828       16.6230       1.49651      -1.74508       1.46360      0.782177       1.04666       1.13050       1.24821       1.24098       1.25268
  38  12 3142.5624    4.1099  1.1877 13.4377  0.0000       2.98665  0.0276   0.0596   0.0506    0.0838   0.0000      0.589494   440.8569       6.95137       19.5306       3.01599      -3.31008      -1.22985      0.811270       1.06896       1.16038       1.26686       1.34358       1.32949
  38  13 3305.9620    3.6298  1.7357 13.1743  0.0000      0.878093  0.0354   0.0435   0.0638    0.0554   0.0000      0.421772   441.0078       7.81258       16.8446       2.31132      -2.56810       1.11745      0.988971       1.34875       1.48036       1.59766       1.62101       1.68818
  38  14 3467.0518    2.9673  2.7093 12.4036  0.0000       1.18658  0.0446   0.0278   0.0795    0.0419   0.0000      0.200925   438.8441       6.32701       17.4081       5.25608      -3.37663       2.44703       1.27595       1.66840       1.85107       2.03451       2.12898       2.07282
  38  15 3626.1922    2.4370  4.1483 11.8485  0.0000      0.811379  0.0581   0.0193   0.1038    0.0340   0.0000      0.127966   441.9210       10.5079       13.1190       3.28554     -0.259202      -5.94148       1.64366       2.18968       2.36726       2.65929       2.73755       2.78126
  38  16 3783.7374    1.9819  6.0736 11.3185  0.0000      0.434284  0.0754   0.0132   0.1391    0.0292   0.0000     0.0849594   440.2724       7.23061       16.7529       2.76313      -3.01386     -0.565238       2.15606       2.81413       3.19041       3.38557       3.49831       3.54391
  38  17 3940.2743    1.6224  8.6055 11.0609  0.0000      0.386915  0.1087   0.0097   0.1910    0.0258   0.0000     0.0732434   442.3272       19.4028       16.9106       1.74757       7.37738     -0.467181       2.85390       3.79123       4.23351       4.51310       4.70537       4.79080
  38  18 4095.7505    1.3617 11.4195 10.9199  0.0002      0.273021  0.1565   0.0073   0.2553    0.0223   0.0000     0.0705094   437.1081       12.4909       13.7577       3.90413      -4.17002       7.97133       3.64511       4.85741       5.48048       5.91028       6.11191       6.12513
  38  19 4251.2905    1.1227 14.5134 10.6823  0.0010      0.584274  0.2153   0.0059   0.3253    0.0205   0.0000     0.0743858   439.2371       12.8512       20.8356       18.9764      -8.56396      -6.52390       4.72031       6.34216       7.10688       7.62251       7.88386       7.83440
  39   2 1275.7093    0.0740  0.0692 10.1800  0.0000       43.0855  0.0181   0.0081   0.0251    0.0206   0.0000       156.003   442.6931     -0.940617       21.3255       1.29981      -2.97501       1.36218      0.620638      0.708922      0.847258       1.01730       1.01517       1.08522
  39   3 1516.0519    0.1864  0.1340 10.0275  0.0000       29.6892  0.0092   0.0082   0.0192    0.0237   0.0000       15.3146   441.3291     -0.519472       21.2357    -0.0882723      -3.10486      0.583149      0.321427      0.442941      0.483016      0.490658      0.541934      0.548512
  39   4 1728.3100    0.3423  0.3281  9.9797  0.0000       19.7706  0.0132   0.0090   0.0250    0.0306   0.0000       3.23759   441.4445     -0.453902       21.4152     -0.512932      -2.54880      0.160019      0.441272      0.600284      0.640853      0.751191      0.722031      0.756128
  39   5 1925.2628    0.5627  0.5052 10.0119  0.0000       11.2876  0.0148   0.0112   0.0298    0.0467   0.0000       1.37400   441.6026      0.790721       20.4621      0.805536      -2.33502      0.514950      0.516520      0.681489      0.767334      0.839077      0.856446      0.824886
  39   6 2116.7212    0.8389  0.7527 10.4054  0.0000       9.75453  0.0191   0.0141   0.0391    0.0565   0.0000       1.02941   441.5672       2.23124       21.5773      0.615897      -1.95830      0.292320      0.574855      0.789747      0.824030      0.933508      0.947770      0.935873
  39   7 2301.3562    1.2380  0.9471 10.9853  0.0000       5.19238  0.0228   0.0190   0.0435    0.0719   0.0000      0.783693   440.9567      0.302702       20.9075       2.80719      -2.96456      0.765876      0.693687      0.925126       1.00833       1.17075       1.19006       1.18974
  39   8 2479.1552    1.8421  1.1303 11.7006  0.0001       3.51095  0.0261   0.0267   0.0499    0.0779   0.0000      0.732442   440.4945       1.28570       22.9096      0.628630     -0.361898      0.101796      0.775892       1.01132       1.14166       1.26217       1.24917       1.22397
  39   9 2653.9901    2.3938  1.1876 12.3162  0.0000       2.13270  0.0271   0.0345   0.0524    0.0799   0.0000      0.675365   441.1657       2.34161       21.9468       1.12269      -3.72796     -0.664969      0.812861       1.05288       1.15274       1.28545       1.33162       1.29018
  39  10 2827.4521    3.2677  0.9632 13.0610  0.0000       3.13671  0.0229   0.0498   0.0427    0.0688   0.0000      0.685158   440.1703       4.85749       20.3081       1.66916     -0.969379     -0.353031      0.687531      0.934140       1.03628       1.12164       1.18165       1.16764
  39  11 2998.3091    3.8956  1.0518 13.3732  0.0000       2.09053  0.0241   0.0573   0.0465    0.0748   0.0000      0.719710   440.2249       5.52696       19.8439       3.16313      -2.81008       1.97628      0.699641      0.941086       1.05732       1.16441       1.16834       1.18994
  39  12 3165.8506    4.0816  1.2026 13.5261  0.0000      0.631958  0.0274   0.0574   0.0521    0.0799   0.0000      0.673886   440.3653       7.10335       16.6776       1.20010      -4.10681      -1.44239      0.787568       1.07521       1.16619       1.28798       1.35819       1.36318
  39  13 3330.5516    3.5830  1.8426 13.0329  0.0000      0.739811  0.0347   0.0410   0.0655    0.0539   0.0000      0.322517   441.0182       8.16148       17.7581       2.61348      -2.10718     -0.622175      0.996107       1.32312       1.38459       1.58584       1.63623       1.65719
  39  14 3493.0967    2.9451  2.7848 12.4765 -0.0001       1.52350  0.0440   0.0275   0.0829    0.0386   0.0000      0.207586   441.8299       10.3531       15.7962       4.35355      -2.84871      -1.57528       1.18873       1.62837       1.77020       1.92159       1.96273       1.99978
  39  15 3653.0155    2.3689  4.5409 11.8249 -0.0001      0.423167  0.0596   0.0178   0.1116    0.0314   0.0000      0.115955   437.5748       4.83127       17.0843       3.70589      -1.52956       1.04592       1.67918       2.20520       2.47663       2.65131       2.77513       2.76187
  39  16 3811.8240    1.9195  6.8227 11.3248  0.0010      0.490033  0.0827   0.0122   0.1504    0.0265   0.0000     0.0741709   439.8755       7.89817       15.8504       3.76802    -0.0770150       1.23878       2.20330       2.92907       3.33097       3.56167       3.69547       3.69485
  39  17 3969.1126    1.5999  9.1547 11.0671 -0.0000      0.538536  0.1133   0.0092   0.1994    0.0246   0.0000     0.0712659   437.4544       14.2080       20.1197      -3.22238      -1.95016       4.08206       2.82067       3.74719       4.25364       4.55301       4.75513       4.76408
  39  18 4125.2428    1.2706 12.1416 10.9395 -0.0004      0.323522  0.1746   0.0068   0.2798    0.0217   0.0000     0.0818714   442.0241       16.4457       15.3327     -0.164765     -0.782200       9.78324       3.85282       5.12020       5.79680       6.30052       6.47300       6.44932
  40   3 1530.3420    0.1965  0.1659  9.9754  0.0000       38.7962  0.0092   0.0078   0.0233    0.0242   0.0000       12.6671   441.3682    -0.0820348       21.8814     0.0333282      -3.45692     -0.866524      0.291932      0.415069      0.479127      0.453988      0.533363      0.494791
  40   4 1743.2823    0.3785  0.3011  9.9582  0.0000       12.1974  0.0108   0.0098   0.0237    0.0322   0.0000       2.70109   440.6630    -0.0617339       21.5550     -0.600153      -2.84309      0.784378      0.411113      0.578055      0.632089      0.772660      0.772975      0.789232
  40   5 1941.4764    0.5779  0.5552  9.9811  0.0000       10.5613  0.0158   0.0110   0.0314    0.0483   0.0000       1.32935   441.2248      0.123755       22.1877      0.533720      -3.26619       1.66416      0.549772      0.756740      0.834129      0.917793      0.909734      0.965069
  40   6 2134.0797    0.8587  0.8164 10.3910  0.0000       7.03470  0.0202   0.0138   0.0401    0.0610   0.0000      0.913236   440.6972       2.45116       20.1355       1.08318      -1.34017      0.753350      0.616421      0.867707      0.925445       1.04231       1.00095       1.03023
  40   7 2319.4366    1.2927  1.0837 11.0913  0.0000       4.25396  0.0256   0.0187   0.0493    0.0705   0.0000      0.784794   441.3748       1.61813       22.2600      0.140489      -2.06999       1.27257      0.715884      0.944691       1.03514       1.11791       1.19607       1.20226
  40   8 2498.0977    1.8082  1.1287 11.8997  0.0000       4.10691  0.0274   0.0263   0.0500    0.0700   0.0000      0.772116   441.8463       3.32797       21.1135      0.390640      -1.66421     -0.899316      0.736584       1.00965       1.09192       1.17419       1.22535       1.23245
  40   9 2673.9747    2.5126  1.0743 12.6077  0.0000       2.97994  0.0257   0.0367   0.0464    0.0689   0.0000      0.732470   440.9936       3.40343       20.7592     -0.628060     -0.837417       1.40480      0.732187      0.986713       1.09588       1.16038       1.23566       1.20996
  40  10 2848.3666    3.3749  1.0163 12.9363  0.0000       1.66346  0.0230   0.0492   0.0441    0.0735   0.0000      0.730622   441.8596       4.55549       20.0745       2.05302      -2.65414      -1.34654      0.694834      0.894694      0.984693       1.09218       1.10139       1.12512
  40  11 3020.1869    3.9413  1.1088 13.4101  0.0000      0.637448  0.0252   0.0564   0.0475    0.0762   0.0000      0.661993   440.7618       5.73851       19.9258       2.73768      -3.92513      0.490299      0.734203      0.984822       1.10702       1.24916       1.28588       1.30768
  40  12 3188.8716    4.0226  1.3123 13.6479  0.0000       1.06509  0.0302   0.0550   0.0539    0.0639   0.0000      0.605445   439.9729       6.43282       18.7918       2.80535      -1.44735      0.674407      0.849665       1.10514       1.24585       1.37409       1.39507       1.43445
  40  13 3354.8671    3.4441  1.8818 13.1575  0.0000      0.536947  0.0361   0.0396   0.0659    0.0494   0.0000      0.349577   442.5127       3.87474       17.1277       3.79536      -2.29959      -3.23236      0.993717       1.32458       1.45756       1.61600       1.67338       1.65814
  40  14 3518.5130    2.8124  3.1264 12.2966 -0.0002      0.859952  0.0476   0.0244   0.0867    0.0372   0.0000      0.173401   441.0102       12.1216       17.7401       2.54492     -0.957660       1.78736       1.27077       1.71861       1.90065       2.06612       2.13028       2.14864
  40  15 3679.6718    2.2886  4.6700 11.7853  0.0000      0.436059  0.0619   0.0166   0.1131    0.0294   0.0000      0.116482   439.5631       12.2615       13.4839       3.13299       3.32961       1.34205       1.63932       2.20153       2.42810       2.65981       2.72063       2.74287
  40  16 3839.1939    1.8538  7.2372 11.3111  0.0000      0.325119  0.0873   0.0115   0.1573    0.0257   0.0000     0.0772089   438.0493       8.94806       13.8860       5.18753       2.11071      -8.45678       2.23623       2.99815       3.30471       3.68360       3.76061       3.78580
  40  17 3997.0139    1.5622 10.0195 10.9989  0.0006      0.200171  0.1272   0.0083   0.2142    0.0242   0.0000     0.0695108   443.4528       17.8245       16.1383      -1.11017       2.57303      0.565353       2.98926       3.99109       4.47454       4.75634       4.96401       5.02611
  40  18 4154.4308    1.2534 12.8117 10.9074 -0.0017      0.334717  0.1828   0.0065   0.2837    0.0211   0.0000     0.0748265   439.3165       7.35258       9.95518      -6.65298      -8.59220      0.158781       3.88412       5.23833       5.91300       6.36159       6.58577       6.69919
  41   3 1544.3731    0.1958  0.1684  9.9600  0.0000       30.9465  0.0111   0.0075   0.0217    0.0240   0.0000       11.8925   441.5367      0.288723       21.3228     -0.231510      -3.62153      0.289966      0.463629      0.634905      0.731945      0.740721      0.814169      0.776308
  41   4 1758.0805    0.3798  0.3297  9.9569  0.0000       15.8696  0.0122   0.0093   0.0232    0.0316   0.0000       2.75315   441.6129      0.187718       20.6804      0.107854      -2.31628       1.26340      0.420762      0.550541      0.627176      0.690676      0.778182      0.828051
  41   5 1957.5724    0.5868  0.5753 10.1498  0.0000       11.9459  0.0163   0.0111   0.0330    0.0450   0.0000       1.42573   441.2402       1.23006       22.7888      0.393677      -3.51294     -0.166817      0.538583      0.720072      0.827842      0.919466      0.973574      0.980075
  41   6 2151.2260    0.9204  0.8264 10.5075  0.0000       6.28831  0.0202   0.0146   0.0400    0.0605   0.0000      0.889653   441.1163      0.548280       21.7110      0.762581      -4.00423     -0.686789      0.633547      0.831324      0.925253      0.954170       1.02827       1.04204
  41   7 2337.3538    1.3148  1.0415 11.1085 -0.0003       5.03405  0.0244   0.0193   0.0466    0.0710   0.0000      0.766782   440.6284      0.695194       19.6453      -1.09152      -1.37951      0.377704      0.710453      0.943813       1.06620       1.19676       1.16900       1.18852
  41   8 2516.7373    1.9177  1.1678 11.8223  0.0000       4.36221  0.0267   0.0271   0.0509    0.0778   0.0000      0.708454   440.7545       1.82335       20.4360       1.45827      -1.91967     -0.726065      0.781207      0.998611       1.13872       1.22148       1.28090       1.28417
  41   9 2693.6532    2.6577  1.0806 12.4822  0.0000       3.43718  0.0248   0.0382   0.0452    0.0767   0.0000      0.702704   441.4505       4.17471       20.5279       1.16194      -2.19394     -0.205486      0.676329      0.905205      0.990756       1.08196       1.11193       1.14795
  41  10 2869.0546    3.3969  1.0262 13.1863  0.0000       1.40749  0.0243   0.0495   0.0437    0.0686   0.0000      0.702165   442.1337       2.55533       21.3864       1.26812      0.282657     -0.769285      0.700614      0.928901      0.997476       1.10913       1.08495       1.13093
  41  11 3041.8585    4.0388  1.1224 13.3165  0.0000       1.99084  0.0250   0.0563   0.0461    0.0782   0.0000      0.618063   440.2272       4.54989       18.2352      0.183037      -1.66093     -0.227320      0.690804      0.929387       1.00952       1.13234       1.15379       1.12745
  41  12 3211.5754    3.9386  1.4425 13.5253  0.0000       1.33065  0.0313   0.0505   0.0571    0.0566   0.0000      0.558960   441.9143       7.95729       20.2740       3.88088      -1.93562      0.622129      0.817440       1.13667       1.22256       1.33054       1.34604       1.36160
  41  13 3378.8089    3.4409  2.0666 12.9059  0.0000       1.04905  0.0372   0.0364   0.0661    0.0474   0.0000      0.298492   442.9310       6.54555       17.5899       5.44742      0.303728       2.82786       1.00757       1.37018       1.52340       1.64188       1.68302       1.68188
  41  14 3543.6871    2.7441  3.4197 12.1609  0.0000      0.910647  0.0489   0.0226   0.0897    0.0352   0.0000      0.153506   442.1641       9.97889       13.4711      -1.89551      -2.19913       3.11659       1.29324       1.71730       1.90124       2.10235       2.18269       2.18755
  41  15 3706.1166    2.1759  5.0930 11.6683  0.0000      0.673336  0.0654   0.0151   0.1192    0.0281   0.0000      0.107763   437.3764       6.76034       15.2790       4.07040       1.17286    -0.0901149       1.67818       2.26721       2.50587       2.76160       2.77282       2.81805
  41  16 3866.3128    1.7952  7.6214 11.1985  0.0000      0.258101  0.0914   0.0107   0.1632    0.0258   0.0000     0.0757481   436.1398       9.86501       12.1151       5.13318       2.82195      0.881778       2.28130       3.04756       3.42406       3.69985       3.89158       3.92567
  41  17 4025.6945    1.4975 10.7951 10.9912  0.0007      0.378791  0.1411   0.0077   0.2313    0.0231   0.0000     0.0739698   443.3167       10.1017       10.1574       4.08406      -4.33056      -6.65220       3.11259       4.15067       4.64091       5.06580       5.19498       5.19793
  41  18 4182.8682    1.2087 13.1853 10.8620  0.0012      0.142689  0.1893   0.0061   0.2910    0.0204   0.0000     0.0774130   441.5539       3.15345       13.6381       20.7397       2.41771      -12.3497       3.89807       5.23281       5.90519       6.37649       6.47747       6.58950
  42   2 1314.2325    0.1096  0.0854 10.0656  0.0000       4.98182  0.0130   0.0076   0.0198    0.0193   0.0000       63.5737   441.9800     -0.338802       21.0252    -0.0174305      -3.02232     -0.483411      0.447947      0.477853      0.660416      0.562499      0.676357      0.599691
  42   3 1558.2020    0.2054  0.2317 10.0086  0.0000       16.8396  0.0127   0.0071   0.0247    0.0242   0.0000       8.87016   441.4362      0.194888       21.6353     -0.788030      -3.04817     0.0110276      0.411129      0.483809      0.576901      0.635635      0.685662      0.668041
  42   4 1772.6845    0.4022  0.3567 10.0270  0.0000       15.9068  0.0128   0.0095   0.0244    0.0321   0.0000       2.43746   441.6633     0.0142208       21.8601      0.547223      -3.69718     -0.419521      0.429003      0.550515      0.601259      0.638327      0.683844      0.733610
  42   5 1973.4509    0.6191  0.6215 10.0408  0.0000       10.5384  0.0171   0.0110   0.0327    0.0499   0.0000       1.20957   441.6583       1.00865       20.6393      0.205396      -3.18628      -2.33601      0.554577      0.729687      0.762014      0.837938      0.889787      0.895941
  42   6 2168.2551    0.9361  0.8458 10.5667  0.0000       6.51659  0.0203   0.0146   0.0398    0.0622   0.0000      0.873889   440.9904      0.346726       21.6027       1.30383      -4.70638       1.14965      0.596340      0.792321      0.860457      0.925035       1.01887      0.997880
  42   7 2354.9241    1.3663  1.1222 11.3168  0.0000       4.26116  0.0267   0.0196   0.0499    0.0707   0.0000      0.799801   441.2213       1.64259       19.4982      0.105473      -1.26780     -0.247249      0.705943      0.952562       1.03542       1.17282       1.17200       1.18731
  42   8 2535.2180    1.9513  1.2740 11.7970  0.0000       3.78749  0.0285   0.0257   0.0526    0.0750   0.0000      0.656875   441.2738       1.90731       19.8555       1.56805      -2.70637      -1.60558      0.751729      0.991042       1.09897       1.21355       1.22814       1.25277
  42   9 2713.1904    2.6814  1.1707 12.4906  0.0000       2.71014  0.0269   0.0365   0.0476    0.0773   0.0000      0.863321   442.5791       3.71112       21.6611      0.794507      -2.03780     -0.113109      0.719566      0.980501       1.08435       1.21569       1.26155       1.30038
  42  10 2889.4863    3.5031  1.1261 12.9451  0.0000    -0.0997863  0.0250   0.0476   0.0462    0.0801   0.0000      0.651155   439.6212       3.59261       20.5712       1.07939      -2.81894       1.88540      0.673312      0.882412      0.948040       1.05303       1.09915       1.11813
  42  11 3063.1087    4.1417  1.0647 13.6214  0.0000       1.51737  0.0244   0.0589   0.0449    0.0680   0.0000      0.571274   440.6692       6.27411       18.8303       2.19386      -2.96539       1.04525      0.670367      0.894804      0.985648       1.08425       1.09517       1.13630
  42  12 3233.8574    3.8879  1.5502 13.3773  0.0000       1.04953  0.0311   0.0466   0.0572    0.0543   0.0000      0.499540   440.4334       6.83710       17.8848       3.63334      -4.05423       2.89437      0.816404       1.06183       1.21890       1.38522       1.45550       1.45279
  42  13 3402.2218    3.3581  2.2805 12.6993  0.0000      0.297490  0.0385   0.0329   0.0685    0.0472   0.0000      0.255169   443.2522       7.25960       18.1712       3.73750      -1.52030       1.20919       1.01531       1.34977       1.49549       1.66222       1.70749       1.74044
  42  14 3568.4648    2.6612  3.8247 12.0104  0.0000      0.694302  0.0518   0.0203   0.0936    0.0336   0.0000      0.122091   442.9493       9.49586       21.1090       6.24318      -2.84853      -1.11025       1.35237       1.83283       2.03213       2.20449       2.31010       2.30702
  42  15 3732.0097    2.1661  5.6324 11.5440  0.0000      0.570137  0.0678   0.0141   0.1244    0.0276   0.0000     0.0929495   440.1831       13.8405       13.2169       3.07363      -6.58622       4.71201       1.71658       2.27414       2.52850       2.78678       2.91780       2.88784
  42  16 3893.3447    1.7505  8.0567 11.2387 -0.0001      0.209612  0.0979   0.0101   0.1719    0.0249   0.0000     0.0773459   441.4806       9.58736       7.73696       1.56246      -1.82626       4.65104       2.32959       3.17595       3.51600       3.86811       3.99934       4.07517
  42  17 4053.1586    1.4229 10.7581 11.0444 -0.0007      0.296094  0.1457   0.0073   0.2332    0.0223   0.0000     0.0786303   442.3587       15.5861       25.2220      0.102339      -6.60524       10.1293       3.10779       4.17560       4.72242       5.02185       5.33048       5.26985
  43   2 1326.7222    0.1189  0.0994 10.0899  0.0000       41.1154  0.0128   0.0077   0.0199    0.0202   0.0000       49.5485   442.4713     -0.155996       21.4249     -0.163600      -3.75415      0.577441      0.456417      0.554582      0.628515      0.794636      0.584111      0.710244
  43   3 1571.8074    0.2174  0.2278 10.0049  0.0000       21.7001  0.0111   0.0072   0.0245    0.0244   0.0000       8.33797   441.2817     -0.300556       22.1954       1.11433      -3.35134      0.977793      0.385034      0.506896      0.529884      0.561644      0.604606      0.615823
  43   4 1787.0893    0.3929  0.4552  9.9874  0.0000       12.4145  0.0149   0.0086   0.0311    0.0341   0.0000       2.11887   441.4286     -0.652814       20.6094      0.695850      -1.43059     -0.560580      0.441202      0.593252      0.717077      0.734914      0.777162      0.794268
  43   5 1989.1513    0.6284  0.6329 10.1574  0.0000       10.4122  0.0159   0.0112   0.0355    0.0484   0.0000       1.21118   441.9610     0.0642229       21.1271       1.13432      -1.38621     -0.879215      0.484944      0.645818      0.715379      0.812936      0.829190      0.864019
  43   6 2184.9663    0.9856  0.8573 10.5666  0.0000       5.41541  0.0200   0.0151   0.0405    0.0668   0.0000      0.843772   442.1441     -0.564742       21.4115      0.815626      -3.55444     -0.521073      0.615479      0.771854      0.846984      0.949609      0.973627       1.02458
  43   7 2372.4133    1.4363  1.0943 11.4013  0.0000       5.37434  0.0254   0.0206   0.0478    0.0668   0.0000      0.789088   440.1830       1.70986       21.7660       2.37045      -3.65161     -0.397683      0.674294      0.853955      0.941590       1.06993       1.11093       1.13042
  43   8 2553.4855    2.0152  1.1844 11.9795  0.0000       3.63284  0.0269   0.0273   0.0499    0.0723   0.0000      0.736960   441.6473       2.40624       22.1579       2.90063      0.340498    -0.0765814      0.687000      0.952798       1.05449       1.19457       1.21431       1.20222
  43   9 2732.5531    2.7902  1.0861 12.8026  0.0000       2.35983  0.0248   0.0395   0.0461    0.0688   0.0000      0.697105   440.9592       3.29450       21.7284      0.822553      -1.58917      -1.43125      0.666411      0.851938      0.931001       1.05371       1.09671       1.08850
  43  10 2909.8186    3.5678  1.0446 13.1889  0.0000       3.65806  0.0238   0.0501   0.0433    0.0713   0.0000      0.704456   441.4378       5.11208       19.5404       2.21769      -3.03244      -2.36342      0.653383      0.847974      0.942548       1.01129       1.08636       1.06339
  43  11 3084.1792    4.2542  1.2281 13.4665  0.0035       1.25407  0.0260   0.0567   0.0499    0.0767   0.0000      0.654873   440.8663       5.13450       22.2732       2.66086      -3.34250     -0.229011      0.670958      0.895077       1.00262       1.12160       1.12497       1.18148
  43  12 3255.8573    3.8688  1.5764 13.4415  0.0000       1.22689  0.0315   0.0465   0.0593    0.0543   0.0000      0.462404   441.2330       6.53219       20.6018       2.12209      -3.36044     -0.162353      0.818157       1.10213       1.20730       1.31398       1.38887       1.38548
  43  13 3425.5175    3.2261  2.5465 12.7057  0.0000       1.15372  0.0419   0.0299   0.0731    0.0405   0.0000      0.244903   439.0397       8.25166       16.8464       5.30294      -1.47651      -2.45898       1.03545       1.38075       1.54531       1.70296       1.72157       1.75571
  43  14 3592.6857    2.5557  4.0235 12.0285  0.0000      0.528453  0.0542   0.0192   0.0988    0.0317   0.0000      0.137832   441.0121       8.26863       21.9179       1.27997      -5.92241       1.74099       1.35575       1.81490       2.00887       2.20124       2.27384       2.31367
  43  15 3757.4539    2.0840  6.2121 11.4855  0.0000      0.430995  0.0746   0.0129   0.1326    0.0265   0.0000     0.0861720   444.7697       9.70744       16.1459       5.59797      -7.21491       2.73862       1.84598       2.42208       2.72656       2.99011       3.11122       3.10916
  43  16 3919.9604    1.6937  8.6897 11.1979 -0.0002      0.277033  0.1076   0.0091   0.1849    0.0243   0.0000     0.0763632   444.7600       14.3243       15.3684       3.12857      -2.05773      -1.97474       2.41715       3.25453       3.66494       4.01534       4.14704       4.12926
  43  17 4080.8937    1.3942 11.7094 11.0061 -0.0001      0.380380  0.1590   0.0068   0.2501    0.0218   0.0000     0.0798626   445.7374       6.21104       12.3509       10.2884       1.88974       1.98798       3.24834       4.40700       4.98665       5.42434       5.62147       5.68073
  44   2 1339.0840    0.1106  0.0971 10.0832  0.0000       10.1847  0.0172   0.0073   0.0245    0.0192   0.0000       57.7218   442.1223      0.201228       20.9299      0.562318      -3.40127      0.446875      0.518268      0.483002      0.700829       1.07209       1.03909      0.949417
  44   3 1585.2461    0.2299  0.2258  9.9882  0.0000       31.3100  0.0109   0.0074   0.0230    0.0246   0.0000       7.77435   441.7201      0.808046       21.2978     -0.530430      -3.51008      0.217437      0.389793      0.526612      0.623755      0.680798      0.691278      0.658736
  44   4 1801.2889    0.4361  0.4221  9.8874  0.0000       8.71636  0.0129   0.0092   0.0268    0.0367   0.0000       1.84887   441.6114     -0.361497       21.2600     -0.973974      -3.46374       1.42892      0.426353      0.543630      0.626189      0.701803      0.716404      0.743236
  44   5 2004.7236    0.6681  0.6149 10.2058  0.0000       10.1139  0.0157   0.0116   0.0322    0.0476   0.0000       1.19484   441.3553     -0.199799       21.0933       1.19118      -1.73725     -0.896150      0.465077      0.603520      0.690864      0.758018      0.780794      0.793463
  44   6 2201.5613    1.0276  0.8861 10.6762  0.0000       6.69086  0.0201   0.0151   0.0412    0.0647   0.0000      0.864291   441.3053       1.06638       21.4619       1.53611      -3.60868     -0.367595      0.561741      0.721135      0.803258      0.904195      0.947221      0.964278
  44   7 2389.5598    1.5338  1.1066 11.4047  0.0000       4.04283  0.0250   0.0212   0.0457    0.0735   0.0000      0.723136   440.5826       3.81444       21.2173       1.49146     -0.154038      -1.00578      0.637986      0.830068      0.941444       1.01520       1.01388       1.08501
  44   8 2571.5870    2.0936  1.2555 12.0821  0.0000       2.80857  0.0274   0.0276   0.0514    0.0706   0.0000      0.641931   440.8409       1.34796       20.4653      0.246668      -5.47502    -0.0746042      0.687567      0.953450       1.02481       1.11613       1.17962       1.20774
  44   9 2751.7072    2.8660  1.0187 12.8328  0.0000       2.98145  0.0228   0.0405   0.0418    0.0643   0.0000      0.672584   441.1460       3.12213       20.6583      0.241461      -3.99915     0.0463881      0.611547      0.808450      0.896291      0.987843       1.05011       1.03947
  44  10 2929.8093    3.7610  1.0877 13.1046  0.0000       2.62774  0.0226   0.0507   0.0450    0.0748   0.0000      0.729240   441.0144       4.05752       21.0169      0.106576      -1.42550     -0.890858      0.617260      0.827247      0.913346       1.03801       1.06628       1.07991
  44  11 3104.8898    4.1784  1.1586 13.7999  0.0000      0.247008  0.0268   0.0575   0.0472    0.0650   0.0000      0.718628   440.0708       4.03394       20.4945      0.904520      -2.25591      -1.90315      0.676476      0.926182      0.982963       1.10462       1.14447       1.14667
  44  12 3277.5851    3.7558  1.6467 13.4707  0.0000      0.982636  0.0332   0.0437   0.0586    0.0515   0.0000      0.399454   441.8926       4.85100       18.7543       2.38684      -5.12456      -1.16381      0.820811       1.08591       1.19553       1.31143       1.41196       1.41639
  44  13 3448.2498    3.1176  2.6222 12.7449 -0.0001      0.853933  0.0423   0.0281   0.0762    0.0374   0.0000      0.239597   440.7903       5.75560       17.5160       6.39689      -2.95176       2.38728       1.02558       1.38140       1.53383       1.67894       1.76863       1.82707
  44  14 3616.7659    2.5140  4.4292 11.8954  0.0001      0.667860  0.0558   0.0176   0.1035    0.0308   0.0000      0.117464   444.2199       9.77478       17.5894       4.38612      -2.54570       3.61585       1.38071       1.84754       2.05309       2.24214       2.36368       2.40327
  44  15 3782.7513    2.0236  6.5394 11.4783 -0.0003      0.413814  0.0773   0.0121   0.1418    0.0261   0.0000     0.0862948   441.8017       9.58777       20.3946       2.81091       1.04945      0.161110       1.85724       2.49184       2.79672       3.01951       3.11863       3.18608
  44  16 3946.2634    1.6596  9.4203 11.1806  0.0012      0.331020  0.1171   0.0085   0.1974    0.0240   0.0000     0.0762194   444.0060       10.0622       24.7087       6.13385      -11.0937      -3.02430       2.52949       3.40239       3.77526       4.11306       4.27847       4.37570
  44  17 4108.0039    1.3245 12.1460 11.0040 -0.0015      0.328030  0.1732   0.0064   0.2593    0.0213   0.0000     0.0820767   432.8605       9.47319       20.8143       2.57148      -11.4899       4.29625       3.34202       4.51587       5.05193       5.46614       5.65552       5.68626
  45   2 1351.2670    0.1141  0.1094 10.0880  0.0000       4.69064  0.0122   0.0069   0.0267    0.0191   0.0000       48.3704   441.9848     -0.248703       21.2673     -0.214432      -3.38707     0.0600526      0.421083      0.514386      0.651552      0.702129      0.697253      0.690202
  45   3 1598.4423    0.2405  0.2221 10.0062  0.0000       24.2291  0.0106   0.0075   0.0219    0.0242   0.0000       7.08778   442.2398     -0.420788       21.7098      0.925635      -2.47581      0.111195      0.445781      0.538139      0.689687      0.772678      0.745288      0.777586
  45   4 1815.3416    0.4453  0.4015 10.0248  0.0000       14.1427  0.0116   0.0096   0.0274    0.0343   0.0000       2.05469   441.0575      0.105980       21.0513      0.764151      -3.13095      0.945458      0.373982      0.493506      0.543320      0.620217      0.665460      0.652374
  45   5 2020.1025    0.7109  0.7192 10.1078  0.0000       8.63115  0.0176   0.0113   0.0348    0.0555   0.0000       1.01019   442.1107     -0.101438       20.7886      0.987178      -4.23160      0.817583      0.491956      0.657475      0.739200      0.799306      0.868071      0.856919
  45   6 2217.9394    1.0355  0.9400 10.8520  0.0000       7.91471  0.0227   0.0151   0.0415    0.0610   0.0000      0.913564   440.9475       1.46572       22.7335     -0.294744      -4.11854      -1.81930      0.599952      0.799526      0.866185      0.920373      0.969334       1.00682
  45   7 2406.5500    1.5660  1.2022 11.4061  0.0000       2.85881  0.0270   0.0206   0.0493    0.0747   0.0000      0.735940   441.9590       2.60781       21.2601      0.859737      -2.93494      0.208412      0.651665      0.903418      0.973296       1.09366       1.10505       1.12323
  45   8 2589.5908    2.2233  1.2288 12.1654  0.0000       3.33205  0.0268   0.0292   0.0480    0.0705   0.0000      0.619827   442.1331       1.39484       20.8364       2.41010      -2.11428     -0.634280      0.681063      0.915872      0.995221       1.13226       1.18268       1.22594
  45   9 2770.6715    2.9351  1.1120 12.8719  0.0000       2.53860  0.0246   0.0397   0.0448    0.0655   0.0000      0.721378   441.9194       3.08358       20.8484      0.569541      -2.43564     -0.838245      0.619824      0.838933      0.928211      0.984236       1.01939       1.02716
  45  10 2949.5648    3.8245  1.0763 13.2834  0.0000      0.948263  0.0232   0.0520   0.0432    0.0718   0.0000      0.686019   441.2304       4.61172       21.9396       1.77653      -1.80342     -0.384017      0.597556      0.816364      0.880688      0.968629      0.986423       1.00327
  45  11 3125.5262    4.1515  1.1802 13.6495  0.0000      0.663180  0.0264   0.0553   0.0469    0.0717   0.0000      0.601581   442.6473       6.48920       19.5830       2.49269      -4.46100     -0.178249      0.649078      0.868898      0.969936       1.05443       1.12097       1.17344
  45  12 3299.1430    3.7991  1.7667 13.3067  0.0000       1.61511  0.0327   0.0415   0.0600    0.0491   0.0000      0.347642   441.7503       8.25335       20.8457       2.40773      0.870449       1.86331      0.793081       1.07811       1.16756       1.31886       1.33513       1.34845
  45  13 3470.8869    3.0672  2.8868 12.5323  0.0000       1.43963  0.0431   0.0260   0.0790    0.0366   0.0000      0.217466   440.8961       6.95623       22.2379       5.08823      -4.84778      -1.72354       1.01540       1.36327       1.50137       1.65368       1.70828       1.71817
  45  14 3640.3688    2.5085  4.5154 11.8776  0.0000      0.477355  0.0569   0.0171   0.1008    0.0296   0.0000      0.115615   440.6329       10.3500       16.9420       9.38018      -1.52042     -0.556148       1.37555       1.82670       2.01229       2.19876       2.31490       2.33719
  45  15 3807.7216    1.9361  6.9330 11.4619 -0.0012      0.624953  0.0834   0.0113   0.1497    0.0255   0.0000     0.0876810   438.4340       5.80468       17.1485       7.23584      0.857747      -5.35019       1.91022       2.56575       2.85261       3.18050       3.26292       3.29682
  45  16 3972.0564    1.5685  9.8165 11.2032 -0.0009      0.232543  0.1307   0.0079   0.2089    0.0232   0.0000     0.0853792   440.3108       3.65698       13.9535       3.47181     -0.826003      -9.89270       2.64488       3.58393       3.99573       4.34247       4.48098       4.51803
  45  17 4135.1199    1.2994 13.0199 10.9634  0.0005      0.406310  0.1821   0.0061   0.2725    0.0203   0.0000     0.0751493   441.6918       13.1476       21.2054       2.15736      -11.9044      0.370126       3.40618       4.53858       5.11577       5.51862       5.70497       5.76884
  46   2 1363.3176    0.1196  0.1122 10.0312  0.0000       36.5313  0.0112   0.0068   0.0219    0.0198   0.0000       41.1080   441.6132     -0.600888       21.6370      0.110514      -3.37671     -0.306643      0.338365      0.468138      0.505903      0.622591      0.636080      0.672811
  46   3 1611.4336    0.2519  0.2594  9.9407  0.0000       16.3231  0.0124   0.0072   0.0219    0.0250   0.0000       5.90776   442.0551     -0.637405       22.3653      0.586241      -3.02512      -1.04509      0.366626      0.488293      0.511251      0.556445      0.578984      0.608830
  46   4 1829.2712    0.4480  0.4184 10.0331  0.0000       17.0958  0.0129   0.0093   0.0265    0.0343   0.0000       2.11138   441.4272      0.799986       20.6658      0.777575      -2.53172      0.881731      0.382610      0.524143      0.588615      0.651005      0.664142      0.698665
  46   5 2035.3636    0.7138  0.6829 10.2117  0.0000       10.3763  0.0167   0.0115   0.0344    0.0494   0.0000       1.10608   441.1935       2.18582       21.2375      -1.32132      -3.70912      0.882730      0.469729      0.589635      0.644441      0.742101      0.752664      0.745953
  46   6 2234.1282    1.0854  0.9452 10.7171  0.0000       7.14944  0.0212   0.0154   0.0411    0.0650   0.0000      0.831999   440.5485       2.40103       22.6974      0.679554      -3.13382      0.168180      0.548347      0.742928      0.812324      0.878783      0.923648      0.969519
  46   7 2423.5175    1.5926  1.2841 11.3561  0.0000       5.11945  0.0272   0.0201   0.0505    0.0708   0.0000      0.672647   441.9948       1.58574       22.4756     -0.156963      -1.41468     -0.193643      0.645313      0.856331      0.964763       1.05315       1.10165       1.11190
  46   8 2607.3880    2.2097  1.2073 12.3890  0.0000       2.41386  0.0265   0.0297   0.0511    0.0640   0.0000      0.765850   441.9762       1.08921       19.9752       1.78145      -1.41874      -1.33619      0.649845      0.861723      0.973574       1.08822       1.15099       1.18497
  46   9 2789.4724    3.1031  1.1109 12.8921  0.0000       1.32801  0.0243   0.0416   0.0453    0.0690   0.0000      0.728806   442.7225       3.22789       20.9435    -0.0711165      -3.77730       3.46746      0.597988      0.754066      0.867202      0.910537      0.981645      0.975708
  46  10 2969.1899    3.9256  1.1674 13.1869  0.0000      0.804990  0.0253   0.0507   0.0443    0.0793   0.0000      0.599717   441.4894       5.08080       21.6057       2.52853      -2.38952     -0.362410      0.631669      0.855626      0.939698       1.02067       1.06453       1.13884
  46  11 3145.9291    4.1710  1.2837 13.6679  0.0000       1.54890  0.0279   0.0535   0.0493    0.0642   0.0000      0.576281   440.6376       6.14307       21.1852       2.95611      -3.04455      0.228225      0.673985      0.889060      0.991934       1.07253       1.12368       1.14198
  46  12 3320.3273    3.6699  1.8572 13.2313  0.0000       1.45915  0.0333   0.0396   0.0614    0.0479   0.0000      0.358124   442.5803       9.13986       22.9176       1.55958       1.33922       1.53022      0.799031       1.09258       1.19871       1.33082       1.41586       1.39546
  46  13 3493.0238    3.0305  3.1749 12.3530  0.0000       1.10178  0.0443   0.0241   0.0802    0.0356   0.0000      0.176635   442.1009       7.80366       18.2987       5.43185      -1.99598       2.70719       1.04311       1.41367       1.55503       1.75976       1.80359       1.88084
  46  14 3663.5530    2.3638  4.7314 11.8973  0.0000      0.462114  0.0603   0.0160   0.1090    0.0281   0.0000      0.120633   442.1178       6.22938       18.7146       6.09580       1.19931      0.256428       1.40324       1.89573       2.10687       2.26409       2.38240       2.44363
  46  15 3832.0945    1.9643  7.4856 11.3574  0.0000      0.528445  0.0883   0.0107   0.1546    0.0256   0.0000     0.0791044   438.7367       10.4173       14.2141     -0.999949      -10.0282      -4.94300       1.94665       2.59724       2.94677       3.16116       3.34655       3.41127
  46  16 3997.7999    1.5471  9.9068 11.1355 -0.0005      0.506686  0.1289   0.0077   0.2101    0.0232   0.0000     0.0877098   442.6214       5.24468       16.5165       5.68467       5.05807      -12.5162       2.57224       3.42765       3.86206       4.21780       4.40458       4.49858
  47   2 1375.1948    0.1175  0.1051 10.0492  0.0000       35.6102  0.0109   0.0068   0.0240    0.0196   0.0000       42.8290   441.9418     -0.450676       21.6424     -0.266609      -3.67082     -0.513744      0.310963      0.381675      0.436334      0.488628      0.487138      0.545949
  47   3 1624.2805    0.2532  0.2680  9.9907  0.0000       26.9010  0.0113   0.0072   0.0233    0.0250   0.0000       5.77939   441.2428    -0.0688313       21.6264      0.647356      -2.87733     -0.313662      0.335582      0.437143      0.486304      0.553254      0.539585      0.602684
  47   4 1842.9930    0.4740  0.4665  9.9613  0.0000       13.2709  0.0135   0.0091   0.0265    0.0371   0.0000       1.74388   442.8198      0.862432       22.0490     -0.118729      -2.34756     -0.706956      0.392867      0.533932      0.583063      0.657481      0.682638      0.688410
  47   5 2050.4387    0.7630  0.6644 10.2074  0.0000       9.38795  0.0160   0.0120   0.0316    0.0509   0.0000       1.03432   441.9826      0.423115       21.3281     -0.776268      -1.28141      0.167335      0.439755      0.578362      0.637479      0.690319      0.724313      0.742674
  47   6 2250.1364    1.1112  0.9953 10.9431  0.0000       7.52821  0.0221   0.0157   0.0432    0.0599   0.0000      0.846758   441.1936      0.112864       21.9149     -0.378981      -2.96124      0.271545      0.555419      0.728580      0.820384      0.900885      0.931741      0.945879
  47   7 2440.0989    1.6448  1.2527 11.4556  0.0000       3.75331  0.0261   0.0207   0.0505    0.0696   0.0000      0.676640   441.5323       2.07493       21.8783     0.0360046      -2.54180      0.124036      0.613790      0.826580      0.909809       1.02508       1.05639       1.07520
  47   8 2625.0383    2.3804  1.1202 12.3812  0.0000       2.29193  0.0245   0.0316   0.0447    0.0677   0.0000      0.684554   441.5138       2.11325       19.9764       1.20778      -2.57150     -0.635785      0.579536      0.778744      0.852567      0.952941      0.976760      0.979634
  47   9 2808.1962    3.1609  1.1339 12.9062  0.0000       2.34348  0.0240   0.0414   0.0458    0.0698   0.0000      0.641341   442.4865       3.21476       20.9137       1.85243      -3.40484     -0.139608      0.576189      0.799942      0.877551      0.961719      0.965234      0.988595
  47  10 2988.6615    3.9095  1.1744 13.3628  0.0000       2.54240  0.0244   0.0509   0.0468    0.0721   0.0000      0.771771   441.7844       4.29115       23.0882       1.99772      -1.15849      -1.29395      0.601505      0.788426      0.866317      0.946459      0.988245      0.994254
  47  11 3165.9978    4.1035  1.3393 13.6041  0.0000    -0.0150006  0.0272   0.0511   0.0508    0.0616   0.0000      0.676232   443.2504       4.95763       20.4426      0.979529      -2.33624       1.80986      0.643441      0.865906      0.955083       1.06410       1.10836       1.14112
  47  12 3341.1929    3.5852  2.0391 13.0876  0.0000    0.00216363  0.0350   0.0359   0.0632    0.0444   0.0000      0.284963   440.7409       6.90025       21.0930       2.26012      -3.07906     0.0211544      0.812115       1.08669       1.22664       1.35191       1.38205       1.39890
  47  13 3514.9242    2.9355  3.3892 12.3742  0.0000      0.578997  0.0458   0.0226   0.0845    0.0329   0.0000      0.139688   441.1284       6.46501       20.9795       5.80486      -1.06880     0.0876287       1.05331       1.44701       1.59036       1.73674       1.81194       1.85135
  47  14 3686.7582    2.3394  5.4784 11.7071  0.0001      0.620396  0.0646   0.0143   0.1178    0.0276   0.0000     0.0971209   439.2456       7.71735       20.4043     -0.332959      -4.74069       2.54565       1.45137       1.96180       2.15398       2.39620       2.46890       2.52064
  47  15 3856.1839    1.8823  8.1605 11.4030  0.0000      0.449290  0.0993   0.0097   0.1718    0.0244   0.0000     0.0864667   441.1743       9.99102       20.5420       1.47069      -5.08211     -0.241268       2.04236       2.72978       3.05714       3.36649       3.47149       3.53435
  47  16 4023.1377    1.5262 11.6436 11.1093  0.0000      0.385945  0.1550   0.0068   0.2388    0.0218   0.0000     0.0806652   446.7210       8.66342       13.1197      -4.34660       1.91757     -0.110808       2.86369       3.78880       4.24080       4.68675       4.84255       4.87987
  48   3 1636.9007    0.2822  0.2545  9.9703  0.0000       23.0413  0.0099   0.0077   0.0215    0.0248   0.0000       5.02142   442.0433    -0.0609819       22.0180    -0.0683146      -1.83905      0.650885      0.287179      0.385234      0.423892      0.490782      0.497561      0.515810
  48   4 1856.5968    0.4795  0.4769 10.0106  0.0000       13.6947  0.0132   0.0091   0.0281    0.0370   0.0000       1.76677   441.2320     -0.749991       21.4275      -1.00264      -3.65915     -0.104847      0.369798      0.485385      0.561272      0.620723      0.652251      0.682738
  48   5 2065.3821    0.7750  0.7044 10.3114  0.0000       9.59632  0.0163   0.0122   0.0338    0.0501   0.0000       1.02244   441.0414      0.694941       21.8052     -0.885817      -3.29722       1.47751      0.446591      0.590970      0.634346      0.703173      0.759449      0.782496
  48   6 2265.8563    1.1810  0.9826 10.9150  0.0000       4.53905  0.0210   0.0162   0.0418    0.0656   0.0000      0.754670   442.4433      0.942966       21.7274       1.23253      -2.66217      0.600603      0.533128      0.701973      0.789865      0.845809      0.871212      0.931838
  48   7 2456.6476    1.7213  1.2671 11.5534  0.0000       4.08030  0.0265   0.0213   0.0490    0.0676   0.0000      0.673032   441.1914       1.36699       21.5491       1.83122      -2.63127     -0.763690      0.614997      0.858874      0.940048       1.04922       1.06302       1.12744
  48   8 2642.5812    2.4595  1.3011 12.1916  0.0000       2.14843  0.0267   0.0297   0.0470    0.0666   0.0000      0.588425   440.9716       2.89495       20.4907      0.818177      -4.04570      0.341303      0.600311      0.810601      0.896623      0.991013       1.05504       1.06522
  48   9 2826.6351    3.3168  1.0965 13.1040  0.0000       2.08992  0.0232   0.0442   0.0442    0.0663   0.0000      0.687737   441.2980       3.49085       22.4609       1.22218      -1.95916     0.0409616      0.580642      0.763644      0.849365      0.916045      0.937769      0.968485
  48  10 3007.8502    4.0270  1.1167 13.5120  0.0000      0.966268  0.0241   0.0530   0.0430    0.0671   0.0000      0.777315   441.3539       4.84271       20.5738       3.21174      -3.67492      -1.22915      0.577285      0.777547      0.853593      0.923342      0.989596      0.987219
  48  11 3185.9454    4.1701  1.4059 13.4089  0.0000     0.0579522  0.0277   0.0489   0.0507    0.0642   0.0000      0.505416   440.6863       4.90281       21.9701      0.745508      -2.87327      0.661679      0.637867      0.854704      0.937425       1.01365       1.08382       1.07056
  48  12 3362.1360    3.4766  2.1474 13.0438  0.0000      0.781697  0.0360   0.0333   0.0643    0.0411   0.0000      0.275666   442.0688       6.56858       20.2654       4.65918     -0.682519      -1.36184      0.807225       1.07877       1.21296       1.33616       1.40288       1.39225
  48  13 3536.5528    2.8548  3.4643 12.2788  0.0000      0.384987  0.0464   0.0214   0.0861    0.0335   0.0000      0.157057   440.8138       6.34248       21.3079       3.60867      -1.11626      -2.22975       1.03524       1.39794       1.55968       1.72156       1.79995       1.81554
  48  14 3709.2722    2.2616  5.5946 11.7064  0.0000      0.524314  0.0655   0.0137   0.1216    0.0275   0.0000     0.0938015   442.0372       7.55405       21.5958       1.50107    -0.0954389     -0.674217       1.44685       1.93549       2.16990       2.33956       2.48911       2.50475
  48  15 3880.0027    1.8164  8.5257 11.3911  0.0000      0.518980  0.1068   0.0092   0.1784    0.0245   0.0000     0.0903444   435.3426       8.04836       14.8050       7.80848      -7.02917      -2.96223       2.12930       2.86813       3.21137       3.51797       3.70911       3.70627
  48  16 4047.8027    1.4656 11.6405 11.1563 -0.0007      0.286267  0.1599   0.0066   0.2431    0.0210   0.0000     0.0846208   439.9296       6.59221       16.2431       10.9428      -1.21718     0.0141033       2.83541       3.85151       4.32183       4.71324       4.83869       5.03098
  49   2 1398.5258    0.1292  0.1009 10.0620  0.0000       50.5492  0.0113   0.0071   0.0169    0.0201   0.0000       37.7385   441.9588      0.432582       21.9091      0.232656      -3.87157      0.593245      0.333809      0.492418      0.556548      0.614550      0.736262      0.706396
  49   3 1649.3610    0.2922  0.2686  9.9679  0.0000       18.8350  0.0098   0.0076   0.0222    0.0258   0.0000       4.43852   441.5090     -0.209511       21.8232      0.780914      -3.41304     -0.628996      0.298368      0.383343      0.459223      0.489679      0.462892      0.504286
  49   4 1870.0847    0.5176  0.5535 10.0114  0.0000       14.2903  0.0145   0.0092   0.0303    0.0388   0.0000       1.57159   441.4860     -0.169053       22.9045      0.390854      -3.33661      -1.28807      0.378546      0.501119      0.544140      0.614791      0.617646      0.642905
  49   5 2080.1475    0.8084  0.7712 10.3426  0.0000       7.56246  0.0174   0.0120   0.0349    0.0537   0.0000      0.925861   441.4222      0.269984       21.0631       1.15277      -2.96495     -0.746036      0.443192      0.592669      0.676105      0.724983      0.757865      0.774698
  49   6 2281.4477    1.1934  1.0510 10.9812  0.0000       4.74162  0.0226   0.0160   0.0441    0.0658   0.0000      0.773565   442.8637       1.37139       21.8238      0.553410      -2.85960      0.628547      0.535200      0.733560      0.805905      0.926007      0.968025      0.972002
  49   7 2472.9882    1.7861  1.1860 11.9964  0.0000       4.67173  0.0266   0.0238   0.0485    0.0621   0.0000      0.784198   442.8236       2.87855       19.1821       2.27712      -1.93814     -0.226192      0.569897      0.774189      0.882392      0.956237      0.993054       1.00558
  49   8 2659.9542    2.5268  1.2772 12.3112  0.0000       2.87521  0.0255   0.0311   0.0479    0.0713   0.0000      0.606244   441.5121      0.442593       22.6395       2.75356     -0.649685       1.55165      0.582971      0.778086      0.868742      0.954884      0.985974      0.996181
  49   9 2844.9391    3.3459  1.0725 13.1307  0.0000       2.12296  0.0231   0.0444   0.0417    0.0672   0.0000      0.666062   441.6101       3.11023       20.6664       2.07245      -4.85588      0.488468      0.555731      0.741913      0.827782      0.897813      0.951323      0.973307
  49  10 3026.9447    4.0651  1.1259 13.5388  0.0000       1.71873  0.0234   0.0522   0.0443    0.0668   0.0000      0.666806   440.7081       4.68628       21.2165      0.612823      -3.18712     -0.203885      0.552830      0.733204      0.812160      0.894277      0.941520      0.969623
  49  11 3205.8214    4.1317  1.4863 13.3515  0.0000       1.06126  0.0279   0.0464   0.0513    0.0592   0.0000      0.458428   441.4008       4.99015       20.9582       3.03305      -1.60730      -1.32559      0.653243      0.892177       1.00180       1.08132       1.13175       1.14918
  49  12 3382.8048    3.4589  2.2171 12.9934 -0.0000       1.06720  0.0366   0.0324   0.0631    0.0411   0.0000      0.277361   442.2076       8.27072       21.0563       2.94394      -1.40054      -3.09977      0.807898       1.08062       1.20054       1.30616       1.37376       1.41166
  49  13 3558.2271    2.7630  3.8661 12.1423 -0.0001      0.730502  0.0495   0.0193   0.0905    0.0318   0.0000      0.143913   442.0604       5.78857       20.4579       5.56612      -3.29890       1.85449       1.09330       1.44168       1.64093       1.79613       1.86194       1.90177
  49  14 3731.5724    2.2347  5.9591 11.6987  0.0000      0.430614  0.0697   0.0131   0.1258    0.0269   0.0000     0.0961534   441.0126       9.44654       18.8311       4.29525      -1.46154     0.0925159       1.49373       2.01587       2.25316       2.45345       2.55532       2.60902
  49  15 3903.2589    1.7763  8.9534 11.3961  0.0001      0.432440  0.1146   0.0086   0.1840    0.0240   0.0000     0.0903554   436.3656       9.03481       18.5348       5.30504      -3.58988      -4.01130       2.17406       2.90191       3.25352       3.57064       3.72778       3.76810
  49  16 4072.4061    1.4101 12.1560 11.1913  0.0006      0.279784  0.1732   0.0064   0.2571    0.0202   0.0000     0.0888944   440.8117       7.09322       17.6643       1.26527      -6.71651       2.83282       2.98691       3.98039       4.49885       4.90732       5.19332       5.24140
  50   2 1409.9721    0.1342  0.1327 10.0505  0.0000       8.02846  0.0111   0.0063   0.0207    0.0186   0.0000       29.9635   442.2560     -0.825482       22.4188     -0.600595      -2.33513     -0.734390      0.313751      0.428136      0.402509      0.414915      0.478866      0.514634
  50   3 1661.6266    0.2825  0.2788 10.0062  0.0000       20.9722  0.0110   0.0072   0.0220    0.0257   0.0000       4.77058   441.8525      0.322279       22.4558     -0.666728      -3.68603      0.866108      0.304067      0.416632      0.472156      0.510854      0.514011      0.534865
  50   4 1883.3680    0.5251  0.5205 10.0861  0.0000       14.0538  0.0138   0.0095   0.0286    0.0366   0.0000       1.59110   441.8093      0.842454       22.2552      0.335815      -3.98223     0.0582193      0.396966      0.492971      0.568767      0.610776      0.609530      0.632322
  50   5 2094.7898    0.8425  0.8089 10.3541  0.0000       7.03503  0.0174   0.0124   0.0373    0.0559   0.0000      0.887449   442.2909      0.596694       21.5559      0.163265      -1.60138    -0.0776006      0.441733      0.615688      0.694607      0.756441      0.780473      0.787678
  50   6 2296.9170    1.2542  1.0750 11.1002  0.0000       5.46519  0.0235   0.0165   0.0438    0.0649   0.0000      0.792257   441.0849       2.49793       22.3018       1.52990      -2.71756       1.91594      0.522367      0.705484      0.787433      0.850814      0.892745      0.903800
  50   7 2489.1394    1.8363  1.2853 11.7492  0.0000       2.52334  0.0265   0.0223   0.0482    0.0650   0.0000      0.646534   440.8623       2.14548       22.1816       1.02092      -2.61385       1.48282      0.569407      0.780274      0.874845      0.972043      0.994000       1.02594
  50   8 2677.1671    2.5568  1.2105 12.6361  0.0000       2.56339  0.0257   0.0325   0.0473    0.0648   0.0000      0.698796   442.4738       3.78692       21.1011       2.66789      -1.62219      0.292254      0.550482      0.746235      0.811877      0.911487      0.952614      0.992730
  50   9 2863.0948    3.4539  1.1118 13.2119  0.0000       1.74083  0.0232   0.0445   0.0429    0.0620   0.0000      0.675124   441.9914       2.72383       20.0688       2.91926      -3.57861      -2.46125      0.523649      0.699109      0.768288      0.875228      0.919533      0.938766
  50  10 3045.8361    4.2192  1.1075 13.7361  0.0000       1.57326  0.0234   0.0554   0.0429    0.0630   0.0000      0.653908   440.5042       3.37577       21.7375    -0.0892776      -1.99839      -1.54703      0.532403      0.718034      0.816538      0.888026      0.940067      0.928118
  50  11 3225.4641    4.1202  1.6045 13.2527  0.0000       1.55094  0.0290   0.0433   0.0517    0.0543   0.0000      0.434079   442.5436       6.02512       21.2121       2.13710     -0.839469      0.882381      0.622988      0.842012      0.921983       1.03388       1.06998       1.11059
  50  12 3403.1332    3.4446  2.5523 12.6595  0.0001      0.673797  0.0370   0.0288   0.0676    0.0394   0.0000      0.219262   441.3795       5.40746       19.4174       2.07140      -2.41072     0.0784924      0.808451       1.09378       1.22173       1.34124       1.42118       1.42172
  50  13 3579.4969    2.7125  3.9115 12.1577  0.0000       1.00639  0.0495   0.0190   0.0919    0.0310   0.0000      0.139807   443.1800       8.57734       20.8473       1.52524      -6.28935      0.754524       1.06780       1.43239       1.57877       1.74581       1.85265       1.85632
  50  14 3753.8614    2.1279  6.4332 11.6533 -0.0004      0.458737  0.0767   0.0119   0.1353    0.0258   0.0000      0.101567   441.6727       5.59809       23.6881      -1.18325       2.77624       1.36439       1.56294       2.10322       2.38844       2.60639       2.74125       2.80803
  50  15 3926.2953    1.7190  9.6127 11.3853  0.0000      0.366449  0.1269   0.0080   0.1970    0.0230   0.0000     0.0921774   438.9317       11.4303       29.1130       5.33418      -6.21623       1.85701       2.29485       3.08455       3.46901       3.81123       3.95624       4.09291
  51   2 1421.2873    0.1442  0.1126 10.0524  0.0000       12.5208  0.0099   0.0068   0.0178    0.0185   0.0000       29.1137   442.8640     -0.256419       21.1485      0.209183      -3.53814      0.496619      0.271897      0.350232      0.471687      0.531135      0.621199      0.521657
  51   3 1673.7713    0.3074  0.3162  9.9505  0.0000       26.0962  0.0203   0.0074   0.0243    0.0265   0.0000       4.83239   441.8950     -0.343391       20.9897      0.404233      -2.57154      0.442177      0.806257       1.18846       1.39246       1.64303       1.70550       1.46258
  51   4 1896.5428    0.5409  0.5639 10.0483  0.0000       9.73651  0.0150   0.0093   0.0287    0.0408   0.0000       1.37933   442.4423     -0.190913       22.0362     -0.297723      -2.05116       1.22857      0.418554      0.580428      0.634215      0.712177      0.739228      0.722232
  51   5 2109.2780    0.8412  0.8780 10.4084  0.0000       6.41389  0.0190   0.0119   0.0387    0.0545   0.0000      0.905476   441.8821      0.316727       21.5944     -0.566075      -3.35557   -0.00545264      0.457027      0.611861      0.687826      0.779645      0.807512      0.821380
  51   6 2312.1287    1.2994  1.0881 11.1072  0.0000       4.89443  0.0234   0.0168   0.0424    0.0656   0.0000      0.739893   441.9755      0.252729       21.5039      0.900940      -2.46985      0.246010      0.521437      0.700204      0.770437      0.857925      0.882259      0.915721
  51   7 2505.2285    1.8893  1.3356 11.8493  0.0000       3.54848  0.0271   0.0227   0.0498    0.0626   0.0000      0.663450   441.3994       2.36314       20.6050      0.573736      -2.33637      0.429657      0.590306      0.806834      0.864624      0.947311       1.01205       1.03890
  51   8 2694.2253    2.6150  1.2126 12.6925  0.0000       1.19844  0.0254   0.0330   0.0475    0.0637   0.0000      0.767475   442.8116       1.35878       20.6611     -0.329057      -2.96251       1.36534      0.540525      0.731217      0.825562      0.913285      0.980406      0.970004
  51   9 2881.0563    3.4475  1.0719 13.3988  0.0000      0.689466  0.0224   0.0453   0.0426    0.0582   0.0000      0.661787   442.6663       3.15028       21.7441       1.82744      -3.01996      0.225788      0.516391      0.688064      0.765140      0.870402      0.910817      0.943471
  51  10 3064.5319    4.1826  1.2201 13.6667  0.0000       1.20659  0.0266   0.0522   0.0451    0.0654   0.0000      0.637210   441.8152       4.76885       21.2590       1.33388      -1.23541     -0.849378      0.584570      0.758244      0.828759      0.897057      0.932535      0.981702
  51  11 3244.9147    3.9671  1.6780 13.3871  0.0004       1.01313  0.0299   0.0417   0.0544    0.0469   0.0000      0.421158   440.3911       4.89032       19.6537       3.96685      -2.16056      -1.55992      0.628818      0.853401      0.943188       1.02452       1.08686       1.11520
  51  12 3423.3762    3.3065  2.7081 12.5488  0.0000      0.442546  0.0379   0.0265   0.0696    0.0382   0.0000      0.199029   443.8537       6.97153       22.0255       1.85994      -1.11268      0.408394      0.826489       1.10263       1.22448       1.35326       1.40771       1.43908
  51  13 3600.4312    2.6541  4.3393 12.0924 -0.0004      0.617688  0.0525   0.0175   0.0979    0.0289   0.0000      0.120314   441.6214       7.58836       20.2176       4.79564     -0.881879     -0.589534       1.11495       1.50407       1.69244       1.87125       1.95193       1.98536
  51  14 3775.7989    2.1118  7.1392 11.6133  0.0006      0.408058  0.0851   0.0111   0.1483    0.0258   0.0000     0.0967675   442.7941       5.12755       22.8161       2.84443      -1.74749       2.14215       1.66130       2.20910       2.49172       2.73588       2.83868       2.88016
  51  15 3948.9594    1.6461  9.8838 11.4221 -0.0014      0.255627  0.1347   0.0076   0.2088    0.0219   0.0000     0.0963295   437.0842       10.3105       23.7589       7.69815      -2.97679       8.74838       2.34176       3.11538       3.52611       3.88256       4.04606       4.12259
  52   1 1129.5200    0.0558  0.0322 10.1960 -0.0033       33.3138  0.0221   0.0107   0.0517    0.0169   0.0000       644.234   441.8324       2.13573       21.8179      -2.10179      -2.70056      0.507240      0.807613       1.71596      0.875039       2.37210       1.17940       3.02546
  52   2 1432.4403    0.1506  0.1714 10.0521  0.0000       15.7294  0.0103   0.0061   0.0254    0.0193   0.0000       20.5017   442.1229     0.0383307       21.8846     -0.317832      -3.21155      0.663915      0.264135      0.349482      0.405329      0.482905      0.543336      0.527214
  52   3 1685.7204    0.3213  0.2822  9.9591  0.0000       21.9259  0.0099   0.0077   0.0207    0.0259   0.0000       3.95868   442.0662     0.0577725       21.4967      0.606743      -3.02883      0.448195      0.256108      0.358555      0.401782      0.409889      0.440046      0.452652
  52   4 1909.6342    0.5632  0.5554 10.0630  0.0000       11.5654  0.0141   0.0095   0.0290    0.0403   0.0000       1.37841   441.4049      0.556526       22.4183      0.293379      -3.17018     -0.737197      0.365787      0.474970      0.561264      0.614297      0.624200      0.630855
  52   5 2123.6301    0.8793  0.8332 10.5429  0.0000       6.45142  0.0178   0.0126   0.0377    0.0541   0.0000      0.908315   442.3131      0.927909       22.4197      0.449348      -3.74592     0.0874441      0.437251      0.569855      0.662462      0.713035      0.746359      0.779291
  52   6 2327.2556    1.3569  1.1566 11.1989  0.0000       4.95496  0.0242   0.0170   0.0460    0.0645   0.0000      0.763071   442.3033       1.73976       21.7359     -0.586521      -1.98544      0.193445      0.510056      0.674973      0.746411      0.851158      0.878941      0.881523
  52   7 2521.1149    1.9837  1.3074 11.8680  0.0000       3.37249  0.0261   0.0234   0.0475    0.0615   0.0000      0.608434   441.6400       1.79700       21.3775       1.57950      -1.98045      0.457877      0.544379      0.733911      0.790682      0.879010      0.941056      0.972773
  52   8 2711.2937    2.7633  1.1702 12.7473  0.0000       3.18815  0.0239   0.0352   0.0452    0.0673   0.0000      0.674460   441.5507       2.59523       21.5216      -1.17776      -2.28600     -0.934508      0.527120      0.698709      0.773174      0.852223      0.907259      0.909879
  52   9 2898.9856    3.6686  1.1500 12.9616  0.0000       1.82415  0.0228   0.0442   0.0416    0.0754   0.0000      0.615226   441.1062       3.16947       23.0730     -0.597961      -4.18935     -0.342912      0.498633      0.645237      0.743430      0.802512      0.814086      0.863234
  52  10 3083.1134    4.2116  1.1621 13.6431  0.0000       1.61257  0.0233   0.0527   0.0447    0.0651   0.0000      0.665034   442.0051       4.08970       21.7448       3.61833      -1.91452     -0.454672      0.515835      0.686645      0.759992      0.827248      0.881176      0.910837
  52  11 3264.1881    3.9482  1.7610 13.2932  0.0000      0.824198  0.0305   0.0398   0.0546    0.0476   0.0000      0.380938   441.2486       4.46586       22.0754       3.72514      -2.65842     -0.271277      0.651284      0.870377      0.946279       1.05352       1.08459       1.12550
  52  12 3443.5634    3.2721  2.8247 12.4540  0.0000      0.680522  0.0386   0.0253   0.0711    0.0383   0.0000      0.186366   440.6030       8.57501       23.5681     -0.170560      -1.61705       3.90246      0.800688       1.07819       1.17929       1.33169       1.33868       1.41485
  52  13 3621.3933    2.5840  4.7696 11.8796  0.0000      0.753481  0.0555   0.0157   0.1012    0.0291   0.0000      0.110789   442.6945       6.35729       17.0711       3.21030      -3.80675       1.93486       1.12578       1.50753       1.69038       1.87442       1.94851       1.99845
  52  14 3797.4097    2.0244  7.2076 11.6188 -0.0008      0.455659  0.0890   0.0105   0.1508    0.0257   0.0000      0.102037   443.9537       9.72444       21.1063      0.782924      -2.46175      0.810910       1.70131       2.25885       2.55223       2.81300       2.94461       3.02553
  52  15 3971.8379    1.6210 10.4670 11.4364  0.0013      0.429922  0.1416   0.0075   0.2182    0.0213   0.0000     0.0963367   437.3464       6.95318       20.2009      -1.26766      -6.86294     -0.357862       2.37814       3.21387       3.65867       3.97937       4.20004       4.26109
  53   1 1138.7793    0.0622  0.0558 10.2311  0.0000       31.1081  0.0216   0.0079   0.0226    0.0168   0.0000       340.503   440.9142      -1.59550       20.8252       1.01812      -3.13911      0.141308      0.453309      0.658695      0.649828      0.878634      0.862384      0.874547
  53   3 1697.5262    0.3441  0.3242  9.9519  0.0000       20.8407  0.0106   0.0077   0.0224    0.0266   0.0000       3.19781   442.3200    -0.0380131       21.1248      0.228332      -3.78359      0.336323      0.275001      0.385880      0.391437      0.477679      0.489729      0.504975
  53   4 1922.5886    0.5680  0.5724 10.0597  0.0000       12.1359  0.0139   0.0095   0.0292    0.0405   0.0000       1.35451   441.9310       1.20109       21.8281      0.528359      -3.25630      0.246929      0.359101      0.465168      0.540738      0.569526      0.605513      0.615751
  53   5 2137.8662    0.9033  0.7905 10.7272 -0.0001       9.15249  0.0177   0.0130   0.0346    0.0487   0.0000      0.989327   441.2746       1.39892       22.1941     -0.248011      -1.72049      0.274721      0.411065      0.546636      0.599277      0.672255      0.730211      0.725893
  53   6 2342.1626    1.3944  1.1688 11.3426  0.0000       4.59549  0.0251   0.0177   0.0456    0.0635   0.0000      0.783214   441.4770       1.47980       21.3414       2.00698      -3.97817      0.483001      0.539568      0.744498      0.805578      0.891885      0.937750      0.974644
  53   7 2536.9048    2.0518  1.3439 11.8785  0.0000       3.35090  0.0263   0.0237   0.0472    0.0642   0.0000      0.610768   442.2620       1.37046       21.9997       1.50517      -4.12413     -0.128696      0.544387      0.731058      0.809901      0.885078      0.931758      0.950669
  53   8 2728.0216    2.8855  1.2771 12.6359  0.0000       1.42610  0.0249   0.0338   0.0464    0.0650   0.0000      0.592605   441.9798       3.49892       21.6422       1.57511      -3.03655       1.03247      0.520587      0.695039      0.766738      0.849766      0.896217      0.928831
  53   9 2916.6949    3.6916  1.1147 13.3311  0.0000       2.85234  0.0225   0.0457   0.0421    0.0618   0.0000      0.631357   442.0647       3.98513       23.2891       4.41929      -4.22729     0.0805449      0.481301      0.660543      0.743568      0.818355      0.856559      0.886133
  53  10 3101.5266    4.2245  1.2707 13.6375  0.0000       1.95532  0.0250   0.0503   0.0461    0.0627   0.0000      0.597067   442.3764       4.57760       20.6884       1.67495      -2.78209     -0.560449      0.521054      0.712211      0.804807      0.869903      0.898280      0.900409
  53  11 3283.4459    3.9496  1.8790 13.0597  0.0000       1.07657  0.0304   0.0375   0.0537    0.0486   0.0000      0.324917   442.3771       4.77837       19.3129       1.89186      -1.08172     -0.771203      0.649962      0.893438      0.977715       1.07615       1.13943       1.16240
  53  12 3463.4613    3.1523  3.1080 12.4712  0.0000      0.648032  0.0411   0.0234   0.0752    0.0342   0.0000      0.177594   442.3089       7.32551       22.6903       2.96219      -1.95594      0.194490      0.854157       1.15605       1.25630       1.43034       1.49297       1.54472
  53  13 3642.1078    2.5062  5.3005 11.8354  0.0001      0.502351  0.0604   0.0145   0.1094    0.0282   0.0000      0.103459   439.8698       6.88291       20.9274       2.75753      -3.73801    -0.0688686       1.21670       1.63167       1.82192       1.98342       2.13039       2.14829
  53  14 3818.9560    2.0276  7.8020 11.6101  0.0008      0.409393  0.0943   0.0100   0.1587    0.0250   0.0000      0.100253   441.8331       9.10551       24.1124       5.06502      -4.87022      -1.01126       1.72720       2.30080       2.60580       2.82967       3.02160       3.08311
  54   2 1454.3901    0.1724  0.1497  9.9730  0.0000       27.9393  0.0102   0.0063   0.0162    0.0192   0.0000       17.0281   441.8746      0.462727       21.9116     -0.572180      -2.88443    -0.0518958      0.211489      0.352066      0.330550      0.390262      0.423699      0.438540
  54   3 1709.1564    0.3443  0.3772  9.9304  0.0000       14.8096  0.0122   0.0073   0.0243    0.0280   0.0000       2.81315   442.2076     -0.166206       21.0506     -0.254640      -1.91041     -0.407596      0.319850      0.439138      0.471772      0.525596      0.554462      0.589828
  54   4 1935.4137    0.5856  0.5972 10.1091  0.0000       11.1782  0.0144   0.0095   0.0300    0.0417   0.0000       1.31728   441.9101      0.232661       21.8549       1.69667      -3.88903     -0.535292      0.355956      0.471024      0.531484      0.592890      0.612245      0.617816
  54   5 2151.8618    0.9430  0.8974 10.5889  0.0000       7.08978  0.0191   0.0127   0.0377    0.0555   0.0000      0.903517   441.5193     0.0737708       21.8685      0.435376      -3.84982      0.351180      0.425551      0.572862      0.628780      0.707150      0.747207      0.762942
  54   6 2356.9047    1.4495  1.2051 11.0220 -0.0107       4.14748  0.0240   0.0168   0.0450    0.0693   0.0000      0.694647   443.3374      0.973076       21.7187       1.68245     -0.412580     -0.361833      0.490293      0.668029      0.729139      0.832827      0.857193      0.859818
  54   7 2552.5078    2.1295  1.2447 12.0713  0.0000       2.18025  0.0250   0.0254   0.0456    0.0625   0.0000      0.686746   441.7545       1.69359       22.5886       1.50514      -5.30075       2.02598      0.515850      0.689803      0.776506      0.847598      0.897215      0.946210
  54   8 2744.7479    2.8690  1.1794 12.8561  0.0000       1.21641  0.0236   0.0358   0.0461    0.0639   0.0000      0.662000   441.6829       3.44149       20.2171      0.889493      -2.35880      0.612880      0.502817      0.668145      0.766730      0.822844      0.862320      0.873986
  54   9 2934.2118    3.7899  1.1519 13.3602  0.0000       2.48097  0.0232   0.0463   0.0427    0.0638   0.0000      0.684732   442.0855       3.38402       22.1596       1.63247      -3.02164      0.962072      0.480237      0.648341      0.718128      0.793949      0.829284      0.845848
  54  10 3119.7367    4.2442  1.3774 13.4462  0.0000      0.604033  0.0250   0.0476   0.0478    0.0603   0.0000      0.537400   442.2536       5.58207       20.0745       2.15555      -2.02773       1.63543      0.528113      0.696288      0.790834      0.872057      0.911647      0.941450
  54  11 3302.3806    3.8019  1.8859 13.1232  0.0000      0.564724  0.0310   0.0362   0.0552    0.0457   0.0000      0.321012   442.1544       5.24629       21.3649       2.23932      -1.46843     -0.307290      0.638185      0.847366      0.942994       1.06412       1.11058       1.16516
  54  12 3483.2952    3.0959  3.2386 12.3801  0.0000      0.612652  0.0422   0.0219   0.0754    0.0328   0.0000      0.162451   442.2854       6.36099       20.9115       3.22021     -0.686007    -0.0330912      0.831451       1.13454       1.26391       1.37367       1.45810       1.51164
  54  13 3662.4466    2.4581  5.2885 11.7963  0.0000      0.454183  0.0606   0.0140   0.1100    0.0284   0.0000      0.109824   440.0486       13.7219       22.9485      -1.17734      -3.46521      -1.34153       1.18612       1.62396       1.79668       1.98434       2.10610       2.16949
  54  14 3839.9818    1.9226  8.2526 11.5829 -0.0003      0.145335  0.1051   0.0090   0.1728    0.0243   0.0000      0.104935   438.0532       9.68332       22.2522       4.39792      -5.14652      -6.40857       1.84015       2.43653       2.72737       2.99379       3.18052       3.21953
  55   2 1465.1576    0.1713  0.1742 10.0220  0.0000       17.9814  0.0099   0.0061   0.0191    0.0192   0.0000       16.0153   442.4246    0.00920536       22.3982     0.0455033      -3.23665      0.152524      0.249883      0.311792      0.337141      0.372107      0.407728      0.415280
  55   3 1720.6476    0.3685  0.3538  9.9948  0.0000       17.0010  0.0113   0.0078   0.0220    0.0271   0.0000       2.81135   441.6609     -0.288676       21.7192      0.426814      -2.92019     -0.643848      0.275780      0.368419      0.418558      0.444294      0.479714      0.480703
  55   4 1948.1566    0.6210  0.5967 10.0641  0.0000       12.3260  0.0141   0.0097   0.0282    0.0429   0.0000       1.21928   441.6510       1.18318       22.5192     -0.666602      -2.80672     -0.268692      0.340607      0.439736      0.498699      0.541111      0.573016      0.576275
  55   5 2165.7960    0.9831  0.9288 10.4678  0.0000       7.82057  0.0196   0.0128   0.0365    0.0625   0.0000      0.825267   442.5653      0.335469       22.3893     -0.747540      -3.01564     -0.339246      0.420784      0.579551      0.636439      0.721050      0.727027      0.776103
  55   6 2371.5606    1.4948  1.2762 11.1659 -0.0006       5.40401  0.0251   0.0174   0.0456    0.0634   0.0000      0.652302   442.7237      0.859217       21.2422      0.795532      -2.55298       1.05217      0.508170      0.695341      0.778633      0.859173      0.888369      0.908960
  55   7 2568.0085    2.1989  1.2903 11.9705  0.0000       2.52490  0.0244   0.0250   0.0449    0.0649   0.0000      0.579042   440.6898       1.79507       21.4739      0.976151      -1.65975     -0.682848      0.497860      0.663076      0.718255      0.820532      0.871290      0.891394
  55   8 2761.3272    3.0344  1.1592 12.9001  0.0000       1.72735  0.0227   0.0369   0.0434    0.0630   0.0000      0.633055   441.9940       3.14683       21.1994      0.655068      -3.14442       2.14728      0.463279      0.605405      0.684751      0.757159      0.782401      0.817357
  55   9 2951.6325    3.8435  1.2107 13.2897  0.0000       2.71891  0.0235   0.0454   0.0436    0.0674   0.0000      0.602375   441.5905       3.50862       20.6135       1.49347      -4.07591       1.36040      0.485548      0.620853      0.691143      0.777297      0.829002      0.842503
  55  10 3137.8780    4.2389  1.3229 13.5352  0.0000       1.66287  0.0250   0.0480   0.0460    0.0609   0.0000      0.552832   441.7061       3.90269       21.8703       2.70288      -1.77240      -1.29618      0.495357      0.673448      0.745354      0.834661      0.883102      0.909528
  55  11 3321.3059    3.6484  2.1059 13.1336  0.0000       1.11853  0.0332   0.0331   0.0602    0.0405   0.0000      0.309038   442.0327       4.03329       21.3443       1.80816     -0.498188     0.0996527      0.670576      0.892746       1.01024       1.10253       1.14692       1.19252
  55  12 3503.0098    3.0243  3.3305 12.4096  0.0000      0.843243  0.0428   0.0214   0.0786    0.0326   0.0000      0.171978   442.6561       5.87539       20.5115       1.04999      -2.90949      -2.07269      0.861837       1.11803       1.28651       1.40746       1.49632       1.55394
  55  13 3682.9973    2.3787  5.8455 11.8208  0.0000      0.505412  0.0669   0.0131   0.1192    0.0269   0.0000      0.103300   440.8806       8.62090       19.7055      0.250053      -3.77385      -6.70021       1.26074       1.67804       1.88998       2.10000       2.22272       2.28489
  55  14 3861.4750    1.8772  8.6109 11.5802 -0.0004      0.561246  0.1110   0.0088   0.1790    0.0242   0.0000      0.106115   438.7925       6.97417       26.4419       4.87194     -0.164889       1.07045       1.82952       2.47826       2.79985       3.04515       3.22035       3.28326
  56   1 1165.9162    0.0709  0.0433 10.1859  0.0000       20.2677  0.0141   0.0072   0.0143    0.0162   0.0000       284.584   440.5574      0.677718       22.1721     -0.477864      -4.59799      0.752007      0.397932      0.466673      0.565318      0.567512      0.659718      0.634347
  56   2 1475.7916    0.1817  0.1930  9.9666  0.0000       22.6159  0.0099   0.0060   0.0207    0.0196   0.0000       12.9689   441.9844     -0.309208       22.5192     -0.119854      -3.49582     -0.290192      0.261700      0.349803      0.375672      0.394704      0.442898      0.454114
  56   3 1732.0225    0.3744  0.3587  9.9848  0.0000       15.8483  0.0109   0.0077   0.0223    0.0273   0.0000       2.66955   442.9587     0.0114642       21.6422      0.309226      -3.03391     -0.241770      0.271998      0.372779      0.419789      0.466519      0.494147      0.499186
  56   4 1960.7381    0.6396  0.6535 10.1387  0.0000       11.2204  0.0149   0.0098   0.0304    0.0426   0.0000       1.20700   442.0239      0.398711       20.9119     -0.338527      -1.87936      0.239925      0.345663      0.454112      0.520956      0.593418      0.644282      0.625044
  56   5 2179.5541    0.9948  0.9505 10.6677 -0.0007       8.40500  0.0201   0.0130   0.0380    0.0573   0.0000      0.883026   442.5476       1.38849       22.0812     -0.589573      -2.67601       1.11613      0.427962      0.582817      0.640758      0.704746      0.753044      0.771080
  56   6 2385.9263    1.5348  1.2002 11.4938  0.0000       3.76281  0.0239   0.0187   0.0453    0.0638   0.0000      0.723112   442.4462       1.39573       21.0255       1.36863      -3.16264      0.391800      0.462715      0.644533      0.682312      0.794855      0.812258      0.853096
  56   7 2583.4924    2.2593  1.2926 11.9482  0.0000       2.91533  0.0238   0.0250   0.0444    0.0643   0.0000      0.568203   442.5881       2.22737       21.8902      0.254326      -2.54703     0.0630327      0.474842      0.626755      0.722338      0.785595      0.840448      0.861270
  56   8 2777.7470    3.0868  1.1541 12.8898  0.0000       1.66092  0.0231   0.0367   0.0421    0.0625   0.0000      0.704692   441.3052       2.97803       21.9460       1.81878      -2.68709      0.132412      0.431691      0.613849      0.665552      0.755898      0.755589      0.795810
  56   9 2968.8313    4.0098  1.1222 13.3995  0.0000       1.03672  0.0217   0.0479   0.0406    0.0645   0.0000      0.628020   441.0729       3.66375       21.7173       1.46554      -3.74371    -0.0358666      0.442947      0.589490      0.654186      0.719143      0.749018      0.787868
  56  10 3155.8561    4.1292  1.4305 13.5161  0.0000       1.16892  0.0266   0.0447   0.0474    0.0518   0.0000      0.476226   441.8291       5.26992       23.6171       1.88725      -3.97203     -0.644655      0.508298      0.691571      0.772592      0.859976      0.878675      0.925921
  56  11 3340.1395    3.7489  2.1330 12.9740  0.0000       1.41920  0.0324   0.0328   0.0573    0.0424   0.0000      0.265819   442.3145       6.95752       21.5873       3.64841     -0.548002   -0.00118240      0.638477      0.872770      0.958272       1.06168       1.10523       1.15056
  56  12 3522.5031    2.9340  3.7239 12.3052  0.0000      0.935755  0.0455   0.0197   0.0839    0.0309   0.0000      0.157334   442.1162       4.82477       20.3419       1.95805      -1.38338      -1.61070      0.887918       1.20667       1.31887       1.48873       1.55403       1.58700
  56  13 3703.2132    2.3044  5.9796 11.8554  0.0005      0.285174  0.0705   0.0127   0.1235    0.0266   0.0000      0.114286   443.5322       5.90016       18.1952       4.94968       1.00958       4.13234       1.28151       1.75412       1.95493       2.16941       2.27165       2.33967
  56  14 3882.1150    1.8467  9.0698 11.5446  0.0007      0.238546  0.1181   0.0083   0.1829    0.0237   0.0000      0.100533   441.8530       6.08095       22.1289       4.16644      -2.57461      -8.53892       1.88716       2.50315       2.86040       3.11253       3.25196       3.30243
  57   1 1174.7927    0.0755  0.0785 10.1337  0.0000       73.9955  0.0160   0.0069   0.0275    0.0175   0.0000       172.408   440.4968      -1.25755       21.9998      0.957948      -3.90417    0.00760250      0.339629      0.437142      0.556475      0.587712      0.691383      0.720618
  57   2 1486.3273    0.1671  0.1774 10.0175  0.0000       33.3086  0.0100   0.0060   0.0202    0.0196   0.0000       16.1630   442.3280     -0.426405       21.6101      -1.00599      -3.49619    -0.0440293      0.253896      0.338056      0.389405      0.401751      0.428530      0.410927
  57   3 1743.2492    0.3700  0.3865 10.0018  0.0000       15.5298  0.0114   0.0074   0.0246    0.0275   0.0000       2.70394   441.4216     -0.154385       22.0480      0.173450      -3.02364      0.289496      0.283556      0.372356      0.426637      0.477501      0.488043      0.493945
  57   4 1973.2399    0.6514  0.7286 10.0854  0.0000       9.23435  0.0164   0.0093   0.0323    0.0466   0.0000       1.11060   442.6700     0.0973757       22.1809      0.261661      -4.27905     -0.642691      0.362171      0.483846      0.534110      0.593400      0.629237      0.647189
  57   5 2193.2046    1.0192  0.9558 10.7913  0.0000       7.12556  0.0195   0.0134   0.0398    0.0565   0.0000      0.874163   441.8302      0.823820       21.1355     0.0290991      -2.18966      0.929950      0.415729      0.558933      0.614803      0.670864      0.706236      0.753352
  57   6 2400.2553    1.5812  1.1512 11.6531 -0.0005       3.73133  0.0234   0.0196   0.0438    0.0615   0.0000      0.748477   442.0850       1.73643       21.5801      0.615621      -2.76373     -0.395829      0.458929      0.632664      0.686122      0.791465      0.829065      0.833114
  57   7 2598.7393    2.3325  1.2688 12.2589  0.0000       3.22411  0.0250   0.0273   0.0446    0.0642   0.0000      0.625124   441.7620       1.92212       20.4952       2.22583      -2.07498      0.803038      0.498792      0.696936      0.751983      0.846168      0.856152      0.895443
  57   8 2794.1386    3.1080  1.3117 12.7548  0.0000       2.73695  0.0247   0.0346   0.0445    0.0625   0.0000      0.562169   441.9048       2.91509       21.3587       1.25459      -4.46854     -0.377355      0.495040      0.649240      0.698728      0.783217      0.843629      0.860894
  57   9 2985.9752    4.0047  1.1173 13.6931  0.0000       2.35573  0.0223   0.0493   0.0417    0.0580   0.0000      0.657734   441.8111       3.54236       22.2238       1.40398      -3.04930     -0.348896      0.447003      0.608205      0.670958      0.750966      0.765392      0.797389
  57  10 3173.7208    4.1862  1.4368 13.5565  0.0000       1.81703  0.0262   0.0446   0.0473    0.0507   0.0000      0.538882   442.5740       5.41872       22.8569       3.17511      -1.65035    -0.0475823      0.494366      0.669779      0.719380      0.824879      0.855103      0.907236
  57  11 3358.6639    3.6320  2.3390 12.8233  0.0000      0.544956  0.0335   0.0299   0.0598    0.0402   0.0000      0.247338   442.0020       4.38706       20.9545       1.86842     -0.728193       1.21162      0.667113      0.895412       1.01764       1.11252       1.16953       1.18785
  57  12 3541.8230    2.8956  3.8713 12.2002  0.0000      0.649092  0.0463   0.0186   0.0839    0.0304   0.0000      0.133024   441.1710       6.48713       21.5030       1.60155      -4.81791     -0.264302      0.885286       1.16986       1.29380       1.44572       1.50461       1.54123
  57  13 3723.3891    2.2552  6.2596 11.8749  0.0000      0.500087  0.0744   0.0121   0.1296    0.0259   0.0000      0.108971   445.1637       6.75245       22.2319      0.707165      0.787594       1.76754       1.31591       1.77111       2.00758       2.19942       2.34744       2.38662
  57  14 3903.1007    1.7855  9.4101 11.5496 -0.0002      0.428512  0.1247   0.0078   0.1906    0.0226   0.0000      0.105056   441.7270       9.11531       24.4597     -0.394266      -13.2368      -3.07180       1.93157       2.59686       2.96717       3.23337       3.43809       3.51365
  58   2 1496.7116    0.1920  0.1814 10.0379  0.0000       27.0933  0.0089   0.0062   0.0185    0.0195   0.0000       12.4004   442.2097     -0.276218       21.6861     0.0407299      -2.75685     -0.239245      0.226112      0.265065      0.306377      0.342584      0.372602      0.365228
  58   3 1754.3586    0.3981  0.4159  9.9846  0.0000       15.7774  0.0119   0.0075   0.0237    0.0292   0.0000       2.30716   441.7606     -0.400496       22.5363      0.269409      -3.37547      0.256388      0.276805      0.378144      0.419324      0.434549      0.473820      0.481931
  58   4 1985.6666    0.6847  0.6852 10.1456  0.0000       11.3184  0.0152   0.0099   0.0302    0.0465   0.0000       1.13327   442.3415      0.426467       22.0332      0.411963      -3.62648     -0.578062      0.348723      0.474732      0.537916      0.603493      0.607571      0.645470
  58   5 2206.6609    1.0590  1.0247 10.6786  0.0000       6.78770  0.0206   0.0130   0.0394    0.0625   0.0000      0.819747   442.2321      0.816446       21.3423      0.381537      -2.34388     -0.496446      0.426950      0.572365      0.653519      0.733412      0.793296      0.797454
  58   6 2414.4634    1.6089  1.3597 11.5235  0.0000       4.13853  0.0255   0.0178   0.0468    0.0545   0.0000      0.611321   443.4105       1.51282       22.3926     0.0506057      -3.22323       1.32148      0.472417      0.654558      0.706347      0.801850      0.827975      0.849949
  58   7 2613.8864    2.3718  1.3439 12.1532  0.0007       2.22445  0.0249   0.0259   0.0448    0.0588   0.0000      0.525459   441.9535       2.03716       22.9510      0.934511      -3.27139     -0.225925      0.476795      0.639578      0.734003      0.805666      0.857727      0.882823
  58   8 2810.3785    3.2017  1.2685 13.0195  0.0000       3.85970  0.0238   0.0369   0.0454    0.0592   0.0000      0.620680   441.7542       3.47524       21.4439      0.909986      -3.13343     -0.884099      0.465110      0.621421      0.692321      0.759307      0.779694      0.809875
  58   9 3002.9181    4.0085  1.2259 13.5784  0.0000       1.45376  0.0230   0.0464   0.0438    0.0575   0.0000      0.606097   442.9831       5.55737       22.1482       2.74047      -2.34936     -0.438879      0.451292      0.607064      0.671280      0.739870      0.791111      0.801154
  58  10 3191.4266    4.2521  1.5034 13.5302  0.0000       1.55158  0.0261   0.0443   0.0482    0.0513   0.0000      0.480091   442.0200       5.32249       23.3086       3.19425      -3.30581       1.81507      0.503741      0.694758      0.755168      0.866442      0.912308      0.947686
  58  11 3377.1151    3.5390  2.4044 12.9392  0.0000      0.471651  0.0342   0.0290   0.0630    0.0375   0.0000      0.243464   442.6510       6.92766       19.8845       3.04837     -0.438612      -1.37382      0.640495      0.865812      0.951507       1.07488       1.11542       1.13343
  58  12 3561.1765    2.7941  3.9665 12.2889 -0.0000      0.942125  0.0475   0.0180   0.0872    0.0296   0.0000      0.135642   442.4796       6.73547       20.9708       3.99256      -1.93432      -1.27015      0.900511       1.20445       1.33744       1.51596       1.58727       1.65403
  58  13 3743.1851    2.2148  6.5589 11.8901  0.0000      0.435079  0.0785   0.0115   0.1349    0.0258   0.0000      0.118924   442.2200       9.94449       23.8036       2.68942      -6.28272     -0.505042       1.34839       1.82977       2.05134       2.25735       2.39079       2.42285
  58  14 3923.3348    1.7408  9.9124 11.5627  0.0008     0.0872934  0.1336   0.0074   0.2024    0.0219   0.0000      0.105468   438.7775       9.67376       16.7842       4.79945      -2.91419      -7.17277       1.98770       2.70532       3.03096       3.35447       3.52570       3.64599
  59   1 1192.2483    0.0780  0.0626 10.1839  0.0000       22.6742  0.0160   0.0073   0.0154    0.0161   0.0000       178.220   440.6416     -0.272956       21.6583      0.404429      -3.22522     -0.562564      0.304430      0.479501      0.470899      0.610959      0.646283      0.651684
  59   2 1506.9754    0.2012  0.1986  9.9917  0.0000       25.9874  0.0098   0.0062   0.0189    0.0194   0.0000       10.8143   441.9443     -0.300805       22.2063      0.175880      -3.45673      0.269948      0.240992      0.326145      0.392677      0.418172      0.440732      0.486747
  59   3 1765.3278    0.4071  0.4547  9.9514  0.0000       15.4555  0.0123   0.0074   0.0258    0.0307   0.0000       2.15361   442.1218    -0.0672974       21.8741    -0.0732270      -3.26598      -1.02132      0.270407      0.361084      0.430802      0.455021      0.467934      0.508015
  59   4 1997.9914    0.6766  0.6581 10.2609 -0.0003       12.5223  0.0147   0.0099   0.0298    0.0425   0.0000       1.21822   442.0244      0.986770       22.4553     -0.295469      -3.37838      0.178582      0.323613      0.402927      0.464319      0.538746      0.533593      0.550263
  59   5 2220.0337    1.0804  1.0907 10.9175  0.0000       7.91018  0.0220   0.0134   0.0429    0.0559   0.0000      0.870042   442.1348      0.754231       21.3035     -0.337734      -3.59144      0.551315      0.409434      0.548746      0.607883      0.697844      0.752066      0.769580
  59   6 2428.5019    1.6751  1.3266 11.6106  0.0000       3.38206  0.0250   0.0186   0.0463    0.0567   0.0000      0.666891   441.9530       1.87582       22.3072      0.308711      -1.92063     -0.364917      0.469018      0.621732      0.712425      0.767808      0.819391      0.849256
  59   7 2628.9060    2.4152  1.2831 12.3419  0.0000       1.46835  0.0242   0.0272   0.0449    0.0619   0.0000      0.622706   442.2252       2.02436       22.4059      0.207015      -2.57534      0.639416      0.452745      0.602608      0.673531      0.757685      0.793582      0.807602
  59   8 2826.3585    3.2889  1.1833 13.1190  0.0000       1.89149  0.0227   0.0385   0.0425    0.0616   0.0000      0.650325   442.5775       2.98497       21.1279      0.684430      -2.93742      -1.14798      0.426626      0.584207      0.639468      0.739640      0.735776      0.794764
  59   9 3019.7595    4.1158  1.2122 13.3808  0.0010       1.12429  0.0228   0.0463   0.0413    0.0640   0.0000      0.564009   441.9495       3.84594       21.5443       1.36018      -3.85332     0.0950688      0.434424      0.607213      0.669188      0.762372      0.805872      0.830867
  59  10 3208.9755    4.1802  1.5914 13.4864  0.0000       1.50601  0.0268   0.0423   0.0487    0.0503   0.0000      0.420270   442.3089       2.37365       22.0170       2.98902      -2.81691     -0.436823      0.508121      0.681110      0.769370      0.849130      0.904512      0.900501
  59  11 3395.5038    3.5207  2.6186 12.8143  0.0000      0.569377  0.0360   0.0271   0.0641    0.0366   0.0000      0.222297   441.1475       6.63753       21.1190       1.91110      -2.51452     -0.977767      0.674354      0.903557      0.998724       1.12401       1.16857       1.19756
  59  12 3580.1373    2.7746  4.3367 12.1436  0.0009      0.663498  0.0495   0.0167   0.0906    0.0289   0.0000      0.117847   441.8460       10.3627       24.1216       2.27717      -3.94888      -1.94100      0.915376       1.23425       1.37149       1.50799       1.59496       1.63800
  59  13 3763.1206    2.1208  7.1291 11.8644 -0.0004      0.688759  0.0879   0.0106   0.1488    0.0248   0.0000      0.113543   440.4161       10.3072       22.5486       4.46958      -3.90631       3.30896       1.43595       1.94209       2.17678       2.43523       2.53587       2.60430
  60   1 1200.8487    0.0836  0.0757 10.1498  0.0000       46.6375  0.0132   0.0063   0.0202    0.0163   0.0000       139.009   440.6884      0.786710       21.9926      0.146161      -3.97662       1.19266      0.280933      0.478683      0.442026      0.463262      0.496421      0.502398
  60   2 1517.1050    0.2084  0.1813 10.0169  0.0000       16.2340  0.0082   0.0064   0.0180    0.0193   0.0000       10.3063   442.0659      0.293023       21.7889     -0.262020      -2.95068      -1.03284      0.201854      0.257610      0.331636      0.351843      0.383633      0.407868
  60   3 1776.1880    0.4156  0.4786 10.0224  0.0000       17.7680  0.0127   0.0074   0.0268    0.0296   0.0000       2.16594   441.8054      0.495314       22.3829       1.02458      -2.94563      0.153127      0.289260      0.391086      0.423223      0.468140      0.488769      0.513757
  60   4 2010.1963    0.7077  0.7263 10.2663  0.0000       12.5065  0.0156   0.0100   0.0317    0.0447   0.0000       1.12817   442.0731      0.820609       22.0975     -0.833218      -3.28683     -0.586889      0.331129      0.456175      0.505462      0.559072      0.604661      0.632302
  60   5 2233.1955    1.1446  1.1073 10.7771 -0.0001       6.41577  0.0225   0.0136   0.0397    0.0645   0.0000      0.782078   441.9107       1.16627       22.8459      0.820908      -3.50715       1.54959      0.408681      0.553928      0.612466      0.693188      0.728963      0.736087
  60   6 2442.4204    1.7248  1.3744 11.5861  0.0000       3.72818  0.0249   0.0184   0.0474    0.0560   0.0000      0.609446   442.2049       1.40938       22.0981      0.896880      -3.09451      -1.27519      0.461854      0.604575      0.686958      0.748827      0.795297      0.823720
  60   7 2643.9196    2.5210  1.3358 12.2579  0.0000       2.58556  0.0244   0.0269   0.0440    0.0610   0.0000      0.570689   442.3504       2.26596       21.5942      0.813258      -2.53878      0.127328      0.449710      0.605946      0.679782      0.759186      0.801534      0.814339
  60   8 2842.3143    3.4657  1.2030 13.0044  0.0000       1.85139  0.0222   0.0392   0.0419    0.0670   0.0000      0.610414   440.9885       3.34902       23.0824       1.18768      -3.15971       1.13246      0.408218      0.559982      0.615193      0.694035      0.722537      0.749794
  60   9 3036.4808    4.2095  1.2392 13.6299  0.0000       1.93772  0.0226   0.0480   0.0433    0.0570   0.0000      0.592438   442.6034       4.22827       21.2059       1.11527      -1.89291     0.0805749      0.431163      0.570550      0.641680      0.715342      0.744654      0.781761
  60  10 3226.4308    4.0894  1.5564 13.4494  0.0000       1.17449  0.0258   0.0407   0.0481    0.0479   0.0000      0.434771   442.3436       5.14553       22.6449       1.72493      -2.62425      0.552989      0.484206      0.649633      0.709595      0.813556      0.839434      0.874837
  60  11 3413.7330    3.4396  2.8167 12.7111  0.0000      0.696437  0.0364   0.0249   0.0676    0.0336   0.0000      0.200147   441.2975       5.92791       21.1050       2.54681      -5.33268      -2.09879      0.651537      0.882518      0.990323       1.09494       1.13788       1.20139
  60  12 3599.2211    2.6993  4.7373 12.0838  0.0003      0.677520  0.0535   0.0155   0.0951    0.0283   0.0000      0.114215   440.8630       5.73409       24.5572       1.93010      -1.79784    -0.0740988      0.964438       1.29488       1.46253       1.59127       1.70510       1.74649
  60  13 3782.7166    2.1036  7.4255 11.8133  0.0000      0.516405  0.0898   0.0101   0.1499    0.0250   0.0000      0.107535   442.4685       4.25615       25.0425       4.08586      -1.62405      -1.24156       1.42999       1.91432       2.16072       2.38976       2.52609       2.61176
  61   1 1209.3901    0.0799  0.0967 10.1429  0.0000       15.2758  0.0161   0.0061   0.0242    0.0160   0.0000       125.941   440.8858      0.689749       21.5991     -0.774114      -2.33513      0.632154      0.296203      0.414402      0.527576      0.560084      0.595913      0.550853
  61   2 1527.1298    0.2190  0.2035  9.9987  0.0000       21.4859  0.0086   0.0062   0.0182    0.0194   0.0000       9.34940   442.0800     -0.211745       21.8251      0.346469      -3.12051     0.0395763      0.196234      0.267277      0.290147      0.326340      0.354487      0.371638
  61   3 1786.9212    0.4359  0.5026  9.9542  0.0000       13.1328  0.0130   0.0073   0.0261    0.0321   0.0000       1.84192   441.6839     -0.190589       21.6000      0.703287      -3.45420      0.175091      0.286837      0.390692      0.433763      0.486883      0.537334      0.554462
  61   4 2022.2668    0.7212  0.7556 10.3259  0.0000       9.88273  0.0166   0.0099   0.0315    0.0456   0.0000       1.09846   442.0695      0.133316       21.9256     -0.996747      -2.08706      0.562059      0.343182      0.448071      0.504757      0.573498      0.619650      0.625582
  61   5 2246.2322    1.1843  1.0745 10.9843  0.0000       5.33040  0.0210   0.0142   0.0407    0.0594   0.0000      0.793666   442.1089      0.550686       21.9259      0.732997      -3.11451      -1.64517      0.394285      0.521507      0.571416      0.647988      0.708827      0.723508
  61   6 2456.2469    1.7721  1.3201 11.7070  0.0000       4.75350  0.0248   0.0194   0.0444    0.0578   0.0000      0.630569   441.3376       1.26038       22.6261       1.59507      -2.00493     -0.614379      0.451327      0.609545      0.690136      0.760281      0.797434      0.793302
  61   7 2658.7693    2.5548  1.3336 12.4218  0.0000       2.11679  0.0239   0.0276   0.0445    0.0570   0.0000      0.558482   441.5484       2.54942       21.5962     -0.693918      -1.18674       1.67483      0.441124      0.576380      0.670160      0.725682      0.759067      0.797022
  61   8 2858.1835    3.4293  1.1932 13.3240  0.0000       2.97831  0.0224   0.0404   0.0434    0.0585   0.0000      0.846114   443.0656       3.19728       20.7842       1.88598      -4.00955       1.36805      0.410540      0.556374      0.624867      0.681957      0.731460      0.773340
  61   9 3052.9600    4.2182  1.1783 13.7517  0.0000     -0.262973  0.0226   0.0492   0.0421    0.0585   0.0000      0.669089   441.8021       3.05555       21.9261       1.56358      -2.25140      -1.10825      0.409902      0.553192      0.599272      0.682549      0.694165      0.737355
  61  10 3243.7360    4.0585  1.7925 13.4220  0.0000       1.12115  0.0292   0.0382   0.0517    0.0440   0.0000      0.314673   441.9628       4.36360       23.1929       2.05187      -3.24620      0.788683      0.520455      0.733784      0.803784      0.905810      0.956544      0.992807
  61  11 3431.8536    3.3779  2.8374 12.6735  0.0000      0.623924  0.0364   0.0243   0.0673    0.0339   0.0000      0.201798   441.6852       5.91097       22.2095       2.55314      -3.64792      -2.12219      0.651271      0.880179      0.977280       1.09129       1.13912       1.17846
  61  12 3617.9967    2.6159  4.8293 12.0952 -0.0000      0.451634  0.0542   0.0149   0.0995    0.0280   0.0000      0.118588   441.9877       6.34448       22.7573       2.43247      -2.98503     -0.827823      0.953911       1.27028       1.44592       1.59340       1.67164       1.72296
  61  13 3802.3350    2.0694  8.0062 11.7904  0.0011      0.416117  0.0994   0.0095   0.1588    0.0248   0.0000      0.106955   445.0418       8.21191       23.1525      -1.10209     -0.456553      0.122589       1.51556       2.04430       2.33273       2.53019       2.70641       2.79127
  62   2 1537.0400    0.2083  0.2241  9.9923  0.0000       33.3278  0.0100   0.0059   0.0197    0.0201   0.0000       9.28435   441.8357     -0.343026       22.4745      0.578146      -3.12959     -0.424689      0.232462      0.295350      0.340596      0.352249      0.398986      0.404274
  62   3 1797.5670    0.4549  0.4806  9.9714  0.0000       15.1303  0.0116   0.0078   0.0260    0.0321   0.0000       1.81822   442.1491     -0.138169       22.3653     -0.460853      -3.73003     -0.664349      0.255556      0.331194      0.381686      0.428289      0.450144      0.451860
  62   4 2034.2663    0.7489  0.7981 10.2443  0.0000       10.0493  0.0171   0.0098   0.0317    0.0486   0.0000       1.00925   441.7723      0.874820       21.4297     -0.425386      -3.22592     -0.163623      0.332791      0.456063      0.508135      0.571789      0.595380      0.618559
  62   5 2259.2407    1.2059  1.1626 10.9662  0.0000       6.05984  0.0224   0.0142   0.0436    0.0642   0.0000      0.783172   441.7812     -0.246563       21.7207      0.705702      -2.67526       1.09549      0.405314      0.551229      0.607789      0.696673      0.729728      0.729237
  62   6 2469.8831    1.8319  1.3766 11.6485  0.0000       3.83177  0.0254   0.0192   0.0445    0.0577   0.0000      0.625653   442.6261      0.897204       23.8519       2.91806      -4.90906    0.00955422      0.448016      0.603988      0.666565      0.746548      0.784898      0.817019
  62   7 2673.4676    2.6448  1.3282 12.4940  0.0000       1.24350  0.0239   0.0283   0.0432    0.0583   0.0000      0.594585   442.0475       2.55364       22.0072      0.268303      -2.32634       1.53182      0.435512      0.598568      0.654770      0.716904      0.761619      0.800420
  62   8 2873.8287    3.6031  1.2687 13.0667  0.0000      0.885084  0.0231   0.0392   0.0417    0.0658   0.0000      0.582939   441.6730       3.67161       21.9352      0.934177      -2.75873      0.828217      0.429827      0.568861      0.633645      0.708657      0.747599      0.756751
  62   9 3069.4445    4.2348  1.3507 13.4817  0.0000      0.524595  0.0232   0.0445   0.0436    0.0551   0.0000      0.478002   442.0697       4.00493       21.1529       1.44131      -1.66806      0.523811      0.422765      0.582649      0.630628      0.704475      0.757666      0.773121
  62  10 3260.9552    4.0081  1.8163 13.2970  0.0000      0.928493  0.0283   0.0362   0.0508    0.0429   0.0000      0.314941   442.0027       4.91666       22.8286       2.43038      -3.86351     -0.280710      0.495835      0.690057      0.761464      0.827917      0.908672      0.916793
  62  11 3449.8942    3.2824  3.0642 12.5708  0.0000      0.921207  0.0381   0.0227   0.0699    0.0334   0.0000      0.175469   443.5010       4.96160       22.2302     -0.292026     -0.576799      0.814577      0.688233      0.932511       1.04756       1.15263       1.21574       1.26085
  62  12 3636.7022    2.5457  5.1887 12.0915 -0.0004      0.631880  0.0590   0.0141   0.1063    0.0273   0.0000      0.126917   442.1776       6.71262       21.8581       1.82441      -3.99700      -3.57244       1.00263       1.34882       1.52069       1.67736       1.76609       1.81241
  62  13 3821.4077    1.9626  7.8896 11.8193 -0.0013      0.250621  0.1022   0.0092   0.1628    0.0245   0.0000      0.119501   438.1644       4.30996       19.5593       6.59426      -7.56127      -1.22455       1.49098       2.03364       2.24532       2.52376       2.64245       2.74209
  63   1 1226.2271    0.0817  0.0661 10.1532  0.0000       77.9215  0.0135   0.0066   0.0171    0.0166   0.0000       157.011   440.6519      0.104158       22.0344     -0.498419      -3.84140      0.184091      0.264304      0.378314      0.435978      0.455301      0.455986      0.470878
  63   2 1546.8243    0.2298  0.2233  9.9705  0.0000       23.2916  0.0089   0.0062   0.0187    0.0201   0.0000       7.86858   441.8648     -0.793191       21.7093     0.0754675      -3.50174      0.204593      0.196212      0.264210      0.312432      0.316522      0.332188      0.346993
  63   3 1808.0929    0.4595  0.5164  9.9633  0.0000       14.7148  0.0125   0.0075   0.0272    0.0328   0.0000       1.77791   442.2297    -0.0484238       22.3451      0.505435      -3.00145      0.122474      0.269993      0.341312      0.400011      0.437053      0.465663      0.486045
  63   4 2046.1890    0.7863  0.8270 10.2810  0.0000       9.43609  0.0166   0.0101   0.0336    0.0502   0.0000      0.971788   442.2136     -0.263341       22.1965      0.326428      -3.56135      0.110883      0.325914      0.429810      0.491613      0.532780      0.569168      0.587516
  63   5 2272.0524    1.2262  1.2003 11.0198 -0.0004       5.63950  0.0240   0.0141   0.0421    0.0632   0.0000      0.766101   442.7470       1.38758       21.0054      0.425859      -1.08115      0.735386      0.419465      0.579524      0.639597      0.725199      0.760250      0.770299
  63   6 2483.5166    1.8811  1.3480 11.7593  0.0000       5.09433  0.0250   0.0200   0.0448    0.0582   0.0000      0.642463   442.2162      0.908937       21.1101       1.11989      -3.79843      -1.80122      0.430741      0.581418      0.651962      0.726464      0.757249      0.803189
  63   7 2688.2002    2.6562  1.3320 12.5874  0.0000       2.26325  0.0242   0.0286   0.0439    0.0573   0.0000      0.594031   442.2404       1.95159       21.3910       2.78986      -2.89075      0.453151      0.431843      0.584818      0.663975      0.728968      0.773501      0.790740
  63   8 2889.4178    3.5731  1.2372 13.2926  0.0000       1.40275  0.0227   0.0395   0.0426    0.0549   0.0000      0.649704   442.4608       4.08775       21.1410      0.916752      -2.85358      0.570499      0.405389      0.547617      0.606540      0.688995      0.721045      0.739936
  63   9 3085.8069    4.3136  1.3255 13.6364  0.0000      0.867344  0.0232   0.0461   0.0440    0.0539   0.0000      0.549618   442.4139       4.57991       21.0531       1.42359      -3.65238      -1.32038      0.407262      0.561480      0.614561      0.699802      0.725979      0.753013
  63  10 3278.0314    3.9832  2.0075 13.0331  0.0000      0.815603  0.0292   0.0334   0.0524    0.0438   0.0000      0.284772   441.7210       5.33299       22.7564       1.50785      -3.14847     -0.434364      0.518263      0.704093      0.794235      0.881275      0.918427      0.957416
  63  11 3467.6889    3.2458  3.2876 12.5068  0.0000      0.549883  0.0392   0.0213   0.0715    0.0311   0.0000      0.156351   442.8989       6.47278       21.6513       3.70693      -3.14863      0.426261      0.682798      0.922325       1.02371       1.17150       1.20636       1.24876
  63  12 3655.3306    2.5518  5.5516 11.9709  0.0012      0.673294  0.0609   0.0131   0.1088    0.0269   0.0000      0.106735   440.2016       5.49850       20.9021       4.81184      -3.57782       2.54461      0.998437       1.33778       1.52140       1.67710       1.76211       1.83064
  63  13 3840.9247    1.9239  8.3656 11.7936 -0.0011      0.632405  0.1081   0.0087   0.1690    0.0233   0.0000      0.116675   439.0646       11.9393       24.2212       3.45845      -4.16659       5.47317       1.57047       2.10097       2.40804       2.63703       2.79467       2.86662
  64   1 1234.5050    0.0812  0.0818 10.0955  0.0000       39.5179  0.0134   0.0061   0.0201    0.0158   0.0000       130.783   440.8683      0.176805       21.8683     -0.414379      -3.38473     0.0214124      0.247042      0.337924      0.357968      0.466040      0.464597      0.502680
  64   2 1556.4940    0.2235  0.2272  9.9510  0.0000       27.5384  0.0094   0.0060   0.0184    0.0201   0.0000       8.31158   442.1707      0.405964       21.6298    -0.0959624      -3.37049      0.750562      0.208361      0.271243      0.321318      0.344122      0.370921      0.392907
  64   3 1818.5204    0.4810  0.5088  9.9719  0.0000       14.3454  0.0125   0.0078   0.0250    0.0335   0.0000       1.72248   442.4020     0.0236758       22.3728     -0.760188      -2.49490      0.513186      0.274676      0.368341      0.411427      0.457137      0.481360      0.496271
  64   4 2057.9790    0.8037  0.8214 10.4235  0.0000       9.98875  0.0163   0.0105   0.0339    0.0456   0.0000       1.01224   442.8942       1.16657       21.5724     -0.619984      -2.98371    -0.0271288      0.320448      0.425269      0.476160      0.538337      0.565912      0.574539
  64   5 2284.7426    1.2872  1.1331 11.0939  0.0004       5.78578  0.0217   0.0148   0.0409    0.0598   0.0000      0.767664   442.4727      0.256984       21.7999      0.266453      -2.76220       1.19824      0.385505      0.515538      0.571428      0.633555      0.679136      0.693976
  64   6 2496.9814    1.9537  1.4124 11.8232  0.0000       4.70465  0.0253   0.0203   0.0456    0.0551   0.0000      0.586184   442.5658       2.62037       22.0124     -0.207783      -4.56197      0.818491      0.435831      0.586466      0.641120      0.727602      0.768025      0.803289
  64   7 2702.7438    2.7626  1.3705 12.4593  0.0000       2.15998  0.0236   0.0283   0.0434    0.0561   0.0000      0.550527   441.6527       2.41321       22.5945       1.78592      -1.91626      0.115324      0.409286      0.560883      0.614957      0.701632      0.725495      0.762479
  64   8 2904.8832    3.7296  1.2392 13.2720  0.0000       1.39521  0.0227   0.0404   0.0401    0.0572   0.0000      0.611829   441.1481       2.65631       21.1726       1.10303      -3.10625    -0.0707475      0.401638      0.541102      0.604192      0.679126      0.718880      0.747709
  64   9 3102.0315    4.1573  1.3438 13.6054  0.0000      0.827752  0.0239   0.0445   0.0446    0.0552   0.0000      0.537521   442.7542       4.69081       23.5485      0.760105      -3.25879     -0.359752      0.423410      0.593291      0.646062      0.728888      0.754345      0.776927
  64  10 3294.9989    3.9471  1.9817 13.2148  0.0000       1.16314  0.0294   0.0339   0.0537    0.0408   0.0000      0.312626   442.1258       5.27014       23.0059       1.17523      -1.59308      0.271348      0.496623      0.684652      0.743008      0.856169      0.893195      0.935384
  64  11 3485.4892    3.1342  3.6093 12.4041  0.0000      0.513351  0.0418   0.0197   0.0762    0.0304   0.0000      0.153909   442.3248       5.88819       23.5747      0.908161      -2.75248     -0.934972      0.707998      0.948167       1.07395       1.18440       1.24837       1.29182
  64  12 3673.7789    2.4414  5.9678 11.9000 -0.0006      0.374847  0.0671   0.0122   0.1172    0.0272   0.0000      0.110026   440.8244       6.75567       20.5841       1.44064      -3.54622       1.36464       1.06970       1.44601       1.63210       1.79389       1.88305       1.98136
  64  13 3860.0722    1.8971  8.9161 11.7536  0.0012      0.419366  0.1156   0.0082   0.1763    0.0220   0.0000      0.111319   443.1477       7.74515       18.9673       5.22045      -6.55536      -2.11340       1.57281       2.15424       2.43015       2.71315       2.84147       2.99378
  65   2 1566.0471    0.2363  0.2417  9.9776  0.0000       28.8229  0.0095   0.0061   0.0190    0.0205   0.0000       7.33556   441.9897     -0.486180       22.0446      0.256072      -2.86513     0.0189699      0.215340      0.297064      0.329980      0.350286      0.369691      0.395282
  65   3 1828.8604    0.4918  0.5109  9.9855  0.0000       16.0724  0.0124   0.0078   0.0249    0.0337   0.0000       1.74471   442.2414     -0.417606       22.2701      0.907145      -2.42819    -0.0228657      0.270349      0.372065      0.415349      0.453763      0.472481      0.493884
  65   4 2069.6891    0.8314  0.8541 10.3049  0.0000       7.92067  0.0169   0.0104   0.0330    0.0523   0.0000      0.929264   442.4116      0.219425       21.8833      0.607139      -2.56398     0.0669859      0.322786      0.434915      0.467417      0.536542      0.564605      0.586739
  65   5 2297.2476    1.3058  1.2469 11.1486  0.0000       4.89509  0.0236   0.0145   0.0425    0.0560   0.0000      0.717955   442.1366      0.970239       21.4038     -0.728643      -2.91575      0.622292      0.397507      0.547375      0.607963      0.684528      0.727958      0.774714
  65   6 2510.3520    2.0177  1.4012 11.9273  0.0000       3.96284  0.0246   0.0206   0.0453    0.0514   0.0000      0.575397   442.5304      0.678620       23.1296      0.708445      -3.66924      0.113447      0.415812      0.565120      0.623648      0.722070      0.770975      0.772614
  65   7 2717.2108    2.8328  1.3514 12.5902  0.0000       2.94810  0.0230   0.0291   0.0437    0.0529   0.0000      0.581381   442.1348       2.42242       21.9170      0.760910      -3.20936      0.942834      0.406788      0.533873      0.599602      0.673363      0.701471      0.730233
  65   8 2920.1987    3.8531  1.2976 13.2037 -0.0007      0.899015  0.0229   0.0397   0.0404    0.0567   0.0000      0.563531   442.6841       4.08156       21.8054       1.80428      -2.59538      0.533571      0.392866      0.530753      0.597905      0.675222      0.711204      0.743015
  65   9 3118.0995    4.3135  1.4249 13.5943  0.0015       1.13845  0.0240   0.0440   0.0445    0.0526   0.0000      0.495654   442.8452       4.44169       22.3665       1.61970      -2.58045      0.730014      0.413555      0.546733      0.614750      0.681531      0.722141      0.740684
  65  10 3311.8451    3.8913  2.1028 13.1338  0.0000      0.626979  0.0297   0.0320   0.0549    0.0390   0.0000      0.299043   442.9132       5.86643       22.6195       3.09537      -3.76438      0.713828      0.500296      0.669478      0.752001      0.840428      0.865892      0.906992
  65  11 3503.1281    3.0953  3.7065 12.3549  0.0005      0.303311  0.0420   0.0189   0.0787    0.0307   0.0000      0.145043   443.0713       4.83696       22.7787       2.40511      -1.29046      -1.60565      0.702051      0.942745       1.06094       1.19391       1.27411       1.31110
  65  12 3692.2302    2.4005  6.2084 11.9722  0.0011      0.356358  0.0716   0.0118   0.1216    0.0264   0.0000      0.112894   442.0189       5.34538       21.3793       7.06717      -3.95445       4.45410       1.07522       1.46824       1.64604       1.83183       1.94725       1.99416
  65  13 3878.9520    1.8380  9.3634 11.7487  0.0006      0.245073  0.1246   0.0078   0.1859    0.0213   0.0000      0.111885   441.6664       10.6071       20.7123     -0.389729      -2.22125      -4.86892       1.67921       2.25305       2.57063       2.83281       2.99408       3.07870
  66   1 1250.9408    0.0928  0.0839 10.1100  0.0000       30.7085  0.0108   0.0061   0.0213    0.0155   0.0000       97.5231   440.6672     -0.359995       22.8209      0.183702      -3.43637      -1.12122      0.238943      0.288930      0.319142      0.373372      0.339534      0.368761
  66   2 1575.5009    0.2449  0.2584  9.9660  0.0000       31.6761  0.0092   0.0060   0.0208    0.0207   0.0000       6.71152   441.7868     -0.616570       22.5485    -0.0598388      -3.18288     -0.250157      0.195498      0.255524      0.298003      0.313903      0.335828      0.349127
  66   3 1839.0965    0.4941  0.5600  9.9728  0.0000       15.5086  0.0131   0.0075   0.0265    0.0346   0.0000       1.67873   441.9789      0.353609       22.5942      0.147221      -3.34872     -0.898581      0.267365      0.366818      0.407979      0.460819      0.492750      0.514132
  66   4 2081.3166    0.8325  0.8508 10.4482  0.0000       8.81319  0.0166   0.0105   0.0346    0.0498   0.0000      0.979474   443.0956     0.0294592       22.1008      0.436759      -4.13102      0.411322      0.313715      0.411837      0.471892      0.517648      0.550485      0.579207
  66   5 2309.7287    1.3299  1.2976 11.2465  0.0000       4.53895  0.0234   0.0144   0.0456    0.0509   0.0000      0.685480   441.6217      0.995365       22.4169      0.813748      -3.70617     -0.276697      0.396801      0.553315      0.596516      0.699340      0.729483      0.764619
  66   6 2523.5654    2.0271  1.3594 12.0845  0.0000       3.21521  0.0245   0.0213   0.0441    0.0505   0.0000      0.584725   441.4979       1.20688       22.5642     -0.101012      -2.93654     -0.990006      0.408293      0.543429      0.611149      0.679723      0.718283      0.756370
  66   7 2731.5882    2.9028  1.2827 12.8594  0.0000       3.77273  0.0233   0.0319   0.0428    0.0563   0.0000      0.613091   443.3535       2.43026       22.0062       1.58621      -3.66054      0.534292      0.400331      0.537674      0.593778      0.671118      0.708472      0.721277
  66   8 2935.5045    3.8739  1.2169 13.3988 -0.0005       2.40591  0.0223   0.0421   0.0411    0.0568   0.0000      0.648009   442.4181       1.98838       22.2920       2.11506      -3.39391     -0.883620      0.387426      0.523116      0.592960      0.646450      0.696137      0.712650
  66   9 3134.0652    4.2802  1.4860 13.4652  0.0000       1.24372  0.0244   0.0417   0.0445    0.0485   0.0000      0.471381   441.9490       3.30073       21.8638       2.08964      -2.87372      -1.11317      0.421682      0.575225      0.629770      0.708619      0.741660      0.770345
  66  10 3328.6406    3.7935  2.1461 13.1131 -0.0001      0.749429  0.0300   0.0308   0.0554    0.0384   0.0000      0.281908   442.2699       4.91433       21.2072       2.81353      -3.26673       1.91564      0.499898      0.679130      0.751247      0.835884      0.894021      0.926648
  66  11 3520.6873    3.0220  3.8809 12.3866 -0.0002      0.622412  0.0446   0.0182   0.0801    0.0291   0.0000      0.146181   442.1503       5.02679       23.1993       2.74009      -2.81212       1.99514      0.726960      0.990346       1.10652       1.25390       1.31099       1.33410
  66  12 3710.3226    2.3092  6.3435 12.0007 -0.0007      0.297369  0.0757   0.0114   0.1270    0.0266   0.0000      0.119572   443.1975       6.47358       23.0416       4.17379      -2.26568      0.732057       1.12945       1.53262       1.74502       1.92674       2.03369       2.10469
  66  13 3898.0919    1.7415  8.9718 11.7468 -0.0007      0.553287  0.1224   0.0077   0.1864    0.0220   0.0000      0.120521   445.1200       8.50400       16.6414       2.20190       3.20766       7.77587       1.62984       2.22484       2.51861       2.78998       2.92510       3.03768
  67   1 1259.0187    0.0830  0.0954 10.1183  0.0000       57.1573  0.0138   0.0057   0.0204    0.0162   0.0000       108.890   440.9922      0.248451       21.2092      0.322086      -3.14497    -0.0929951      0.257355      0.351085      0.364139      0.406903      0.439184      0.476557
  67   2 1584.8100    0.2502  0.2632  9.9647  0.0000       25.1466  0.0093   0.0059   0.0196    0.0210   0.0000       6.21415   441.9453      0.408825       22.0287     -0.256769      -3.29202      0.485528      0.203006      0.246218      0.288993      0.322946      0.338290      0.354715
  67   3 1849.2524    0.5061  0.6015 10.1118  0.0000       15.9593  0.0138   0.0077   0.0282    0.0335   0.0000       1.66923   442.1840     -0.204859       22.0006     0.0575765      -3.84829      0.729626      0.262567      0.345217      0.395450      0.453497      0.462916      0.466197
  67   4 2092.8476    0.8369  0.9603 10.4661  0.0000       9.93318  0.0194   0.0102   0.0362    0.0515   0.0000       1.00053   442.7447      0.969173       22.2566    -0.0147304      -3.27119     0.0784508      0.336270      0.463727      0.511399      0.589702      0.617036      0.640272
  67   5 2322.0053    1.3949  1.2567 11.2989  0.0000       3.61943  0.0226   0.0152   0.0435    0.0556   0.0000      0.695738   442.2583       1.02415       21.9796       1.17167      -2.51943     -0.531033      0.378621      0.503555      0.558329      0.642596      0.671173      0.691072
  67   6 2536.7861    2.0546  1.4063 12.1024  0.0000       4.27437  0.0245   0.0212   0.0460    0.0502   0.0000      0.626169   442.7423       1.72346       21.2237       1.84749      -1.70202     -0.801115      0.396438      0.535889      0.610992      0.696813      0.722763      0.741540
  67   7 2745.7507    3.0056  1.3978 12.6651  0.0000       1.13981  0.0237   0.0301   0.0428    0.0547   0.0000      0.532325   442.3113       1.34591       22.3133      0.801559      -4.68509     -0.162522      0.393607      0.533046      0.595339      0.665143      0.692246      0.715110
  67   8 2950.6015    3.9960  1.3238 13.2115  0.0000       1.83311  0.0221   0.0401   0.0418    0.0589   0.0000      0.518069   442.0795       2.68535       22.7460       1.21441      -3.89816      0.150606      0.370334      0.503017      0.570769      0.616412      0.657635      0.673880
  67   9 3149.9183    4.3626  1.5542 13.3822 -0.0000       1.04397  0.0243   0.0407   0.0451    0.0492   0.0000      0.420415   442.6600       4.47285       22.0967       2.28433      -3.01748       1.88592      0.410728      0.565092      0.621530      0.700087      0.748684      0.751072
  67  10 3345.3516    3.7122  2.3526 13.1033  0.0000      0.875047  0.0316   0.0288   0.0593    0.0353   0.0000      0.253790   442.3235       5.30966       21.4550       2.98923      -4.01359      0.108867      0.522808      0.693275      0.780813      0.867487      0.912898      0.957449
  67  11 3538.1659    2.8991  3.8607 12.4681  0.0003      0.627589  0.0450   0.0176   0.0814    0.0278   0.0000      0.150547   440.9575       6.50447       20.6912       2.41160      -1.33515      -1.30671      0.728884      0.970693       1.10296       1.22490       1.29422       1.33928
  67  12 3728.7041    2.3074  6.7980 11.9692  0.0016      0.536099  0.0802   0.0107   0.1340    0.0259   0.0000      0.115824   442.2906       5.52386       22.1102       4.30411     -0.902153      0.245715       1.16426       1.60461       1.78668       1.98819       2.12422       2.18734
  68   1 1267.0522    0.1063  0.1057 10.1174  0.2262      -6.30499  0.0094   0.0065   0.0243    0.0151   0.0000       81.4140   440.6860     -0.306864       21.3156      0.326430      -3.30629      0.141413      0.179193      0.244204      0.292900      0.326600      0.353457      0.365486
  68   2 1594.0529    0.2710  0.2790  9.9706  0.0000       26.3585  0.0092   0.0061   0.0200    0.0212   0.0000       5.40641   441.9003      0.259400       22.6024     -0.664428      -3.58718     -0.299347      0.186925      0.259150      0.283802      0.288263      0.325240      0.337680
  68   3 1859.3185    0.5244  0.6057 10.0175  0.0000       13.8017  0.0136   0.0076   0.0269    0.0354   0.0000       1.46525   442.3615     -0.183592       22.0410      0.829781      -3.49503      0.608315      0.252597      0.343784      0.381666      0.429347      0.459621      0.482307
  68   4 2104.2666    0.8669  1.0033 10.4582  0.0000       8.67379  0.0199   0.0102   0.0367    0.0537   0.0000      0.945905   442.1851       1.06474       23.0999      0.476327      -3.14953      0.652372      0.340170      0.456244      0.521187      0.572677      0.590457      0.624442
  68   5 2334.2024    1.4105  1.3587 11.2449  0.0000       3.68386  0.0237   0.0144   0.0447    0.0518   0.0000      0.625912   442.5888       1.84121       22.1393      0.539389      -2.87324      -1.68988      0.389714      0.528256      0.585609      0.662271      0.703310      0.726022
  68   6 2549.8449    2.1823  1.3879 12.2164  0.0000       3.32093  0.0243   0.0222   0.0440    0.0493   0.0000      0.591160   442.1599       2.21880       23.4657      0.934876      -2.72542      0.324537      0.399151      0.531967      0.600334      0.663394      0.706068      0.712845
  68   7 2759.9825    3.0487  1.4024 12.8072  0.0000       2.02249  0.0239   0.0305   0.0424    0.0535   0.0000      0.507991   441.9393       1.97589       22.0083       2.09380      -2.24932       1.19084      0.384710      0.517745      0.579899      0.638598      0.677565      0.684440
  68   8 2965.6345    3.9845  1.2740 13.5156  0.0000       3.06953  0.0226   0.0426   0.0407    0.0563   0.0000      0.577267   442.7603       3.69176       21.3375       2.31173      -2.66102      0.947220      0.376589      0.515584      0.561318      0.641298      0.662685      0.682593
  68   9 3165.6939    4.2583  1.6242 13.4462  0.0000       1.59732  0.0251   0.0391   0.0463    0.0461   0.0000      0.429734   442.3282       3.85255       21.7626       1.30748      -2.91653     -0.270234      0.419454      0.556905      0.626483      0.700453      0.734693      0.755743
  68  10 3361.8007    3.7763  2.4872 12.9007  0.0000      0.676333  0.0317   0.0276   0.0582    0.0375   0.0000      0.226113   442.4240       6.08162       22.1018      0.675340      -1.39371       1.52673      0.518899      0.690431      0.785254      0.867051      0.925317      0.952625
  68  11 3555.4071    2.8558  4.5638 12.3169  0.0002      0.705966  0.0500   0.0160   0.0917    0.0280   0.0000      0.129184   442.2131       5.81204       24.5769       2.82530      -3.13596       1.05220      0.795307       1.08879       1.20511       1.36120       1.41277       1.49491
  68  12 3746.4765    2.2120  7.1286 11.9955 -0.0016      0.355113  0.0866   0.0099   0.1417    0.0247   0.0000      0.123280   441.0403       8.32103       21.0709       3.84966      -1.88001     -0.283843       1.17915       1.60055       1.79858       2.01697       2.13700       2.20635
  69   1 1275.0049    0.1030  0.1085 10.0859  0.0000       3.33262  0.0121   0.0055   0.0182    0.0153   0.0000       67.5069   440.7597      0.551765       22.5801    -0.0537120      -3.96405     -0.225109      0.223518      0.321891      0.332978      0.345658      0.364894      0.435690
  69   2 1603.1824    0.2637  0.3170  9.9846  0.0000       26.1401  0.0107   0.0059   0.0222    0.0213   0.0000       5.07134   441.7789     -0.160036       22.0494      0.308480      -3.18846      0.481042      0.215608      0.280434      0.336863      0.351399      0.396835      0.418536
  69   3 1869.2777    0.5317  0.6138 10.0894  0.0000       13.5435  0.0137   0.0077   0.0276    0.0350   0.0000       1.47963   442.3096      0.304915       22.5635      0.511925      -3.85728     0.0475043      0.261780      0.346016      0.410358      0.435747      0.469578      0.480076
  69   4 2115.5884    0.9328  0.9639 10.4839  0.0000       7.67426  0.0182   0.0107   0.0352    0.0538   0.0000      0.896470   442.3813     0.0504315       21.8138       1.00387      -3.07684      0.384997      0.311662      0.417567      0.474591      0.529925      0.558316      0.586437
  69   5 2346.2993    1.4781  1.3239 11.2625  0.0000       3.77797  0.0228   0.0153   0.0438    0.0576   0.0000      0.634258   442.1469      0.163194       22.1025       1.54955      -1.95404     -0.345656      0.372600      0.494405      0.566807      0.633960      0.674596      0.713900
  69   6 2562.8469    2.2195  1.4617 12.1278  0.0000       3.38533  0.0245   0.0215   0.0447    0.0487   0.0000      0.555629   441.9199      0.807472       21.3925       1.20095      -1.83655     -0.314342      0.386205      0.514054      0.576214      0.652400      0.675776      0.710866
  69   7 2773.9976    3.1191  1.3287 12.8994  0.0000       1.51848  0.0232   0.0317   0.0421    0.0536   0.0000      0.604930   442.7696       2.54739       22.4549       1.92626      -2.08080     -0.110680      0.370811      0.493506      0.541312      0.610947      0.640163      0.660200
  69   8 2980.5037    4.0384  1.2374 13.5770  0.0000       1.23950  0.0215   0.0431   0.0405    0.0533   0.0000      0.578203   442.5224       4.00101       22.4788      0.467892      -3.12424      0.387872      0.343822      0.461286      0.519468      0.579782      0.596000      0.620877
  69   9 3181.3634    4.2431  1.7098 13.3749  0.0000       1.53012  0.0258   0.0373   0.0476    0.0437   0.0000      0.391602   442.0802       4.50611       21.6310       1.50300      -3.69680     -0.527566      0.407602      0.547615      0.612893      0.674555      0.710381      0.743194
  69  10 3378.2689    3.6221  2.6052 12.9496  0.0000      0.559887  0.0333   0.0257   0.0611    0.0327   0.0000      0.239338   440.7929       5.63049       20.3384       2.93078      -1.86340     -0.396630      0.518374      0.706680      0.790872      0.890509      0.950993      0.990610
  69  11 3572.5582    2.8352  4.6723 12.2714  0.0000      0.370540  0.0514   0.0155   0.0920    0.0279   0.0000      0.121729   441.2939       6.46155       19.4616       3.50723      -1.97809      -2.29456      0.768460       1.05107       1.17480       1.29091       1.37430       1.43849
  69  12 3764.6646    2.1712  7.3513 11.9750 -0.0001      0.617984  0.0902   0.0097   0.1445    0.0245   0.0000      0.117652   442.1367       7.64902       23.9333       2.72105      -3.33754      -4.05487       1.20626       1.64790       1.85187       2.05832       2.16733       2.24567
  70   1 1282.9137    0.0993  0.0829 10.1098  0.0000       38.3281  0.0116   0.0057   0.0145    0.0151   0.0000       85.9669   441.0316     -0.651724       21.5351      0.816938      -3.63647     -0.611344      0.186820      0.261528      0.328758      0.327579      0.329481      0.324384
  70   2 1612.1788    0.2703  0.3428  9.9770  0.0000       18.7921  0.0106   0.0057   0.0237    0.0219   0.0000       4.69742   441.7434     -0.292932       22.2876      0.445268      -2.97466      0.333123      0.205043      0.268893      0.304973      0.348111      0.369345      0.379669
  70   3 1879.1656    0.5404  0.6361 10.0657  0.0000       12.5299  0.0138   0.0076   0.0280    0.0364   0.0000       1.42604   442.2628      0.185447       22.2260      0.575671      -2.88644      0.202433      0.256868      0.338461      0.385912      0.427288      0.449204      0.475470
  70   4 2126.8452    0.9336  0.9110 10.6617  0.0000       9.99869  0.0173   0.0111   0.0338    0.0487   0.0000      0.941706   441.9374      0.925400       22.1092    -0.0849767      -2.86411     0.0911884      0.297392      0.397679      0.450976      0.501675      0.518845      0.555258
  70   5 2358.3039    1.5088  1.3858 11.2590  0.0000       4.61187  0.0238   0.0148   0.0437    0.0536   0.0000      0.630066   442.5115      0.537269       22.7152      0.815480      -2.94125       1.00661      0.380779      0.512357      0.580940      0.662018      0.711724      0.743830
  70   6 2575.6739    2.2470  1.4794 12.1031  0.0000       2.98672  0.0240   0.0214   0.0441    0.0480   0.0000      0.491843   441.7929       1.73662       22.6796      0.578016      -2.29962      0.108541      0.389135      0.529222      0.592358      0.655818      0.685612      0.712072
  70   7 2788.0477    3.2025  1.3043 12.9126  0.0000       3.37346  0.0219   0.0325   0.0405    0.0539   0.0000      0.608178   443.0170       2.95509       22.2538      0.994798      -2.08675     -0.977786      0.353172      0.484816      0.537523      0.614453      0.638581      0.670236
  70   8 2995.2623    4.0501  1.3763 13.4155  0.0000      0.590271  0.0221   0.0399   0.0424    0.0513   0.0000      0.524686   442.1866       2.94403       22.1301       1.54712      -4.02951     -0.288488      0.358735      0.476684      0.532636      0.595135      0.651765      0.675747
  70   9 3196.8677    4.2394  1.6468 13.5526  0.0000      0.958088  0.0253   0.0385   0.0472    0.0428   0.0000      0.394463   442.8532       4.60109       23.4938       1.55346      -1.68693     -0.308865      0.400083      0.535631      0.598085      0.679748      0.713413      0.760337
  70  10 3394.6286    3.5282  2.8634 12.7848 -0.0001      0.657747  0.0346   0.0237   0.0639    0.0329   0.0000      0.201941   442.3981       4.89977       23.3582       3.50714     -0.576331     -0.784901      0.541903      0.728004      0.812323      0.909966      0.971882      0.991484
  70  11 3589.7290    2.7349  4.8015 12.2614  0.0000      0.364419  0.0529   0.0147   0.0962    0.0280   0.0000      0.133216   442.6783       7.46028       19.6866      -1.08123      -5.62950      0.946704      0.804053       1.08188       1.21484       1.33501       1.44329       1.48189
  70  12 3782.2154    2.1596  7.7364 11.9388  0.0009      0.267407  0.0937   0.0092   0.1475    0.0243   0.0000      0.114557   442.8018       2.28238       21.7414       3.57021      -3.19587      -1.97817       1.20586       1.63663       1.83758       2.05676       2.16363       2.26005
  71   1 1290.7247    0.1076  0.0955 10.0993  0.0000       12.0088  0.0099   0.0057   0.0175    0.0152   0.0000       66.8626   440.5947     -0.467091       21.9591     -0.229219      -3.80113     -0.163711      0.192459      0.294861      0.311414      0.374752      0.408179      0.418004
  71   2 1621.1137    0.2906  0.3032  9.9754  0.0000       25.7850  0.0097   0.0061   0.0190    0.0211   0.0000       4.52177   441.9508     0.0213763       22.4343      0.382231      -3.08401     -0.518479      0.182628      0.255818      0.281643      0.332058      0.342178      0.338919
  71   3 1888.9899    0.5765  0.6332 10.1199  0.0000       13.6154  0.0129   0.0080   0.0288    0.0366   0.0000       1.37915   442.5951      0.357126       22.2663      0.395255      -3.58281     -0.941541      0.235702      0.315817      0.359297      0.390299      0.420475      0.437462
  71   4 2137.9521    0.9313  1.0456 10.6728  0.0000       7.58651  0.0204   0.0107   0.0383    0.0533   0.0000      0.937172   442.4584       1.49558       22.9887     -0.416013      -3.78121     -0.183001      0.317057      0.448247      0.487747      0.546284      0.571595      0.591948
  71   5 2370.2035    1.5067  1.3182 11.5863  0.0013       5.74858  0.0236   0.0158   0.0441    0.0493   0.0000      0.711427   442.6838       1.23138       21.7905     -0.364236      -3.97747      0.263602      0.361196      0.485344      0.540671      0.613831      0.621651      0.675534
  71   6 2588.5156    2.3479  1.4828 12.1604  0.0000       3.05867  0.0237   0.0221   0.0436    0.0478   0.0000      0.552595   442.0861       2.54717       22.9702       1.44895      -3.56326      0.847776      0.382214      0.515020      0.577105      0.644632      0.676346      0.702386
  71   7 2801.8173    3.2791  1.3864 12.9695  0.0000      0.565752  0.0228   0.0322   0.0421    0.0511   0.0000      0.533828   442.7319       2.61041       21.8569      0.658996      -3.07982       1.15877      0.357640      0.479026      0.542833      0.587002      0.631666      0.660927
  71   8 3009.9899    4.1470  1.2823 13.6487  0.0000       1.33577  0.0224   0.0434   0.0410    0.0544   0.0000      0.542518   442.0456       3.75791       20.9094       2.18813      -3.51017      -1.02776      0.352884      0.469868      0.524443      0.594858      0.633117      0.662447
  71   9 3212.3729    4.1612  1.8694 13.3601  0.0000       1.51734  0.0266   0.0349   0.0496    0.0399   0.0000      0.332703   442.4222       3.66132       22.5140       1.06731      -2.74685      0.974232      0.421949      0.559259      0.634310      0.714667      0.744199      0.773155
  71  10 3410.8993    3.5031  2.8835 12.8034  0.0003      0.759799  0.0350   0.0233   0.0635    0.0320   0.0000      0.204901   441.6908       5.68658       22.8073       1.17971      -1.86614     -0.717344      0.542080      0.735776      0.817976      0.908751      0.954484       1.00674
  71  11 3606.8055    2.7214  5.0705 12.2250  0.0002      0.568248  0.0563   0.0143   0.0982    0.0281   0.0000      0.139257   443.5623       5.13231       21.6806       1.67850      -2.07062      -1.92221      0.817570       1.09995       1.23600       1.36797       1.44398       1.50983
  71  12 3799.7645    2.0907  8.1993 11.9081  0.0017    -0.0863865  0.1042   0.0086   0.1584    0.0234   0.0000      0.120359   440.1087       8.03301       23.3661       3.47043     -0.243343      0.885028       1.32401       1.76503       2.00159       2.21767       2.36349       2.44217
  72   2 1629.9200    0.2902  0.3377 10.0101  0.0000       20.3669  0.0111   0.0059   0.0211    0.0217   0.0000       4.25160   441.6186     -0.171307       22.0770     -0.186218      -3.52391     -0.108667      0.202216      0.281389      0.330808      0.352343      0.387792      0.408060
  72   3 1898.7554    0.5722  0.6837 10.1292  0.0000       14.3847  0.0145   0.0078   0.0291    0.0373   0.0000       1.34791   442.3297      0.106791       21.6012      0.528630      -3.73975      0.415521      0.253714      0.341170      0.373783      0.414910      0.449759      0.475480
  72   4 2149.0480    0.9540  1.0620 10.6589  0.0000       9.78232  0.0205   0.0107   0.0378    0.0534   0.0000      0.917582   442.2824      0.255104       22.7921    -0.0676215      -3.24828      0.651936      0.314629      0.439266      0.475390      0.533754      0.559932      0.572369
  72   5 2381.9655    1.5632  1.4151 11.5744 -0.0015       5.11393  0.0242   0.0154   0.0442    0.0480   0.0000      0.634860   442.6044      0.350526       23.1217     -0.384046      -3.25914      0.603351      0.359784      0.501003      0.558186      0.624412      0.652367      0.680540
  72   6 2601.2134    2.3646  1.4933 12.1723  0.0000       1.95383  0.0240   0.0219   0.0431    0.0473   0.0000      0.499097   443.6374       2.44114       22.3164      0.893377      -2.89711     -0.972068      0.360705      0.487866      0.541147      0.604215      0.652668      0.661588
  72   7 2815.7003    3.3247  1.3838 12.9033  0.0000       2.09418  0.0230   0.0319   0.0411    0.0535   0.0000      0.525895   443.0551       2.98925       22.5783       1.29288      -3.88582     -0.777720      0.352866      0.479012      0.522585      0.587512      0.614142      0.652391
  72   8 3024.5667    4.2477  1.3083 13.5932  0.0000       1.40863  0.0222   0.0424   0.0399    0.0513   0.0000      0.572701   442.7759       3.49882       22.0530      0.713375      -2.65477      0.202439      0.345041      0.469014      0.517389      0.590609      0.604533      0.626956
  72   9 3227.6584    4.1727  1.8852 13.3586  0.0000      0.994379  0.0267   0.0344   0.0486    0.0393   0.0000      0.333599   441.7879       4.41462       21.7948       1.34394      -3.07335      -1.28613      0.408860      0.553570      0.624571      0.708851      0.740466      0.774650
  72  10 3427.0253    3.3987  3.1916 12.7400  0.0000      0.582496  0.0369   0.0218   0.0687    0.0307   0.0000      0.178443   442.9209       5.28283       22.4989       3.32521      -2.91940      0.338840      0.561133      0.773792      0.843970      0.949709       1.00930       1.04202
  72  11 3623.6456    2.6060  5.2339 12.3163  0.0000      0.431399  0.0593   0.0136   0.1050    0.0264   0.0000      0.126216   443.1225       6.39509       22.4796       5.52595      -4.29962     -0.239817      0.840762       1.13369       1.29193       1.42863       1.52230       1.56792
  72  12 3817.9367    1.9155  7.6885 11.9835 -0.0014      0.995381  0.1030   0.0086   0.1600    0.0234   0.0000      0.138904   441.0870       10.5977       25.2023       1.77141      -4.72100      -1.69948       1.28183       1.72373       1.95372       2.19188       2.34774       2.41175
  73   1 1306.2010    0.1139  0.1134 10.1004  0.0000       40.9607  0.0096   0.0054   0.0202    0.0154   0.0000       54.4373   440.9980     -0.255067       22.1187      0.451547      -4.03453    -0.0464165      0.166047      0.235301      0.264520      0.298793      0.330261      0.323579
  73   2 1638.6451    0.3006  0.3147  9.9819  0.0000       17.1071  0.0098   0.0061   0.0195    0.0217   0.0000       4.17653   442.0231     -0.129254       22.0090      0.128699      -3.52745     -0.220938      0.185295      0.230099      0.275139      0.311008      0.320619      0.349090
  73   3 1908.4196    0.5838  0.6918 10.1275  0.0000       11.6401  0.0143   0.0077   0.0288    0.0367   0.0000       1.31277   442.5005     0.0100307       23.0698     -0.248797      -2.86599      -1.03942      0.249099      0.327080      0.373678      0.424844      0.442982      0.469118
  73   4 2159.9789    0.9932  1.1200 10.7418  0.0000       8.26991  0.0210   0.0111   0.0396    0.0541   0.0000      0.900336   442.5279     -0.396158       21.9533      0.214320      -2.69378     -0.464984      0.319425      0.434284      0.484644      0.553103      0.579246      0.604228
  73   5 2393.6084    1.6184  1.3753 11.5966  0.0000       4.02232  0.0231   0.0160   0.0439    0.0480   0.0000      0.636221   443.0498       1.90405       22.5190     -0.140606      -2.44966      -1.22285      0.350490      0.468582      0.523629      0.586025      0.615316      0.648597
  73   6 2613.8997    2.4098  1.4833 12.3452  0.0000       2.57741  0.0240   0.0227   0.0437    0.0453   0.0000      0.509659   442.4240       2.28450       22.5516      0.406015      -3.83578      0.201325      0.361064      0.503620      0.558109      0.626878      0.666003      0.702930
  73   7 2829.3666    3.4435  1.3356 13.0273  0.0000       2.13261  0.0222   0.0336   0.0405    0.0540   0.0000      0.544692   442.5565       2.21945       23.0976       1.88869      -2.89591      0.773183      0.347860      0.464694      0.525880      0.569521      0.612011      0.626631
  73   8 3039.0916    4.2332  1.4700 13.4315  0.0001       2.37426  0.0234   0.0396   0.0419    0.0506   0.0000      0.501261   442.5639       3.45248       21.9362       2.08948      -3.11013    -0.0694735      0.359412      0.488865      0.531889      0.605886      0.631510      0.663347
  73   9 3242.8839    4.1704  1.9853 13.2828  0.0000      0.506207  0.0274   0.0330   0.0502    0.0389   0.0000      0.346862   442.0496       3.67137       21.6184       2.15352      -2.88511       1.05130      0.416113      0.561210      0.637730      0.722729      0.753777      0.787777
  73  10 3443.0381    3.3281  3.2699 12.6760 -0.0001      0.343105  0.0375   0.0207   0.0697    0.0306   0.0000      0.168112   442.0075       6.19663       22.1743      0.700976      -3.61209      0.279355      0.553638      0.765305      0.849622      0.946004       1.00472       1.03107
  73  11 3640.4240    2.5978  5.6821 12.2516 -0.0004      0.385646  0.0652   0.0128   0.1111    0.0267   0.0000      0.122443   440.5223       5.24189       23.4314       2.83696      -3.18889      -3.14291      0.888159       1.20516       1.34615       1.50738       1.59334       1.64262
  74   1 1313.8503    0.1209  0.0967 10.0866  0.0000       20.1878  0.0093   0.0055   0.0141    0.0150   0.0000       53.0918   440.4817     -0.138943       22.2174     -0.583504      -3.70493      0.183453      0.154287      0.232626      0.243278      0.279198      0.283581      0.304255
  74   2 1647.2670    0.3042  0.3831  9.9592  0.0000       21.8136  0.0107   0.0058   0.0235    0.0225   0.0000       3.68046   441.6471     0.0628692       21.6480      0.182452      -3.16994      0.694462      0.198880      0.262198      0.308835      0.343474      0.377678      0.385120
  74   3 1917.9946    0.6092  0.7094 10.1276 -0.0002       11.0976  0.0143   0.0079   0.0289    0.0393   0.0000       1.20827   441.6519      0.811431       22.5912      0.341053      -2.31548     -0.976664      0.246882      0.343359      0.379273      0.439374      0.470952      0.467954
  74   4 2170.8381    1.0092  1.1094 10.8068  0.0000       8.03899  0.0208   0.0111   0.0391    0.0520   0.0000      0.921279   442.8878      0.219141       22.8892      0.882517      -2.72198      0.116506      0.317706      0.427435      0.481915      0.536086      0.579856      0.611382
  74   5 2405.1616    1.7045  1.4208 11.4952  0.0000       3.73601  0.0229   0.0160   0.0428    0.0512   0.0000      0.565084   442.2499      0.804202       22.0926      0.357360      -3.63650      0.569775      0.348818      0.463135      0.538120      0.601028      0.622960      0.669230
  74   6 2626.4558    2.5269  1.5491 12.2329  0.0000       2.00896  0.0239   0.0223   0.0427    0.0453   0.0000      0.443550   442.3641       2.28482       22.2841      0.443138      -3.13349      0.302970      0.352709      0.483344      0.549197      0.615501      0.650566      0.694666
  74   7 2843.0022    3.5348  1.3477 12.9051  0.0000       2.91523  0.0219   0.0336   0.0393    0.0584   0.0000      0.565800   442.0822       2.96455       22.3100      0.990828      -2.11760      0.111445      0.327370      0.447807      0.492386      0.558090      0.593079      0.626279
  74   8 3053.3839    4.3240  1.4235 13.5228  0.0000      0.704418  0.0225   0.0404   0.0410    0.0475   0.0000      0.505335   443.0324       3.55093       22.7399       1.99315      -3.36783      0.284892      0.335152      0.451750      0.502167      0.568988      0.601510      0.626443
  74   9 3258.0563    4.0634  1.9873 13.3036  0.0000      0.855679  0.0275   0.0323   0.0508    0.0394   0.0000      0.299287   442.7568       4.80217       22.7186      0.678717      -2.66630     -0.296342      0.407025      0.548467      0.614459      0.691898      0.732331      0.769988
  74  10 3459.0945    3.2100  3.3308 12.7347 -0.0000      0.825073  0.0393   0.0201   0.0721    0.0299   0.0000      0.181166   441.2811       5.45428       21.4421       1.99111      -1.00541      0.440706      0.576028      0.781304      0.863534      0.986768       1.02453       1.08561
  74  11 3657.2574    2.5046  5.9093 12.2530  0.0000      0.645920  0.0685   0.0121   0.1176    0.0262   0.0000      0.136310   441.6064       7.98419       21.9891     0.0907266     -0.876219       1.04764      0.904939       1.23030       1.39240       1.56590       1.65729       1.72089
  75   1 1321.4478    0.1130  0.1433 10.0778 -0.0001       51.3738  0.0112   0.0050   0.0225    0.0159   0.0000       46.9713   440.6392     -0.167206       22.0520      0.499505      -3.17298      0.108301      0.202236      0.303834      0.324950      0.375551      0.386984      0.396333
  75   2 1655.8089    0.3178  0.3174 10.0045  0.0000       21.9114  0.0092   0.0062   0.0190    0.0220   0.0000       3.95839   441.8850     -0.442302       21.7550      0.398838      -3.80544     -0.134009      0.176567      0.238967      0.262763      0.313685      0.335681      0.332797
  75   3 1927.5468    0.6220  0.7649 10.1802  0.0000       10.8244  0.0149   0.0080   0.0313    0.0394   0.0000       1.19028   442.0803      0.406616       22.5635      0.508482      -2.80867     -0.444899      0.253020      0.345145      0.381407      0.446529      0.473914      0.489587
  75   4 2181.6106    1.0533  1.1463 10.7413  0.0000       8.03317  0.0204   0.0112   0.0392    0.0541   0.0000      0.825202   442.2932      0.195698       20.7554      0.536552      -2.42796      0.932096      0.298039      0.412234      0.457840      0.505018      0.533648      0.564147
  75   5 2416.6559    1.7071  1.5017 11.6256  0.0000       4.27894  0.0241   0.0158   0.0453    0.0459   0.0000      0.579680   441.8193      0.999477       22.0513      0.732945      -3.26965    -0.0484527      0.352188      0.479839      0.540736      0.598061      0.638155      0.669388
  75   6 2638.9347    2.5483  1.5333 12.2683  0.0000       1.60592  0.0241   0.0227   0.0432    0.0486   0.0000      0.494172   441.9440       1.62985       21.1766       1.47311      -3.18371     0.0533785      0.354602      0.464315      0.515396      0.597549      0.610930      0.641918
  75   7 2856.4529    3.5268  1.3431 13.2421  0.0000       1.91238  0.0226   0.0349   0.0407    0.0512   0.0000      0.584682   442.5351       3.07058       23.5939       1.02352      -2.08779     -0.154534      0.330845      0.455006      0.505751      0.585685      0.606238      0.627798
  75   8 3067.6807    4.2881  1.4355 13.5753  0.0000      0.914704  0.0227   0.0402   0.0413    0.0461   0.0000      0.483833   442.2715       4.12779       21.3898       2.73240      -2.98568      0.537712      0.337240      0.452417      0.501633      0.572822      0.614912      0.631963
  75   9 3273.1424    4.0120  2.0976 13.2160 -0.0002       1.10729  0.0287   0.0306   0.0515    0.0371   0.0000      0.293025   441.7845       5.41896       22.0911      0.663975      -4.22944       1.06776      0.419049      0.577695      0.632015      0.715109      0.762696      0.779185
  75  10 3474.9710    3.2937  3.8343 12.5166  0.0000      0.699427  0.0412   0.0187   0.0741    0.0299   0.0000      0.144524   441.5889       6.72172       22.1081       1.84127      -2.78423     -0.950782      0.611179      0.817817      0.914444       1.01200       1.06214       1.10812
  75  11 3673.8750    2.5088  6.2914 12.1935  0.0000      0.540880  0.0717   0.0113   0.1208    0.0257   0.0000      0.127781   442.2938       6.03682       20.3655      0.505650      -3.17779     -0.229316      0.921835       1.23864       1.40337       1.57399       1.66326       1.73180
  76   1 1328.9481    0.1194  0.1419 10.0553  0.0000       43.4639  0.0106   0.0049   0.0199    0.0157   0.0000       41.7503   440.4387      0.409175       22.1929    -0.0739820      -3.64095      0.586687      0.185045      0.243383      0.296668      0.298906      0.375523      0.440801
  76   2 1664.2152    0.3261  0.4153  9.9320  0.0000       20.5980  0.0111   0.0058   0.0233    0.0242   0.0000       3.21997   441.9434     0.0283668       22.3428     0.0738645      -3.24383      0.199583      0.201814      0.259483      0.304230      0.342758      0.361445      0.375570
  76   3 1937.0322    0.6342  0.7642 10.0882  0.0000       10.3612  0.0145   0.0078   0.0305    0.0413   0.0000       1.13903   442.0049      0.430931       23.1751       1.24177      -4.01797     -0.223888      0.239450      0.317239      0.372502      0.404965      0.444541      0.464136
  76   4 2192.2343    1.0733  1.1218 10.9467  0.0000       5.77854  0.0205   0.0117   0.0390    0.0525   0.0000      0.867174   442.1020       1.23625       22.5185       1.01341      -2.41746    -0.0212067      0.311819      0.404344      0.474140      0.533819      0.553764      0.565886
  76   5 2428.0275    1.7667  1.5417 11.5839  0.0000       3.87701  0.0241   0.0161   0.0445    0.0472   0.0000      0.512475   441.9522       1.41653       22.6962       1.35401      -3.77501    -0.0553603      0.336942      0.476798      0.518420      0.592332      0.621338      0.648149
  76   6 2651.4061    2.5880  1.5361 12.3315 -0.0025       2.69347  0.0240   0.0227   0.0433    0.0448   0.0000      0.474518   442.4918       2.08851       21.4383       1.60419      -3.06017     -0.767862      0.346458      0.460575      0.528438      0.577794      0.630754      0.652530
  76   7 2869.8954    3.5421  1.3998 13.1577  0.0000       2.92166  0.0222   0.0336   0.0420    0.0497   0.0000      0.610983   442.3994       3.57536       23.0612       1.75569      -3.23270       1.07460      0.327969      0.456243      0.505756      0.561044      0.594175      0.627330
  76   8 3081.8324    4.3495  1.4917 13.4680  0.0000      0.193023  0.0226   0.0391   0.0416    0.0466   0.0000      0.441116   442.7608       3.09523       22.4781      0.930637      -3.18736      0.621113      0.332326      0.457453      0.500441      0.563215      0.587150      0.616217
  76   9 3288.1758    4.0056  2.1696 13.2851  0.0000       1.45306  0.0292   0.0302   0.0525    0.0354   0.0000      0.274533   442.6621       4.63731       21.6907       2.07821      -1.84467     -0.854160      0.425199      0.572019      0.637792      0.698033      0.743055      0.780508
  76  10 3490.7014    3.1350  3.6234 12.6924  0.0001      0.365375  0.0414   0.0185   0.0746    0.0277   0.0000      0.187647   442.1197       5.35266       23.0226       3.67501      -2.17280     -0.866836      0.582862      0.783974      0.886931      0.988846       1.06085       1.08971
  76  11 3690.3228    2.4499  6.5303 12.1933  0.0019      0.142462  0.0770   0.0109   0.1253    0.0257   0.0000      0.125526   441.4892       6.15284       21.8678     -0.157189      -1.69003       1.35900      0.969627       1.29791       1.49218       1.64082       1.76399       1.81213
  77   1 1336.4167    0.1168  0.1261 10.0495  0.0000       48.8190  0.0096   0.0051   0.0203    0.0155   0.0000       45.9912   441.1216     -0.389998       22.4236     -0.156278      -4.13893      0.228072      0.184777      0.201393      0.229312      0.259230      0.286351      0.296556
  77   2 1672.5865    0.3349  0.3821  9.9222  0.0000       24.3398  0.0102   0.0061   0.0213    0.0236   0.0000       3.22830   441.8506   -0.00308286       22.2975      0.201276      -3.85367    0.00301267      0.186641      0.245458      0.283191      0.297658      0.323381      0.337168
  77   3 1946.4168    0.6545  0.8025 10.0866  0.0006       10.8450  0.0155   0.0080   0.0303    0.0431   0.0000       1.10304   442.0898      0.225224       22.0131      -1.02535      -2.69435    -0.0972451      0.245999      0.339326      0.372329      0.429185      0.435392      0.462134
  77   4 2202.8889    1.0925  1.1649 11.0035  0.0000       7.39884  0.0214   0.0117   0.0403    0.0497   0.0000      0.922470   443.0541      0.975636       21.2946       1.87274      -3.30912     0.0516563      0.304859      0.401224      0.471116      0.522823      0.526266      0.578839
  77   5 2439.2631    1.7376  1.4553 11.8718  0.0000       2.94599  0.0246   0.0167   0.0442    0.0430   0.0000      0.603167   442.1112      0.277166       23.3745       1.48826      -4.18029      0.429805      0.335144      0.472850      0.513875      0.602286      0.611972      0.653234
  77   6 2663.7950    2.6695  1.5317 12.4365  0.0000       3.15399  0.0231   0.0238   0.0439    0.0452   0.0000      0.477412   443.0963       1.97194       22.0851      0.744268      -3.07099     -0.318336      0.337933      0.450003      0.512886      0.569096      0.607894      0.642488
  77   7 2883.2534    3.6644  1.3506 13.2594  0.0000       2.41512  0.0217   0.0350   0.0398    0.0469   0.0000      0.554149   442.6549       3.07505       21.8725      0.563789      -3.05837     -0.101129      0.322576      0.436875      0.483114      0.540769      0.582947      0.605664
  77   8 3095.9634    4.3133  1.4999 13.5294  0.0000       1.18703  0.0233   0.0387   0.0423    0.0451   0.0000      0.476516   442.6966       3.48026       21.6170       1.25999      -3.32284     -0.235857      0.329989      0.458999      0.505022      0.572419      0.605420      0.642002
  77   9 3302.9834    3.9935  2.3640 13.0550  0.0000       1.13122  0.0295   0.0279   0.0534    0.0348   0.0000      0.245524   442.6825       4.92328       21.9479       3.34458      -3.23282     -0.844191      0.421415      0.574663      0.636439      0.718256      0.761931      0.786483
  77  10 3506.4560    3.1418  4.0711 12.4990  0.0001      0.603195  0.0444   0.0173   0.0792    0.0289   0.0000      0.152557   443.3755       5.91828       22.4392       3.51294      -2.96320      0.569559      0.618375      0.842667      0.936675       1.05390       1.11928       1.16133
  77  11 3706.8009    2.3343  6.8026 12.2122 -0.0018      0.418948  0.0840   0.0103   0.1343    0.0245   0.0000      0.138461   443.4718       5.27077       21.4240       4.11546      -2.58519     -0.399108      0.998839       1.34947       1.54218       1.69449       1.80508       1.89034
  78   1 1343.8348    0.1314  0.1417 10.0518  0.0000       50.5170  0.0093   0.0051   0.0188    0.0157   0.0000       35.5516   440.5632    -0.0619509       22.3267      0.862081      -3.54279     -0.176366      0.160635      0.233023      0.277991      0.311904      0.342172      0.368988
  78   2 1680.8118    0.3420  0.3840  9.9555  0.0000       19.4858  0.0099   0.0060   0.0219    0.0232   0.0000       3.24856   441.7321     0.0771631       21.9109      0.102483      -3.33174     -0.455026      0.177718      0.240037      0.279049      0.295252      0.307282      0.329335
  78   3 1955.7526    0.6677  0.8237 10.1549  0.0000       9.96721  0.0155   0.0081   0.0315    0.0430   0.0000       1.08594   441.9752      0.221230       22.6972      0.524847      -2.94995     -0.450739      0.249297      0.336266      0.373771      0.414332      0.437569      0.461821
  78   4 2213.3838    1.1046  1.2408 10.9709  0.0000       6.87152  0.0223   0.0115   0.0414    0.0491   0.0000      0.851676   443.0268      0.523755       21.4814      0.734475      -2.30384    -0.0363836      0.308660      0.429661      0.461161      0.528907      0.554135      0.585774
  78   5 2450.4697    1.8127  1.5598 11.6833  0.0000       2.23207  0.0240   0.0160   0.0457    0.0440   0.0000      0.530370   442.6346       1.44382       22.2467      0.460574      -4.17986      0.549436      0.347387      0.462751      0.529910      0.596014      0.630005      0.648416
  78   6 2676.0601    2.7608  1.4758 12.5905  0.0000       2.26602  0.0229   0.0254   0.0428    0.0465   0.0000      0.492544   442.9337       2.08975       21.7017       1.49452      -2.35268     -0.366181      0.327369      0.453755      0.498341      0.567880      0.607142      0.627876
  78   7 2896.4918    3.7784  1.3207 13.3902  0.0000       2.41373  0.0213   0.0365   0.0406    0.0474   0.0000      0.574279   442.4131       2.63429       21.5750      0.655733      -2.01110      0.641382      0.297058      0.408494      0.450375      0.501935      0.536591      0.568013
  78   8 3110.0160    4.3422  1.5591 13.5015  0.0000       1.71482  0.0233   0.0380   0.0427    0.0437   0.0000      0.434607   442.0120       3.50426       21.1960      0.972207      -2.47720     0.0384138      0.331510      0.464940      0.495184      0.576245      0.603060      0.639553
  78   9 3317.8221    3.9008  2.3813 13.0646 -0.0000      0.989037  0.0296   0.0271   0.0537    0.0339   0.0000      0.265230   441.9737       5.72353       22.4837       3.42020      -2.79352     -0.655212      0.419804      0.566011      0.640390      0.713398      0.762005      0.811169
  78  10 3521.9116    3.0379  4.3233 12.4918  0.0000      0.341157  0.0471   0.0162   0.0842    0.0278   0.0000      0.147818   444.0680       5.36388       21.6844     -0.336017      -3.07229      0.892730      0.631056      0.854173      0.963000       1.07462       1.13838       1.19653
  78  11 3723.1854    2.2952  6.7806 12.2213  0.0000      0.543812  0.0832   0.0102   0.1335    0.0239   0.0000      0.134058   442.6188       7.05363       21.6053       3.65604      -1.04047     -0.648573      0.991796       1.33832       1.53970       1.68611       1.80812       1.89054
  79   1 1351.1889    0.1316  0.1398 10.0660  0.0000       38.0601  0.0085   0.0050   0.0183    0.0152   0.0000       34.5844   440.7922     -0.206650       21.5537     0.0601113      -3.15811      0.491954      0.144087      0.192532      0.210125      0.226056      0.265312      0.286016
  79   2 1688.9976    0.3504  0.4284  9.9173  0.0000       20.6823  0.0106   0.0058   0.0226    0.0249   0.0000       2.86119   441.6109      0.504323       22.1183    -0.0348479      -2.86012    -0.0970982      0.185117      0.244938      0.287371      0.304722      0.319624      0.338454
  79   3 1965.0214    0.6724  0.8094 10.2298  0.0000       9.67033  0.0153   0.0080   0.0311    0.0421   0.0000       1.12172   441.8972      0.263726       22.0429      0.843263      -3.00350      0.360560      0.238558      0.325202      0.358099      0.400992      0.427772      0.441776
  79   4 2223.7750    1.1783  1.2450 10.8557  0.0000       6.09981  0.0210   0.0119   0.0393    0.0556   0.0000      0.729174   442.5703       1.08981       22.7698      0.817592      -2.96385      0.298348      0.293664      0.392478      0.447466      0.501050      0.532116      0.560942
  79   5 2461.6692    1.8873  1.5486 11.7826  0.0000       3.99112  0.0239   0.0166   0.0443    0.0438   0.0000      0.552496   442.5676       1.74441       22.5783      0.476273      -2.72857      0.511097      0.339117      0.454011      0.503966      0.578123      0.593048      0.641815
  79   6 2688.1616    2.7669  1.4548 12.6764  0.0000       1.28494  0.0225   0.0252   0.0426    0.0438   0.0000      0.534013   442.1785       2.27990       21.7658       1.51951      -3.52948      0.790163      0.311519      0.424669      0.469658      0.527655      0.562553      0.584160
  79   7 2909.6100    3.8484  1.4384 13.1306  0.0000       1.74149  0.0217   0.0345   0.0396    0.0497   0.0000      0.457406   442.4714       3.28997       22.9486      0.580505      -4.43772     0.0921260      0.315067      0.426742      0.473416      0.531534      0.547254      0.592478
  79   8 3123.9153    4.3898  1.6070 13.3635  0.0000       1.17605  0.0239   0.0373   0.0411    0.0488   0.0000      0.407659   442.1263       3.40765       21.1070       2.07006      -3.39287     -0.881125      0.332440      0.452555      0.502865      0.561292      0.589344      0.616073
  79   9 3332.5437    3.8706  2.5994 12.9705  0.0000      0.865250  0.0306   0.0254   0.0564    0.0334   0.0000      0.225683   442.0059       4.92412       22.6473       2.63283      -2.82017     -0.173939      0.431327      0.582565      0.657048      0.741178      0.784163      0.820721
  79  10 3537.5022    3.0216  4.3598 12.5040 -0.0001      0.357426  0.0467   0.0160   0.0852    0.0280   0.0000      0.145604   442.1917       4.45487       21.7652       4.78796      -1.50646       1.59987      0.640077      0.850091      0.968484       1.07226       1.12433       1.17435
  79  11 3739.3477    2.2475  7.1958 12.2565  0.0010      0.476122  0.0905   0.0098   0.1393    0.0231   0.0000      0.135391   444.7462       5.72864       18.9332       4.10803      -3.09718      0.416614       1.04127       1.40162       1.58792       1.76857       1.91343       1.98081
  80   1 1358.4583    0.1280  0.1825 10.0594  0.0000       11.3512  0.0114   0.0049   0.0217    0.0153   0.0000       29.9284   440.8458     -0.897062       22.1369     -0.212461      -3.09805     -0.562064      0.193391      0.277535      0.305986      0.335599      0.356651      0.381325
  80   2 1697.1080    0.3500  0.4375  9.9698  0.0000       23.0172  0.0113   0.0059   0.0228    0.0246   0.0000       2.95158   441.6000    -0.0797609       21.7836     -0.209120      -3.47421     0.0444525      0.191770      0.257557      0.298214      0.319653      0.348528      0.359744
  80   3 1974.2669    0.6772  0.8150 10.2809 -0.0001       12.4896  0.0153   0.0081   0.0315    0.0403   0.0000       1.18677   441.8675      0.593996       22.6739     -0.285532      -3.29052     -0.123964      0.232604      0.311844      0.355026      0.403333      0.430685      0.448872
  80   4 2234.0776    1.1513  1.1957 11.1292  0.0000       5.16689  0.0217   0.0120   0.0407    0.0516   0.0000      0.883687   442.2403      0.549813       22.7542      0.601774      -3.16297     -0.724357      0.294175      0.407332      0.440777      0.512134      0.527101      0.559666
  80   5 2472.7039    1.9013  1.6466 11.7670  0.0000       3.70090  0.0256   0.0162   0.0449    0.0433   0.0000      0.552600   442.3596       1.36465       23.2134      0.271645      -3.23819      -1.59212      0.341388      0.474051      0.513745      0.594262      0.607614      0.651871
  80   6 2700.2832    2.8633  1.4435 12.7425  0.0000      0.645154  0.0224   0.0261   0.0415    0.0453   0.0000      0.520123   442.1403       1.97841       22.5877       2.36515      -2.81810     -0.571796      0.312463      0.418156      0.466506      0.534787      0.561602      0.576140
  80   7 2922.6547    3.8200  1.3936 13.4979  0.0000       2.05956  0.0224   0.0361   0.0405    0.0438   0.0000      0.523019   443.1845       3.24072       21.5092      0.695797      -3.04667      0.141011      0.304459      0.417796      0.458344      0.512453      0.540993      0.570993
  80   8 3137.7213    4.3872  1.6232 13.4333  0.0000      0.858540  0.0230   0.0367   0.0429    0.0433   0.0000      0.407364   442.4989       3.13865       21.5601       1.49160      -3.55121     -0.129599      0.326601      0.437819      0.490860      0.548104      0.593713      0.613184
  80   9 3347.1805    3.8067  2.6684 12.9740  0.0000      0.847482  0.0315   0.0246   0.0568    0.0318   0.0000      0.218147   442.1462       4.00817       22.3296       2.32826      -5.24467      0.324778      0.424948      0.586928      0.647955      0.748437      0.780776      0.821665
  80  10 3552.9592    2.9553  4.5539 12.4973  0.0005      0.366603  0.0500   0.0154   0.0878    0.0281   0.0000      0.153379   442.3830       5.68703       20.2339       2.56051      -3.16396     0.0277877      0.662732      0.892054       1.02659       1.12056       1.19034       1.25603
  80  11 3755.4348    2.1987  7.6616 12.2137  0.0008      0.241282  0.0965   0.0092   0.1489    0.0223   0.0000      0.133997   444.0442       3.17500       20.3364      -2.35611      -3.18604      -3.48134       1.07236       1.45168       1.65880       1.82998       1.97308       2.05133
  81   1 1365.7092    0.1389  0.1371 10.0569  0.0000       15.4400  0.0097   0.0052   0.0143    0.0151   0.0000       30.4015   440.8413      0.314428       22.1070      0.123722      -3.57985     -0.333019      0.188296      0.233957      0.296410      0.288174      0.359864      0.387491
  81   2 1705.0815    0.3605  0.4583  9.9556  0.0000       19.6734  0.0115   0.0058   0.0234    0.0254   0.0000       2.74654   441.5342      0.212914       21.8937      0.449752      -4.60000     0.0901332      0.192266      0.274342      0.311772      0.351058      0.371513      0.390147
  81   3 1983.4375    0.6980  0.8369 10.3473 -0.0006       11.4841  0.0155   0.0082   0.0323    0.0399   0.0000       1.15453   441.9472      0.548186       22.4485     -0.460103      -3.96104      0.205719      0.234887      0.318248      0.350759      0.396187      0.425149      0.442893
  81   4 2244.3902    1.1999  1.3246 11.0002  0.0000       6.93387  0.0227   0.0117   0.0415    0.0504   0.0000      0.742801   442.4946      0.161556       22.6698      0.552146      -2.72547     -0.740536      0.307126      0.418086      0.473894      0.524175      0.556929      0.575385
  81   5 2483.6626    1.9334  1.5998 11.7934  0.0000       4.29583  0.0247   0.0166   0.0447    0.0447   0.0000      0.523953   442.4846      0.862047       22.1672      0.313977      -3.48579      -1.20666      0.334209      0.463302      0.510959      0.579015      0.603022      0.650960
  81   6 2712.4482    2.8209  1.5787 12.5861  0.0000       2.28832  0.0238   0.0240   0.0429    0.0430   0.0000      0.523945   442.7619       1.44968       21.6188      0.354417      -2.53596      0.587901      0.324445      0.440073      0.490126      0.551556      0.588455      0.614961
  81   7 2935.6281    3.9058  1.3913 13.5225  0.0000      0.688811  0.0223   0.0367   0.0400    0.0447   0.0000      0.551713   442.4468       3.04965       21.9623       1.28923      -3.41359     0.0658571      0.312825      0.415747      0.466316      0.522508      0.562419      0.582786
  81   8 3151.4671    4.3867  1.6359 13.6146  0.0000       1.19182  0.0240   0.0376   0.0429    0.0415   0.0000      0.397659   442.7409       4.04467       21.8148       2.00554      -2.85806     -0.597531      0.332976      0.450529      0.490480      0.565306      0.586225      0.623653
  81   9 3361.6826    3.7649  2.6720 13.0097 -0.0000      0.475621  0.0316   0.0244   0.0582    0.0315   0.0000      0.228022   442.1686       3.74619       22.3850       2.69142      -4.14603      0.406393      0.423201      0.573006      0.642701      0.717979      0.774387      0.798577
  81  10 3568.3051    2.8886  4.7706 12.4881 -0.0011      0.505159  0.0530   0.0147   0.0930    0.0279   0.0000      0.145707   443.6592       4.32270       22.2233       2.64939      -4.58353       1.32067      0.673677      0.917944       1.03148       1.14381       1.22748       1.27941
  81  11 3771.4464    2.1333  7.6185 12.2147 -0.0008      0.364403  0.0997   0.0090   0.1518    0.0222   0.0000      0.144029   441.6632       8.66673       19.5182       3.43493      -3.52790      -3.78491       1.07684       1.48149       1.67949       1.87768       1.98474       2.08592
  82   1 1372.8865    0.1539  0.1502 10.0409 -0.0039      -2.67570  0.0078   0.0051   0.0176    0.0150   0.0000       23.0287   440.6805      0.190051       22.0229     -0.237688      -3.43379     0.0180261      0.129509      0.175581      0.176263      0.204870      0.242698      0.238402
  82   2 1713.0203    0.3674  0.4743  9.9538  0.0000       19.0649  0.0117   0.0058   0.0236    0.0259   0.0000       2.22940   441.4545     -0.389881       22.7564     -0.133563      -3.42561     0.0663598      0.182697      0.250145      0.284441      0.312844      0.354154      0.355401
  82   3 1992.5359    0.7070  0.8591 10.4289  0.0000       11.4659  0.0163   0.0083   0.0323    0.0407   0.0000       1.15445   441.4611      0.211067       23.2851      0.896346      -3.27072    -0.0266788      0.241356      0.328849      0.370056      0.418498      0.453261      0.480952
  82   4 2254.5120    1.2139  1.3535 11.0489  0.0000       6.85703  0.0227   0.0116   0.0417    0.0477   0.0000      0.723340   442.5727      0.809144       22.0730     0.0952821      -3.62224    -0.0274296      0.307466      0.416684      0.465138      0.522534      0.564623      0.582026
  82   5 2494.5331    2.0315  1.6479 11.8454  0.0002       3.17681  0.0240   0.0169   0.0449    0.0429   0.0000      0.475542   442.5311       2.28986       22.3310       1.25888      -2.92459      0.282474      0.326783      0.434643      0.485320      0.563282      0.602982      0.620977
  82   6 2724.4452    2.9138  1.5787 12.6574  0.0000       2.63547  0.0237   0.0249   0.0423    0.0432   0.0000      0.486104   442.2941       2.15160       22.2716       2.29940      -3.37580     -0.697840      0.319824      0.427059      0.487041      0.546397      0.575412      0.592755
  82   7 2948.5356    4.0135  1.3596 13.3733  0.0000       1.30954  0.0207   0.0366   0.0388    0.0492   0.0000      0.590306   443.2453       2.92214       21.9854       1.01269      -1.75640     -0.178977      0.287005      0.383927      0.425987      0.489857      0.515597      0.533050
  82   8 3165.0804    4.3725  1.7177 13.5743 -0.0001      0.205751  0.0249   0.0362   0.0439    0.0403   0.0000      0.396355   442.9640       2.94128       21.0981      0.807743      -3.66148      0.910908      0.341111      0.458446      0.517158      0.569903      0.621385      0.659976
  82   9 3376.2143    3.7175  2.9447 12.8466  0.0000      0.638009  0.0333   0.0227   0.0605    0.0322   0.0000      0.178247   442.7757       4.23332       21.9379       3.32232      -2.98026      0.875340      0.440984      0.599006      0.666242      0.749660      0.806743      0.830154
  82  10 3583.6118    2.8389  5.2107 12.4543 -0.0017      0.570095  0.0582   0.0136   0.0986    0.0273   0.0000      0.141273   443.2389       4.23984       20.5474       2.57647      -2.77594       2.13945      0.713865      0.961337       1.10051       1.22810       1.31363       1.36753
  83   1 1380.0324    0.1425  0.1518 10.0330  0.0000       29.5044  0.0085   0.0049   0.0174    0.0152   0.0000       27.6682   440.6844    -0.0505586       21.8961      0.389898      -4.00686      0.192299      0.125335      0.176709      0.192070      0.233728      0.246538      0.269336
  83   2 1720.8749    0.3881  0.4387  9.9580  0.0000       20.3122  0.0103   0.0061   0.0216    0.0257   0.0000       2.55494   441.4643     -0.100728       22.4838     0.0534588      -3.22576      0.386525      0.172533      0.215262      0.251535      0.295868      0.303519      0.307935
  83   3 2001.5508    0.7316  0.9126 10.3525  0.0000       10.4536  0.0169   0.0083   0.0332    0.0424   0.0000       1.09644   442.3867      0.707125       22.0895     -0.799514      -3.46497     -0.500512      0.233481      0.324351      0.358105      0.409941      0.426254      0.454499
  83   4 2264.5715    1.2867  1.4335 10.9079  0.0000       6.03851  0.0227   0.0115   0.0410    0.0484   0.0000      0.617225   442.1617      0.557612       22.4789      0.717254      -3.50985      0.276418      0.297841      0.408740      0.458935      0.504521      0.545485      0.577223
  83   5 2505.4269    1.9953  1.7153 11.9136  0.0000       3.64850  0.0249   0.0166   0.0467    0.0397   0.0000      0.471835   442.4200       1.51559       23.1653      0.855742      -2.50567      0.863789      0.330738      0.449410      0.504159      0.569531      0.604242      0.632089
  83   6 2736.3527    3.0139  1.5408 12.8176  0.0000       2.32451  0.0235   0.0265   0.0419    0.0436   0.0000      0.501621   442.3004       2.53067       22.0205     -0.166314      -2.71691      0.412412      0.312135      0.416956      0.476585      0.546152      0.577233      0.593069
  83   7 2961.3872    3.9625  1.4071 13.5372  0.0000       1.69873  0.0225   0.0364   0.0402    0.0446   0.0000      0.578958   442.5515       2.55167       22.1921       1.11786      -3.07383     -0.355796      0.302254      0.405634      0.454170      0.513197      0.539176      0.566547
  83   8 3178.6748    4.3722  1.7293 13.4894  0.0000      0.959113  0.0246   0.0354   0.0437    0.0418   0.0000      0.412283   442.1329       3.85302       22.1029       1.07597      -4.04066     -0.319463      0.327864      0.449392      0.500588      0.580233      0.611572      0.643129
  83   9 3390.5472    3.6465  3.0303 12.8774  0.0000      0.356888  0.0340   0.0221   0.0623    0.0309   0.0000      0.202173   442.1491       4.46292       22.3212       2.50837      -3.09507      -2.02712      0.455334      0.605072      0.679996      0.769859      0.817043      0.849378
  83  10 3598.7855    2.8083  5.5173 12.4254  0.0007      0.211629  0.0621   0.0129   0.1033    0.0268   0.0000      0.134861   442.5295       5.21413       22.7913       3.65066      -1.00044      0.201269      0.735722      0.999414       1.13800       1.26576       1.34861       1.41736
  84   1 1387.0949    0.1471  0.1855 10.0167  0.0000       28.2382  0.0094   0.0047   0.0199    0.0154   0.0000       22.3533   440.5307     -0.139480       22.1295     -0.293688      -4.08089     -0.499218      0.152451      0.209731      0.246299      0.280768      0.318630      0.333422
  84   2 1728.6436    0.3903  0.4951  9.9415  0.0000       21.5433  0.0111   0.0060   0.0243    0.0264   0.0000       2.35079   441.2309    -0.0973440       22.3495      0.334506      -3.68707     -0.379691      0.177599      0.238174      0.267691      0.297020      0.327236      0.339669
  84   3 2010.5513    0.7417  0.9529 10.3669  0.0000       9.87907  0.0174   0.0082   0.0333    0.0434   0.0000       1.04815   442.0607      0.167680       22.0018      0.513124      -3.62800      0.363675      0.241199      0.318814      0.364204      0.397586      0.434332      0.454848
  84   4 2274.5125    1.2830  1.3968 11.1247  0.0000       5.54351  0.0226   0.0121   0.0422    0.0482   0.0000      0.703704   442.1967      0.473435       22.3551       1.04557      -3.82494      0.435951      0.303403      0.401790      0.461889      0.503612      0.539656      0.556056
  84   5 2516.0803    2.0982  1.6761 11.9537  0.0000       2.02604  0.0242   0.0172   0.0447    0.0396   0.0000      0.476793   442.0091       1.78908       22.9437       1.01599      -2.80473       1.49653      0.319193      0.441355      0.488663      0.560180      0.589440      0.607876
  84   6 2748.2068    3.0966  1.5597 12.7217  0.0000       1.67015  0.0225   0.0260   0.0411    0.0429   0.0000      0.434403   442.9501       2.14301       22.5761      0.533030      -3.80702     -0.240073      0.299417      0.393503      0.440483      0.498741      0.541483      0.568191
  84   7 2974.1389    4.0267  1.4469 13.5265  0.0000       2.38714  0.0221   0.0360   0.0406    0.0425   0.0000      0.516237   442.4755       3.47986       21.7164      0.817388      -3.11872     0.0513540      0.289904      0.402759      0.445973      0.506050      0.520520      0.545554
  84   8 3192.1742    4.3361  1.8511 13.4584  0.0000       1.18182  0.0252   0.0340   0.0463    0.0396   0.0000      0.366547   443.0421       3.79545       21.5338       2.18279      -3.84401     -0.941465      0.335163      0.448519      0.486138      0.555901      0.607115      0.636590
  84   9 3404.9608    3.5926  2.9829 12.9858  0.0000      0.930811  0.0336   0.0222   0.0631    0.0297   0.0000      0.221779   443.0442       5.24632       22.2430       3.26375      -3.22924      -1.73994      0.437294      0.588061      0.671578      0.737999      0.792809      0.821266
  84  10 3613.7503    2.6753  5.3949 12.4835  0.0000     0.0860284  0.0632   0.0126   0.1071    0.0263   0.0000      0.160617   441.6284       5.70712       22.1280       1.30328      -3.47099      -2.93132      0.729493      0.978980       1.12576       1.26002       1.33498       1.39688
  85   1 1394.1560    0.1410  0.1592 10.0200  0.0000       36.4278  0.0095   0.0048   0.0181    0.0153   0.0000       26.1797   440.5702     -0.131862       22.0412    -0.0328444      -2.90100     -0.334933      0.152709      0.166161      0.246653      0.285223      0.240081      0.276823
  85   2 1736.3132    0.4057  0.5025  9.9787  0.0000       15.6840  0.0111   0.0061   0.0244    0.0264   0.0000       2.25291   441.2370     -0.291933       21.9765      0.484233      -3.51615     -0.262678      0.172499      0.237174      0.273098      0.314088      0.324232      0.340705
  85   3 2019.4799    0.7647  0.9394 10.3559  0.0000       9.20701  0.0169   0.0085   0.0328    0.0451   0.0000       1.01435   442.4869     -0.162952       22.3450      0.487311      -3.19525      0.800969      0.234300      0.321304      0.359310      0.403369      0.434333      0.451467
  85   4 2284.3701    1.3167  1.4313 11.1631  0.0000       4.97283  0.0227   0.0120   0.0425    0.0444   0.0000      0.665922   442.0737       1.25016       22.4887       1.26405      -3.51706      0.481103      0.291928      0.399121      0.445825      0.507641      0.535034      0.569723
  85   5 2526.7145    2.1296  1.7190 11.8917  0.0000       2.19491  0.0247   0.0171   0.0445    0.0424   0.0000      0.461364   442.7582       1.36465       22.6828      0.852031      -4.29149     -0.108545      0.322991      0.435403      0.487762      0.547739      0.587362      0.605147
  85   6 2760.0022    3.1322  1.4972 12.9107  0.0000       1.54417  0.0225   0.0270   0.0402    0.0407   0.0000      0.491995   442.5140       2.20882       22.3679       1.53125      -3.09620       1.05290      0.286099      0.392354      0.439209      0.489970      0.516750      0.547362
  85   7 2986.7623    4.1568  1.5831 13.3384  0.0000       1.40136  0.0223   0.0343   0.0409    0.0417   0.0000      0.407824   442.9710       3.20411       22.0128       1.74077      -1.95825     -0.236717      0.293394      0.395854      0.443682      0.498349      0.541523      0.557294
  85   8 3205.5953    4.2480  1.8832 13.4195  0.0000       1.53021  0.0255   0.0324   0.0457    0.0371   0.0000      0.360341   443.1424       3.94065       23.6345       1.30092      -3.89417     -0.382145      0.329659      0.460636      0.509946      0.573064      0.611387      0.640078
  85   9 3419.0959    3.5088  3.2865 12.8496  0.0000      0.432843  0.0363   0.0203   0.0662    0.0290   0.0000      0.181019   442.2355       5.09964       21.7146       2.56326      -1.63635      0.667390      0.461847      0.628309      0.701180      0.784819      0.833544      0.875806
  85  10 3629.1992    2.6539  5.6935 12.4655 -0.0007       1.06231  0.0670   0.0123   0.1119    0.0261   0.0000      0.150395   442.7187       1.70988       22.7445       3.44143      -5.64099      -2.68159      0.758442       1.03177       1.16397       1.31398       1.38705       1.46460
  86   1 1401.1050    0.1551  0.1796 10.0157  0.0000       27.5320  0.0087   0.0048   0.0187    0.0154   0.0000       20.4453   440.6376    -0.0714605       22.0456    -0.0708479      -3.83975    -0.0704285      0.134248      0.179367      0.206090      0.241303      0.270902      0.277012
  86   2 1743.9510    0.4118  0.5275  9.9705  0.0000       17.7145  0.0118   0.0060   0.0243    0.0271   0.0000       2.13178   441.5380      0.244322       21.8015      0.164830      -3.71101      0.352168      0.187599      0.252221      0.277755      0.317517      0.335912      0.364253
  86   3 2028.3697    0.7761  0.9850 10.4184  0.0000       9.32783  0.0177   0.0086   0.0338    0.0455   0.0000       1.02355   441.9996      0.307012       21.8241     0.0353559      -4.27597     -0.321117      0.238707      0.326584      0.368219      0.423549      0.456240      0.473566
  86   4 2294.1787    1.3722  1.4589 11.1650  0.0000       4.34551  0.0230   0.0121   0.0417    0.0462   0.0000      0.639974   442.7576       1.09916       22.7493      0.925736      -3.14303      0.505362      0.296156      0.392456      0.449937      0.502398      0.551071      0.576175
  86   5 2537.3498    2.1532  1.7528 11.9595 -0.0000       2.37950  0.0247   0.0170   0.0459    0.0409   0.0000      0.472470   442.4837       1.40925       22.9214      0.892308      -3.05718     -0.287221      0.311079      0.431688      0.468585      0.540509      0.572079      0.593364
  86   6 2771.6379    3.1748  1.5970 12.7571 -0.0003      0.854826  0.0229   0.0261   0.0416    0.0439   0.0000      0.472279   442.7079       2.87360       22.1714     -0.319694      -3.39115      -1.32583      0.298312      0.410798      0.462053      0.513415      0.556899      0.571863
  86   7 2999.2922    4.2080  1.5064 13.4598  0.0000      0.721946  0.0219   0.0358   0.0398    0.0435   0.0000      0.417291   443.0717       2.37796       23.2676      0.742341      -3.74547     0.0238819      0.286564      0.385696      0.440666      0.484113      0.517131      0.556775
  86   8 3219.0148    4.2484  1.9253 13.4479 -0.0000       1.69298  0.0254   0.0322   0.0474    0.0375   0.0000      0.334415   443.3747       3.64364       22.2702       1.18510      -2.74684      -1.24415      0.327937      0.446252      0.504227      0.551188      0.584298      0.617971
  86   9 3433.2794    3.4266  3.6622 12.7800  0.0000      0.580477  0.0400   0.0188   0.0712    0.0287   0.0000      0.181632   442.2991       3.56453       23.0501       4.17002      -4.15811     -0.949993      0.488288      0.668424      0.743835      0.839267      0.881794      0.928380
  86  10 3643.9500    2.6494  6.2202 12.4191  0.0007      0.593406  0.0734   0.0114   0.1157    0.0256   0.0000      0.147229   441.3584       5.27892       23.3981      0.417409      -3.46823       4.34307      0.780883       1.07148       1.20788       1.36914       1.44540       1.52166
  87   1 1408.0509    0.1440  0.1676 10.0555  0.0000       51.5429  0.0082   0.0046   0.0188    0.0156   0.0000       24.9979   440.5300      0.266433       21.8748      0.128273      -3.52936      0.107975      0.134281      0.176986      0.189182      0.217805      0.244521      0.284159
  87   2 1751.4796    0.4156  0.4951 10.0674  0.0000       16.4838  0.0114   0.0062   0.0225    0.0272   0.0000       2.24373   441.7251      0.171524       22.3994     -0.279418      -3.60847      0.323970      0.179577      0.237949      0.271762      0.296262      0.312330      0.329057
  87   3 2037.1889    0.8039  0.9838 10.4620  0.0000       7.79151  0.0175   0.0086   0.0334    0.0455   0.0000      0.987483   442.3125      0.145103       21.9173      0.317098      -3.45099     0.0846755      0.233156      0.316636      0.355123      0.396049      0.428296      0.444450
  87   4 2303.9403    1.3973  1.5430 11.1506 -0.0027       4.68564  0.0233   0.0120   0.0430    0.0443   0.0000      0.580764   442.6579       1.22648       22.6889       1.03514      -3.38097     -0.392433      0.297958      0.400534      0.455658      0.512358      0.542917      0.570291
  87   5 2547.9297    2.2039  1.7403 11.9697  0.0000       2.43327  0.0246   0.0170   0.0444    0.0415   0.0000      0.446027   442.5923       1.65042       22.6130      0.115613      -3.09237      0.254403      0.315036      0.425733      0.479598      0.542672      0.573857      0.606008
  87   6 2783.3727    3.2174  1.5872 12.9632  0.0000       1.94922  0.0230   0.0269   0.0427    0.0401   0.0000      0.544900   442.7534       2.15376       23.3714      0.660687      -2.59826     -0.133515      0.294318      0.402079      0.440513      0.505751      0.528615      0.554884
  87   7 3011.7161    4.1878  1.5363 13.5016  0.0000      0.247270  0.0224   0.0352   0.0413    0.0429   0.0000      0.467483   443.1754       2.69117       22.1717       1.19396      -2.97940      0.391472      0.279998      0.391681      0.435239      0.482485      0.500115      0.529276
  87   8 3232.2168    4.3008  2.0967 13.3971 -0.0000       1.19455  0.0264   0.0307   0.0485    0.0353   0.0000      0.271487   443.3303       3.89510       21.7457       1.93221      -2.04555     -0.392865      0.331143      0.453140      0.508623      0.565256      0.609680      0.641498
  87   9 3447.4716    3.4173  3.5725 12.8396  0.0000      0.652676  0.0388   0.0189   0.0703    0.0284   0.0000      0.187192   443.3816       4.02831       23.6196       3.68879      -3.75736       2.11165      0.474388      0.642854      0.737554      0.822351      0.894249      0.922315
  87  10 3658.6443    2.5750  6.1512 12.4494  0.0002      0.317483  0.0732   0.0113   0.1168    0.0256   0.0000      0.152813   441.7968       4.98631       21.8638       3.15592      -4.61622      0.795807      0.785601       1.06016       1.22023       1.31540       1.42757       1.47558
  88   1 1414.9398    0.1608  0.1871 10.0425  0.0000       35.7588  0.0083   0.0047   0.0186    0.0154   0.0000       19.8012   440.3370     -0.121884       22.7307      0.247796      -4.02622      0.192985      0.124475      0.160587      0.194395      0.208362      0.219461      0.233886
  88   2 1759.0180    0.4279  0.5340 10.0276  0.0000       19.4707  0.0113   0.0062   0.0248    0.0272   0.0000       2.16092   441.1166      0.283465       22.5605     -0.154859      -3.15718    -0.0294555      0.171297      0.225602      0.260921      0.283457      0.311976      0.321390
  88   3 2045.9381    0.8017  1.0123 10.4336 -0.0005       7.97108  0.0179   0.0084   0.0346    0.0472   0.0000       1.02080   441.9644       1.00184       22.3396       1.15468      -3.84031     -0.508825      0.241189      0.324638      0.372365      0.413063      0.439675      0.467649
  88   4 2313.5954    1.4350  1.5457 11.2712  0.0000       3.93675  0.0230   0.0124   0.0424    0.0431   0.0000      0.546089   441.7731       1.24146       22.2177      0.878221      -2.70550      -1.08323      0.300468      0.405613      0.456900      0.519087      0.555250      0.572626
  88   5 2558.5115    2.2599  1.6048 12.2538  0.0000       4.10599  0.0241   0.0190   0.0435    0.0417   0.0000      0.547480   443.0271       1.32022       21.4548       1.49318      -3.05120     -0.394980      0.300199      0.409323      0.455476      0.522206      0.547118      0.589180
  88   6 2794.9901    3.3367  1.5240 12.9391  0.0000       1.44376  0.0221   0.0279   0.0400    0.0433   0.0000      0.489591   442.6663       1.98187       22.2358       1.47500      -3.19418      0.299963      0.283838      0.378090      0.428412      0.480737      0.501721      0.533311
  88   7 3024.2088    4.2661  1.5557 13.4867  0.0000       1.55991  0.0218   0.0351   0.0409    0.0403   0.0000      0.438501   443.0284       3.90362       22.6041       1.69063      -4.17602     0.0319155      0.274552      0.374151      0.419586      0.474587      0.503839      0.531402
  88   8 3245.3990    4.2290  2.1333 13.3698 -0.0003       1.17834  0.0266   0.0295   0.0479    0.0333   0.0000      0.302002   442.8294       4.88518       22.8923       2.01376      -3.21149     -0.119651      0.331130      0.446749      0.499592      0.571014      0.611088      0.643491
  88   9 3461.4139    3.3334  3.7427 12.7930 -0.0001      0.552287  0.0402   0.0181   0.0733    0.0286   0.0000      0.185468   441.3852       5.35700       23.2907       2.15417      -2.09909     -0.608196      0.491723      0.664481      0.749146      0.834843      0.899336      0.949358
  88  10 3673.4147    2.5098  6.4473 12.4244  0.0000      0.237760  0.0789   0.0107   0.1227    0.0252   0.0000      0.153509   444.0164       4.04065       22.3648       3.65959     -0.915431       1.47302      0.817078       1.10940       1.27039       1.39772       1.50298       1.55552
  89   1 1421.7425    0.1653  0.2092  9.9783  0.0000       40.5277  0.0092   0.0046   0.0188    0.0156   0.0000       16.7201   440.4225     -0.383568       22.2627     0.0235123      -3.18287     -0.477227      0.133609      0.197205      0.212677      0.254167      0.276252      0.283196
  89   2 1766.4312    0.4269  0.5469 10.0145  0.0000       17.9227  0.0119   0.0061   0.0244    0.0278   0.0000       2.09453   441.0454      0.160239       22.4656      0.552970      -3.45498     0.0291056      0.174250      0.239885      0.270618      0.300764      0.319332      0.332589
  89   3 2054.6879    0.8432  1.0225 10.5204 -0.0000       10.0547  0.0178   0.0088   0.0348    0.0460   0.0000       1.04890   442.1493      0.567294       22.3022       1.03317      -3.06684      0.345940      0.231016      0.321959      0.360463      0.406573      0.422981      0.446428
  89   4 2323.1189    1.4460  1.5261 11.4292  0.0000       2.84247  0.0237   0.0126   0.0432    0.0412   0.0000      0.616417   441.9570      0.685342       22.5177      0.555718      -2.64960     -0.217489      0.290661      0.388604      0.436236      0.483671      0.516313      0.541992
  89   5 2568.9035    2.2927  1.7238 12.1761  0.0000       3.62580  0.0247   0.0183   0.0441    0.0396   0.0000      0.494451   442.7701       1.81012       22.1544       1.58526      -1.69103    -0.0612735      0.298623      0.402227      0.465679      0.512406      0.555737      0.579317
  89   6 2806.4584    3.3202  1.4917 13.1309  0.0000      0.797675  0.0221   0.0286   0.0410    0.0408   0.0000      0.568495   442.5780       2.71349       22.7900    -0.0168927      -4.43456       1.31414      0.277495      0.377047      0.432857      0.471331      0.512593      0.534413
  89   7 3036.5111    4.3240  1.6351 13.4637 -0.0002      0.678905  0.0225   0.0345   0.0414    0.0396   0.0000      0.400262   443.1159       3.36276       21.4520       1.34936      -2.72211      -1.15502      0.289490      0.397844      0.446620      0.509797      0.534901      0.561014
  89   8 3258.4770    4.1899  2.2136 13.3096 -0.0000      0.756280  0.0270   0.0288   0.0502    0.0342   0.0000      0.283981   443.1744       3.86061       22.7329       1.93991      -1.86436     0.0935883      0.338627      0.463436      0.515313      0.580501      0.633150      0.667430
  89   9 3475.2895    3.2954  4.0263 12.7978 -0.0000      0.301270  0.0432   0.0175   0.0785    0.0280   0.0000      0.168781   442.1480       5.54673       21.9507       1.22270      -3.69157      -2.36711      0.515172      0.701871      0.784812      0.886024      0.951094      0.985497
  89  10 3688.2801    2.4597  6.8970 12.4137 -0.0005      0.511543  0.0858   0.0102   0.1302    0.0238   0.0000      0.148550   443.7584       4.30988       23.1597       1.36216      -3.64282     -0.238568      0.855391       1.16231       1.32877       1.47267       1.57605       1.63538
  90   1 1428.5267    0.1641  0.1867 10.0245  0.0000       26.7446  0.0077   0.0047   0.0182    0.0152   0.0000       18.0498   440.5181     -0.357998       22.1402     0.0852543      -3.49049     -0.140547      0.117989      0.164026      0.182912      0.201229      0.209528      0.224378
  90   2 1773.7477    0.4487  0.5702 10.0896  0.0000       15.1119  0.0123   0.0062   0.0243    0.0284   0.0000       1.98444   441.0837     -0.177770       21.9490     -0.173574      -3.52310    -0.0690003      0.178727      0.240030      0.279535      0.299875      0.326947      0.340923
  90   3 2063.3464    0.8222  1.0212 10.6066  0.0000       10.5631  0.0186   0.0087   0.0334    0.0434   0.0000       1.05925   442.1880      0.157288       21.9559    -0.0249669      -3.15826      0.312273      0.232786      0.308807      0.357488      0.407579      0.432092      0.452160
  90   4 2332.6318    1.4713  1.5395 11.3542  0.0000       3.65244  0.0237   0.0125   0.0424    0.0455   0.0000      0.616591   442.5500      0.232752       22.9251       1.53467      -2.91005      0.667098      0.289217      0.387612      0.446668      0.496653      0.545915      0.568392
  90   5 2579.2438    2.3452  1.7116 12.2532 -0.0001       2.20940  0.0241   0.0186   0.0445    0.0402   0.0000      0.452268   442.3911       2.31332       22.3848      0.311732      -3.38249     -0.601646      0.295167      0.390507      0.440868      0.484264      0.531225      0.552424
  90   6 2818.0145    3.4175  1.5620 12.9957  0.0000       2.65929  0.0223   0.0278   0.0400    0.0418   0.0000      0.459841   442.8508       2.82067       22.3869      0.939319      -3.58930      0.513857      0.276682      0.374967      0.431601      0.473515      0.507557      0.523537
  90   7 3048.7877    4.3179  1.5273 13.6028  0.0000       1.49277  0.0219   0.0360   0.0403    0.0422   0.0000      0.474819   443.0119       2.96364       22.5902      0.366736      -2.27234     -0.641162      0.266878      0.362177      0.395987      0.453995      0.477472      0.508217
  90   8 3271.6009    4.1181  2.2979 13.3457 -0.0000       1.18006  0.0275   0.0279   0.0518    0.0329   0.0000      0.289137   443.0804       4.07840       22.0336       2.16200      -2.97212     -0.406631      0.335130      0.467177      0.513520      0.580996      0.619276      0.658672
  90   9 3489.1702    3.2407  4.0157 12.8321  0.0000      0.400182  0.0443   0.0171   0.0778    0.0279   0.0000      0.188466   443.1223       4.09073       22.7438       1.86368      -3.26241     -0.355664      0.511452      0.699542      0.790943      0.885380      0.940626      0.998903
  90  10 3702.7834    2.3750  6.7537 12.4512  0.0009      0.247621  0.0861   0.0101   0.1308    0.0237   0.0000      0.158930   443.0894       5.85195       22.7538       1.24264      -4.02004    -0.0236396      0.865117       1.18441       1.34179       1.49007       1.59843       1.67086
  91   1 1435.2689    0.1683  0.2238 10.0429  0.0000       36.9272  0.0097   0.0046   0.0193    0.0158   0.0000       15.5374   440.2312     -0.148252       22.2314      0.384653      -3.47881    -0.0426307      0.149794      0.193789      0.226207      0.246841      0.262595      0.274326
  91   2 1781.0517    0.4584  0.5900 10.0229  0.0000       17.1291  0.0121   0.0061   0.0251    0.0296   0.0000       1.87081   441.0752      0.346931       22.0131      0.748092      -3.74264      0.170819      0.175588      0.234561      0.266310      0.304814      0.324171      0.347034
  91   3 2071.9624    0.8600  1.0799 10.6643  0.0000       9.17177  0.0189   0.0089   0.0358    0.0443   0.0000       1.01400   441.9409      0.578613       23.0744      0.819968      -3.63020     -0.338485      0.228569      0.318496      0.354262      0.400868      0.429390      0.446845
  91   4 2342.1033    1.4945  1.5849 11.3853 -0.0000       4.76600  0.0239   0.0123   0.0433    0.0428   0.0000      0.588870   442.0660       1.16865       22.3984       1.56675      -3.09697      -1.27342      0.284620      0.384017      0.445360      0.488565      0.525289      0.543249
  91   5 2589.6109    2.3689  1.6958 12.3311  0.0000       3.13766  0.0237   0.0189   0.0447    0.0389   0.0000      0.495757   442.4734       2.79364       22.4826      0.502506      -3.34564     -0.437013      0.290573      0.398076      0.450456      0.506933      0.531070      0.551206
  91   6 2829.3054    3.5094  1.5580 13.0981  0.0000       1.18596  0.0219   0.0288   0.0398    0.0414   0.0000      0.466520   442.4396       2.85621       22.2789       1.73686      -2.92870      -1.01873      0.272594      0.373173      0.419024      0.476326      0.501114      0.525862
  91   7 3061.0001    4.3637  1.5287 13.6614  0.0000       1.03571  0.0223   0.0366   0.0395    0.0420   0.0000      0.490467   442.3033       2.97982       22.7538      0.786291      -2.92386   -0.00790936      0.272185      0.381116      0.414467      0.465330      0.497516      0.530498
  91   8 3284.4911    4.0860  2.3854 13.3295 -0.0000      0.400231  0.0285   0.0269   0.0516    0.0321   0.0000      0.273923   442.3862       3.60421       21.0764       1.70057      -3.46188     -0.466281      0.343036      0.462928      0.530424      0.583222      0.621997      0.648191
  91   9 3502.9403    3.1881  4.4094 12.7515 -0.0006      0.290834  0.0489   0.0159   0.0837    0.0286   0.0000      0.160176   443.6065       5.43365       22.5209      0.646138      -3.16726     0.0372319      0.550061      0.745726      0.841279      0.946948       1.01806       1.08024
  92   1 1441.9471    0.1760  0.1984 10.0233  0.0000       36.9448  0.0082   0.0047   0.0169    0.0155   0.0000       15.3684   440.4871      0.136148       21.8689     -0.110234      -3.76262      0.622985      0.130280      0.172053      0.200174      0.239190      0.259499      0.277216
  92   2 1788.2755    0.4595  0.6060 10.0278  0.0000       16.6383  0.0122   0.0059   0.0258    0.0299   0.0000       1.89784   441.4166    -0.0297799       22.2794      0.179658      -3.03390      0.256322      0.168569      0.228529      0.265033      0.284720      0.314980      0.323961
  92   3 2080.4646    0.8647  0.9999 10.7503  0.0000       7.99309  0.0179   0.0091   0.0339    0.0429   0.0000       1.08744   442.0715       1.24648       22.6193       1.15741      -4.32851     -0.264954      0.224208      0.302226      0.344623      0.385146      0.417784      0.436872
  92   4 2351.4165    1.5368  1.5814 11.4657  0.0000       4.72289  0.0237   0.0127   0.0434    0.0419   0.0000      0.590643   442.0787       1.00302       22.4094      0.409771      -2.91889     -0.819377      0.284025      0.381752      0.435719      0.483989      0.523063      0.544040
  92   5 2599.7958    2.4281  1.7400 12.3121 -0.0004       2.76851  0.0243   0.0186   0.0435    0.0373   0.0000      0.483188   442.7161       2.50124       22.1448      0.817632      -2.48778     -0.634489      0.289298      0.396047      0.439654      0.514005      0.533388      0.568340
  92   6 2840.6807    3.5795  1.5588 13.0926  0.0000       1.05451  0.0216   0.0288   0.0403    0.0411   0.0000      0.473685   442.9173       1.45241       22.2028      0.898645      -1.54511      -1.00985      0.263161      0.353115      0.383986      0.440874      0.463362      0.491433
  92   7 3073.0985    4.3575  1.7013 13.5645  0.0000       1.09756  0.0230   0.0340   0.0419    0.0384   0.0000      0.388820   442.9080       2.83604       22.1734     -0.154555      -3.17382      0.593958      0.278240      0.368952      0.427376      0.475670      0.515681      0.536505
  92   8 3297.4322    4.1121  2.4977 13.1278 -0.0000      0.891202  0.0287   0.0257   0.0523    0.0344   0.0000      0.243232   442.8881       3.65189       22.5911      0.143425      -2.59773     -0.578617      0.353808      0.469912      0.537544      0.603866      0.636558      0.660545
  92   9 3516.8801    3.1268  4.5256 12.7576  0.0012      0.631608  0.0508   0.0154   0.0864    0.0280   0.0000      0.171188   442.0654       3.97477       22.2955       2.90091      -1.37702      0.719204      0.556882      0.758753      0.847788      0.958873       1.03141       1.08075
  93   1 1448.5823    0.1760  0.2353 10.0355  0.0000       29.7663  0.0097   0.0045   0.0191    0.0154   0.0000       14.2792   440.5977     0.0719305       22.2661      0.267042      -3.27709      0.357860      0.130924      0.182954      0.204942      0.243100      0.265383      0.288259
  93   2 1795.4535    0.4667  0.6186 10.0479  0.0000       19.1328  0.0125   0.0061   0.0262    0.0308   0.0000       1.90024   441.2017     0.0146444       22.3232     -0.114559      -3.53478    -0.0388618      0.165874      0.227746      0.262383      0.289470      0.315362      0.332491
  93   3 2089.0237    0.9065  1.0908 10.7020  0.0000       10.2225  0.0185   0.0092   0.0361    0.0458   0.0000       1.01066   442.1433      0.374201       22.7297     0.0137431      -3.99459      0.541922      0.225447      0.298492      0.336232      0.391750      0.403935      0.427089
  93   4 2360.6968    1.5703  1.6451 11.5162  0.0001       4.98925  0.0241   0.0128   0.0441    0.0401   0.0000      0.572544   441.9897       1.58551       21.5775     0.0930783      -3.02954       1.38504      0.283132      0.385254      0.427588      0.486268      0.505572      0.547359
  93   5 2610.0525    2.5064  1.7227 12.3080  0.0000       2.43541  0.0232   0.0191   0.0444    0.0398   0.0000      0.470293   442.8612       1.74570       22.3053       1.10933      -2.80418     -0.472165      0.276613      0.377748      0.418141      0.481618      0.516016      0.528398
  93   6 2851.9522    3.6003  1.5866 13.0836  0.0000       1.55208  0.0221   0.0287   0.0398    0.0424   0.0000      0.481486   442.3399       3.13940       22.4833       1.16404      -3.75122     -0.853225      0.264264      0.358089      0.395590      0.454105      0.477267      0.499897
  93   7 3085.0980    4.4310  1.6916 13.5095  0.0000      0.800646  0.0225   0.0335   0.0412    0.0379   0.0000      0.392085   442.8087       3.71332       23.0092       1.88839      -3.55041     -0.168070      0.264210      0.364322      0.401241      0.458832      0.494002      0.510067
  93   8 3310.3245    4.0440  2.6010 13.1899  0.0001       1.11928  0.0292   0.0248   0.0541    0.0310   0.0000      0.229908   442.3943       4.28269       21.3766       1.55984      -4.04965      0.926292      0.345712      0.470078      0.530599      0.598193      0.633148      0.677227
  93   9 3530.4708    3.0863  4.7690 12.7728 -0.0006      0.634212  0.0534   0.0147   0.0902    0.0273   0.0000      0.173980   442.9755       6.06823       22.0057       1.47818      -1.14564      0.213816      0.573751      0.776945      0.876929      0.981753       1.06163       1.10225
  94   1 1455.1648    0.1811  0.2264 10.0059  0.0000       24.1218  0.0092   0.0046   0.0184    0.0155   0.0000       13.1986   440.4608     -0.107187       22.0040      0.199141      -3.69519      0.194844      0.148167      0.221605      0.243199      0.291782      0.301055      0.318866
  94   2 1802.5969    0.4810  0.6322 10.0542  0.0000       19.4072  0.0126   0.0062   0.0260    0.0317   0.0000       1.83174   440.9120      0.101212       21.9477      0.456065      -3.52765     -0.505933      0.172919      0.236860      0.259934      0.304352      0.321847      0.323681
  94   3 2097.4403    0.9104  1.1518 10.7393  0.0000       9.14037  0.0195   0.0091   0.0372    0.0452   0.0000      0.977794   442.1277      0.456189       21.8696     -0.791540      -2.99300   -0.00533884      0.230257      0.308341      0.348331      0.397159      0.408914      0.437870
  94   4 2369.8769    1.5829  1.6302 11.5403  0.0000       3.66877  0.0238   0.0128   0.0439    0.0403   0.0000      0.565833   441.7771       1.06748       22.5570      0.718743      -3.80092    -0.0267984      0.279399      0.373587      0.417721      0.462111      0.501517      0.521004
  94   5 2620.2107    2.5325  1.7439 12.3539 -0.0019       3.00276  0.0235   0.0193   0.0444    0.0391   0.0000      0.447386   442.9474       1.78407       22.0579       1.07420      -2.95292      -1.58793      0.274237      0.376745      0.417338      0.469246      0.503699      0.532410
  94   6 2863.1652    3.6570  1.6254 13.0606 -0.0005       1.78115  0.0218   0.0284   0.0400    0.0411   0.0000      0.417329   442.8063       2.26401       22.3034       1.14805      -3.28896      0.166725      0.255486      0.348813      0.407597      0.438694      0.490026      0.504725
  94   7 3097.1355    4.3916  1.7555 13.5957  0.0000       1.46580  0.0228   0.0334   0.0430    0.0360   0.0000      0.402168   442.7098       3.59233       21.8575      0.851000      -3.41448      0.322524      0.271951      0.369875      0.412401      0.470051      0.498736      0.515684
  94   8 3323.0224    4.0264  2.6775 13.2029  0.0000      0.558502  0.0300   0.0245   0.0546    0.0307   0.0000      0.252182   443.3639       4.22299       21.4348       1.52995      -2.51430      0.179248      0.349152      0.477599      0.533503      0.599887      0.650992      0.679059
  94   9 3543.9580    3.0353  4.9264 12.7476  0.0000      0.142085  0.0562   0.0142   0.0925    0.0273   0.0000      0.165310   443.3012       4.72623       22.3282       2.13612      -3.16838       1.03495      0.584888      0.797150      0.890695       1.00612       1.06744       1.12148
  95   1 1461.7046    0.1818  0.2327 10.0023  0.0000       24.6297  0.0089   0.0045   0.0184    0.0158   0.0000       12.9715   440.1373     -0.271228       22.2435     0.0218427      -3.37552     -0.179243      0.129337      0.168635      0.200831      0.221144      0.246198      0.264740
  95   2 1809.6207    0.4865  0.6331 10.0472  0.0000       19.0966  0.0124   0.0061   0.0252    0.0308   0.0000       1.80490   441.0973      0.178330       22.1779    -0.0673105      -3.25018      0.233271      0.162459      0.228444      0.249358      0.291241      0.309852      0.333197
  95   3 2105.8190    0.9404  1.2255 10.7070  0.0000       6.08039  0.0201   0.0090   0.0374    0.0446   0.0000      0.870482   442.0760      0.889666       22.1988     -0.182735      -2.93518      0.807660      0.235778      0.322275      0.360486      0.415592      0.447639      0.470049
  95   4 2379.0304    1.6138  1.7197 11.5703 -0.0001       4.01878  0.0244   0.0126   0.0463    0.0386   0.0000      0.545043   442.4425     -0.301353       23.4466      0.238440      -3.53280     -0.789870      0.277795      0.378832      0.421081      0.478067      0.511344      0.530737
  95   5 2630.3173    2.5931  1.6725 12.5795  0.0005       3.26939  0.0237   0.0207   0.0430    0.0391   0.0000      0.592892   442.6208       1.66913       22.7280       1.02904      -2.31126      0.189360      0.268693      0.368030      0.409937      0.467203      0.490400      0.506341
  95   6 2874.2224    3.7014  1.6119 13.1865  0.0007    -0.0791515  0.0216   0.0288   0.0404    0.0404   0.0000      0.512173   442.5481       2.30759       22.8206       1.16224      -3.35661      0.583686      0.254221      0.342850      0.382923      0.443394      0.461645      0.499120
  95   7 3108.9994    4.4013  1.7110 13.6209  0.0004      0.294109  0.0231   0.0337   0.0416    0.0373   0.0000      0.380772   442.8757       3.24439       22.2454       1.57805      -3.40657      0.571782      0.270247      0.371644      0.407560      0.463831      0.492204      0.514289
[truncated: 171,691 more chars]
