# Supplementary material for: Global-Mode Analysis of Full-Disk Data from the Michelson Doppler Imager and the Helioseismic and Magnetic Imager
Source: Sol Phys. 2018 Jan 31;293(2):29. doi: 10.1007/s11207-017-1201-5 (PMC6566312; doi:10.1007/s11207-017-1201-5)
Supplement: Supplementary file 2 — (TAR 362.4 MB) [file 11207_2017_1201_MOESM2_ESM.tar › HMI/hmivw72d.7264.18]

   0  14 2093.3957    0.7508  0.5687  9.6073  0.0000  0.1264   0.1354   0.3465    0.8196   0.0000    -0.0000       0.00000       0.00000       0.00000       0.00000       0.00000       0.00000       0.00000       0.00000       0.00000       0.00000       0.00000       0.00000       0.00000       0.00000       0.00000       0.00000       0.00000       0.00000       0.00000       0.00000       0.00000       0.00000       0.00000       0.00000       0.00000       0.00000       0.00000       0.00000       0.00000       0.00000       0.00000       0.00000       0.00000       0.00000       0.00000
   0  17 2496.0823    1.9783  0.9804  9.0275  0.0000  0.1298   0.2706   0.4557   11.6760   0.0000    -0.0000       0.00000       0.00000       0.00000       0.00000       0.00000       0.00000       0.00000       0.00000       0.00000       0.00000       0.00000       0.00000       0.00000       0.00000       0.00000       0.00000       0.00000       0.00000       0.00000       0.00000       0.00000       0.00000       0.00000       0.00000       0.00000       0.00000       0.00000       0.00000       0.00000       0.00000       0.00000       0.00000       0.00000       0.00000       0.00000
   0  19 2764.1410    2.4150  0.6444 12.5887  0.0000  0.2053   0.4594   0.6031    0.7720   0.0000    -0.0000       0.00000       0.00000       0.00000       0.00000       0.00000       0.00000       0.00000       0.00000       0.00000       0.00000       0.00000       0.00000       0.00000       0.00000       0.00000       0.00000       0.00000       0.00000       0.00000       0.00000       0.00000       0.00000       0.00000       0.00000       0.00000       0.00000       0.00000       0.00000       0.00000       0.00000       0.00000       0.00000       0.00000       0.00000       0.00000
   0  23 3303.5743    4.0667  1.9883 -2.6154  0.0000  0.1912   0.4662   0.7459 1000.0000   0.0000    -0.0000       0.00000       0.00000       0.00000       0.00000       0.00000       0.00000       0.00000       0.00000       0.00000       0.00000       0.00000       0.00000       0.00000       0.00000       0.00000       0.00000       0.00000       0.00000       0.00000       0.00000       0.00000       0.00000       0.00000       0.00000       0.00000       0.00000       0.00000       0.00000       0.00000       0.00000       0.00000       0.00000       0.00000       0.00000       0.00000
   0  26 3711.1755    1.9007  3.4772 11.5287  0.0000  0.3998   0.1921   1.3534    0.9666   0.0000    -0.0000       0.00000       0.00000       0.00000       0.00000       0.00000       0.00000       0.00000       0.00000       0.00000       0.00000       0.00000       0.00000       0.00000       0.00000       0.00000       0.00000       0.00000       0.00000       0.00000       0.00000       0.00000       0.00000       0.00000       0.00000       0.00000       0.00000       0.00000       0.00000       0.00000       0.00000       0.00000       0.00000       0.00000       0.00000       0.00000
   1  12 1884.9193    0.4372  0.3719  9.8947  0.0000  0.1105   0.0602   0.1828    0.2013   0.0000   297.4849      -40.8633       0.00000       0.00000       0.00000       0.00000       0.00000       0.00000       0.00000       0.00000       0.00000       0.00000       0.00000       0.00000       0.00000       0.00000       0.00000       0.00000       133.638       66.1684       0.00000       0.00000       0.00000       0.00000       0.00000       0.00000       0.00000       0.00000       0.00000       0.00000       0.00000       0.00000       0.00000       0.00000       0.00000       0.00000
   1  14 2156.7944    0.8449  0.4562 10.3560  0.0000  0.0745   0.1449   0.3162    0.2543   0.0000   436.4388      -11.9882       0.00000       0.00000       0.00000       0.00000       0.00000       0.00000       0.00000       0.00000       0.00000       0.00000       0.00000       0.00000       0.00000       0.00000       0.00000       0.00000       69.0902       32.4555       0.00000       0.00000       0.00000       0.00000       0.00000       0.00000       0.00000       0.00000       0.00000       0.00000       0.00000       0.00000       0.00000       0.00000       0.00000       0.00000
   1  15 2291.9844    1.2167  0.9881 -4.6301  0.0000  0.0822   0.1002   0.2662 1000.0000   0.0000   497.2356      -28.9417       0.00000       0.00000       0.00000       0.00000       0.00000       0.00000       0.00000       0.00000       0.00000       0.00000       0.00000       0.00000       0.00000       0.00000       0.00000       0.00000       116.700       49.5719       0.00000       0.00000       0.00000       0.00000       0.00000       0.00000       0.00000       0.00000       0.00000       0.00000       0.00000       0.00000       0.00000       0.00000       0.00000       0.00000
   1  16 2425.5494    1.7117  0.5216 11.1832  0.0000  0.0660   0.1777   0.1796    0.4274   0.0000   495.0336       58.5565       0.00000       0.00000       0.00000       0.00000       0.00000       0.00000       0.00000       0.00000       0.00000       0.00000       0.00000       0.00000       0.00000       0.00000       0.00000       0.00000       61.3027       52.2728       0.00000       0.00000       0.00000       0.00000       0.00000       0.00000       0.00000       0.00000       0.00000       0.00000       0.00000       0.00000       0.00000       0.00000       0.00000       0.00000
   1  19 2828.1390    2.9401  1.0061 11.2351  0.0000  0.0919   0.2443   0.2619    2.2536   0.0000   478.1512      -30.4171       0.00000       0.00000       0.00000       0.00000       0.00000       0.00000       0.00000       0.00000       0.00000       0.00000       0.00000       0.00000       0.00000       0.00000       0.00000       0.00000       130.246       56.8308       0.00000       0.00000       0.00000       0.00000       0.00000       0.00000       0.00000       0.00000       0.00000       0.00000       0.00000       0.00000       0.00000       0.00000       0.00000       0.00000
   1  22 3233.2476    3.4642  1.0421 13.1473  0.0000  0.1373   0.3430   0.4981    0.9953   0.0000   386.0453       201.501       0.00000       0.00000       0.00000       0.00000       0.00000       0.00000       0.00000       0.00000       0.00000       0.00000       0.00000       0.00000       0.00000       0.00000       0.00000       0.00000       269.596       80.7164       0.00000       0.00000       0.00000       0.00000       0.00000       0.00000       0.00000       0.00000       0.00000       0.00000       0.00000       0.00000       0.00000       0.00000       0.00000       0.00000
   1  23 3368.5799    3.6934  2.0105  4.0795  0.0000  0.1192   0.2208   0.4370 1000.0000   0.0000   351.8789       121.795       0.00000       0.00000       0.00000       0.00000       0.00000       0.00000       0.00000       0.00000       0.00000       0.00000       0.00000       0.00000       0.00000       0.00000       0.00000       0.00000       143.865       85.8282       0.00000       0.00000       0.00000       0.00000       0.00000       0.00000       0.00000       0.00000       0.00000       0.00000       0.00000       0.00000       0.00000       0.00000       0.00000       0.00000
   1  24 3503.9671    3.0902  3.3546 -3.3081  0.0000  0.1838   0.1699   0.5767 1000.0000   0.0000   144.7761      -147.921       0.00000       0.00000       0.00000       0.00000       0.00000       0.00000       0.00000       0.00000       0.00000       0.00000       0.00000       0.00000       0.00000       0.00000       0.00000       0.00000       247.999       125.086       0.00000       0.00000       0.00000       0.00000       0.00000       0.00000       0.00000       0.00000       0.00000       0.00000       0.00000       0.00000       0.00000       0.00000       0.00000       0.00000
   1  26 3776.5682    2.2728  5.0539  9.6238  0.0000  0.2462   0.1038   0.9390    2.1948   0.0000   595.0685       424.029       0.00000       0.00000       0.00000       0.00000       0.00000       0.00000       0.00000       0.00000       0.00000       0.00000       0.00000       0.00000       0.00000       0.00000       0.00000       0.00000       299.572       167.419       0.00000       0.00000       0.00000       0.00000       0.00000       0.00000       0.00000       0.00000       0.00000       0.00000       0.00000       0.00000       0.00000       0.00000       0.00000       0.00000
   2  14 2217.6923    0.9290  0.6953 10.3222  0.0000  0.0718   0.0674   0.1662    0.3078   0.0000   382.8084       1.61047       9.93848      0.390280       0.00000       0.00000       0.00000       0.00000       0.00000       0.00000       0.00000       0.00000       0.00000       0.00000       0.00000       0.00000       0.00000       0.00000       54.3242       41.5136       27.8014       8.31376       0.00000       0.00000       0.00000       0.00000       0.00000       0.00000       0.00000       0.00000       0.00000       0.00000       0.00000       0.00000       0.00000       0.00000
   2  15 2352.2810    1.2244  0.8027 10.6744  0.0000  0.0665   0.0850   0.1549    0.3770   0.0000   508.8098      -25.6743       23.2023       4.04163       0.00000       0.00000       0.00000       0.00000       0.00000       0.00000       0.00000       0.00000       0.00000       0.00000       0.00000       0.00000       0.00000       0.00000       48.6248       38.8647       23.2149       7.78417       0.00000       0.00000       0.00000       0.00000       0.00000       0.00000       0.00000       0.00000       0.00000       0.00000       0.00000       0.00000       0.00000       0.00000
   2  16 2485.8447    1.7298  0.8280  9.8463  0.0000  0.0714   0.1094   0.1510    1.4000   0.0000   416.0879      -10.6790       11.6663       8.49139       0.00000       0.00000       0.00000       0.00000       0.00000       0.00000       0.00000       0.00000       0.00000       0.00000       0.00000       0.00000       0.00000       0.00000       53.6103       42.8299       26.2951       9.01516       0.00000       0.00000       0.00000       0.00000       0.00000       0.00000       0.00000       0.00000       0.00000       0.00000       0.00000       0.00000       0.00000       0.00000
   2  18 2754.4554    2.7163  1.1914  2.6341  0.0000  0.0743   0.1650   0.2061 1000.0000   0.0000   399.2440       52.6595       4.41882       4.40471       0.00000       0.00000       0.00000       0.00000       0.00000       0.00000       0.00000       0.00000       0.00000       0.00000       0.00000       0.00000       0.00000       0.00000       56.3984       43.8685       26.9443       9.00931       0.00000       0.00000       0.00000       0.00000       0.00000       0.00000       0.00000       0.00000       0.00000       0.00000       0.00000       0.00000       0.00000       0.00000
   2  19 2889.6171    3.3834  1.1120 10.7056  0.0039  0.0724   0.1913   0.1923    2.5436   0.0000   486.8824       1.68505       23.7928      -11.1501       0.00000       0.00000       0.00000       0.00000       0.00000       0.00000       0.00000       0.00000       0.00000       0.00000       0.00000       0.00000       0.00000       0.00000       52.8499       42.9105       25.0909       8.98830       0.00000       0.00000       0.00000       0.00000       0.00000       0.00000       0.00000       0.00000       0.00000       0.00000       0.00000       0.00000       0.00000       0.00000
   2  20 3024.7118    4.0761  0.8819  2.5662  0.0000  0.0552   0.2426   0.1700 1000.0000   0.0000   451.0441       43.6617     -0.356794      0.155774       0.00000       0.00000       0.00000       0.00000       0.00000       0.00000       0.00000       0.00000       0.00000       0.00000       0.00000       0.00000       0.00000       0.00000       42.0584       34.2622       18.8209       7.28684       0.00000       0.00000       0.00000       0.00000       0.00000       0.00000       0.00000       0.00000       0.00000       0.00000       0.00000       0.00000       0.00000       0.00000
   2  22 3295.1380    3.2999  0.9256 13.3409  0.0000  0.0807   0.2617   0.1831    0.4039   0.0000   406.4303       1.16767       40.8915      -8.66319       0.00000       0.00000       0.00000       0.00000       0.00000       0.00000       0.00000       0.00000       0.00000       0.00000       0.00000       0.00000       0.00000       0.00000       55.0954       45.7435       32.4598       10.7961       0.00000       0.00000       0.00000       0.00000       0.00000       0.00000       0.00000       0.00000       0.00000       0.00000       0.00000       0.00000       0.00000       0.00000
   2  23 3430.9657    2.9378  2.2936 12.2642  0.0000  0.1173   0.1459   0.3320    0.3479   0.0000   456.3677      -7.40874       33.8490       2.81325       0.00000       0.00000       0.00000       0.00000       0.00000       0.00000       0.00000       0.00000       0.00000       0.00000       0.00000       0.00000       0.00000       0.00000       83.1824       72.8357       38.4920       16.1170       0.00000       0.00000       0.00000       0.00000       0.00000       0.00000       0.00000       0.00000       0.00000       0.00000       0.00000       0.00000       0.00000       0.00000
   3  11 1865.2617    0.4424  0.2928  9.8219  0.0000  0.0473   0.0384   0.0938    0.1352   0.0000   471.1827       13.0638      -5.03737      -9.27257      -7.86024       1.75394       0.00000       0.00000       0.00000       0.00000       0.00000       0.00000       0.00000       0.00000       0.00000       0.00000       0.00000       0.00000       20.2922       20.4693       14.6992       7.80250       4.11511       1.19860       0.00000       0.00000       0.00000       0.00000       0.00000       0.00000       0.00000       0.00000       0.00000       0.00000       0.00000       0.00000
   3  12 2001.2469    0.5214  0.4795 10.2810  0.0000  0.0639   0.0362   0.1156    0.1402   0.0000   452.2952      -29.1207      -18.6762       1.74863      -2.90578      -3.11792       0.00000       0.00000       0.00000       0.00000       0.00000       0.00000       0.00000       0.00000       0.00000       0.00000       0.00000       0.00000       36.5099       36.0426       22.9732       14.3958       5.01087       1.60037       0.00000       0.00000       0.00000       0.00000       0.00000       0.00000       0.00000       0.00000       0.00000       0.00000       0.00000       0.00000
   3  13 2137.6787    0.7543  0.7448 10.2774  0.0000  0.0657   0.0482   0.1513    0.2062   0.0000   499.9015      -5.97193       54.6491      -14.2628      -1.95442       2.06451       0.00000       0.00000       0.00000       0.00000       0.00000       0.00000       0.00000       0.00000       0.00000       0.00000       0.00000       0.00000       23.9637       26.6790       20.3604       11.3174       6.08223       1.98858       0.00000       0.00000       0.00000       0.00000       0.00000       0.00000       0.00000       0.00000       0.00000       0.00000       0.00000       0.00000
   3  14 2273.3836    1.0092  0.7507 10.5814  0.0000  0.0558   0.0610   0.1343    0.2390   0.0000   443.9479      -2.23279       57.8486      -19.4182      -10.4565      -3.21587       0.00000       0.00000       0.00000       0.00000       0.00000       0.00000       0.00000       0.00000       0.00000       0.00000       0.00000       0.00000       29.0454       24.9312       21.7616       12.6472       5.86431       1.38965       0.00000       0.00000       0.00000       0.00000       0.00000       0.00000       0.00000       0.00000       0.00000       0.00000       0.00000       0.00000
   3  15 2407.6922    1.5173  0.8075 10.3114  0.0000  0.0515   0.0833   0.1279    0.5577   0.0000   452.2883       30.6090      -9.45673      -4.39307       11.0128       1.06625       0.00000       0.00000       0.00000       0.00000       0.00000       0.00000       0.00000       0.00000       0.00000       0.00000       0.00000       0.00000       26.6014       27.4241       18.1402       11.8264       4.53543       1.59093       0.00000       0.00000       0.00000       0.00000       0.00000       0.00000       0.00000       0.00000       0.00000       0.00000       0.00000       0.00000
   3  16 2541.6997    1.7739  0.7662 11.4144  0.0000  0.0658   0.1096   0.1235    0.3642   0.0000   429.2842       14.9558       36.1116       20.2036     -0.667936       4.39353       0.00000       0.00000       0.00000       0.00000       0.00000       0.00000       0.00000       0.00000       0.00000       0.00000       0.00000       0.00000       27.0980       27.3835       24.1629       13.8313       7.49511       2.16775       0.00000       0.00000       0.00000       0.00000       0.00000       0.00000       0.00000       0.00000       0.00000       0.00000       0.00000       0.00000
   3  18 2811.4385    3.4362  0.8075  3.4312  0.0000  0.0579   0.1752   0.1120 1000.0000   0.0000   448.6179       33.0002       4.49660       22.2189       3.28715      0.217529       0.00000       0.00000       0.00000       0.00000       0.00000       0.00000       0.00000       0.00000       0.00000       0.00000       0.00000       0.00000       29.4478       23.6000       20.9004       14.7304       5.48773       1.38916       0.00000       0.00000       0.00000       0.00000       0.00000       0.00000       0.00000       0.00000       0.00000       0.00000       0.00000       0.00000
   3  19 2946.9981    3.5099  0.7475 12.5508  0.0000  0.0719   0.2052   0.1305    0.3708   0.0000   423.5454       23.6162     -0.323870      -5.26077       4.04649     -0.528052       0.00000       0.00000       0.00000       0.00000       0.00000       0.00000       0.00000       0.00000       0.00000       0.00000       0.00000       0.00000       25.5676       32.2610       27.4294       10.8555       8.98549       2.58926       0.00000       0.00000       0.00000       0.00000       0.00000       0.00000       0.00000       0.00000       0.00000       0.00000       0.00000       0.00000
   3  21 3217.7459    3.6693  1.3253 12.4524 -0.0031  0.0670   0.1765   0.1871    0.5102   0.0000   477.2572       16.1311       13.9342       23.3395       7.90983       1.11179       0.00000       0.00000       0.00000       0.00000       0.00000       0.00000       0.00000       0.00000       0.00000       0.00000       0.00000       0.00000       34.1067       33.0797       24.9128       14.0450       6.61884       1.97542       0.00000       0.00000       0.00000       0.00000       0.00000       0.00000       0.00000       0.00000       0.00000       0.00000       0.00000       0.00000
   3  22 3353.5540    3.1997  1.6944 12.6223  0.0256  0.0975   0.1518   0.2246    0.2693   0.0000   441.3585       14.2494       16.7135       14.4636       10.9758     -0.526415       0.00000       0.00000       0.00000       0.00000       0.00000       0.00000       0.00000       0.00000       0.00000       0.00000       0.00000       0.00000       41.8127       46.2961       37.1853       16.3604       11.7267       3.23783       0.00000       0.00000       0.00000       0.00000       0.00000       0.00000       0.00000       0.00000       0.00000       0.00000       0.00000       0.00000
   3  23 3489.7149    2.8699  2.5793 11.8786  0.0000  0.1029   0.1008   0.2780    0.2310   0.0000   522.5425       43.1244       16.0902       17.0535      -3.61677      -2.20295       0.00000       0.00000       0.00000       0.00000       0.00000       0.00000       0.00000       0.00000       0.00000       0.00000       0.00000       0.00000       48.8376       50.8317       35.4522       20.4938       9.55740       3.14478       0.00000       0.00000       0.00000       0.00000       0.00000       0.00000       0.00000       0.00000       0.00000       0.00000       0.00000       0.00000
   3  25 3762.5767    1.7988  4.5130 11.3517 -0.0036  0.1546   0.0581   0.4443    0.1543   0.0000   434.7909       52.4663       34.9857      -24.8768       12.0960      -1.04521       0.00000       0.00000       0.00000       0.00000       0.00000       0.00000       0.00000       0.00000       0.00000       0.00000       0.00000       0.00000       68.4068       73.1868       54.8993       34.8986       16.3503       5.23346       0.00000       0.00000       0.00000       0.00000       0.00000       0.00000       0.00000       0.00000       0.00000       0.00000       0.00000       0.00000
   3  26 3900.1650    1.5816  6.1325 10.9080 -0.0168  0.2019   0.0466   0.5643    0.1706   0.0000   402.5136      -47.9401       9.70126      -3.18415      -4.54934       2.35075       0.00000       0.00000       0.00000       0.00000       0.00000       0.00000       0.00000       0.00000       0.00000       0.00000       0.00000       0.00000       92.7630       89.2608       73.1487       49.2076       21.1818       6.24611       0.00000       0.00000       0.00000       0.00000       0.00000       0.00000       0.00000       0.00000       0.00000       0.00000       0.00000       0.00000
   4  10 1777.9844    0.3418  0.2539  9.7364 -0.0120  0.0429   0.0350   0.0919    0.0878   0.0000   435.6588      -2.83506      -3.78949       6.09255       5.96896      -1.55946      0.624878     0.0224836       0.00000       0.00000       0.00000       0.00000       0.00000       0.00000       0.00000       0.00000       0.00000       0.00000       23.9839       14.7985       12.8252       13.3658       8.44034       3.41112      0.939579      0.231344       0.00000       0.00000       0.00000       0.00000       0.00000       0.00000       0.00000       0.00000       0.00000       0.00000
   4  11 1914.6730    0.5412  0.3143  9.9436 -0.0006  0.0311   0.0466   0.0786    0.1010   0.0000   466.0642       8.39774      -14.2354       1.42411       7.39474       1.63523     -0.389134      0.344798       0.00000       0.00000       0.00000       0.00000       0.00000       0.00000       0.00000       0.00000       0.00000       0.00000       11.9775       14.3399       10.1335       7.62308       4.23912       2.17605      0.775240      0.236533       0.00000       0.00000       0.00000       0.00000       0.00000       0.00000       0.00000       0.00000       0.00000       0.00000
   4  12 2051.6133    0.6392  0.5938 10.0239  0.0026  0.0525   0.0409   0.1230    0.1543   0.0000   433.4703       12.7977       12.4350      -4.53055      -11.1205      -2.32524       2.46685     -0.622109       0.00000       0.00000       0.00000       0.00000       0.00000       0.00000       0.00000       0.00000       0.00000       0.00000       21.0549       19.5009       15.4973       14.0787       8.74260       3.67832       1.25600      0.326179       0.00000       0.00000       0.00000       0.00000       0.00000       0.00000       0.00000       0.00000       0.00000       0.00000
   4  14 2324.0873    1.0984  1.0907  9.6808 -0.0022  0.0785   0.0501   0.1830    0.9158   0.0000   463.9595      -8.71890       11.9359       21.7548      -12.4739      -1.67350      0.873043     -0.176049       0.00000       0.00000       0.00000       0.00000       0.00000       0.00000       0.00000       0.00000       0.00000       0.00000       22.8904       31.6774       22.6716       17.0117       11.7925       4.15865       2.23037      0.669137       0.00000       0.00000       0.00000       0.00000       0.00000       0.00000       0.00000       0.00000       0.00000       0.00000
   4  15 2458.6209    1.4877  0.8594 11.0244 -0.0115  0.0585   0.0717   0.1423    0.6330   0.0000   429.4578      -1.70624       62.6078       32.1843      -7.73526      -13.2396     -0.929329      0.559688       0.00000       0.00000       0.00000       0.00000       0.00000       0.00000       0.00000       0.00000       0.00000       0.00000       23.6257       24.0340       19.9410       17.5695       9.53965       5.08596       1.65298      0.414856       0.00000       0.00000       0.00000       0.00000       0.00000       0.00000       0.00000       0.00000       0.00000       0.00000
   4  16 2593.0276    1.8979  0.7683 11.9469 -0.0063  0.0530   0.0952   0.1277    0.3796   0.0000   459.7914       11.7796       18.8523       34.4965      -7.55645       1.89205      0.787371      0.308571       0.00000       0.00000       0.00000       0.00000       0.00000       0.00000       0.00000       0.00000       0.00000       0.00000       22.6077       24.4843       19.6727       13.2015       7.48159       3.86869       1.38344      0.358680       0.00000       0.00000       0.00000       0.00000       0.00000       0.00000       0.00000       0.00000       0.00000       0.00000
   4  17 2728.4657    2.7787  1.0008 10.4953  0.0034  0.0836   0.1397   0.1681    1.0459   0.0000   445.6916       5.11975       24.0756      -3.22274      -2.30713      -3.02987      -2.18850      0.760809       0.00000       0.00000       0.00000       0.00000       0.00000       0.00000       0.00000       0.00000       0.00000       0.00000       20.0666       35.1322       21.8388       19.7464       9.79281       6.11296       2.17665      0.922081       0.00000       0.00000       0.00000       0.00000       0.00000       0.00000       0.00000       0.00000       0.00000       0.00000
   4  18 2864.2044    3.2081  0.7654 12.3808 -0.0012  0.0512   0.1602   0.1021    0.3961   0.0000   438.4882       50.2262       4.62092     -0.683395      -2.92482      -6.53094       2.14580     -0.509753       0.00000       0.00000       0.00000       0.00000       0.00000       0.00000       0.00000       0.00000       0.00000       0.00000       19.4167       20.5088       17.9154       11.8659       7.87399       3.26858       1.60451      0.363883       0.00000       0.00000       0.00000       0.00000       0.00000       0.00000       0.00000       0.00000       0.00000       0.00000
   4  19 3000.2646    3.9343  0.7362 12.7906 -0.0149  0.0450   0.2135   0.0993    0.4733   0.0000   420.1862       28.5092      -3.40379       20.9543      -11.0681      -2.55636      -1.16536      0.189250       0.00000       0.00000       0.00000       0.00000       0.00000       0.00000       0.00000       0.00000       0.00000       0.00000       17.9447       19.1990       15.9958       10.4783       6.62358       3.05348       1.30496      0.308947       0.00000       0.00000       0.00000       0.00000       0.00000       0.00000       0.00000       0.00000       0.00000       0.00000
   4  22 3408.1303    3.2873  1.7106 12.0201 -0.0083  0.0778   0.1346   0.1987    0.4902   0.0000   418.2041       11.8158      -9.29754       6.04316      -9.00641      -8.80312       5.69627     -0.556753       0.00000       0.00000       0.00000       0.00000       0.00000       0.00000       0.00000       0.00000       0.00000       0.00000       29.5153       33.5403       26.8538       17.0542       10.7158       5.00130       2.21840      0.568578       0.00000       0.00000       0.00000       0.00000       0.00000       0.00000       0.00000       0.00000       0.00000       0.00000
   4  23 3544.5061    2.6613  2.8918 11.8522 -0.0011  0.1129   0.0852   0.2603    0.2448   0.0000   380.4307       42.9154       92.7656       8.35081      -12.7858     -0.417521      0.651143     -0.527130       0.00000       0.00000       0.00000       0.00000       0.00000       0.00000       0.00000       0.00000       0.00000       0.00000       38.6090       47.8786       37.0928       25.7022       16.7447       7.19315       3.28408      0.892818       0.00000       0.00000       0.00000       0.00000       0.00000       0.00000       0.00000       0.00000       0.00000       0.00000
   4  25 3818.9882    1.7725  4.9715 11.1730  0.0005  0.1563   0.0480   0.4125    0.1616   0.0000   336.9586       33.0827       6.08404      -3.61750       14.4878       13.4514       2.67676      0.145726       0.00000       0.00000       0.00000       0.00000       0.00000       0.00000       0.00000       0.00000       0.00000       0.00000       52.4393       58.1480       51.7417       37.3156       24.1920       11.8321       4.78675       1.18283       0.00000       0.00000       0.00000       0.00000       0.00000       0.00000       0.00000       0.00000       0.00000       0.00000
   5  11 1960.5758    0.4799  0.3252 10.0389 -0.0087  0.0346   0.0351   0.0670    0.0853   0.0000   445.5723       17.8904       3.21658      -2.42385       3.20801       4.40375       1.87196      -1.37834      0.247958     0.0325960       0.00000       0.00000       0.00000       0.00000       0.00000       0.00000       0.00000       0.00000       9.30903       11.9241       8.80574       8.19856       5.32361       3.54386       1.37346      0.776396      0.218237     0.0677016       0.00000       0.00000       0.00000       0.00000       0.00000       0.00000       0.00000       0.00000
   5  13 2235.3025    0.9639  0.7338 10.4146  0.0018  0.0465   0.0479   0.0972    0.1677   0.0000   449.4398      -3.89359       21.6235       6.46789       4.84551       4.01427      0.859014     -0.428862     -0.891144    -0.0349171       0.00000       0.00000       0.00000       0.00000       0.00000       0.00000       0.00000       0.00000       13.0301       14.3432       13.3578       10.4516       7.29630       4.13806       2.54439      0.926245      0.355427     0.0766614       0.00000       0.00000       0.00000       0.00000       0.00000       0.00000       0.00000       0.00000
   5  14 2371.1336    1.3528  0.8630 10.7112 -0.0089  0.0458   0.0612   0.1122    0.2170   0.0000   438.2896      -10.7502       6.11324       6.93818      0.532621     -0.289826      -1.68803      -2.86769      0.109575    -0.0807862       0.00000       0.00000       0.00000       0.00000       0.00000       0.00000       0.00000       0.00000       14.4272       16.0960       13.4096       10.6432       7.52240       4.39412       2.05739      0.954379      0.307098     0.0732507       0.00000       0.00000       0.00000       0.00000       0.00000       0.00000       0.00000       0.00000
   5  15 2506.0031    1.7600  0.9885 10.9968 -0.0100  0.0502   0.0797   0.1267    0.3510   0.0000   452.3872      -7.53299       15.1143      -5.74686      -5.38283       7.77610       1.00004      0.708664    -0.0267227     0.0672980       0.00000       0.00000       0.00000       0.00000       0.00000       0.00000       0.00000       0.00000       18.8994       20.5898       17.3563       12.6576       8.74014       4.48562       2.10351      0.894808      0.286426     0.0686600       0.00000       0.00000       0.00000       0.00000       0.00000       0.00000       0.00000       0.00000
   5  16 2641.1678    2.1968  1.0389 10.5972  0.0011  0.0461   0.0900   0.1240    0.7229   0.0000   438.1363      -10.1573       17.3271       9.50569       3.67451      -1.03540      0.602803      0.538516      0.354176      0.129748       0.00000       0.00000       0.00000       0.00000       0.00000       0.00000       0.00000       0.00000       14.6360       16.3053       14.1471       11.0933       7.16227       4.62604       2.13775       1.04296      0.314872     0.0777693       0.00000       0.00000       0.00000       0.00000       0.00000       0.00000       0.00000       0.00000
   5  17 2777.3483    2.6784  0.8029 11.2010 -0.0115  0.0427   0.1116   0.0935    0.7611   0.0000   448.8409       3.57827       10.4644      -2.74443      -5.68725      0.559877      -1.56345     -0.639923      0.184470     -0.128509       0.00000       0.00000       0.00000       0.00000       0.00000       0.00000       0.00000       0.00000       12.8848       13.2546       13.2150       10.1464       6.76933       4.02124       2.43692      0.950699      0.323340     0.0674232       0.00000       0.00000       0.00000       0.00000       0.00000       0.00000       0.00000       0.00000
   5  18 2913.7556    3.7570  0.7724  1.1335  0.0000  0.0413   0.1586   0.1010 1000.0000   0.0000   434.5451       12.2087       16.4186      -12.6841      0.971625      0.287718       0.00000       0.00000       0.00000       0.00000       0.00000       0.00000       0.00000       0.00000       0.00000       0.00000       0.00000       0.00000       12.0920       13.6882       11.4169       10.1020       6.68351       4.14163       2.18861      0.885458      0.276007     0.0736277       0.00000       0.00000       0.00000       0.00000       0.00000       0.00000       0.00000       0.00000
   5  19 3050.0037    3.8470  0.9387 11.9673  0.0009  0.0603   0.1713   0.1297    1.5367   0.0000   421.6739      -12.0083       37.3717       5.40910      -6.80510      -1.33559       1.97395      0.112692     0.0723625    -0.0762696       0.00000       0.00000       0.00000       0.00000       0.00000       0.00000       0.00000       0.00000       17.7104       19.8543       21.4510       12.9535       11.1700       7.29363       2.80567       1.74673      0.580381     0.0926740       0.00000       0.00000       0.00000       0.00000       0.00000       0.00000       0.00000       0.00000
   5  20 3186.3793    4.0256  1.1317 10.4319 -0.0111  0.0581   0.1838   0.1521   42.4953   0.0000   449.2932       19.8485      -2.51497      -9.26378      -3.76008       1.29068       1.63698     -0.366764      0.645422    -0.0227858       0.00000       0.00000       0.00000       0.00000       0.00000       0.00000       0.00000       0.00000       16.9231       20.0039       18.4912       14.5410       9.62454       6.49562       2.78977       1.55796      0.479893      0.103020       0.00000       0.00000       0.00000       0.00000       0.00000       0.00000       0.00000       0.00000
   5  22 3459.5535    2.8914  2.0374 12.4442 -0.0104  0.0931   0.0994   0.2364    0.3368   0.0000   456.8450       56.4094      -50.3226      -13.1190       3.11076      -12.3633     -0.692666      -1.84425     -0.535652    -0.0651543       0.00000       0.00000       0.00000       0.00000       0.00000       0.00000       0.00000       0.00000       23.6664       30.5627       25.3093       21.1724       16.0183       9.45615       4.75874       1.99873      0.748597      0.182300       0.00000       0.00000       0.00000       0.00000       0.00000       0.00000       0.00000       0.00000
   5  24 3733.7455    2.1560  4.4440 10.5260 -0.0024  0.1229   0.0489   0.3486    0.3949   0.0000   442.9058       72.9713      -53.1180      -8.93555       1.20944       16.5484       3.55972      -1.75817     -0.845185      0.328795       0.00000       0.00000       0.00000       0.00000       0.00000       0.00000       0.00000       0.00000       36.8653       44.2627       39.0827       30.0268       21.0967       12.4441       7.05874       2.88756      0.997479      0.218988       0.00000       0.00000       0.00000       0.00000       0.00000       0.00000       0.00000       0.00000
   5  25 3871.5970    1.7361  6.2124 10.6356 -0.0034  0.1576   0.0346   0.4295    0.1600   0.0000   457.0967       91.3319       6.85457      -65.6102      -8.40983       31.6549      -4.49741      -9.70452       1.30294    -0.0120077       0.00000       0.00000       0.00000       0.00000       0.00000       0.00000       0.00000       0.00000       44.9849       52.0481       49.7650       39.0935       28.6261       18.0988       8.98771       4.28304       1.39822      0.284210       0.00000       0.00000       0.00000       0.00000       0.00000       0.00000       0.00000       0.00000
   6  11 2004.0340    0.5641  0.4736 10.0219  0.0090  0.0459   0.0332   0.0891    0.0999   0.0000   429.0238      -17.8143       2.07973      -5.39523       2.71856      -11.5907      -2.39191       1.54892       1.11579     -0.281451     0.0262977    -0.0183698       0.00000       0.00000       0.00000       0.00000       0.00000       0.00000       10.3078       12.8689       12.8332       8.77022       8.03494       5.13057       2.57678       2.04159      0.499623      0.336813      0.104843     0.0181494       0.00000       0.00000       0.00000       0.00000       0.00000       0.00000
   6  12 2142.4474    0.8507  0.6002  9.9316  0.0019  0.0399   0.0417   0.0752    0.1408   0.0000   416.8611     -0.882015       15.6219      -4.08228      0.675049       4.25332       1.41911       1.20238      0.959220    0.00506847    -0.0671829    -0.0110592       0.00000       0.00000       0.00000       0.00000       0.00000       0.00000       9.67077       10.8959       10.3352       8.79897       6.90226       4.29040       2.92233       1.29178      0.746729      0.223282     0.0850762     0.0163389       0.00000       0.00000       0.00000       0.00000       0.00000       0.00000
   6  13 2279.8582    1.1022  0.6991 10.1278 -0.0026  0.0413   0.0505   0.0895    0.1703   0.0000   427.1089      -13.2096       21.2684       2.41611      -4.12173      -3.18777      -1.88583     -0.439991      0.540603      0.291316    -0.0917197    -0.0167378       0.00000       0.00000       0.00000       0.00000       0.00000       0.00000       9.09154       11.6600       11.4016       7.64083       7.26294       4.32854       2.54774       1.49190      0.570366      0.273695     0.0970703     0.0168720       0.00000       0.00000       0.00000       0.00000       0.00000       0.00000
   6  14 2415.5511    1.4834  0.8677 10.9640 -0.0011  0.0409   0.0597   0.1023    0.1679   0.0000   448.2731       7.85662       34.0931       17.5877       12.9730      -8.07586      -4.51970      0.895990    -0.0756200    -0.0642385     0.0354476    0.00933457       0.00000       0.00000       0.00000       0.00000       0.00000       0.00000       10.4767       12.0601       11.1153       9.09169       7.28851       4.36936       3.03010       1.36214      0.690794      0.222961     0.0825473     0.0162950       0.00000       0.00000       0.00000       0.00000       0.00000       0.00000
   6  15 2551.1461    1.8671  1.0810 11.2790 -0.0034  0.0654   0.0712   0.1254    0.2197   0.0000   418.9622       8.36618       30.4722       13.8089       7.18621      -7.19035      -9.10573      0.296907      0.458822      0.202059    -0.0177389    -0.0268929       0.00000       0.00000       0.00000       0.00000       0.00000       0.00000       14.2270       13.6892       19.6468       12.5238       8.91959       8.02137       3.98197       1.62012       1.15773      0.510961      0.140508     0.0211957       0.00000       0.00000       0.00000       0.00000       0.00000       0.00000
   6  16 2687.0614    2.4339  0.6703 12.0712 -0.0006  0.0367   0.1076   0.0771    0.1733   0.0000   455.8141     -0.227834       31.5317       6.09266     -0.521367      -10.7521      -1.76934      0.239434     -0.815155     -0.126244    0.00988455    0.00267099       0.00000       0.00000       0.00000       0.00000       0.00000       0.00000       9.17205       10.6444       9.39867       8.00384       6.59600       4.30341       2.56976       1.26416      0.575694      0.216876     0.0730201     0.0155531       0.00000       0.00000       0.00000       0.00000       0.00000       0.00000
   6  18 2960.7496    3.6927  0.8428 12.0397 -0.0031  0.0392   0.1437   0.0855    0.3515   0.0000   426.5492       2.39178       17.0828       10.1015       7.77727     -0.182909       1.94122      -1.40027      0.221780     -0.180216     0.0430292    -0.0111804       0.00000       0.00000       0.00000       0.00000       0.00000       0.00000       9.15762       11.2035       9.60701       9.38656       6.04970       4.34615       2.48631       1.49744      0.600244      0.259927     0.0667798     0.0177603       0.00000       0.00000       0.00000       0.00000       0.00000       0.00000
   6  20 3234.0495    3.8139  1.4035 11.4594 -0.0067  0.0570   0.1220   0.1402    0.9223   0.0000   433.1654       45.8971       24.7303       4.07159       2.74990     -0.788901      -1.53233      0.487312      -1.44829     -0.516615     0.0839821   -0.00888024       0.00000       0.00000       0.00000       0.00000       0.00000       0.00000       13.6062       16.7171       15.7024       12.4644       8.85775       5.86331       3.60394       1.73929      0.953087      0.344061      0.108327     0.0231865       0.00000       0.00000       0.00000       0.00000       0.00000       0.00000
   6  21 3370.9116    3.5071  1.8310 10.8404 -0.0024  0.0677   0.1010   0.1723    1.2056   0.0000   481.7609       37.0636      -8.58599      -23.1342    -0.0351545       11.4487      -9.87086      -4.19833       1.95232      0.425767     -0.237412    -0.0379664       0.00000       0.00000       0.00000       0.00000       0.00000       0.00000       17.7495       19.9567       18.7243       15.7559       11.6032       8.24126       4.60244       2.46471       1.09698      0.454890      0.124352     0.0258100       0.00000       0.00000       0.00000       0.00000       0.00000       0.00000
   6  23 3646.0136    2.3255  3.9622 10.7548 -0.0067  0.1052   0.0496   0.2809    0.3198   0.0000   472.1448       55.3375       54.4193      -1.94045      -7.99301      -20.3147       10.8392       11.9630      -3.71856     -0.713915     0.0423034    -0.0382230       0.00000       0.00000       0.00000       0.00000       0.00000       0.00000       25.9724       29.5892       29.5553       25.1997       19.3915       13.0322       7.97786       4.64570       2.00785      0.791317      0.236573     0.0444012       0.00000       0.00000       0.00000       0.00000       0.00000       0.00000
   6  24 3784.0153    1.9162  4.7453 11.0434 -0.0135  0.1271   0.0411   0.3387    0.1731   0.0000   445.2725       16.2764       9.44824       38.9491       5.85908      -11.6465      -12.0270       3.33071       4.98084      -2.03352     -0.941951    0.00739208       0.00000       0.00000       0.00000       0.00000       0.00000       0.00000       30.5872       36.0747       35.4212       29.9855       23.6413       16.9353       10.1841       5.96046       2.57341       1.04827      0.298212     0.0558334       0.00000       0.00000       0.00000       0.00000       0.00000       0.00000
   6  26 4060.4292    1.3165  8.1693 10.5718 -0.0102  0.1918   0.0256   0.5458    0.1004   0.0000   413.5584       11.6147      0.222262      -69.1466       26.7821     -0.115488      -21.8588      -7.37171      0.333010      -1.06396       1.10484    -0.0514642       0.00000       0.00000       0.00000       0.00000       0.00000       0.00000       47.3575       54.5061       54.2731       46.9952       35.6679       24.6984       15.3878       9.00768       3.96098       1.54691      0.435813     0.0805326       0.00000       0.00000       0.00000       0.00000       0.00000       0.00000
   7  12 2184.5258    0.8669  0.6170 10.2257  0.0044  0.0381   0.0379   0.0744    0.1289   0.0000   437.2591      -8.65402       14.7307       10.4110      -11.3558      -5.60579       2.24060      -2.02765     -0.647089     -0.633909      0.236695     0.0332543     0.0285568     0.0112708       0.00000       0.00000       0.00000       0.00000       7.83109       8.03771       9.21498       8.52811       5.20623       4.41314       3.03946       1.59755      0.895212      0.491617      0.221446     0.0682563     0.0162841    0.00342918       0.00000       0.00000       0.00000       0.00000
   7  13 2322.1827    1.1436  0.7826 10.8693 -0.0242  0.0417   0.0463   0.0859    0.1624   0.0000   448.8558       5.40251       7.25020       12.0229      -2.08834       4.39129     0.0432534      -1.16400      -1.51649     -0.199914      0.113884    -0.0589076    -0.0281148    -0.0117238       0.00000       0.00000       0.00000       0.00000       8.57943       10.6223       9.63066       8.69647       7.10382       5.11986       3.53356       1.91794       1.07419      0.487977      0.218135     0.0725828     0.0220969    0.00451760       0.00000       0.00000       0.00000       0.00000
   7  14 2458.2395    1.5439  0.9508 10.6592 -0.0037  0.0451   0.0569   0.1001    0.2384   0.0000   449.1423      -1.06509       18.9891       5.41418      -7.83731      0.728053       1.45040      0.275427      0.202783     0.0681960    -0.0512055    0.00482628     0.0269406   -0.00133556       0.00000       0.00000       0.00000       0.00000       10.0098       11.7999       10.2851       9.79456       7.93060       5.46496       3.56991       2.16885       1.18518      0.517323      0.207435     0.0716684     0.0211255    0.00440332       0.00000       0.00000       0.00000       0.00000
   7  15 2594.2883    2.0451  0.8911 11.1495  0.0005  0.0399   0.0764   0.0948    0.2131   0.0000   440.5693     -0.276276       3.76794       19.6592       12.5985      -7.40223      -5.29126      0.370870    -0.0103436      -1.06554    -0.0966074     0.0274115    -0.0133928   -0.00983580       0.00000       0.00000       0.00000       0.00000       8.91699       10.7635       10.3867       8.71076       6.91758       4.92060       3.12739       1.83030       1.00275      0.439976      0.197126     0.0698995     0.0202179    0.00382692       0.00000       0.00000       0.00000       0.00000
   7  16 2731.1900    2.5646  0.8150 12.3545 -0.0159  0.0487   0.1010   0.0913    0.1512   0.0000   426.7050       31.6063       19.9383      -1.47407      -13.3458      -3.36730       3.03487       1.92085      0.142660     -0.744704      0.133635    -0.0793943     0.0182172   -0.00277116       0.00000       0.00000       0.00000       0.00000       7.95112       12.4055       9.97848       8.97119       7.12305       5.07238       3.70824       1.86393       1.36897      0.459343      0.274910     0.0771301     0.0256424    0.00567161       0.00000       0.00000       0.00000       0.00000
   7  17 2868.3801    3.3728  0.7418 12.5308 -0.0023  0.0356   0.1291   0.0821    0.1635   0.0000   428.1984       24.1453       16.7772       1.50594      0.559073      -3.75399     -0.134604      0.518586    0.00114351     0.0597349     -0.138336    -0.0258259   -0.00534910  -0.000337835       0.00000       0.00000       0.00000       0.00000       7.56848       8.72940       8.59268       7.53498       5.48683       4.66267       2.81700       1.69698      0.856542      0.444610      0.183460     0.0684363     0.0156787    0.00343874       0.00000       0.00000       0.00000       0.00000
   7  18 3005.6538    3.5267  0.8001 12.8885  0.0061  0.0379   0.1400   0.0868    0.1558   0.0000   438.9671       28.3565       2.21150       2.54712       1.46909       5.48438       2.24567       1.09079     -0.776243     -0.987550      0.265288    0.00636217   -0.00742593    0.00476891       0.00000       0.00000       0.00000       0.00000       8.58460       11.2731       10.2939       8.48217       6.39419       4.55472       2.94033       1.62758      0.895261      0.431132      0.186016     0.0635228     0.0185167    0.00390343       0.00000       0.00000       0.00000       0.00000
   7  19 3142.8523    3.8795  1.0903 12.5115 -0.0037  0.0442   0.1358   0.1185    0.2766   0.0000   439.5403       8.32898      -8.76588       4.59348      -5.12086      -5.35501       2.53788      -2.69758      0.707002      0.709404     0.0324635     0.0480346   -0.00761936   -0.00504409       0.00000       0.00000       0.00000       0.00000       11.3148       14.5493       13.5237       11.0260       7.79147       5.25979       3.16662       1.83041      0.940724      0.477826      0.192560     0.0705259     0.0188608    0.00416109       0.00000       0.00000       0.00000       0.00000
   7  20 3279.9212    3.5038  1.5520 11.6687 -0.0038  0.0540   0.1012   0.1244    0.3706   0.0000   441.7646       28.5181       3.09086       12.1357      0.602492      -17.8143       4.87123      -2.06191      0.551060     -0.769630     -0.408676     0.0505837    0.00479388  -0.000953734       0.00000       0.00000       0.00000       0.00000       12.7868       15.2259       15.4820       12.1994       9.02942       6.76154       4.26743       2.34274       1.21137      0.623447      0.271312     0.0956473     0.0260296    0.00486673       0.00000       0.00000       0.00000       0.00000
   7  21 3417.5648    3.0529  2.0240 11.9375 -0.0005  0.0640   0.0852   0.1575    0.2400   0.0000   429.8141       45.8290       10.6475      -8.50410      -2.72857       1.55860       8.07922      -2.35971       1.34220     -0.476719    -0.0202295    0.00508869     0.0284747    0.00148787       0.00000       0.00000       0.00000       0.00000       12.8688       15.6855       14.9184       14.3519       10.1220       8.00433       5.26573       3.14980       1.59550      0.891121      0.346245      0.126863     0.0315127    0.00685883       0.00000       0.00000       0.00000       0.00000
   7  22 3555.6065    2.6946  2.9883 11.1791 -0.0072  0.0821   0.0566   0.2016    0.2592   0.0000   457.4775       8.14605       34.7178       29.1281     -0.292033      -7.26099       3.55183      -6.71205     -0.454755     -0.804986      0.803699      0.323401   -0.00500957   -0.00258175       0.00000       0.00000       0.00000       0.00000       17.8785       22.7629       21.9616       19.2534       13.4391       9.94188       6.70419       3.67335       2.03208       1.04551      0.463771      0.152886     0.0418223    0.00852370       0.00000       0.00000       0.00000       0.00000
   7  23 3693.4866    2.2222  4.1868 10.8906 -0.0007  0.1033   0.0425   0.2579    0.2073   0.0000   441.9398       38.3383      -3.33976       7.00696      -1.98852       6.91181     -0.184889      -5.69785     -0.414574     -0.540929      0.291854     -0.173169    -0.0102419    -0.0160855       0.00000       0.00000       0.00000       0.00000       21.9097       26.9890       25.4274       22.3952       18.6752       13.0603       9.25834       5.19432       3.06327       1.32114      0.623294      0.192907     0.0585780     0.0106038       0.00000       0.00000       0.00000       0.00000
   7  24 3832.1161    1.8690  5.8667 10.5356 -0.0037  0.1289   0.0302   0.3337    0.1539   0.0000   427.2239      -63.3273       4.40847       5.44409       39.7847      -34.5419       5.68844       2.33769      -1.37734      -3.51609      -1.07521      0.179062   -0.00107959    0.00121449       0.00000       0.00000       0.00000       0.00000       25.9155       32.8803       32.0762       28.2769       22.6618       16.9902       11.1922       6.87249       3.72436       1.81152      0.778875      0.280759     0.0751072     0.0138188       0.00000       0.00000       0.00000       0.00000
   7  25 3970.3852    1.5476  7.0308 10.6337 -0.0033  0.1527   0.0267   0.4252    0.1114   0.0000   403.2382       54.6145       50.5582      -38.5881      -55.0593       4.04803       20.7083       6.30279      -5.93506      -5.56147      0.734813      0.191867    -0.0364458    0.00741010       0.00000       0.00000       0.00000       0.00000       30.8430       39.1636       37.8894       33.9383       26.9971       20.2324       13.2819       8.11973       4.61125       2.10949      0.933616      0.330914     0.0886228     0.0166030       0.00000       0.00000       0.00000       0.00000
   8  10 1946.0960    0.4905  0.4151  9.9942 -0.0063  0.0334   0.0251   0.0588    0.0817   0.0000   432.7918      -19.0875       16.0474      -3.98739       8.76901      -6.36730     -0.951037      -3.33897      -1.33964     -0.335324     -0.264841     0.0227481     0.0439147   -0.00928127   0.000232876   0.000691249       0.00000       0.00000       6.40983       7.89170       7.61247       6.16854       5.90146       3.87515       2.83827       1.81554       1.12904      0.617351      0.262962      0.119509     0.0432317     0.0151885    0.00465992   0.000730513       0.00000       0.00000
   8  11 2086.1333    0.6917  0.6264 10.0245 -0.0099  0.0390   0.0315   0.0761    0.1148   0.0000   436.6706       6.56071       12.0866       2.67715       8.58677       9.44547       1.45898      0.302009       1.69007    -0.0181282     0.0600879    0.00894432      0.105479     0.0335273    0.00582451   0.000439446       0.00000       0.00000       8.83068       10.7883       10.4713       8.77884       6.92018       5.21196       3.74750       2.07231       1.22345      0.601309      0.281867      0.137135     0.0576865     0.0164251    0.00445556   0.000745810       0.00000       0.00000
   8  13 2362.8763    1.3803  0.8130 10.2206 -0.0102  0.0332   0.0501   0.0795    0.2123   0.0000   435.8831      -2.49438      -3.52617       1.10821      0.605323      -6.18359       2.13702       1.33145       1.22241      0.450190      0.269114     0.0147810    -0.0262859    0.00990171    -0.0104362  -0.000213745       0.00000       0.00000       6.03961       7.63717       6.57945       6.96910       5.42260       4.23797       2.84303       1.91746       1.14610      0.645293      0.277726      0.130259     0.0460436     0.0162396    0.00412401   0.000880781       0.00000       0.00000
   8  14 2499.4496    1.7092  1.0127 10.9753 -0.0012  0.0375   0.0587   0.1049    0.1910   0.0000   445.1110     -0.388587       10.3655      -3.35043      -3.51472       4.74085      -1.02378       1.97555      0.403602      0.937680     0.0592181     -0.231600     0.0216150    0.00286474    0.00741755   -0.00120170       0.00000       0.00000       7.23355       9.11612       8.67321       7.96603       6.18792       4.47440       3.24315       2.05573       1.20810      0.688463      0.344861      0.152881     0.0552155     0.0173464    0.00472695   0.000892274       0.00000       0.00000
   8  15 2636.1471    2.3014  0.8764 11.5207 -0.0049  0.0403   0.0789   0.0820    0.1870   0.0000   436.9006       2.61618       21.4532       2.45464      -8.15586      0.735997      -1.02317      -1.87760     -0.373400      -1.08650     0.0456169     -0.147535    0.00799338     0.0171874    0.00477445   0.000702127       0.00000       0.00000       7.42210       9.03995       8.65293       7.09158       7.19499       5.41865       3.68035       2.58939       1.35421      0.697283      0.380796      0.132901     0.0574918     0.0219599    0.00585107   0.000959821       0.00000       0.00000
   8  16 2773.8212    2.7649  0.9970 11.2034 -0.0034  0.0378   0.0875   0.0849    0.3386   0.0000   440.9273      -6.37490       19.6589      -6.37667       4.54624      -3.51359       6.61066       3.72149       1.83987      0.277068     0.0776537    -0.0454934    -0.0152755    -0.0125586    0.00301940  -0.000699251       0.00000       0.00000       7.43659       8.61369       9.03378       7.91638       6.23357       4.95599       3.41753       2.21154       1.23335      0.657108      0.348466      0.143783     0.0582989     0.0195916    0.00474582   0.000821479       0.00000       0.00000
   8  17 2911.5904    3.3589  0.8154 12.6697 -0.0015  0.0517   0.1148   0.0783    0.1555   0.0000   440.7889       4.95696       6.16417       7.36856       7.27695      -6.31240      -2.76563      -1.73238       1.26392      0.416925    -0.0533022     0.0372150    -0.0252472    -0.0166603   -0.00117876   -0.00110890       0.00000       0.00000       7.37832       13.0490       9.85069       11.4056       8.08156       6.22370       4.95337       2.49323       2.05408      0.679899      0.600006      0.144596      0.103431     0.0225174    0.00818066    0.00176617       0.00000       0.00000
   8  18 3049.1826    3.6332  0.8625 12.9945 -0.0014  0.0355   0.1316   0.0974    0.1537   0.0000   442.3394       13.4996      -7.13989       4.13349       2.17218       1.25821       1.86178      -4.33799      0.608868     -0.560979     -0.101384     0.0913150   -0.00173754   -0.00747463   -0.00267754  -0.000713022       0.00000       0.00000       6.88714       7.77173       7.82961       6.88514       5.93211       4.61308       3.33314       2.08297       1.29074      0.693382      0.301721      0.150270     0.0554992     0.0175709    0.00456954   0.000753928       0.00000       0.00000
   8  19 3186.8081    3.6192  1.0058 13.2002 -0.0103  0.0443   0.1281   0.1042    0.1637   0.0000   440.1029       17.5057       8.45641      -3.32370      -7.59700      -8.39216      -1.04579      0.536484      -2.64989     -0.481656     -0.175065    -0.0366567     0.0235077    0.00794374    0.00878741   -0.00166137       0.00000       0.00000       9.30994       11.4067       9.63250       8.97511       7.43575       6.19364       4.36279       2.62925       1.53194      0.708660      0.369111      0.147874     0.0627930     0.0184909    0.00497940    0.00107058       0.00000       0.00000
   8  20 3324.4093    3.3851  1.4656 13.0702 -0.0122  0.0502   0.1007   0.1411    0.1259   0.0000   440.9563       24.2181       32.9447      -17.5378      -8.91448      -1.38847      -5.72583     -0.580557     -0.740085      0.718982     -0.782437      0.177735     0.0580887    0.00982321    -0.0165048  -0.000156360       0.00000       0.00000       10.1110       12.7262       12.5373       10.5919       8.81658       6.34001       4.65144       2.72181       1.69917      0.846043      0.456293      0.182093     0.0785734     0.0236234    0.00709056    0.00114971       0.00000       0.00000
   8  21 3462.6050    2.9097  1.9670 12.2819  0.0042  0.0613   0.0732   0.1526    0.1283   0.0000   400.9867       16.4939       23.3465      -15.8410      -5.19089       8.59676       1.33024      -12.4823      -1.06712       2.72532    0.00419202     -0.364657    -0.0162088    -0.0131468   0.000105105  -2.22272e-05       0.00000       0.00000       11.2100       14.2953       13.6396       12.6041       10.1222       7.94010       5.43828       3.75500       2.12946       1.22961      0.568618      0.271361     0.0973710     0.0329685    0.00827109    0.00155060       0.00000       0.00000
   8  22 3600.9486    2.3623  3.1476 11.6801 -0.0001  0.0845   0.0484   0.2102    0.1252   0.0000   420.2368       2.49712       1.35930       13.3357       14.3720      -6.45204       7.77780      -4.73397       1.81500       2.85744     -0.637738     -0.107676     0.0198147     0.0296376   -0.00648337   -0.00235030       0.00000       0.00000       15.1730       17.7883       19.4315       16.8652       13.8635       10.9472       7.75678       5.18851       2.95653       1.59634      0.899206      0.359442      0.146865     0.0487172     0.0119853    0.00196711       0.00000       0.00000
   8  23 3739.4967    2.0554  4.3451 11.2209 -0.0026  0.1043   0.0372   0.2637    0.1230   0.0000   466.8188       49.8450      -12.4126       13.4097      -1.75782      -11.1360      -14.3388      -9.66231       1.07417      -3.92166       1.02266      0.438620     -0.136929    -0.0452682    -0.0142290  -0.000276715       0.00000       0.00000       18.4499       24.2540       22.8070       20.9223       17.3735       13.9037       9.52938       6.33809       3.74347       2.04157      0.991294      0.439312      0.171935     0.0581630     0.0148244    0.00276428       0.00000       0.00000
   8  24 3878.4164    1.6142  5.0714 11.1861 -0.0035  0.1213   0.0311   0.3312    0.1029   0.0000   469.6398       98.6405       36.7038      -5.30065      -10.9534      -2.95764      -4.48603     -0.508502      0.834213     -0.289542     -0.483921      0.734373      0.305177     0.0456632     0.0253164    0.00228338       0.00000       0.00000       22.9137       28.1905       28.4977       24.9212       20.8325       16.5153       11.2167       7.61081       4.36455       2.36553       1.23075      0.523357      0.208305     0.0704765     0.0170245    0.00289802       0.00000       0.00000
   8  27 4296.4849    0.9471 10.0550 10.4319 -0.0082  0.2252   0.0185   0.6163    0.0678   0.0000   328.2263       22.5903       75.5260       4.88099       7.31125      -32.9432      -18.9797       25.4443       17.2861      -1.87182      -4.77892     -0.543229      0.409058      0.239466     0.0368006   -0.00223287       0.00000       0.00000       41.1078       49.5466       51.7175       45.0336       39.0885       31.5806       22.4553       15.2514       9.33389       5.14075       2.61944       1.15164      0.448500      0.142263     0.0337386    0.00538337       0.00000       0.00000
   9  12 2264.5089    0.9688  0.7951 10.8424 -0.0080  0.0429   0.0376   0.0901    0.1162   0.0000   445.4603      -6.85715       2.08116       4.18857      0.170487       7.01540      -1.08481      -1.69077      -2.04909      0.367089      0.405124    -0.0838034     0.0660542     0.0629543   -0.00295607   -0.00165239    0.00177181  -0.000170552       6.55103       8.44729       8.02239       8.44155       6.89987       4.95049       4.02204       2.71971       1.91996      0.829776      0.669931      0.294828      0.157449     0.0442863     0.0221000    0.00510709    0.00162738   0.000280841
   9  13 2402.3442    1.4423  0.7787 10.9551 -0.0137  0.0338   0.0524   0.0748    0.1428   0.0000   430.7419       8.69066       20.3922      -7.91439      -6.15854       3.89218      -1.37000      -4.89299     -0.391214    -0.0335740    -0.0678828     -0.233927     -0.117466     0.0739338     0.0100113    0.00379607  -0.000618719  -0.000403116       5.67568       6.57505       7.03457       6.26359       5.09352       4.47933       2.86286       2.26485       1.36758      0.808268      0.433491      0.249259     0.0930083     0.0446066     0.0156184    0.00496799   0.000967550   0.000185373
   9  14 2539.5067    1.7718  1.0839 11.2979 -0.0069  0.0404   0.0553   0.1002    0.1690   0.0000   433.0265       1.69528       6.33343       2.29350      0.848988       12.8757     -0.327096     -0.194022     -0.831869      0.257819     -0.189018     -0.396011     -0.106678    0.00260930     0.0190906   0.000519683   0.000236995   0.000254279       6.93443       8.34179       8.02325       7.31457       6.47941       5.37706       4.08220       2.65607       1.80813      0.989393      0.569229      0.254097      0.127038     0.0468977     0.0191674    0.00524541    0.00136371   0.000225653
   9  15 2677.0003    2.4420  0.8607 11.5962 -0.0068  0.0343   0.0854   0.0863    0.1854   0.0000   436.5222       8.06472      0.472231       11.6214      -6.13573      0.885613       1.92184       1.65114      0.263146    -0.0480804     -0.352449     -0.365041     0.0473040    -0.0331984   -0.00804706   -0.00713572   0.000278459   7.29381e-05       5.87020       7.24403       6.23741       6.00966       5.40094       4.57268       3.60838       2.29598       1.56412      0.837951      0.466996      0.213325     0.0995665     0.0392804     0.0151321    0.00403839    0.00115617   0.000203540
   9  16 2815.2535    2.9966  0.7410 12.3826 -0.0016  0.0323   0.1080   0.0721    0.1464   0.0000   438.9315       1.40404       24.7591       6.86762       7.18399      -1.93954     -0.598439     -0.925191     -0.406043     -0.377835      0.350713      0.167770     0.0482082   -0.00683603     0.0200618   -0.00170747   0.000479667  -0.000179450       5.62163       6.73653       6.41866       5.98436       5.37508       3.97676       3.50401       2.25355       1.41963      0.728782      0.417557      0.235845     0.0942357     0.0407694     0.0140793    0.00383363    0.00117327   0.000178868
   9  17 2953.5556    3.5689  0.8681 12.2271 -0.0023  0.0331   0.1143   0.0756    0.2106   0.0000   438.0884       2.46318       7.34494      0.882316       8.19223       1.27201     -0.131880     -0.305222      0.558876      -1.22687      0.104021     -0.239073    -0.0567396    -0.0287550    0.00744833    0.00330546  -0.000378786  -5.34384e-05       5.86235       7.17730       6.56518       5.90694       5.64228       4.34632       3.48497       2.31909       1.45440      0.861235      0.426103      0.228659     0.0926297     0.0421206     0.0135262    0.00431322    0.00117621   0.000184979
   9  18 3091.5495    3.9045  0.9357 12.6410 -0.0012  0.0390   0.1268   0.0848    0.2100   0.0000   439.7120       15.4197       4.82675       3.98626       1.66128       1.05704      -4.68231      -1.67428      -1.63106     0.0680716     -0.189421    -0.0843974      0.123184   -0.00105162   0.000555917   -0.00158871   0.000276201  -0.000112953       6.83074       8.76118       8.46845       7.47916       6.87853       4.73663       3.37562       2.38232       1.43780      0.932897      0.480306      0.229230      0.109612     0.0411315     0.0138401    0.00507205    0.00128227   0.000202172
   9  19 3229.6152    3.7246  1.1917 12.9050  0.0044  0.0444   0.1102   0.1060    0.1784   0.0000   444.6105       10.1055       9.06846       5.19714       6.26421       9.21154      -3.67862      -2.17874       2.69036       1.75687     -0.111142    -0.0298067     0.0372054    -0.0158098    -0.0168297   -0.00340028    0.00120106   0.000130279       7.78680       8.78215       9.33762       8.32467       6.57328       6.20691       4.47729       2.94206       2.00718       1.08311      0.587836      0.295228      0.131487     0.0587256     0.0225895    0.00603064    0.00128587   0.000231430
   9  20 3367.8231    3.0464  1.5776 13.0261 -0.0188  0.0542   0.0830   0.1382    0.1042   0.0000   432.8605      0.543318       3.25097       3.90511      -11.7900       10.4385       12.4739      -1.51245      0.550485      -1.45148     -0.550297      -1.24054      0.573346      0.182474    -0.0293375   -0.00507354    0.00219891  -0.000119558       9.11124       11.5774       12.1155       10.5699       9.15538       6.76779       5.11577       3.48955       2.23976       1.25758      0.748587      0.403551      0.177168     0.0717668     0.0262481    0.00783562    0.00192909   0.000298200
   9  21 3506.3671    2.7758  2.2658 12.4628  0.0008  0.0635   0.0652   0.1596    0.0938   0.0000   443.5345       11.5692      -8.35079      -2.13288       3.28612       22.7859       8.56260      -4.12255       1.14191       2.43322     -0.641601      0.240176      0.154822    0.00194582    -0.0512460    -0.0100992    0.00513128  -3.46491e-05       10.7277       13.4590       12.8387       12.4397       10.7211       8.19605       5.92335       4.15196       2.69752       1.69368      0.875371      0.470803      0.189187     0.0838413     0.0280836    0.00907124    0.00218743   0.000379947
   9  22 3645.2838    2.2386  3.2723 11.8850 -0.0086  0.0774   0.0462   0.2014    0.0890   0.0000   406.3799      -10.9889       15.9558      -7.84489      -13.4691      -7.69376       1.00651      -10.1779      -2.02172       2.50205     -0.455256      -1.02794     -0.142871    0.00512057     0.0272030   7.11756e-05  -0.000505856   -0.00120891       13.7108       16.7285       17.1285       15.6490       13.0403       10.4246       7.52310       5.32536       3.36294       2.03187       1.12647      0.571113      0.262822      0.105737     0.0384212     0.0115870    0.00262361   0.000440037
   9  23 3784.2974    1.7898  4.3861 11.5435 -0.0106  0.1007   0.0340   0.2572    0.0836   0.0000   474.7012      -24.8925       9.66250       7.47273       28.0621      -13.5751       5.96584       11.3549      0.562274      -5.28562      -1.48075      0.147356      0.690048     -0.112538     -0.125463    -0.0103932    0.00109335  -0.000337539       17.2968       20.9172       20.5981       19.1662       16.8829       13.4070       10.1940       6.95201       4.51195       2.80892       1.46859      0.749721      0.337410      0.142332     0.0482589     0.0147230    0.00358886   0.000578106
   9  24 3923.6145    1.4803  6.2601 11.1463 -0.0027  0.1255   0.0245   0.3515    0.0679   0.0000   421.3790       5.69226       15.9751       35.0785       46.3243       18.6725       14.1845      -16.7750       6.53569       2.71056     -0.505883     -0.475065      0.206662     0.0128502    -0.0631090     0.0168040    0.00468241  -0.000359156       20.9284       25.9420       25.7073       24.8340       21.3538       16.9371       12.7333       8.77188       6.05967       3.58648       2.08541       1.00046      0.471958      0.184995     0.0680870     0.0190130    0.00467269   0.000758129
   9  25 4063.2935    1.2572  8.2861 10.7261 -0.0053  0.1657   0.0205   0.4522    0.0686   0.0000   508.5644       31.8734      -16.0780      0.724614       4.22427    -0.0289374      -24.5707       17.3868       17.2962      -2.97231      -1.53646      -2.11475     -0.951198      0.104842     0.0819630    -0.0105244     0.0139272  -0.000571462       26.7652       34.8700       34.1893       33.2281       26.6766       22.9910       15.8962       11.8016       7.42895       4.68082       2.46094       1.38509      0.561491      0.255352     0.0855820     0.0269782    0.00580531    0.00107776
   9  26 4203.0863    1.0728  9.3796 10.5401 -0.0013  0.1905   0.0185   0.5176    0.0649   0.0000   445.3796      -19.8544       85.4229       21.4602       26.4320      -5.93361       4.54153      -20.1574      -19.0535       9.31863       6.02794     -0.695769      -1.67965     -0.300788      0.124447   -0.00550550     0.0150635    0.00178540       30.5797       40.2457       41.0217       36.9136       33.1176       25.1763       19.2445       13.4674       8.83416       5.47710       2.95645       1.59213      0.689003      0.301449      0.103375     0.0314416    0.00763889    0.00116278
   9  27 4342.6965    0.9040 11.5010 10.2998 -0.0075  0.2302   0.0163   0.6397    0.0636   0.0000   436.8188      -8.52829       89.6294      -22.2746      -15.6076       1.41507       1.81458       25.8679      -11.6271      -12.2007       8.14741       5.72835      -1.44915      -1.09594     0.0885796     0.0710737    0.00948528  -3.91255e-05       36.5911       47.8788       45.6548       45.2936       38.0930       31.6983       24.1624       17.1385       11.2891       6.91437       3.96069       2.03105      0.940558      0.377445      0.130769     0.0378618    0.00885219    0.00151409
   9  28 4482.6625    0.6932 13.5048 10.3401 -0.0200  0.3267   0.0164   0.9093    0.0578   0.0000   517.2189       55.2547      -73.5691       5.14569      -10.5354       33.7682       63.4594      -18.2026       13.8750      -6.30425      0.966047      -2.82959       1.51880     -0.576003     -0.253823    -0.0147849   -0.00161485    0.00298146       52.0909       62.7677       67.7089       61.9635       54.9020       44.6874       33.0028       23.7406       16.2047       9.89759       5.76211       2.86638       1.35508      0.542524      0.196723     0.0557057     0.0124629    0.00190367
  10  11 2162.8757    0.9068  0.6970  9.7119  0.0023  0.0350   0.0335   0.0721    0.2418   0.0000   434.9738       5.69915      -9.52550       3.94138      0.231819       5.30454      -3.74604      -3.65661       1.22607      0.782068     -0.351238      0.297272      0.281334     -0.124913    -0.0374580    0.00133975    0.00350210   6.30638e-05       6.07985       6.73565       6.18253       5.77339       5.11739       4.75132       4.27961       2.95207       1.89001       1.10462      0.683276      0.304297      0.168816     0.0830348     0.0364463     0.0121154    0.00398071   0.000977841
  10  12 2302.8414    1.0957  0.9252 10.3067  0.0027  0.0347   0.0356   0.0864    0.2254   0.0000   448.8984      -14.1324       23.1275      -2.45413       6.72951      -7.75010       2.48095     -0.437748   0.000415536     -0.436145      0.238145      0.363892     0.0397805      0.100069   -0.00170588   -0.00935206   0.000475188   -0.00245772       5.48719       6.69549       7.11781       6.70310       5.50553       4.39668       3.33794       2.30948       1.61588      0.986024      0.573975      0.343816      0.173495     0.0810492     0.0349517     0.0136818    0.00447915    0.00123383
  10  13 2440.7967    1.5520  0.8612 11.1130 -0.0103  0.0350   0.0515   0.0781    0.1611   0.0000   422.4427      0.776194       4.95226      -1.34821      -2.14308      -2.15345       1.10413      0.375183     -0.394440      0.647064     -0.326917      0.110845      0.206578      0.150687    -0.0380685    -0.0119970   -0.00341663   0.000515726       5.61278       6.37285       6.59532       5.79858       5.53891       4.51611       3.44917       2.67001       1.72263       1.09946      0.665072      0.338437      0.169534     0.0860074     0.0317843     0.0124139    0.00433949    0.00126212
  10  14 2578.6741    2.0083  0.7929 11.7141 -0.0034  0.0404   0.0665   0.0745    0.1368   0.0000   433.8693       11.1295       20.5871       6.97457      -3.77709      -6.19422       5.44915     -0.339882     -0.594695     -0.739645      0.197972    -0.0825450     -0.171279    -0.0506005    -0.0246375   -0.00616149    0.00238441   0.000939842       5.55110       8.10210       6.97546       6.15214       6.17186       4.64299       4.21665       2.82819       1.86018       1.16131      0.611180      0.356119      0.162059     0.0819593     0.0345015     0.0116532    0.00438873    0.00128302
  10  15 2717.0575    2.4797  0.9593 11.5635 -0.0036  0.0365   0.0735   0.0788    0.1918   0.0000   439.5885       10.4339       3.56712       6.77558      -11.4465      -3.20113      -2.37138       1.05458     -0.631846     -0.114515      0.258761      0.147587     -0.157499     -0.128999    0.00161056    0.00847452    0.00177094  -0.000573875       5.08144       7.01673       6.28812       6.85671       5.04583       4.78263       3.30057       2.65732       1.64100       1.07814      0.585390      0.374502      0.173013     0.0933240     0.0332388     0.0142525    0.00445901    0.00129345
  10  16 2855.7482    3.0561  0.9958 12.0238  0.0043  0.0344   0.0911   0.0821    0.1961   0.0000   439.2088       12.7724       10.2069       5.18272      0.885712     -0.596336      -1.93384     -0.786153       1.65120      0.104849      -1.50424     -0.441423      0.236186    0.00991455    0.00516492  -0.000255578   0.000285696    0.00185922       5.45316       6.32653       6.82225       6.64342       5.16166       4.51701       3.61187       2.50243       1.53055       1.13500      0.664472      0.334865      0.152004     0.0916697     0.0371258     0.0147712    0.00434805    0.00125415
  10  17 2994.5194    3.6687  0.8901 12.6031 -0.0113  0.0329   0.1153   0.0733    0.1628   0.0000   448.3199       8.07037       17.6411       9.59873      -6.37422      -7.78077       2.74680      0.485142      -3.02996     -0.851728     0.0515112     -0.371684     -0.141060     -0.104596    -0.0401659    -0.0141314    0.00281311   0.000655695       5.22972       7.04649       6.74104       6.39698       5.41454       4.34892       3.34042       2.36030       1.59858      0.991508      0.603702      0.317711      0.174038     0.0784507     0.0357325     0.0127630    0.00434651    0.00123225
  10  18 3132.9792    4.0351  1.0602 12.0356 -0.0012  0.0344   0.1124   0.0834    0.2387   0.0000   437.8106       14.7312       18.4623       3.23016       2.64719      -1.22394      -3.46523      -3.55447      0.647142      0.563220      0.432536    -0.0764565     -0.267750    -0.0408977   -0.00630213  -0.000385546    -0.0118990  -0.000162240       5.28319       6.57008       6.34939       6.24658       5.57389       4.57190       3.17638       2.44171       1.59209       1.09653      0.617598      0.352118      0.177693     0.0754087     0.0336707     0.0127298    0.00431849    0.00136273
  10  19 3271.4256    3.6040  1.3625 12.3432 -0.0016  0.0428   0.0925   0.1048    0.1725   0.0000   439.2243       15.2788       11.7785      -3.98613       1.26349       1.86352       2.27397      -1.09873       3.90427     -0.247844      0.262703      0.504641     0.0771640     0.0848129    -0.0197886    0.00538081    0.00477779   -0.00137563       5.67022       7.87543       7.78426       7.06745       6.69491       4.92422       4.28158       2.75170       2.08302       1.22464      0.734306      0.422581      0.202736      0.102816     0.0406717     0.0169167    0.00553195    0.00159832
  10  20 3410.0659    3.0547  1.8541 12.3986 -0.0026  0.0558   0.0710   0.1303    0.1141   0.0000   446.6899       14.7143      0.559018      -13.1413       23.7177      -4.43853      -9.10387      -1.77554     -0.626154      0.419542    -0.0691454      0.300229    0.00291859     -0.134961    -0.0174833     0.0225085   0.000277657    0.00164024       7.81867       10.9116       9.69829       10.1416       8.79511       6.70393       5.73214       3.72672       2.85363       1.57167       1.06764      0.547616      0.279925      0.140393     0.0526123     0.0213998    0.00666531    0.00190563
  10  21 3549.1689    2.5376  2.8847 12.1479 -0.0037  0.0671   0.0495   0.1771    0.0790   0.0000   440.9563       14.0420       6.19600      -12.6381       18.0911      -11.1958       1.40784       4.64791       6.43953      -3.51321      -1.57593      0.256793     0.0877519     -0.163954    -0.0562453    0.00922998   -0.00217440   -0.00103841       10.2447       12.6186       12.6815       12.1801       11.0559       8.84071       6.93818       4.87971       3.46742       2.23510       1.35023      0.755124      0.363545      0.184485     0.0730726     0.0293187    0.00946400    0.00270753
  10  22 3688.4280    2.0669  3.6385 11.9074 -0.0012  0.0835   0.0398   0.2150    0.0721   0.0000   438.7184       16.7088       5.52447      -8.08244       20.0752      -20.7062      -2.98492      -1.26494       7.27481       1.30869     -0.845180     -0.567880    -0.0204445     0.0900523    -0.0432716     0.0709180     0.0156144   6.91286e-06       12.6292       15.0317       15.3828       15.3828       13.3433       10.7224       8.51532       6.15423       4.25480       2.68269       1.61287      0.911088      0.453515      0.224792     0.0909905     0.0352254     0.0113862    0.00325628
  10  24 3967.5778    1.4579  6.4365 10.9313 -0.0035  0.1197   0.0233   0.3312    0.0730   0.0000   396.9252       19.0684       22.9934       19.5164       46.5688      -6.21958       21.1830     -0.549520      -8.84287      -8.69462       3.06287      -2.29043    -0.0194509      0.603072    -0.0234358    -0.0605452    -0.0144318    0.00646158       18.0799       22.0074       22.4090       21.9114       18.7786       16.0803       12.1771       9.05435       6.24710       3.95160       2.35299       1.33823      0.671348      0.324429      0.133398     0.0526408     0.0173708    0.00485460
  10  25 4107.5150    1.2346  8.7877 10.5305 -0.0037  0.1595   0.0187   0.4297    0.0701   0.0000   448.3143       33.5252       3.06922      -26.5797       31.9881       12.6201       15.6462      -23.8602      -6.67778      -2.75735       8.28713      -1.63292     -0.171112      0.240679     0.0373518    -0.0210330     0.0153575   -0.00434895       23.2578       28.9648       29.8758       27.6850       25.3044       20.7584       16.8434       12.2056       8.42554       5.45696       3.23975       1.86158      0.944763      0.457915      0.194548     0.0752811     0.0240796    0.00695038
  10  26 4247.7510    0.9921 10.5794 10.4670 -0.0118  0.1932   0.0168   0.5764    0.0601   0.0000   504.5721       37.8514      -22.8700       9.35961       32.0231       23.6664      -27.7404      -24.3662       7.07604       7.44172      -2.51794      -4.02665       1.55162      0.332174     -0.205633     -0.203698     0.0152157    -0.0204261       29.4851       36.4071       38.7394       35.0624       31.8318       25.9618       20.5129       14.8697       10.2254       6.68977       4.16045       2.22326       1.26421      0.543332      0.261181     0.0904051     0.0306605    0.00842202
  11  10 2057.9818    0.6802  0.6228  9.9063 -0.0086  0.0289   0.0249   0.0690    0.0975   0.0000   437.9609      -3.13656       9.62962       3.53506      -4.41781       1.37786       3.90301       2.10112      -1.60862   -0.00662135     -0.424344      0.255031      0.197905      0.224453    -0.0328559    0.00909635   -0.00268297  -8.39327e-05       4.15494       5.27205       5.37122       4.88686       4.38959       3.86278       2.74556       2.22210       1.55898      0.945780      0.678959      0.368980      0.186376      0.101663     0.0492585     0.0218074    0.00792333    0.00314221
  11  11 2199.7553    0.9306  0.5946 10.4803 -0.0083  0.0276   0.0346   0.0552    0.1222   0.0000   436.7421      -2.72860       14.3715       7.29915       6.11610      -2.20550      -6.52047     -0.277504     -0.209127      0.982789      0.465627     -0.331131      0.310662     0.0825666   -0.00803047     0.0163931    0.00863960  -0.000893178       4.05749       4.43211       5.17282       4.76016       3.99497       3.46938       2.93494       2.01895       1.40788      0.988461      0.594176      0.346870      0.202609      0.101320     0.0475024     0.0228096    0.00936325    0.00310520
  11  12 2339.9415    1.3054  0.9979  9.5968 -0.0043  0.0353   0.0413   0.0838    0.7098   0.0000   436.5677       7.36968       10.5571       3.92649       9.02672      0.566417      -2.62834      0.707601      -1.44524     -0.957198     -0.286947     -0.484130      0.110882    -0.0242952    -0.0974023     0.0156181    0.00103746   -0.00386916       4.85441       5.87597       6.18092       5.30277       5.13501       4.36653       3.63662       2.73902       1.90785       1.28072      0.777907      0.459990      0.243609      0.132137     0.0602410     0.0270357     0.0116385    0.00408599
  11  13 2478.4251    1.5704  1.0487 11.1219  0.0043  0.0386   0.0493   0.0937    0.2515   0.0000   438.8550       12.4383       13.5089      -4.34646      -11.0878     -0.937947       1.11185      -2.98607      0.865223       1.83933      0.546374     0.0188946     -0.114180    -0.0280624    -0.0606430    -0.0333125   -0.00178607     0.0102739       4.91339       6.55821       6.48512       6.33132       5.79484       4.77171       3.58219       3.07460       1.96700       1.38768      0.883847      0.483592      0.312254      0.161034     0.0689875     0.0351530     0.0117703    0.00430621
  11  14 2616.9231    2.0605  0.9296 11.6100  0.0125  0.0319   0.0595   0.0802    0.1664   0.0000   444.7459       20.3115       8.73765     -0.920967       8.82547       4.86745      -1.51881      0.779915     0.0515607     -0.831680      -1.04736      0.522911     -0.235733     0.0342989    -0.0526221    -0.0136084    0.00682780    0.00185100       4.70000       5.58447       5.74163       5.63173       5.17173       4.17950       3.23301       2.20903       1.53901       1.18585      0.745119      0.437192      0.243915      0.117195     0.0550954     0.0241351     0.0104472    0.00352632
  11  15 2756.1566    2.6187  0.9467 12.1261 -0.0048  0.0361   0.0788   0.0757    0.1479   0.0000   438.5634       12.7126       3.63692       6.62924       2.39555       7.07079    -0.0917113      -4.79713     -0.711885      0.174142     -0.409393     -0.660530     -0.382634      0.129646     0.0776604    -0.0155804   -0.00890813    0.00117319       5.27717       6.83914       7.04640       7.16153       5.83807       4.75480       3.43771       2.68393       1.91362       1.12478      0.743507      0.431731      0.256724      0.136846     0.0631772     0.0279994     0.0105960    0.00403702
  11  17 3034.5846    3.8598  0.9436 12.2194  0.0005  0.0300   0.1133   0.0766    0.2130   0.0000   436.0187       8.08115       12.2420       11.5889      -1.34422       3.95565      -4.92439     -0.211461      -1.13820      -1.46030      0.788542      0.276837      0.197769     -0.245091     0.0283969     0.0250597   -0.00834452    0.00212070       4.45717       5.71809       5.40081       5.50187       4.62898       3.89553       3.14437       2.41011       1.66738       1.09974      0.621572      0.379671      0.213036      0.110575     0.0516357     0.0216210    0.00907588    0.00311593
  11  18 3173.5610    3.7601  1.1646 12.6347 -0.0035  0.0378   0.0995   0.0841    0.1824   0.0000   435.0457       8.24253       12.0102       7.01400      -1.46649      -2.95887     -0.863578      -1.53014     -0.563756      0.559074      0.266128     -0.443203      0.171410     0.0137484   -0.00377295   -0.00661086     0.0128666    0.00349346       5.56746       6.77585       6.72827       6.75197       5.46309       5.10878       4.04987       2.99364       2.13564       1.44418      0.824871      0.501634      0.282100      0.148887     0.0645522     0.0304002     0.0131033    0.00461296
  11  19 3312.3862    3.6563  1.5410 12.1356 -0.0095  0.0414   0.0873   0.1007    0.1635   0.0000   442.8566       20.6169       17.8706       6.76534     -0.752582     -0.722334       4.54459      -3.52912      0.995850      -2.38894     -0.603620      -1.65829      0.243584    -0.0377958     0.0296740    -0.0798885    -0.0320877    0.00648388       6.02173       7.42657       7.44642       7.04490       6.42689       5.23293       4.07339       3.25459       2.18082       1.48657      0.888771      0.530048      0.306524      0.150846     0.0734943     0.0311125     0.0126836    0.00426339
  11  20 3451.7556    2.8995  2.2883 11.9185 -0.0020  0.0530   0.0563   0.1288    0.1020   0.0000   429.9136       14.6779       22.3858       3.56705     -0.265671      -3.70373       2.54193      -1.83150      -3.55824      -3.49195      0.729626     -0.953890     -0.361402     0.0913721      0.110727     0.0200158    -0.0180609    0.00377644       7.25629       9.27500       9.34640       9.24270       7.81745       7.13124       5.17654       4.02612       2.81022       1.96456       1.18205      0.737525      0.403837      0.203554      0.101266     0.0418063     0.0176511    0.00633588
  11  21 3591.2239    2.4067  3.2331 11.5689 -0.0071  0.0646   0.0423   0.1704    0.0891   0.0000   424.6374      0.956155       20.9339       2.77394      -11.9682      -7.28863      -17.5806       1.00637       1.76844       2.53389      -3.40903     -0.317356       1.48183    -0.0779999     -0.272884   -0.00252918     0.0573969   0.000533879       8.87554       11.0098       11.6935       11.0332       9.98705       8.36183       6.63187       5.06084       3.49474       2.39147       1.46589      0.864670      0.503796      0.253321      0.120632     0.0533480     0.0216912    0.00782418
  11  22 3730.8849    1.9665  4.4507 11.4567 -0.0040  0.0845   0.0327   0.2210    0.0719   0.0000   447.6669       43.8305       2.47496       7.66334       10.1027     -0.292314      0.439253       4.97575      -2.51216       5.56271     -0.755156       1.20271     -0.538405      0.822221     0.0627225    -0.0721800    0.00786426   -0.00645990       12.1002       15.5923       16.2476       15.3611       13.7776       11.0517       8.78499       6.33514       4.70800       3.05113       1.97452       1.16667      0.666885      0.347666      0.163473     0.0727663     0.0279217     0.0103797
  11  23 3870.8493    1.6809  5.9548 11.0124 -0.0057  0.1044   0.0258   0.2820    0.0762   0.0000   434.4213       2.25022       26.8947       6.36916       24.4999      -13.8591      -2.09901      -8.60465       2.54282      -6.39139      -7.38708     -0.622595       1.20465     -0.547827     -0.440482      0.172322     0.0118661    -0.0237918       14.9564       18.8578       19.1439       18.1481       16.3636       13.9676       10.9571       8.53508       5.95360       3.94755       2.46384       1.47956      0.796068      0.430941      0.200456     0.0915847     0.0335930     0.0129814
  11  24 4010.9276    1.4211  7.5575 10.7807 -0.0017  0.1281   0.0209   0.3525    0.0689   0.0000   429.2810       10.0000       47.5956       50.8553       4.35287      -20.1026      -23.2677      -3.60714      0.844221      -4.89612     -0.224849       2.29204       1.48627     -0.629777      0.326154     -0.364950    -0.0614815   -0.00188924       17.3953       22.6428       23.4909       21.8900       20.0463       16.9783       13.4918       10.0975       7.20887       4.98584       3.07554       1.89581       1.03267      0.564222      0.252343      0.120119     0.0446877     0.0169549
  11  26 4291.8303    0.9464 10.7963 10.4191 -0.0132  0.1899   0.0160   0.5432    0.0601   0.0000   437.6063       63.7981       20.3271       54.1855      -1.87026      -21.5367      -12.4095      -9.20411       18.6947      -2.98412      -9.08903      -3.35026       1.65264       3.05130      0.243680     -0.513927     0.0290459    0.00457609       25.9416       32.2789       34.3162       32.7743       29.1861       24.8712       20.3212       15.2583       11.0428       7.38423       4.86218       2.88431       1.62385      0.880052      0.420361      0.194234     0.0726811     0.0267174
  11  28 4573.3921    0.6365 15.2150 10.2365 -0.0097  0.3407   0.0125   0.9213    0.0451   0.0000   451.5064       129.360       109.420      -60.6409     -0.579527       1.39351      -18.7938      -53.0932      -40.6070       19.1023       12.7425      -5.78449     0.0175704     -0.769672      0.968804      0.244585     -0.348538    -0.0347707       44.4515       57.9931       60.8709       57.9279       52.4129       45.4542       35.9309       27.3235       20.5225       13.6385       9.02263       5.61979       3.12439       1.68697      0.830779      0.363180      0.135777     0.0516572
  12   8 1805.7337    0.3492  0.2682  9.9228 -0.0168  0.0263   0.0195   0.0478    0.0518   0.0000   435.6533       3.03695       5.96613      -7.10531       7.73440      -3.02645      -3.72232       2.39276       3.24297     -0.609235     -0.382511      0.454780     -0.214331    -0.0652115      0.101520   -0.00721837     0.0126179     0.0103621       2.93591       3.80007       4.00009       3.38037       3.69699       2.87323       2.38614       1.62513       1.10424      0.960631      0.590264      0.378721      0.219734      0.121038     0.0536126     0.0307223     0.0115590    0.00809564
  12   9 1949.9529    0.5688  0.3520 10.0156  0.0045  0.0237   0.0272   0.0446    0.0645   0.0000   438.7071      -6.84295       19.7146      0.771550     -0.554065      -1.13805       1.94934      -1.36140     -0.233501      0.323747       1.07607    -0.0893378     0.0797601     -0.138906     0.0423855    -0.0205409    0.00502702    0.00213487       3.62537       4.52622       5.00738       4.64081       4.08848       3.20379       2.55579       1.84077       1.35793      0.885377      0.530041      0.351987      0.190614      0.111396     0.0613316     0.0317253     0.0115255    0.00591956
  12  10 2093.6330    0.7549  0.5911 10.0408  0.0015  0.0257   0.0284   0.0624    0.0852   0.0000   433.9378      -5.35628       14.9534      0.497727       3.31975      -2.43422       4.57459     -0.459224       1.57527      -2.03843     0.0226733      0.439656     -0.650058     -0.216728      0.105719    -0.0230234   -0.00252800    0.00393778       3.62198       4.33396       4.00749       4.09268       3.96720       3.48926       2.67035       1.97279       1.45560       1.05962      0.705077      0.478953      0.266675      0.137338     0.0712069     0.0339653     0.0141334    0.00546258
  12  11 2235.8297    1.0050  0.7919 10.2428 -0.0041  0.0290   0.0310   0.0657    0.1247   0.0000   441.6201       4.91471       3.69774       6.95903      -4.55876       1.71836       1.43848     -0.710540      -3.51021     -0.568712      0.625895     0.0815587     -0.532744     0.0406550     0.0763652   -0.00949858    0.00977218   -0.00141615       3.79681       4.28127       4.87769       4.56412       3.90562       3.61635       3.04109       2.33138       1.69149       1.24891      0.765231      0.472729      0.271246      0.169561     0.0760216     0.0391332     0.0180019    0.00888027
  12  12 2376.2835    1.4180  0.9056 10.3579  0.0028  0.0299   0.0390   0.0759    0.2559   0.0000   431.5775       1.80602       14.8769     -0.723363       3.11992       2.30357      -2.53263      0.604008      0.195953     -0.887605      -1.68413      0.422466     0.0400593      0.237481    -0.0909999    -0.0110828     0.0305407    0.00226700       4.10180       4.79057       4.59471       4.82059       4.64372       3.80510       3.07196       2.21596       1.67010       1.20817      0.830294      0.534866      0.307582      0.172790     0.0850563     0.0411998     0.0174780    0.00725581
  12  13 2515.4719    1.8615  1.0027 10.8416  0.0002  0.0327   0.0587   0.0829    0.4205   0.0000   437.7095       8.98357       15.7290      -10.2284      -9.91864      0.691899       1.76602      -6.79913       3.43349       3.94842     -0.347208     -0.671699      0.413993      0.196269      0.196863    -0.0324432    -0.0214545   -0.00402631       4.37802       5.30518       5.82709       5.60009       4.68608       4.36325       3.37758       2.56511       1.95841       1.33988      0.853903      0.545152      0.320860      0.179165     0.0945100     0.0448945     0.0204070    0.00877999
  12  14 2654.6405    2.2840  0.8448 11.6807 -0.0131  0.0304   0.0662   0.0713    0.2843   0.0000   434.7102       8.56308       12.3688       9.24419     -0.492588      0.231123       5.43997      -1.03837      -3.43339     -0.251984      0.718121      0.116267     -0.182646     -0.111082     -0.103849    0.00531433     0.0257244    0.00478877       4.12418       5.07855       4.92232       4.57525       4.57384       4.13191       3.25422       2.25388       1.67271       1.25626      0.869922      0.541901      0.324730      0.165858     0.0849519     0.0375550     0.0169863    0.00740240
  12  15 2794.5171    2.8738  0.9330 12.1421 -0.0091  0.0313   0.0808   0.0739    0.2202   0.0000   438.8799       5.37371       5.53208       9.21737      -6.91131     -0.322698       1.35604      -1.51905      -1.22043       1.60689       1.39337     -0.528586     -0.764165    -0.0208968     0.0339848     0.0169455     0.0301270    0.00714116       4.19598       5.28629       5.68722       5.03789       4.67522       4.03121       3.27494       2.63466       1.95167       1.26325      0.769438      0.501469      0.274555      0.157504     0.0880765     0.0384794     0.0196147    0.00705618
  12  16 2934.3781    3.3675  0.9302 12.5040 -0.0035  0.0306   0.0949   0.0730    0.1580   0.0000   445.7136       6.64658       18.8837       1.41773      -12.0068       4.66655       3.24814       2.52431      -1.26334     -0.196869     -0.409375     -0.641013     -0.671605     -0.105808     0.0423958     0.0117442   -0.00761518    -0.0204938       4.15798       5.46461       5.48779       5.20339       4.84957       3.85963       3.36316       2.47895       1.87555       1.19970      0.824693      0.463052      0.304461      0.147745     0.0869112     0.0375490     0.0188122    0.00725696
  12  17 3073.9324    3.9981  0.8566 13.0529 -0.0018  0.0323   0.1236   0.0694    0.1370   0.0000   439.2685       5.60459       9.55017       7.62032      -5.38624      -5.89208      -3.85608       4.17528     -0.367175      -2.24063      -1.44556      0.265076     0.0679688      0.168835    -0.0958228     0.0110826   -0.00229562    0.00483282       4.22505       5.84777       5.57238       5.86503       4.98400       4.29963       3.35182       2.44253       1.82019       1.21383      0.855735      0.524846      0.298152      0.163401     0.0778090     0.0405809     0.0159898    0.00715342
  12  18 3213.2523    3.8195  1.2671 12.5746 -0.0061  0.0379   0.0953   0.0903    0.1664   0.0000   446.6598       21.7055       9.63630       5.65852       5.47562      -1.28789     -0.334936      -2.17185     -0.428378      -2.79415      0.472850      0.721946    -0.0309057     -0.277211    -0.0882254   -0.00807263    0.00940053    -0.0125755       4.80189       5.53616       6.49186       6.05529       5.07032       4.54806       4.04694       2.73975       2.12712       1.58336      0.921842      0.542151      0.356617      0.207132     0.0989438     0.0472879     0.0233207     0.0104978
  12  19 3352.6662    3.2762  1.7266 12.4445 -0.0018  0.0446   0.0713   0.1090    0.1138   0.0000   433.3859       8.42058       4.07658      -14.3095       5.59913       5.39953       2.55693       1.77308      0.621016      -1.77496      0.701317      0.872093     -0.288208     0.0494145      0.185311    -0.0643863    -0.0228041    0.00506541       5.76942       7.46162       7.06844       7.16789       6.76182       5.62538       4.70825       3.58770       2.73493       1.85148       1.22425      0.746418      0.464377      0.238520      0.133583     0.0624325     0.0261070     0.0108397
  12  20 3492.5711    2.8314  2.4928 11.8513  0.0000  0.0531   0.0518   0.1309    0.0994   0.0000   450.7493       11.2489       7.68988       1.63939     -0.268532      -10.5639      -3.94401      -5.40259      0.338910      -1.08135     -0.216668     -0.692304      0.644786     -0.473605     0.0500657     0.0515662     0.0387067   0.000861588       6.85973       8.67540       8.67142       8.78579       7.77997       6.77824       5.34098       4.42225       3.23891       2.27081       1.39176      0.854011      0.539878      0.309423      0.160601     0.0749271     0.0337547     0.0136938
  12  21 3632.5823    2.2996  3.7626 11.3771 -0.0033  0.0668   0.0358   0.1769    0.0795   0.0000   449.2083       6.72002       10.0014       9.84417       4.47563      -4.72695       10.8711      -4.44724      -3.88814      0.983996      -1.85704      0.875731     -0.316921     -0.122498      0.254123   -0.00717796   -0.00861936     0.0158819       8.18921       10.6382       11.1595       10.7475       9.88864       8.38511       6.82215       5.31485       3.81338       2.71629       1.80822       1.16997      0.683792      0.382163      0.199566      0.101476     0.0425190     0.0185449
  12  22 3772.7820    1.9067  5.3329 11.1590 -0.0022  0.0875   0.0275   0.2313    0.0729   0.0000   430.8748       7.83990       23.1424       2.24691      -4.35526       2.26260      -6.90844      -2.00965       2.31041     -0.661384      -2.68158      0.841114       1.66472     -0.806528     -0.289974     0.0755908    -0.0631002   -0.00823661       10.6355       13.6930       14.7933       13.9917       13.1957       10.8666       9.12730       6.92347       5.03977       3.70692       2.36442       1.49982      0.906461      0.514185      0.263708      0.129392     0.0563842     0.0248554
  12  24 4053.4451    1.2827  8.6823 10.6732 -0.0028  0.1348   0.0187   0.3798    0.0683   0.0000   456.4240       8.91499      -15.4637       26.6411       36.7198       10.8511       4.78730       3.23422       1.07131       2.48498       5.69407       1.91404      0.938661      0.777741     0.0226120     -0.327044      0.115435   0.000793075       16.6009       21.5797       22.6271       22.3311       20.2401       17.3945       14.0930       10.9860       7.96642       5.78672       3.77909       2.45667       1.44766      0.822101      0.425828      0.214837     0.0901216     0.0396444
  12  25 4193.9012    1.0643  9.1923 10.6052 -0.0125  0.1591   0.0175   0.4417    0.0621   0.0000   469.4757       14.7523      -36.3374      -1.73750       7.39325      -5.59732      -47.8289       41.8737       33.5661      -9.85617      -9.45168      0.548763     -0.557444     -0.485369     -0.227199    -0.0880616     -0.246888     0.0309669       19.8110       27.1114       26.9698       27.4499       24.1474       20.9921       16.8783       12.8146       9.84990       6.66563       4.52767       2.78681       1.73481      0.923805      0.508509      0.234747      0.103326     0.0418992
  12  26 4335.1123    0.9013 12.1611 10.4128 -0.0024  0.2057   0.0154   0.5973    0.0556   0.0000   462.7142       44.6572       14.0526       3.56559       58.4963       55.3575      -15.3849      -21.8264       6.74060       2.57646       3.44948       2.29692      0.644903      -2.35829     -0.232754      0.482660     -0.117409     -0.130850       24.5603       32.0016       33.2390       33.1754       30.2501       26.2269       21.2066       16.9522       12.7118       8.97038       5.98758       3.90600       2.32257       1.36278      0.705758      0.358609      0.148395     0.0623782
  13   9 1983.7977    0.5651  0.4806  9.9597 -0.0050  0.0265   0.0226   0.0525    0.0673   0.0000   433.6774       3.12630       14.1657      0.440750      -2.52644      -1.35625      -1.20447       2.60762     -0.305816      -2.26242      -1.67925      0.159811      0.613608     0.0628835     0.0132773    -0.0417243     0.0433608   -0.00952195       2.73283       3.85092       4.11434       3.70502       3.68098       2.94100       2.63536       1.98820       1.50906       1.03741      0.744847      0.461345      0.278539      0.165724     0.0846701     0.0470053     0.0241277     0.0111188
  13  10 2128.4566    0.8327  0.5180 10.2666 -0.0002  0.0237   0.0303   0.0525    0.0794   0.0000   438.9529      -1.79250       10.5079      -2.02074       1.83161       1.25022      0.796092     -0.584868      -1.12584      0.726413       1.36883      0.634856     0.0528858     0.0856764     0.0222106     0.0276821     0.0154803   -0.00846451       3.07106       3.92327       4.12793       3.80295       3.44440       2.96741       2.43732       2.05498       1.48116       1.02195      0.695505      0.411085      0.247698      0.146727     0.0813699     0.0413489     0.0219852    0.00976423
  13  11 2271.1582    1.1397  0.8068 10.2537 -0.0022  0.0290   0.0323   0.0634    0.1267   0.0000   436.6146      0.478699       13.0862       3.40710      -4.20881       6.60596       2.25816      -4.33424     -0.155251      0.295891      0.761084      0.217463     0.0621770    -0.0414639     -0.131036    -0.0205345    -0.0128822   -0.00394076       3.38001       4.54527       4.55489       4.55084       4.20371       3.37333       3.04434       2.40804       1.71279       1.22006      0.832841      0.559431      0.321192      0.192435      0.101487     0.0548179     0.0280932     0.0126018
  13  12 2411.8626    1.5035  0.8619 10.7813 -0.0060  0.0290   0.0426   0.0660    0.1637   0.0000   440.7403     -0.554464       8.60483       3.84408     -0.485870      -2.44573       3.70498      -2.32743      0.102547     -0.227531      0.194392     -0.569579    0.00408261      0.267546     0.0430411    -0.0242636    0.00856825    -0.0221661       3.44313       4.21856       4.30217       4.34025       3.91884       3.38105       2.98375       2.36352       1.78878       1.28889      0.874147      0.555185      0.343725      0.209770      0.111803     0.0619622     0.0290629     0.0140902
  13  13 2551.6592    1.9019  1.1418 10.7610 -0.0118  0.0327   0.0487   0.0863    0.4279   0.0000   439.0582       4.78050       15.8944      -14.5975     -0.462562      0.835639      -1.34362      -7.63175       2.44722      -1.42062      -1.24471     -0.524846      0.265298     -0.167753      0.175584     0.0296152    0.00134365     0.0179804       3.73757       4.92499       5.07907       5.22393       4.62420       4.01575       3.32367       2.63431       1.94678       1.39968      0.942445      0.644987      0.379351      0.231556      0.135107     0.0659655     0.0343531     0.0155666
  13  14 2691.6873    2.6121  0.8627 11.1115 -0.0007  0.0317   0.0801   0.0666    0.5892   0.0000   441.1255       2.77098       12.6917       2.06478      -2.62083      -3.53527      -2.21436     -0.882533       1.45852     -0.950707      0.627250    -0.0859660     -0.361514     -0.279221     -0.158962    -0.0622221    0.00821717   -0.00551171       3.64627       4.77085       4.60412       4.61655       4.15210       3.74537       3.43517       2.51629       1.97948       1.37347      0.981270      0.595023      0.383873      0.212647      0.132400     0.0616072     0.0301494     0.0142715
  13  15 2832.2255    2.9828  0.9062 11.6392 -0.0138  0.0329   0.0862   0.0686    0.6060   0.0000   433.9156      -2.84234       12.9837       8.10643      -9.79192      -11.8246       1.55202     -0.855334      0.673651      -2.50863      0.351263     -0.567072      0.135177     -0.430005      0.200232     0.0440573     0.0114614   -0.00542722       4.00926       5.73529       6.03475       5.65174       5.13281       4.27318       3.46928       2.70110       1.99124       1.38566      0.956546      0.571471      0.384215      0.210125      0.121491     0.0632465     0.0298338     0.0135758
  13  16 2972.6675    3.6047  0.8746 12.7105  0.0047  0.0294   0.1039   0.0709    0.1907   0.0000   438.0128       12.2513       18.1089      -4.26498       7.19627       3.91021      -2.82384      -3.23031      0.292194      -2.87619       1.34066     -0.643368     -0.147784     0.0902540    -0.0608420     -0.156288    -0.0117039     0.0214979       3.67371       4.55276       5.06777       4.95529       4.17583       3.76984       3.09972       2.30415       1.80813       1.20593      0.854178      0.549559      0.341864      0.186050      0.103437     0.0570269     0.0292563     0.0129684
  13  17 3112.5285    3.8825  0.9250 12.9425  0.0012  0.0303   0.1050   0.0691    0.1440   0.0000   437.5857       8.18600       6.00345      -1.72283     -0.986204      0.665790     -0.498352    -0.0987634       3.70217       1.61375      0.880509      0.189779      0.137766     0.0258070      0.314727      0.112123    -0.0103182     0.0108872       3.90041       5.04688       5.16937       4.68733       4.48019       3.78428       3.40735       2.67307       2.05615       1.43828      0.948577      0.569267      0.377457      0.208852      0.111801     0.0665731     0.0284231     0.0131578
  13  18 3252.4471    3.6538  1.2187 12.8529  0.0002  0.0350   0.0953   0.0925    0.1416   0.0000   441.5751       15.4211       26.1325       2.88822       1.12745      -5.89561      -15.8651      -2.82856      -2.96605      0.664147      -1.94440     -0.690307     0.0386947     -0.135839     -0.185834    -0.0882572     0.0335933    0.00518827       4.23330       5.38393       5.30158       5.32511       4.98464       4.43492       3.74638       2.88489       2.24320       1.57292       1.07389      0.708522      0.446310      0.246310      0.142277     0.0726038     0.0347917     0.0168264
  13  19 3392.4336    3.1649  2.0533 12.0335 -0.0024  0.0444   0.0604   0.1116    0.1167   0.0000   427.9489       27.3461       14.4888      -11.6696      -5.02041       1.18323       7.02623      -2.43896      -1.90515      -6.72348       3.94603       1.02517     -0.786813     -0.394387      0.287660     0.0218296     0.0474984   -0.00915610       5.35038       6.88648       7.27907       7.08593       6.49459       5.58940       4.67155       3.74466       2.70147       2.09942       1.33912      0.920678      0.547731      0.331841      0.178659     0.0969973     0.0467994     0.0214448
  13  20 3532.6055    2.6597  2.8368 11.8846 -0.0043  0.0547   0.0455   0.1392    0.0814   0.0000   433.7420      0.975040       3.95566       9.39746       12.0089       2.11261       14.3614      -2.34991       1.12740      -1.56702     -0.436746       1.27523      0.543983      0.290209    -0.0796738    -0.0998631    0.00732132     0.0220654       6.60253       8.58516       8.82436       8.74383       8.00746       6.93530       5.84666       4.61184       3.56864       2.44895       1.71417       1.12870      0.693198      0.414051      0.225555      0.122042     0.0598895     0.0266536
  13  21 3673.1330    2.1938  4.2018 11.2855 -0.0012  0.0693   0.0321   0.1807    0.0773   0.0000   443.4581       9.96194       10.4984       6.05793      -5.61060       5.83828      -3.00353      -6.29954      0.210820   -0.00955586      0.914762    -0.0617592     -0.796610      0.297284      0.106769      0.108878    0.00290002     0.0238275       8.11442       10.6751       10.8888       10.6207       9.78568       8.68857       7.32014       5.87509       4.55725       3.25907       2.20118       1.40418      0.889932      0.522342      0.293566      0.153487     0.0714652     0.0327250
  13  22 3813.9375    1.7953  5.5813 10.9809 -0.0011  0.0869   0.0250   0.2228    0.0762   0.0000   436.3563       17.4847       10.8116      0.576748       36.2710       9.96187       9.04792       4.52063      -8.29392       3.13471       7.47622       1.07691     -0.916179      -1.76368    -0.0180746     -0.190578     0.0386529    0.00488710       10.0780       12.8923       13.3764       13.4256       12.5875       11.1286       8.79246       7.24770       5.67670       4.04422       2.76893       1.78277       1.15244      0.687198      0.393263      0.205530     0.0968425     0.0451967
  13  23 3954.5644    1.4609  7.0510 10.9397 -0.0061  0.1085   0.0216   0.3050    0.0673   0.0000   436.3865       50.9015       22.6023      -11.0072      0.922927      -13.8208      -12.8826       7.48068       15.4803       8.45602      0.703437      -2.27697       2.57552      0.830850     -0.457686     -0.256964      0.151036   -0.00586253       12.2834       15.8897       16.9565       16.4406       15.4850       13.5123       11.3514       9.21267       6.87016       5.05018       3.54088       2.27248       1.51091      0.861501      0.488278      0.263079      0.121927     0.0567900
  13  24 4095.5216    1.2336  8.9244 10.6152 -0.0023  0.1310   0.0178   0.3849    0.0661   0.0000   434.8330       9.76881       37.3662       13.5979      -9.92092      -8.45763      -22.6088      -6.57019      -6.74911       5.09855      0.505320      -4.20960     -0.824872     -0.421152     -0.432567      0.201492      0.122779     0.0230483       15.2123       19.2715       20.7724       20.1461       18.5965       16.5180       13.7540       11.1183       8.66314       6.08529       4.21481       2.80933       1.74598       1.03799      0.584252      0.311313      0.150410     0.0687171
  13  25 4236.3740    1.0088 10.4299 10.5169 -0.0010  0.1668   0.0161   0.4673    0.0572   0.0000   406.4457       50.5560      -12.4419      -32.0239      -8.51830       2.04263       8.04197      -16.7842     -0.245435      -3.40303     -0.201300      -1.72793    -0.0361451    -0.0116223     -0.899465     -0.462889    -0.0792652    -0.0173833       18.6319       24.6011       25.3524       24.9376       23.9003       20.6886       17.3669       14.2064       10.6683       7.93106       5.44382       3.67155       2.32540       1.37336      0.776576      0.413590      0.190468     0.0914854
  14   7 1723.5262    0.2947  0.2577  9.8345 -0.0229  0.0207   0.0201   0.0502    0.0433   0.0000   436.7270      -1.72914       9.74878       1.72866       2.91393      -3.42835       2.21411      0.117337      0.295367       2.31698      0.163224     0.0397975     0.0301609      0.432496     -0.120558    -0.0987553     0.0161167    0.00110343       2.40702       2.52966       3.28683       2.97458       2.79201       2.46810       2.03369       1.76727       1.22955      0.930949      0.716337      0.469381      0.297918      0.199769      0.102905     0.0621066     0.0317486     0.0151002
  14   9 2016.9954    0.6285  0.5345 10.1718 -0.0061  0.0243   0.0225   0.0575    0.0729   0.0000   435.2453      -1.95141       15.0054      -2.21067     -0.912686      -1.08517      -1.75258      -3.00170     -0.393538      0.428772     -0.870365      0.200631    -0.0461074     -0.329723     0.0543682   -0.00943501     0.0542494   -0.00304683       2.89694       3.78544       3.72673       4.06122       3.53461       2.98373       2.53600       2.02409       1.60349       1.13661      0.762143      0.557281      0.304752      0.212962      0.115749     0.0632778     0.0381103     0.0179710
  14  10 2162.5328    0.8642  0.6476 10.3387 -0.0054  0.0351   0.0270   0.0609    0.0799   0.0000   435.2871      -1.20032       13.2960      -1.85112     -0.637528      0.247569      -1.46076     -0.405245       1.15915      0.597421      0.141988     0.0342186     -0.346787     -0.205367    -0.0297127     -0.100129     0.0222448    -0.0339859       2.79607       4.74486       4.34846       4.69069       4.13975       3.49955       3.31120       2.01604       1.96136       1.21376      0.991107      0.614041      0.467673      0.230099      0.167884     0.0766617     0.0384054     0.0193502
  14  11 2305.6551    1.1456  0.7583 10.4287 -0.0020  0.0257   0.0330   0.0595    0.1042   0.0000   435.5424       7.15029       18.2838       7.11788     -0.992122      -1.69865      0.465014      -1.54242     -0.836496      -2.23676      -1.38915      0.309921      0.527156     -0.345270    -0.0526011    -0.0908278     0.0150060     0.0292774       3.07208       3.77469       3.76409       3.73800       3.60422       3.31128       2.66006       2.15021       1.61452       1.25576      0.897914      0.572529      0.387581      0.231831      0.140238     0.0746618     0.0400645     0.0184217
  14  12 2446.7381    1.5733  0.9069 10.8268 -0.0012  0.0291   0.0415   0.0704    0.1333   0.0000   439.5679       6.96624       11.2812       1.45264      -5.45047       3.38676      0.543308      -3.22502       2.44165      0.584479      0.827491      0.306575     -0.698407      0.400813      0.135740    -0.0614223    -0.0682236     0.0174421       2.83602       3.98567       3.90358       4.17107       3.69268       3.39481       2.86857       2.33391       1.73823       1.41016      0.940723      0.641893      0.412531      0.249868      0.160980     0.0859873     0.0421517     0.0209575
  14  13 2587.2726    2.0575  1.0636 11.3701 -0.0071  0.0350   0.0520   0.0744    0.1867   0.0000   436.9868       3.57226       18.6465       7.47982      -1.31980      -7.07623       2.86396      -2.23239      -1.56861      0.885741       1.39148     -0.269512     0.0245291      0.377351      0.271243     0.0121689    -0.0146786   -0.00768485       4.98460       6.82182       7.65834       7.44995       6.59275       5.32755       4.17716       3.06197       2.07397       1.49303      0.998359      0.653692      0.424320      0.258826      0.150556     0.0865790     0.0432960     0.0232275
  14  14 2728.2063    2.5748  1.0654 11.1211 -0.0072  0.0315   0.0668   0.0756    0.5377   0.0000   435.5403       7.12035       18.8928       1.16589       2.84909      -4.34891      -6.09585       3.10943      -1.74167     -0.496350       1.06351     -0.669248     -0.430753    -0.0307393      0.273120      0.193821    -0.0661593     0.0127781       4.01925       5.06882       4.81275       4.42562       4.07070       3.73322       3.59843       3.02285       2.39529       1.71118       1.17145      0.750397      0.467157      0.271153      0.152924     0.0839552     0.0444432     0.0212763
  14  16 3010.2302    3.9236  0.8873 12.3566 -0.0144  0.0281   0.1144   0.0656    0.4417   0.0000   439.9351       5.45587       10.3812      -3.78278      -5.57088       4.06785      -2.58951      -1.80436      0.787601      -1.34668      0.738070      0.441263     0.0331880     -0.270128     -0.382308      0.149279    -0.0423651    -0.0241405       3.11991       3.96399       4.10571       4.67686       3.87831       3.40451       2.89812       2.39900       1.76086       1.32072      0.919155      0.656803      0.421332      0.242671      0.153350     0.0896852     0.0424101     0.0240397
  14  17 3150.5852    3.7031  1.0049 13.2505 -0.0143  0.0323   0.1007   0.0780    0.1729   0.0000   437.9543       9.11691       9.21702       1.14375       1.05300     -0.784917       7.32505      -2.22510       3.14772      0.734581      0.512476     -0.518266      0.338167      0.371079     0.0522402      0.117537     0.0688326     0.0116568       3.39085       4.48926       4.48679       4.61676       4.20493       3.76935       3.14227       2.69871       1.96239       1.41048       1.06133      0.733100      0.485234      0.280933      0.162629     0.0897998     0.0482907     0.0248973
  14  18 3290.8994    3.4347  1.4794 12.6048 -0.0055  0.0371   0.0764   0.0943    0.1488   0.0000   444.0037       6.36168       9.64749      -6.43878      -5.14598      -6.93439       4.17660      -1.30243      -4.84417     -0.205068     -0.921266      0.790556      -1.39997      0.312199     0.0772309     -0.281195    -0.0207272     0.0394284       4.23338       5.62458       5.77690       5.53313       5.27008       4.54820       3.93567       3.07047       2.53750       1.74501       1.24062      0.847185      0.513921      0.323621      0.194300      0.107634     0.0534853     0.0272888
  14  19 3431.4774    3.0588  2.0521 12.2251  0.0013  0.0442   0.0572   0.1068    0.1140   0.0000   436.7905       2.04183       20.6682       12.3850      -13.9942      -2.53876      -2.24465       1.43721     -0.324779      -4.65659      -1.46913    -0.0738986      0.813056     -0.669253     -0.421552     0.0433796    -0.0228403     0.0375927       5.06782       6.28058       6.66596       6.57855       5.96176       5.34861       4.71468       3.75529       2.85201       2.25755       1.54278       1.02072      0.662449      0.415317      0.244652      0.135597     0.0690933     0.0347351
  14  20 3572.2739    2.4721  3.1607 11.8617 -0.0010  0.0580   0.0402   0.1477    0.0808   0.0000   435.7053       17.2808       12.0913       10.1982      -9.50647      -2.12162      -10.7021      -3.61013       1.59584      -2.11460      -3.08936      0.761503      0.197443     -0.383792     -0.297391     -0.109274     -0.105916    -0.0321920       6.34004       8.20572       8.26599       8.44525       7.98219       7.18995       5.93253       4.98125       3.88278       2.85041       2.07382       1.36702      0.918136      0.556564      0.327528      0.182069     0.0960921     0.0469361
  14  21 3713.0628    2.0967  4.3247 11.1546 -0.0012  0.0659   0.0296   0.1796    0.0847   0.0000   427.1573       47.3711       16.3100      -18.6971      -6.46245       12.9516      -6.26693       1.99528       4.55341       1.37386       3.87853       2.14364      -2.06297     -0.421376       1.08739      0.173877    -0.0378810    -0.0782566       7.47246       9.10792       9.90592       9.77713       8.94675       8.15384       6.93071       5.73594       4.44286       3.30274       2.32082       1.58756       1.02461      0.627929      0.374061      0.207932      0.108703     0.0553858
  14  22 3854.3523    1.6596  6.0295 11.0381 -0.0006  0.0875   0.0227   0.2467    0.0669   0.0000   443.8063       35.8609      -2.10114      -6.54569      -2.46219      -12.1366       6.69587       13.3088      -6.82969      -7.30264       5.26666       2.42710     -0.112124     -0.281968     -0.149200     -0.211733     0.0506784    -0.0269317       9.42189       12.3497       12.9173       12.6875       12.0159       10.9110       9.21221       7.51318       5.86254       4.36333       3.15429       2.15242       1.36539      0.901166      0.502705      0.293446      0.143094     0.0710714
  14  23 3995.2496    1.3780  7.3820 10.8861 -0.0017  0.1089   0.0201   0.3064    0.0637   0.0000   419.1468       15.8008       1.27507       5.16556      -12.8433       16.0629     -0.949644      -8.12110     -0.942502       2.92606       4.64218     -0.428900      -3.80467     -0.447708       1.02276     0.0606954     0.0671686    -0.0663664       11.8064       15.3843       15.9934       16.2600       15.3518       13.6291       11.4272       9.15766       7.18199       5.32410       3.92919       2.60506       1.75081       1.10141      0.632998      0.358865      0.184418     0.0896865
  14  27 4561.9870    0.5741 13.9185 10.3885 -0.0179  0.3046   0.0135   0.8495    0.0442   0.0000   427.8555       25.8036       30.7053       22.4526      -10.3848       7.15120      -3.70691       20.1260       22.0784      -20.4686      -8.83884      -16.0751       2.06624       1.04365     -0.566919       1.89312      0.332486     -0.532457       31.3870       40.8593       44.3015       43.8536       41.5484       37.8402       30.6851       26.1469       20.2137       15.4309       11.1364       7.64787       5.25728       3.30758       1.97105       1.15477      0.564122      0.290615
  15   9 2049.6001    0.7048  0.5179 10.0579 -0.0033  0.0266   0.0226   0.0476    0.0824   0.0000   436.4640      -1.95139       12.1724     -0.876212      -6.44810      -3.26514     -0.859195      0.745239      0.717587    -0.0503058      0.415228    -0.0274321      0.378875      0.268931     0.0143390    -0.0332427    0.00407768    -0.0191265       2.58984       3.40545       2.81689       3.67601       3.26417       3.46977       2.17543       1.83489       1.43859       1.36735      0.918004      0.603249      0.355125      0.264340      0.161619      0.113237     0.0603464     0.0381947
  15  11 2339.5416    1.2569  0.8863 10.4365 -0.0069  0.0287   0.0323   0.0638    0.1288   0.0000   437.0461       5.53826       6.49920       1.76903       2.24108      -3.57139       4.41617      0.330449      -1.23736      0.189423     -0.587670     -0.721331     0.0889871      0.362270    -0.0668592     -0.190608    -0.0704582    -0.0439396       2.96393       3.73601       3.55557       3.63558       3.67286       3.43753       2.90178       2.37672       1.70860       1.43765       1.09168      0.713226      0.524122      0.335058      0.198102      0.121294     0.0653735     0.0337615
  15  12 2481.1153    1.7560  0.9020 10.9911 -0.0016  0.0271   0.0447   0.0643    0.1405   0.0000   439.4753      0.247298       14.0821      -3.22351      -1.46707       1.02903     -0.485142      -1.61141      -1.94890       3.57253      0.682147      0.434244     -0.205374     -0.511973     0.0422081    0.00920279    0.00909381   -0.00130826       2.97034       3.87666       3.82109       3.89869       3.74285       3.29012       2.85135       2.44595       1.80178       1.39436       1.00106      0.705807      0.494257      0.285271      0.184744      0.102989     0.0575034     0.0278033
  15  13 2622.3732    2.2402  0.8707 11.4861 -0.0063  0.0256   0.0602   0.0630    0.1377   0.0000   437.6040       4.45151       12.9322      -4.85423      0.935564      -5.30126      -1.07865       3.82123     -0.256113      0.636654     -0.926222      -1.43572     -0.806613     0.0869112     -0.225169     -0.180845   -0.00983066    -0.0646199       2.86424       3.64522       3.57795       3.49815       3.41105       2.94207       2.72866       2.25160       1.83614       1.37498       1.02000      0.682855      0.458101      0.283821      0.169800      0.109171     0.0543026     0.0285683
  15  14 2764.1809    2.7308  0.8668 12.2187 -0.0050  0.0274   0.0697   0.0610    0.1393   0.0000   438.4393       6.91664       17.9246       6.82978       1.06261      -3.63041       2.05830      -1.77145     -0.945506      -3.22611      0.699207     -0.596752      0.277760      0.104235      0.127881    -0.0101366   0.000515685    -0.0258598       3.08065       4.26084       4.47154       4.48456       4.10525       3.54384       2.94837       2.43313       1.77882       1.42955      0.943053      0.667179      0.426641      0.274710      0.166540      0.100370     0.0528909     0.0278813
  15  15 2905.8664    3.3913  0.9509 12.0210 -0.0072  0.0279   0.0852   0.0626    0.3775   0.0000   437.7137       2.35317       9.21814      0.488770       3.60796      -1.21334       8.44328      -2.02584       1.76063      -1.28415      0.215264      0.446161     -0.155906     -0.155312     0.0984475     0.0104980     0.0500448     0.0187378       2.79491       3.71940       3.69242       3.76495       3.68097       3.30162       2.92442       2.24099       1.90362       1.36336       1.06888      0.686462      0.478345      0.304113      0.190248      0.113837     0.0628084     0.0327149
  15  16 3047.0970    3.9141  1.0255 12.4270 -0.0094  0.0280   0.1072   0.0748    0.4508   0.0000   440.5538       1.89781       14.5950       2.72520      -2.62260      0.453260       5.83941      -1.66859      0.842493      0.915671       3.33188    -0.0196398     -0.572810     0.0993510      0.213555      0.105976     -0.148478   0.000543297       2.97537       3.87565       4.04754       4.05644       3.73688       3.36273       2.95752       2.36715       1.94176       1.44123       1.10735      0.702593      0.488722      0.307753      0.187376      0.113401     0.0610476     0.0329476
  15  17 3188.1082    4.0760  1.2696 11.7724  0.0005  0.0332   0.0995   0.0848    0.8169   0.0000   434.6620       14.1097       7.25660      -3.48991       1.54268      -6.05610       1.43655      0.235709      -2.22639      0.793678     -0.138110     -0.734193      0.587613     0.0890320     -0.108915    -0.0404143    -0.0144466    -0.0288981       3.39220       4.35786       4.28823       4.51141       4.44462       3.86557       3.29311       2.67956       2.18788       1.61951       1.17758      0.838086      0.551634      0.369111      0.224790      0.126371     0.0753432     0.0389947
  15  18 3328.8775    3.4444  1.5077 12.9750 -0.0138  0.0395   0.0784   0.0979    0.1481   0.0000   439.0527       9.97605       12.2373      -2.23257      0.881573     -0.972413      0.614955      -2.74571       4.02032      -2.80317       2.16478      0.574774      0.645604      0.184527     0.0565354     0.0428469     -0.126328    -0.0135713       3.71824       5.42494       5.16916       5.43312       4.95429       4.46892       3.91630       3.40680       2.58723       2.07482       1.43286       1.02920      0.663146      0.431291      0.248334      0.153274     0.0768935     0.0441209
  15  19 3470.0606    2.7557  2.3809 12.4004 -0.0040  0.0489   0.0526   0.1309    0.1043   0.0000   439.1161       3.23343       10.5756       12.3017      -2.69823       8.30419      -1.17895      -4.03921       6.87726       4.54439       3.93815     -0.125375       1.16455     0.0681625      0.199531      0.126728     0.0984851    -0.0188720       5.00751       6.44128       6.65182       6.47559       6.33977       5.94180       4.81451       4.28515       3.29773       2.51481       1.88383       1.28187      0.867960      0.567929      0.336220      0.198967      0.109413     0.0578376
  15  20 3611.2457    2.3506  3.2345 11.8205 -0.0022  0.0567   0.0372   0.1443    0.0850   0.0000   437.7727       9.37733       18.8162      -3.18843      -3.55137      -1.46704       17.0638      -4.30631     0.0249776      -2.38615     -0.209091      -1.09612       1.32296      0.661640     -0.144296     -0.200204    -0.0198337     0.0324086       5.89134       7.66060       8.20964       8.25766       7.67811       7.13520       5.83219       4.87009       3.90022       2.88699       2.19365       1.50261       1.00521      0.663893      0.406511      0.242677      0.131565     0.0696775
  15  21 3752.6288    1.9231  4.8787 11.2834 -0.0048  0.0725   0.0262   0.2007    0.0709   0.0000   435.3969       12.5212       21.9398      -6.87257      -8.08185      -7.08321      -1.57532      -4.47493      -2.59607      0.342164      -3.40810       6.01658       1.80852     -0.540519    -0.0647891     -0.180840      0.132443    -0.0759648       7.40881       9.74700       10.5204       10.3725       10.1254       8.77370       7.54430       6.28569       4.89127       3.84439       2.69534       1.96238       1.32507      0.840430      0.536043      0.313916      0.168879     0.0912812
  15  22 3894.2260    1.6045  6.7247 10.9557 -0.0029  0.0904   0.0209   0.2603    0.0650   0.0000   451.9581      -3.45740     -0.867579     -0.236025       18.0681       14.2918      -3.88204      -4.63758       6.66677      0.806027       1.38533      -2.96059      -3.37677     -0.822339       1.14158     -0.651095    -0.0935825    -0.0348949       9.30940       11.7924       12.6318       12.6674       12.1350       10.8709       9.46434       7.65469       6.27973       4.66879       3.48506       2.45107       1.64683       1.11221      0.646633      0.386644      0.213173      0.116112
  15  23 4036.0254    1.3325  8.3442 10.7913 -0.0016  0.1125   0.0182   0.3278    0.0602   0.0000   427.6407       9.29490       5.54385       4.37901      -19.2153       5.87937       12.1499       16.2915     -0.620685      -3.71343       4.44770     -0.523577     -0.218774     -0.793438      0.655414     -0.765417      0.149941      0.401216       11.3753       14.5915       15.4701       15.6891       14.6517       13.3360       11.7890       9.69926       7.71844       5.87583       4.40366       3.12258       2.07597       1.38461      0.842101      0.505830      0.263779      0.144042
  15  24 4177.5579    1.0581 10.3599 10.6664 -0.0077  0.1482   0.0163   0.4344    0.0555   0.0000   436.6055       30.7827       14.0774       54.4369      -29.9965      -32.2587       15.2495       2.73931      -17.6536      -2.98972      -8.96260       5.12407     -0.852235      -3.62907    -0.0121657       1.87489      0.530729     -0.392637       14.6528       18.9148       19.9535       21.0276       19.2315       17.8133       15.3370       12.6802       9.89375       7.58990       5.81489       3.97756       2.77895       1.82739       1.12213      0.670382      0.355615      0.193496
  15  26 4460.9386    0.6734 13.0161 10.5163 -0.0049  0.2419   0.0141   0.6973    0.0442   0.0000   412.0159       15.5265       33.7036       19.6609       26.4582      -27.6819       5.97683      -30.1303      -22.2862      -4.04950      -1.41209       5.48418       1.15926      -2.83092      -2.14921      0.941530      0.141759     0.0239733       23.6562       30.7901       32.9641       33.6462       30.8001       28.9529       24.5986       20.9216       16.4006       13.1335       9.40874       6.76090       4.58081       3.05069       1.86610       1.15282      0.589068      0.323118
  16   7 1783.2365    0.3459  0.3070  9.8486 -0.0037  0.0248   0.0184   0.0451    0.0462   0.0000   437.4552       4.10407       24.1901     -0.412584      -2.20251      0.187498      0.118019     -0.853749      0.209192     -0.935018      0.346851    -0.0277666      0.297816     -0.544952     -0.233014     0.0193426      0.217445     0.0154937       3.35066       4.05630       4.77261       4.46854       4.04338       3.62352       3.24950       2.68056       1.81554       1.38228       1.02404      0.756497      0.493541      0.329246      0.226562      0.119777     0.0642624     0.0326016
  16   8 1933.1086    0.5253  0.4490  9.8717 -0.0156  0.0271   0.0219   0.0480    0.0592   0.0000   441.0986      -1.08247       15.6818      -6.00969      -1.59807       1.19356      -4.20755       2.27217      -2.62824       1.13967      -2.78999      0.353826      0.524581     0.0338851     -0.205068     0.0740970     -0.100473    -0.0602049       2.50408       3.24976       2.85686       3.17573       3.10515       3.45185       2.26199       2.05572       1.67969       1.50277       1.03875      0.804737      0.407191      0.318802      0.172088      0.124499     0.0703004     0.0481916
  16   9 2081.6538    0.7092  0.5491 10.2107 -0.0046  0.0227   0.0235   0.0525    0.0788   0.0000   437.2322       1.67706       13.3250       2.80359      -2.33356       1.63860       1.62526      0.484508      0.126300     -0.271690      0.644189     -0.454631     -0.198421      0.144649    0.00372475    0.00988674   -0.00944794    -0.0453816       2.29882       2.91851       2.91434       2.94223       2.88223       2.50562       2.24043       1.87081       1.62185       1.23215      0.881548      0.617910      0.445063      0.300586      0.164410      0.108412     0.0618054     0.0327594
  16  10 2228.3600    0.9742  0.7332 10.4754 -0.0121  0.0259   0.0281   0.0592    0.1064   0.0000   433.0307       5.96734       11.1358      -1.16168      -2.26750       6.38880       5.23178      -2.78211     -0.916522      -1.04515      0.185931     -0.766296     -0.993906      0.419861     -0.266258   -0.00544852     -0.141275     0.0403515       2.64563       3.04532       3.34103       3.61491       3.14929       2.76933       2.58633       2.20091       1.63420       1.32007      0.984766      0.692176      0.451368      0.307507      0.201462      0.113695     0.0700574     0.0405522
  16  11 2372.6016    1.3843  0.9117 10.7940 -0.0032  0.0400   0.0353   0.0666    0.1114   0.0000   437.4370      0.402950       16.9955      -3.71837      0.227194       1.21405       4.45655     -0.381845      -3.62716     -0.756418     0.0793549     -0.955266      0.107164      0.126630     -0.592754     0.0832341      0.164246     0.0383807       4.41725       4.62054       3.56652       4.74529       5.78423       5.31941       3.44703       2.31036       2.53801       2.41398       1.61011      0.866836      0.502566      0.386945      0.295625      0.218816      0.135668     0.0688511
  16  12 2514.8258    1.7738  0.9609 11.1976 -0.0034  0.0281   0.0431   0.0658    0.1309   0.0000   439.9164       6.69719       8.27261      -2.32562      -6.16950       2.51293      0.489765      -1.51495       1.53581      -2.55507      -1.10323      0.789116      0.218496      0.213455     0.0574016     0.0508819  -0.000692212     0.0361576       2.76408       3.57414       3.76995       3.87170       3.72077       3.37720       2.91021       2.39895       1.77232       1.40461       1.12793      0.764488      0.540728      0.351044      0.226125      0.142862     0.0866184     0.0434559
  16  13 2656.9752    2.3236  0.9511 11.5887 -0.0014  0.0257   0.0573   0.0669    0.1408   0.0000   442.2665       3.70892       10.1900      0.526544       1.59225      -3.53615      -1.34128     -0.994470      -1.23358       1.59524      0.696768     -0.943042     -0.710991    -0.0665345      0.130334     -0.119316     0.0648352     0.0149068       2.72287       3.46407       3.60530       3.58823       3.47452       2.88982       2.79612       2.23358       1.85544       1.43460       1.04500      0.745339      0.515535      0.319664      0.205792      0.126011     0.0746841     0.0395347
  16  14 2799.5564    2.8636  0.9022 12.0463 -0.0084  0.0266   0.0696   0.0606    0.1424   0.0000   438.4282       10.6126       12.4412       3.56077       1.33936      0.938618       5.87130      0.705019      0.282681      -2.10235     -0.978890     -0.427272      0.509734     -0.452865     0.0497560     -0.169705     0.0317611   -0.00225744       2.78424       3.45467       3.88273       3.89326       3.73824       3.18614       2.80840       2.19010       1.84851       1.39723      0.966600      0.718082      0.482177      0.305773      0.200643      0.120223     0.0751057     0.0410955
  16  15 2941.8179    3.4657  0.9293 12.4688 -0.0046  0.0264   0.0839   0.0610    0.1768   0.0000   436.9705       4.98701       14.9552     -0.831048      0.440811      -4.91096      0.923460       1.77080     -0.966149      -1.25586      -1.48143      0.244559     0.0292980     -0.831858    -0.0684888     -0.104422     0.0439977     0.0332329       2.58142       3.39409       3.37174       3.82694       3.19517       3.02242       2.59632       2.28089       1.71231       1.36408      0.988436      0.719715      0.481207      0.325042      0.193868      0.128358     0.0693946     0.0396507
  16  16 3083.5030    3.8172  1.0210 12.3889  0.0010  0.0277   0.0915   0.0678    0.3312   0.0000   441.4153       9.89449       10.8948       8.97069       3.02777     -0.369465      -3.44915       4.13878     -0.339407    -0.0724598     -0.284584     -0.642039     -0.111644    0.00541489     0.0586056     -0.136840    -0.0389480    -0.0417062       2.70566       3.54577       3.76515       3.66967       3.54560       3.28186       2.80377       2.40905       1.96032       1.55530       1.10100      0.799928      0.535134      0.350905      0.228737      0.132528     0.0829721     0.0441735
  16  17 3224.9600    3.8105  1.5379 11.6868 -0.0066  0.0357   0.0889   0.0943    0.7400   0.0000   438.9839       8.28447       5.76221      -4.26015      -1.99083      -4.57152       1.94973      -4.42254      -5.08930      0.288815       1.09846     -0.191408      -1.25397     -0.882746     -0.264254     -0.197996    -0.0723344      0.120905       3.68878       4.55722       5.10191       4.99134       4.72811       4.44535       3.75803       3.07878       2.49202       1.83755       1.31876       1.02875      0.697912      0.465015      0.292498      0.176077      0.104677     0.0566587
  16  18 3366.3674    3.4076  1.8767 12.3071 -0.0015  0.0408   0.0683   0.1034    0.2267   0.0000   437.1228       11.4840       8.56350      -5.03121     -0.803961      -7.73427      0.820402      -5.87147       2.14879      0.399302      0.243945      -1.43482      0.910414      0.938485      0.217063     0.0739954    -0.0339845     0.0232159       3.88432       5.25449       5.33602       5.59463       5.19365       4.79267       4.09826       3.57098       2.68030       2.15400       1.63584       1.11188      0.795152      0.522654      0.341180      0.201962      0.116227     0.0660466
  16  19 3507.9853    2.7087  2.9091 11.8591 -0.0012  0.0521   0.0432   0.1320    0.1209   0.0000   438.0717       14.2395       10.1101       12.4096       1.18701      -2.36308       1.72184     0.0501721       2.37912      -5.35620     0.0431002       1.92401     0.0801718     0.0627912    -0.0363303      0.108039   -0.00909619    -0.0954392       5.00814       6.48969       6.86491       6.51848       6.59742       5.98201       5.45056       4.43122       3.47752       2.74947       2.03599       1.54548       1.06261      0.737154      0.453311      0.269276      0.155873     0.0839935
  16  20 3649.8919    2.2653  3.6619 11.7054 -0.0018  0.0587   0.0335   0.1633    0.0828   0.0000   441.3282       12.8546       16.1501      -1.34608      -20.9536      -2.55187       7.23597    -0.0706162       6.30663       3.29213      -2.53085     -0.132886     -0.314308     -0.741617    -0.0837795      0.275130    -0.0754199     0.0936473       5.61176       7.33796       7.85111       7.85294       7.59568       6.92515       6.12723       4.96171       4.08847       3.06493       2.39506       1.71438       1.19232      0.810254      0.503948      0.315337      0.177813     0.0972739
  16  21 3791.8098    1.8895  5.4563 11.0518 -0.0017  0.0757   0.0241   0.2013    0.0761   0.0000   436.8590      -1.01169       12.1745       5.63257       4.99330      -5.73535      -13.2378     -0.359484       4.81002      0.880719      -6.52079      -1.71757       1.35379       1.69426      0.149476     -0.739743    -0.0122018    -0.0654198       7.14936       9.42956       10.0160       10.0974       9.79268       9.02556       7.72441       6.48285       5.19701       3.99115       3.02677       2.23189       1.50699       1.04443      0.655274      0.407910      0.227820      0.129415
  16  22 3933.8018    1.5299  7.1319 10.8649 -0.0004  0.0931   0.0193   0.2615    0.0623   0.0000   452.0165       4.50782       28.6000       18.8531       9.75988      -2.42650     -0.890244     -0.347760      -4.98807       4.98339       2.34841      0.602437      -3.42352      -1.61162     -0.163005     -0.117873     0.0431075     0.0654175       8.86376       11.6373       12.3172       12.3766       11.9257       10.6725       9.68812       7.95415       6.57694       5.07594       3.88159       2.74938       1.91406       1.29675      0.821250      0.497804      0.285796      0.160512
  16  23 4075.7428    1.2333  9.1498 10.6744  0.0018  0.1170   0.0169   0.3522    0.0591   0.0000   441.9045       49.8946       20.6073       10.9764      -8.54771      -6.82759      -21.0579     -0.533074       7.46997       6.21771      -1.45216      -2.86965      -2.27723       3.59116       1.03549      -1.00779      0.262384     0.0127323       11.1495       14.1310       15.2960       15.4050       14.8029       13.7104       12.0040       10.0147       8.07599       6.35813       4.80240       3.49462       2.45988       1.64904       1.04698      0.665727      0.372843      0.205732
  16  26 4502.1871    0.6553 16.1909 10.4542  0.0018  0.2878   0.0114   0.7890    0.0361   0.0000   453.0558       38.3135      -16.8809       34.1238       11.1264      -46.3754     -0.374188       24.6186      -7.39130       5.56822      -2.01679      -11.2582      -3.67631       3.81321       1.79963      -1.48438      0.452552      0.208114       26.6616       34.9801       38.5010       38.7135       36.6147       33.7449       29.2900       24.7641       20.2357       15.6323       12.0583       8.77124       5.96447       4.17123       2.65542       1.66854      0.921667      0.522051
  17   9 2112.9802    0.7822  0.6033 10.2117 -0.0034  0.0234   0.0234   0.0537    0.0733   0.0000   437.8130      -1.69534       16.3215      -3.04240     -0.990800       5.54311     -0.698894      0.915634      -1.78161       1.21030      0.434053     -0.336871     -0.221435    -0.0889380     -0.355664     0.0675714    -0.0731781      0.107702       2.57104       3.26847       3.19713       2.89625       2.48134       2.35167       2.28147       2.31075       2.05090       1.65489       1.26229      0.872978      0.561249      0.349909      0.209686      0.128573     0.0814618     0.0448844
  17  11 2404.9987    1.4809  1.0084 10.7970 -0.0096  0.0272   0.0352   0.0675    0.1381   0.0000   436.7297       1.98053       10.7034      -1.69948       4.41052     -0.509589     -0.457977      -3.59756       1.61152     -0.919428      -1.55987       1.16715     -0.311253     -0.488000     -0.324254      0.433876     -0.139225     -0.113263       2.47884       3.33862       3.49692       3.48774       3.50949       2.98370       2.76504       2.39726       1.86606       1.52504       1.06343      0.856623      0.574726      0.416148      0.271175      0.166568     0.0929027     0.0572337
  17  12 2548.1418    1.8656  1.0848 11.2029 -0.0016  0.0299   0.0419   0.0733    0.1419   0.0000   440.7178       7.22555       14.4216       2.54848    -0.0437611      -1.79766     -0.450725       2.56715     -0.940056      -1.51327      0.861979     0.0331621    -0.0539809     -0.376640     0.0573737     0.0100258    -0.0104923    -0.0587205       2.58727       3.34712       3.51160       3.71895       3.45097       3.13188       2.81233       2.34507       1.87547       1.56869       1.21323      0.822528      0.592043      0.429875      0.249369      0.174153      0.103336     0.0620421
  17  13 2691.0186    2.4513  0.9211 11.4305 -0.0027  0.0255   0.0571   0.0621    0.1569   0.0000   442.4732      -2.61330       9.46055      -2.14363       1.63807      -1.78766     -0.775827       2.35573      -3.32484     -0.219317     -0.219730      0.448205    -0.0541172     -0.236946     0.0633642     0.0604116     0.0872783    -0.0285870       2.49338       3.02846       3.26949       3.24082       3.28133       2.69806       2.58255       2.07940       1.89182       1.49329       1.04641      0.799653      0.529013      0.357691      0.239253      0.150418     0.0860083     0.0531202
  17  14 2834.3807    3.2769  0.8151 12.1115 -0.0010  0.0226   0.0806   0.0568    0.1349   0.0000   443.0416       7.29724       14.1725      -2.44865      -5.77052      -3.92333      -1.48271      -3.10248      0.707541     -0.448793      0.197951     0.0400446     -0.608089     -0.274437      0.100680     -0.110876     0.0249958    -0.0454874       2.12156       2.68893       2.93846       2.96786       2.85913       2.54083       2.32056       1.86028       1.52129       1.25669      0.922619      0.638817      0.474709      0.320064      0.210697      0.130747     0.0780569     0.0481216
  17  15 2977.2594    3.7191  0.8933 12.4889 -0.0029  0.0260   0.0882   0.0581    0.1648   0.0000   440.7662       5.27375       9.37007     -0.385800      -5.40908       2.92675      -1.22817       1.85144     -0.297603      -2.78990       1.43910     0.0925604      0.102541     0.0962104      0.272672      0.105108     0.0108187    -0.0335973       2.27936       2.94465       3.17693       3.18037       3.20159       2.73820       2.53551       2.16521       1.72428       1.34844       1.01424      0.747968      0.550821      0.383470      0.248402      0.151989     0.0900056     0.0526378
  17  16 3119.4630    3.7873  0.9836 13.0484 -0.0004  0.0255   0.0883   0.0675    0.1495   0.0000   436.2615       5.10681       11.8234       1.14812      0.457915      -2.25432     -0.676672      -3.25317     -0.365208      0.574859     -0.265456      0.350604     -0.737729     -0.110977      0.121185      0.231441   -0.00589098     0.0729589       2.50434       3.01452       3.17750       3.27383       3.27960       2.84150       2.50965       2.21670       1.73994       1.40403       1.03969      0.781992      0.536314      0.391690      0.247931      0.156162     0.0948318     0.0552717
  17  17 3261.5015    3.7509  1.3895 12.1448 -0.0045  0.0331   0.0804   0.0854    0.4236   0.0000   438.1996       10.7658       10.5779      -1.55577       5.09938     -0.800212     -0.532035      0.876329       1.51409      -1.55535     -0.941658     -0.544497      0.849238     -0.363639     -0.158948     -0.136845      0.109404     0.0214277       2.83750       3.82208       4.09275       4.24004       3.75748       3.72882       3.09005       2.75394       2.16677       1.79777       1.29068      0.944928      0.685562      0.466148      0.307232      0.182190      0.114330     0.0643706
  17  18 3403.5026    3.1557  2.2982 11.5519 -0.0051  0.0414   0.0526   0.1097    0.3086   0.0000   441.0274       3.71002       9.28738       3.55159     -0.436060       3.47796     -0.198136      -9.08590      -3.47636      -2.54434     -0.886252      -1.96411      0.354968      0.970300     -0.383064     -0.254166     0.0934808    -0.0717082       3.68320       4.87274       5.26180       5.23490       5.19245       4.71300       4.06729       3.58490       2.85028       2.30234       1.77947       1.27147      0.904817      0.614381      0.396605      0.261566      0.155219     0.0924877
  17  19 3545.5281    2.4948  3.1119 11.9816 -0.0041  0.0537   0.0400   0.1438    0.1084   0.0000   437.1551       13.2842       16.9992      -3.96585       7.04860       2.68632       3.31426      -7.07271      0.908048       3.20389     -0.253342     -0.616866      0.298839     -0.466106      0.635346      0.320266     -0.113135    -0.0716523       4.76360       6.20846       6.89707       6.75483       6.62638       6.13250       5.28527       4.58469       3.82055       2.89337       2.29752       1.63591       1.19086      0.817791      0.528987      0.334777      0.199761      0.114247
  17  20 3687.8483    2.1402  4.5858 11.3148 -0.0012  0.0638   0.0277   0.1766    0.0869   0.0000   438.7992       7.98098       19.4961      -9.38834       2.94407       1.06256       7.40921      -1.76773       3.13915      -1.59233      -2.74600      0.642071      0.178530     -0.751484      0.349242      0.433823    -0.0699723    -0.0227814       5.68262       7.47958       7.99861       8.14435       7.85398       7.32590       6.37679       5.47898       4.47565       3.67011       2.68934       2.00801       1.45672      0.992831      0.645325      0.407719      0.246494      0.140334
  17  21 3830.2796    1.7436  5.8273 10.9351 -0.0024  0.0755   0.0213   0.2092    0.0741   0.0000   439.1802      -1.65220       10.1328       8.66240       2.11263      -16.2280      -11.3319       1.82576     -0.994591      -7.12227      -2.40230       1.78772      0.369556      -1.17403       1.11046     -0.298131     0.0770496      0.109919       6.77815       8.90016       9.73205       9.66211       9.39734       8.73124       7.45085       6.53643       5.32933       4.22560       3.29282       2.34742       1.68631       1.14862      0.761053      0.477012      0.285118      0.166279
  17  22 3972.4912    1.4304  7.8749 10.7849 -0.0041  0.0956   0.0173   0.2780    0.0577   0.0000   439.1699       6.02340       10.7217      -5.59804       10.5085       7.85678       17.7750      -8.01090      -16.0835       6.56165      -1.70084     -0.362511       3.52630     -0.173991      -2.70116       1.48720      0.503426    -0.0293207       8.67717       11.0420       12.1443       12.3512       11.7080       10.7819       9.69910       8.19728       6.79691       5.43075       4.08436       3.06225       2.16635       1.52115      0.985891      0.633878      0.372660      0.217146
  17  23 4115.1545    1.1499  9.0551 10.7559  0.0004  0.1194   0.0162   0.3418    0.0518   0.0000   452.9910       48.8135       16.9353       8.62096       17.0363      -3.65302      -14.1736      -6.63321       3.51832      -8.52149      -2.56140    -0.0582795       1.11991      -1.90650      -1.18471     -0.259779      0.177498      0.258960       10.5164       13.5270       14.7049       15.3170       14.4418       13.4117       11.8396       9.94353       8.60565       6.65147       5.14761       3.77982       2.73482       1.86576       1.23143      0.803275      0.458151      0.274517
  17  24 4257.6631    0.9284 10.7115 10.6584 -0.0020  0.1482   0.0149   0.4595    0.0461   0.0000   430.6360       41.7392      -25.6445      -25.4100      -11.3271       14.8116       37.4918      -1.99353      -18.6897       13.3423       4.30405      -3.81528     -0.742663      0.958866     -0.345910      -3.30443     -0.371372     -0.251666       13.0189       17.1389       18.5673       18.9959       18.4860       16.8811       15.0071       12.5622       10.4106       8.18585       6.41448       4.64774       3.35033       2.36810       1.53158       1.00115      0.585183      0.346542
  17  25 4399.7673    0.7540 12.4554 10.6065 -0.0049  0.2026   0.0142   0.5909    0.0413   0.0000   425.7352       90.1455      -50.0391       12.0739       24.8738      -4.78789       20.6522       20.8247      -24.8977       4.05765       8.88860      -10.3459       4.35854       6.48498      -3.06005      0.673294      0.664578      0.310318       17.3318       22.6522       25.1052       25.1762       24.5734       22.3863       20.0315       17.0779       14.1583       11.0581       8.73006       6.33582       4.66148       3.19223       2.14599       1.38401      0.783790      0.468461
  17  26 4543.1305    0.6102 14.9427 10.4317 -0.0113  0.2725   0.0115   0.7444    0.0368   0.0000   472.3792       11.4725       20.7349       35.3038       9.68249      -22.5126       37.1212      -5.97205       11.7103       37.0200      0.451612      -9.41041       2.09358      -11.6288      -9.08541       5.30211       1.14246     -0.711528       23.7516       30.5871       33.9412       34.3282       33.3490       30.6067       27.3705       23.1494       19.0841       15.2338       11.7284       8.68708       6.28493       4.38773       2.92031       1.88749       1.08358      0.648446
  18   6 1683.6941    0.2665  0.2240  9.8268 -0.0174  0.0177   0.0138   0.0362    0.0357   0.0000   436.4272      -3.37816       16.4606      -1.81905      -2.30626       1.46001     -0.438343      0.631538       3.20417      0.803503      0.249356     -0.426805      -1.11552     -0.362382     -0.317207     -0.160192     -0.116023     0.0254304       1.52246       1.82944       2.10001       2.25250       2.04713       2.09256       1.85837       1.51981       1.63952      0.866204      0.946919      0.696774      0.424025      0.363979      0.166735      0.142622     0.0947602     0.0424091
  18   7 1839.9725    0.3920  0.3439  9.9823 -0.0037  0.0207   0.0163   0.0473    0.0435   0.0000   438.5554      0.148490       13.4738      -2.48626      -6.49445       2.34893    -0.0401185      -2.62157     -0.565869      0.543249     -0.317056     -0.433675      0.222845   -0.00136397     0.0764098     -0.255679    -0.0847246     0.0368565       1.73415       2.66215       2.27484       2.69464       2.24494       2.55638       1.93788       1.97966       1.32935       1.07588      0.763774      0.608577      0.475649      0.352589      0.229980      0.141162     0.0882896     0.0515250
  18   8 1992.8201    0.5911  0.5147  9.9442 -0.0044  0.0222   0.0188   0.0485    0.0641   0.0000   439.6562      -5.47581       11.3872       1.82008      -3.06378      -5.72509       1.80748       3.31297      -1.91330      0.258392      0.127295     -0.141929     -0.955318      0.593097     -0.106585    -0.0570165    -0.0594537   -0.00424891       1.99832       2.55823       2.44511       2.49884       2.50022       2.56565       2.23499       1.91440       1.62550       1.16665      0.786228      0.650443      0.597375      0.401842      0.278439      0.162155      0.101228     0.0652839
  18   9 2143.6841    0.8472  0.6809 10.0132 -0.0047  0.0216   0.0228   0.0543    0.0856   0.0000   439.2714      -1.25247       13.7784      -2.45091      -1.35752       1.15197     -0.535174      -2.15049     -0.620845     -0.505470     0.0517194    -0.0469659    -0.0687928      0.279452      0.405238      0.146321     -0.107985     -0.108590       1.83390       2.49427       2.62271       2.61064       2.49443       2.25897       2.07351       1.78662       1.52158       1.30102      0.963073      0.702291      0.503050      0.362276      0.222305      0.156329     0.0865370     0.0566399
  18  10 2291.6438    1.0805  0.8687 10.6158 -0.0009  0.0262   0.0273   0.0639    0.1169   0.0000   438.3818       3.26736       10.9376      -2.75360      -6.77569       4.07336      0.892881      0.438577       1.57346      0.526113      0.821977     -0.229053      0.602180      0.110308     -0.204206     0.0668169      0.327169   -0.00697284       2.19889       2.80097       3.09435       3.15340       2.96134       2.72375       2.59925       2.10455       1.68728       1.45133       1.05955      0.797588      0.589403      0.421031      0.284668      0.173126      0.119438     0.0718155
  18  11 2436.8473    1.5408  1.0191 10.9595 -0.0051  0.0274   0.0357   0.0684    0.1661   0.0000   435.1507       3.37233       14.6140      -3.79394      -3.66303       6.66266       3.04555      0.241661      -1.06542       2.27202       1.53323    -0.0654190      -1.23862     -0.168256    -0.0275706   -0.00169529     -0.131161    -0.0331045       2.39854       3.16283       3.44769       3.31415       3.44106       2.96870       2.78060       2.32673       1.88677       1.60565       1.13331      0.925974      0.632524      0.439143      0.298648      0.193588      0.121917     0.0747510
  18  12 2580.8624    2.0034  0.9156 11.6747 -0.0067  0.0275   0.0470   0.0600    0.1109   0.0000   437.3531       5.21674       12.0857     -0.850304      0.499402    0.00531103       3.13500      0.744116      -2.36880      0.961857       1.00254      0.345042     -0.638824     -0.143083    0.00818415      0.255032    -0.0949055   -0.00909356       2.33531       3.21665       3.62220       3.66233       3.42509       3.20993       2.85516       2.16628       1.99209       1.45922       1.08041      0.825459      0.610162      0.391042      0.283609      0.179480      0.109359     0.0685461
  18  13 2724.7546    2.5422  0.9162 11.9170 -0.0027  0.0257   0.0593   0.0606    0.1320   0.0000   435.1028       1.23791       6.86276     -0.769123       1.69784      -3.78131      -2.38514      -8.02763      -2.58390      -1.99274     -0.110769     -0.289716      0.491642      0.366657     -0.297771    -0.0105085    -0.0374325     -0.105576       2.32422       3.11830       3.43903       3.32637       3.48267       2.92183       2.67602       2.27425       1.75811       1.39404       1.08081      0.795774      0.559103      0.408034      0.255942      0.172748      0.112496     0.0653708
  18  14 2868.7197    3.3428  0.8761 12.0702  0.0004  0.0241   0.0771   0.0570    0.1583   0.0000   437.8505       7.51660       11.7597      -2.96955      -6.73067      -2.04471      0.139591     0.0772460      0.684082      0.254853     -0.719886      0.365354     -0.517730      0.720578      0.285218      0.218603     -0.256732    -0.0865681       2.07953       2.85566       2.77051       3.08921       3.01757       2.83789       2.30745       1.99275       1.54870       1.33984       1.00693      0.734183      0.530141      0.353663      0.250205      0.168852      0.104627     0.0634417
  18  15 3012.2283    3.7279  0.9468 13.0530 -0.0030  0.0288   0.0881   0.0661    0.1109   0.0000   437.4849       6.48063       10.3006       5.72235     -0.137251       1.83355     -0.143416      -2.18663     -0.983097     -0.772255     -0.774475     -0.371955     -0.555230      0.281679     -0.296609      0.466851      0.202186     -0.102125       2.60811       3.26601       3.11918       3.35011       3.69122       3.47143       2.75543       2.13639       1.81689       1.68492       1.28917      0.912432      0.556117      0.400865      0.284693      0.193415      0.132477     0.0818697
  18  16 3154.9452    4.0339  1.0403 12.7603 -0.0006  0.0270   0.0888   0.0680    0.1575   0.0000   435.2423       9.99164       6.67646       2.14789      -1.80785      -3.66414     -0.330717      -3.50691     -0.669991       2.15496    -0.0214959      0.462675      0.634826     0.0156235     -0.291611     -0.286665      0.103605   -0.00241153       2.15154       3.06177       2.92340       3.22083       2.99191       2.85723       2.51083       2.18270       1.77678       1.43632       1.15216      0.848125      0.609799      0.410713      0.278494      0.181626      0.116710     0.0710736
  18  17 3297.4202    3.5535  1.4068 12.5247 -0.0053  0.0307   0.0717   0.0810    0.1949   0.0000   436.1026       6.42296       11.0182       4.10739      -3.18344      -3.24920       2.84395      -2.54906       4.23716    -0.0113887     -0.421049     -0.616787      0.758362      0.874444      0.121047    -0.0322240     -0.163703    -0.0705859       2.56991       3.42911       3.51791       3.51108       3.63973       3.21651       2.95755       2.55754       2.11642       1.64059       1.29758      0.966749      0.740763      0.507688      0.341235      0.224613      0.141281     0.0821648
  18  18 3439.9489    3.1658  2.4188 11.4100 -0.0022  0.0403   0.0502   0.1091    0.2782   0.0000   440.6043       5.32005       5.63968       3.80382       6.57761       2.81510     -0.731914       5.30337       2.22902      -1.21609      0.933199      0.502066      -1.63127      0.527588       1.09537      0.432747     0.0382592   -0.00632463       3.45638       4.45091       4.84061       4.95139       4.86246       4.42133       3.91414       3.41747       2.78777       2.28567       1.76369       1.28760      0.961366      0.669533      0.459760      0.303639      0.178699      0.110318
  18  19 3582.7473    2.4619  3.3635 11.5599 -0.0046  0.0507   0.0352   0.1413    0.1287   0.0000   433.6739       10.8004       19.2383      -7.68321       1.30162      0.426461       1.90336       2.61984      -2.46901      -3.87837    -0.0452899     -0.384306     0.0104941     -0.611834       1.41473     -0.201984     -0.255963     0.0257404       4.25288       5.45770       6.20636       6.19693       5.94394       5.55821       4.98013       4.26713       3.58396       2.85458       2.23170       1.68568       1.20887      0.861522      0.577677      0.380865      0.231664      0.140966
  18  20 3725.3299    2.0427  4.8617 11.2078 -0.0029  0.0643   0.0256   0.1748    0.0853   0.0000   438.3056       20.5217       22.4705       20.6802       8.06564       18.6320       8.30699      -3.37919      -4.88178      -3.15417      -4.89011     -0.461056      0.868099      -3.76272     -0.325587      0.491815      0.671420     -0.253233       5.51209       7.09996       7.81228       7.85377       7.74770       7.06553       6.29818       5.53923       4.52872       3.73353       2.90557       2.17356       1.55302       1.11165      0.737080      0.487488      0.300729      0.182913
  18  21 3868.1933    1.6559  6.3659 10.9525 -0.0019  0.0790   0.0199   0.2291    0.0664   0.0000   445.7831       3.90805       27.2192       14.2161     -0.482394      -21.7407      -4.48571      -7.73794       2.45227       1.04197       2.04809     -0.787551      -1.85449      -2.26275      0.549070      0.824782     -0.398850     -0.329301       6.86878       8.66639       9.51118       9.58351       9.52872       8.64436       7.81208       6.87078       5.56778       4.46158       3.55316       2.65602       1.94037       1.35981      0.937852      0.607931      0.374117      0.228390
  18  22 4011.0825    1.3116  7.9161 10.8415 -0.0017  0.0997   0.0167   0.2899    0.0534   0.0000   430.8673       8.03514       35.7427      -9.18191       2.87546      -11.1706      -4.14654      -3.81102       6.67712       2.88289       2.70303       5.54033      0.783067      -3.06097     0.0628254      0.789137      0.956326     -0.523343       8.40243       10.8199       12.3074       12.2825       11.8497       11.0826       9.92693       8.41652       7.11199       5.69491       4.37678       3.26780       2.47668       1.71347       1.16909      0.777505      0.459865      0.283804
  18  23 4154.1214    1.0906  9.5998 10.7339 -0.0039  0.1214   0.0154   0.3703    0.0482   0.0000   448.5568      -9.92078      -3.19079      -5.63150       25.8657       23.9337      -21.9842      -26.7741       7.13671       2.29066       4.84222       4.98406      -7.01785       5.64987       4.09628      -1.19517     -0.901039     0.0386012       10.3330       13.0777       14.7001       14.7053       14.3031       13.4434       12.1737       10.3338       8.60480       6.98874       5.40352       4.09703       3.03074       2.13022       1.46448      0.973536      0.573096      0.353656
  18  24 4297.2134    0.8498 11.3723 10.6845 -0.0013  0.1660   0.0145   0.5096    0.0432   0.0000   424.2286      -7.47626      -6.90047       13.4779       17.2913       11.7803      -2.63500      -20.0413       13.8315       6.14808       12.7535      -2.98425      -1.24302      -4.53438      -2.49558       1.63896      0.240667     -0.534927       13.3046       17.5404       19.6691       19.5858       19.1970       17.8546       16.1307       13.9856       11.6692       9.43875       7.42646       5.50442       4.15620       2.90429       1.97807       1.31858      0.770911      0.470680
  18  25 4439.7639    0.6723 12.6603 10.6458 -0.0098  0.2182   0.0140   0.6389    0.0384   0.0000   455.9512       40.9401       49.2032      -83.5970       12.5652      -15.1298      -12.4406      -7.00748       15.4507      -29.6630      -2.36414      0.160199      -2.19476     -0.552177      -2.33256     0.0112032      0.621236    0.00317258       17.9925       23.5933       25.9638       26.5992       25.4746       23.9103       21.5892       18.7719       15.2566       12.5140       9.77370       7.29781       5.48518       3.89167       2.65447       1.77070       1.04576      0.644568
  19   8 2021.7442    0.6339  0.6097  9.9825 -0.0018  0.0220   0.0180   0.0494    0.0711   0.0000   434.4583      -2.34951       20.5993      -4.71832      -7.57042      -2.20977      -5.75952      0.153123     -0.293439     -0.447570       1.69196     -0.198845     -0.675175     -0.421615     -0.260502    -0.0991311      0.208614    -0.0685702       1.99488       2.53778       2.86272       3.06079       2.93624       2.62509       2.39747       1.87614       1.57843       1.20855      0.986524      0.680651      0.535893      0.379987      0.249565      0.180247      0.116867     0.0690296
  19   9 2173.7068    0.9050  0.7627 10.1759 -0.0029  0.0231   0.0226   0.0521    0.0874   0.0000   437.8492     -0.160285       14.5087     -0.552278      -5.11528       3.19603      -2.29036      -2.25973     -0.688183      0.231710     -0.903494      0.531652     -0.341747      0.240637    -0.0881429    -0.0617382     -0.208915    0.00823781       1.99955       2.63934       2.75252       2.89118       2.82874       2.57406       2.33866       1.96130       1.59972       1.32967       1.03491      0.789895      0.574740      0.395312      0.287845      0.177718      0.125863     0.0814176
  19  10 2322.2978    1.2832  0.8939 10.2653 -0.0018  0.0232   0.0288   0.0561    0.1240   0.0000   434.6438      -2.68523       6.54673       3.09508     -0.152867      -4.15866       1.88812       1.43203       3.10299      0.395596       1.47285     -0.101846     -0.653106      0.823733    -0.0821007   -0.00470175      0.110787     0.0524526       1.93340       2.56241       2.68225       2.80140       2.58591       2.52631       2.31382       2.01490       1.61686       1.30189       1.00481      0.778498      0.584980      0.431526      0.301004      0.203374      0.125622     0.0779085
  19  11 2468.1093    1.7026  0.9392 10.7342 -0.0033  0.0260   0.0399   0.0609    0.2136   0.0000   435.5056      0.198970       13.8489      0.262115      -6.79727     -0.542229      -3.43832     -0.181660       1.41319     0.0128496      0.825101     -0.739224      0.277639     -0.437277      0.427465     0.0924563     -0.136416     0.0169620       2.21936       3.01097       3.10517       3.39076       3.13576       3.12294       2.61205       2.23960       1.77240       1.42058       1.12311      0.858078      0.618805      0.457841      0.312602      0.213430      0.138497     0.0856764
  19  12 2613.0527    2.0809  1.0020 11.8755 -0.0012  0.0293   0.0468   0.0644    0.1226   0.0000   434.5456       2.54868       15.0846       8.20877      0.261401      -1.08321      -1.11437     -0.924349      -1.31371      -1.26089     -0.474638     -0.664653      0.205199      0.374583     0.0960405     -0.158157     -0.120305     0.0410137       2.62349       3.23190       3.02697       3.22778       3.63526       3.32451       2.99053       2.26306       1.96107       1.69100       1.32010       1.02538      0.670024      0.511222      0.336616      0.253789      0.165314      0.100676
  19  13 2757.9551    2.7913  0.9394 11.8105  0.0054  0.0241   0.0606   0.0570    0.1314   0.0000   438.9978       6.49722       9.22428     -0.253540       2.43699      -4.12616      -4.31542      -1.77438       2.29340     0.0664723     -0.990041      0.998359     -0.777501    -0.0779573    -0.0192550    -0.0533730     -0.127407     0.0556792       1.86997       2.59819       2.68067       2.73566       2.77244       2.52040       2.39301       1.87675       1.66792       1.33240       1.02271      0.835518      0.578750      0.424154      0.282034      0.188140      0.125688     0.0827937
  19  14 2902.5552    3.5473  0.8691 12.2968 -0.0017  0.0229   0.0791   0.0521    0.1452   0.0000   438.8550       6.04685       15.3169       4.26595     -0.627832      -6.09042      0.248328     -0.621477      -1.90085      0.922002      -1.15938      -1.07454     -0.627730      0.115559     -0.228317     -0.257937    -0.0311815   -0.00312177       1.96925       2.59411       2.86790       2.84424       2.88098       2.56265       2.31172       1.95342       1.65077       1.34153       1.02130      0.796254      0.570715      0.397916      0.274472      0.191146      0.114920     0.0758636
  19  15 3046.6109    3.8576  1.0371 12.5155 -0.0022  0.0262   0.0800   0.0597    0.1497   0.0000   441.5579       3.33238       12.1053      -2.15218      -7.05846       7.50455      -1.54837      -1.48060      -1.12728     -0.718913     -0.781322       1.30916     -0.589029     -0.421923     -0.404282     -0.266190     -0.252847     0.0608296       2.14675       2.96495       3.15048       3.20329       3.08532       2.73190       2.64100       2.15104       1.91135       1.51496       1.19737      0.905341      0.644679      0.474851      0.308576      0.208219      0.135065     0.0799418
  19  16 3189.9241    3.8939  1.1986 12.7103  0.0045  0.0288   0.0816   0.0715    0.1649   0.0000   438.6869       11.6351       16.0506       3.63770      -2.01709     -0.718559       2.38394      -9.05916      0.959461       1.46123       2.04587     -0.981799      -2.18776     -0.499676      0.824540      0.412031    0.00287295     0.0151965       2.26186       3.01691       3.11862       3.42010       3.22081       3.02382       2.63608       2.41304       2.05805       1.58174       1.28205      0.938001      0.733571      0.510972      0.366313      0.223516      0.154014     0.0957912
  19  17 3332.9923    3.3191  1.5423 12.6533  0.0019  0.0339   0.0622   0.0828    0.1191   0.0000   436.1261       13.9482       12.6145      -2.65626     -0.114386       6.05180      -5.67698      -4.82548      -2.88443      -1.50860       1.41005     -0.353908     -0.578777     -0.313459    -0.0169076     -0.107740      0.199703    -0.0123912       2.61327       3.66986       3.79953       4.09213       3.79620       3.55582       3.13744       2.86483       2.34927       1.98317       1.49394       1.15359      0.857504      0.606577      0.419161      0.272588      0.173188      0.108317
  19  18 3476.1700    2.7506  2.7089 11.9875 -0.0037  0.0436   0.0431   0.1192    0.1227   0.0000   438.1098       11.9187       16.9104       3.43132      0.280029      -4.32636      -5.98920      -4.81009       3.94834      0.733643     -0.477315      -5.57146      0.711891     -0.604238      0.622576     -0.139190      0.390200     -0.135963       3.62625       4.49541       5.05888       5.09385       5.11501       4.69961       4.31140       3.68112       3.07092       2.51578       1.98152       1.49952       1.14463      0.818312      0.559437      0.381216      0.245615      0.158085
  19  19 3619.4181    2.3114  3.6126 11.5803 -0.0003  0.0537   0.0321   0.1497    0.1029   0.0000   440.5521       19.7410       19.3436      -12.1406      0.325602       3.45454      0.391799       3.07425      -1.01474       4.38596      -2.13096      -1.37973      0.974201      0.388890      -1.05662     0.0835185      0.188544     0.0827445       4.16173       5.70756       6.05517       6.38198       6.09573       5.88247       5.13736       4.47081       3.80453       3.06849       2.41860       1.86851       1.34601       1.01596      0.678570      0.465353      0.286855      0.179209
  19  20 3762.5466    1.8789  5.1213 11.1913 -0.0012  0.0663   0.0231   0.1881    0.0749   0.0000   435.3420       6.61277      -9.37003      -5.11295      -8.32031      -10.1276      -2.67852       1.86188      -8.35372      -1.65394      -8.21906       1.84113       2.19788      0.774549     -0.324549      -1.19220    -0.0144018    -0.0785769       5.23073       6.94667       7.58863       7.72020       7.35431       7.12015       6.26731       5.55286       4.80680       3.86915       3.07170       2.36717       1.73012       1.24140      0.872690      0.570298      0.359205      0.225477
  19  21 3906.0132    1.5368  6.8261 10.9256 -0.0024  0.0820   0.0182   0.2401    0.0595   0.0000   436.1136      -1.97493       20.3988       15.9564      -14.7969      -10.0401      -6.48751       2.45620       1.30737      -7.87422      0.794395       2.89789      -4.37173      0.250072       2.33940      -1.46497     -0.819350      0.441620       6.68373       8.79532       9.52960       9.67340       9.40539       8.82573       8.08501       7.03314       5.88778       4.91404       3.89528       2.97364       2.17875       1.57649       1.08111      0.731978      0.458849      0.286535
  19  22 4049.1043    1.2796  9.0007 10.7181 -0.0027  0.1060   0.0154   0.3062    0.0517   0.0000   429.3111       17.6485       27.1960      -2.45936      -23.6121       1.33721       10.9380       10.3662      -5.27701      -1.89164     -0.174284       4.33301     -0.225973      -2.52473      -1.60443      0.208925      0.799262      0.254791       8.26963       11.1285       12.1994       12.3412       12.1645       11.3239       10.0908       9.12352       7.44126       6.17326       4.85427       3.77917       2.76752       2.03024       1.36180      0.948437      0.579622      0.368601
  19  23 4192.7242    1.0045  9.9333 10.7886 -0.0073  0.1289   0.0149   0.3960    0.0430   0.0000   435.9602      -4.70433       19.5669      -18.0339       3.06852       3.15832       2.87932      -7.86514       2.74008      -10.5378      -2.71146       4.08066       3.24009       3.21408     -0.185991      -2.99753     -0.237317      0.280755       10.3256       13.4204       14.9105       14.8913       14.8280       13.7728       12.6933       10.9344       9.23463       7.54029       6.00563       4.57980       3.46081       2.48885       1.73094       1.18924      0.728056      0.463653
  19  24 4336.2859    0.8433 11.7621 10.6609  0.0011  0.1644   0.0139   0.4942    0.0386   0.0000   421.4733      -17.5173      -9.45734       4.66151       6.05937       12.5662      -36.2031      -9.11655      -2.04689      -19.4713       4.53005      -10.1124       7.95830     -0.805838       1.14277      -2.62638     0.0401714      0.474343       12.9697       16.5850       18.3304       19.1128       18.4046       17.2753       15.6129       13.8946       11.6844       9.58373       7.65129       5.78390       4.36341       3.16416       2.26158       1.48122      0.924951      0.588087
  19  26 4622.9573    0.5228 15.4871 10.4748  0.0015  0.3095   0.0094   0.8125    0.0244   0.0000   424.7887      -30.0951      -24.4196       14.5509       26.6849      -34.5936      -59.0634       2.31250      -1.55493      -16.0575      -10.5664      -28.5801     -0.324144       3.88900      -2.80110     -0.907073      -3.26170       1.48979       23.9460       31.3382       34.7201       35.6951       34.4038       32.5700       29.8243       25.9713       21.8354       17.8374       14.2988       10.9155       8.42969       5.92857       4.23996       2.85298       1.78640       1.13664
  20   8 2050.0278    0.6724  0.5838 10.2163 -0.0028  0.0227   0.0191   0.0525    0.0590   0.0000   435.5837     0.0286954       17.1475       1.02007      -2.54084      0.525081      0.294934      -3.17887      0.239892     -0.508545     -0.443332     -0.243972    -0.0547789     -0.149170      0.239519     0.0171071     0.0528483    -0.0624091       1.72803       2.32293       2.32798       2.57311       2.55653       2.19864       2.20556       1.65122       1.55452       1.10224      0.970576      0.688536      0.548880      0.388245      0.278221      0.194814      0.122714     0.0886648
  20   9 2203.1352    0.9555  0.8142 10.2775 -0.0007  0.0224   0.0226   0.0566    0.1009   0.0000   437.0503      0.618143       13.4738      -3.67936       1.48845     -0.942368       1.37781      0.385209      -1.50473    -0.0989593      0.689213    -0.0182015     -0.507592     0.0454847     -0.279544     -0.148697      0.241303      0.238951       1.72695       2.17528       2.39131       2.33482       2.37947       2.25901       2.06724       1.88622       1.52063       1.23050       1.04379      0.788257      0.613784      0.444877      0.298212      0.209141      0.149488     0.0917345
  20  10 2352.4049    1.3126  0.9673 10.5242 -0.0051  0.0242   0.0289   0.0604    0.1160   0.0000   441.8797      -2.37468       17.0322     -0.379241       1.85375       4.87190      0.341855      -1.21691      -2.13228      -1.23097       1.10807      0.817639      -1.09691     -0.110112     -0.721700     -0.247082     0.0611767     -0.104900       1.94690       2.38910       2.61079       2.58973       2.64513       2.52289       2.27122       2.02707       1.73280       1.32758       1.15622      0.864342      0.663005      0.483296      0.341615      0.239194      0.158877     0.0974717
  20  11 2498.9141    1.8470  0.9834 11.1247 -0.0024  0.0263   0.0400   0.0612    0.1567   0.0000   436.5605       2.31375       11.2842       2.51012      0.667456       1.55947      0.478913     0.0624534       1.07932     0.0407331       1.48542      -1.31562     -0.511028     -0.909993     -0.360774    -0.0573825     0.0902974    -0.0129118       2.31536       3.24723       3.59357       3.76065       3.60837       3.30403       2.96926       2.41571       1.94564       1.53128       1.20497      0.920925      0.658186      0.478428      0.339408      0.228237      0.153940     0.0953252
  20  12 2644.8233    2.2941  0.8955 11.7046 -0.0023  0.0250   0.0525   0.0562    0.1654   0.0000   436.7601       1.87765       16.9003      -2.74900      0.925436       1.57858      -2.87759       2.95420       1.05314       1.50159       1.36501      -2.01121      0.815841     0.0759146     -0.514277    -0.0920190     -0.113291     0.0152527       2.07504       2.61721       2.73015       2.82748       2.86250       2.79064       2.39494       2.02113       1.71070       1.44318       1.16552      0.898880      0.664946      0.469481      0.332534      0.235926      0.162620      0.106414
  20  13 2790.7477    2.9012  0.8775 12.2711 -0.0026  0.0232   0.0654   0.0557    0.1177   0.0000   437.5508       2.23606       16.2307     -0.816511     -0.261063      -3.68848      0.224626    -0.0188979      -1.86648       1.62272     -0.158948      0.189836     -0.283011      0.501012     0.0987471     -0.136986      0.278123     0.0365332       1.72314       2.46090       2.43276       2.71002       2.60172       2.42955       2.17399       1.95796       1.59299       1.30950       1.01565      0.817279      0.630690      0.414513      0.305868      0.207574      0.139672     0.0954664
  20  14 2935.9897    3.4625  1.0302 12.1794 -0.0053  0.0245   0.0728   0.0602    0.1646   0.0000   435.3519       7.00570       14.3927     -0.307922      -4.98715     -0.352624       2.09621      -4.02709       1.09813      -2.33517       1.45100      -1.77966      -1.34374      0.608559      0.342075      0.242123     0.0974074    -0.0362431       1.99425       2.52334       2.80198       2.80601       2.83821       2.52855       2.41048       2.04071       1.71428       1.45237       1.13566      0.889980      0.656177      0.499508      0.341237      0.216188      0.154983      0.106263
  20  15 3080.5054    3.9852  1.0343 12.4150 -0.0024  0.0244   0.0798   0.0587    0.1707   0.0000   435.5636       6.47846       12.9243       1.22257      -3.35915       2.02488     -0.795170      -3.24117     -0.698628     -0.204395       1.67696      -1.61759      -1.34818     -0.522292      0.143240    0.00910987    -0.0999452    -0.0580540       1.99611       2.65492       2.78731       2.83188       2.76343       2.69588       2.45967       2.11156       1.76973       1.40702       1.08392      0.871407      0.663313      0.497069      0.338311      0.244360      0.161559      0.101147
  20  16 3224.4874    3.8121  1.2775 12.7224  0.0026  0.0295   0.0746   0.0725    0.1320   0.0000   439.3225       14.0180       7.93399      -5.04368       3.64976      -6.46729      -1.26236      -1.99565       6.45824      -1.35027      0.520721     -0.105119      -1.07547      -1.01268      0.342696     -0.338838    -0.0932968    -0.0768116       2.46305       3.26145       3.18292       3.31755       3.08883       3.24604       2.95455       2.69831       2.16426       1.72195       1.26949       1.03660      0.814326      0.650280      0.442332      0.326604      0.225347      0.134210
  20  17 3368.1174    3.2549  1.8100 12.4939 -0.0021  0.0349   0.0538   0.0889    0.0992   0.0000   442.5356       13.8234       12.1522     -0.672772       6.90540      -4.94287      -2.25250      -1.57159     -0.477361      -3.89550    -0.0975244      0.267472     -0.513512      -1.14514      0.386352      0.440147     -0.210769     0.0338212       2.59593       3.58097       3.72269       3.91827       3.89603       3.65111       3.27616       2.89794       2.37531       2.04933       1.56378       1.25640      0.909517      0.703567      0.464963      0.334195      0.218852      0.140829
  20  18 3511.9177    2.6336  2.7249 12.1834 -0.0018  0.0435   0.0399   0.1220    0.0870   0.0000   436.4081       7.21154       9.13886      -7.19465      -1.08144       1.62051       3.39588      -3.87549       2.59902     -0.491136     -0.603065       2.51066      0.268260      -1.43152      -1.22217     -0.812383     -0.101294      0.179660       3.34215       4.37311       4.69760       4.86183       4.87917       4.60842       4.16404       3.58114       3.01936       2.50610       2.09006       1.61174       1.20679      0.836097      0.613785      0.422380      0.280219      0.185407
  20  19 3655.7407    2.1403  4.2227 11.5239 -0.0014  0.0574   0.0274   0.1596    0.0773   0.0000   438.4583       7.16352       16.2945     -0.464250       15.3680      -12.0255      -7.31100      -3.66526      -2.96127      -2.64448       1.17780     -0.952235       2.30443      -1.17070      -1.23979      0.472074      0.236302    -0.0443254       4.35629       5.67494       6.17683       6.49555       6.38537       6.04635       5.42581       4.76936       4.01096       3.30222       2.67603       2.00351       1.57642       1.14302      0.811321      0.561235      0.369745      0.234877
  20  20 3799.4166    1.8127  5.6817 10.9835  0.0001  0.0684   0.0208   0.1930    0.0745   0.0000   438.2074       11.2536       1.35691       8.83006      0.884161      -2.81935     -0.167112      -3.71909       3.41445      -2.49159      -8.04013       2.12930      0.850585      -2.37829      0.285319     -0.328300      0.251706     0.0681282       5.13582       6.84767       7.37292       7.63922       7.56791       7.12203       6.41491       5.66049       4.96179       4.00646       3.23123       2.53252       1.89787       1.40679      0.987570      0.678994      0.436884      0.284919
  20  21 3943.1434    1.4539  7.4318 10.9144 -0.0023  0.0859   0.0169   0.2523    0.0525   0.0000   432.8596       21.9436       17.1301      -2.19070      -2.04464      -15.9376      -4.71929      -11.3665      0.409458      -2.79317      -5.95163     -0.936217      -4.28852      -3.95824     -0.306385      0.348035     0.0800483     -0.157212       6.56942       8.65437       9.57038       9.90799       9.63580       9.19906       8.09737       7.29856       6.06921       5.18486       4.00523       3.19562       2.37247       1.75374       1.22724      0.865621      0.543388      0.349237
  20  22 4086.7949    1.2100  9.4042 10.7174 -0.0042  0.1081   0.0146   0.3254    0.0473   0.0000   431.6206       26.2012      -4.44599       12.6670       7.63497      -2.92828      -7.28150       7.95058      -8.04717      -9.18063       5.32575       3.56942      -3.29683      -6.46748       2.88190     -0.266972      -1.42231      -1.01234       7.98959       10.7017       11.4661       12.0367       11.7839       11.2241       10.2056       8.82743       7.67905       6.31573       5.08895       3.98324       3.01262       2.20599       1.55875       1.08275      0.699025      0.450002
  20  23 4230.5405    0.9346 10.2005 10.7812 -0.0072  0.1353   0.0140   0.4116    0.0390   0.0000   432.8346      -3.21514       1.24882       24.6067       11.9175      -3.22792      -3.63869       7.89268       6.97691     -0.432497      -15.0325     -0.381590      -4.25448       4.96953       1.40373      -1.27857      0.697894      0.457528       10.0484       13.3158       14.5041       14.9761       14.5956       13.9919       12.2016       11.3381       9.65678       8.06734       6.51666       4.99009       3.86224       2.82998       1.97210       1.37032      0.872987      0.564024
  20  24 4374.5404    0.7346 11.5493 10.7380 -0.0071  0.1758   0.0139   0.5409    0.0358   0.0000   439.3702      -1.78191       10.2819      -18.5895      -18.7983       1.28168       22.0701       19.7844       3.44322       5.57983       18.3710       1.47239      -2.84657       1.86861     -0.536117      0.527656     -0.957961      -1.38675       13.4068       17.3460       19.1966       19.9028       19.4032       18.1607       16.8942       14.6810       12.6504       10.3250       8.38563       6.48096       4.99160       3.68134       2.58018       1.82269       1.17555      0.752751
  20  25 4518.1177    0.5872 14.0874 10.5797 -0.0005  0.2601   0.0108   0.7029    0.0289   0.0000   435.6498      0.628336       47.5677       21.3253       44.6035       27.9125      -55.6045      -34.2711       5.60875      -9.10908       12.7987       16.9438      -15.1507      -1.07414       12.0017      -3.47013      -4.71866      0.560194       18.9234       25.3474       27.5079       28.8551       28.3410       26.8402       24.4356       21.0311       18.5221       15.0787       12.2664       9.61298       7.30194       5.36914       3.79052       2.72695       1.65560       1.11105
  21   5 1589.2878    0.2242  0.1532  9.8032 -0.0138  0.0149   0.0129   0.0256    0.0310   0.0000   439.4379      -1.40025       18.8076       1.03127      -3.34182       1.97581       2.29463       1.20973    -0.0442625    -0.0436682      0.237528     -0.489957     -0.121953   -0.00469375      0.198739     0.0141689     0.0904003     0.0299877      0.994346       1.51586       1.37373       1.54673       1.38754       1.67918       1.22879       1.07321       1.01726      0.864306      0.771842      0.600377      0.425789      0.299766      0.223298      0.145102     0.0964133     0.0856020
  21   6 1758.2100    0.3405  0.3090  9.8638 -0.0103  0.0185   0.0140   0.0350    0.0387   0.0000   438.8786      0.953770       17.2954     -0.142926     -0.239329       1.15483       4.19052       1.70380       1.34681     -0.452714     -0.656725     -0.462417      0.398254      0.349112    -0.0406671     -0.116132    -0.0744880     0.0587373       1.53735       1.90420       1.98449       2.06739       1.88179       1.75913       1.67880       1.52437       1.50828       1.19858      0.911859      0.690403      0.645743      0.453880      0.290783      0.188665      0.148580     0.0983748
  21   7 1919.8153    0.5053  0.4277 10.0196 -0.0085  0.0178   0.0171   0.0443    0.0469   0.0000   437.3787     -0.792959       15.3341      -1.46969      -5.79530     -0.593219      0.142727     -0.998560      0.712949      0.192809      0.839468      -1.30103      0.712210    -0.0187290     -0.126798     0.0418539  -0.000441891     -0.184724       1.22790       1.73777       1.70687       1.79022       1.93821       1.66628       1.62444       1.28610       1.20113       1.00546      0.774163      0.659591      0.489695      0.369627      0.238544      0.172379      0.124180     0.0806725
  21   8 2077.7195    0.7389  0.6133 10.2528 -0.0040  0.0231   0.0199   0.0465    0.0651   0.0000   439.9081     -0.545529       13.1593      -1.38048       2.20284     -0.568062      -1.53574      0.999790     -0.744680       1.29877     -0.733035      0.955889       1.29635     -0.556384     -0.424731      0.337254     0.0359938     -0.153617       1.91690       2.44523       2.31332       2.20397       2.40855       2.47737       2.33970       1.87837       1.58550       1.27494       1.15241      0.841593      0.700513      0.474633      0.351144      0.245193      0.167730      0.110267
  21   9 2231.8784    0.9999  0.8338 10.3076 -0.0066  0.0240   0.0228   0.0553    0.1050   0.0000   437.2131       2.32832       17.8879     -0.993350      -1.47281      -1.13659       4.00574     -0.886861      0.669440       2.15550     -0.495018      0.159422      0.583892       1.07719     -0.194645    -0.0833514     0.0148625      0.112885       1.72025       2.30012       2.32462       2.61267       2.59533       2.47311       2.05579       1.92181       1.61531       1.33519       1.12260      0.870628      0.648619      0.470434      0.328048      0.239072      0.160210      0.108290
  21  10 2381.9384    1.3825  0.9067 10.9872 -0.0015  0.0230   0.0310   0.0600    0.0924   0.0000   438.9918     -0.531808       15.3771       1.13302      -4.60393       3.79457      -1.66596      -5.42545       1.91575       1.26886      -1.74786      -1.39272      0.574799     -0.318805      0.230371      0.193489     -0.213295     0.0262791       1.83089       2.20266       2.36922       2.61585       2.56547       2.34103       2.17726       1.87428       1.64543       1.40717       1.10871      0.858909      0.638687      0.503590      0.343054      0.245678      0.161383      0.109560
  21  11 2529.2877    1.8499  0.9450 11.5218 -0.0005  0.0254   0.0402   0.0559    0.1037   0.0000   434.2817     0.0107319       9.62539       4.52616     -0.455031      -1.46938      -3.69441      -2.77905     -0.469133     -0.207313     -0.348578      -1.62461     -0.538079     -0.812894    -0.0952810      0.130656      0.224606    -0.0111035       1.93160       2.71410       3.00523       3.13103       3.15165       2.81341       2.58088       2.17321       1.81815       1.46509       1.20874      0.915547      0.688757      0.518489      0.354448      0.251008      0.171047      0.110196
  21  12 2676.1976    2.4245  1.0195 11.6192 -0.0059  0.0253   0.0513   0.0599    0.2111   0.0000   442.3766       6.59276       13.6162      -3.91400      0.156295     -0.122682       3.14937      0.326173      0.197824      0.599930      -2.80933      -1.81547      0.554178      0.865492     -0.131253     0.0468063     0.0816255    -0.0843511       1.97465       2.64141       2.78105       3.03465       2.87727       2.83652       2.42316       2.13720       1.80187       1.57890       1.20236      0.945926      0.723720      0.526463      0.371725      0.264955      0.179804      0.114101
  21  13 2822.9886    3.1468  0.8347 12.2569 -0.0038  0.0231   0.0692   0.0515    0.1663   0.0000   438.0537       1.28293       12.9431       4.94759       3.40484      0.931134      -1.82931      -1.07893      0.321541      0.487482      -1.59971     -0.382614      0.865595      0.177895     -0.549552     -0.275060      0.152309    -0.0495832       1.86688       2.51819       2.58105       2.82634       2.65038       2.52388       2.38520       2.02376       1.66035       1.36702       1.06742      0.839989      0.652916      0.478215      0.354610      0.242381      0.163910      0.108021
  21  14 2968.9443    3.7836  0.8416 12.5067 -0.0037  0.0240   0.0816   0.0489    0.1311   0.0000   440.4648       4.88563       14.8748       1.52250       1.69189       2.00472      0.652172     -0.513772     -0.143376      -2.21812     -0.419953     -0.154355       1.08563     -0.316042     -0.100851      0.450456     0.0655892    -0.0441257       2.02051       2.65951       2.57159       2.49788       2.39090       2.46014       2.39373       2.24908       1.85549       1.46695       1.09856      0.813987      0.679428      0.541997      0.420146      0.294661      0.207058      0.129703
  21  15 3114.0391    3.9711  1.0499 12.9899 -0.0012  0.0257   0.0838   0.0633    0.1178   0.0000   438.2501       8.43950       16.6314      0.593276      0.617803      -3.28775       4.20720     0.0953730      -2.24807      -3.12869      -1.25724      -1.31400      -1.70890      0.515287      0.435035     -0.689598     0.0234063      0.120433       1.94679       2.57500       2.48308       2.86639       2.75028       2.59163       2.39338       2.09881       1.79898       1.47217       1.22847      0.919108      0.728441      0.527554      0.390210      0.282612      0.181284      0.121213
  21  16 3258.6179    3.7098  1.4831 12.6413 -0.0008  0.0321   0.0641   0.0742    0.1098   0.0000   441.9508       7.22354       13.1934       2.39540      -2.96102       1.68358      -8.53161      -3.23055       1.51702      -1.93650     -0.427858     0.0462404     -0.248200     0.0931480     -0.821103      0.190167     -0.131246    -0.0188109       2.12969       3.06399       3.05481       3.33584       3.16905       3.06046       2.92424       2.46537       2.14976       1.81803       1.54782       1.12883      0.896521      0.673270      0.463315      0.340653      0.220700      0.145239
  21  17 3402.9111    3.1278  1.9437 12.2789 -0.0003  0.0353   0.0486   0.0876    0.0929   0.0000   443.3978       7.86302       7.10052       2.27123       2.99127      0.601068     -0.911224      -6.04754      -4.56098       2.55087      0.382532     -0.895227      0.284461      0.639997     -0.577891     -0.642314     0.0519335    -0.0702993       2.54379       3.49092       3.60161       3.87287       3.84057       3.54209       3.35761       2.85821       2.53415       1.98713       1.69305       1.30087      0.996014      0.750701      0.519001      0.376486      0.250656      0.166458
  21  18 3547.2168    2.5536  3.1350 11.9705 -0.0020  0.0456   0.0341   0.1210    0.0756   0.0000   436.5163       17.5745       18.8365      -9.52152     -0.149396      -6.22862      0.558235      -4.04624     -0.383487      -4.82091       1.63880       1.37569      0.576379     -0.311511      0.395505     -0.226389     -0.248791     -0.497943       3.37292       4.33730       4.78450       4.84752       4.88188       4.70388       4.19833       3.79434       3.25151       2.70054       2.21568       1.73113       1.33566      0.982744      0.745809      0.484820      0.345126      0.226339
  21  19 3691.5953    2.1161  4.4831 11.3995 -0.0035  0.0578   0.0251   0.1526    0.0729   0.0000   442.2594       2.38935       11.7447       11.7247       8.47525      -2.43655      -7.83945      -3.60012      -6.51282       1.15422       1.56910      -2.75029      -1.37303     -0.831521     -0.718332      0.990354    -0.0798395     -0.537968       4.16480       5.47427       6.09198       6.14993       6.26727       5.69462       5.52749       4.71006       4.09229       3.42002       2.78802       2.16280       1.67252       1.23607      0.911487      0.640328      0.423548      0.277563
  21  20 3835.7034    1.7136  6.2183 11.0319  0.0004  0.0699   0.0187   0.2057    0.0593   0.0000   448.2212       4.99624       16.9582       12.8677      -8.22786      -10.8001      -8.18371      -4.93379       7.19212      -2.50478      -5.52001      -1.73548      0.916236       1.94623    -0.0777316     -0.473613     -0.278697     -0.116696       5.14337       6.60035       7.45726       7.51398       7.46485       7.05900       6.56011       5.77971       5.06033       4.16995       3.37797       2.71964       2.06523       1.54549       1.11793      0.778912      0.522119      0.342792
  21  21 3979.8018    1.3783  7.8929 10.9007 -0.0029  0.0896   0.0161   0.2628    0.0496   0.0000   430.3926       14.9148       21.7903     -0.280373      -8.94881       1.13295      0.225072      -6.20442     0.0807459       2.51901      -1.80779      -3.82749      0.256851       3.97156       1.99564     0.0763531      0.890429     -0.333439       6.49050       8.53263       9.39261       9.64500       9.47097       9.06149       8.34028       7.46179       6.47128       5.33006       4.40551       3.46025       2.65697       2.00462       1.43688       1.01285      0.672108      0.441352
  21  22 4124.2139    1.1059  9.9161 10.7672 -0.0011  0.1142   0.0140   0.3525    0.0424   0.0000   429.4109      -1.93068       34.7512       16.5827       8.83126     0.0442402       16.2071       8.39538      -4.88243      0.320764       9.83740       3.30047       4.50731      -1.02276       2.72394       1.26029    -0.0889532    -0.0338897       8.21036       10.6142       11.8865       12.1407       11.9376       11.6160       10.6597       9.29081       8.04399       6.78966       5.55650       4.32156       3.36968       2.51811       1.82439       1.29654      0.843132      0.572435
  21  24 4412.3451    0.6612 12.1407 10.7691 -0.0017  0.1997   0.0136   0.6140    0.0320   0.0000   425.6924       27.9197       41.6920       9.53644       9.33629       11.7909      -12.8146       14.7932      -20.6034       3.18355      0.358515      -5.31199       7.67733     -0.808526       2.42502       2.18041      0.595479       1.63506       13.9947       18.4323       20.3565       21.1227       20.8711       20.0996       18.0813       16.4254       14.0751       11.8950       9.59310       7.64672       5.80451       4.48240       3.24867       2.27481       1.48380       1.00206
  21  25 4556.5886    0.5723 15.0756 10.6309 -0.0021  0.2787   0.0100   0.7387    0.0227   0.0000   443.7815       71.9974      -46.4646      -41.8901       46.9158       20.4128      -16.0505       51.3461      -22.3936      -20.3328       17.2512      -17.0904     -0.677149       8.17082      -10.8920      -2.13798       2.38700     -0.940236       19.3484       25.4270       29.1032       29.4458       29.5944       27.9581       25.3946       22.5463       19.5214       16.4978       13.2703       10.6196       8.10322       6.13256       4.38885       3.16549       1.98146       1.33594
  22   6 1781.5307    0.3585  0.2773  9.9562 -0.0111  0.0155   0.0149   0.0319    0.0364   0.0000   438.7290      -1.35864       17.6378     -0.949419      -1.94248       3.10914      0.972819      -1.32678       2.23055      -1.42151      -1.17185    -0.0762886      0.187408      0.158306     0.0117582     -0.128406     -0.173671    -0.0289235       1.01122       1.31528       1.61071       1.49120       1.57769       1.44385       1.29831       1.23526       1.07066      0.982210      0.804339      0.540820      0.501525      0.336126      0.241236      0.187361      0.118100     0.0771922
  22   7 1945.0470    0.5647  0.4944 10.1039 -0.0079  0.0201   0.0166   0.0408    0.0502   0.0000   438.2763      0.735877       15.6014      -2.43187      -4.13248       3.67487     -0.153046       1.22285       2.07553     -0.832920     -0.466287      0.136826      0.515970      0.490949      0.238661      0.199125     0.0334191     0.0567036       1.34452       1.74228       2.02280       1.91813       2.15393       1.98720       1.73795       1.55022       1.33565       1.13273      0.930396      0.727356      0.569101      0.407631      0.307640      0.211605      0.149452     0.0978798
  22   8 2104.7556    0.7803  0.6476 10.3275  0.0008  0.0209   0.0197   0.0474    0.0644   0.0000   439.6559       4.42373       18.2859      -5.10243      -3.19246       3.36236     0.0919725       1.42478      -1.01646   -0.00205807      0.251319      0.797688     -0.606861     -0.826311      0.221579     0.0727534     -0.108279    -0.0843167       1.43544       1.89091       2.02674       2.11816       2.12993       1.90565       1.79281       1.68321       1.33960       1.28511      0.972737      0.822480      0.608753      0.459685      0.325283      0.245784      0.157907      0.104928
  22   9 2259.9636    1.1041  0.8920 10.4181 -0.0011  0.0251   0.0238   0.0603    0.0967   0.0000   438.6454    -0.0703778       13.1341      -3.39872      0.619048      -3.45296      -3.98784       1.35500       1.14571      0.110010      -1.20776      -1.37363     -0.138284     -0.243261      0.360832    -0.0414092     -0.372816     -0.276788       1.79384       2.31849       2.47941       2.49785       2.59078       2.38912       2.37176       2.02601       1.83742       1.32373       1.04826      0.863184      0.698791      0.536207      0.400498      0.285950      0.199684      0.140758
  22  10 2410.7995    1.4776  0.9020 11.0765 -0.0050  0.0227   0.0319   0.0558    0.1154   0.0000   441.7638     -0.285559       15.9066       3.74031      -3.92379      -2.06028      0.121928      -1.60176       2.49950     -0.519637      -1.81199     0.0904214     -0.542313     -0.527617     0.0234022      0.444871     -0.342601     -0.132485       1.77843       2.23566       2.42973       2.48356       2.52271       2.40643       2.15284       1.90959       1.67982       1.42058       1.18780      0.906027      0.682242      0.521324      0.393419      0.283963      0.197505      0.132660
  22  11 2559.2212    1.9532  1.1731 11.1600 -0.0030  0.0257   0.0372   0.0654    0.1382   0.0000   437.7061       2.67668       13.3512       1.79979     0.0737146      -2.94890       2.25045       3.02606      -1.92457       2.38174     0.0553516      -1.95824      0.710477      0.356581     -0.431711     -0.337836     0.0634746      0.129289       1.86874       2.44196       2.68388       2.89247       2.67592       2.60666       2.34425       2.19309       1.87267       1.56141       1.20346       1.02315      0.756092      0.585137      0.427017      0.307031      0.201897      0.146025
  22  12 2707.1167    2.5187  0.9868 11.9416 -0.0081  0.0237   0.0523   0.0590    0.1386   0.0000   438.7439       3.53128       17.4247       4.89340       2.14121      -1.06660       2.93008      -2.94744      -1.82909      -2.71811      0.414110      -1.29827       2.06164    -0.0913281     0.0885477      0.362670      0.422394     -0.101746       1.79632       2.34118       2.43289       2.61316       2.57355       2.22162       2.23143       1.98625       1.77320       1.39702       1.26099      0.995249      0.763291      0.547518      0.397969      0.282512      0.193589      0.131046
  22  13 2854.7764    3.2068  0.8971 12.4697 -0.0062  0.0234   0.0712   0.0557    0.1630   0.0000   435.8821       6.68025       17.1637      -4.17366      0.176105      -1.05874       1.95770      -5.96612      0.588860      -2.57640     -0.248400       1.46563     -0.400884      -1.05306     -0.167782      0.491023     0.0924541     0.0610369       1.71179       2.37903       2.38002       2.55724       2.61395       2.35132       2.28822       1.92480       1.72987       1.43091       1.18643      0.977981      0.716573      0.532321      0.381589      0.275033      0.194943      0.128783
  22  14 3001.4807    3.8922  0.8700 13.0575 -0.0047  0.0220   0.0842   0.0551    0.1082   0.0000   438.8669       4.68289       15.4513      -1.58840       1.53610       1.41950      -2.84456      -3.39555       2.36490      -2.22915     -0.279849     -0.135500       1.09998      0.366232      0.100553     -0.199708    -0.0911066     -0.205597       1.60956       2.21236       2.22475       2.22237       2.21259       2.17830       2.01932       1.96629       1.59719       1.29312       1.01557      0.780063      0.644265      0.508501      0.360715      0.274803      0.193088      0.129904
  22  15 3147.0899    4.0902  0.9756 12.7175 -0.0020  0.0228   0.0825   0.0544    0.1396   0.0000   437.5582       6.34844       13.7045      0.391660      -3.04921      -1.05046       2.27536      -2.34086     -0.126502      0.415321       1.11678   -0.00340388     -0.314248      0.605653     -0.139325     -0.360919     -0.171480     0.0448057       1.73424       2.28337       2.38236       2.47639       2.33171       2.24822       2.22658       1.95393       1.64975       1.40242       1.14076      0.918498      0.717936      0.542155      0.397524      0.279861      0.185763      0.132061
  22  16 3292.2679    3.6902  1.4442 12.4549 -0.0022  0.0272   0.0632   0.0741    0.1319   0.0000   438.4461       8.39573       11.7157       4.41191      -4.01578      -2.60935       3.56268       1.29046       2.40466     -0.864632      0.311333     -0.130764     -0.634977     -0.694672     -0.359949    -0.0542547     0.0201814    -0.0324754       1.99045       2.58685       2.79942       2.96043       2.95054       2.74197       2.47309       2.30288       1.96177       1.67980       1.32836       1.07693      0.796800      0.628107      0.454517      0.342165      0.232586      0.150349
  22  17 3437.3465    2.8633  2.1057 12.3435 -0.0108  0.0364   0.0427   0.0928    0.0755   0.0000   439.5403       7.96535       9.97220       3.73407       3.15773      -2.96001       7.24374      -1.97733       2.12557       1.27399    -0.0915550      -1.31139     -0.998217      -1.15444     -0.289664    -0.0940396      0.168396     -0.105090       2.58327       3.37011       3.69072       3.73529       3.78539       3.62419       3.38434       2.94461       2.56174       2.19665       1.76362       1.39058       1.09934      0.824257      0.611521      0.443442      0.302587      0.207866
  22  18 3582.2476    2.3898  3.3448 11.8537 -0.0032  0.0464   0.0303   0.1277    0.0656   0.0000   437.1400       11.6044       1.46770       18.7243      -5.56823       3.62785      -3.67765      -11.4186     -0.920715      -6.94452     -0.954977      -2.06474      0.652534     -0.883583      0.271423     -0.278174      0.268183     0.0957648       3.19848       4.24528       4.81523       4.93505       4.93272       4.62476       4.29459       3.79156       3.29724       2.73189       2.30431       1.77132       1.41208       1.05944      0.764984      0.548912      0.373695      0.251984
  22  19 3726.9717    1.9752  4.9657 11.2212  0.0016  0.0592   0.0222   0.1616    0.0695   0.0000   430.0505       21.6634       18.1290       10.5171       4.48307      -7.72212      0.378606      -3.04030       9.39378      0.616002      -4.35065      0.499476      0.401653      -1.67584      -1.69767      0.903018       1.24907    -0.0173594       4.08204       5.34937       5.94583       6.26363       6.06224       5.89587       5.31969       4.84044       4.23344       3.48858       2.91618       2.34679       1.83002       1.36494       1.00948      0.702211      0.483295      0.331360
  22  20 3871.7617    1.5886  6.4160 11.1277 -0.0018  0.0727   0.0182   0.2162    0.0533   0.0000   427.9934       12.1645       10.8078     -0.781261       4.66039      -15.6488      -12.3830       1.16717    -0.0797064       5.67783      -1.21938      0.582254      -2.19965     -0.482878       1.37696     -0.224187      0.107101     -0.315044       5.12907       6.62376       7.51498       7.58544       7.46341       7.13140       6.58107       5.95412       5.28412       4.39560       3.67106       2.95454       2.28841       1.69473       1.25685      0.899153      0.603012      0.404029
  22  21 4016.1842    1.2782  8.0062 10.9602 -0.0026  0.0923   0.0155   0.2744    0.0453   0.0000   437.5629       9.84196       13.9482       16.7232      -10.1622      0.329094       4.79401      -12.8922      -3.95879      -2.32989       2.46256      -10.0645      -4.19724      -1.08968      0.768011     -0.954870     0.0302997      -1.32403       6.27796       8.39003       8.99877       9.60789       9.31299       9.23573       8.35228       7.59487       6.47370       5.42006       4.47503       3.58740       2.81526       2.11541       1.59837       1.12318      0.765606      0.526753
  22  22 4161.0511    1.0518  9.3941 10.8835 -0.0044  0.1147   0.0144   0.3412    0.0388   0.0000   440.9732       6.26197       21.3047       36.7509       2.51288      -18.0845      -10.6239       13.0016       15.5418      -2.19958      -20.7275      0.919619      -5.94461     -0.740458       2.45818      0.873387     0.0710915      0.312840       8.01582       10.3464       11.6919       11.9841       11.8081       11.4116       10.3737       9.46664       8.14759       6.93892       5.72347       4.58478       3.60969       2.63595       2.00133       1.42682      0.952139      0.644081
  22  23 4305.3141    0.8249 10.7979 10.8632  0.0006  0.1459   0.0137   0.4637    0.0319   0.0000   435.9724       17.1096       25.0075       17.5380      -12.9181      -18.4930      -2.45906     -0.209396       9.94851       1.99255       3.86367      -13.4556      -1.28072       2.90307      0.789783       1.24948      0.270446      -1.15060       10.1349       13.2110       14.7142       15.5388       15.1558       14.6031       13.4421       11.8846       10.3086       8.90222       7.15481       5.76920       4.46567       3.44086       2.49359       1.83039       1.20526      0.826073
  22  24 4450.7504    0.6411 12.7807 10.7855  0.0067  0.2123   0.0125   0.6372    0.0263   0.0000   410.3482       1.12951       38.3066      -13.0214       7.79199       17.8010      -12.3279       19.2649       43.8939     -0.548814      -4.17173      -1.34796       10.6217      -3.19605      -3.98494      -3.31019       1.92202      0.498663       14.2173       18.6181       21.0637       21.6360       21.3286       20.8097       18.8271       17.1354       14.8907       12.6505       10.2812       8.36675       6.62035       4.91399       3.64246       2.63024       1.75277       1.18247
  22  25 4595.0736    0.4147 10.7170 10.7544 -0.0204  0.2896   0.0142   0.8570    0.0255   0.0000   437.6357       51.2805       57.8680      -53.5763       12.2211       38.9670       8.71517      -39.3236       25.6628       35.0038      -36.4253      -32.5579       26.8656       14.2242      -12.5986      -10.7783     -0.277763       2.50546       18.3052       25.6402       27.3987       29.1855       28.4115       27.4725       25.7052       22.9769       20.3390       16.7197       14.1243       11.2649       8.81148       6.79532       4.96245       3.62500       2.35812       1.62097
  23   6 1804.1881    0.4017  0.3208  9.9115 -0.0028  0.0167   0.0145   0.0353    0.0390   0.0000   439.1109      0.215690       18.6883     -0.918034      -3.19600      -2.58406       1.00177       1.48832      -1.33839     -0.323279    -0.0537602      0.633655      0.401659      0.198229     -0.566759      0.270827     0.0706515     0.0734675       1.40549       1.87530       2.14421       2.19930       2.17659       1.99559       1.70436       1.55101       1.28565       1.14105      0.971277      0.770991      0.577647      0.430960      0.305783      0.194148      0.133220     0.0958619
  23   7 1969.6197    0.5839  0.5294  9.9801 -0.0026  0.0188   0.0159   0.0424    0.0534   0.0000   438.3109     -0.578891       18.8989      -1.99396      -2.31518       1.20582      -2.49409    -0.0846681     -0.171800     -0.129100      -1.30233     -0.528158      0.392842      0.386197     -0.418743    0.00675608     -0.112683    0.00442210       1.27203       1.62126       1.92408       1.76875       1.76057       1.79352       1.60949       1.47218       1.35489       1.06034      0.934815      0.724755      0.557093      0.435873      0.317904      0.241998      0.168957      0.120593
  23   8 2131.0942    0.8110  0.6949 10.2138 -0.0002  0.0220   0.0193   0.0476    0.0702   0.0000   441.9144      -1.51934       17.6099      0.359026      -3.14381       2.28208      0.577483      -1.05503     -0.734566     -0.700789      0.549774      0.200248      0.198847      0.769254      0.161484     0.0224995      0.182479     0.0239277       1.32711       1.89584       1.96389       2.15069       2.06947       1.98591       1.81418       1.59855       1.49370       1.23933       1.00815      0.743415      0.620959      0.469065      0.369657      0.274357      0.185374      0.129311
  23   9 2287.4797    1.2131  0.9336 10.2779 -0.0015  0.0233   0.0246   0.0545    0.1200   0.0000   441.4253      -1.35199       15.1104      0.138950    -0.0782597     -0.753023      -3.01612      0.171532       2.06075     -0.442533     -0.530975       2.25251     -0.438937     -0.584198     -0.270996    -0.0972710      0.184610     -0.107758       1.71447       2.27184       2.37934       2.38010       2.29918       2.04476       2.06002       1.87864       1.75886       1.49375       1.27306       1.02581      0.767687      0.590294      0.444050      0.318384      0.220878      0.146804
  23  10 2439.1977    1.5927  0.9586 10.9794 -0.0024  0.0233   0.0330   0.0580    0.1308   0.0000   439.4610       1.84785       10.8863      -2.08621      -4.79525     -0.223395      0.653800     -0.416727     -0.783260      -2.67197      0.458957     -0.179051      -1.47336     -0.297732      0.474954     -0.360615     -0.258663    -0.0672511       1.58012       2.11606       2.18430       2.37265       2.36745       2.27668       2.06647       1.87463       1.54518       1.44165       1.12942      0.973858      0.715632      0.550663      0.415602      0.285972      0.205987      0.140021
  23  11 2588.6521    2.1419  1.0342 11.1507 -0.0043  0.0227   0.0415   0.0585    0.1429   0.0000   438.8782    -0.0926483       10.3325      -4.94199       1.02641       6.86129       1.97651      -1.65141       2.81218      -1.48116      -2.11225      -1.25740      0.507081    -0.0768164     -0.782651    -0.0833028      0.236211     -0.277832       1.60845       2.05502       2.25684       2.28936       2.51897       2.27686       2.07744       1.87680       1.59740       1.35251       1.13640      0.861969      0.705599      0.528674      0.398130      0.273519      0.204426      0.141822
  23  12 2737.6075    2.6473  1.0597 11.8138  0.0012  0.0235   0.0510   0.0589    0.1242   0.0000   438.6631       4.46524       14.4686      -1.43251      0.342873     -0.667049      -1.92427      -3.95451      0.980292       1.69226       1.73929     -0.129315     -0.631959     -0.134669     -0.492273     -0.150165      0.307183    -0.0260657       1.59199       2.16670       2.15023       2.36531       2.45604       2.26538       2.19530       1.84677       1.65887       1.33382       1.15664      0.943049      0.723366      0.547828      0.408001      0.284181      0.211457      0.148434
  23  13 2886.1158    3.3977  1.0172 12.0979 -0.0006  0.0240   0.0680   0.0584    0.2073   0.0000   442.1364       7.71851       13.1231     -0.250316    0.00637137     -0.612716     -0.398375      -2.44776       2.35755      0.428133      0.962565      -1.39960     -0.264257    -0.0570020    -0.0378810     -0.586532     -0.280313    -0.0317977       1.70110       2.00898       2.27802       2.49467       2.29060       2.18393       2.27334       1.86411       1.58095       1.38734       1.17483      0.886725      0.696541      0.570360      0.437284      0.288655      0.211321      0.150029
  23  14 3033.5015    3.8180  0.9337 12.9697 -0.0044  0.0238   0.0808   0.0537    0.1436   0.0000   436.8333       6.21856       11.7853      0.285316       1.39858      -1.59403      0.779831      -4.08146      -1.69199     -0.516329       1.31370      -1.00817     0.0105364       1.36141    -0.0351958    -0.0850113     -0.371478     -0.483231       1.66230       2.31341       2.36145       2.42340       2.42019       2.26322       2.19564       1.93091       1.68772       1.46613       1.24171      0.997326      0.776239      0.576598      0.413882      0.296449      0.216810      0.150247
  23  15 3179.7662    3.7630  1.2196 12.9924  0.0002  0.0270   0.0708   0.0655    0.1112   0.0000   438.4443       7.96242       19.0867       7.19025      -7.71722     -0.867780      -1.37775       1.98733     -0.166094      -3.89709     0.0718356     -0.535082     -0.308033      0.237522      0.334035     -0.117768     -0.165885     0.0970002       1.95249       2.44113       2.81881       2.87240       2.77546       2.55907       2.43156       2.22365       1.93348       1.75297       1.41584       1.15394      0.884037      0.679002      0.495628      0.357166      0.246441      0.168227
  23  16 3325.5311    3.4104  1.7080 12.4840 -0.0001  0.0311   0.0540   0.0791    0.0925   0.0000   439.8308       9.91723       17.3805      -4.39785     -0.588826      0.311392     -0.767683       2.38457       2.13738      -3.98582       1.54456      -3.55850      0.662657      0.103679     -0.192369     -0.183488      0.184986      0.255272       2.15416       2.91151       3.00884       3.20211       3.08885       2.88489       2.67418       2.57705       2.23426       1.95277       1.59182       1.28078       1.00708      0.770770      0.577779      0.406832      0.291425      0.196408
  23  17 3471.3386    2.8814  2.5725 12.0661 -0.0005  0.0376   0.0366   0.0992    0.0683   0.0000   449.0293       6.62604       4.23837       2.58353       12.6071      -1.51510       2.24790      -1.21819      -3.11917      0.693551      0.622973      0.190609     -0.924409     -0.587515       1.01974     0.0734306     -0.212592      0.288826       2.50366       3.30527       3.69243       3.71350       3.78186       3.59044       3.38202       3.09878       2.57892       2.30844       1.88663       1.46455       1.23241      0.892711      0.692442      0.495481      0.345707      0.239478
  23  18 3616.8016    2.2478  3.5599 11.9224 -0.0020  0.0484   0.0280   0.1341    0.0560   0.0000   435.8442       9.61497       13.1537       1.90853       3.64072     -0.138701      -9.00857      -5.68210      0.360844      -1.83769       2.06256      -3.69313     -0.849153      -2.02041      0.859893      0.412871      0.713896     -0.184401       3.22710       4.25986       4.76380       5.00343       4.86090       4.81902       4.31855       3.93804       3.40328       2.88466       2.40204       1.91278       1.49654       1.18690      0.866571      0.619716      0.438197      0.298063
  23  19 3762.0634    1.8347  5.3909 11.3170 -0.0009  0.0610   0.0204   0.1760    0.0562   0.0000   443.4208       9.05000       2.71976       13.2837      -7.83277      -2.53985      -4.81385      -1.35588       1.32526      -2.68131      -1.66975      -1.35564       1.17928      -1.51727     -0.488204     -0.330197    -0.0644714     -0.450611       4.11858       5.32750       5.99189       6.26756       6.14929       5.95704       5.56135       4.91601       4.34081       3.73908       3.05460       2.45953       1.92781       1.51359       1.11096      0.817696      0.561277      0.386499
  23  20 3907.4383    1.5030  6.9409 11.0227 -0.0023  0.0742   0.0168   0.2248    0.0508   0.0000   435.8115       16.1168       13.4636     -0.506625      -6.78940       7.34590      0.678061       1.78143     -0.623352      -12.0628       2.61021      0.183734      0.945016      -1.91825       1.39039      0.736353     -0.228978      -1.23900       5.11123       6.51667       7.40662       7.55066       7.58309       7.30508       6.70156       6.09597       5.35964       4.54436       3.76228       2.98702       2.38125       1.84016       1.39080      0.987623      0.704032      0.483292
  23  21 4052.4798    1.2585  8.9467 10.8624 -0.0031  0.0957   0.0143   0.2872    0.0415   0.0000   442.1342       30.5908      -2.01616       5.23086      -12.3046      -8.18385      -12.5188      -7.88879       14.3945       5.42925     -0.311808      -5.79399       8.87624     -0.711091      -2.71506      0.352567       1.34211     -0.877408       6.22512       8.19809       9.26597       9.52719       9.46217       9.33010       8.36756       7.74755       6.69421       5.74443       4.73685       3.93865       3.04229       2.34103       1.75192       1.29294      0.853837      0.607038
  23  22 4197.5253    0.9493 10.1189 10.9419 -0.0022  0.1290   0.0146   0.4028    0.0351   0.0000   425.6188       21.8623       30.8362       7.17327       15.3780      -6.42935      -4.82963      -1.76227       12.7625      -9.63871      -1.34758      -3.23258      -8.07394      -4.05475      -1.28658      -1.73261      0.202561     -0.139449       8.14565       10.9713       12.2000       12.8346       12.4499       12.2762       11.3640       10.1591       8.95735       7.67649       6.38122       5.18652       4.08900       3.16545       2.33760       1.71803       1.16081      0.799608
  23  23 4342.7839    0.7080 11.1050 10.9454 -0.0027  0.1732   0.0151   0.5628    0.0309   0.0000   412.0949       2.76355       36.9304       34.2988      -1.13120      -21.0405      -22.2125       34.5873       17.1669      -9.61703      -12.4230       17.7969       6.27855      -5.67925      -1.16060       2.39322      0.927458      0.193459       11.0212       14.5810       16.6300       16.9534       16.9673       16.5800       15.1959       13.8415       12.0394       10.4068       8.43881       6.87046       5.50508       4.22480       3.17418       2.34298       1.59891       1.10819
  24   7 1993.5572    0.6243  0.5998  9.9632 -0.0014  0.0192   0.0158   0.0463    0.0562   0.0000   438.2056      -1.47670       19.6572     -0.234568      -3.29453       1.62863     -0.208292       2.99790     -0.263379      -2.50945      0.472827      0.582935     -0.319519     0.0291200     0.0483344     -0.333345      0.179617     -0.118344       1.28065       1.59651       1.72111       1.89696       1.91375       1.67795       1.63401       1.43129       1.35340       1.14680      0.963497      0.772704      0.615284      0.483375      0.347010      0.261838      0.176502      0.124173
  24   8 2156.7774    0.8749  0.7178 10.2639 -0.0031  0.0207   0.0201   0.0477    0.0713   0.0000   441.0602      -1.22698       15.3974      0.137869     -0.890973     -0.387743     -0.944101      -1.15309       1.22822      -1.28399      0.548114      0.190252      0.500626   -0.00596521     -0.764004      0.199071      0.258678    -0.0994306       1.32162       1.88245       1.86563       2.11897       1.89343       1.88719       1.75321       1.64821       1.44017       1.27087       1.04920      0.861704      0.672561      0.530181      0.376803      0.286640      0.201797      0.140305
  24   9 2314.3694    1.1937  0.9178 10.8309 -0.0045  0.0232   0.0249   0.0564    0.0823   0.0000   441.7898       1.65687       14.9277       4.88297      -1.80156      -1.21612     -0.680046       2.92358      0.362557      -1.98444       2.45983      0.659784       1.17431      0.928568    0.00224195     -0.385054    -0.0539199      0.161754       1.43771       2.08442       2.14746       2.30988       2.28203       2.21386       2.00104       1.87121       1.57734       1.43048       1.14939      0.931731      0.732543      0.574339      0.415116      0.315503      0.230606      0.157115
  24  10 2467.0341    1.6888  1.0102 11.0481 -0.0066  0.0230   0.0330   0.0556    0.1342   0.0000   439.9941      -2.37413       14.3654      -2.25430      0.787860    -0.0834913      -3.46017     -0.440399      0.878529     -0.550138      0.901309      0.743559       1.10036     -0.856671    -0.0369820     -0.634131      0.253823     -0.280887       1.51890       2.01522       2.22365       2.35923       2.38044       2.25102       2.12445       1.76815       1.64313       1.37789       1.13477      0.936651      0.725559      0.562961      0.411438      0.326976      0.223037      0.153191
  24  11 2617.6994    2.0777  0.9691 11.8025 -0.0013  0.0226   0.0425   0.0584    0.1048   0.0000   440.2378      0.501663       13.4953      0.970758      -2.55534       3.67300      -3.56287     0.0598654     -0.387501     -0.535095       3.07541      0.693518     -0.673444      0.497929     -0.888052     -0.319579      0.483538     -0.187746       1.42011       2.00128       1.99356       2.19956       2.09373       2.02852       1.99023       1.76785       1.60599       1.36843       1.08437      0.897539      0.714713      0.577776      0.432279      0.306174      0.228901      0.160765
  24  12 2767.7067    2.8819  0.9078 12.0557 -0.0003  0.0212   0.0570   0.0513    0.1125   0.0000   439.9806       2.95116       17.4340       1.05512     -0.513038      -1.41009       1.40283      -2.88265     -0.726078      0.874742    -0.0529336     -0.748300     -0.159670       1.07738      0.129541     0.0769243     -0.246580    -0.0286153       1.41477       1.93543       2.20693       2.22373       2.40886       2.18384       1.98190       1.84568       1.50162       1.26531       1.06798      0.808550      0.671531      0.503614      0.376869      0.272616      0.199367      0.141311
  24  13 2917.0045    3.4049  0.9686 12.5159 -0.0006  0.0224   0.0672   0.0558    0.1283   0.0000   439.1249       2.75735       16.1552       3.89031      0.483365      -3.84378      0.853362      -3.89126     -0.291575    -0.0807249      0.305929      -1.07807     0.0891462     -0.369829     -0.120530      0.274086     -0.134927     0.0300014       1.45806       1.84292       2.12454       2.23102       2.22648       2.05498       1.98864       1.77951       1.53119       1.29951       1.12791      0.880964      0.676023      0.537900      0.407797      0.309850      0.219524      0.145011
  24  14 3065.1107    4.1429  0.9833 12.6694 -0.0024  0.0218   0.0837   0.0585    0.1963   0.0000   441.6449       4.05601       14.4490       1.34706      0.854194     -0.425561     -0.210080     -0.556968      0.142753      -1.68723      -1.68947     -0.601097      -1.05642     -0.578749      -1.05316     -0.716384    -0.0741478    0.00361803       1.39266       1.90871       2.05799       2.07394       2.12908       2.05343       1.86029       1.69392       1.54861       1.26817       1.10683      0.867432      0.684553      0.544177      0.402427      0.299178      0.220270      0.152726
  24  15 3211.9983    3.8821  1.2182 13.1838 -0.0032  0.0269   0.0759   0.0671    0.1245   0.0000   439.4069       7.99882       15.1315      -3.53705     -0.179795      -6.91336     -0.256388      -5.09809     -0.558179      -1.11494     -0.208790      -1.55828      0.381307      0.945185    -0.0802488      0.205650     0.0318402      0.276637       1.90151       2.59419       2.78427       3.00956       2.98488       2.88240       2.70086       2.44292       2.03703       1.68179       1.38506       1.04655      0.836347      0.665702      0.516688      0.378214      0.286616      0.202486
  24  16 3358.5540    3.3662  1.6904 12.7057 -0.0030  0.0305   0.0541   0.0786    0.0841   0.0000   440.6559       5.05701       11.4490       2.21454       2.15613       2.62820      -4.47432      0.842729       3.26439      -1.53247      -1.93087      -1.95123       1.25087     -0.771828      0.754441     -0.290479   -0.00283697      0.409819       1.97404       2.67156       2.88152       3.00479       3.12155       2.89969       2.77848       2.40238       2.18228       1.84106       1.54626       1.21398      0.956788      0.775902      0.579455      0.422954      0.305843      0.216928
  24  17 3504.8463    2.6725  2.8648 12.0510 -0.0012  0.0399   0.0332   0.1076    0.0629   0.0000   445.2907       14.4143       8.84452       1.01885       4.42736       5.35336      -2.09984      -4.49525       1.00595       2.37623       3.43495      -4.68469       1.69711       1.26027     -0.792058      0.845680      0.511339     -0.139496       2.63679       3.35298       3.77306       3.85795       4.00163       3.71440       3.53958       3.24422       2.80950       2.36114       2.03556       1.60677       1.31647       1.01907      0.766438      0.565168      0.403256      0.280350
  24  18 3651.0249    2.1376  4.2211 11.6682 -0.0016  0.0517   0.0240   0.1408    0.0514   0.0000   440.0621       12.8256       6.02886       10.5983       4.98714      -4.68153      -6.75924      -2.96089      -2.44116       3.38080       5.15543      -2.08016       2.43745      -2.03144     0.0741183      0.149389     -0.460587     -0.457207       3.26329       4.32803       4.91368       4.92685       5.06147       4.87989       4.55236       4.16976       3.61671       3.08065       2.63304       2.03615       1.68859       1.32399      0.987330      0.727413      0.524363      0.367525
  24  19 3796.9071    1.8022  5.8141 11.2497 -0.0019  0.0629   0.0193   0.1802    0.0530   0.0000   432.7962       3.11612       10.8463       6.04922      -10.6348      -7.62202       3.91305       5.49881       5.83625       3.83702       1.34368      -5.29003     0.0199102       3.08802      -1.66374      -1.34086     -0.797093     -0.284845       4.07332       5.40268       6.03830       6.22035       6.12015       6.01622       5.66221       5.11022       4.53230       3.84099       3.14085       2.58024       2.04755       1.63203       1.19532      0.915492      0.655066      0.456992
  24  20 3942.6286    1.4079  7.2655 11.0982 -0.0020  0.0792   0.0164   0.2357    0.0457   0.0000   434.3931       14.4104       1.49679       4.97223       3.46005      -4.65291      0.115613     -0.693745      -4.47427       4.93836       1.34234      -3.35179      -2.17623       2.62460       3.20897       2.03403     -0.286513     -0.695003       5.02356       6.65515       7.37470       7.79181       7.66188       7.34215       6.97389       6.28640       5.55353       4.81238       4.08567       3.32070       2.62122       2.03712       1.52855       1.17363      0.806505      0.568112
  24  21 4088.5252    1.1406  8.7341 10.9734 -0.0017  0.0988   0.0150   0.3038    0.0402   0.0000   446.2314       26.9769       37.6498      -31.7633      -24.0901      -3.11526      -3.52567      -6.80610      -2.22949      -7.32483      -7.66906      -10.1781      -3.64077       3.16934      0.888576      -1.46692      -1.39428     -0.281080       6.23973       8.26344       9.23552       9.66429       9.31567       9.34465       8.49942       7.82746       6.92544       6.05460       4.97729       4.08539       3.28071       2.56787       1.91187       1.43713      0.998782      0.705503
  24  22 4234.0561    0.8435  9.9820 10.9887 -0.0062  0.1362   0.0151   0.4363    0.0340   0.0000   446.6776       17.8490       10.5349       6.15511      -6.96401     -0.644658       7.62553      -6.70078       17.8651       7.71586       6.11088      -12.9054     -0.984537      -1.34733       1.17773       3.31336     -0.886610      0.140200       8.27972       11.0407       12.4266       12.8537       13.0619       12.5890       11.6787       10.7305       9.40334       8.19530       6.74543       5.70399       4.32462       3.54257       2.64099       1.99641       1.34450      0.964262
  25   5 1674.0658    0.2872  0.2409  9.8126 -0.0016  0.0130   0.0118   0.0302    0.0309   0.0000   440.0912      -1.04714       21.1358       2.75407      0.538433      0.136316     -0.326965     -0.369214    -0.0600964     -0.100032      0.563118      0.336031     -0.354349     0.0842284    -0.0624156     -0.339580    -0.0450013    -0.0223103      0.829579      0.991468       1.24268       1.25415       1.24895       1.21199       1.09952       1.09132      0.921820      0.768458      0.713682      0.586976      0.440832      0.365010      0.249086      0.245508      0.152376     0.0983371
  25   7 2016.9047    0.6249  0.5917 10.0763 -0.0035  0.0184   0.0157   0.0449    0.0539   0.0000   442.3234     -0.423539       16.5824      -3.98192     0.0774113       3.31999     -0.498618      0.470860     -0.549014      -2.43384      0.870047       1.19498     0.0112300     -0.880218     0.0515060     -0.336400     -0.149638      0.207464       1.18085       1.55873       1.74602       1.66732       1.75661       1.71653       1.63303       1.52130       1.28165       1.11939      0.911006      0.723981      0.609427      0.512934      0.350010      0.273947      0.205996      0.143787
  25   8 2181.7429    0.9435  0.7892 10.2284 -0.0020  0.0214   0.0201   0.0465    0.0791   0.0000   442.2379      -1.00128       18.0391       1.33232      -1.74089      -2.43900      -1.58047     -0.760018      -1.31260      -1.44190       1.60451      -2.08951      0.991999     -0.514587     -0.296134      0.161251     -0.326346     0.0160493       1.40948       1.81411       1.85636       1.89399       1.99863       1.98032       1.86894       1.62811       1.42720       1.27345       1.12567      0.919308      0.754370      0.555482      0.433014      0.327225      0.239840      0.163723
  25   9 2340.4868    1.2975  1.0654 10.5292 -0.0027  0.0232   0.0243   0.0574    0.1045   0.0000   441.1655       2.52491       18.4490      -2.17471       1.70871       3.27030      0.861200       2.35655       1.12208     -0.240540      0.534287     -0.977211     -0.683917     -0.515495      0.908186     -0.359108     -0.348856      0.142820       1.44263       1.93769       2.08355       2.16073       2.23842       2.12433       1.97217       1.77194       1.63674       1.36992       1.20204      0.963301      0.799662      0.610555      0.452078      0.350529      0.250714      0.173438
  25  10 2494.3789    1.7555  1.0546 11.0744 -0.0042  0.0235   0.0329   0.0568    0.1326   0.0000   438.3925       1.35639       12.7298       2.18327      -7.39126     -0.122452    -0.0621671      -1.08322      0.816116      -2.98276      -1.22565      0.213944     -0.414546      0.871085     -0.825357      0.853447      0.501586     -0.333897       1.45504       2.02612       2.10512       2.32633       2.33475       2.23793       2.08771       1.83546       1.66723       1.36848       1.21331      0.972164      0.752292      0.602211      0.460855      0.338605      0.252190      0.169720
  25  11 2646.2636    2.3093  0.9329 11.7821 -0.0002  0.0217   0.0453   0.0528    0.1183   0.0000   440.0280       1.73720       12.8694       1.89236      0.281239      -3.51627      -2.97498       2.41258      -1.75680      -2.30476      -1.08265     -0.595324       1.04054     -0.200818      0.268371    -0.0707207      0.186002    -0.0904786       1.42663       1.81750       1.99853       2.01994       2.03344       1.96460       1.89635       1.74093       1.53509       1.34992       1.11019      0.940790      0.731352      0.575381      0.448328      0.335763      0.249336      0.177333
  25  12 2797.3368    2.9701  0.9332 12.2178 -0.0039  0.0213   0.0589   0.0534    0.1080   0.0000   437.0020       6.54192       13.5484       3.05130      -2.78903       3.97937       2.12169      0.310886      -1.81323      -1.94050      -1.38313      -1.48139      0.593458     -0.233799      0.293781     -0.484928     0.0824620     -0.166827       1.44871       1.85593       2.01187       2.07061       2.14446       2.02320       1.95691       1.76260       1.59852       1.29408       1.05718      0.891588      0.689130      0.530686      0.423851      0.327340      0.253482      0.176599
  25  13 2947.4588    3.6068  0.9308 12.6366 -0.0040  0.0208   0.0722   0.0518    0.1116   0.0000   437.6484       3.80646       16.7399      -1.17516     -0.243279      0.641527       2.38317     -0.674314      0.730685      0.468434      -1.16918       2.07882      -1.25960     -0.721127     -0.539388     -0.608164      0.266951     -0.108085       1.42567       1.80846       1.86759       2.00110       2.02176       1.96300       1.85065       1.66394       1.45721       1.28286       1.12117      0.908868      0.714469      0.539986      0.429760      0.331864      0.239614      0.163380
  25  14 3096.2258    3.8293  1.1419 12.8875 -0.0048  0.0249   0.0744   0.0629    0.1686   0.0000   438.0749       5.36811       12.2018      -1.77005       1.47451      -3.10346      -4.32234      -3.05662      -1.12170      -2.84183     -0.809163      0.681223      0.953230      0.147959    -0.0837049     -0.642197     -0.133917   -0.00632119       1.64657       2.27125       2.44908       2.64971       2.69012       2.51856       2.40836       2.11142       1.83314       1.54183       1.31067       1.04656      0.828095      0.664077      0.480550      0.372650      0.266377      0.193644
  25  15 3243.9140    3.7543  1.2478 13.0964 -0.0062  0.0267   0.0730   0.0680    0.1432   0.0000   439.7273       4.89191       14.2847       2.21234       2.99521      -2.57055      -1.38307      -6.12998       2.87826     -0.841676      -2.46089      -3.12551     -0.506871     -0.781307     -0.226705      -1.39591      0.439920    -0.0267699       1.76393       2.33253       2.53908       2.58807       2.60837       2.35978       2.29084       2.16403       1.90203       1.70669       1.51465       1.28003       1.03263      0.767212      0.563553      0.441639      0.310224      0.215610
  25  16 3391.1256    3.1575  1.8732 12.7170 -0.0022  0.0322   0.0479   0.0823    0.0783   0.0000   443.2024       7.77615       11.4851      -4.04535       6.24570      -6.34834      -7.60954      -5.62385      0.873920   0.000519888      -1.10696      -1.46573     -0.557756      -1.05398     -0.198314    -0.0291330     -0.346259     -0.209748       2.03806       2.73624       3.01586       3.19396       3.16176       3.07411       2.86977       2.61983       2.25781       1.94371       1.67594       1.35916       1.12629      0.861483      0.658827      0.481777      0.342083      0.242399
  25  17 3538.1618    2.5894  3.1602 11.9193 -0.0004  0.0419   0.0301   0.1104    0.0616   0.0000   442.8542       13.7176       1.41552      -2.47150      0.560949       1.07201      -4.83001      -4.14948      -4.30815      -1.48203      0.475027     -0.740122      -1.48277     -0.164766      0.326073     -0.373961     -0.772186      0.331362       2.47473       3.40709       3.73897       3.96521       3.95397       3.95895       3.53113       3.27389       2.93412       2.45360       2.13621       1.70781       1.39062       1.07712      0.829920      0.626338      0.439269      0.316712
  25  18 3684.9911    1.9826  4.3431 11.7122 -0.0012  0.0535   0.0226   0.1481    0.0479   0.0000   441.4393       13.1203       4.45768      -3.07876       5.80394       5.81774      0.499536      -3.45301       8.92488       2.55429       4.98710      -1.31379       3.29849    -0.0609937      0.339985      0.738079     -0.340547      0.235448       3.27257       4.31386       5.02045       5.05686       5.18448       4.93694       4.50842       4.29886       3.73838       3.22862       2.75309       2.23138       1.83253       1.42173       1.08191      0.806451      0.570773      0.413556
  25  19 3831.3018    1.6423  5.9999 11.2997 -0.0018  0.0662   0.0183   0.1886    0.0483   0.0000   439.0185       7.43893       18.1390       4.02817       8.26095      -17.2119      -2.35436       12.0837       6.45838      0.857546      -4.09713      -6.73689       2.09762       1.12760      -1.42206     -0.956119     0.0838185      0.221823       4.04615       5.33867       6.07182       6.02191       6.40658       5.90610       5.71331       5.23004       4.60804       4.04020       3.33512       2.78643       2.26453       1.73971       1.35011       1.02446      0.729948      0.528469
  25  20 3977.3710    1.3545  8.0597 11.0313 -0.0008  0.0845   0.0153   0.2541    0.0430   0.0000   440.1013       18.2333       3.86845      -3.70982       11.8519       1.70635       9.29734      -5.09233      -7.67963      -1.83024      -1.48499      0.581045      -3.47156      0.379909       1.65704       3.58523       2.56533     -0.326187       5.07978       6.71255       7.64117       7.62581       7.76025       7.88121       7.00762       6.57995       5.81458       5.02901       4.33735       3.51849       2.85375       2.26242       1.71129       1.29857      0.928044      0.658079
  25  21 4123.6731    1.0598  8.9290 11.0665 -0.0069  0.1048   0.0152   0.3238    0.0365   0.0000   430.3159       2.94227       20.5141       7.56798      -16.3807      -5.02163      -4.37223      -15.0548       3.03035      -2.04927      -8.11285       1.90593       3.04708      -9.18278      -1.78739       5.59270       1.73053      -2.24171       6.31063       8.25755       9.42133       9.69799       9.64722       9.62790       8.86191       8.20586       7.27654       6.24571       5.42550       4.33642       3.50822       2.81930       2.15606       1.63613       1.15107      0.818382
  25  22 4270.3220    0.8254 10.2737 11.0307 -0.0067  0.1418   0.0152   0.4550    0.0300   0.0000   432.2713       10.9752       45.1342       11.8705       2.32901      -8.13804      -16.7568       19.2427       15.3710       9.01881      -6.09627      -11.6254       1.42012      -9.36260       1.15240       2.23903      -1.86956      -2.13624       8.16006       11.0603       12.1869       12.9258       13.1103       12.4970       11.9318       10.7507       9.88338       8.31564       7.21307       5.79199       4.76575       3.71220       2.89965       2.16625       1.55927       1.11170
  26   7 2039.7235    0.6545  0.6857 10.1172  0.0002  0.0221   0.0154   0.0491    0.0572   0.0000   438.8539      -2.17317       18.7340      0.227523     -0.509706       2.12308      -2.42674      -1.09879       2.16961      -2.14839       1.13123    -0.0494985     -0.572044     -0.603030    -0.0482340    -0.0829284      0.221340     -0.138851       1.31017       1.66448       1.65836       2.12194       2.05008       1.89667       1.65215       1.67455       1.54506       1.29115      0.980607      0.864599      0.723232      0.575223      0.409019      0.313706      0.244280      0.165868
  26   8 2206.0095    1.0096  0.8532 10.3486 -0.0006  0.0207   0.0206   0.0534    0.0807   0.0000   440.6964      0.798097       15.4444      -1.52821      -2.50976       3.58900     -0.992505     -0.119416      0.845644      -1.04708     0.0158123       1.14312     -0.525364     -0.450492      0.409710      0.413979      0.391893     -0.189788       1.23665       1.57340       1.77808       1.79072       1.84927       1.84464       1.67498       1.53747       1.35248       1.17795       1.03574      0.840917      0.695016      0.530537      0.430710      0.314470      0.231011      0.163437
  26   9 2366.0715    1.3515  1.0672 10.7894 -0.0064  0.0225   0.0256   0.0612    0.0975   0.0000   437.9157      0.415612       12.1977       2.46958      -1.18741      -3.93734       2.09010       1.38570    -0.0275358     0.0878176      -1.22521      -1.71972      -1.19493      0.177442      0.109526     -0.164878     -0.111515      0.150095       1.43552       1.77978       1.96178       2.05499       2.10893       1.96862       1.86654       1.68890       1.56278       1.39184       1.21183      0.998399      0.794174      0.624438      0.508586      0.388639      0.272523      0.189508
  26  10 2521.2081    1.8079  1.0578 11.4800  0.0002  0.0229   0.0338   0.0601    0.0949   0.0000   438.8216     -0.682046       13.8215       3.13935     -0.339975      -1.51905       1.90625      -1.01752      -1.50538     -0.666089     -0.229139      0.622665     -0.629545     -0.474491    -0.0464867     -0.164778      0.581141      0.165288       1.46463       1.93558       1.98845       2.15295       2.14219       1.97704       1.88857       1.76586       1.62338       1.48119       1.27895       1.00416      0.829631      0.660411      0.512212      0.389704      0.287565      0.209126
  26  11 2674.3841    2.4278  1.0892 11.5548 -0.0018  0.0230   0.0438   0.0580    0.1719   0.0000   440.4432       1.08751       17.3725      -2.70373       3.34007       2.17932       2.08100      -1.90709     -0.856679      0.463382      -1.04341      -1.51998     0.0404400     -0.137434       1.09381      0.148905      0.309239      0.146230       1.38730       1.90192       2.10839       2.17658       2.24734       2.15755       2.05856       1.85406       1.62055       1.38845       1.20537      0.960122      0.783197      0.656176      0.487429      0.365963      0.258191      0.185990
  26  12 2826.5856    3.0681  0.8768 12.4390 -0.0020  0.0201   0.0591   0.0501    0.0998   0.0000   439.0404       3.31115       15.0715       1.85149    -0.0389234      -3.09355      0.305337      0.147040     -0.857506      -1.49660     -0.168755      0.216467     -0.660790     -0.745649     -0.254753     -0.236969     -0.617738    -0.0897728       1.31638       1.68883       1.77156       1.77697       1.78035       1.82346       1.78058       1.54970       1.44001       1.24180       1.04038      0.895019      0.717149      0.595850      0.441372      0.339078      0.238869      0.176828
  26  13 2977.5015    3.8645  0.9593 12.3887 -0.0011  0.0197   0.0710   0.0499    0.1290   0.0000   441.2745       7.84227       15.2012      0.987182     -0.839374     -0.591570       2.39880      -1.52639     0.0287724      -2.31283       1.79907     -0.345250     -0.446583     -0.895523      0.196454     -0.594155     -0.139995    -0.0535343       1.22335       1.61685       1.76764       1.83928       1.89109       1.77092       1.66244       1.60637       1.36500       1.24713       1.01876      0.852333      0.683270      0.527940      0.412436      0.327216      0.243657      0.177745
  26  14 3127.0037    3.8594  1.0680 13.2045 -0.0040  0.0236   0.0752   0.0593    0.1140   0.0000   438.3776       4.43591       13.9005       3.84700      -1.98715     -0.425665       1.08822      0.136755    -0.0670829      -2.85420      0.807896     -0.359512     -0.238585     -0.508650     -0.674598     -0.875178      0.553353      0.197486       1.47184       1.92197       2.13352       2.20542       2.23614       2.12965       2.05616       1.81583       1.61370       1.47039       1.22215       1.00147      0.836595      0.652869      0.508827      0.370244      0.281991      0.187118
  26  15 3275.4490    3.6615  1.4452 12.7293 -0.0048  0.0285   0.0635   0.0720    0.1539   0.0000   441.7799       3.85480       11.3846       4.26806       1.86917       3.71417     -0.794190      -2.46174      -1.64013       1.17687     -0.652911      0.571278      0.876845    -0.0326415      0.204673     -0.836541     0.0618392      0.235465       1.77082       2.35398       2.65519       2.66241       2.70179       2.39045       2.43246       2.18732       1.95952       1.78018       1.57202       1.33290       1.06268      0.874834      0.633410      0.490433      0.347478      0.249293
  26  16 3423.3862    3.0189  2.1712 12.5588 -0.0031  0.0348   0.0435   0.0928    0.0817   0.0000   436.0698       4.42437       12.2679      0.412403      -1.39930      -5.06117      -1.00336       3.55428      -2.68293     -0.607229     -0.784651      -1.88979      0.119171     0.0178510      0.484320    -0.0745576      0.583142     -0.689832       1.98344       2.77750       2.86628       3.08817       3.10208       2.99107       2.84282       2.74627       2.38593       2.04679       1.72213       1.45415       1.19395      0.932540      0.726840      0.557369      0.414043      0.300060
  26  17 3571.0573    2.3766  3.2133 12.1649 -0.0015  0.0431   0.0290   0.1193    0.0524   0.0000   440.0984       14.1468       8.59264       5.01844      0.866597      -7.59991       2.79466      0.620594       6.02020      -5.02517      -1.96816       2.85524      -1.85355      -1.12049     -0.656163      0.437298      0.666622      0.324031       2.51246       3.34352       3.88106       3.85684       4.00709       3.88210       3.57737       3.32021       2.99391       2.56400       2.18259       1.83780       1.49384       1.18166      0.910592      0.690495      0.490813      0.354410
  26  18 3718.5918    1.9645  5.0375 11.4053 -0.0015  0.0556   0.0205   0.1518    0.0532   0.0000   441.4619     0.0443232       17.8854     -0.243522       4.41728       1.84744      -6.18877      -2.03360       7.36929      -2.62412      -5.24276      -3.40501      0.772252      -1.74767     -0.272930     -0.192326      0.332752      0.319593       3.24213       4.34100       4.88590       4.95529       5.16452       4.86501       4.66182       4.30079       3.88530       3.33341       2.86395       2.35262       1.93311       1.54552       1.19389      0.906583      0.646071      0.465594
  26  19 3865.4517    1.5933  6.9070 11.1881 -0.0030  0.0696   0.0168   0.2062    0.0453   0.0000   443.9285       4.62215       15.5175       4.18385       20.4880      -5.96434       2.24965      -5.29990       3.16143      -12.6835       5.74112      -1.67980     -0.622652       1.98316       1.44066     -0.489100      -2.04898     -0.378709       4.07979       5.37177       6.13794       6.24500       6.33187       6.33422       5.71799       5.45073       4.84327       4.10870       3.63784       2.91920       2.39295       1.95414       1.48608       1.12975      0.813890      0.603664
  26  20 4012.0263    1.2753  8.4045 11.0429 -0.0011  0.0860   0.0153   0.2687    0.0414   0.0000   433.4226       15.7380       27.8019       9.73442      -15.0306      -6.14717      -8.98615       5.11866      -8.26878      -10.2394       1.47313      0.883644      -9.03046      -3.14547      -2.31657       2.20036      0.478596      0.397290       5.06402       6.64359       7.44209       7.83172       7.84659       7.90828       7.26391       6.71924       5.94894       5.12539       4.36451       3.70323       2.96168       2.35816       1.84973       1.39079       1.01510      0.741982
  26  21 4159.1316    0.9499  9.3711 11.1259  0.0035  0.1144   0.0161   0.3846    0.0344   0.0000   441.1981       13.2435       30.3516       3.37620      -14.6441      -16.8269      -5.42627     -0.274823       7.78780      -10.9417       2.37124      -1.32681     -0.884185      -2.28305      0.737565     -0.199124      -1.70182    -0.0878610       6.59545       8.61102       9.73685       10.2609       10.1674       10.3242       9.40473       8.69086       7.82446       6.82941       5.77353       4.95789       3.96129       3.16242       2.47020       1.87248       1.33118      0.969772
  26  22 4305.5019    0.6372  7.9809 11.1636 -0.0287  0.1430   0.0191   0.5159    0.0355   0.0000   441.6783       13.3403       50.1933       45.1280       5.35209       10.3692      -2.59406       10.8407      -13.0474       10.0898       3.64287      -7.98018      0.342651      0.359326      0.620576      -5.76244       2.38231      0.650439       8.19921       10.5867       12.1796       12.8839       12.7151       12.5285       11.7829       10.6457       9.73339       8.49192       7.30420       6.12612       4.87309       4.00886       3.05569       2.35937       1.64467       1.20311
  27   5 1713.5838    0.3276  0.2673  9.8088 -0.0083  0.0158   0.0134   0.0324    0.0323   0.0000   440.3325     -0.235167       21.1271       1.49470      -3.56154     -0.502941     -0.433532     -0.761363      0.494577      0.972180    -0.0696601     0.0605461      0.857393      0.250358      0.187684     0.0926177      0.182965    -0.0456422      0.838241       1.09418       1.32848       1.12569       1.40804       1.12234       1.23511       1.17294      0.879899      0.893307      0.712786      0.555752      0.497374      0.378435      0.314370      0.231187      0.162315      0.130667
  27   6 1889.7563    0.5143  0.4413 10.0187 -0.0008  0.0159   0.0144   0.0357    0.0428   0.0000   439.7978      0.421828       18.9687      -1.56467      -1.62884      0.885535      0.731077     -0.184625     -0.470250       2.46056      0.781369     -0.305822      0.363300      0.175233     -0.861342     -0.190196      0.211121     -0.106903      0.969113       1.20460       1.35911       1.48224       1.47705       1.45324       1.36754       1.22198       1.16428      0.981991      0.863060      0.647799      0.517689      0.442500      0.346377      0.276750      0.196654      0.150170
  27   7 2062.0449    0.7568  0.7104 10.0344 -0.0016  0.0187   0.0167   0.0459    0.0634   0.0000   441.1840       1.04162       19.9421     -0.599730      -1.84088      0.531063     0.0996517     -0.692406      0.414256      0.360925       2.46642      0.579245     -0.382846   -0.00824067    -0.0608189     0.0214423    -0.0577788     0.0520102       1.06796       1.38252       1.55143       1.56425       1.68347       1.60939       1.48863       1.41636       1.22315       1.10253      0.923469      0.769706      0.650551      0.521725      0.385744      0.314177      0.227374      0.173865
  27   8 2229.7480    1.0482  0.9056 10.3652 -0.0032  0.0213   0.0206   0.0534    0.0863   0.0000   438.6973      0.384653       20.3068       2.00060     -0.828984     -0.647829      -1.22327      -3.41265     -0.389399      -1.88179       1.57955    -0.0121288     -0.418539     -0.848496      0.560791     -0.556949      0.335619    -0.0117372       1.20708       1.69232       1.89009       1.85144       1.98955       1.82659       1.79927       1.68922       1.51124       1.33339       1.09856      0.872054      0.704492      0.588532      0.447267      0.366767      0.269961      0.200875
  27   9 2390.9782    1.4631  1.0690 11.0104 -0.0008  0.0235   0.0268   0.0590    0.0917   0.0000   441.8075      -1.19766       18.8456       4.20109      -3.30248      0.875267      -3.36325       1.88020      -1.29616      0.733465       1.38669     -0.528230     -0.642041    -0.0365004      0.717024     -0.626293     -0.247994      0.135986       1.35204       1.94031       2.03045       2.16142       2.18023       2.14974       2.00996       1.79897       1.60306       1.41734       1.24040       1.02179      0.840378      0.655810      0.518279      0.386396      0.290349      0.204947
  27  10 2547.5526    1.9799  1.0207 11.5265 -0.0018  0.0222   0.0370   0.0567    0.0955   0.0000   438.1207       2.35706       16.4514     -0.243662      -2.00009      -4.71392       3.70546      -1.66239       2.24693      -3.88171     -0.820148     -0.263592     -0.773887      0.246587      0.527378     -0.749292     -0.568770     0.0350749       1.31832       1.83754       1.93093       2.00963       1.97421       1.90891       1.84729       1.74984       1.56015       1.41004       1.15033      0.986599      0.791183      0.650383      0.485316      0.384469      0.276494      0.213663
  27  11 2702.0979    2.5369  1.0485 11.7714 -0.0024  0.0217   0.0450   0.0535    0.1253   0.0000   440.8548       2.17667       17.4024      -1.52474      -3.64527      -1.17134      -1.09365      -1.18510      -3.43908     -0.697829     -0.146691     -0.191113     0.0955742      -1.23435      0.495431    -0.0868692     0.0263776     0.0696232       1.23007       1.68430       1.74288       1.92742       1.88673       1.93146       1.78992       1.65035       1.47267       1.27021       1.12013      0.954056      0.759426      0.599576      0.481136      0.367823      0.267287      0.193404
  27  12 2855.3730    3.1703  0.9552 12.5109 -0.0017  0.0205   0.0587   0.0528    0.1131   0.0000   439.5056       4.18286       16.5801      -2.46288     -0.480747       3.04040      -1.41100      -3.05113      -1.31895      -1.08149      0.856706     -0.189163       1.12556      0.709695      0.750887     -0.843958     0.0256442      0.224661       1.21788       1.57526       1.70882       1.82266       1.81780       1.78402       1.69213       1.61473       1.44540       1.21653       1.00706      0.882068      0.724264      0.574537      0.438834      0.351168      0.265716      0.196933
  27  13 3007.1260    3.9095  0.9248 12.5832 -0.0065  0.0196   0.0715   0.0476    0.1238   0.0000   439.0016       4.76577       13.0318      0.383577      -2.56374      0.986994       3.09575     -0.745239      -1.83012      -1.77017       1.27272     -0.302736      0.915183      0.761553     -0.255213     -0.257273     0.0774922      0.180119       1.12348       1.46281       1.67168       1.72861       1.77308       1.66501       1.67866       1.44953       1.34962       1.16273      0.993129      0.827153      0.675263      0.529680      0.433114      0.328147      0.238347      0.174120
  27  14 3157.2705    3.9473  1.2272 12.7297 -0.0044  0.0235   0.0666   0.0596    0.1231   0.0000   439.6019       5.60295       15.2538       3.98725      -5.20489       1.67709      -1.71378      -2.96758      -1.30410      -2.07831     -0.543483      -1.15799       1.55773      0.107452     -0.924480     -0.713164     0.0795418     -0.134674       1.41141       1.89538       2.05901       2.13793       2.11615       2.09515       2.00287       1.87640       1.64411       1.45243       1.23802       1.06037      0.897672      0.700273      0.531209      0.412525      0.309175      0.224261
  27  15 3306.5497    3.5294  1.5893 12.9926 -0.0055  0.0281   0.0562   0.0760    0.0925   0.0000   439.6277       4.18133       14.4247      0.363434      -2.47541      -3.10601       1.06064       1.47195     -0.362058     -0.229451      0.923947      -2.97912      -2.39210     -0.589211      0.974943     -0.265126    -0.0503486     0.0772098       1.66557       2.16701       2.44567       2.57883       2.59523       2.54079       2.43727       2.14815       1.98125       1.70345       1.49367       1.20798       1.00143      0.790709      0.625399      0.476637      0.368708      0.263188
  27  16 3455.3177    2.8195  2.3448 12.4816 -0.0027  0.0365   0.0404   0.0995    0.0826   0.0000   440.6926       6.23765       9.19636   -0.00662990       11.5582      -1.30042      -3.89283      -4.89136      -1.26425      0.709237      -1.04510      -4.41774       1.88803       1.05007     -0.619482     -0.235240     -0.134162     -0.236539       2.00209       2.70153       3.13016       3.10407       3.16637       3.15824       2.88688       2.78687       2.42640       2.18666       1.89541       1.56635       1.29184       1.03456      0.810119      0.634103      0.443494      0.329377
  27  17 3603.5854    2.2430  3.8028 11.9590 -0.0012  0.0471   0.0260   0.1298    0.0530   0.0000   443.1318       10.2509       13.2398      -7.30121       2.72305      -2.12493     -0.589753     -0.200224       7.14023      -5.36541     -0.640987     0.0343689      -3.04330      -1.29228     -0.852978      0.405520     -0.237208     -0.335444       2.69541       3.58700       3.97052       4.17230       4.16751       4.11799       3.91439       3.59028       3.33816       2.77711       2.42349       2.02757       1.69239       1.34997       1.04417      0.805847      0.600215      0.439205
  27  18 3751.6009    1.8884  5.0241 11.4690 -0.0030  0.0550   0.0196   0.1552    0.0491   0.0000   438.7349       4.98099       22.3011       6.61833       1.42037     -0.864848      -6.53178       1.87049     -0.285018       4.72446      -4.81172       1.48762      -4.19375      -3.39264     -0.836705      0.807356      0.713584     -0.220349       3.05541       4.11707       4.61619       4.86690       4.93640       4.86788       4.48170       4.25720       3.70912       3.30359       2.83981       2.33426       1.96710       1.52288       1.22231      0.936456      0.674605      0.505252
  27  19 3899.3808    1.4744  6.8844 11.2615 -0.0020  0.0721   0.0166   0.2115    0.0429   0.0000   439.4871       1.00246       14.6023      0.380643      0.560464      -3.45834      -8.73489      -11.7572       8.95869       13.1120      -4.22215       2.68197      -1.68844     -0.208543     -0.542167      0.821798      -1.89836      -1.21796       4.05248       5.25706       5.98192       6.16932       6.40950       6.06437       5.98259       5.30978       4.95343       4.33114       3.70924       3.09262       2.53520       2.02756       1.62981       1.23211      0.921628      0.684973
  27  20 4046.5969    1.1506  8.4090 11.1623 -0.0013  0.0922   0.0159   0.2877    0.0390   0.0000   433.4163       21.4990       25.7081      -2.91814       3.03311      -14.6299       4.83190      0.447634     -0.246168       10.1043       3.45959       5.38654      0.605974      -1.55721       3.75820      0.334680     -0.676995    -0.0376445       5.24098       6.81421       7.94020       7.86670       8.38851       7.96041       7.65165       7.04946       6.29790       5.57371       4.76642       3.99362       3.29460       2.68833       2.08369       1.59304       1.16696      0.857735
  27  21 4193.9669    0.8484  9.0257 11.2186 -0.0077  0.1217   0.0183   0.4302    0.0360   0.0000   432.2133       15.8607       19.0771       11.2997      -4.18498     -0.695876       3.19532      0.578405       17.4271      -4.64059       9.59830       5.21295      -1.29851       1.56360       5.19841      -1.23771      -2.81834      0.364429       6.80772       8.84882       10.2696       10.4714       10.7383       10.5389       9.74714       9.14377       8.27829       7.32634       6.31456       5.29633       4.39482       3.50633       2.76326       2.11778       1.54632       1.11712
  28   6 1910.1420    0.5338  0.5718  9.8476 -0.0013  0.0178   0.0129   0.0406    0.0475   0.0000   439.1524      -1.75571       19.7480      0.869798      -2.96931     -0.155600      -1.57607       1.62978       2.17537     0.0463967     -0.331785     -0.232489      0.476492      0.777732      0.711365      0.157558     0.0184145    -0.0148161      0.971670       1.33338       1.45350       1.53419       1.59836       1.54082       1.43901       1.30796       1.17781       1.04498      0.950083      0.755979      0.681196      0.513904      0.425334      0.311047      0.228231      0.165495
  28   7 2083.8860    0.7427  0.7091 10.1861 -0.0042  0.0182   0.0161   0.0471    0.0586   0.0000   441.9953      0.381680       15.5893      0.730009       2.49233      0.742774      -1.26820       2.06896      0.525298     -0.227999      0.539904     -0.120383     0.0554006     -0.493577    0.00979724      0.240182      0.585790     -0.242582       1.00050       1.35208       1.41339       1.52611       1.60680       1.54341       1.48769       1.35317       1.19494       1.05727      0.911463      0.826179      0.683795      0.544349      0.408467      0.321335      0.236195      0.176605
  28   8 2252.7954    1.0795  0.8770 10.6220 -0.0024  0.0198   0.0211   0.0514    0.0741   0.0000   439.7969       1.02872       17.1655      -3.09064      -3.74176     0.0174531       2.04559      -1.45937      -1.85423      0.525150      -1.92265     -0.119222     0.0424896     -0.565326      -1.21100   -0.00862866      0.277310    -0.0753267       1.09434       1.47045       1.61895       1.67865       1.76288       1.69963       1.66341       1.48162       1.34938       1.19803       1.00434      0.840944      0.707803      0.554177      0.454180      0.343730      0.266539      0.188839
  28   9 2415.3008    1.5710  1.0369 10.7346 -0.0021  0.0210   0.0277   0.0521    0.1163   0.0000   440.8784       3.71958       15.2274     -0.678203     -0.608564      0.427750      0.703476       3.92651       1.35987       2.78392      -1.31409      -1.12152       1.12125      0.470582      0.434738     -0.165103     -0.416358    -0.0544017       1.24181       1.62087       1.78701       1.89370       1.86748       1.90617       1.74563       1.67435       1.47744       1.33306       1.10151      0.947686      0.775365      0.636632      0.510516      0.380718      0.297902      0.207192
  28  10 2573.3437    2.0709  1.0809 11.5071 -0.0005  0.0225   0.0368   0.0577    0.0992   0.0000   439.7126       4.38696       17.0748      0.907278      0.535933    -0.0276053      -2.51271     -0.719832      -1.29405    -0.0470362       1.23152      0.232106      0.758295     -0.294224      0.380472    -0.0287015     0.0372970      0.204513       1.26079       1.76258       1.74957       2.05832       1.92217       1.85496       1.71504       1.70798       1.49963       1.38874       1.14758       1.00886      0.818496      0.663831      0.533496      0.403730      0.297351      0.221751
  28  11 2729.3888    2.7279  0.9023 12.0848 -0.0002  0.0191   0.0512   0.0481    0.0925   0.0000   438.7907       3.44195       14.1166       1.16702     -0.549152      0.551535      -1.52566     -0.216901       1.27555    -0.0730826     -0.271530     0.0479135     -0.916700     -0.430172      0.550780      0.113070     0.0593697     -0.558560       1.07568       1.45141       1.49616       1.64581       1.68977       1.59944       1.55639       1.45617       1.31454       1.15646      0.997419      0.806405      0.681957      0.547813      0.439489      0.336148      0.260040      0.197036
  28  12 2883.7567    3.3542  1.0389 12.4370 -0.0023  0.0223   0.0599   0.0545    0.1389   0.0000   437.0779       5.87448       13.4912      -1.04961      -1.07592     0.0793450       1.63047      -4.02424       1.37126     -0.338021      -1.14774      -1.87457     0.0457269      -1.87206     -0.398106     0.0878300    -0.0633781     0.0673838       1.23054       1.72897       1.75826       1.89311       1.85910       1.85519       1.72413       1.70397       1.49901       1.35796       1.13787       1.03613      0.823105      0.682397      0.494568      0.405270      0.308978      0.229427
  28  14 3187.2727    4.0002  1.2202 13.0212  0.0018  0.0239   0.0682   0.0601    0.1072   0.0000   440.3789       3.98967       13.4174       1.93203       2.82788     0.0801909      -3.27204      -1.37366     -0.402696      0.402671      0.125723      0.134895      -1.88099      0.101858      0.728815     -0.118840     -0.523668      0.108809       1.29691       1.82499       1.84991       2.15361       2.04008       2.05718       1.79679       1.85325       1.54135       1.53984       1.18417       1.12407      0.891012      0.762768      0.569627      0.442971      0.325218      0.237767
  28  15 3337.3120    3.3876  1.7559 12.7621 -0.0038  0.0298   0.0508   0.0759    0.0871   0.0000   441.3595       4.56333       8.40217      -1.34555      -2.00699      -2.27070      -2.89394      -3.37917      -3.69365      -5.98789     0.0506356      0.102055      -3.25371    -0.0113041      0.320753      0.240941     0.0811414     -0.709345       1.65067       2.25687       2.49632       2.56466       2.65084       2.49805       2.43202       2.28097       2.04479       1.84572       1.56747       1.30844       1.10510      0.887816      0.704534      0.526347      0.411459      0.299637
  28  16 3486.8247    2.6913  2.5554 12.4235  0.0019  0.0372   0.0372   0.1033    0.0741   0.0000   444.1466       11.7595       10.4413     -0.329512       4.76700      -7.28856      -6.88121       3.95615     -0.179097      -4.29790      -1.90309      -2.09276     -0.300016     -0.766124     -0.727732    0.00638821      0.586987      0.192794       2.03599       2.67375       3.07183       3.17951       3.28118       3.19666       3.05830       2.74988       2.58959       2.19398       1.91099       1.64660       1.34572       1.10462      0.858168      0.666033      0.499007      0.360025
  28  17 3635.8081    2.2154  4.0298 11.7575 -0.0011  0.0485   0.0242   0.1283    0.0552   0.0000   443.8819       7.47246       10.1930      -3.15148      -2.10006       1.47529      -2.58991      -6.31255      -4.55293       2.46843     -0.100711      -2.98764      -1.07620      -1.42026       1.51936    -0.0442477     -0.390089     -0.151652       2.59954       3.45579       4.10052       4.02574       4.27351       4.18998       3.89694       3.64625       3.32913       2.86199       2.47372       2.09504       1.73886       1.37860       1.12788      0.852213      0.627907      0.473241
  28  18 3784.4685    1.7352  5.6994 11.3493  0.0009  0.0599   0.0179   0.1703    0.0458   0.0000   435.4743       4.22945       10.8788      -2.03734       3.41966      -3.22134       8.38780       4.13435       2.07003      -5.29707      0.571809       1.77508      -2.80990      0.651644       1.78271      -1.62256    0.00491686       1.88478       3.27913       4.33680       4.86557       5.03227       5.23175       5.06354       4.84600       4.43037       4.11793       3.56171       3.13611       2.63202       2.15700       1.76237       1.38696       1.08244      0.815394      0.616116
  28  19 3932.7474    1.3971  7.1574 11.2367 -0.0034  0.0739   0.0160   0.2240    0.0405   0.0000   437.6143       6.25633       20.0584      -3.42645      -11.1710      -2.79169       3.79201      -7.35402       5.94469      -1.43588      -1.58006      0.503204       1.69990      -4.93291      0.722549       2.65517       2.42153      0.788167       3.98593       5.37176       5.91951       6.23277       6.40624       6.24284       5.95773       5.55006       4.97984       4.45782       3.84414       3.22159       2.67780       2.16819       1.69342       1.35198       1.00469      0.744827
  28  20 4080.5113    1.0650  8.5534 11.2413 -0.0053  0.0995   0.0166   0.3209    0.0363   0.0000   441.7270       20.1503       17.8544      -11.8368       17.2677       33.9952      -14.4758      -14.1847      -7.62236       7.20993      0.543852      -3.46155     -0.701491       2.07242      0.552221      -1.08863      0.916879      -2.38767       5.20692       7.15326       8.00768       8.30054       8.66287       8.35555       8.10353       7.27410       6.79834       5.87712       5.12345       4.33315       3.55167       2.90907       2.28385       1.79690       1.29902      0.990436
  28  21 4228.2111    0.8042  9.2514 11.2264 -0.0084  0.1301   0.0204   0.4860    0.0358   0.0000   436.2901       31.9237       22.5726      -1.30207      -6.12657      -25.5493      -1.91023       26.4648       9.21202      -20.9964      -2.45792      -4.72628      -5.30522      -1.92396      -5.05990      -5.67641     -0.425515    -0.0288472       6.86136       8.95455       10.5488       10.7108       11.1722       10.7925       10.2028       9.73643       8.66658       7.72912       6.67872       5.61454       4.70587       3.76410       3.04524       2.34309       1.72311       1.28920
  29   5 1751.5619    0.3729  0.2998  9.7773 -0.0076  0.0142   0.0122   0.0284    0.0340   0.0000   441.4425      -2.01231       22.8733      -1.55242     -0.754867       1.33664       1.22234     -0.267042     -0.686100     -0.565561     0.0652296     -0.866168      0.326261      0.155707    -0.0388588     -0.330369      0.438829     0.0336981      0.832851       1.10791       1.06364       1.08306       1.18641       1.36266       1.29816       1.11512      0.846872      0.759484      0.747983      0.676459      0.534690      0.415826      0.321568      0.225137      0.199620      0.165240
  29   6 1930.1798    0.5579  0.5241  9.9885 -0.0010  0.0171   0.0136   0.0378    0.0444   0.0000   441.5179     -0.223566       19.4866      -1.90061      -2.40840      -1.36895      0.924949      0.562214      -1.23905      -1.08933      0.447868      0.202941     -0.835302      0.510921      0.452775      0.135938     0.0992168      0.161237      0.962732       1.26739       1.36794       1.50156       1.58791       1.42501       1.37689       1.26862       1.19535       1.05599      0.961434      0.766174      0.633935      0.499846      0.402405      0.330406      0.262228      0.194287
  29   7 2105.2897    0.8115  0.7124 10.0862 -0.0010  0.0192   0.0169   0.0419    0.0632   0.0000   439.9644       2.22186       19.0326      -2.60721      -3.58307       1.62052      -1.16978      -1.46273     -0.376407       2.55293     -0.669654     -0.102220      0.729221      0.957169     -0.207395     -0.448468      0.398573      0.223177      0.921984       1.36290       1.37215       1.49008       1.51603       1.47091       1.47704       1.32787       1.21824       1.10057      0.948627      0.797508      0.666657      0.565572      0.427882      0.352869      0.253693      0.192784
  29   8 2275.2941    1.1763  0.9526 10.5257 -0.0002  0.0205   0.0216   0.0533    0.0858   0.0000   441.1062       3.04778       18.7113      -1.09514      -1.73689      0.305456     -0.463644     -0.912092       1.03973     -0.961793      0.675872     -0.502840       1.52052      -1.04712     -0.463694     -0.399251     0.0245550     0.0144305       1.06608       1.44245       1.58037       1.66499       1.76279       1.60895       1.59977       1.42606       1.35490       1.21723       1.02751      0.922140      0.757220      0.612824      0.493696      0.374943      0.295561      0.211419
  29   9 2439.0617    1.5783  1.0473 11.3117 -0.0032  0.0227   0.0282   0.0576    0.0851   0.0000   441.8400     -0.528566       14.8414      -1.09199       1.15216     -0.869260     -0.927873       3.52583      -1.04071      -1.90285      0.129566      0.626479     -0.432482    -0.0582541      0.200235     0.0158097     -0.684193    -0.0875625       1.15788       1.65723       1.81132       1.90798       2.00345       1.84084       1.87317       1.63105       1.56692       1.33589       1.17667      0.945206      0.820873      0.661052      0.520174      0.416446      0.304184      0.234953
  29  10 2598.6984    2.1623  1.0939 11.6952 -0.0019  0.0219   0.0369   0.0543    0.0946   0.0000   439.5207       3.27024       17.2328      0.326146     -0.148728     -0.234913       1.19425      -1.81214      -1.69112     -0.638047     0.0150937      -1.34668      0.240728      0.301910      0.516627    -0.0471941     -0.193577    -0.0504435       1.22159       1.64721       1.83922       1.96308       1.91789       1.93985       1.85561       1.67609       1.50979       1.37126       1.14389       1.04288      0.852080      0.678421      0.533406      0.414217      0.312210      0.239206
  29  11 2756.2029    2.8014  0.9348 12.3629 -0.0046  0.0205   0.0515   0.0493    0.0862   0.0000   441.4984       2.85193       17.0813      0.602926      -1.02970      0.910025       2.02047       2.02737      0.435568     -0.184612       1.62786      -1.35343     -0.370886     -0.902708    -0.0603902      0.458005     -0.378940      0.312279       1.04875       1.47550       1.61166       1.69594       1.78821       1.67904       1.66749       1.50015       1.39459       1.19842       1.07047      0.834187      0.742467      0.583285      0.469411      0.360491      0.282149      0.213621
  29  12 2911.6557    3.4991  0.9340 12.6188 -0.0009  0.0198   0.0625   0.0464    0.1183   0.0000   439.3236       4.90153       17.3964    -0.0269916      -4.03056      -2.16797       1.81209      -1.55433     -0.868200      -1.06882      0.421385      0.486594     -0.314611     -0.139468    -0.0379507     -0.648437      0.545500     0.0397810       1.07806       1.52984       1.57377       1.72932       1.65211       1.63755       1.54575       1.52447       1.34658       1.26761       1.03141      0.893699      0.723424      0.621288      0.472974      0.383770      0.279506      0.212785
  29  13 3065.0382    3.9388  1.0403 12.9191  0.0007  0.0211   0.0666   0.0554    0.1136   0.0000   439.9907       3.05451       16.7019      0.972202      -1.69373       1.84609      -1.31544       1.43566      0.193351     -0.287246       1.16660     -0.254845     -0.397289     -0.903455     -0.814736      0.280046    -0.0420644     -0.123477       1.17498       1.59338       1.79045       1.88965       2.00423       1.84415       1.80742       1.67726       1.44480       1.28771       1.10995      0.948849      0.781842      0.624822      0.508787      0.384308      0.302158      0.215713
  29  14 3216.8332    3.8177  1.3362 12.6921  0.0002  0.0245   0.0604   0.0634    0.1174   0.0000   438.9465       2.52605       15.6030       2.80457     -0.862494      -3.35998     -0.792514     -0.406821      -2.65771     0.0734339     -0.123428      -1.07388     -0.757669      0.270678    -0.0397499      0.343687     -0.231762    -0.0514495       1.34932       1.97280       2.08887       2.39275       2.37546       2.31941       2.15764       1.99908       1.75779       1.53599       1.32163       1.10941      0.885416      0.728765      0.557279      0.438651      0.337040      0.248758
  29  15 3367.7861    3.3352  1.6301 12.9051 -0.0018  0.0283   0.0504   0.0743    0.0745   0.0000   437.8489       8.03025       13.8310       4.18436      0.379123      -1.72866     -0.132486       2.19410     -0.359045      -2.31090     0.0853237      -1.68265       1.34042      -1.27157      0.726564      0.604797      0.762849      0.342966       1.56090       2.15874       2.42714       2.47470       2.55149       2.47874       2.36572       2.21975       1.96038       1.79796       1.50021       1.34710       1.07683      0.905211      0.674064      0.543020      0.414513      0.304744
  29  16 3518.0093    2.6348  2.6514 12.4232  0.0003  0.0371   0.0343   0.1021    0.0621   0.0000   443.4530       10.2637       11.5532       4.85617      0.110350       4.03060      -3.42974      -6.00229      -1.27136     -0.502855     0.0239214     -0.449897     -0.889815     -0.825703     -0.280567      0.899136    -0.0892335      0.302771       2.02925       2.74951       3.11447       3.26269       3.34273       3.18978       3.11232       2.80754       2.61246       2.21191       2.06391       1.67127       1.40517       1.15182      0.899530      0.722095      0.535721      0.400343
  29  17 3667.6495    2.0758  4.1819 11.7990 -0.0020  0.0496   0.0236   0.1389    0.0515   0.0000   439.1358       2.46333       11.6411       1.42899      -8.05299    -0.0230359      -3.40496      -7.37890      -2.03741       4.82841      -3.99272      -2.24082      -1.53288     -0.486974       2.28679      -1.09314     -0.272268      0.239935       2.59617       3.49887       4.00280       4.12254       4.25930       4.14841       3.96378       3.66086       3.34223       2.97763       2.58112       2.23406       1.82810       1.51122       1.17953      0.941403      0.699459      0.527406
  29  18 3816.8716    1.6913  6.0914 11.2799 -0.0027  0.0616   0.0169   0.1739    0.0437   0.0000   437.8997       2.94445       21.9217       1.61876      -7.37985      -7.55002       1.34465       8.08632      -7.88776      -5.05817       1.89425      -3.39633      -5.20101       1.48916      -1.05842      -1.80351      0.460197     -0.641921       3.26053       4.27886       4.83785       5.08373       5.16768       5.18168       4.90212       4.60577       4.16700       3.64067       3.17264       2.72994       2.29570       1.83002       1.47658       1.13833      0.887907      0.668496
  29  19 3965.8579    1.3203  7.5916 11.1864  0.0004  0.0784   0.0152   0.2340    0.0379   0.0000   440.5056       6.20548       13.6363      -11.2948      -2.65853       8.83105       6.83561      -8.94150     -0.995184      -3.16526      0.549047     -0.312599       1.36455      0.557103      -1.68892     -0.831510     -0.284174      -1.05159       4.06854       5.35314       6.19495       6.39189       6.60683       6.47486       6.12538       5.73543       5.15694       4.76231       4.01473       3.46752       2.93276       2.34820       1.89398       1.49326       1.10185      0.815582
  29  20 4114.6359    1.0025  8.9663 11.2276 -0.0128  0.1056   0.0169   0.3520    0.0351   0.0000   449.2215       2.36057      -6.51940       5.44974      -13.4432       1.16265      -6.88755      -5.69178       13.0877      -13.1843       3.78035       2.01447       6.51519     -0.862847     -0.131759     -0.233358     -0.228444     -0.500987       5.38517       7.11919       8.37267       8.58309       8.81292       8.83171       8.19223       7.72351       6.99794       6.31375       5.42279       4.65857       3.83165       3.14373       2.53695       1.99551       1.45826       1.11382
  30   6 1949.9441    0.5650  0.4982 10.0175 -0.0045  0.0155   0.0142   0.0364    0.0445   0.0000   440.2351       1.19077       22.3988       2.47587      -3.20267      0.428648      -1.43319      -1.56006     -0.140260      0.998033       2.07108     -0.118163      0.129516     -0.543454     -0.810424     -0.203864     -0.129017      0.171769      0.862360       1.09635       1.18937       1.25737       1.26404       1.24532       1.24910       1.22977       1.02791      0.936000      0.828206      0.656081      0.594780      0.460166      0.388591      0.307628      0.229653      0.182503
  30   7 2126.3842    0.8563  0.7159 10.2352 -0.0034  0.0175   0.0177   0.0423    0.0617   0.0000   440.5855      -1.09308       22.1467       1.94760      -2.92521      -1.15497       1.50666     -0.754310     -0.278512     -0.698669      -1.25546      -1.68757     -0.225170      0.699835     -0.582598     -0.245063      0.577081      0.239189      0.906368       1.24062       1.34095       1.48680       1.55193       1.48362       1.41681       1.30724       1.20993       1.07292      0.896090      0.788567      0.646161      0.528344      0.426306      0.323719      0.257781      0.203316
  30   8 2297.3455    1.2077  0.9643 10.6527 -0.0012  0.0211   0.0223   0.0551    0.0829   0.0000   438.4588      0.639433       20.4926      0.717883      -4.09617      0.448407      0.288081   -0.00447532     -0.703052     -0.174056     -0.267826     -0.736596     -0.665213     -0.699071     -0.233241     -0.308930      0.251788     -0.780067       1.11509       1.52181       1.63433       1.81654       1.83745       1.76668       1.69995       1.56288       1.46724       1.26857       1.09113      0.935260      0.753323      0.642660      0.505919      0.394357      0.303630      0.242193
  30   9 2462.2724    1.7746  1.2279 10.8854 -0.0017  0.0223   0.0283   0.0590    0.1146   0.0000   441.1804       3.92610       18.9533      0.705396       1.53638    -0.0660711       2.64536      -3.22659       1.11321     0.0756886      -1.08590      -1.56155     -0.735168      0.446530      0.394703     -0.594034      0.317625      0.334091       1.18427       1.62192       1.82244       1.94361       2.00417       1.95569       1.89798       1.69274       1.56487       1.37081       1.17718       1.00660      0.844646      0.669592      0.554839      0.416143      0.322301      0.254622
  30  10 2623.5165    2.2406  1.2083 11.6357 -0.0049  0.0228   0.0367   0.0591    0.1090   0.0000   438.8910       3.81339       18.1179     -0.577913      -3.53594      0.155811      0.852667       3.26843       1.40893     -0.873458      -1.75894       2.18355      0.500454      0.282939     -0.450737      0.123041     0.0325923      0.337674       1.28670       1.73124       1.87458       1.95965       2.00869       1.86851       1.81112       1.65486       1.58339       1.48045       1.26038       1.10372      0.936710      0.765253      0.618662      0.477371      0.366452      0.265880
  30  11 2782.5100    2.9497  0.9455 12.3848 -0.0042  0.0199   0.0529   0.0475    0.0881   0.0000   440.1150       2.27512       16.5638      -1.33033      -4.29308     -0.177167      -2.61811       1.53394      -1.05409     -0.129689      -1.32535      -1.37169      0.112303      0.410742     -0.635412   -0.00718277      0.283387      0.505710       1.13180       1.52355       1.63378       1.67071       1.74517       1.63836       1.66086       1.59034       1.43153       1.34228       1.14204      0.919760      0.744420      0.631370      0.516216      0.423099      0.324944      0.249907
  30  12 2939.1386    3.4931  1.0004 12.8417 -0.0029  0.0200   0.0610   0.0529    0.0867   0.0000   439.7501       5.12498       14.8253      -1.86576     -0.815249       1.56456     -0.226640     -0.962632      0.614497      -2.30863      -1.75680      -1.50319      0.156026     -0.136291      0.244380     -0.443234      0.348118    -0.0514397       1.02548       1.34088       1.49803       1.56901       1.59988       1.61269       1.56696       1.38741       1.30175       1.16342       1.01520      0.890498      0.758971      0.607560      0.487672      0.378639      0.295385      0.222110
  30  13 3093.4098    3.9877  1.1419 12.8645 -0.0031  0.0223   0.0676   0.0553    0.1368   0.0000   438.1908       4.87163       15.6040       3.87574      -4.96993       3.05757      -2.07980    0.00415854     -0.895694     -0.122867      -3.00541      -1.83535      -2.17657     -0.300633      0.560050      0.221176     -0.444782      0.381957       1.18166       1.61367       1.78054       1.94708       1.95667       1.93574       1.81343       1.74244       1.55772       1.36982       1.17830       1.01584      0.826514      0.665739      0.548130      0.453833      0.324707      0.247730
  30  14 3246.0106    3.8322  1.4300 12.6155 -0.0032  0.0245   0.0566   0.0623    0.1049   0.0000   439.1455       6.57173       9.15546       1.04008       1.46005      -3.41328      -2.37788     -0.807045      -2.08138      -2.37535      0.138597      -1.13043       1.13375      0.763696     0.0471603      0.374603     -0.361834     -0.182753       1.22621       1.73222       1.84266       2.00955       2.08789       1.94540       1.92656       1.81965       1.66851       1.46449       1.26788       1.08006      0.906929      0.735882      0.596388      0.467796      0.366967      0.277887
  30  15 3397.7287    3.2430  2.0087 12.2470 -0.0007  0.0284   0.0403   0.0747    0.0818   0.0000   440.2384       7.28257       10.1426       3.54456      0.477448      -1.78680      0.268003      -2.47712      -1.22277      -1.86653     -0.112877     0.0420133     -0.235492    -0.0321274     -0.965484    -0.0318008     0.0619220      0.214198       1.50586       1.97720       2.24929       2.34609       2.43884       2.36276       2.27956       2.15921       1.94417       1.73187       1.53159       1.24006       1.11008      0.882626      0.718550      0.557509      0.432378      0.335371
  30  16 3548.9140    2.4749  3.2933 12.0900 -0.0004  0.0402   0.0281   0.1104    0.0564   0.0000   439.7745       6.77167       10.5934       1.45434     0.0977059      -8.34864      -3.24793      0.134262     -0.624296      0.126580       1.60486      -4.69166      0.551632      0.392157      -1.62653     -0.469930     -0.558077     -0.709443       2.08759       2.72429       3.13360       3.24824       3.30049       3.29450       3.04549       2.94718       2.64555       2.42914       2.12894       1.81367       1.49417       1.26892       1.01238      0.798050      0.615717      0.456852
  30  17 3699.1632    2.0541  5.0626 11.3523 -0.0033  0.0507   0.0198   0.1440    0.0540   0.0000   438.7314       10.3430       16.6519       8.65843      0.243554       1.89152      -4.29044     -0.177321      -2.20047      -1.96468       5.33503      -1.08990      0.504421      0.346569     -0.541232       1.02209     -0.724370    -0.0509877       2.62894       3.46775       4.01664       4.07700       4.23041       4.22200       3.94945       3.76058       3.40701       3.03096       2.68085       2.27554       1.94027       1.57851       1.26473       1.02261      0.759682      0.580391
  30  18 3849.0464    1.6238  6.0315 11.3439 -0.0025  0.0616   0.0170   0.1777    0.0424   0.0000   434.0892       5.71861       19.0812       11.1350      -6.47702      -8.63877       4.98608      0.160401       2.38783      -2.84304       6.51797      -4.25336      0.122544       3.55124    -0.0484114      -3.21475       1.05802       1.11673       3.16354       4.21436       4.75601       5.03450       5.13364       5.06158       4.84343       4.56627       4.12124       3.76359       3.21999       2.70501       2.34031       1.89157       1.53324       1.22556      0.929845      0.701316
  30  19 3998.6050    1.2549  8.2356 11.1845 -0.0051  0.0827   0.0151   0.2553    0.0366   0.0000   438.4141      0.336828       20.4954      -9.46205      -13.0704       5.27530      -27.0768      -8.30958       9.04443     -0.258919      -6.37883      -6.66962       1.55846     -0.614226      -2.32169      0.294323      -1.60972      0.305563       4.17158       5.45023       6.36542       6.46734       6.78570       6.64609       6.44561       5.93565       5.48681       4.87369       4.31857       3.66737       3.09084       2.54067       2.05632       1.63166       1.22449      0.944355
  30  20 4147.9040    0.8967  8.5203 11.3094 -0.0026  0.1117   0.0188   0.3892    0.0353   0.0000   430.5863       6.66516       24.4721      -2.11144      0.237811       4.47357       6.34254       3.57741       16.0587      -13.1423      -8.64840       5.45820       4.23666     -0.504718      -3.61880     -0.534496       2.61370       1.20834       5.36579       7.41306       8.35203       8.59409       9.20623       8.77204       8.49552       7.98511       7.21329       6.50945       5.74314       4.90065       4.09873       3.42534       2.75446       2.18534       1.59461       1.24466
  30  21 4296.4579    0.6332  8.5517 11.3113 -0.0096  0.1519   0.0286   0.7346    0.0390   0.0000   449.2125       22.4019       27.1823   -0.00478587       8.51346       3.39266      -17.3567      -8.39871      -1.26556      -9.69645      -3.99264      -8.67770      -4.15016     -0.889486       9.54085      -3.00443      -2.15137     -0.748127       7.33956       9.81610       11.5282       11.7217       12.1758       12.1834       11.2605       10.9180       9.58730       8.76327       7.84408       6.58315       5.63220       4.59143       3.69994       2.93806       2.19248       1.66012
  31   5 1788.2641    0.4106  0.3316  9.8681 -0.0037  0.0122   0.0123   0.0290    0.0327   0.0000   440.3966     -0.430681       21.3550     -0.178172      -2.07396       1.28955      0.786080       1.05638      -1.39148     -0.338844      0.445670    -0.0761850    -0.0421689    -0.0730009      0.206513    -0.0805200      0.128325     0.0491517      0.632189      0.840229      0.910562      0.970044      0.995794      0.960626      0.930213      0.943947      0.849205      0.763311      0.644222      0.544145      0.436582      0.391585      0.309864      0.258718      0.190782      0.156101
  31   6 1969.4334    0.6153  0.4775 10.1045 -0.0012  0.0141   0.0156   0.0358    0.0426   0.0000   440.9311     -0.395375       20.2942     -0.489176      0.229934       2.88314    -0.0647901     -0.963725      -1.68746      0.352308      0.718267     -0.589542      0.399819      0.326025      0.408201     -0.683812      0.375696      0.164171      0.743318      0.957449       1.05421       1.06357       1.15205       1.11241       1.08459       1.08413      0.925589      0.823885      0.724704      0.633799      0.520243      0.430168      0.349041      0.285777      0.218238      0.175930
  31   7 2147.0190    0.8832  0.8186 10.2958  0.0009  0.0197   0.0171   0.0476    0.0663   0.0000   440.1296      -1.28670       20.7667       1.04115      -2.40911       1.34831      0.495037      -1.11417       1.66679     -0.972942      0.412819      0.957247      0.178947      0.275293      0.695896      0.670269    -0.0468125      0.408351      0.996431       1.40629       1.56693       1.62047       1.69498       1.60273       1.63656       1.46260       1.35425       1.23325       1.03557      0.899434      0.739861      0.628291      0.509152      0.393089      0.303749      0.228849
  31   8 2318.8996    1.2958  1.0775 10.4260 -0.0019  0.0215   0.0215   0.0514    0.1028   0.0000   442.1377    -0.0154306       19.5680      -3.29747      -3.28765      -3.08779       1.00369     -0.587053      -1.81951     -0.879560     -0.497090      0.616994     -0.811209      0.150860      -1.18863     -0.437108      0.332488     -0.108571       1.05347       1.47449       1.56669       1.73179       1.71846       1.75997       1.62510       1.56797       1.37644       1.29267       1.12100      0.942869      0.812138      0.668763      0.551723      0.442924      0.332774      0.245989
  31   9 2484.9762    1.7170  1.2509 11.2256 -0.0001  0.0240   0.0278   0.0587    0.0921   0.0000   441.8421      -2.97377       17.3000      0.301268      -1.65858      -2.58144      -1.51899      -5.03002       2.13239     -0.793331      0.223299      0.534342      0.888863      -1.15232     -0.325873     -0.394454      0.688563     -0.609530       1.24396       1.77380       1.95819       2.11271       2.15472       2.07691       1.99200       1.86271       1.71973       1.48203       1.34898       1.14561      0.969331      0.778947      0.633117      0.489316      0.382225      0.293460
  31  10 2647.8564    2.3409  0.9987 12.1019 -0.0021  0.0210   0.0409   0.0521    0.0791   0.0000   441.1203       1.38683       16.2621       3.43189      0.552748      -1.72060      0.741278      0.575826       1.13233      -2.14052     -0.198881       1.25550      -1.15070      -1.24769     -0.456952     -0.144954     -0.252628      0.371689       1.03393       1.44647       1.48425       1.57883       1.66634       1.60749       1.57381       1.48039       1.36867       1.23823       1.10491      0.917281      0.786909      0.652623      0.510569      0.423270      0.334508      0.259713
  31  11 2808.3852    3.0572  1.0127 12.2485 -0.0030  0.0199   0.0514   0.0507    0.1044   0.0000   441.5937      -1.18612       10.6551     -0.887212     -0.766443       1.23031       2.37977      -1.01007       2.09978      -2.88987      0.876761      0.407888     -0.601835     -0.656909      0.142465     -0.106035      0.141278     -0.203580       1.01422       1.35087       1.55501       1.62881       1.68661       1.63348       1.58599       1.44654       1.33975       1.21610       1.03987      0.905468      0.750281      0.616799      0.502388      0.398827      0.311721      0.233442
  31  12 2966.1615    3.8018  1.0006 12.3242 -0.0022  0.0185   0.0641   0.0480    0.1298   0.0000   439.4889       3.68626       16.5373      0.517103      -2.94470       1.08982      0.939434      -1.08018     -0.824457      -1.94079       1.28571     -0.683776     -0.359137      0.811954      0.323004     -0.309014     -0.531962      0.214692      0.987422       1.23524       1.34979       1.41999       1.55473       1.50236       1.41415       1.31554       1.20684       1.16343       1.01716      0.844656      0.697180      0.559859      0.485932      0.388692      0.299124      0.236016
  31  13 3121.3604    4.0849  1.1725 12.5704  0.0008  0.0212   0.0645   0.0544    0.1626   0.0000   438.2102       5.86609       16.0659       3.91696      -1.34490       1.67289      0.241809      -1.68926      0.905737      -1.36665     -0.639706     -0.548047      -1.59696     -0.140623      0.534557      0.320031    -0.0671171     -0.184074       1.09497       1.45439       1.55730       1.65427       1.73427       1.71399       1.60378       1.51476       1.41109       1.24972       1.13518      0.948551      0.820658      0.658226      0.529880      0.437721      0.335541      0.265240
  31  14 3274.8806    3.6965  1.4989 12.8259 -0.0028  0.0250   0.0538   0.0673    0.0942   0.0000   439.5072       1.13866       20.2324      0.207608      -1.09941      0.416825     0.0905733      -5.57867     -0.961422      0.410417      0.248342     -0.400335       1.72497       1.12731       1.01581      0.733638     -0.190694      0.182821       1.28948       1.75511       1.87588       2.07478       2.09877       2.03704       1.93686       1.91553       1.65686       1.51014       1.29557       1.14583      0.974419      0.796574      0.641596      0.508825      0.402059      0.302173
  31  15 3427.3897    3.0152  2.2113 12.4094 -0.0013  0.0309   0.0368   0.0830    0.0632   0.0000   442.2776       6.45872       7.92976       3.69377       8.08157      -1.96071      -4.78914      -5.26223       4.44803      -3.38561      0.192300     -0.620659      0.613990     -0.507289     -0.396441      0.954973     -0.341837      -1.02439       1.48842       2.08070       2.25658       2.46973       2.46107       2.46756       2.33698       2.25297       2.01600       1.83251       1.58920       1.36365       1.18330      0.952377      0.783168      0.621330      0.471184      0.368468
  31  16 3579.2528    2.3617  3.5898 11.9193 -0.0026  0.0408   0.0246   0.1118    0.0517   0.0000   442.7984       4.45271       5.92245       2.95137       1.52185      0.862795      -3.35448      -3.91083       5.52384      -1.02516       3.64205      -3.77793      0.490658      -1.55640     -0.213614      0.564074     -0.330407     0.0200789       2.03938       2.66280       2.99126       3.14692       3.29037       3.23804       3.10481       2.87620       2.73045       2.39945       2.11543       1.83324       1.58085       1.27215       1.03375      0.840229      0.646113      0.505952
  31  17 3730.4513    1.9519  5.1325 11.4864 -0.0007  0.0537   0.0192   0.1499    0.0473   0.0000   439.7562       9.66319       3.56227       1.45982      -4.10430       5.15344      -5.04992      0.250984       8.44512      -1.39154      -4.89118       2.29281       1.31407      -3.37278       1.27337      -1.06762      -1.62837      -1.16991       2.56111       3.56050       4.02628       4.21670       4.49753       4.24532       4.21839       3.88835       3.55390       3.18435       2.73834       2.37157       2.01221       1.65104       1.36035       1.06073      0.808442      0.613991
  31  18 3880.9137    1.5336  6.7816 11.2439  0.0005  0.0653   0.0156   0.1966    0.0403   0.0000   435.3381       4.78566       6.82651       1.27055      -16.3027       7.18248       2.11599      -9.28049      -11.5318   -0.00580263      -2.56700       1.43480      0.371850       2.41557     -0.963992      0.952565       1.50241    -0.0426673       3.29608       4.33459       4.89745       5.09484       5.26506       5.19527       4.99179       4.65945       4.33667       3.89164       3.49126       2.99501       2.52542       2.08990       1.71465       1.35906       1.05789      0.810946
  31  19 4031.0116    1.1753  8.3211 11.2107 -0.0064  0.0861   0.0155   0.2739    0.0367   0.0000   428.6137      -2.15200       22.1656       7.92648      -6.66046       12.3708      0.657735       6.34538       9.61737      -7.34293      -2.76565      -2.92150       1.99088      -3.19120     -0.513065      -1.19345      -1.32487       1.50642       4.23908       5.59975       6.39475       6.67557       6.86005       6.75317       6.58586       6.15873       5.69132       5.01281       4.55890       3.90965       3.27251       2.74228       2.21751       1.76896       1.37256       1.05134
  31  20 4180.6476    0.8338  8.7665 11.3430  0.0065  0.1197   0.0202   0.4513    0.0339   0.0000   453.3081       3.69055       17.8520       9.33696      -2.03131      -15.4984       12.6309       13.6217      -1.04965       13.1925       5.15816      -5.04797       3.82805       4.87708      -3.29917       4.72113       1.77659      0.153238       5.66247       7.65506       8.84476       9.10305       9.45774       9.43490       8.85706       8.51718       7.78846       6.99428       6.11082       5.36973       4.39306       3.72014       2.99776       2.42478       1.82018       1.42222
  32   4 1616.4441    0.2444  0.1658  9.7847 -0.0102  0.0126   0.0115   0.0258    0.0259   0.0000   441.2359     -0.556186       21.6246     -0.559722      -2.93756     0.0407815      0.684473     -0.857128      0.128099     -0.435094      0.631679      0.161046     -0.235069     -0.287878      0.316591     -0.124655     0.0421074      0.108799      0.695415      0.793586      0.923678      0.905160      0.929951       1.19832       1.12747       1.04528      0.794501      0.623387      0.562738      0.601767      0.544945      0.575532      0.535863      0.416107      0.280415      0.152139
  32   5 1806.1574    0.4211  0.3581  9.8693 -0.0010  0.0132   0.0121   0.0301    0.0342   0.0000   440.6556     -0.199928       21.1982      0.989625      -3.14632      0.261375      0.404623       2.16049     0.0903360      -1.39997      0.841756     -0.225178     -0.252477     -0.270133     0.0389016      0.252562     -0.513673     -0.138053      0.661192      0.930169      0.973610       1.10046       1.10234       1.09463       1.09750      0.995178      0.924523      0.779335      0.739440      0.593439      0.531862      0.437641      0.367982      0.286829      0.231764      0.165178
  32   6 1988.6441    0.6471  0.5669 10.0596 -0.0033  0.0157   0.0145   0.0383    0.0477   0.0000   439.7848      -1.34480       19.1227      0.358817      -1.50630       2.00730    -0.0436486     -0.473266       1.01909       1.43827      0.515504     -0.204755      0.771813      0.256494      0.851364      0.313490     0.0503019     0.0867897      0.764779       1.04328       1.17135       1.15888       1.23058       1.21016       1.14838       1.07449       1.05887      0.909230      0.837786      0.696803      0.602424      0.481377      0.422172      0.334872      0.269430      0.203365
  32   7 2167.3174    0.9299  0.8264 10.2920 -0.0010  0.0201   0.0172   0.0432    0.0699   0.0000   440.3739       3.16017       18.7755     -0.996985      -1.99446       2.43984      -1.29120      0.753342     -0.783575       1.32571      -1.24619     -0.659916      -1.28710      0.190924     -0.633707      -1.17847     -0.176455     -0.155872      0.931417       1.32724       1.42572       1.53816       1.54735       1.60188       1.41716       1.38395       1.23924       1.13695       1.08493      0.900989      0.844775      0.679695      0.567644      0.458864      0.354012      0.256495
  32   8 2340.0825    1.3435  1.0847 10.8748 -0.0004  0.0218   0.0225   0.0531    0.0837   0.0000   440.1965     -0.705947       19.4924     -0.285235      -4.26927      0.217747   -0.00878649     -0.445625      0.993331      -1.23797      -1.97828      0.452135      -1.46449     -0.283321      0.505980     -0.505079     -0.191462     -0.162793       1.04429       1.40934       1.54196       1.72790       1.79435       1.76566       1.68837       1.57292       1.42601       1.26407       1.14695      0.971429      0.803847      0.692295      0.546114      0.464533      0.331922      0.262405
  32   9 2507.3082    1.9110  1.1102 11.2493 -0.0000  0.0210   0.0312   0.0526    0.1036   0.0000   440.8760     -0.501287       16.6322      -1.99077      0.334495     -0.477946      -1.11246      -1.66119      -2.66077     -0.923163     -0.800129       2.06751     -0.908673     -0.635916     -0.353280      0.722330     -0.195218    -0.0631554       1.01786       1.40905       1.56003       1.59547       1.71859       1.68753       1.64972       1.56918       1.38726       1.28402       1.12214      0.910601      0.830442      0.654913      0.548993      0.431513      0.336328      0.275424
  32  10 2671.6625    2.4588  0.9953 12.0001  0.0013  0.0192   0.0418   0.0505    0.0937   0.0000   440.0639       2.82944       17.5203     -0.260716      0.696871      -2.06584     -0.450732     -0.336029      0.741725      0.516341      0.735630     -0.606513      -1.40872      0.648439      0.852739     -0.359260     -0.530930     -0.120853      0.983840       1.33817       1.42664       1.53658       1.54065       1.50475       1.46186       1.37311       1.27624       1.16615       1.07039      0.897925      0.776366      0.666251      0.516478      0.430343      0.316612      0.259786
  32  11 2833.7278    3.2434  0.9777 12.3495 -0.0017  0.0185   0.0540   0.0486    0.0983   0.0000   439.4218       4.68830       18.7365       2.32953     -0.591972     0.0613032     -0.718579    -0.0218858      -2.62376     -0.241798     -0.298160      -1.17483     -0.695680     -0.660963       1.00038    0.00525019     -0.118508     -0.199425      0.944076       1.19608       1.37383       1.39626       1.50478       1.45858       1.48345       1.39512       1.22253       1.09462      0.948404      0.867053      0.708424      0.571442      0.473803      0.390887      0.305470      0.235248
  32  13 3148.9417    3.8773  1.1721 13.0741  0.0002  0.0222   0.0634   0.0561    0.1019   0.0000   440.0897       4.19697       17.4955      -2.52195      0.854459      -2.24952      -2.23373       1.71459       1.29274     -0.375648      -2.70432      0.516037     -0.349489    0.00724555     0.0791872      0.326619      0.316076     0.0795814       1.10597       1.51904       1.63779       1.82541       1.80979       1.82738       1.73975       1.59404       1.50464       1.32796       1.18740       1.00685      0.849343      0.726852      0.584462      0.469970      0.367749      0.280168
  32  14 3303.4271    3.5399  1.6256 12.9074 -0.0006  0.0261   0.0499   0.0694    0.0845   0.0000   442.2941       1.61246       14.7338       1.12629      0.328958       1.82976      -1.15450      -2.81442      -1.85168      0.239855      0.295903      -3.27857     -0.748515      0.519228      0.315764     -0.759550      0.311761     -0.300809       1.26009       1.68813       1.81228       1.96643       1.98666       2.02734       1.96746       1.89080       1.64492       1.53838       1.32408       1.18969      0.965475      0.825953      0.680241      0.550601      0.416091      0.335503
  32  15 3456.8393    2.8581  2.4025 12.3899 -0.0014  0.0320   0.0339   0.0856    0.0600   0.0000   440.2020       3.24815       11.8633    -0.0887356       6.67388      -1.01939      -7.01296       4.21276     -0.321218      -4.64792      -1.75353      0.555610       1.83811     -0.484707      0.877305      0.844589     0.0165459     -0.412963       1.56634       2.09133       2.38620       2.52180       2.57087       2.52616       2.41588       2.30895       2.12366       1.90998       1.70851       1.44991       1.26728       1.03206      0.849780      0.679811      0.536190      0.410997
  32  16 3609.3925    2.2631  4.0187 11.8201 -0.0023  0.0430   0.0217   0.1197    0.0459   0.0000   438.4514       9.60731       12.7905       4.59077      0.166721      -7.54489      -1.88128      0.588799       4.88534      -7.15697       4.11683      0.626459    -0.0552252     -0.680707      -1.08879     -0.247320      0.318965      0.118297       2.08582       2.73895       3.15645       3.20953       3.45043       3.33378       3.15511       3.04144       2.83273       2.50261       2.24055       1.95459       1.66102       1.43106       1.13612      0.911092      0.717615      0.554509
  32  17 3761.2979    1.8354  5.1741 11.5687 -0.0017  0.0533   0.0183   0.1509    0.0433   0.0000   439.9134       11.9324       8.45961      -2.67240      -7.24896      -3.70815      -7.77777      -3.60693      -1.23463      -1.88136       4.06747     -0.992133      -2.97456      0.913172     -0.901475       1.25674      0.437399     -0.836247       2.59154       3.42965       3.89730       4.07233       4.25068       4.20239       4.12047       3.79637       3.49261       3.16545       2.78689       2.41035       2.04760       1.71391       1.38923       1.12088      0.878135      0.676083
  32  18 3912.3531    1.4784  7.4823 11.1860 -0.0021  0.0705   0.0148   0.2088    0.0390   0.0000   437.9683       12.5082       21.4185      -6.40085      -9.62808      -10.3717       3.56588      -9.08546       7.77008     0.0629539     -0.870280      -1.79258       4.76965      -2.38642       2.84842      0.614192    -0.0792494      0.251108       3.32768       4.43253       5.10251       5.22295       5.51332       5.37873       5.33509       4.98966       4.54753       4.15335       3.60713       3.14914       2.68061       2.25359       1.83549       1.51328       1.12959      0.881481
  32  19 4062.9948    1.1286  8.3258 11.2410 -0.0009  0.0886   0.0155   0.2788    0.0347   0.0000   434.9211      -1.72807       24.0223       4.65108       1.36796      -5.44897       5.21152       11.8715      -7.68509      -4.82772     -0.206601      0.478249      -8.03232       3.36151      -1.34818      -3.12382      -1.38572     -0.397494       4.10056       5.55599       6.37345       6.63352       6.88540       6.71091       6.51841       6.18681       5.65817       5.19944       4.55800       4.06897       3.36100       2.87280       2.34268       1.85143       1.44599       1.12161
  32  20 4213.5357    0.7568  8.3727 11.3775 -0.0338  0.1232   0.0214   0.4857    0.0350   0.0000   451.2804       9.58478       19.2346      -7.39917      -12.1001      -4.75482      -1.34533       3.87680     -0.986742       2.20717      -2.77467      -7.05287      -3.35629      -2.19875       2.51506       5.02080      -4.67584       1.52847       5.66455       7.40971       8.88375       9.01503       9.46855       9.43219       8.84122       8.52859       7.84100       7.07146       6.41664       5.47908       4.61673       3.93739       3.18909       2.60870       1.94258       1.52367
  33   4 1633.2041    0.2491  0.2509  9.7709 -0.0200  0.0147   0.0092   0.0307    0.0270   0.0000   439.9666       1.37212       23.0001      0.374874      -4.96073      -1.93888      0.888869       2.77032      0.652855      -1.15575      -1.88942     -0.263759       1.26037      0.470834      0.326158     -0.352553     -0.364439      0.161137      0.863039       1.15582       1.47468       1.56441       1.66338       1.70946       1.56185       1.44596       1.26628       1.09000      0.926268      0.737499      0.597643      0.477076      0.367692      0.313060      0.251025      0.182285
  33   5 1823.8200    0.4464  0.4078  9.8886 -0.0010  0.0142   0.0119   0.0316    0.0364   0.0000   441.4791      -1.02122       22.8718      0.336372      -2.51240     -0.318488   -0.00900296      0.125115      0.469820     -0.182292     -0.911744       1.03060      0.221119     -0.508136     -0.261703     -0.439846      0.130996     -0.132110      0.687010      0.846300      0.963257       1.02435       1.09382       1.07562       1.04228      0.979405      0.897096      0.823728      0.760459      0.615734      0.520620      0.454656      0.366420      0.298356      0.241875      0.188700
  33   6 2007.6368    0.6573  0.6204  9.9454 -0.0015  0.0168   0.0138   0.0383    0.0520   0.0000   439.9171      -1.97789       20.5453      -1.26623      -2.29190       1.38486     -0.412437      -1.15265      0.194755      0.611851    0.00809907      0.892493      0.504749      0.115170     -0.120174      0.359012    0.00827922      0.231475      0.809601       1.08334       1.30339       1.31520       1.30760       1.31688       1.19057       1.16864       1.07558      0.955614      0.916976      0.786538      0.681765      0.577914      0.467471      0.383620      0.315069      0.224943
  33   7 2187.3167    0.9654  0.8946 10.3072 -0.0021  0.0193   0.0171   0.0466    0.0713   0.0000   442.2570     -0.951062       22.3739      -2.30153      -1.54294      -2.45776     -0.203363      -1.26446       1.28930      0.775774     -0.471203      0.662859      0.601592     0.0295808     -0.281393      0.170400     -0.468074      0.388909      0.892989       1.23583       1.34867       1.41272       1.49161       1.43907       1.38465       1.29062       1.23548       1.14504      0.991711      0.926869      0.731128      0.684302      0.474723      0.438295      0.323055      0.267116
  33   8 2360.8421    1.4133  0.9770 10.8363 -0.0012  0.0195   0.0238   0.0501    0.0849   0.0000   439.7282       2.89107       20.5257       1.37509      -5.15906      -1.89324     -0.829848      -2.10818      0.204340      -1.56451     -0.613937     -0.295597      0.647033      0.156578     -0.443091     -0.311801      0.284591      0.202623      0.884205       1.20666       1.30213       1.45092       1.46853       1.44000       1.38958       1.33170       1.18882       1.14280       1.01126      0.845689      0.748119      0.616232      0.512683      0.424893      0.322299      0.256828
  33   9 2529.1622    2.0389  1.0809 11.3182  0.0004  0.0198   0.0324   0.0501    0.1011   0.0000   439.9494       3.32241       21.5465       1.13445      -2.79067      0.566105     -0.412885      -1.20870      0.979096       1.64577      0.181986   -0.00906593     -0.623620     -0.470162     -0.901903     0.0103528    -0.0710718     0.0979349      0.999822       1.28513       1.37207       1.55277       1.61931       1.58479       1.53640       1.44266       1.32839       1.19758       1.02949      0.909289      0.792699      0.659011      0.529810      0.422875      0.343833      0.270609
  33  10 2695.0217    2.6065  1.2056 11.7438 -0.0042  0.0220   0.0392   0.0531    0.1076   0.0000   442.2637       1.96516       17.0640      0.423089      0.199376      -2.01042      -2.26974      -1.09992     0.0314470     -0.519777     -0.302506      -2.44579      -1.64159     -0.995965     -0.720473     -0.660089      0.382067    -0.0181897       1.03258       1.45015       1.57608       1.70067       1.68636       1.61441       1.61696       1.47159       1.42340       1.28878       1.18839       1.02631      0.902196      0.768499      0.616525      0.504449      0.379504      0.308414
  33  11 2858.5972    3.4153  0.9334 12.4489 -0.0030  0.0186   0.0588   0.0464    0.1011   0.0000   438.6944       3.41402       17.0668       4.31813      -1.68460      -1.40986       2.23603      -1.69540      -2.45094      -1.01265       1.75458      -1.04026      -1.61027     -0.356151     -0.686578      0.426338    -0.0901022     -0.325931      0.940512       1.31397       1.43967       1.47389       1.50933       1.32493       1.40409       1.28770       1.27575       1.18863       1.03836      0.922175      0.765322      0.627877      0.507798      0.395983      0.326513      0.255341
  33  12 3018.8314    4.0275  1.0332 12.8336 -0.0010  0.0194   0.0658   0.0484    0.0980   0.0000   438.9442       3.38773       16.3567       1.77147       2.58397      -2.74106      -2.48990      -1.52143       2.95480     -0.435424      -2.22509      -2.21761     0.0338144     -0.179182      0.143127     -0.427671     -0.108143     -0.343725      0.893127       1.24633       1.30995       1.46807       1.52552       1.47893       1.45359       1.39046       1.25257       1.11672      0.999490      0.877694      0.731245      0.628304      0.490807      0.406805      0.317452      0.252091
  33  13 3176.1140    3.9490  1.1835 13.0070 -0.0021  0.0213   0.0629   0.0557    0.1018   0.0000   440.3402       1.82715       18.0422       2.34355      -1.49763       1.69967      -2.98386      -3.64871      0.677335       1.87162       1.49814      -1.22456      -1.18746      0.500396      0.267090     -0.584694     -0.707656     -0.230152       1.04109       1.37093       1.51018       1.61218       1.65929       1.66731       1.59110       1.53463       1.43980       1.23984       1.13823      0.990281      0.822658      0.699240      0.579489      0.477983      0.369257      0.287625
  33  14 3331.4438    3.4918  1.8191 12.5824  0.0041  0.0263   0.0453   0.0709    0.0881   0.0000   440.5157       5.30781       12.2137       4.01674       1.46937     -0.647444      -3.48497      -3.18642       2.57990      0.307548      0.543743      -1.03476      -1.45580     -0.310560      0.256742     -0.334959       1.10604     -0.407651       1.29373       1.73681       1.96915       2.05943       2.15124       2.06766       1.98956       1.92665       1.75076       1.57355       1.41367       1.24082       1.08721      0.922535      0.748138      0.609695      0.473033      0.365898
  33  15 3485.7523    2.7529  2.9083 12.2275 -0.0010  0.0349   0.0289   0.0936    0.0524   0.0000   439.7321       5.75385       9.91893     -0.820882       6.48062      -1.24178      -5.98701       4.46090       2.19817      -1.59812      -2.53945     -0.834720       1.29305     -0.494086      0.219466      -1.17940      0.239419     -0.270683       1.62136       2.22244       2.42291       2.53388       2.73878       2.68225       2.59062       2.44904       2.25305       2.05855       1.81617       1.58388       1.33751       1.13828      0.938032      0.762888      0.586005      0.463228
  33  16 3639.1465    2.1916  4.1832 11.7567 -0.0002  0.0436   0.0207   0.1200    0.0446   0.0000   439.9867       8.74988       11.8866      -1.38428       4.82581       3.59235      -4.12173      -9.40355       3.68776       2.92076      -3.61879      -1.01008      0.462987      -2.12807      0.258563       1.04879     -0.525969     0.0953629       2.06406       2.74986       3.08277       3.25694       3.40804       3.32066       3.27490       3.09187       2.88153       2.60035       2.25863       1.98661       1.68584       1.42956       1.18519      0.963361      0.754898      0.582944
  33  17 3791.8289    1.7573  6.1596 11.3738 -0.0002  0.0582   0.0162   0.1655    0.0402   0.0000   436.1168       11.8884       17.6834      -5.46558      -9.34798      -2.18384       10.2864    -0.0964484       1.73909      -6.45015      0.391055       2.37119     -0.704141      -3.00819      -2.57371       1.04302       1.25627     -0.492091       2.73030       3.56540       4.10342       4.23597       4.51801       4.41809       4.35178       4.13753       3.74599       3.40804       3.04609       2.61267       2.25988       1.87449       1.59131       1.25743      0.997655      0.769440
  33  18 3943.7837    1.3986  7.3669 11.2127 -0.0016  0.0704   0.0145   0.2116    0.0371   0.0000   432.5856       11.7244       25.1582       4.47670      -6.12278      -11.5353       6.48296       5.24495      -2.79309       1.67833      -1.21872      -3.08474      -1.46134       2.77905    -0.0168917       1.46771   6.41161e-05      -1.67886       3.21326       4.37694       4.92355       5.23793       5.41788       5.38469       5.19237       4.87615       4.58190       4.07955       3.65975       3.20684       2.75110       2.33913       1.88982       1.54266       1.18896      0.940697
  33  19 4094.6469    1.0210  8.4736 11.3073 -0.0080  0.0991   0.0165   0.3215    0.0338   0.0000   433.7706       33.5271       13.2406      -10.0310      0.654429      -2.07175       1.56564      -1.53454       11.7615       1.00356      -8.86213      -1.10709       8.42099      -4.12218      -3.03590       2.46926     -0.132178       1.47206       4.36102       5.96031       6.91117       7.05993       7.50809       7.37907       7.26200       6.73672       6.28553       5.62381       5.03351       4.42192       3.76790       3.20093       2.62700       2.11577       1.61368       1.26197
  33  20 4246.0928    0.6479  7.6988 11.4640 -0.0071  0.1357   0.0450   0.9772    0.0612   0.0000   433.0712       12.5158       23.7913       7.79218      -3.64003       15.6025       4.93526      -9.33316       3.59671      -7.87132     -0.447674       6.62133      -3.13380      -2.72899       3.46323      -1.16198       3.92721      -1.05351       5.96811       7.96443       9.28587       9.67873       9.97632       9.99557       9.57723       9.24209       8.42581       7.71754       6.75236       6.05010       5.09754       4.36724       3.53396       2.90274       2.22702       1.75550
  34   5 1841.2284    0.4531  0.4390  9.8964 -0.0042  0.0148   0.0118   0.0338    0.0373   0.0000   440.7115     -0.654322       22.7102    -0.0629104      -3.54839      -2.61374       1.71868       1.81558     -0.646777      0.405320     -0.450436       1.62952     -0.620087      0.311686     -0.378389      0.112163     -0.586705      0.386876      0.708815      0.929274       1.11139       1.09339       1.09851       1.10066      0.980526       1.06922      0.918207      0.839816      0.811559      0.705467      0.595602      0.558999      0.461419      0.359363      0.296128      0.228023
  34   6 2026.3756    0.7007  0.6408 10.0984 -0.0011  0.0158   0.0144   0.0393    0.0504   0.0000   440.5709     -0.373199       20.9071       1.73632      -2.58707      -1.72468      -1.43652     -0.792660      0.868556       1.08690      0.354573      0.695664      0.255355     -0.552636    -0.0641618     -0.184859     -0.147685     0.0116647      0.695899      0.962720       1.04076       1.13581       1.15903       1.17566       1.14284       1.04196      0.988543      0.890668      0.800791      0.709427      0.601480      0.517315      0.423009      0.345657      0.264440      0.214753
  34   7 2207.0246    1.0158  0.8525 10.5548 -0.0007  0.0204   0.0181   0.0450    0.0626   0.0000   441.6135       1.74308       19.7895       3.06285      -1.83361      0.460077       1.03890     0.0402395     -0.251721     -0.706295      0.105023     -0.647449      0.958829     -0.503515     -0.341077      0.879212      0.270014     -0.140713      0.854328       1.24459       1.20719       1.51106       1.38855       1.50599       1.36517       1.42002       1.16183       1.15503      0.965066      0.881223      0.757709      0.629375      0.522105      0.427701      0.329705      0.263911
  34   8 2381.2478    1.4849  1.1963 10.6075 -0.0005  0.0218   0.0229   0.0551    0.1092   0.0000   441.1404       2.16474       19.3407       1.07539      -1.07175      -1.36301      -1.47010       1.18164      0.973740     -0.636612       1.18550     0.0208084     0.0445025    -0.0137919      0.905570     -0.548842      0.275029      0.142026      0.961215       1.35335       1.40745       1.56111       1.57159       1.62703       1.55438       1.48284       1.34251       1.24459       1.07339      0.978249      0.828491      0.715232      0.567429      0.480132      0.364099      0.291545
  34   9 2550.6668    2.0559  1.1437 11.2683 -0.0017  0.0212   0.0319   0.0511    0.1108   0.0000   440.2265       3.34646       20.8071       2.74652      -2.72491      -3.38592     -0.791437      -2.40692      0.726433      -1.82254     -0.739019     -0.923504      -1.00315      0.228954      -1.18681      0.646304      0.478485      0.126198       1.05661       1.45647       1.69719       1.82673       1.90274       1.82081       1.75716       1.66865       1.51500       1.35523       1.19180       1.03985      0.867053      0.720431      0.578003      0.475587      0.380926      0.298736
  34  10 2718.0224    2.7650  1.1398 11.9313 -0.0016  0.0206   0.0435   0.0515    0.1154   0.0000   440.9311       1.89295       20.7322       1.03962      -1.05897      -1.36826      -3.02248      -1.07815     -0.434710     -0.928020     -0.183007      -1.01850     -0.709822    -0.0684960      -1.09464      0.157482     -0.110295      0.702436      0.950849       1.30635       1.43049       1.52185       1.60782       1.50594       1.53891       1.44819       1.33084       1.20274       1.07858      0.948177      0.828871      0.703992      0.583122      0.470231      0.368156      0.311189
  34  11 2883.0148    3.5982  0.9639 12.5229  0.0019  0.0176   0.0590   0.0474    0.0958   0.0000   440.4802      0.565273       18.5132    -0.0906992      -1.40732      -2.20334     -0.806845      -1.28751   -0.00622205      0.537372       1.11565    -0.0229226     -0.555256     -0.689264      0.560001      0.484613      0.686211   -0.00195680      0.830267       1.16858       1.28616       1.41648       1.46106       1.42717       1.40886       1.30036       1.21902       1.06435      0.950475      0.828346      0.694617      0.609265      0.478102      0.395852      0.316795      0.244256
  34  12 3044.4936    4.0161  1.0069 12.9870  0.0011  0.0186   0.0653   0.0489    0.0901   0.0000   439.3598       7.83733       18.5877       2.13363      -4.34498      -2.65748     -0.212886      -1.12983       1.25224       1.13715      0.667710      -2.28050     -0.429494    -0.0695844     -0.543570      0.386590      0.177938     -0.221164      0.842533       1.15901       1.22916       1.37356       1.42942       1.37252       1.37560       1.30940       1.21218       1.06302      0.962995      0.836324      0.730043      0.606166      0.500216      0.416650      0.333816      0.263177
  34  13 3202.8775    4.0134  1.3458 12.7146 -0.0008  0.0219   0.0568   0.0580    0.0992   0.0000   440.9539       5.51050       15.4554       2.51487      0.470690      -2.54665      0.164752      -2.09762     -0.753147      -1.13017    -0.0170668     -0.514474      -1.13514     -0.927059    -0.0597008      0.385807      0.509515     -0.273149       1.00674       1.38098       1.50866       1.62079       1.69607       1.63483       1.64455       1.54264       1.39797       1.24083       1.14939       1.03465      0.908784      0.768962      0.628239      0.513482      0.398909      0.313336
  34  14 3359.2864    3.3897  1.9830 12.6421 -0.0009  0.0276   0.0420   0.0724    0.0742   0.0000   440.4239       4.13585       13.3697      -1.00109       2.48991       1.27833     -0.178567      -2.65047     -0.643547       1.87955      0.282637     -0.383336     -0.282722      -1.29553      0.846978     -0.570417      0.513208      0.212864       1.28099       1.75173       1.94646       2.08737       2.12403       2.12755       2.00948       1.92837       1.78563       1.63088       1.47011       1.29304       1.11876      0.953627      0.779229      0.644741      0.502923      0.396923
  34  15 3514.5041    2.6037  3.1101 12.3165  0.0012  0.0370   0.0279   0.1017    0.0479   0.0000   440.2727       3.79567       8.01459       6.39462       5.78659      -2.13019      -10.5226      -2.98658       2.14605      -5.22244      0.924681      -1.23250      -2.51890     -0.770074      0.496821      -1.03752      0.266117     -0.659590       1.66629       2.30089       2.56288       2.67392       2.86570       2.78424       2.71923       2.57640       2.37971       2.19214       1.93322       1.70096       1.44474       1.22502       1.00922      0.827616      0.646464      0.518340
  34  16 3668.7244    2.0755  4.5002 11.7368 -0.0016  0.0455   0.0194   0.1258    0.0410   0.0000   439.6340       13.1526       22.0974       3.86399      -1.91764       2.02304      -4.19012      -1.34034       7.77038      -7.10757       2.45882       2.14852      -4.65279     -0.927739       3.41152     -0.334357      0.110052      0.371609       2.07493       2.74871       3.20574       3.31161       3.47892       3.47859       3.40251       3.15082       2.95794       2.69226       2.37148       2.10959       1.77407       1.51704       1.23335       1.01022      0.806364      0.633816
  34  17 3822.0290    1.6785  6.5372 11.3853  0.0004  0.0600   0.0157   0.1782    0.0382   0.0000   438.2821       8.80779       16.3082      -8.07724      -2.87296      -3.08546      -4.10284       2.17642     0.0957590      -5.13640      -3.78578      -1.99080     -0.486234      0.854376     -0.508631      -1.12224       2.23619      0.561394       2.72776       3.67296       4.27277       4.32732       4.64416       4.53117       4.44453       4.21636       3.85029       3.50691       3.17357       2.76385       2.38320       2.03493       1.66623       1.38594       1.07499      0.842275
  34  18 3974.4322    1.3303  8.2406 11.2173 -0.0004  0.0781   0.0144   0.2366    0.0352   0.0000   435.8806       15.1532       29.9263      -1.30381       2.90871      -5.78512     -0.837266      -2.39223       1.34834       4.55137     -0.504863      -2.45994      -1.85438      -3.77830       4.60378       1.68094      -1.63716     -0.258035       3.44457       4.66558       5.24973       5.62922       5.82927       5.78372       5.56308       5.35434       4.95698       4.47381       4.08699       3.52786       3.06003       2.55957       2.13521       1.73172       1.37144       1.07524
  34  19 4126.3591    1.0018  8.9887 11.3180 -0.0124  0.1032   0.0168   0.3443    0.0318   0.0000   433.3234       13.9837       23.4703      -12.3742      -8.49896      -4.01403     -0.369019      -19.2139       3.84442      0.105747       1.46334      -3.41284       12.1854       3.19156      -2.52012      -3.37018      -2.25222      -1.39386       4.45982       6.06961       7.05712       7.22972       7.61052       7.54000       7.34186       7.09160       6.41081       5.96535       5.27371       4.58653       4.00600       3.35399       2.79378       2.25956       1.78799       1.39769
  35   5 1858.4537    0.4745  0.4707  9.8445 -0.0036  0.0143   0.0114   0.0344    0.0383   0.0000   440.4257      -1.35448       20.3159     -0.360661      -2.80821      0.924197     -0.923752      -1.10204     -0.199993     -0.401820      0.867465      0.214237      0.633720     -0.110171      0.732188     -0.207651     -0.321744      0.188586      0.644769      0.867357      0.930004       1.04523       1.11730       1.03188       1.05932      0.943726      0.925326      0.765360      0.756730      0.657080      0.577109      0.485682      0.417654      0.323968      0.261247      0.220237
  35   6 2044.7961    0.7273  0.7528 10.0248 -0.0036  0.0177   0.0138   0.0421    0.0563   0.0000   440.9674      0.727018       22.4087      0.828784      -1.56473      -1.62413      -1.49859      -2.77089      -1.38014      0.278855       1.47003      -1.18284      0.480758     -0.299764     -0.758871      0.262905    -0.0822523     -0.549069      0.865573       1.20875       1.42106       1.61686       1.64499       1.65512       1.59045       1.45262       1.33591       1.15818       1.02407      0.843064      0.733632      0.607619      0.507473      0.400670      0.317534      0.239565
  35   7 2226.4367    1.0740  0.9422 10.4008 -0.0023  0.0191   0.0182   0.0484    0.0742   0.0000   438.7491      0.788371       19.9357       1.89454      -4.50697     -0.160434      0.638592      0.672190     -0.333419     -0.805734      0.814880      0.826905     0.0913243     -0.334903      0.211676      -1.02028     -0.135434      0.260539      0.816825       1.12906       1.24886       1.26887       1.39554       1.32683       1.28134       1.26431       1.17755       1.10744      0.971140      0.816159      0.743744      0.614474      0.534116      0.437691      0.348843      0.274276
  35   8 2401.2997    1.5203  1.1752 10.9123 -0.0031  0.0212   0.0237   0.0533    0.0949   0.0000   442.1983       2.09010       19.2062      -1.05707      -1.22646       2.35100      0.156953      0.103625      -3.08868     -0.150265      0.200487     -0.917218      0.913848     -0.857346     -0.554950     -0.468562      0.220565      0.188219      0.951429       1.32965       1.44217       1.55292       1.59525       1.59540       1.54071       1.46618       1.39857       1.22175       1.15216      0.961171      0.873353      0.723029      0.604133      0.494659      0.401723      0.308127
  35   9 2571.8279    2.1337  1.2205 11.3026 -0.0017  0.0203   0.0315   0.0534    0.1015   0.0000   442.9116      0.945171       18.9266     -0.279935      -2.12508     -0.527758       1.11051      -1.38617     -0.572281     -0.722846      0.454001      0.381539       1.70980     0.0405600      0.210978      0.973733      0.186587      0.294907      0.903781       1.23053       1.37941       1.42756       1.49964       1.49787       1.45731       1.38999       1.31079       1.17925       1.07409      0.911800      0.829573      0.678033      0.567080      0.477023      0.375022      0.305585
  35  10 2740.5554    2.8098  1.0059 12.2856 -0.0021  0.0190   0.0462   0.0478    0.0897   0.0000   441.3523       1.75482       18.1519       1.24143      -2.79911      -3.08623       1.98339       2.16794       2.34195      -1.03382     -0.467573     -0.691279       1.13125      -1.05845      0.388441     -0.634112     -0.500712     -0.281186      0.873826       1.13677       1.28310       1.37174       1.41322       1.45358       1.38827       1.30546       1.26480       1.10662      0.950835      0.876602      0.757601      0.630965      0.547772      0.437933      0.358207      0.271455
  35  11 2906.9016    3.6606  1.0058 12.4109 -0.0023  0.0175   0.0581   0.0477    0.1132   0.0000   440.4881       3.64005       17.0860     -0.236405      -1.33063      -2.97900      -2.22561     -0.575158      0.204539      -2.56205      0.254411     -0.549371       1.18096      -1.01794      0.161743     -0.157812     -0.942417      0.235433      0.779120       1.06144       1.15382       1.26907       1.25769       1.25343       1.23255       1.17402       1.09780       1.02615      0.923407      0.817394      0.708289      0.589001      0.478872      0.404141      0.318599      0.264843
  35  12 3069.6963    3.9858  1.0717 13.0457 -0.0011  0.0199   0.0629   0.0512    0.0931   0.0000   442.6721       5.87919       19.9520       1.45886       1.77142      -2.37534      -1.67959      -2.46406      -1.62210      -1.14714     -0.315601     -0.495241     -0.388107     -0.473383     -0.444686      -1.08181      0.106673     -0.212239      0.873124       1.24495       1.33385       1.48796       1.47603       1.49630       1.44701       1.38279       1.25574       1.19091       1.04459      0.892290      0.807040      0.652442      0.562371      0.449623      0.365077      0.286137
  35  13 3229.2503    3.8949  1.3857 12.8110 -0.0014  0.0222   0.0551   0.0590    0.0877   0.0000   440.4254       4.03567       20.4831      0.745912       3.49462     -0.831718       1.21113      -4.94767      0.143203      -2.64341       1.15689      0.184689       1.19134     -0.913919       1.18502      0.483618      0.172593     -0.334586      0.981208       1.37795       1.49901       1.61422       1.65270       1.67577       1.64091       1.54914       1.47472       1.30878       1.18267       1.04457      0.862528      0.784516      0.608994      0.526003      0.422385      0.339829
  35  14 3386.7226    3.2318  1.9714 12.5875  0.0006  0.0277   0.0396   0.0713    0.0663   0.0000   441.5151       6.07517       16.1529      0.862105      0.385774       1.27996      -2.54617       2.02433       2.33814      -3.18368       2.15667      -1.66000      -1.48790       1.02959       2.10023     -0.267165      0.332618      0.227363       1.21385       1.65813       1.92435       1.99970       2.14477       2.01551       2.03279       1.91754       1.74694       1.63980       1.42248       1.28085       1.11806      0.948881      0.783970      0.640231      0.505624      0.392569
  35  15 3542.8316    2.5145  3.1483 12.0925 -0.0011  0.0354   0.0258   0.0966    0.0526   0.0000   441.1772       10.5176       10.7725      0.655048       3.62526      -1.58881       1.93944    -0.0167847       1.79857       3.59663      -2.17991      -3.33567      -1.62986     -0.703862      -1.35696     -0.896353      0.332677     -0.565257       1.63856       2.15275       2.48479       2.62476       2.70351       2.73247       2.62724       2.49278       2.32741       2.11890       1.92196       1.66711       1.42818       1.20605       1.02020      0.841345      0.680317      0.539159
  35  16 3697.9083    2.0264  4.7816 11.5752 -0.0014  0.0464   0.0180   0.1276    0.0409   0.0000   438.6081       5.25514       18.2733       1.23686      -5.57598      0.201905      0.705735      -5.81861       2.34996       2.67144      -1.07811       4.63709     -0.218832      -1.72557      0.770425       1.47446    -0.0520674     -0.376021       2.04936       2.71932       3.12786       3.24195       3.39437       3.34719       3.25267       3.13695       2.93627       2.65747       2.41851       2.13525       1.83960       1.60413       1.30837       1.08500      0.866279      0.687689
  35  17 3851.8962    1.5594  6.6041 11.4111 -0.0032  0.0617   0.0154   0.1836    0.0360   0.0000   441.7109       6.89155       11.6620      -5.62669     -0.926049      -2.76353      -3.71199      -15.3664       7.49979      -4.62628      0.428391     -0.754561       4.35291      -1.13292      -2.11731      -2.04041       1.47874      0.757796       2.74125       3.62928       4.24230       4.31427       4.61970       4.52414       4.42700       4.19736       3.89881       3.59325       3.23949       2.85796       2.46280       2.12474       1.75955       1.46100       1.15219      0.918042
  35  18 4005.2036    1.2463  8.0703 11.2872 -0.0015  0.0799   0.0151   0.2481    0.0342   0.0000   440.9562       13.6847       15.1496       3.57196      -14.0765      -15.2428       4.74386      -2.01927      -4.60301       1.25788       4.76074      -4.05686      -5.55898       2.09912    -0.0487882      0.911407      -1.20345     -0.770866       3.42556       4.62875       5.29874       5.53389       5.80303       5.83854       5.58603       5.35643       5.01228       4.53937       4.17876       3.60924       3.16421       2.65899       2.25736       1.85499       1.45413       1.16889
  35  19 4157.8423    0.8274  8.2230 11.4721 -0.0101  0.1150   0.0241   0.4835    0.0374   0.0000   428.3351      -1.96445       50.3074       7.76875      -8.61482      -8.90383       5.13119       4.19631      0.429357      -8.44634      -1.91490      -3.31935      0.345277       4.63340      -8.14801       7.30175       4.39197      -2.06458       4.75601       6.47019       7.49866       7.82862       8.20849       8.10219       8.12240       7.42882       7.09728       6.43390       5.80367       5.17171       4.36630       3.79936       3.10384       2.61197       2.02352       1.60036
  36   5 1875.4439    0.4952  0.4836  9.8871 -0.0047  0.0141   0.0118   0.0358    0.0384   0.0000   440.3304      -2.09348       21.3680      0.576724      -4.36809      0.479624       2.00799      -1.10648    -0.0167427      0.662479     -0.891225     -0.212999     -0.290277      0.156093     0.0821985    -0.0808051     -0.107672     -0.262180      0.624389      0.849066      0.903257       1.03624       1.01705       1.08550       1.05946      0.983822      0.927221      0.820287      0.741913      0.608390      0.537803      0.466987      0.390676      0.312754      0.255987      0.205772
  36   6 2063.1205    0.7867  0.5769 10.1057 -0.0023  0.0143   0.0163   0.0342    0.0515   0.0000   441.5468      -1.69597       21.1855      0.518985      -2.67492    -0.0730332     -0.520153      -1.18505      0.122643      -1.00645     -0.953985    -0.0924827      0.489489     -0.672663     -0.428723    -0.0618544     -0.422745    -0.0684804      0.641489      0.879106       1.01539       1.08644       1.17352       1.11704       1.11020      0.996139      0.981766      0.852712      0.786793      0.664689      0.590519      0.497171      0.410965      0.329677      0.260467      0.212367
  36   7 2245.4723    1.1600  0.9127 10.3095 -0.0018  0.0175   0.0192   0.0447    0.0829   0.0000   440.9377       1.34899       20.7500      -2.74751      -3.86168      0.910881       2.35055     -0.219604       1.30833    -0.0349319       1.04334      -1.99015     -0.222499      0.481966      0.515253     -0.596200      0.800212     0.0515995      0.741027       1.00576       1.08761       1.21285       1.20432       1.25206       1.19673       1.20654       1.09339      0.989023      0.889621      0.792772      0.645619      0.599886      0.487902      0.396322      0.338025      0.258526
  36   8 2421.1798    1.6465  1.1073 11.0628  0.0002  0.0200   0.0255   0.0521    0.0892   0.0000   441.1658     -0.667260       21.1259     -0.923965      -1.26720     -0.909992      -1.43551       1.16800     -0.543818      0.491862       1.05546      0.414017     -0.346418      0.559137     -0.245174     -0.292636     -0.220639     0.0106572      0.870009       1.19999       1.37263       1.44645       1.51618       1.43910       1.46185       1.38786       1.26137       1.16375       1.06375      0.921646      0.818662      0.691361      0.557995      0.474411      0.375349      0.307849
  36   9 2592.7348    2.2360  1.2391 11.4831 -0.0015  0.0208   0.0325   0.0538    0.0988   0.0000   441.0843       2.60282       18.5576      0.155068      0.527769      -4.41071      0.274937       3.56422      -1.46618       1.21329      0.872565     -0.422298      -1.32002     -0.932677      0.683507     -0.541749    -0.0137395     0.0419457      0.919206       1.22096       1.32817       1.40400       1.51659       1.48918       1.50896       1.39897       1.29942       1.17572       1.09498      0.954760      0.834389      0.702946      0.589685      0.488763      0.395842      0.323794
  36  10 2762.7774    2.8865  1.1393 12.0281  0.0006  0.0192   0.0433   0.0513    0.1049   0.0000   439.3395       2.91114       19.3286    -0.0520646      0.620655      -1.40114      -1.47612     -0.677079       1.89644      -1.66016     -0.875847      -1.73243      0.190670      0.320578      0.392048    -0.0491583      0.245579    -0.0960324      0.856863       1.11598       1.23262       1.35114       1.38049       1.38979       1.35068       1.30804       1.22317       1.07582      0.985333      0.912675      0.789539      0.673370      0.565106      0.470055      0.376106      0.311947
  36  11 2930.3039    3.8391  1.0577 12.4215  0.0002  0.0177   0.0581   0.0475    0.1104   0.0000   440.6834       3.74777       17.1884      -1.41278      0.538554      -1.32239    -0.0323944      0.742890      -2.58807     -0.180504     -0.226759     -0.565057     -0.832308     -0.725443      0.828683     -0.485551      0.344825     0.0218777      0.814290       1.08999       1.18921       1.26455       1.37553       1.34038       1.33818       1.26864       1.19755       1.07187      0.942446      0.830900      0.705284      0.603721      0.507138      0.418648      0.330633      0.275471
  36  12 3094.3364    4.0874  1.1131 13.0733 -0.0015  0.0198   0.0630   0.0507    0.0932   0.0000   441.1984       3.38858       17.6166       1.94053      0.371983     -0.331832      -1.67146       1.13514      0.215867      0.830383      0.786225     -0.861788     -0.428657      0.700630     -0.103430     -0.966336     0.0484193      0.238316      0.847788       1.16524       1.26191       1.38307       1.39740       1.39044       1.40908       1.32228       1.22486       1.13823       1.02560      0.904582      0.784706      0.685251      0.566804      0.473669      0.392554      0.308849
  36  13 3255.1551    3.8206  1.5417 12.5942  0.0046  0.0231   0.0511   0.0607    0.0914   0.0000   441.2460       4.69189       14.6270       1.01115      -1.41867     0.0243596     -0.333216      -4.50534     -0.800854      -2.88775      -1.35081      -2.77023      0.124812      0.162139      0.616787      0.979395     -0.765525     -0.144117      0.987739       1.34140       1.48066       1.60006       1.65627       1.59039       1.61036       1.56233       1.45107       1.30179       1.17062       1.03461      0.903188      0.766173      0.650716      0.530461      0.424072      0.351303
  36  14 3413.8027    3.1015  2.0222 12.5970 -0.0005  0.0278   0.0380   0.0728    0.0616   0.0000   441.8929       4.98231       14.1946       1.29207       1.79893      0.726641      -2.08211     -0.563906       1.57617      -1.60729      -3.28125      -1.29520      -1.78861     -0.593993       1.34404      0.471245     -0.429605    -0.0217608       1.21465       1.63497       1.82005       1.98346       1.99959       2.03541       1.95660       1.88226       1.74117       1.63843       1.44839       1.29537       1.14434      0.962129      0.825564      0.690584      0.549230      0.432923
  36  15 3570.7709    2.4158  3.7496 11.9165 -0.0018  0.0376   0.0225   0.1089    0.0459   0.0000   439.5610       4.56800       14.2912       2.94832      0.815505     0.0947364      -4.50189      -4.80634      0.690082      -2.78832     -0.691848      -1.00459      -3.06509      -1.45375      -1.24659     -0.984173      0.366331      0.215786       1.61583       2.15789       2.39935       2.59322       2.71159       2.64303       2.63351       2.49441       2.36249       2.12689       1.97196       1.70480       1.52614       1.28397       1.09033      0.883882      0.714339      0.585757
  36  16 3726.6196    1.9005  5.2689 11.5558 -0.0005  0.0496   0.0169   0.1403    0.0378   0.0000   437.3351       8.53108       11.9793      -3.08396      -1.16855      -2.43841      -4.98877      -8.11140       1.07805     -0.238233    0.00911500     -0.465509     0.0861525      -2.29097      -1.85272       1.86998      0.870517      0.566133       2.15340       2.86263       3.31681       3.42274       3.61627       3.59415       3.49903       3.31252       3.09338       2.82868       2.60638       2.31490       2.04163       1.75695       1.47877       1.19362      0.976428      0.780165
  36  17 3881.5226    1.4853  6.8912 11.4194  0.0017  0.0651   0.0150   0.1939    0.0340   0.0000   444.0002       2.60146       11.1421     -0.789622      0.959061     -0.826298      -8.42004       1.07612       7.88755      -3.58259       1.10861      -1.77397     -0.953365     -0.581329       2.45456       1.25675      0.960324      0.839455       2.72342       3.71255       4.20432       4.36613       4.62891       4.63327       4.47471       4.31698       3.96139       3.67647       3.35217       2.96237       2.62046       2.22409       1.89048       1.55804       1.23783      0.995918
  36  18 4035.8320    1.1379  8.2911 11.3941 -0.0033  0.0870   0.0164   0.2873    0.0331   0.0000   440.5450       4.03431       11.4136      -12.7081       6.19262       7.88784      -4.61627       2.15332      -1.19806      -1.72393     -0.457503       4.70435      -5.92708      -1.45255       4.00891       2.38731      -1.57009      -1.86118       3.63137       4.92321       5.67425       5.84326       6.23715       6.14109       6.00364       5.74909       5.39646       4.88594       4.48280       4.01671       3.44132       3.03420       2.48544       2.06862       1.65898       1.32987
  37   4 1697.5926    0.3201  0.2796  9.8053 -0.0002  0.0119   0.0097   0.0279    0.0273   0.0000   440.7583     -0.892403       21.2197     -0.205253      -3.25043     -0.785120    -0.0647797     -0.181890     0.0730127     -0.193003      0.641546      0.366819     -0.304101    -0.0267659     0.0854452    0.00298729      0.157699    -0.0610906      0.568664      0.841697      0.956027       1.09630       1.19393       1.24506       1.08229       1.01756      0.939566      0.820958      0.687773      0.623118      0.504595      0.416390      0.338863      0.271711      0.240441      0.177862
  37   5 1892.2450    0.5164  0.5165  9.9443 -0.0044  0.0152   0.0116   0.0344    0.0390   0.0000   441.1587      -1.09157       21.1156      0.603685      -2.99445      -1.23310      -1.56252      0.184661      -1.14391      0.351845     -0.686216    -0.0523126      0.675560     -0.223357      -1.22509      0.306526      0.311293     0.0356090      0.613589      0.851542      0.903913      0.993541       1.03179       1.02061       1.01206      0.959879      0.864743      0.875887      0.749903      0.692031      0.570124      0.522763      0.423088      0.363012      0.292221      0.226419
  37   6 2081.1320    0.7893  0.7982 10.0952 -0.0009  0.0176   0.0143   0.0433    0.0600   0.0000   441.1835     -0.794397       21.7734     -0.685893      -3.52751     -0.518697     0.0219977      -1.57944      0.139174      0.795163      -1.06664     -0.977805     0.0739036      0.937343      0.270387      0.342676     -0.355013     0.0215913      0.738824       1.01161       1.12558       1.21179       1.20915       1.24850       1.18320       1.12218       1.10103       1.03732      0.916637      0.837539      0.695671      0.578012      0.501324      0.415675      0.339788      0.270503
  37   7 2264.3326    1.1529  1.1364 10.3903 -0.0034  0.0206   0.0178   0.0522    0.0906   0.0000   442.3653       1.15138       22.1990       1.91008     -0.913365      -1.80699      -1.22603       1.27833       2.22312      -3.40075      -2.15877      0.579705     -0.873816      0.417989     0.0338912      0.217601    -0.0383926    -0.0769636      0.903374       1.25122       1.42555       1.55379       1.62055       1.64960       1.63000       1.53472       1.43697       1.28878       1.16863       1.00635      0.847611      0.700821      0.596880      0.473070      0.403896      0.323936
  37   8 2440.6704    1.6898  1.2019 10.7509  0.0003  0.0205   0.0244   0.0518    0.1137   0.0000   440.9946    -0.0938163       21.7281       1.60753      -1.82831      -1.67208     -0.907103      -1.31696      0.660033      -1.11851       1.29573      -1.64834     -0.784134     -0.101331      0.742376      0.576481    -0.0681085     0.0609421      0.826485       1.17917       1.28206       1.39467       1.45614       1.47697       1.38801       1.35790       1.23020       1.16332       1.04753      0.932739      0.809240      0.708334      0.586921      0.484581      0.396931      0.320245
  37   9 2613.3527    2.2705  1.2035 11.6897 -0.0039  0.0203   0.0332   0.0532    0.0915   0.0000   440.0314       1.93913       20.7104      0.340771      -2.85489      -1.33814     -0.727982     -0.825586      -1.56815      -1.45823       1.44364       2.03506     -0.133800      0.867009     -0.107181     -0.416230      0.235820     -0.441511      0.855040       1.16426       1.26209       1.38090       1.42628       1.45142       1.37816       1.39641       1.24621       1.17730       1.06117      0.914440      0.810401      0.712596      0.584498      0.497693      0.397069      0.321165
  37  10 2784.5786    3.1363  1.0508 12.1380 -0.0010  0.0185   0.0475   0.0456    0.1098   0.0000   441.5839       3.86760       21.7359       2.41974     -0.299626     -0.123497      0.384930      0.126290      0.156814     -0.119994     -0.267622      0.236997     0.0211929     -0.135823     -0.184439      0.497957      0.162409     -0.406313      0.801689       1.09994       1.15904       1.29532       1.36747       1.36330       1.32641       1.29024       1.19027       1.08814      0.958820      0.870211      0.750875      0.637578      0.529172      0.448614      0.367434      0.293072
  37  11 2953.3276    3.7983  1.0405 12.7919 -0.0037  0.0183   0.0592   0.0457    0.0920   0.0000   440.2979       5.41760       18.2095     -0.419916      -3.47936      0.593925      0.847274      -2.61315     -0.111367      -1.36667      0.136754       2.34981      -1.02449      -1.25796     -0.982701     -0.180717     0.0388978     -0.216162      0.819699       1.05599       1.19337       1.24100       1.31923       1.27101       1.32841       1.21162       1.14537       1.08925      0.955385      0.842603      0.768939      0.641246      0.552290      0.451339      0.370430      0.301315
  37  12 3118.5735    4.0534  1.1570 13.0386 -0.0026  0.0202   0.0604   0.0515    0.0967   0.0000   440.7932       5.23547       16.9991      -1.53261      -4.40481       2.06952       1.18536     -0.685646      -1.27380     -0.401610      -1.40127       1.68426     -0.503115      -1.11763     -0.870565     -0.703458      0.163485      0.211437      0.842615       1.19044       1.22443       1.37547       1.41224       1.40736       1.41615       1.33700       1.23712       1.14394       1.03166      0.925871      0.811887      0.705085      0.599638      0.498833      0.399650      0.323258
  37  13 3280.6504    3.8090  1.6042 12.7624 -0.0007  0.0225   0.0488   0.0632    0.0761   0.0000   442.0797       4.16813       15.6628      -2.11069     -0.770878       2.11098      -2.47124      -1.08613      0.745455      0.697836      0.735405     -0.655073      0.803021     -0.971648     -0.122781      0.259718     -0.559426     -0.241485      0.959032       1.28114       1.43093       1.48133       1.59914       1.53475       1.57222       1.50779       1.40417       1.27660       1.15156       1.03399      0.898995      0.780595      0.668695      0.548499      0.460066      0.358380
  37  14 3440.3978    3.0203  2.3018 12.5781  0.0032  0.0286   0.0339   0.0817    0.0520   0.0000   441.9567       7.38158       13.6826      -4.37500       2.54115      0.222286      -5.37064     -0.858722       2.10564      -1.07425       3.01534      -1.72980      0.127947     -0.744128      0.958346      0.211035   -0.00885000     -0.241285       1.20146       1.68017       1.81653       1.96881       2.04676       2.06063       2.01590       1.88532       1.79117       1.64348       1.50217       1.33256       1.14367       1.00914      0.838309      0.696559      0.587985      0.467706
  37  15 3598.5502    2.2972  4.0112 11.9550 -0.0013  0.0405   0.0212   0.1110    0.0412   0.0000   442.7640       8.30126       15.4899      0.756630     -0.961870      -2.93490     -0.676094      -3.84211      -1.17130      -1.57282       2.82655       1.22124      -1.76483     0.0906092       1.68466      0.504350    -0.0332020     -0.815398       1.66701       2.25793       2.57172       2.68952       2.85975       2.85518       2.75263       2.69572       2.48406       2.28023       2.08683       1.84533       1.62600       1.39965       1.18000      0.975482      0.789902      0.633176
  37  16 3755.3093    1.8612  5.6115 11.5442 -0.0000  0.0519   0.0163   0.1464    0.0363   0.0000   441.0337       5.71740       17.8036       2.81459      -5.78223      -4.14917       7.29248      -4.39387       1.35533       1.16975      -2.86669      -4.11998       2.70026       3.47369     -0.789186      -1.67951     -0.504615     0.0146022       2.12466       2.94220       3.26511       3.47076       3.68207       3.59233       3.66807       3.39693       3.25340       2.89632       2.65598       2.38987       2.08952       1.81653       1.50528       1.26931      0.997650      0.820404
  37  17 3910.8546    1.4346  7.2554 11.4070 -0.0014  0.0678   0.0150   0.2013    0.0340   0.0000   435.7781       6.33130       24.5357     -0.662142      -13.9204       10.1070       11.5610      -5.49304    -0.0902858      -7.52958       1.21936       3.73173      0.221491      -7.68341       3.74481       3.56366      -1.18807      -1.41282       2.75882       3.74610       4.24196       4.44613       4.73935       4.70381       4.58962       4.41159       4.15166       3.84428       3.47062       3.13812       2.69092       2.30634       1.95967       1.65589       1.30537       1.05702
  37  18 4065.4729    1.0280  8.0709 11.5115 -0.0132  0.0954   0.0187   0.3225    0.0330   0.0000   440.7876       11.0835       20.2723       15.9191       3.11414       3.03355       8.20265      0.186261      -4.06686      -8.32500      -6.95001       5.61559       8.52869      -7.34685      -12.1222      -4.22458       2.40433     -0.220042       3.77007       5.15100       5.91402       6.20670       6.62240       6.61377       6.40419       6.11902       5.78784       5.27168       4.80017       4.26253       3.82458       3.23600       2.74983       2.25633       1.78159       1.44265
  38   4 1713.0438    0.3192  0.3071  9.8172 -0.0079  0.0139   0.0096   0.0263    0.0276   0.0000   441.6476      -1.38471       21.8464      0.287402      -1.46720      -2.19412       1.31160      0.601017     -0.814705     0.0829056      0.711300      -1.31794      0.300936     -0.427543     -0.324079      0.229179      0.270595    -0.0189048      0.508457      0.778649      0.832241      0.954175       1.01064      0.972995      0.986136      0.901521      0.880720      0.798634      0.677172      0.586898      0.545526      0.468028      0.376182      0.313657      0.264191      0.198526
  38   5 1908.8171    0.5466  0.5038  9.8608 -0.0005  0.0146   0.0118   0.0315    0.0410   0.0000   441.2632      0.233412       21.9034      0.133085      -3.04488       3.11839    -0.0425096      -1.13822     -0.156096      0.905949     -0.190666     -0.123685      0.371951     -0.258167     -0.274681      0.727498     -0.412740     -0.342003      0.606368      0.878395      0.952710       1.09620       1.13288       1.14328       1.12719       1.05541      0.970859      0.863171      0.784952      0.667041      0.627394      0.506492      0.431150      0.346005      0.302447      0.233682
  38   6 2098.9148    0.8301  0.7993 10.0949 -0.0037  0.0170   0.0147   0.0429    0.0629   0.0000   440.9379       3.18799       22.0025      -1.01643      -3.57415      0.913069       1.35157      -2.37794     -0.419827      0.381623      0.973154      0.599938     -0.200563    -0.0113552     -0.276536     -0.728957     0.0735733      0.165079      0.678007      0.972543       1.07908       1.18744       1.22807       1.24870       1.21148       1.17505       1.06724      0.975291      0.902624      0.782379      0.679344      0.581512      0.490867      0.421313      0.327967      0.265795
  38   7 2282.9132    1.2547  1.0023 10.5310  0.0008  0.0180   0.0196   0.0459    0.0822   0.0000   439.6581       1.43936       23.4002      0.560794      -2.37187      -1.10767     -0.874045      -1.20016     -0.693564     -0.271642       1.24994       1.42011     -0.707201      -1.16456     0.0154870     -0.610853      0.456732      0.775224      0.759775       1.00988       1.13252       1.23995       1.26400       1.25930       1.24853       1.18385       1.14426       1.03853      0.932558      0.841056      0.729965      0.638771      0.524791      0.460501      0.364569      0.301212
  38   8 2459.9851    1.7964  1.1967 11.0899 -0.0021  0.0198   0.0264   0.0530    0.1034   0.0000   439.5007     -0.631325       21.5084       2.06367      -4.17329      0.689189      0.892997     -0.260146     -0.229427      0.636142      -1.28251     -0.381766      -1.54731     -0.255697      0.463752      0.869096    -0.0258853     -0.668081      0.806746       1.11454       1.24910       1.34876       1.41917       1.38939       1.38629       1.30363       1.27495       1.15676       1.02561      0.921925      0.797599      0.685878      0.580473      0.482818      0.392187      0.315168
  38   9 2633.7217    2.3890  1.0762 11.8536 -0.0016  0.0193   0.0366   0.0484    0.0911   0.0000   439.9872       3.09289       21.7972       1.96055      0.354880     -0.457626      0.910838      -1.30892     -0.529497      0.148196     -0.793270      -2.70616     -0.501846     -0.403337      0.263570     -0.953601      0.278883     -0.759474      0.768663       1.10309       1.19414       1.26885       1.37125       1.33153       1.32065       1.26616       1.18440       1.08342      0.985565      0.871164      0.784315      0.683122      0.556470      0.482195      0.380299      0.321803
  38  10 2806.0919    3.1841  1.0639 12.3293 -0.0005  0.0191   0.0475   0.0459    0.0987   0.0000   440.8067       1.39134       18.8999       1.88027      -2.90685      -3.74457     -0.126012     -0.559150     0.0983961      0.464522      0.488195      -1.44135      -1.42990      0.763193      0.788178      -1.14953     -0.236265  -0.000862577      0.781646       1.11348       1.22427       1.35567       1.37430       1.38569       1.38055       1.31087       1.21308       1.12638       1.00976      0.863532      0.790610      0.708002      0.600584      0.482593      0.387923      0.317641
  38  11 2975.9698    3.8970  1.0467 12.7616 -0.0027  0.0181   0.0594   0.0457    0.1002   0.0000   442.7267       5.09626       19.7299       1.74703      -2.80261     0.0359679     0.0170676      -2.02439      0.297172      -2.18321     -0.663176      -1.76225     -0.530642     -0.127918      0.257474     -0.568091     -0.139384     -0.133857      0.772146       1.04673       1.18303       1.25329       1.31747       1.24138       1.23069       1.18085       1.10759       1.06371      0.955008      0.877835      0.772210      0.637769      0.559847      0.465238      0.371322      0.314795
  38  12 3142.3956    4.2567  1.2180 12.6243 -0.0109  0.0195   0.0590   0.0498    0.1258   0.0000   441.6358       5.07594       17.5944     -0.857690   -0.00686101      -3.44175      -3.93249     -0.756643      0.421023      0.564056     -0.382502      -1.25715      0.317778     -0.717743    -0.0529443      0.238979     -0.470026     -0.115156      0.801799       1.09201       1.18333       1.32044       1.34107       1.33875       1.31446       1.26589       1.20104       1.08718       1.00117      0.892824      0.794611      0.681263      0.566667      0.483142      0.401764      0.321128
  38  13 3305.7557    3.7201  1.6604 12.7272 -0.0010  0.0236   0.0477   0.0634    0.0803   0.0000   441.3783       5.92070       17.1587      0.381303     -0.628893     -0.860113      -6.75360      -1.98761      -1.52253     -0.801533      -1.30991      -1.67547      0.427977      -1.66001     -0.551826      0.175939      0.594970     -0.155149      0.987368       1.33974       1.49517       1.60820       1.68140       1.66267       1.59773       1.52510       1.40823       1.33246       1.27869       1.09898       1.00437      0.845433      0.716473      0.607085      0.497174      0.413696
  38  14 3466.7981    2.8181  2.4665 12.6137  0.0013  0.0315   0.0312   0.0830    0.0465   0.0000   443.4708       6.22753       6.58228       1.01351       6.44850     0.0612057      -6.12933      0.168437      -2.05564      0.559538     -0.159908      -2.33564       1.48624      -1.23340     -0.934764       1.07568      0.152457     -0.499338       1.28697       1.79901       2.04637       2.17554       2.26209       2.16320       2.13783       2.01962       1.91964       1.79112       1.66313       1.47768       1.32248       1.14210      0.957987      0.776938      0.660534      0.517342
  38  15 3625.7762    2.2246  4.2241 11.8646 -0.0034  0.0415   0.0198   0.1127    0.0395   0.0000   441.5910       1.90163       15.1519       2.02087      0.576342      -2.65146      -1.01709     -0.977252      -1.63723     0.0217073       1.45361      -4.34842      0.281368     -0.899415       2.91328       1.32064       1.13035      -1.68411       1.64403       2.22724       2.51498       2.69085       2.81672       2.82978       2.82594       2.66955       2.51957       2.30943       2.09378       1.88538       1.62550       1.42758       1.21531       1.01145      0.808164      0.663416
  38  16 3783.3936    1.7341  6.0229 11.5027 -0.0017  0.0552   0.0155   0.1550    0.0352   0.0000   438.9031       6.43367       11.0595       2.67576       5.07198      -3.12118       1.66978       2.34438      -4.45996      -4.24154       8.22018      -3.22929      -1.26184     -0.939690     -0.927733     0.0818111    0.00565641      0.376409       2.22025       2.93505       3.40041       3.60845       3.79558       3.80089       3.75771       3.53649       3.41335       3.09402       2.79757       2.55144       2.18953       1.91741       1.61912       1.36683       1.09049      0.887827
  38  17 3939.8567    1.3582  7.7757 11.4300 -0.0019  0.0731   0.0154   0.2269    0.0333   0.0000   436.2266       5.96550       26.4982     -0.232875      -12.9197      -7.81772       13.4079      -2.25324      -2.24583       4.09323      -4.62587      -1.51613      -1.77628      -2.12608       1.28656      -2.28577       1.78219       1.99529       2.89031       3.87326       4.46703       4.75026       4.97802       4.94203       4.88339       4.68335       4.48395       4.06239       3.75690       3.29516       2.88744       2.54264       2.12171       1.81380       1.42448       1.16987
  39   2 1275.7115    0.0964  0.0636  9.7623  0.0747  0.0161   0.0104   0.0210    0.0201   0.0000   441.3544     0.0549132       22.7747    -0.0953148      -1.87724     -0.127528       1.38366      0.731185     0.0934067      0.810894      0.669848       1.10306     0.0187665      0.199552     -0.383437      0.174520   -0.00748331      0.465963      0.581500      0.953918      0.986556       1.27594       1.09453       1.23509       1.15204       1.20069      0.956411       1.02601      0.855482      0.721898      0.658901      0.551442      0.460268      0.396359      0.371124      0.307447
  39   4 1728.2431    0.3443  0.3371  9.7913 -0.0077  0.0122   0.0097   0.0294    0.0287   0.0000   441.4651       1.27854       20.4033     -0.784352      -2.29471      0.875911       1.73344     -0.857131      0.866610     -0.766502     -0.138917      0.211506      0.562244     -0.464390      0.260362      0.236613     -0.542441      0.123036      0.458669      0.660877      0.698354      0.805154      0.833999      0.815184      0.858607      0.767360      0.751887      0.700460      0.588952      0.549816      0.466893      0.402850      0.340330      0.305147      0.242234      0.195902
  39   5 1925.1643    0.5873  0.5322  9.9146 -0.0013  0.0141   0.0124   0.0344    0.0413   0.0000   440.6813       1.51026       20.3216     -0.340644      -3.63632     0.0926863      0.644678    -0.0691040      0.858871     -0.799430      0.813733     -0.203208     -0.721360      0.455188      0.418905     -0.209832     -0.180318      0.515580      0.554202      0.764226      0.910527      0.962027       1.04079      0.990250       1.01267      0.979979      0.871736      0.776590      0.726880      0.636458      0.562344      0.481657      0.424434      0.339813      0.274606      0.223794
  39   6 2116.5315    0.8396  0.8756 10.1509 -0.0016  0.0188   0.0144   0.0432    0.0644   0.0000   440.2463    -0.0635146       20.4728      0.403154      -4.48040       1.44804      0.367767       1.00380      0.485883      0.131388      -3.33217      -1.14426    -0.0148593      0.431886     -0.370280     -0.432838     -0.289120     -0.298470      0.762305       1.08008       1.25389       1.34041       1.35776       1.35291       1.29422       1.23176       1.18361       1.10378       1.00471      0.903052      0.785743      0.678395      0.569000      0.475805      0.389381      0.308091
  39   7 2301.2861    1.2411  1.1213 10.6564 -0.0028  0.0204   0.0188   0.0503    0.0807   0.0000   441.6310       2.51958       21.3662      0.698116      -2.95041       1.19545      -1.17602     -0.936273     -0.515889      -2.87658      0.274987     -0.845893       1.16398     -0.310694      0.148860     -0.214011      0.158065     0.0457463      0.790041       1.10469       1.19346       1.30711       1.38018       1.36532       1.36081       1.34472       1.22544       1.10964       1.04038      0.913223      0.836865      0.689252      0.608993      0.494887      0.406752      0.328118
  39   8 2479.0717    1.7704  1.1405 11.2759 -0.0048  0.0199   0.0266   0.0512    0.0902   0.0000   442.6278       1.43814       21.3859      -1.56453      -3.94234     -0.708016       2.29234      -2.16305      -3.51713      0.508830      0.884627      -1.24449     -0.870564      -1.03150      0.592835     0.0797458     -0.382466      0.281908      0.776183       1.11115       1.20790       1.32671       1.30345       1.33627       1.28704       1.27482       1.17472       1.10693       1.01193      0.921720      0.825921      0.711853      0.603217      0.519298      0.418046      0.342216
  39   9 2653.8734    2.4681  1.2159 11.6613 -0.0004  0.0201   0.0353   0.0527    0.1125   0.0000   442.3877       1.96907       20.1016      -1.37993      -2.38568      -1.32609       1.07439     -0.987732      0.105591      -1.09620      0.462825     -0.200629     -0.970505     -0.452460      -1.32041    -0.0642049     -0.546549      0.445994      0.806002       1.10988       1.19967       1.32466       1.35333       1.41441       1.36062       1.27415       1.19123       1.11766       1.05301      0.922416      0.804667      0.703765      0.586946      0.508645      0.428614      0.344927
  39  10 2827.3561    3.2604  1.1849 12.1569 -0.0002  0.0190   0.0468   0.0503    0.1128   0.0000   442.0924       1.63701       19.4614       2.62418      -2.41067      -1.22710     -0.392097      -3.12833      0.324177      -1.27113       1.53521     -0.288150     -0.978730      0.735197     -0.399742      0.364290      0.742088    -0.0221160      0.761030       1.03790       1.15514       1.20451       1.29412       1.29268       1.29689       1.23152       1.18729       1.05969       1.00282      0.848302      0.789890      0.659202      0.563214      0.472953      0.392901      0.317655
  39  11 2998.1954    3.9603  1.0853 12.8583  0.0010  0.0182   0.0584   0.0484    0.0939   0.0000   441.3661       5.23479       17.9265      0.116515      -1.72354     -0.904088     -0.218087     -0.616580     -0.725375    -0.0571570      0.364973      0.557436      0.279787     0.0371721     -0.126619    -0.0810218      0.271633     0.0799357      0.747395       1.05749       1.13890       1.22867       1.27406       1.28731       1.23680       1.22922       1.13801       1.06308      0.963148      0.845675      0.753580      0.677870      0.569143      0.495893      0.396423      0.320785
  39  12 3165.7191    4.1152  1.3018 12.7641  0.0002  0.0198   0.0558   0.0532    0.0923   0.0000   440.2992       5.09380       17.4683      -1.06247     -0.502909     -0.609570     -0.202478     -0.504413       2.61095     -0.995942     -0.362822      -1.56298     -0.264516     -0.489615     -0.177334     -0.126164     -0.116366     -0.668460      0.797110       1.07279       1.18596       1.29258       1.33709       1.33043       1.31016       1.28799       1.21633       1.12760      0.982974      0.934778      0.802495      0.684883      0.596787      0.510606      0.409771      0.333188
  39  13 3330.4619    3.5459  1.7848 12.7314 -0.0004  0.0245   0.0428   0.0661    0.0680   0.0000   439.2667       5.17214       14.0624       3.47298     -0.786434      -3.35576     -0.768241      -4.17277       2.24177      -1.31011       1.33886     -0.107925      0.574652      0.584262      0.958049      -1.14525     0.0115448    -0.0725956      0.994765       1.34474       1.48575       1.60057       1.69175       1.68257       1.66100       1.63889       1.54602       1.39261       1.30804       1.11031       1.01392      0.841480      0.728425      0.612238      0.514282      0.419856
  39  14 3492.6834    2.7192  2.9289 12.4342  0.0028  0.0330   0.0270   0.0928    0.0413   0.0000   443.4165       8.47320       7.91866      0.643519       14.5480     -0.687413      -11.0821      -1.42219       4.66836     -0.717194      0.911888       1.13366      -2.18728      -1.03497      0.126943      0.509077      0.416324    -0.0994186       1.27935       1.72165       2.00593       2.08875       2.24920       2.23965       2.15798       2.11853       1.97100       1.83139       1.66580       1.51035       1.30451       1.16150      0.967529      0.819118      0.662399      0.537963
  39  15 3652.7878    2.1342  4.4507 11.8221 -0.0023  0.0433   0.0187   0.1174    0.0366   0.0000   438.8941       9.52887       13.3804    0.00581203      0.912281     -0.239762      -2.59903      -1.76937       3.60208      -2.36043      0.453712      -4.99531      -1.37393    -0.0256700      -1.66582     -0.523438     0.0873247      -1.08010       1.66728       2.24137       2.61702       2.70017       2.91386       2.87967       2.82248       2.68423       2.60702       2.36132       2.19985       1.95427       1.71875       1.50436       1.29427       1.07761      0.877863      0.719957
  39  16 3811.3086    1.6799  6.4713 11.5097  0.0002  0.0584   0.0156   0.1691    0.0341   0.0000   438.0503       2.83660       13.9545       1.17299      -2.65231       3.89568       2.20355      -7.85266      0.179682      -3.80723      -2.27825     -0.674496       2.55507     -0.478369      -1.23908      0.382848      0.340252      0.844100       2.22704       3.08759       3.44615       3.72545       3.90428       3.89497       3.81643       3.73388       3.48439       3.23036       2.93000       2.66788       2.32527       2.04603       1.72520       1.46266       1.19157      0.968852
  39  17 3968.6546    1.2395  7.6564 11.4863 -0.0016  0.0776   0.0160   0.2478    0.0322   0.0000   433.8690      -1.63914       26.8046       12.5480      -15.5255      -10.4732       12.8957       2.25431      -8.11720       2.51146      -1.45745     -0.937119      -3.35593      -6.23645     -0.412092      -1.46943      0.179118       1.29885       2.91038       3.99164       4.51253       4.86641       5.10404       5.09111       5.03740       4.79970       4.59096       4.26290       3.83541       3.49718       3.05439       2.70746       2.30213       1.93243       1.53688       1.26108
  40   3 1530.3450    0.1897  0.1571  9.7408 -0.0035  0.0117   0.0084   0.0244    0.0219   0.0000   441.9810      -2.06156       20.2538      0.478591      -2.59079     -0.568308     -0.503740      0.608700      0.493050     -0.567027      -1.05571    -0.0829166      0.410295     -0.191190     -0.364405     -0.818386      0.171959      0.394314      0.412851      0.714032      0.562476      0.714973      0.734860      0.763606      0.823766      0.671002      0.655491      0.497936      0.548617      0.508354      0.520713      0.405948      0.400469      0.285173      0.254418      0.244011
  40   4 1743.2573    0.3609  0.3722  9.8168 -0.0056  0.0126   0.0096   0.0301    0.0294   0.0000   440.7303     -0.641619       20.6568      0.488569      -3.59117      0.722516       1.65996     -0.875378       1.14636     -0.334491      -1.12075     -0.227794      0.215250      0.141961      0.276923      0.282555      0.147407      0.225493      0.555401      0.756405      0.856994      0.924256      0.885703      0.891710      0.863306      0.831811      0.804683      0.765974      0.727398      0.621670      0.560125      0.487955      0.420009      0.351603      0.292674      0.243803
  40   5 1941.4055    0.5896  0.5772  9.9534  0.0001  0.0144   0.0117   0.0348    0.0404   0.0000   440.8909     -0.676211       21.6026      0.561621      -4.33065      -1.44250     -0.478355      0.337085     -0.275299    -0.0942624     0.0781985      0.689489     -0.148891     -0.956697      0.536813      0.151150     -0.319167    -0.0917378      0.538064      0.761934      0.858155      0.909021      0.935371      0.923208      0.964777      0.882989      0.882111      0.792114      0.733803      0.640373      0.558577      0.507551      0.411376      0.362033      0.289979      0.237737
  40   6 2133.9576    0.9060  0.8253 10.1491  0.0013  0.0161   0.0150   0.0407    0.0633   0.0000   441.4015      -1.67709       20.1011       2.89454      -2.41223      -2.34776       1.01803       1.57514      -2.10566     -0.370981    -0.0947870     -0.679551     -0.670912       1.22788       1.00685     -0.112170    0.00579376      0.273299      0.641680      0.852641      0.946527      0.986623       1.03636       1.10852       1.02418       1.02466      0.964256      0.900285      0.817164      0.748633      0.640174      0.560722      0.490550      0.408894      0.343864      0.274768
  40   7 2319.3135    1.3407  1.1019 10.5709 -0.0029  0.0188   0.0198   0.0499    0.0923   0.0000   441.5490      0.955530       18.9777       1.81954      -1.98081     -0.131207      -1.08299      -1.36757      -1.25212     -0.264745     -0.810747     -0.293171      -1.10751      -1.19830     -0.439410     -0.538696     -0.573308     0.0313152      0.758169       1.01487       1.11483       1.23936       1.25667       1.31674       1.28178       1.26689       1.14710       1.04968      0.950047      0.867104      0.765677      0.678088      0.577045      0.490977      0.382589      0.326588
  40   8 2497.9359    1.8885  1.2421 11.3356 -0.0052  0.0199   0.0269   0.0529    0.0893   0.0000   440.7205      0.303838       21.5961      -1.67674      -5.45177      -1.90637       1.81953      0.910796      0.196565      -2.54695      -1.39376     -0.194894     -0.652801     0.0544822       1.01386      0.640579     -0.364691      0.324817      0.799287       1.04354       1.17366       1.31432       1.39011       1.36798       1.34435       1.31188       1.23685       1.12266       1.03361      0.916391      0.809769      0.704993      0.588941      0.502044      0.424935      0.350471
  40   9 2673.7786    2.6136  1.1334 11.7847 -0.0009  0.0186   0.0374   0.0475    0.1029   0.0000   440.6138       2.31874       18.2663       1.17565      -2.04999      -1.18877      0.766612       1.13783     -0.168859     -0.786550     -0.334968      -1.03621      0.409959      0.367637     -0.519607      -1.54117      0.307893      0.174592      0.733751      0.988597       1.07811       1.22735       1.28080       1.26323       1.26570       1.20389       1.13610       1.02736      0.964338      0.840480      0.785803      0.645470      0.560410      0.472109      0.402641      0.315364
  40  10 2848.3046    3.3934  1.0841 12.1663 -0.0024  0.0179   0.0482   0.0443    0.1136   0.0000   440.7218       2.13255       20.2450      0.412973      -3.55125      0.741098      0.986430      0.320794      -1.23333     -0.937838     0.0680238      -1.27966      0.523316      0.513402      0.137223     -0.701302      0.115101      0.141204      0.703132      0.952327       1.06377       1.15183       1.17880       1.18300       1.15585       1.13724       1.07053       1.01439      0.903479      0.854237      0.712012      0.652721      0.543528      0.467026      0.377844      0.328032
  40  11 3020.1047    4.2010  1.0778 12.8305 -0.0024  0.0178   0.0618   0.0457    0.0999   0.0000   440.5680       4.87139       19.5626       2.46123      -2.36939      -2.30501      0.826154      0.416509      -1.83724     -0.536628       2.72556      -1.83365     0.0200176     -0.611246      0.304544      -1.17293      0.375336     0.0704096      0.710240      0.995713       1.08380       1.18114       1.22944       1.22285       1.20131       1.14414       1.07277       1.00810      0.938611      0.841566      0.755787      0.665377      0.555292      0.479218      0.399789      0.321565
  40  12 3188.7611    4.2743  1.4059 12.8526 -0.0004  0.0205   0.0552   0.0560    0.0887   0.0000   441.9909       3.56981       15.3111       2.43283       1.29746      -1.69168      -1.23660      -1.45080     -0.248563      -1.37394      0.241824      -1.18004     -0.508282       1.78136     -0.258758     -0.863530      0.677625    -0.0500438      0.785251       1.08867       1.15449       1.30176       1.33273       1.33594       1.35326       1.31074       1.21083       1.12255       1.04399      0.922831      0.824718      0.726636      0.606526      0.528959      0.423859      0.343603
  40  13 3354.7118    3.3996  1.9184 12.5885 -0.0008  0.0249   0.0388   0.0660    0.0640   0.0000   442.8756       4.85640       16.6456       1.35552       3.96931       1.14652      -4.32731      -4.52645       2.07193      -3.40524       1.97354      -1.32390      0.420881     -0.687865      0.132002     -0.322383     -0.674136     -0.686304      0.955951       1.34525       1.46995       1.61137       1.64077       1.62722       1.57714       1.57185       1.45672       1.41030       1.26503       1.16477       1.02665      0.893939      0.756201      0.636914      0.530625      0.437389
  40  14 3518.2128    2.6099  3.3369 12.2208 -0.0017  0.0349   0.0239   0.0974    0.0390   0.0000   440.4873       6.20175       12.2560      -1.42084       3.86611      -1.52430      -3.95994      -4.43972       3.13614      -1.65186      -3.47517     -0.127424      -1.00203     -0.975154       1.02903      -1.70358       1.39941      -1.24534       1.29883       1.79842       2.01339       2.16114       2.27123       2.27134       2.22167       2.18473       2.07918       1.91319       1.76278       1.55241       1.38432       1.21096       1.04208      0.886999      0.715239      0.585236
  40  15 3679.4206    2.0782  4.7484 11.7610 -0.0008  0.0442   0.0173   0.1208    0.0338   0.0000   441.5023       7.31984       17.7352      0.887023       5.02984      -1.30378      0.551814      -1.66778       4.36770       1.15267      -2.12131      -2.22501       3.36162      0.955850      -2.04029     -0.237650       2.16690       1.02895       1.67475       2.26254       2.62419       2.71180       2.90546       2.93425       2.85607       2.81905       2.63167       2.43474       2.25213       1.99243       1.76003       1.54497       1.31243       1.13179      0.921841      0.753892
  40  16 3838.8715    1.5632  6.3722 11.6186 -0.0022  0.0592   0.0156   0.1743    0.0323   0.0000   440.8054       6.62502       17.6767       1.28332      -3.78841      -5.45953       6.57775       4.14858      -4.23847      -3.53517       3.03022      -1.46375      -1.42564       1.69684     -0.225707      -2.94110      -1.92318     -0.407971       2.24365       3.03241       3.46520       3.69462       3.84001       3.91959       3.82451       3.72294       3.51405       3.24511       3.04008       2.68829       2.39040       2.08659       1.78461       1.50683       1.22761       1.01464
  40  17 3996.9536    1.1686  7.9241 11.5520 -0.0040  0.0830   0.0183   0.2839    0.0342   0.0000   439.0387       1.65534       27.4372      -4.52974      -23.2018       4.45005       5.40740      -7.25530      0.895444       5.30375      -5.63390      -1.69974      -4.80798       5.73072       4.54370      -4.23115      0.344591     0.0459697       3.04574       4.15895       4.77773       4.99950       5.31693       5.36283       5.29249       5.13965       4.85406       4.52264       4.14371       3.68813       3.34525       2.82166       2.47382       2.10983       1.69755       1.37461
  41   3 1544.3538    0.1973  0.1900  9.7323 -0.0080  0.0106   0.0078   0.0226    0.0220   0.0000   441.7389     -0.166317       22.3279      0.794378      -3.25106       2.50850       1.64806      -1.16536      0.228483     -0.122436     -0.564095     -0.313284      0.120846     -0.224313      0.639139    0.00223481     0.0726601     -0.107564      0.497117      0.622131      0.659656      0.662286      0.797105      0.848193      0.822443      0.752770      0.683432      0.619822      0.585706      0.539572      0.503903      0.405390      0.334046      0.271143      0.255894      0.238327
  41   4 1758.0622    0.3916  0.3245  9.8205 -0.0047  0.0113   0.0105   0.0271    0.0280   0.0000   441.5375     0.0347859       21.3412      0.819733      -2.50718     -0.604483      0.504149      0.962939      0.393223     -0.759218      0.600323      0.127756      0.507404      0.355024     -0.542867    -0.0728464      0.220778     0.0802016      0.407745      0.516357      0.651652      0.643815      0.751142      0.698481      0.717149      0.668851      0.663258      0.610600      0.551654      0.511166      0.403564      0.376027      0.330844      0.259787      0.216795      0.169811
  41   5 1957.4391    0.6113  0.5953  9.9241 -0.0013  0.0144   0.0119   0.0351    0.0442   0.0000   442.1035      0.123709       21.7277      0.306271      -3.18382     0.0677361       1.61654     -0.583941     0.0892843     -0.609783     -0.193527     -0.588045     -0.492824      0.686707      0.245014      0.348048     -0.274173      0.316105      0.557762      0.749473      0.818731      0.929647      0.888289      0.973049      0.943875      0.888284      0.815669      0.805959      0.717121      0.678059      0.583768      0.530532      0.448581      0.381202      0.319862      0.265817
  41   6 2151.1129    0.9278  0.8342 10.2728 -0.0024  0.0169   0.0154   0.0424    0.0615   0.0000   441.2365      0.796708       20.6532     -0.511439      -1.26865      0.161123      0.416733      0.942320      0.743451      0.537014      0.562193     -0.471004      -1.69372     -0.770834     -0.679548    -0.0963503     -0.419349    -0.0920745      0.638830      0.913194       1.00991       1.01951       1.13245       1.06811       1.12520       1.06715       1.01789      0.950748      0.850454      0.767570      0.697945      0.597547      0.504667      0.425738      0.350054      0.292932
  41   7 2337.1312    1.3912  1.0991 10.6915 -0.0013  0.0187   0.0207   0.0483    0.0858   0.0000   439.8666       1.42288       21.6224      0.995195      -1.83367     -0.675928      -1.09591       1.58615      0.674168      -1.24506     0.0972320      -2.32754     -0.318049     -0.368424      0.334750      -1.33034      0.525309      0.360113      0.700131      0.964259       1.07280       1.17383       1.19282       1.20980       1.18855       1.14803       1.12485       1.03588      0.972107      0.866067      0.754502      0.667629      0.565646      0.470612      0.395491      0.324330
  41   8 2516.5938    1.9507  1.1981 11.3173 -0.0022  0.0201   0.0280   0.0504    0.1010   0.0000   441.2021       1.49945       21.5043     -0.336607     -0.796971      0.400639      0.520316      0.681417      0.599059      0.942617    -0.0299255    -0.0561742     -0.926436      -1.69594     -0.378620     -0.976290     -0.115734     -0.303139      0.767315       1.06763       1.20988       1.29156       1.42461       1.35521       1.38223       1.30192       1.22180       1.14130       1.03350      0.925918      0.850497      0.722748      0.614058      0.526167      0.442948      0.359021
  41   9 2693.5538    2.7099  1.2182 11.6904  0.0076  0.0190   0.0376   0.0494    0.1116   0.0000   440.1990       1.24991       20.5654      0.369227     -0.936368      -2.13772       2.01963       1.72936       1.19227      -1.52414       1.22347     -0.238174      0.477354      -1.04587     -0.182592      0.105875      0.619330     -0.481263      0.741498       1.02404       1.09744       1.20549       1.29570       1.26855       1.29609       1.20490       1.14323       1.05761      0.988360      0.878179      0.775145      0.691490      0.601098      0.509030      0.416678      0.345765
  41  10 2868.9636    3.4508  1.1321 12.1453  0.0015  0.0178   0.0485   0.0474    0.1184   0.0000   441.7908       3.76161       19.3519      -1.31271      -2.29035      0.115034      0.526157      -1.46429       1.86911      -1.52261       1.42265     -0.351382      0.187613     -0.920386       1.18106     0.0371933      0.269387     0.0565636      0.697681      0.965644       1.11004       1.19340       1.28644       1.27693       1.27290       1.21235       1.13971       1.02831      0.972536      0.870104      0.756320      0.646137      0.545661      0.463975      0.391345      0.326152
  41  11 3041.6531    4.1128  1.1143 12.7651 -0.0032  0.0180   0.0586   0.0459    0.1052   0.0000   441.3536       3.68926       20.1633       1.55046      -1.68316      -2.30880     -0.669838      -2.43023      0.219526      -1.07393      0.250311     -0.893139      -1.62394      -1.08168     -0.298413      0.451119      0.307721     -0.735007      0.715665      0.963316       1.09121       1.13404       1.22355       1.15781       1.18783       1.15133       1.08710       1.05942      0.954627      0.864931      0.747430      0.654330      0.551299      0.480987      0.396378      0.340357
  41  12 3211.4115    4.0943  1.3995 13.0000 -0.0025  0.0207   0.0539   0.0553    0.0770   0.0000   441.0722       7.10392       17.9153     -0.618094       1.07999      -2.43887      -3.83919      -4.74915      0.885215      -3.02721      -1.45359     -0.802116     -0.818629     -0.729679     -0.142136      -1.00182     0.0825315      0.635500      0.810099       1.10271       1.21615       1.33759       1.37128       1.37107       1.39685       1.31610       1.28069       1.16256       1.08794      0.960555      0.867094      0.741084      0.647754      0.544965      0.453254      0.383730
  41  13 3378.6490    3.3940  1.9874 12.5630  0.0013  0.0257   0.0383   0.0664    0.0645   0.0000   442.0765       2.77819       11.7978       1.01863       2.99623      -1.57733      -1.90109     0.0422439       2.91322     -0.697408       2.92724      -1.21707      -1.29875      0.986644      0.893023     -0.513402      0.481783     -0.190761      0.955591       1.32361       1.46780       1.57068       1.70600       1.65439       1.66021       1.55121       1.48625       1.35661       1.33117       1.17876       1.05799      0.940997      0.768441      0.662429      0.557236      0.463987
  41  14 3543.4447    2.5190  3.5900 12.0792 -0.0017  0.0345   0.0218   0.1018    0.0365   0.0000   442.4079       2.70882       12.1556      -1.80416      0.142768     -0.952847      -1.46016      -3.39232      0.698383      -6.60174      0.303292      -1.43804      -1.12446     -0.495324     -0.250855       1.90334      0.595741     0.0690758       1.32625       1.76752       2.00635       2.13220       2.23977       2.25820       2.23843       2.13296       2.04401       1.89168       1.76603       1.60468       1.40258       1.23580       1.07212      0.912735      0.770288      0.633803
  41  15 3705.6904    1.9646  5.1419 11.7291 -0.0004  0.0480   0.0164   0.1312    0.0314   0.0000   438.6118       9.65179       14.2133       1.62500      -6.59638      -4.70708      0.724983      -5.42394     -0.195676     -0.639320      -4.19737       1.64813       3.90831      -1.12118       1.22695       1.07454     -0.165714      0.110949       1.73115       2.38171       2.75906       2.91689       3.07827       3.11682       3.04095       2.92497       2.77966       2.59478       2.35790       2.16786       1.90724       1.71162       1.43210       1.22786       1.00644      0.821979
  41  16 3865.9034    1.5168  7.0399 11.5572 -0.0004  0.0641   0.0158   0.1940    0.0327   0.0000   435.9006       12.6884       13.1353       4.45771      -5.71408      0.172990       2.91034      -2.22870      0.451061       2.10166       2.62927      0.795010       1.08015      -1.74828      -1.24679     0.0807012      -1.81005     -0.780768       2.33584       3.16916       3.65244       3.90155       4.10045       4.11866       4.04472       4.01061       3.75704       3.48621       3.16832       2.88400       2.55342       2.23840       1.94244       1.64147       1.33241       1.12021
  41  17 4024.8368    1.1112  7.9727 11.5972 -0.0016  0.0881   0.0206   0.3192    0.0338   0.0000   444.1023       10.4697       18.8605       13.6781      -12.8399      -5.94229       2.37587      -2.81081       2.99506       1.46745       2.18365      -5.16057      -7.02164      0.336634      -1.49029     -0.320432      -1.65001      0.352565       3.11348       4.33244       4.94942       5.19420       5.53030       5.57465       5.32816       5.36336       4.97065       4.74147       4.28694       3.91956       3.47363       3.10022       2.64880       2.25388       1.86301       1.54768
  42   4 1772.6355    0.3921  0.3707  9.7804 -0.0049  0.0117   0.0097   0.0273    0.0304   0.0000   441.7346      -1.00645       20.8526      0.439234      -2.45840     -0.465112     -0.723518      0.557719     -0.415398      -1.77394     -0.113730      0.299709     -0.403803     -0.481062    -0.0758443      0.507580     -0.442464     -0.165324      0.458417      0.581652      0.679542      0.721636      0.741102      0.753553      0.746643      0.692090      0.709764      0.619880      0.593785      0.541270      0.499433      0.462365      0.394584      0.315472      0.272133      0.227647
  42   5 1973.3334    0.6340  0.6355  9.9755 -0.0008  0.0151   0.0118   0.0349    0.0448   0.0000   441.6262      0.308613       21.4521      0.184087      -1.27896     -0.763960     -0.307951      0.881459      0.286585      0.783840     -0.700139     -0.170854     -0.684229      0.551844      0.175734     0.0947981     -0.633488     -0.366899      0.557279      0.780216      0.884851      0.937898       1.01438       1.01220      0.995291      0.935980      0.917963      0.824049      0.773038      0.711060      0.643110      0.560628      0.469206      0.401175      0.332522      0.282005
  42   6 2168.0795    0.9662  1.0232 10.2518 -0.0020  0.0190   0.0147   0.0475    0.0707   0.0000   440.2037     -0.314437       21.7155       1.67188      -3.36369    -0.0133918      0.278799     -0.333016      -2.32866     0.0656315       1.08346      0.283129     -0.477998     0.0917758     -0.171206     -0.363601     -0.317788     0.0641139      0.679375      0.950818       1.01240       1.16469       1.15644       1.20164       1.09618       1.14637       1.05010       1.02800      0.914707      0.846824      0.758651      0.660761      0.562646      0.502761      0.401151      0.333863
  42   7 2354.7817    1.4330  1.0572 10.9086 -0.0022  0.0181   0.0213   0.0473    0.0805   0.0000   440.5096      0.621295       20.5377      0.626037      -3.44454      0.317249      -1.71897      0.560081      0.708377      -2.64876      -2.05156     -0.150721    -0.0700240     -0.669177      0.658833      0.385333     -0.692888    -0.0140567      0.670859      0.927718       1.03813       1.07778       1.19894       1.16946       1.15449       1.14385       1.07190       1.01397      0.919196      0.824658      0.738144      0.647688      0.557676      0.485833      0.395042      0.323766
  42   8 2535.0842    1.9925  1.2557 11.4139 -0.0003  0.0197   0.0273   0.0515    0.0860   0.0000   442.2104       1.84637       19.6688       2.42005     -0.149881      -1.83346      -1.10239      0.811561       2.06366      -1.58535      0.473500      0.170297     -0.207287     -0.764492      0.962361   -0.00821660    -0.0877461     -0.167136      0.741880       1.02682       1.11198       1.23599       1.30193       1.31838       1.31021       1.27544       1.18641       1.12657       1.05265      0.916935      0.814422      0.685798      0.600001      0.528558      0.427961      0.359459
  42   9 2713.0952    2.8281  1.1169 11.8335 -0.0014  0.0177   0.0393   0.0448    0.1081   0.0000   441.0250       2.79247       23.1835     -0.201828      -1.62276      0.582815      0.991740      0.272967     -0.581985      -1.18910       1.63451     -0.420725     -0.215327     -0.247507     -0.203294    -0.0963453      0.492475     -0.274456      0.670797      0.943567       1.02041       1.12440       1.16715       1.20426       1.15048       1.17090       1.05933       1.04962      0.934161      0.829374      0.747689      0.647587      0.561450      0.477862      0.389647      0.319507
  42  10 2889.4666    3.6293  1.0640 12.6504  0.0011  0.0173   0.0527   0.0453    0.0905   0.0000   442.7616       3.37685       19.9402     -0.799100      -2.66443     -0.946984     -0.777855      -1.25371      -2.80152      -1.68996       1.64985      0.748078      -2.59103     -0.347278      0.597493     -0.173096     -0.443212     -0.253309      0.643627      0.874161      0.948517       1.04104       1.09618       1.09375       1.08540       1.08154      0.986134      0.973071      0.865440      0.829243      0.702528      0.621677      0.523082      0.438771      0.383268      0.314105
  42  11 3063.0090    4.2563  1.0954 13.0440  0.0012  0.0180   0.0600   0.0449    0.0889   0.0000   442.2203       1.89881       21.3848      0.295713      -1.92238      -1.39734      -1.36023      -1.97087     0.0390077      0.155965     0.0718808      -1.22437     -0.108490      0.199288      0.206143      0.139972    -0.0795910     -0.129423      0.679744      0.939854       1.05897       1.11896       1.16570       1.17069       1.16575       1.10724       1.08973      0.985346      0.938550      0.826238      0.765902      0.658801      0.574787      0.477428      0.410424      0.350395
  42  12 3233.7086    3.9794  1.4793 12.8494  0.0008  0.0207   0.0500   0.0573    0.0773   0.0000   439.9737       6.72240       18.5421      -2.05823      0.537450      -1.33165      -2.79332     -0.626190       1.07862     -0.237845    -0.0145509      -1.07240      -1.54331      0.552771      0.309962     -0.872106      0.177689     -0.118852      0.779076       1.02975       1.15212       1.25775       1.31541       1.30114       1.33377       1.30121       1.19793       1.11914       1.04975      0.937567      0.853437      0.743629      0.644123      0.531476      0.446556      0.383402
  42  13 3402.0459    3.2006  2.3346 12.5106  0.0010  0.0272   0.0325   0.0734    0.0528   0.0000   445.2720       3.74800       10.7944      0.224353       2.83836      -1.57790      -4.07124     -0.141903      0.530323      -2.27861     -0.948723      0.199203     -0.381990     -0.296316      -1.74142      0.438038    -0.0725068      0.156670      0.980725       1.38214       1.50820       1.66168       1.73401       1.76449       1.73524       1.71311       1.57298       1.50838       1.37032       1.21848       1.09909      0.962233      0.839852      0.698751      0.586819      0.485107
  42  14 3568.0892    2.4010  3.7651 12.1971 -0.0023  0.0376   0.0211   0.1034    0.0341   0.0000   442.2708       5.99548       16.6484      0.869531       1.25553      -4.49433      -6.78385     -0.727207       4.18717      -6.44863     -0.980840       2.32826       1.38957      -1.00252       1.59462      0.274289       2.62762      0.172407       1.37472       1.91549       2.09683       2.25452       2.40456       2.41748       2.40796       2.31157       2.18851       2.05485       1.88573       1.72137       1.53224       1.35503       1.17621      0.984219      0.829268      0.679918
  42  15 3731.7373    1.9341  5.3645 11.7047 -0.0007  0.0481   0.0159   0.1341    0.0315   0.0000   437.1517       3.27814       20.2455     -0.699403      -9.88032       2.80397       7.97634      -4.90640      -5.96411      -3.34399       5.58618      -1.15039     -0.564545      -3.46209       2.63444      -1.31488      -1.45523      0.724995       1.74525       2.37316       2.69523       2.84876       3.06077       3.06836       3.07356       2.95302       2.81949       2.60146       2.41134       2.17364       1.91454       1.70804       1.47818       1.27200       1.01547      0.857863
  42  16 3892.8570    1.4689  7.4590 11.5543 -0.0016  0.0676   0.0158   0.2063    0.0333   0.0000   437.1258       19.6867       19.3404       2.69467      -7.13447       2.70027       5.67470       2.27339       2.18558      -4.16926       2.50934      -6.55149      -1.36668      -1.73449      -2.53286       1.05612       1.99634     -0.249366       2.40530       3.34460       3.80984       4.06658       4.28367       4.35238       4.23346       4.11612       3.93112       3.63720       3.37957       3.06956       2.73708       2.42354       2.09276       1.76506       1.48580       1.20685
  43   3 1571.7937    0.2234  0.2121  9.6736 -0.0023  0.0118   0.0084   0.0221    0.0225   0.0000   441.9418     -0.392710       21.5261     -0.291338      -3.58083      0.345340       1.27937     -0.971621      -1.87319      0.336033       1.17163      0.810240      -1.04385     0.0563917      0.663168     0.0864468    -0.0127952     -0.172041      0.470458      0.676214      0.777516      0.922717      0.913828      0.923087      0.925670      0.827594      0.891879      0.729622      0.650071      0.639449      0.565474      0.449038      0.432287      0.321243      0.250719      0.214900
  43   4 1787.0210    0.4088  0.4114  9.8001 -0.0039  0.0128   0.0096   0.0282    0.0303   0.0000   441.6093     -0.866507       21.4508      0.637464      -4.63567     -0.472326      0.282957     -0.668238      0.672736      0.665158      0.842240      0.839921      0.474458      0.242171     -0.388884     0.0424902     -0.128005     -0.375165      0.445420      0.620504      0.693437      0.730288      0.760950      0.789821      0.746563      0.759962      0.704745      0.686254      0.634494      0.589687      0.501865      0.457252      0.377211      0.340047      0.293295      0.239478
  43   5 1989.0496    0.6670  0.7040  9.9811  0.0007  0.0155   0.0120   0.0376    0.0485   0.0000   442.1171      0.951379       19.7404      0.639093      -3.86149     0.0839745     -0.666526     -0.980798       1.44931       1.39521      0.162086     -0.404303      -1.27867      0.282467      0.230653     -0.316309      0.445794     0.0502161      0.577429      0.763956      0.834645      0.943791      0.960827      0.949288      0.952036      0.926340      0.884482      0.841851      0.753309      0.717677      0.647215      0.554353      0.479304      0.409591      0.354023      0.285990
  43   6 2184.8582    0.9785  0.8771 10.4172 -0.0037  0.0176   0.0155   0.0417    0.0607   0.0000   442.1144     -0.252178       19.8389     -0.745148      -2.96188       1.39323       1.52558      0.237642     -0.688061     -0.496020      -1.33285      0.395695     -0.312787     -0.650604     -0.308417       1.01194    -0.0347845     0.0278107      0.719539       1.03094       1.23718       1.38346       1.49185       1.48380       1.44552       1.38000       1.29079       1.17084       1.04429      0.894034      0.784781      0.676148      0.555996      0.474651      0.395229      0.329470
  43   7 2372.2280    1.4978  1.2069 10.7721 -0.0053  0.0196   0.0208   0.0490    0.0899   0.0000   441.5190     -0.151390       21.0269     -0.145866      -2.50768    -0.0404386       1.61054     -0.816419      -1.79260     -0.761472     -0.443180       1.38567     -0.228640     -0.204995     -0.560996      0.310048      0.246552     -0.280485      0.719873      0.970396       1.10599       1.18203       1.26622       1.27817       1.26381       1.19192       1.16729       1.08138      0.981626      0.880540      0.793908      0.717273      0.620870      0.551707      0.462352      0.369599
  43   8 2553.3028    2.0624  1.3059 11.3460  0.0066  0.0198   0.0275   0.0518    0.0833   0.0000   440.7429       1.25358       21.9174    -0.0685183     -0.959978      0.529969      -2.65331     -0.691641      0.848300     -0.161178       1.39016      -2.01332      -2.66970     -0.353380     -0.488976      0.153676      0.183790     -0.152398      0.754603       1.04856       1.16166       1.31676       1.37663       1.37521       1.36411       1.30844       1.23898       1.13480       1.04812      0.954767      0.852928      0.753463      0.648036      0.531726      0.453680      0.375008
  43   9 2732.4029    2.8398  1.1877 11.9148 -0.0020  0.0180   0.0385   0.0492    0.1034   0.0000   441.2065       2.29830       18.2270      0.235800     -0.884972      -1.63299     -0.457922     -0.325111       2.17337      0.269107      0.223177      -1.46940      -1.71746     -0.946700      -1.03628      0.208215      0.326014     0.0681931      0.663853      0.891988      0.993573       1.05811       1.13697       1.13901       1.13287       1.12519       1.02984       1.01740      0.889280      0.830958      0.737742      0.643914      0.583795      0.481206      0.410575      0.350027
  43  10 2909.6886    3.6818  1.1151 12.6303 -0.0033  0.0183   0.0510   0.0457    0.0946   0.0000   441.2013       2.12356       19.1381       1.14113     -0.540010     -0.486474       1.34322      -1.13071     0.0315472      -2.15470     -0.362298      0.572539      0.387031     -0.351420     -0.817509     -0.121545     -0.101621    -0.0731532      0.659571      0.924375      0.980608       1.10445       1.17536       1.11705       1.15930       1.09311       1.06852      0.970043      0.928531      0.827144      0.747720      0.670149      0.587646      0.489536      0.404413      0.341114
  43  11 3084.0550    4.1828  1.1986 12.9730 -0.0014  0.0187   0.0567   0.0482    0.0914   0.0000   441.9032       3.19386       19.7898     -0.689966     -0.237559      -2.47251     -0.318866      -2.88929       1.36928      -1.78163      0.201094     -0.294276     -0.624371      0.923547      0.390134     0.0254112  -0.000743026     -0.284012      0.674642      0.914031      0.996570       1.12794       1.14892       1.16663       1.16559       1.11461       1.06277       1.05386      0.948840      0.843705      0.764590      0.674937      0.567597      0.505979      0.407574      0.358713
  43  12 3255.7088    3.8375  1.4614 13.2125  0.0011  0.0217   0.0499   0.0586    0.0641   0.0000   440.4233       6.99341       17.9197       1.41898      -3.83302      -1.65229     -0.837589      -1.66866     0.0596530      -1.10765      0.645083      -1.38057     -0.568252     -0.310260     -0.642825      0.790538      0.529385     0.0518813      0.784627       1.10104       1.16877       1.28254       1.31309       1.39395       1.33804       1.34393       1.27098       1.17522       1.09655      0.985254      0.872387      0.771487      0.681762      0.602406      0.493595      0.403060
[truncated: 674,475 more chars]
