# Supplementary material for: Global-Mode Analysis of Full-Disk Data from the Michelson Doppler Imager and the Helioseismic and Magnetic Imager
Source: Sol Phys. 2018 Jan 31;293(2):29. doi: 10.1007/s11207-017-1201-5 (PMC6566312; doi:10.1007/s11207-017-1201-5)
Supplement: Supplementary file 2 — (TAR 362.4 MB) [file 11207_2017_1201_MOESM2_ESM.tar › HMI/hmiv72d.7912]

   0  20 2899.0871    3.2833  0.6566  3.7105  0.0000  0.1119   0.4505   0.2304 1000.0000   0.0000    -0.0000       0.00000       0.00000       0.00000       0.00000       0.00000       0.00000       0.00000       0.00000       0.00000       0.00000       0.00000
   1  13 2020.7593    0.6291  0.5754 10.1956  0.0000  0.0808   0.0705   0.2181    0.2751   0.0000   338.8733       10.0131       0.00000       0.00000       0.00000       0.00000       82.7507       50.2592       0.00000       0.00000       0.00000       0.00000
   1  14 2156.7964    0.8923  0.6036 10.2728  0.0000  0.0863   0.0816   0.1442    0.3680   0.0000   430.0435       22.7797       0.00000       0.00000       0.00000       0.00000       96.1959       64.7239       0.00000       0.00000       0.00000       0.00000
   1  15 2292.0332    1.1891  0.8930  8.9123  0.0000  0.0739   0.0944   0.2313    2.8231   0.0000   376.9201       85.4823       0.00000       0.00000       0.00000       0.00000       88.8576       53.2817       0.00000       0.00000       0.00000       0.00000
   1  17 2559.0266    2.0158  1.0470  6.0335  0.0000  0.0877   0.1611   0.2676  220.9322   0.0000   499.7949       44.9202       0.00000       0.00000       0.00000       0.00000       108.077       51.6417       0.00000       0.00000       0.00000       0.00000
   1  20 2963.4788    3.5568  1.1188  2.1824  0.0000  0.0859   0.3058   0.2850 1000.0000   0.0000   552.3636       12.6671       0.00000       0.00000       0.00000       0.00000       115.066       57.8844       0.00000       0.00000       0.00000       0.00000
   1  23 3368.6261    3.7089  2.1000 -2.7044  0.0000  0.1224   0.2141   0.4182 1000.0000   0.0000   527.9243       47.6492       0.00000       0.00000       0.00000       0.00000       150.341       90.1564       0.00000       0.00000       0.00000       0.00000
   1  24 3504.0372    2.2980  1.5905 13.0058 -0.0015  0.1454   0.2279   0.4897    0.5588   0.0000   804.7063       122.105       0.00000       0.00000       0.00000       0.00000       200.916       89.9597       0.00000       0.00000       0.00000       0.00000
   1  26 3776.4159    2.0988  5.6471  3.1411  0.0000  0.2313   0.0786   0.8018 1000.0000   0.0000   203.5353      -130.322       0.00000       0.00000       0.00000       0.00000       292.066       156.810       0.00000       0.00000       0.00000       0.00000
   2  11 1810.3492    0.3833  0.2034 10.1623  0.0000  0.0345   0.0621   0.1135    0.1085   0.0000   461.0401       12.1736       8.26571       8.55782       0.00000       0.00000       35.5544       24.4994       10.6941       3.68323       0.00000       0.00000
   2  14 2217.5889    1.0848  0.5746  9.8258  0.0000  0.0461   0.0825   0.1251    0.4402   0.0000   434.4710       24.7124      -8.32569      -7.69487       0.00000       0.00000       36.9236       28.1616       16.4934       5.48487       0.00000       0.00000
   2  15 2352.2100    1.2328  0.8362 10.3854  0.0071  0.0695   0.0825   0.1453    0.6092   0.0000   379.5487       4.08403       28.4774      -1.10432       0.00000       0.00000       52.2273       40.9331       25.4028       8.23429       0.00000       0.00000
   2  16 2485.8442    1.8399  1.2178  5.1270  0.0000  0.0739   0.1078   0.2007  240.4859   0.0000   420.8700       10.9340       2.69000       3.51500       0.00000       0.00000       56.2469       44.3494       26.4327       8.49118       0.00000       0.00000
   2  17 2619.7275    1.9241  0.9079 11.9067  0.0000  0.0721   0.1255   0.1792    0.4237   0.0000   436.4680      -26.2087      -27.2552       9.46281       0.00000       0.00000       59.0413       44.2493       26.4861       7.98154       0.00000       0.00000
   2  19 2889.7465    3.5260  0.8426  1.6380  0.0000  0.0784   0.2181   0.1419 1000.0000   0.0000   464.9583      -47.4835      0.169740       9.76239       0.00000       0.00000       65.3029       50.7375       22.9375       8.41919       0.00000       0.00000
   2  20 3024.8126    3.6468  0.9612 12.1440  0.0000  0.0629   0.2199   0.1756    1.0986   0.0000   459.1842       37.7072      0.451312       11.7318       0.00000       0.00000       45.8403       36.9225       22.8346       7.75177       0.00000       0.00000
   2  21 3159.9907    3.7691  1.3382  3.3237  0.0000  0.0701   0.2172   0.2501 1000.0000   0.0000   470.6122       26.2547       21.8693       12.1662       0.00000       0.00000       47.2436       39.7200       27.7962       9.50041       0.00000       0.00000
   2  22 3295.2159    3.3564  1.7631 12.1718 -0.0189  0.0889   0.1639   0.2613    0.8658   0.0000   419.9132       65.7028      -58.9880       16.0578       0.00000       0.00000       58.2362       53.8585       29.4872       13.0690       0.00000       0.00000
   2  24 3566.9712    2.7869  3.1229 10.3016  0.0000  0.1241   0.1047   0.3459    1.5375   0.0000   398.1816       80.8800      -61.6657       23.8573       0.00000       0.00000       99.6658       75.8536       42.7282       13.7545       0.00000       0.00000
   3  10 1729.0634    0.3196  0.2075  9.9067  0.0000  0.0355   0.0392   0.0879    0.0921   0.0000   436.3217       20.7990       16.9106     -0.126346       1.84727      0.751741       16.7458       14.5246       12.1981       6.44293       3.60921      0.878248
   3  11 1865.2281    0.5299  0.1802 10.1478  0.0000  0.0273   0.0721   0.0691    0.1064   0.0000   420.3659      -12.3641     -0.889911      -12.9254      -1.88190      0.968399       17.1519       15.9527       10.6577       5.03071       2.06053      0.694182
   3  12 2001.1849    0.5719  0.4300 10.3613  0.0000  0.0455   0.0416   0.1000    0.1449   0.0000   433.0236       4.14503      -25.4972     -0.416912      -6.75016      -1.24193       20.4098       20.3849       15.6165       9.64612       4.53938       1.40755
   3  13 2137.6675    0.7773  0.5074 10.0721  0.0000  0.0851   0.0508   0.0949    0.2116   0.0000   449.7777      -31.6316       6.09359       2.15379       6.27209      -1.08707       60.7287       57.0993       33.1243       13.1164       4.07666       1.25382
   3  14 2273.4269    1.1124  0.7036 10.1146  0.0000  0.0591   0.0686   0.1217    0.3996   0.0000   381.3655      -13.5613       19.1850       6.60731      -5.58977       3.80206       24.8887       26.5035       16.6406       12.5839       4.56351       1.96639
   3  15 2407.6361    1.3448  1.0797 10.4952  0.0017  0.0668   0.0701   0.1563    0.5777   0.0000   455.0529       6.25061       12.6588      -7.08580       2.68147       1.35706       32.4406       32.2619       22.7748       15.4692       5.89507       2.10800
   3  17 2676.2676    2.3751  0.8935 12.0341  0.0000  0.0524   0.1318   0.1398    0.4038   0.0000   447.3015       3.95985      -11.0392      -4.91833       7.17751     -0.958659       26.2810       25.6515       19.2782       10.1549       5.28327       1.52476
   3  19 2947.1532    3.5494  1.1358 10.8690  0.0000  0.0543   0.1660   0.1772    2.2182   0.0000   453.8222       62.0925       1.05743       16.1733      -3.30010      0.235720       27.9610       28.7621       18.5104       10.9481       4.71914       1.73285
   3  20 3082.5304    3.9803  0.9928 12.5558  0.0000  0.0569   0.2006   0.1508    0.6464   0.0000   448.4917       55.7173       12.2076       13.0082       3.04953       1.04264       29.5585       29.9695       20.3852       11.1742       5.11912       1.69066
   3  21 3217.9198    3.6656  1.3380 12.0438  0.0000  0.0594   0.1608   0.1930    0.7598   0.0000   420.0672      -19.1402       2.42116      -17.1015       2.37967      0.639317       30.2850       28.5666       22.0314       12.8641       5.73514       1.65131
   3  22 3353.6031    3.2426  1.5453 12.8507  0.0000  0.0769   0.1447   0.2119    0.3079   0.0000   485.4442       45.9399       23.2984      -15.8184     -0.873466      0.153547       38.3465       38.4852       27.1146       16.3007       7.02361       2.29354
   3  23 3489.6663    2.7901  2.8401 11.1893  0.0019  0.0944   0.0903   0.2659    0.4366   0.0000   355.8162       18.2979       5.08983       3.29774       20.4912      -1.18073       49.3918       44.3813       34.7758       21.0967       9.12206       2.51642
   3  24 3626.3536    2.4564  3.4266 10.9445  0.0000  0.1051   0.0727   0.2967    0.3831   0.0000   567.3335       135.110      -25.5296       53.4733       5.42369      -2.00803       53.9077       53.2207       37.9759       21.3751       9.92663       3.06340
   3  25 3763.0332    2.0886  5.4347 10.2266 -0.0004  0.1395   0.0487   0.3920    0.3418   0.0000   366.6302       89.7698       52.9164       42.5966      -1.16912      -2.62087       68.6351       66.6764       50.3684       29.7875       13.7100       4.11385
   4  11 1914.6771    0.4540  0.3660 10.1230  0.0000  0.0394   0.0347   0.0899    0.1017   0.0000   426.3286       17.4187       8.16830       6.61291      -5.50927       3.67218       11.9132       12.3554       12.2814       7.07621       4.95897       2.52794
   4  12 2051.5630    0.6273  0.5325 10.1098  0.0000  0.0405   0.0378   0.0899    0.1451   0.0000   440.6803       22.8264       21.4546       2.54428      -13.8092      -2.19793       14.9811       15.9676       12.9549       9.93137       5.85579       2.85562
   4  13 2188.3791    0.8741  0.7521  9.9639  0.0000  0.0526   0.0456   0.1311    0.3217   0.0000   456.8734      -9.09556       24.2429       9.89283     -0.206735      -3.51948       18.5912       19.0174       16.1377       10.8613       6.77796       3.15188
   4  14 2324.1108    1.0677  0.9751 10.8660  0.0000  0.0569   0.0572   0.1546    0.3080   0.0000   432.8743       26.4749       14.3617       18.3854       11.7304     -0.784315       24.1217       25.8835       19.8108       13.6425       8.33889       3.69174
   4  15 2458.6536    1.5149  1.0151 10.6548  0.0000  0.0546   0.0759   0.1428    0.7763   0.0000   435.0899      -8.54464      -3.77818       14.1304      -7.66628      -1.80515       18.0992       21.4795       16.7688       12.7115       7.48846       3.63262
   4  17 2728.5290    2.6226  0.8227 11.4340  0.0000  0.0507   0.1200   0.1115    0.6358   0.0000   434.2987       2.75544       19.8917       16.6078      -10.2997      -3.61073       21.2052       18.0927       15.7248       13.1184       7.17486       3.50557
   4  18 2864.2797    3.2466  0.8294 12.3409  0.0000  0.0427   0.1497   0.1064    0.3983   0.0000   399.8398       30.1595     0.0477514       6.78369       2.45758     -0.297991       18.0693       17.7398       14.6922       10.8198       6.55327       2.98728
   4  19 3000.2334    3.8717  1.0205 11.3415  0.0000  0.0484   0.1694   0.1327    1.5942   0.0000   430.6479       49.0875       25.1629       9.51898       10.7769     -0.505716       17.1655       16.6066       15.2582       11.7279       7.44001       3.28268
   4  20 3136.0579    4.1061  1.2071 12.7064  0.0000  0.0605   0.1819   0.1599    0.6435   0.0000   431.7693       58.3575       3.76665      -1.40025       1.00466      -2.74932       22.0482       25.7572       19.3385       13.3631       7.03781       3.74484
   4  22 3408.1177    3.2853  2.1749 11.6870  0.0000  0.0819   0.1018   0.1840    0.4293   0.0000   389.5165       55.7040      -1.55584       27.5253     -0.408805      0.252964       27.9586       30.8986       27.8435       16.6613       11.4243       5.11197
   4  23 3544.7577    2.6191  2.7192 12.0399  0.0000  0.0867   0.0841   0.2561    0.2225   0.0000   473.2215       19.0429      -17.7549       9.84440       1.39287      -6.79529       34.1514       34.3535       29.0843       20.9983       12.4265       5.84103
   4  24 3681.9091    2.3156  3.8877 10.9818  0.0000  0.1049   0.0605   0.2780    0.2945   0.0000   400.3617       29.5209       6.38272       30.8971      -25.9760       3.93684       39.1374       42.2437       35.1566       24.4101       14.4216       7.07891
   5  10 1823.3432    0.4116  0.2665 10.1654  0.0000  0.0438   0.0349   0.0696    0.0784   0.0000   418.3826      -2.87714      -10.3141      -4.12509      -1.31472      0.256243       10.9630       11.0903       13.6439       6.86363       4.62141       3.09810
   5  11 1960.5751    0.5004  0.5004 10.0903  0.0000  0.0382   0.0300   0.1006    0.1099   0.0000   430.3119      -9.39458       3.12614      -8.99137       8.71167     -0.315802       12.5975       13.5485       11.3426       9.27948       5.37187       3.35278
   5  12 2098.3871    0.7504  0.7061  9.8058 -0.0002  0.0469   0.0351   0.0925    0.2002   0.0000   447.3364       20.5716       23.7901       14.7317       5.45409      -1.62796       13.6045       14.1217       10.5848       10.3064       7.70242       4.84280
   5  13 2235.3779    1.0108  0.7622 10.2655  0.0000  0.0434   0.0462   0.0980    0.2383   0.0000   450.6662      -7.04055       30.8303      -2.56378      -8.81527       2.06079       14.6147       15.8456       13.2075       10.0436       7.52516       4.02856
   5  14 2371.0119    1.3274  0.9290 10.5789  0.0000  0.0475   0.0565   0.1247    0.3118   0.0000   444.7088       10.7686      -9.23596      -15.7330       8.54772     -0.331786       15.5827       16.5881       14.1709       11.0750       6.98781       3.96973
   5  15 2506.1001    1.6777  0.8249 11.4276  0.0000  0.0395   0.0774   0.1065    0.2369   0.0000   451.3044       1.16105      -1.93543       9.91413       6.00023      -2.65897       12.4667       12.5132       11.6062       9.15995       6.69115       4.00336
   5  16 2641.2531    2.2118  0.9340 11.2744  0.0000  0.0490   0.0953   0.1015    0.5320   0.0000   428.0410       35.9448       19.5150       14.3508      -8.20436      -2.14525       18.3427       21.2879       17.2499       11.9818       7.98537       4.06282
   5  18 2913.7292    3.3530  1.0549 11.8035 -0.0032  0.0506   0.1408   0.1180    1.0380   0.0000   434.8255       46.9105      -4.73522       2.82000      -1.09414      -6.08895       14.8285       16.2411       13.4321       11.7456       8.33066       4.67060
   5  20 3186.3755    3.9914  1.0214 13.3847  0.0000  0.0497   0.1773   0.1400    0.3955   0.0000   452.3980       39.2109       10.7903       7.05159      -3.15673      -5.83967       16.7664       16.9378       14.8102       12.5657       8.07811       4.42090
   5  21 3322.8076    3.7211  1.6954  4.4453  0.0000  0.0629   0.1165   0.1441  984.1017   0.0000   425.8630       59.8509      -2.80364     0.0434381      -12.0368       13.6925       18.4819       20.3546       19.0648       14.5433       9.74208       5.62352
   5  22 3459.5659    3.0834  2.0885 11.8758  0.0000  0.0696   0.0972   0.1924    0.4582   0.0000   466.6310       38.0626       17.6683       5.20533      -4.51674      -7.78514       20.1107       23.5761       20.1490       15.8643       10.7475       6.47532
   5  23 3596.8109    2.5648  3.4911 10.9802  0.0000  0.0857   0.0609   0.2573    0.3635   0.0000   395.0084       18.3829      -10.6683       7.48598      -3.75281      -6.37263       26.4432       28.1751       26.7012       20.0952       14.1327       8.44545
   5  25 3871.6320    1.6797  5.9903 10.7002  0.0000  0.1287   0.0350   0.3850    0.1595   0.0000   521.2390      -11.8428       37.5069      -68.7082       8.66279       2.61151       39.4834       44.6453       39.0431       31.0638       20.5755       12.3342
   5  26 4009.7797    1.5475  8.4090  9.8822  0.0000  0.1562   0.0262   0.4404    0.1860   0.0000   429.2990       97.2992       17.2349       30.8449       22.7490      -7.14818       48.5322       55.8109       47.8584       37.0696       25.0185       14.9340
   6  10 1866.0896    0.4076  0.3662 10.1471  0.0000  0.0313   0.0260   0.0781    0.0773   0.0000   423.4580       3.64879       5.79857     -0.954219       2.28081      -5.96639       7.24145       7.70778       8.49701       5.77814       5.12791       3.02918
   6  11 2004.1060    0.5976  0.4670 10.0670  0.0000  0.0330   0.0330   0.0733    0.1043   0.0000   427.7264       5.34215      0.169707      -5.52634       7.40714       1.47849       7.41337       9.48927       7.59908       7.29277       4.60264       3.42070
   6  12 2142.4585    0.7486  0.6958 10.2548  0.0000  0.0373   0.0339   0.0935    0.1456   0.0000   437.6494      -18.4462       19.2230      -13.8608       5.19533       3.17695       11.4004       13.8531       11.8408       9.77193       6.28151       3.77413
   6  13 2279.8742    1.2057  0.6619 10.3901  0.0000  0.0325   0.0526   0.0811    0.2071   0.0000   434.6805       4.01178       16.2108       7.45037       1.35794       3.71796       8.28028       8.95274       8.74672       7.21076       5.71039       3.17799
   6  14 2415.6345    1.3404  1.0040 11.1704  0.0000  0.0427   0.0529   0.1176    0.1971   0.0000   426.7037       13.3506       5.36623      -2.18221       2.44480       6.28236       11.6727       12.6269       11.4405       9.56602       7.61513       5.25297
   6  15 2551.0782    1.8294  1.2209 11.1624  0.0000  0.0495   0.0668   0.1202    0.3564   0.0000   425.7471      -10.0250       17.9783      -7.19534      -14.3175       7.64578       12.9093       13.8082       13.4406       11.0514       7.97096       5.08285
   6  16 2687.2125    2.3728  0.9705 11.8250  0.0000  0.0395   0.0896   0.1048    0.2849   0.0000   427.1914       15.4703       8.92363      -5.75020     -0.627232       2.70496       10.8073       12.1207       11.1245       8.88921       7.02313       4.57506
   6  17 2823.8546    2.9157  1.0921 11.8141  0.0000  0.0402   0.1023   0.1103    0.3889   0.0000   429.5522       12.7026       26.6942      -5.21932     -0.663263       6.80511       10.2375       11.8118       10.7667       9.24753       6.67066       4.28117
   6  18 2960.7900    3.3508  0.9970 11.8362  0.0000  0.0377   0.1245   0.1056    0.4597   0.0000   449.0203       34.7587     -0.332743       12.2875       4.67269      -3.82768       10.1016       11.8252       10.8526       8.59984       6.32650       3.93137
   6  19 3097.4259    3.5717  0.9918 13.1926  0.0000  0.0446   0.1428   0.1162    0.2636   0.0000   431.5159       17.7077       35.3336      -20.5131      -11.1256      -4.14580       12.3752       15.1981       12.8147       9.86964       7.42799       4.74614
   6  20 3234.0814    3.4500  1.6622 12.2437  0.0029  0.0555   0.1085   0.1511    0.3802   0.0000   444.8689       78.4708       15.1712      -8.66555       2.71549       3.96501       14.3116       16.1112       15.0174       12.2635       9.54749       6.25470
   6  21 3371.1089    3.3121  1.9137 11.8424  0.0000  0.0637   0.0977   0.1652    0.4666   0.0000   415.0258       24.5149      -5.38478       2.41312      -2.00839      -7.29989       16.7528       18.8276       16.2080       14.0527       11.1105       7.48565
   6  22 3508.4769    2.8110  2.8785 11.3502  0.0000  0.0761   0.0665   0.1973    0.3332   0.0000   447.6434       47.2039      -5.39605      -4.78307       3.81115       1.18406       18.9286       22.4575       20.7839       16.9960       12.9006       8.36095
   6  23 3646.3015    2.3054  3.8317 10.9968  0.0028  0.0895   0.0487   0.2414    0.2348   0.0000   390.2793       10.5185       13.3880      -5.12431      -5.31789      -6.89398       23.4566       25.8797       24.5816       21.2260       15.2246       10.5217
   6  24 3784.0937    1.9611  5.5629 10.5462  0.0011  0.1141   0.0355   0.3006    0.1861   0.0000   432.4256       7.43354       19.1074       22.6668      -15.5862       10.0015       28.2784       32.4547       30.1845       25.4892       19.8666       12.9688
   6  29 4477.5840    0.7595 14.1296 10.0499  0.0000  0.3042   0.0157   0.8238    0.0738   0.0000   342.2054       45.1042       69.3316       17.6991       12.5981       10.9204       74.7485       89.6871       85.4229       69.2468       51.2086       34.2750
   7   9 1767.6715    0.3310  0.3343  9.9648  0.0000  0.0309   0.0212   0.0649    0.0673   0.0000   436.8199       2.20732       17.2939       1.20492      -1.12998      -1.17470       7.84343       8.61049       8.08142       6.37409       5.21346       3.96062
   7  10 1906.8165    0.3861  0.5173 10.0229  0.0000  0.0363   0.0200   0.0833    0.0830   0.0000   445.5534       5.75497      -8.98519      0.724308     -0.463308      -7.00824       8.49044       9.61136       8.86915       8.67377       6.81563       3.99217
   7  11 2045.8558    0.5721  0.5572 10.3558  0.0000  0.0307   0.0269   0.0818    0.0928   0.0000   440.7274      -4.70264       14.0135       5.42560       4.85302       1.51473       7.57061       9.00078       8.08761       6.98656       5.50738       3.77913
   7  12 2184.5603    0.8489  0.5769 10.4679  0.0000  0.0291   0.0368   0.0704    0.1289   0.0000   427.5365       5.87290       9.13125      0.641063      -6.38557      -5.52768       6.52863       7.53817       7.47009       6.15648       4.84115       3.43844
   7  13 2322.0959    1.1373  0.8620 10.6390  0.0000  0.0357   0.0415   0.0884    0.1836   0.0000   420.3611      -4.19504       4.36348       5.65029     -0.850999    -0.0920108       8.41072       8.82773       8.72950       8.41467       5.98265       4.36222
   7  14 2458.2046    1.5467  0.9085 11.0633  0.0000  0.0371   0.0542   0.0939    0.2160   0.0000   424.6691      -4.30843      0.303722      0.305790       4.20367       4.38874       9.26624       11.1936       9.93344       8.40822       6.55240       4.66946
   7  15 2594.3025    2.0806  0.8342 11.8345  0.0000  0.0361   0.0791   0.0926    0.2042   0.0000   463.6050       13.3110       6.93339       7.63408       10.7360      -6.19830       10.5307       11.2037       10.5838       9.07233       6.66095       4.72754
   7  16 2731.2291    2.4828  1.1451 11.7876 -0.0002  0.0409   0.0800   0.1093    0.2753   0.0000   435.4413      -16.7983       17.0380      -4.10542      -7.71990      -2.14626       9.74206       10.8904       10.5444       8.96783       6.87917       4.78732
   7  17 2868.4209    3.0944  0.8466 12.5776 -0.0004  0.0357   0.1100   0.0815    0.2071   0.0000   428.2630       21.9261       9.42210       7.00558       3.86298       5.79701       9.21979       9.95858       9.18593       8.11012       6.28443       4.58611
   7  18 3005.7671    3.4273  1.0291 12.7641 -0.0018  0.0390   0.1186   0.1050    0.2463   0.0000   442.8559       27.1523       6.93015       11.7566      -4.03942      0.980263       9.54623       11.1539       10.7545       8.53147       6.55387       5.16333
   7  19 3142.8864    3.8136  1.2054 12.9099  0.0000  0.0419   0.1233   0.1151    0.2772   0.0000   441.0404       25.7889       19.3124       3.96855       6.67657     -0.464490       9.15552       11.1211       10.3047       8.69861       7.00247       5.12202
   7  20 3279.9549    3.4312  1.2426 12.9777  0.0000  0.0474   0.1112   0.1145    0.2270   0.0000   432.3494       29.7417       12.6707      -1.63991      -15.1339       3.27764       11.8255       14.3302       14.0113       11.7951       8.41275       5.71410
   7  21 3417.7368    3.0580  1.9644 12.2797 -0.0003  0.0562   0.0842   0.1476    0.2279   0.0000   433.0961       48.0830       14.0284       11.5832      -4.48699      0.814626       12.5742       14.5163       13.4754       11.8147       9.95935       7.07173
   7  22 3555.4734    2.5602  3.1295 11.5740  0.0000  0.0727   0.0558   0.1946    0.2035   0.0000   431.3352       38.7667      -23.4571       18.4722       31.3388      -9.51930       16.4292       19.4319       18.0197       16.0384       12.2515       9.05634
   7  23 3693.6599    2.2055  4.4729 10.9335  0.0000  0.0943   0.0415   0.2530    0.1940   0.0000   396.0446       19.6812      -9.04678       36.2433       10.4611      -5.47015       19.6821       24.2213       22.1459       20.1101       15.3131       11.5846
   7  26 4109.5615    1.2987  9.6976 10.2095  0.0000  0.1593   0.0195   0.4682    0.0916   0.0000   462.4642       51.1707       3.10336       8.11307       49.3992       2.54474       35.1594       41.3937       40.7395       34.3384       27.4784       19.6194
   8   9 1806.2403    0.4300  0.2255  9.9883  0.0000  0.0193   0.0261   0.0363    0.0636   0.0000   439.6200       1.18924       11.6745      -1.76434       1.73248       2.76513       4.20570       5.36316       5.56857       3.79458       3.73166       3.24371
   8  10 1946.0686    0.4712  0.4425 10.1443  0.0000  0.0265   0.0224   0.0641    0.0775   0.0000   430.2243      -5.32473       11.3263      -3.37035      -2.61152       9.38896       5.27642       6.95432       6.28638       6.09094       4.21043       3.51213
   8  11 2086.1715    0.6882  0.5015 10.2795  0.0000  0.0266   0.0307   0.0663    0.0981   0.0000   432.9477     -0.366703     -0.790352       2.99575       1.17092     -0.674991       4.70812       6.46903       5.83925       5.22481       4.22111       3.14390
   8  12 2225.2302    1.0086  0.6610 10.5388  0.0000  0.0287   0.0385   0.0717    0.1278   0.0000   426.2139       1.49652       8.33201       6.81782      -5.13526      -1.58713       5.25429       6.70430       5.99441       5.72317       4.72343       3.43814
   8  13 2362.9028    1.3173  0.7242 11.0408  0.0000  0.0328   0.0488   0.0789    0.1412   0.0000   438.4988       9.41007       14.0510       5.96575       2.32708       4.10588       6.28777       7.12669       6.32935       6.16414       5.25146       4.40365
   8  14 2499.4829    1.7645  0.8703 11.3849  0.0000  0.0341   0.0592   0.0841    0.1788   0.0000   437.9971       20.6855     0.0486282       7.59145       9.76725      -3.75955       6.43539       7.63922       7.33005       6.95126       5.25444       4.42912
   8  15 2636.1706    2.0592  0.9478 11.8614  0.0000  0.0352   0.0686   0.0910    0.1796   0.0000   432.5370       32.5908       5.95511       9.48277      -5.85828       1.21895       6.89432       8.05442       8.33327       7.47775       5.94021       4.15165
   8  16 2773.7983    2.6789  0.8915 11.9398  0.0000  0.0324   0.0884   0.0878    0.2308   0.0000   440.7831       30.5996     -0.591801      -7.32021     -0.465216      -1.34707       7.37876       8.74556       8.49375       7.21603       5.90967       4.25748
   8  17 2911.6288    3.3220  0.9884 12.5994  0.0000  0.0369   0.1079   0.0936    0.2349   0.0000   433.2493       28.4325       3.99542       12.0873     0.0831012       3.19470       8.61871       9.96509       9.05272       8.48673       6.50241       4.75407
   8  18 3049.2797    3.6153  0.9481 12.8052  0.0000  0.0329   0.1176   0.0910    0.2046   0.0000   441.9103       6.28114       18.3505       17.2931       8.20047      -6.62656       6.56379       7.56512       7.33414       6.65686       5.43425       4.44281
   8  19 3186.8333    3.7458  1.4222 12.8401  0.0000  0.0640   0.1068   0.1175    0.2172   0.0000   427.1234       13.2189      0.777787      -8.94728       2.51809     -0.409862       18.7206       24.2188       24.2519       19.1681       13.7420       8.94855
   8  20 3324.6434    3.4222  1.6133 12.4886  0.0000  0.0468   0.0917   0.1232    0.1976   0.0000   442.8306       31.8080       22.5514     -0.319720      0.270782      -2.03957       9.42904       10.6090       10.1101       9.43199       7.73731       6.26260
   8  21 3462.6874    2.9629  2.4428 11.8737  0.0000  0.0596   0.0656   0.1544    0.1715   0.0000   415.0848       20.9303       7.83358       17.7313      -12.0515      -17.3611       12.5834       15.5673       14.4227       12.3040       9.91693       7.67323
   8  22 3601.1788    2.4689  3.1861 11.6616  0.0000  0.0702   0.0497   0.1811    0.1394   0.0000   448.0469       27.4170       4.32582       7.05185       15.0195      -8.58355       14.0321       16.2287       16.0914       14.2965       12.1474       9.13068
   8  23 3739.5443    2.0383  4.8263 11.0260  0.0000  0.0893   0.0349   0.2449    0.1284   0.0000   416.7561       10.1112      -4.12287       27.7051      -19.4808      -15.4702       17.9282       21.6640       19.6789       18.8866       15.5630       11.3774
   8  25 4017.4406    1.4619  9.0307 10.1357  0.0030  0.1353   0.0196   0.3928    0.0958   0.0000   438.7637       48.7331      -23.7515      -16.6531       37.7550       16.3012       26.4261       32.1419       31.3744       27.4405       22.9117       17.4239
   8  26 4157.0625    1.1854 10.4066 10.1577 -0.0008  0.1640   0.0165   0.4542    0.0757   0.0000   417.6975       12.8673       64.7359      -17.0840       1.76196      -4.81148       31.6221       37.5139       37.4323       33.3755       27.4120       21.0100
   9   7 1557.6552    0.1814  0.1339  9.9868  0.0000  0.0311   0.0267   0.0881    0.0455   0.0000   434.9526       4.69601       13.8829      -7.41901     0.0251245       2.17826       5.45053       8.43258       8.93413       12.1800       8.61691       4.75565
   9   8 1702.4280    0.2708  0.2040  9.9779  0.0000  0.0171   0.0192   0.0470    0.0505   0.0000   431.9414       1.66195       10.1433       4.07450       2.64732      -1.69635       3.51092       3.41491       3.68149       3.47703       2.85907       2.25392
   9   9 1843.6069    0.3864  0.3415 10.1120  0.0000  0.0260   0.0200   0.0511    0.0634   0.0000   434.0794      -4.99996       12.4458      -4.04545       1.45571      -3.99141       5.15705       4.80238       4.75819       4.84466       4.18286       3.51996
   9  11 2125.1126    0.7316  0.7901 10.1914  0.0000  0.0329   0.0256   0.0883    0.1251   0.0000   446.7781       1.88094       9.97426      -8.74248       11.1028      -1.38417       5.15562       6.91817       6.00598       5.75982       5.17496       3.89259
   9  12 2264.5341    1.0468  0.7623 10.4302  0.0000  0.0287   0.0357   0.0762    0.1458   0.0000   431.5553       7.34598       12.8707      -9.90512      -8.30547      0.251716       4.91840       6.19473       5.91197       5.55188       4.65591       3.47134
   9  13 2402.3635    1.3769  0.8539 11.1569  0.0000  0.0311   0.0455   0.0815    0.1490   0.0000   428.4195       5.86376       11.1983       1.24010      -3.44433       3.77535       5.72726       6.39045       6.68052       6.24310       5.11079       3.93316
   9  14 2539.5840    1.8479  0.9685 11.5392  0.0000  0.0340   0.0570   0.0838    0.1769   0.0000   431.1529       2.26029       15.1241       13.8018      -11.4439       5.53737       5.55343       7.07450       7.17048       6.21667       5.42391       4.22842
   9  15 2677.0497    2.2715  0.9882 11.9142  0.0000  0.0331   0.0708   0.0922    0.1987   0.0000   444.8668       18.4794      -1.63980       2.07769      -2.49622     -0.445740       6.31268       7.04960       6.67618       6.48279       5.24689       4.56670
   9  16 2815.3317    2.9542  0.9014 12.1664  0.0000  0.0303   0.0937   0.0764    0.2043   0.0000   448.7311       8.86186       16.1945      0.451373       1.87047      -1.30989       5.13870       6.04447       6.23667       5.49195       4.71666       3.98926
   9  17 2953.7069    3.3099  0.9650 12.8079  0.0000  0.0318   0.1037   0.0866    0.1761   0.0000   439.7258       17.4781       3.77836       6.54670      -6.41672      -4.59596       5.62320       6.48933       6.43332       5.85545       5.19367       4.18977
   9  18 3091.5826    3.5541  1.0443 13.1867  0.0000  0.0347   0.1106   0.0927    0.1677   0.0000   446.1137       17.0385       12.6430      -9.04247       5.16961      -7.23218       6.10704       7.05812       7.54777       6.83071       5.88672       4.46591
   9  19 3229.6522    3.6527  1.2759 13.2337  0.0001  0.0418   0.1056   0.1068    0.1826   0.0000   430.1640       36.3234       4.64344       3.73084       9.10801       3.52881       7.77553       9.98184       9.58384       9.30405       7.36356       5.38267
   9  20 3367.8961    3.2703  1.8332 12.7184  0.0000  0.0490   0.0791   0.1294    0.1438   0.0000   449.2857       22.3628       11.7862       2.68214       4.96970      -8.86363       9.09190       11.0094       10.6401       9.76081       8.08883       6.39950
   9  21 3506.4220    2.7119  2.9153 11.8500  0.0000  0.0603   0.0518   0.1611    0.1171   0.0000   454.1545       45.7953      -19.7929       14.9944     -0.231378      -3.61189       11.1144       12.5548       13.1658       12.7844       10.2569       7.56910
   9  22 3645.4918    2.3527  3.8183 11.4774  0.0000  0.0708   0.0425   0.1946    0.1128   0.0000   418.9833       2.40690      -17.3680       29.8315       13.1105      -22.8367       12.9391       15.2983       14.6397       14.0026       11.9220       9.28752
   9  23 3784.3150    1.9421  5.2979 10.9915  0.0000  0.0898   0.0303   0.2391    0.1028   0.0000   427.2901       30.6029       17.1685       3.88025      -15.7174       9.70829       15.9511       19.2299       19.2626       17.1678       15.0246       11.6355
   9  29 4623.4605    0.6350 18.1149 10.0480  0.0001  0.3424   0.0099   0.9216    0.0452   0.0000   393.8200       58.7639      -34.2457      -26.7524       8.56018       21.2361       55.9500       70.7355       69.1826       66.5453       54.0785       43.0805
  10   7 1592.9259    0.1880  0.1912  9.9685  0.0000  0.0203   0.0146   0.0579    0.0447   0.0000   440.5513       3.45221       5.86236     -0.310140     -0.519302       3.94743       3.18314       4.75577       4.10446       3.38205       2.97228       2.76223
  10   8 1737.8025    0.2579  0.3185  9.9819  0.0000  0.0266   0.0151   0.0532    0.0517   0.0000   435.2235      -1.40928       11.9930     -0.120425     0.0896220       7.67823       4.60763       4.77397       5.22210       4.74366       4.14281       3.40300
  10   9 1880.0056    0.4645  0.3406 10.0775  0.0000  0.0194   0.0231   0.0510    0.0632   0.0000   437.0112      0.879790       15.6740       4.24780     0.0767968      -4.22338       3.08380       3.65062       3.84595       3.65487       3.43822       2.25595
  10  10 2021.4853    0.6033  0.5278 10.1263  0.0000  0.0247   0.0241   0.0657    0.0893   0.0000   443.5104       4.43336       6.80611       1.55197       2.47562      0.676352       4.24824       5.02771       5.35322       4.43037       4.33970       3.28607
  10  11 2162.9764    0.8187  0.6339 10.4170  0.0000  0.0395   0.0290   0.0614    0.1204   0.0000   442.3176       2.74659       21.3819     -0.228137     -0.507786      0.678702       8.03541       11.1867       11.0292       10.3173       7.58807       5.86577
  10  12 2302.8640    1.0894  1.0297 10.3758  0.0000  0.0340   0.0320   0.0865    0.1935   0.0000   439.7817      -4.85540       17.6829      -4.07166       11.5840      -2.91573       5.45695       6.96566       6.61308       6.28733       5.89613       4.24990
  10  13 2440.8198    1.5292  1.0025 11.1381  0.0000  0.0334   0.0443   0.0829    0.1730   0.0000   436.8228       2.93064       9.79812       3.35869      0.274404       5.01669       5.16499       6.39679       5.97866       5.92725       5.12550       4.60300
  10  14 2578.7174    2.0023  0.9036 11.7330 -0.0014  0.0321   0.0599   0.0766    0.1555   0.0000   440.8478       6.51354       11.7923       5.09264      -3.62585      -3.52051       6.16976       7.18222       7.28824       6.34288       5.39024       4.43326
  10  15 2717.0802    2.4334  0.8367 11.8743  0.0000  0.0285   0.0745   0.0737    0.1725   0.0000   433.7824       6.71257       15.3870      0.159928     -0.244039       1.77929       4.84041       5.63682       5.99815       5.52114       4.81337       3.61171
  10  16 2855.8014    3.0831  0.8587 12.3599  0.0000  0.0291   0.0924   0.0696    0.1829   0.0000   439.4708       2.20628       23.3782      -4.09603      -8.44055       10.2677       4.79513       5.68880       5.76528       5.13129       4.94202       3.88795
  10  17 2994.6636    3.5959  0.8824 12.6170  0.0000  0.0285   0.1061   0.0736    0.1912   0.0000   438.6957       9.49990       14.6350      -2.08209    -0.0423219       4.16141       4.57607       5.43353       5.67776       5.07858       4.62041       3.59867
  10  18 3133.0360    3.7193  1.1483 13.2513  0.0000  0.0359   0.1083   0.1002    0.1799   0.0000   434.4045       14.2674       6.92324       8.69878     -0.699214       2.59684       6.25397       7.47314       7.40241       6.48423       6.22732       5.13766
  10  19 3271.4492    3.6322  1.2753 12.9138  0.0000  0.0372   0.0972   0.0979    0.1870   0.0000   427.3862       38.2265       20.8857       10.5540       1.92145       5.62884       5.83532       7.20142       7.48471       6.77713       5.75527       4.77409
  10  20 3410.3036    3.1017  2.0404 12.4704  0.0000  0.0491   0.0681   0.1250    0.1259   0.0000   444.6205       38.4104       3.74180       14.1968     -0.745278      -7.00269       7.88390       9.24482       10.0470       8.61203       7.96892       6.48142
  10  21 3549.2399    2.6480  2.9228 11.9244  0.0000  0.0592   0.0498   0.1602    0.1062   0.0000   426.5907       10.9999       7.40173       21.8274       19.8337     -0.673133       9.31313       11.0325       11.4899       10.2378       9.46677       7.59584
  10  22 3688.5840    2.1582  3.9998 11.3462  0.0000  0.0712   0.0348   0.1895    0.0918   0.0000   451.2346       36.6163       16.1414       9.24203      -3.72907      -4.44839       11.2657       14.1332       14.3698       13.2477       11.5110       9.07553
  10  23 3828.1118    1.8614  5.9996 10.8076  0.0000  0.0917   0.0256   0.2411    0.0864   0.0000   425.4860       32.7485      -2.12290      0.233203       4.27447       7.83008       14.2269       17.9862       17.3539       16.6584       14.2871       11.9405
  10  24 3967.6409    1.5920  7.3601 10.5093  0.0000  0.1060   0.0204   0.2849    0.0805   0.0000   413.9944       43.4711       59.6670       16.6309      -17.9254      -9.93818       16.6680       20.3791       20.5642       19.2093       16.9642       13.9399
  10  25 4107.8120    1.2775  9.7700 10.2503  0.0001  0.1352   0.0157   0.3785    0.0663   0.0000   430.5834       70.7013      -8.89839      -23.3811       27.7295      -2.29438       20.5983       25.3220       26.4886       24.2001       21.1331       17.2915
  10  27 4388.7320    0.8790 14.2077 10.1382  0.0000  0.2115   0.0118   0.6259    0.0515   0.0000   436.3913       111.341       64.3292       9.77865       11.4253       11.8607       31.4217       40.1471       40.0961       39.3555       31.9868       27.1002
  11   7 1627.1230    0.2273  0.1738  9.9567  0.0000  0.0151   0.0168   0.0463    0.0434   0.0000   437.9112      -2.39809       7.85226       3.71650       2.79348      -2.05626       2.05894       3.00838       2.81990       3.01633       2.59864       2.18907
  11   9 1915.4572    0.4915  0.4368 10.1228  0.0000  0.0241   0.0203   0.0499    0.0659   0.0000   434.4514      -5.15898       8.97594       1.40032      0.282985      -4.08606       3.16188       3.82477       4.64411       3.78060       3.43512       2.99051
  11  10 2057.9666    0.6812  0.5532 10.1540  0.0000  0.0233   0.0256   0.0626    0.0905   0.0000   441.6291      0.439805       6.85748      -1.70150       3.43997      -4.19492       3.73679       4.53157       4.64490       4.31104       3.58494       2.90342
  11  11 2199.8369    0.9506  0.7341 10.5408  0.0000  0.0254   0.0313   0.0717    0.1146   0.0000   434.4454       3.05583       3.92649      -1.82849     -0.209444      -3.69020       3.78033       4.58153       4.65220       4.51760       4.21076       3.45151
  11  12 2340.0454    1.2280  0.9111 10.6358  0.0000  0.0311   0.0365   0.0803    0.1779   0.0000   440.6845       1.39817       2.12773       5.12994       6.15034      -2.25387       4.01941       5.35472       5.18775       5.18958       4.17659       4.04503
  11  13 2478.5854    1.6497  0.9836 11.2300  0.0000  0.0306   0.0478   0.0807    0.1949   0.0000   429.9542       7.77707       7.06963       1.87881     -0.510134      -2.10055       4.60529       5.35660       5.23925       5.34747       4.81139       3.89701
  11  14 2616.9739    1.9560  1.0349 12.0266  0.0000  0.0318   0.0562   0.0888    0.1461   0.0000   448.4240       6.94081     -0.572987      -12.3206       3.10018       5.69665       4.80932       5.90902       5.82670       5.45187       5.04400       4.21993
  11  15 2756.1825    2.6280  0.9450 12.4958  0.0005  0.0304   0.0756   0.0783    0.1369   0.0000   438.0259       22.3817       8.96042       1.51946      -4.24089       1.89616       4.35682       5.79604       5.77285       5.28308       4.62183       4.24641
  11  16 2895.4815    3.2711  0.8085 12.9264  0.0000  0.0275   0.0983   0.0682    0.1328   0.0000   439.4543       19.1177       21.3468      -5.76506      -3.12390       2.71213       4.21874       5.63649       5.56194       5.42116       4.53734       3.86817
  11  17 3034.6568    3.8402  0.8581 12.9631 -0.0025  0.0277   0.1096   0.0673    0.1599   0.0000   432.9500       10.5078       4.63282       7.10237       1.80572      -2.43723       3.97870       4.93125       5.10602       4.88925       4.32518       3.61476
  11  18 3173.5880    3.7886  1.0008 13.0723  0.0000  0.0312   0.1070   0.0851    0.1665   0.0000   437.5664       19.8930       8.66540       3.79887       7.14593     -0.712613       5.04875       5.70104       5.22439       5.18540       4.83007       4.14353
  11  19 3312.5685    3.4002  1.4654 12.7819 -0.0001  0.0385   0.0815   0.0987    0.1535   0.0000   440.3289       30.8132       9.48595       13.1826     -0.914432       1.14471       6.01042       7.45503       7.55365       7.29022       6.78082       5.23859
  11  20 3451.8219    2.9290  2.3050 11.9902  0.0031  0.0480   0.0557   0.1237    0.1166   0.0000   442.9034       19.1598       16.0734       6.88461       6.98801      -1.29154       7.07532       8.69063       8.48822       8.53053       7.42265       6.30777
  11  21 3591.4691    2.4196  2.9300 11.8645  0.0000  0.0579   0.0431   0.1507    0.0958   0.0000   454.3295       22.7397      -12.5737       15.4945       4.09026       4.47746       9.20360       11.2053       11.6825       10.9677       9.43657       7.73515
  11  22 3731.0889    2.0266  4.6465 11.1600  0.0000  0.0729   0.0296   0.2007    0.0801   0.0000   448.4121       35.6180       10.9075       19.3776      -4.11844      -4.33436       10.9400       13.2636       14.0260       13.2530       11.2884       9.58644
  11  23 3870.9969    1.6908  6.0974 10.9814  0.0016  0.0896   0.0230   0.2575    0.0674   0.0000   442.4017       23.5126       10.8617      -13.6123       6.90262      -4.42320       13.3742       16.0220       16.6765       16.0358       14.0117       11.8233
  11  25 4151.4076    1.1641  9.9004 10.3308  0.0000  0.1350   0.0146   0.3955    0.0598   0.0000   437.4255      -10.9997      -63.4739       29.3291       35.3713       5.01046       18.9882       23.9228       23.5273       23.3012       20.7027       17.0138
  11  26 4292.4029    0.9866 12.3130 10.2601  0.0000  0.1741   0.0128   0.4987    0.0522   0.0000   409.6533       35.2008      -40.6375      -17.4395       16.1003       24.2488       24.0701       30.9921       30.7505       29.9449       26.5661       21.9713
  11  27 4432.8576    0.8443 15.4324 10.1467 -0.0016  0.2231   0.0105   0.6441    0.0464   0.0000   465.2873      -4.81432       4.33419       53.7011       33.6932      -12.0250       30.7101       38.0700       40.0972       38.1089       33.8093       27.7139
  12   6 1509.6696    0.1469  0.1603 10.0572  0.0000  0.0252   0.0126   0.0456    0.0386   0.0000   433.1177       3.37521       13.6373      -6.67530      -1.72024       3.45029       2.76843       3.33545       3.77470       3.95848       2.85584       2.60621
  12   7 1660.2191    0.2285  0.1778 10.0579  0.0000  0.0162   0.0153   0.0403    0.0407   0.0000   438.0442       2.78145       5.25448      0.733257      -2.95809      -1.75117       1.74819       2.36458       2.73229       2.51120       1.93045       1.72489
  12   8 1805.8083    0.3396  0.2631 10.1095  0.0000  0.0169   0.0172   0.0411    0.0491   0.0000   438.4154    -0.0232087       9.46382      0.433037       5.24440      -1.97274       2.20402       2.60323       3.27712       2.82520       2.69829       2.25734
  12   9 1949.9784    0.4906  0.4532 10.0751  0.0000  0.0219   0.0191   0.0504    0.0671   0.0000   437.4837       1.03112       11.8538     -0.236747      -1.43162      -2.55065       2.95000       3.60595       3.87256       4.12367       3.16990       2.75898
  12  10 2093.6597    0.7455  0.5346 10.3092  0.0000  0.0214   0.0273   0.0590    0.0818   0.0000   434.8584      -6.85255       8.09351      -5.70926       1.54155      -4.25067       3.07611       3.85847       4.02969       3.73191       3.35610       2.74806
  12  11 2235.8511    0.9548  0.7085 10.7552  0.0000  0.0303   0.0301   0.0623    0.1020   0.0000   441.4278       1.90388       9.76947      -1.75030      -4.27285       3.74300       4.79678       6.12212       6.03498       5.44904       4.61842       3.55832
  12  12 2376.3213    1.2266  0.7865 11.1983  0.0000  0.0282   0.0370   0.0694    0.1168   0.0000   439.4908       5.56459       15.3438       6.75108      -2.42712      0.233496       3.67480       4.33020       4.93300       4.73998       4.02298       3.27192
  12  13 2515.5353    1.7588  1.0020 11.0862 -0.0009  0.0305   0.0465   0.0715    0.2214   0.0000   443.4760       1.10348       10.6025      -6.58162       5.98748       4.17299       3.97544       4.76346       5.24096       5.09294       4.32330       3.65047
  12  14 2654.7131    2.1690  0.9449 11.8725  0.0000  0.0287   0.0612   0.0803    0.1805   0.0000   441.4785       11.7837       18.1287       2.60284       1.64070      -11.5836       3.56170       4.42624       4.69170       4.39211       4.11986       3.47786
  12  15 2794.5537    2.8345  0.8217 12.6283  0.0000  0.0267   0.0810   0.0665    0.1448   0.0000   441.0813       18.4462       5.84216       5.39239      -4.84422       9.28510       3.66766       4.82804       4.83183       4.68200       3.90720       3.36712
  12  16 2934.4893    3.3436  0.8739 12.9795  0.0000  0.0286   0.0938   0.0675    0.1364   0.0000   438.1310       11.9202       14.4998       13.2001      -2.90051      -3.65399       3.87799       4.74174       5.32059       4.76973       4.28980       3.85381
  12  17 3073.9876    3.8081  0.9120 13.2285  0.0000  0.0282   0.1035   0.0692    0.1384   0.0000   443.2016       22.0500       8.47799       5.27825      -3.55261       1.86471       3.91304       4.55367       4.79463       4.79525       4.30184       3.56826
  12  18 3213.4646    3.6428  1.2948 13.0157  0.0005  0.0338   0.0901   0.0914    0.1434   0.0000   432.1588       27.2275       16.4312       12.8863      -7.04771      -3.90072       4.55821       5.29044       5.57816       5.64511       4.76303       4.41872
  12  19 3352.8470    3.2288  1.7586 12.7849  0.0000  0.0405   0.0684   0.1124    0.1067   0.0000   446.8333       29.0634       15.1652       8.63959      -1.02572      0.218337       5.76222       6.91536       7.43845       6.91119       6.04070       5.23783
  12  20 3492.5956    2.7959  2.4262 12.2971  0.0000  0.0495   0.0523   0.1280    0.0947   0.0000   457.5938       25.9768     -0.933470       25.4280      -4.14657      -9.24452       7.11949       8.83449       8.98077       8.54695       7.69705       6.41844
  12  21 3632.8445    2.3127  3.8268 11.4744  0.0000  0.0621   0.0347   0.1676    0.0788   0.0000   435.3121       17.8025       16.4008       11.0693       8.95349      -3.96430       8.41855       10.5502       10.5055       10.7212       9.34843       8.00928
  12  22 3772.8295    1.8548  5.5592 11.0982  0.0000  0.0810   0.0247   0.2214    0.0667   0.0000   434.5578       32.8117     -0.138002       8.22096       1.09901       2.42974       10.5206       13.0550       13.4214       13.2986       12.0328       10.0900
  12  27 4476.7521    0.7917 16.2045 10.1133 -0.0007  0.2292   0.0093   0.6613    0.0426   0.0000   434.5689       82.2590      -25.9387       1.39051      -10.1757      -16.1356       28.7524       36.2343       38.7009       36.4619       33.5275       28.2221
  13   5 1382.3666    0.1184  0.0414 10.0194  0.0000  0.0227   0.0202   0.0185    0.0337   0.0000   435.2584      -2.87702       12.6847       3.82358      -1.93201      -1.91013       2.77564       2.15455       3.75879       2.99873       2.22372       2.38902
  13   6 1541.1253    0.1598  0.1695  9.9936  0.0000  0.0170   0.0120   0.0439    0.0376   0.0000   437.8739       1.99182       8.73707      -2.31199     -0.872824      -2.83888       2.14737       2.90641       2.72707       2.71625       2.57222       2.02286
  13   7 1692.3539    0.2488  0.2351 10.0442  0.0000  0.0170   0.0139   0.0415    0.0426   0.0000   435.7945     -0.829248       13.5695       4.28325     -0.952517       7.06105       2.02187       2.52045       2.56862       2.57604       2.33933       2.30862
  13   8 1838.6428    0.3934  0.3139 10.1353  0.0000  0.0180   0.0181   0.0432    0.0498   0.0000   436.1689       1.48979       14.4830      -3.80681       5.67730     -0.885400       2.64626       3.76662       4.19500       4.36452       3.72817       3.27673
  13   9 1983.8834    0.5672  0.3870 10.2970  0.0000  0.0195   0.0223   0.0438    0.0611   0.0000   437.7081       3.42375       15.5283      -3.45136     -0.640345      -3.71150       2.40741       3.45885       3.41322       3.45035       2.97031       2.71906
  13  10 2128.4705    0.7682  0.7064 10.3593  0.0000  0.0243   0.0237   0.0670    0.0905   0.0000   434.1048       5.42465       22.3265      -1.75723       3.28844      -3.20936       3.05368       3.67960       3.85076       3.81692       3.41177       3.11802
  13  11 2271.1832    1.0655  0.7549 10.8823  0.0000  0.0256   0.0317   0.0639    0.1061   0.0000   436.2041    -0.0233105       11.9771       1.35873     -0.802349     -0.748351       3.18074       3.81838       3.92844       3.99797       3.52528       3.17446
  13  12 2411.8003    1.3883  0.9987 11.0902  0.0000  0.0288   0.0360   0.0795    0.1397   0.0000   434.0860       5.31239       22.6200      -8.85287     -0.614286      -1.18269       3.60515       4.33381       4.64004       4.92421       4.41715       3.54983
  13  13 2551.7942    1.8542  0.9740 11.5275  0.0000  0.0293   0.0488   0.0711    0.1745   0.0000   442.8219       8.99854       13.9323       13.3955     -0.217957       1.92420       3.97823       4.69168       4.75612       4.83825       4.40246       3.94213
  13  14 2691.7531    2.3464  0.9366 12.2400  0.0000  0.0283   0.0640   0.0724    0.1530   0.0000   442.9125       5.58598       5.62248       4.60046       5.46781      -1.74240       3.62886       4.33320       4.63298       4.62352       4.20043       3.74180
  13  15 2832.2476    2.9036  0.9697 12.3698  0.0000  0.0279   0.0758   0.0725    0.1823   0.0000   439.3271       6.85875       14.9496       2.21633     -0.304920       3.94387       3.44409       4.34031       4.51967       4.33923       4.11631       3.63193
  13  16 2972.7365    3.5811  0.8919 13.0834  0.0000  0.0262   0.0971   0.0690    0.1464   0.0000   439.5393       9.61925       14.2630       7.32068       3.93931       5.55095       3.51802       4.27302       4.43699       4.29710       3.89657       3.55109
  13  17 3112.6705    3.7814  1.1050 13.1672  0.0000  0.0300   0.0933   0.0816    0.1435   0.0000   440.4723       20.5103       12.5367       5.89990      -1.21094      -3.69234       3.87863       4.39018       4.60046       4.89004       4.07437       3.66087
  13  18 3252.5098    3.5802  1.3008 13.1181  0.0000  0.0346   0.0849   0.0868    0.1363   0.0000   435.4821       29.0953       15.4694       3.15790      -6.20618       4.01282       4.17537       5.54320       5.40980       5.24785       4.92929       4.21524
  13  19 3392.5594    3.0337  1.9774 12.8274  0.0000  0.0424   0.0609   0.1190    0.0889   0.0000   434.9319       21.4991       22.0719       23.1323      -5.03828      -2.14479       5.20826       6.42255       6.88883       6.97845       6.21014       5.26625
  13  20 3532.7956    2.6803  2.9101 11.8770  0.0000  0.0509   0.0421   0.1363    0.0843   0.0000   439.4244       45.7681       4.10740       15.3709      -7.06806      -6.40509       6.28893       7.61796       8.13541       8.02633       7.32497       6.28775
  13  21 3673.2750    2.2244  4.0651 11.4422  0.0000  0.0626   0.0311   0.1679    0.0725   0.0000   443.2757       22.4666       1.68228       30.2829      -11.0288      -11.5857       7.70188       9.78606       9.78247       9.91528       9.08288       7.78707
  13  22 3813.9956    1.8669  5.6661 10.9481  0.0000  0.0781   0.0229   0.2036    0.0677   0.0000   423.5853       25.5778       2.95549       16.4123       2.72287      -3.16439       9.54537       11.8239       12.3248       12.3898       11.3698       9.61499
  13  23 3954.7158    1.5049  7.5522 10.8563  0.0000  0.1004   0.0182   0.2767    0.0544   0.0000   453.8095       59.3415       23.2605       6.60368       11.0568      -8.16018       11.9096       15.1300       16.1998       15.6413       14.3667       12.4973
  14   7 1723.5013    0.3019  0.2772 10.0304  0.0000  0.0173   0.0146   0.0407    0.0435   0.0000   439.1376      0.827429       9.39054     -0.682559     0.0521691      -3.82860       2.03675       2.57222       2.89074       2.83329       2.66196       2.21755
  14   8 1870.8442    0.4396  0.3067 10.1647  0.0000  0.0191   0.0195   0.0381    0.0510   0.0000   440.0332      -6.37212       14.7164      0.341258      -2.13318      0.244716       2.83947       3.54636       3.72351       3.52007       2.77876       2.42235
  14   9 2017.0137    0.5843  0.5516 10.1968  0.0000  0.0215   0.0196   0.0550    0.0756   0.0000   441.2367       4.99667       8.51687       5.60235      -1.95363     -0.703454       2.47083       3.07464       3.14642       3.36166       2.92494       2.56723
  14  10 2162.4885    0.8400  0.6955 10.4752  0.0000  0.0348   0.0255   0.0617    0.0947   0.0000   444.5749      -4.77979       14.3131      -5.59013       3.68421      0.449829       6.38343       8.58083       9.82821       9.01361       7.74777       6.09755
  14  11 2305.7107    1.1467  0.8790 10.8269  0.0000  0.0259   0.0306   0.0676    0.1151   0.0000   435.0846       1.17571       18.6099       3.27160      -1.16887      -1.56236       3.20459       3.90826       4.15039       4.17856       3.72026       3.18240
  14  12 2446.7456    1.5065  0.9988 11.0861  0.0000  0.0273   0.0371   0.0711    0.1451   0.0000   435.5820      -1.63247       7.91841       1.44738       1.94266     -0.633637       3.11162       4.01888       4.20306       4.10379       3.86202       3.59077
  14  13 2587.3542    1.9818  0.9255 12.0365  0.0000  0.0272   0.0526   0.0678    0.1201   0.0000   440.6094       6.12105       13.4799       1.79569       5.48288       2.20332       3.13899       3.60754       3.99282       4.12173       3.87300       3.17753
  14  14 2728.3092    2.5563  0.9486 12.0920  0.0000  0.0265   0.0653   0.0691    0.1686   0.0000   439.8579       6.88104       12.6189       4.62209      0.650622      -7.77056       3.01931       3.82924       4.13790       4.07634       3.68813       3.41244
  14  15 2869.3261    2.9217  0.9199 12.7721  0.0000  0.0265   0.0756   0.0715    0.1395   0.0000   445.7102       10.0853       19.4083       4.83645      -2.84649      -2.98962       2.85341       3.77194       3.76973       3.96189       3.52612       3.18353
  14  16 3010.2728    3.5906  0.9359 12.8610  0.0000  0.0265   0.0888   0.0682    0.1696   0.0000   434.5863       10.6115       11.1408     -0.901452       3.98975       2.74421       3.11181       4.08978       4.36270       3.96913       3.82386       3.36384
  14  17 3150.7378    3.6960  1.1252 13.1330  0.0000  0.0284   0.0893   0.0814    0.1674   0.0000   437.5653       15.4879       11.4333       4.58729      0.616280      -1.06389       3.38060       4.14559       4.41250       4.48295       3.98500       3.50779
  14  18 3291.0499    3.4445  1.4521 12.9408  0.0000  0.0339   0.0725   0.0942    0.1247   0.0000   436.4052       22.3181       6.75675       11.2999      -15.9124      -6.07268       3.73166       4.75277       5.02435       4.91460       4.67485       4.13308
  14  19 3431.6109    3.0246  2.1728 12.3733  0.0000  0.0427   0.0534   0.1133    0.1005   0.0000   432.0633       15.7043       21.6940       3.71528      0.480567       10.5046       4.76290       6.30344       6.34429       6.40734       5.83741       5.16299
  14  20 3572.2618    2.4952  3.2925 11.9487  0.0000  0.0542   0.0375   0.1476    0.0734   0.0000   437.2473       25.8493       3.41664      -2.44751      -4.22392      -7.90768       6.37007       7.90919       8.14033       8.17064       7.56024       6.56040
  14  21 3713.4819    2.0635  4.6816 11.3541  0.0000  0.0672   0.0268   0.1828    0.0656   0.0000   422.6227       35.8806      -1.37358       3.75468      -9.69539      -14.8539       7.59015       9.71669       10.0940       9.93988       9.34445       8.30291
  14  22 3854.2518    1.7039  5.9899 11.0744  0.0000  0.0806   0.0208   0.2210    0.0554   0.0000   434.3844       29.9384       17.2743       8.19670      -14.4126       6.55856       8.89327       11.5569       11.8705       11.9431       10.9269       9.68334
  14  23 3995.4979    1.4489  7.7903 10.7669  0.0000  0.0997   0.0166   0.2732    0.0528   0.0000   416.7886       55.3559       27.9037       5.18448      -3.05611      -4.88919       10.9534       13.8838       14.7259       14.3970       13.4431       11.7427
  14  25 4278.3149    0.9753 12.9625 10.3335  0.0000  0.1630   0.0113   0.4713    0.0459   0.0000   432.0792       12.5359       43.5814      -37.1451      -39.1454       24.1206       18.0912       22.5217       24.2860       24.2956       22.2761       19.8564
  15   6 1600.9908    0.2074  0.1948  9.9675  0.0000  0.0219   0.0124   0.0377    0.0365   0.0000   433.8984       4.70585       8.11666       3.87378      -4.24539      0.441933       2.75411       4.14345       3.84443       4.36454       3.19978       3.09736
  15   8 1902.3208    0.4678  0.4198 10.1363  0.0000  0.0193   0.0172   0.0469    0.0543   0.0000   437.8080      -1.36640       12.3780      0.837859      -1.87668       1.41990       2.10299       3.01899       2.81124       2.90668       2.86058       2.32627
  15   9 2049.5992    0.6310  0.5850 10.0925  0.0000  0.0229   0.0190   0.0500    0.0815   0.0000   437.6034       6.98660       12.9080     -0.914230       3.41109       4.12619       2.51428       3.33401       3.41803       3.35332       2.90535       2.86145
  15  10 2195.7727    0.8362  0.8367 10.5172  0.0000  0.0244   0.0226   0.0714    0.0927   0.0000   439.2484      -2.51195       10.2570       5.00878      -2.79168       1.62911       2.71028       3.29336       3.33824       3.34790       3.51377       2.91112
  15  11 2339.5721    1.2073  0.9057 10.8423  0.0000  0.0260   0.0298   0.0643    0.1178   0.0000   439.6530       1.34074       13.8964      0.133301      -4.34964      -2.22270       2.89509       3.67580       3.93823       4.05325       3.63382       3.11260
  15  12 2481.0998    1.7070  0.9013 11.3156  0.0000  0.0254   0.0420   0.0630    0.1358   0.0000   441.7149       5.27774       12.5037       3.34895      -6.94302     -0.807596       2.67930       3.37385       3.48156       3.42397       3.24522       2.96315
  15  13 2622.4419    2.0655  0.9767 11.7037  0.0000  0.0248   0.0492   0.0690    0.1376   0.0000   436.7677       9.22632       5.11538     -0.654784      -6.03325       2.82233       2.76767       3.42442       3.74935       3.76203       3.33145       3.06369
  15  14 2764.1554    2.7749  0.9591 12.4124  0.0000  0.0260   0.0678   0.0646    0.1440   0.0000   434.1220       14.3396       8.56272      0.726153      0.399578      -2.35058       2.99018       3.75111       3.70352       3.85105       3.54154       3.12174
  15  15 2905.8930    3.2804  0.8780 12.9027 -0.0002  0.0249   0.0838   0.0642    0.1403   0.0000   441.8688       9.87719       18.0733      -3.83498       2.66284       1.46716       2.73896       3.38503       3.55781       3.77063       3.39271       3.00667
  15  16 3047.2069    3.6717  0.9559 13.2107  0.0000  0.0279   0.0928   0.0671    0.1533   0.0000   438.1090       14.9683       12.7342       2.68875       3.55334      -2.24117       3.39132       4.40621       4.55851       4.38608       3.84778       3.56118
  15  17 3188.1629    3.8831  1.1972 13.2800  0.0000  0.0311   0.0920   0.0795    0.1763   0.0000   439.6499       17.0471       9.01750      -1.62595      -7.22991     -0.501695       3.33125       4.06762       4.40019       4.48182       4.35661       3.76945
  15  18 3329.0151    3.3352  1.5869 13.0569  0.0000  0.0356   0.0696   0.0969    0.1127   0.0000   437.1441       28.6447       12.6090       5.24954       12.1408       3.94660       3.88798       4.72068       4.74911       5.05072       4.71124       4.19614
  15  19 3470.1509    2.8200  2.4373 12.3585 -0.0013  0.0439   0.0484   0.1254    0.0907   0.0000   444.8935       26.0576     -0.559980       2.65600      -4.43844       1.26860       4.80118       5.93828       6.18510       6.45023       5.79718       5.02842
  15  20 3611.4395    2.3500  3.6147 11.7456  0.0000  0.0559   0.0333   0.1495    0.0734   0.0000   439.6064       31.5452       15.0941       11.7744      -7.56314      -2.10729       6.02487       7.78152       8.06864       8.21911       7.72310       6.91490
  15  21 3752.8041    1.9725  5.1836 11.1856  0.0000  0.0692   0.0237   0.1860    0.0620   0.0000   440.0148       30.1835       5.11949      -1.52299      -5.31265       12.3727       7.24760       9.35967       9.93671       10.0759       9.31360       8.12433
  15  22 3894.2951    1.6679  6.4412 10.9646  0.0000  0.0813   0.0189   0.2224    0.0540   0.0000   445.7298       28.2276      -5.94341       2.12578       1.62499       5.10090       8.56851       10.8482       11.2938       11.4903       10.6472       9.56561
  15  23 4035.8370    1.3973  8.4986 10.7201  0.0000  0.1011   0.0152   0.2852    0.0487   0.0000   439.0413       45.0898      -17.1073      -23.1571       32.5731      -6.41722       10.9376       13.5662       14.5349       14.4847       13.4169       12.2301
  15  24 4177.7274    1.1430 10.8801 10.4886  0.0000  0.1276   0.0124   0.3761    0.0457   0.0000   448.2136    -0.0741380       20.1636       7.78513       4.60407       15.4379       13.2726       16.7078       17.7805       18.0185       16.5809       14.9265
  15  25 4319.8659    0.9670 13.5437 10.3615  0.0011  0.1664   0.0106   0.4759    0.0416   0.0000   385.5664       28.0166       32.5295       24.9407      -6.21288      -6.92213       16.7743       21.9789       23.2496       23.1938       21.2406       19.4607
  16   7 1783.2733    0.3598  0.2684 10.0550  0.0000  0.0174   0.0157   0.0321    0.0438   0.0000   437.2493      -1.55377       14.8994     0.0600771      -1.50376      0.858769       2.20429       2.32884       2.03790       2.40403       2.47545       2.21261
  16   8 1933.1308    0.4918  0.4517 10.2398  0.0000  0.0196   0.0174   0.0491    0.0549   0.0000   438.0395      0.539612       13.6037      -1.29422      -4.15109      -4.29182       1.80544       2.47310       2.43264       2.44049       2.32816       2.16474
  16   9 2081.6414    0.7380  0.5394 10.2837  0.0000  0.0197   0.0225   0.0448    0.0757   0.0000   436.9638       4.09646       14.7174      -2.09592      -4.23140       3.92832       1.95712       2.27679       2.65418       2.62879       2.35349       2.16517
  16  10 2228.3606    0.9636  0.7390 10.6450  0.0000  0.0216   0.0260   0.0590    0.0979   0.0000   438.0836       1.39113       12.4777       2.29327      -5.27556      -6.18696       2.25265       2.71821       2.91252       3.02382       2.96583       2.61840
  16  11 2372.6744    1.3167  0.8475 11.3362  0.0000  0.0248   0.0336   0.0631    0.0988   0.0000   438.0575       1.86468       13.9513      -1.13763       1.81153      -4.00886       2.59878       3.30851       3.52392       3.49861       3.16405       2.99601
  16  12 2514.8332    1.6749  1.1076 11.6329  0.0000  0.0276   0.0378   0.0765    0.1131   0.0000   433.7357       4.15627       13.7970     -0.440206      -6.55150      -2.12769       2.86765       3.57710       3.89831       3.69613       3.67049       3.29005
  16  13 2656.9825    2.1992  0.9189 12.1186  0.0000  0.0252   0.0519   0.0636    0.1167   0.0000   440.8163       7.99927       15.5122       2.48245      0.399658       1.20570       2.53044       3.13765       3.60114       3.55340       3.25055       3.09862
  16  14 2799.5994    2.9285  0.8813 12.3443  0.0000  0.0231   0.0710   0.0606    0.1412   0.0000   439.4459       7.74783       8.26505       6.51829       1.31662       1.67993       2.64610       3.18795       3.35262       3.52027       3.22338       2.95303
  16  15 2941.9021    3.4374  0.8683 12.9863  0.0000  0.0234   0.0835   0.0594    0.1225   0.0000   438.8724       8.44766       2.82203       4.75713      0.705134      -5.29942       2.49813       3.06654       3.16543       3.29480       3.11584       2.86846
  16  16 3083.6556    3.8077  1.0114 13.2152  0.0000  0.0274   0.0891   0.0669    0.1488   0.0000   436.8855       13.8033       20.5417       3.11925      -1.77161       1.20138       2.69737       3.50920       3.71115       3.71659       3.63123       3.17203
  16  17 3225.0870    3.7375  1.4046 13.1469  0.0000  0.0322   0.0797   0.0882    0.1472   0.0000   442.6735       16.6860       7.59774      -5.34772      -8.96018      -5.47721       3.28475       4.24790       4.40369       4.72223       4.45057       4.15538
  16  18 3366.5561    3.2680  1.7598 12.7868  0.0000  0.0363   0.0626   0.0969    0.1211   0.0000   435.4897       18.1497       13.6452       4.23326      -1.48421       1.16079       3.78393       4.77188       5.25816       5.03679       4.82511       4.30893
  16  19 3508.0861    2.8565  2.7175 12.0382  0.0000  0.0453   0.0435   0.1222    0.0990   0.0000   437.5481       28.2254       19.0869       9.70031       5.20254       1.83377       4.60883       5.92783       6.17816       6.23110       5.83933       5.43381
  16  20 3650.0192    2.3360  3.9943 11.5534  0.0000  0.0574   0.0302   0.1565    0.0728   0.0000   447.0437       13.3965       17.9568       4.92637      -12.1764       2.04003       5.57274       7.39828       7.35985       7.66918       7.29872       6.70034
  16  21 3791.8650    1.8773  5.4299 11.1317  0.0000  0.0699   0.0219   0.1929    0.0607   0.0000   440.8424       34.3907       18.6304       19.9176       3.46129      -4.61898       6.90315       9.02038       9.30973       9.71701       9.05015       8.18090
  16  22 3933.7359    1.5647  6.8966 10.8692  0.0000  0.0839   0.0171   0.2312    0.0520   0.0000   457.1551       14.3954       12.3204       28.1673      -13.1752      0.443316       8.31780       10.7657       11.2601       11.6308       10.9511       9.76978
  16  23 4075.7623    1.3225  9.4471 10.5495  0.0000  0.1070   0.0133   0.2982    0.0474   0.0000   429.7205       28.1568       7.96820      -27.5523       34.7044       7.59024       10.3796       13.4052       13.9925       14.5182       13.6327       12.3797
  16  24 4217.6825    1.0934 11.8212 10.4665  0.0000  0.1364   0.0112   0.3912    0.0421   0.0000   441.9236       59.8670      -13.8687      -8.82783       5.86884      -15.7425       13.0517       17.0606       17.4386       18.0803       16.8923       15.6305
  16  25 4360.2160    0.8905 14.7433 10.3451 -0.0012  0.1841   0.0092   0.5207    0.0387   0.0000   442.3520       43.1431       4.78186      -7.04160      -19.1818      -17.1756       17.3425       23.0646       24.0563       24.5343       23.0511       20.7921
  17   5 1493.5331    0.1556  0.1514 10.0026  0.0022  0.0193   0.0106   0.0308    0.0323   0.0000   437.7654      -1.29043       12.4046       1.77487      -4.92815       3.92989       1.63922       2.30534       2.69953       2.05674       2.16883       1.97634
  17   6 1657.0781    0.2545  0.1592 10.0443  0.0000  0.0141   0.0148   0.0281    0.0356   0.0000   437.7256     -0.513312       14.3419     -0.524189     -0.145159      0.986598       1.59062       1.93020       2.13452       1.82723       1.69439       1.45203
  17   7 1811.9858    0.3801  0.3234 10.1402  0.0000  0.0166   0.0151   0.0377    0.0436   0.0000   438.1749    -0.0360156       15.6320       2.30597     -0.906064      0.414600       1.64620       2.28724       2.33435       2.49527       2.13427       1.91811
  17   8 1963.3308    0.5290  0.4620 10.2582  0.0000  0.0179   0.0176   0.0455    0.0557   0.0000   441.2986      0.976375       15.2983       3.11411      0.538580     -0.654079       1.76128       2.19484       2.28950       2.44163       2.19198       2.25479
  17   9 2113.0046    0.7544  0.6819 10.2623  0.0000  0.0216   0.0204   0.0536    0.0827   0.0000   437.9164     -0.296738       13.1373       1.87672      -1.66631       2.90495       2.03275       2.45770       2.58650       2.79513       2.75350       2.40419
  17  10 2260.3723    1.0633  0.8003 10.6295  0.0000  0.0214   0.0268   0.0610    0.1002   0.0000   436.1290       1.04204       15.7273       5.19417      -3.30051     -0.380072       2.09118       2.72774       2.79231       2.84194       2.76592       2.58156
  17  11 2405.0153    1.4838  0.9265 11.0277  0.0000  0.0239   0.0337   0.0604    0.1242   0.0000   436.9770       3.92719       12.2232       3.64946      -3.24567       2.94452       2.16717       2.66682       3.02508       2.96863       2.85690       2.71187
  17  12 2548.1585    1.9111  0.9159 11.7977  0.0000  0.0241   0.0446   0.0619    0.1120   0.0000   438.9490       1.25343       11.1247       7.33953      -3.31947      -5.00296       2.47101       3.28769       3.61364       3.76287       3.53097       3.24165
  17  13 2691.0941    2.4555  0.9811 12.1146  0.0000  0.0233   0.0554   0.0665    0.1200   0.0000   436.7207       7.19222       9.47168       5.71180     0.0956532     -0.694871       2.31763       2.86067       3.11850       3.03601       2.84005       2.81065
  17  14 2834.4356    3.0554  0.9163 12.6692  0.0000  0.0229   0.0722   0.0620    0.1219   0.0000   440.9224       8.25129       10.3517       5.11891      -2.20578     -0.177809       2.37856       2.98016       3.23720       3.26247       3.03738       2.81895
  17  15 2977.3449    3.6130  0.8972 13.2212  0.0000  0.0223   0.0867   0.0640    0.1070   0.0000   443.0922       6.88653       13.5647       1.02495      -4.68185      0.224713       2.20633       2.72016       2.88428       3.03626       2.77722       2.69615
  17  16 3119.5759    3.8020  1.1231 13.0428  0.0000  0.0268   0.0818   0.0683    0.1586   0.0000   441.2369       10.5300       13.0468       2.42660       2.43787      -8.07255       2.51603       3.31478       3.36714       3.61165       3.26988       3.15252
  17  17 3261.5650    3.5952  1.4010 13.2508 -0.0006  0.0314   0.0751   0.0854    0.1251   0.0000   437.4465       12.0689       6.39165      0.159702      -3.42384     -0.408820       2.91155       3.76420       3.82067       4.15171       3.62616       3.58049
  17  18 3403.5464    3.0695  2.2449 12.4052  0.0000  0.0396   0.0523   0.1108    0.1168   0.0000   438.4901       12.4701       19.7465       4.34081      0.523977      -3.96855       3.78908       4.97201       5.00462       5.22622       5.04030       4.44943
  17  19 3545.6921    2.6773  2.8976 11.9890  0.0000  0.0480   0.0400   0.1186    0.0963   0.0000   436.4166       19.2203       23.7178       11.1833    -0.0755494      -6.03434       4.51090       5.81725       6.22680       6.39564       6.02519       5.29866
  17  20 3688.0267    2.2774  4.3490 11.3905  0.0000  0.0572   0.0272   0.1580    0.0715   0.0000   442.1830       22.5284       25.7839       17.2310       3.60949       4.53882       5.30427       6.82233       7.46751       7.51450       7.36178       6.52895
  17  21 3830.1432    1.8654  6.1046 10.8702  0.0000  0.0706   0.0196   0.1967    0.0609   0.0000   434.3675       32.2480       8.38274      -1.69971       6.19990       23.9640       6.78012       8.44843       9.05438       9.37048       8.89732       8.09319
  17  22 3972.5680    1.5028  8.0251 10.7351  0.0000  0.0904   0.0148   0.2516    0.0462   0.0000   431.1346       17.8805       17.2407      -10.6666       3.34221       8.29654       8.16615       10.7074       11.3670       11.6890       11.0017       9.95476
  17  23 4115.0626    1.2445  9.7836 10.5925  0.0015  0.1106   0.0124   0.3104    0.0424   0.0000   448.0398       34.3147       33.7427      -7.67072      -10.4440      -4.74166       10.1817       12.8151       14.1109       14.1452       13.4105       12.2394
  18   5 1518.7211    0.1679  0.1231 10.0089  0.0000  0.0125   0.0113   0.0257    0.0307   0.0000   438.8571       1.05291       15.7488      0.573706      -1.31514      0.694362       1.08572       1.39685       1.61885       1.59936       1.55694       1.44489
  18   6 1683.6664    0.2505  0.2299 10.0770  0.0000  0.0159   0.0121   0.0344    0.0355   0.0000   438.2729      -1.99782       17.4818       1.28922      -1.45708      -1.60689       1.28867       1.72029       1.60950       2.05892       1.60402       1.57974
  18   7 1840.0155    0.4465  0.2687 10.1272  0.0000  0.0139   0.0180   0.0303    0.0439   0.0000   438.5478      0.585589       14.5910      0.633702      -4.33290      -1.04396       1.48424       1.87238       1.99711       1.91965       1.90582       1.57728
  18   8 1992.8607    0.5566  0.5064 10.3346  0.0000  0.0201   0.0174   0.0446    0.0590   0.0000   442.4912       3.18186       18.4917      -1.64714      -1.99377      -3.08903       1.75547       2.20717       2.23605       2.35969       2.34269       2.12847
  18   9 2143.7126    0.8220  0.5807 10.4592  0.0000  0.0190   0.0226   0.0441    0.0735   0.0000   439.7649      0.278757       12.1586      -1.85370       1.72099      -1.39934       1.83366       2.41743       2.67983       2.68838       2.40358       2.32325
  18  10 2291.6766    1.0685  0.8763 10.9404  0.0000  0.0233   0.0257   0.0635    0.0905   0.0000   437.0779       2.44534       11.0592       4.60386      -1.87752      -3.70768       2.10419       2.64311       2.76778       2.78971       2.78263       2.57782
  18  11 2436.8767    1.5148  1.0069 11.2161  0.0000  0.0244   0.0333   0.0661    0.1243   0.0000   436.3295       9.51173       8.63584       2.03605      -3.59633      -1.84358       2.23834       2.74067       3.08205       3.20816       3.04263       2.99497
  18  12 2580.9426    1.9984  0.9264 11.7624  0.0000  0.0228   0.0445   0.0593    0.1159   0.0000   438.8095       7.64649       12.9766      0.277767     -0.383703      -2.61778       2.10954       2.69494       2.93193       2.95742       2.86667       2.86310
  18  13 2724.8499    2.4634  1.0100 12.3165  0.0000  0.0237   0.0535   0.0651    0.1097   0.0000   439.1347       5.85815       17.8738       5.64384      -4.17372      -1.42845       2.20789       2.77630       3.00825       3.11256       2.90322       2.65361
  18  14 2868.7400    3.0866  1.0283 12.1230  0.0000  0.0239   0.0642   0.0611    0.1682   0.0000   439.2210       7.03046       11.0375       2.64101      -6.06105     -0.640222       2.36364       2.95373       3.22212       3.11019       3.01399       2.89955
  18  15 3012.2552    3.5681  1.1032 13.2425  0.0000  0.0270   0.0759   0.0710    0.1122   0.0000   442.8593       9.76724       11.3727       5.63613      -7.09921      -1.94094       2.26488       3.06476       2.91077       3.34114       2.95901       2.88366
  18  16 3154.9955    3.8696  1.0882 13.1745  0.0000  0.0256   0.0818   0.0696    0.1330   0.0000   438.4109       11.2441       8.17385      0.517006      -1.88001       2.91012       2.45734       3.26021       3.38716       3.54965       3.19006       2.91340
  18  17 3297.5804    3.3934  1.4445 13.2601  0.0000  0.0311   0.0684   0.0870    0.1009   0.0000   437.3174       17.9552       9.03823       4.47176     0.0411407      -1.49145       2.97591       3.94785       4.21120       4.33571       4.06240       3.55542
  18  18 3440.1719    2.9352  2.3558 12.3750  0.0000  0.0412   0.0481   0.1070    0.1015   0.0000   436.7051       24.0547       20.0180       6.80039      -10.2372      -1.10920       3.69600       4.60590       4.84705       5.24533       5.03097       4.63096
  18  19 3582.8224    2.5237  3.2758 11.8652  0.0005  0.0483   0.0348   0.1339    0.0810   0.0000   440.1679       15.2458       16.5509      -7.24155       5.67751      -2.39515       4.42818       5.48140       5.86710       5.98470       5.75155       5.35393
  18  20 3725.5131    2.0902  4.8721 11.2370  0.0000  0.0620   0.0238   0.1639    0.0668   0.0000   434.0574       17.1547       10.9718     -0.893922       2.06361      -16.9168       5.53092       7.03441       7.47320       7.74747       7.50982       6.97981
  18  21 3868.2987    1.7425  6.5260 10.8490  0.0000  0.0757   0.0178   0.2021    0.0552   0.0000   436.6714       21.7784       8.50941       9.86769      -4.30602       9.45286       6.61975       8.49773       9.13599       9.34101       8.97700       8.36237
  18  22 4011.1090    1.4410  8.5484 10.6157  0.0000  0.0916   0.0136   0.2619    0.0458   0.0000   437.4057       17.2057       17.4316       6.52079      -9.45830      0.936341       8.09930       10.4912       11.1077       11.2508       10.9381       10.3482
  18  23 4154.0713    1.1713 11.2457 10.5253  0.0000  0.1235   0.0112   0.3459    0.0394   0.0000   426.7315       36.8383       39.6172      -14.9173      -17.6227       3.83693       10.6719       13.7915       14.8696       15.2630       14.4746       13.6727
  18  24 4297.5055    0.9838 12.9925 10.4369  0.0000  0.1547   0.0096   0.4178    0.0371   0.0000   421.1147       29.6208       13.5851      -3.00860       20.2038       29.4369       12.7027       16.9359       18.3411       18.5689       17.4617       16.1723
  18  26 4583.1603    0.6442 18.2117 10.2372 -0.0019  0.2530   0.0066   0.6688    0.0280   0.0000   437.9106       72.5623       24.5992       10.2437       4.96402      -4.65085       21.4509       27.4404       30.3578       30.5072       29.7273       27.4837
  19   4 1364.3430    0.0973  0.0594 10.0689  0.0000  0.0145   0.0139   0.0301    0.0279   0.0000   438.6002      -1.29314       18.1443      0.676793      -1.15971     -0.788845       1.15381       2.06399       1.53942       2.20168       3.08094       1.65017
  19   6 1709.3343    0.2916  0.2484 10.0228  0.0000  0.0148   0.0127   0.0325    0.0371   0.0000   438.3147     -0.663241       18.2532       1.26801      0.367935      -4.04033       1.40605       1.66088       1.57794       1.72111       1.65109       1.67398
  19   7 1867.2802    0.4343  0.3892 10.0787  0.0000  0.0183   0.0147   0.0379    0.0478   0.0000   437.8256       6.09831       16.2594      -1.29156      -1.51252      -1.62095       1.47465       1.90733       2.10481       1.94942       1.91715       1.83701
  19   8 2021.7624    0.6112  0.5618 10.2341  0.0000  0.0190   0.0176   0.0481    0.0664   0.0000   437.8744     -0.644130       18.3062      0.217357     -0.706544       1.21129       1.68341       2.18786       2.40655       2.44644       2.18372       2.03354
  19   9 2173.7809    0.8222  0.7248 10.5761  0.0000  0.0205   0.0207   0.0541    0.0747   0.0000   436.7492      0.645093       20.5663     0.0438454     -0.328244       1.82651       1.74297       2.20152       2.28318       2.41779       2.53819       2.25433
  19  10 2322.3230    1.1831  0.9053 10.8841  0.0000  0.0231   0.0266   0.0578    0.1000   0.0000   436.0544       7.54088       11.9132      -6.88910      -3.06778       2.86646       2.06100       2.70602       2.84400       2.94184       2.69932       2.74888
  19  11 2468.1716    1.5844  0.9921 11.5443  0.0000  0.0247   0.0347   0.0621    0.1009   0.0000   436.0263       2.88100       11.4523       4.45811       1.22323       5.99472       2.24514       2.97100       3.09260       3.23644       2.87014       2.77976
  19  12 2613.2143    2.0701  0.9879 11.9580  0.0000  0.0241   0.0450   0.0619    0.1201   0.0000   435.2293       4.34422       12.3913       2.82105      -1.88167      0.302675       2.00171       2.59918       2.69016       2.89762       2.76270       2.56576
  19  13 2758.0462    2.7704  0.9964 12.2548  0.0000  0.0228   0.0578   0.0609    0.1229   0.0000   437.4214       6.87336       8.35748      -1.31369      0.234470       3.75973       2.06636       2.64742       2.88800       2.87822       2.75106       2.55277
  19  14 2902.6305    3.3464  0.9188 12.7855  0.0000  0.0223   0.0724   0.0564    0.1137   0.0000   440.9612       8.87546       14.5309     -0.134519      -2.59039       1.56597       1.95892       2.58996       2.54479       2.75074       2.61463       2.46746
  19  15 3046.7130    3.7658  0.9770 12.8999  0.0000  0.0228   0.0792   0.0592    0.1313   0.0000   439.8163       17.1631       17.6395       7.46286      -1.04375      -3.64821       1.98565       2.50627       2.73303       2.75966       2.68565       2.44630
  19  16 3189.9667    3.8984  1.2995 12.8912  0.0000  0.0275   0.0723   0.0740    0.1292   0.0000   435.9424       11.2221       14.1480       3.56428     -0.927559     -0.920206       2.25605       2.99545       3.11443       3.24648       3.20214       2.93773
  19  17 3333.0878    3.2645  1.6601 13.1094  0.0000  0.0332   0.0588   0.0904    0.0885   0.0000   444.2458       19.3139       13.6310       7.73188       4.58975       8.83702       2.80270       3.65707       3.97487       4.12264       3.79983       3.66016
  19  18 3476.3217    2.7757  2.4023 12.5665  0.0000  0.0418   0.0432   0.1106    0.0764   0.0000   438.3421       27.7935       13.0579       5.41056      -5.32042     0.0424026       3.42878       4.53974       4.78914       4.94228       4.88332       4.46396
  19  19 3619.5459    2.4609  3.5982 11.5151  0.0000  0.0501   0.0309   0.1297    0.0873   0.0000   443.4956       28.0144       20.0085       5.48151     -0.845560       17.5536       4.20705       5.46919       5.85355       6.02757       5.73078       5.46393
  19  20 3762.7414    2.0178  5.6433 10.9837  0.0000  0.0668   0.0210   0.1768    0.0636   0.0000   436.2650       24.3924       17.3882       6.85443      -2.16844      -9.70788       5.45192       7.08827       7.59545       7.84523       7.50223       7.01566
  19  21 3906.0607    1.6685  7.0233 10.7851  0.0000  0.0762   0.0158   0.2150    0.0478   0.0000   442.0683       17.1366       32.6467       5.73760      -6.37886     -0.987032       6.23940       8.17718       8.70138       9.02840       8.75207       8.13699
  19  22 4049.1659    1.3634  9.2764 10.5136  0.0000  0.0974   0.0123   0.2673    0.0433   0.0000   438.0392       30.5881       18.1804      -16.1233       29.1659      -3.14793       8.21140       10.5201       11.4949       11.9836       11.6397       10.5336
  19  23 4192.5413    1.1271 10.8854 10.4758  0.0000  0.1179   0.0105   0.3299    0.0382   0.0000   457.6168       48.7829       28.5838       3.22308       1.05763      -11.1845       9.75933       12.6528       13.6936       14.1870       13.6468       12.7752
  19  24 4335.9859    0.9579 14.1134 10.3466  0.0000  0.1568   0.0084   0.4332    0.0347   0.0000   401.7990       32.5591       5.40087       7.15300       19.5596      -21.6476       12.5959       16.4070       17.8492       18.3213       17.7771       16.3899
  19  25 4479.4315    0.7602 16.4562 10.2642 -0.0014  0.2007   0.0071   0.5524    0.0313   0.0000   411.8321       24.2783       11.6421       16.5572      -20.1164      -4.42988       16.2347       20.9905       22.9003       23.3376       22.8345       21.0196
  20   3 1193.6112    0.0672  0.0402 10.1343  0.0000  0.0239   0.0107   0.0233    0.0267   0.0000   436.0385       1.26147       22.5190       3.39484      -2.12900      -3.83624       1.20426       2.38607       1.83187       2.20315       2.24541       2.05489
  20   4 1386.4847    0.1094  0.0766 10.0670  0.0000  0.0159   0.0112   0.0236    0.0276   0.0000   438.3941     -0.931423       20.5959     -0.811112      -1.81352      0.700003       1.15169       1.65818       1.66807       1.72020       2.10808       1.73463
  20   5 1566.5320    0.2165  0.1082  9.9865  0.0000  0.0098   0.0150   0.0238    0.0303   0.0000   438.2228      0.783185       17.9825     -0.648184      -1.88999      0.454614       1.02127       1.23713       1.44603       1.37093       1.44366       1.38448
  20   6 1734.2097    0.3041  0.3149 10.0613  0.0000  0.0175   0.0118   0.0371    0.0377   0.0000   439.8525     -0.708310       13.1286     -0.798453      -2.02333     -0.681300       1.46740       2.23338       2.87129       3.01021       3.08827       2.64289
  20   7 1893.9110    0.4667  0.4126 10.0692  0.0000  0.0166   0.0149   0.0371    0.0491   0.0000   442.1618      0.114348       14.7899      0.773620      -2.68893       2.59079       1.31049       1.63743       1.81532       1.95896       1.93222       1.83599
  20   8 2050.0883    0.6788  0.5298 10.2925  0.0000  0.0166   0.0189   0.0438    0.0630   0.0000   436.3045     -0.547693       13.2102     -0.686838      -4.80311       3.12587       1.37372       1.64824       1.80413       1.86872       1.84978       1.75274
  20   9 2203.1255    0.9135  0.8067 10.4338  0.0000  0.0216   0.0214   0.0535    0.0901   0.0000   439.6477       4.60835       15.2554      -2.13489      -2.50888       2.54555       1.73596       2.20390       2.44750       2.38434       2.35056       2.29037
  20  10 2352.4238    1.3054  0.8857 11.0686  0.0000  0.0216   0.0288   0.0572    0.0953   0.0000   437.2575       3.99274       11.6265      0.192770       1.59620      0.703894       1.85487       2.33907       2.41206       2.55753       2.51645       2.38873
  20  11 2499.0027    1.7021  0.9481 11.5924  0.0000  0.0223   0.0368   0.0598    0.1084   0.0000   436.5452       7.04300       12.3257      0.367156      -7.87192       4.93506       1.83327       2.23627       2.45271       2.63238       2.42324       2.39976
  20  12 2644.9799    2.1946  0.9344 12.1447  0.0000  0.0233   0.0470   0.0573    0.1086   0.0000   440.1608       2.11425       14.2602       7.30480     -0.355552      -4.83473       1.87002       2.38623       2.41890       2.67151       2.59131       2.50593
  20  13 2790.7864    2.8010  0.9691 12.4899  0.0000  0.0225   0.0587   0.0579    0.1135   0.0000   437.7439       4.26849       11.3349       10.5186      -2.48128      -2.12772       1.79672       2.33721       2.46560       2.60289       2.57199       2.56717
  20  14 2936.0934    3.4549  0.9039 13.0559  0.0000  0.0217   0.0741   0.0556    0.1033   0.0000   441.7463       10.2473       14.7279       3.65269      -1.21075       3.72015       1.86958       2.39558       2.50026       2.53032       2.46004       2.37010
  20  15 3080.5922    3.7693  1.0649 13.2607  0.0000  0.0239   0.0769   0.0651    0.1083   0.0000   437.4210       11.4666       12.5080       2.91493      -6.60924       1.32476       2.07814       2.66365       2.90187       3.21780       2.95074       2.83959
  20  16 3224.5222    3.6956  1.2550 13.2334  0.0000  0.0265   0.0723   0.0735    0.1160   0.0000   438.7039       11.0343       15.8421       3.33410      -4.55907      0.338439       2.21527       2.76747       2.97536       3.04768       3.01411       2.81159
  20  17 3368.2527    3.2332  1.9839 12.6050  0.0000  0.0346   0.0495   0.0886    0.0794   0.0000   435.5296       15.7756       14.4540      0.752088      -1.40578     -0.434776       2.76785       3.58256       3.89296       3.97646       3.75021       3.61122
  20  18 3512.0088    2.7235  2.6788 12.3761  0.0000  0.0419   0.0384   0.1128    0.0663   0.0000   439.3633       15.7065       14.1703       15.4511      0.897225      -5.75496       3.36975       4.23587       4.54282       4.81250       4.49390       4.29335
  20  19 3655.8353    2.2705  4.0483 11.6052  0.0010  0.0542   0.0269   0.1418    0.0618   0.0000   442.6555       17.2139       17.9031       16.0836       6.75555     -0.912313       4.50813       5.98221       6.49677       6.62714       6.37144       5.95067
  20  20 3799.4391    1.8931  5.7105 11.0416  0.0000  0.0649   0.0190   0.1802    0.0542   0.0000   440.5543       27.1917       16.4242       15.8155       2.77973      -1.16404       5.20291       6.74093       7.17685       7.48470       7.23533       6.84071
  20  21 3943.3584    1.5788  7.4747 10.7719  0.0000  0.0794   0.0145   0.2207    0.0436   0.0000   436.2566       9.21883       17.0451       7.78276      0.278612      -2.23304       6.49032       8.21124       8.81041       9.12336       8.94115       8.42560
  20  22 4086.8846    1.2970  9.6421 10.4706  0.0001  0.0989   0.0113   0.2801    0.0412   0.0000   434.3238       14.7905       4.06759      -9.44550      -4.48140      -10.3234       7.83432       10.2141       10.8381       11.3519       11.0592       10.5192
  20  24 4374.8550    0.8952 14.5529 10.3616  0.0000  0.1653   0.0079   0.4568    0.0319   0.0000   413.8198       25.0896       21.0414      -11.5239      0.652249       20.3553       12.5976       16.6581       18.1134       18.8478       17.9582       17.1781
  20  25 4518.1655    0.7198 16.9897 10.2756  0.0000  0.2128   0.0067   0.5645    0.0284   0.0000   437.1882       48.2070       17.9283     -0.263120      -2.55175      -12.4082       16.0035       21.4006       23.0257       23.7417       23.1016       21.8799
  21   4 1408.0453    0.1361  0.0665 10.0591  0.0000  0.0177   0.0139   0.0224    0.0271   0.0000   439.6855      0.124721       20.0461     -0.112515     -0.825146       2.18786       1.39154       1.61758       1.79349       1.96354       1.35050       2.01746
  21   5 1589.3062    0.2055  0.1426 10.0536  0.0000  0.0113   0.0113   0.0230    0.0297   0.0000   439.6448  -0.000595998       16.7796      0.649497      -2.10259     -0.571058       1.07907       1.21350       1.77764       2.02537       2.09545       2.04984
  21   6 1758.2227    0.3355  0.3143 10.0280  0.0000  0.0142   0.0124   0.0367    0.0383   0.0000   440.7586     -0.507019       21.9967      -2.38164      -1.41912       1.02827       1.17095       1.64934       1.83406       2.31512       2.21459       1.86707
  21   7 1919.8076    0.4841  0.4334 10.1992  0.0000  0.0172   0.0148   0.0388    0.0491   0.0000   440.0171      0.155062       15.9267      -2.05843      -2.29395     -0.915000       1.26778       1.73543       1.71607       1.73387       1.69773       1.58847
  21   8 2077.7543    0.7127  0.6119 10.3811  0.0000  0.0185   0.0182   0.0451    0.0647   0.0000   439.4921       2.43397       13.3064     -0.706329      -1.16419      0.848338       1.44789       1.94175       2.02150       2.04961       2.02175       1.98418
  21   9 2231.9040    1.0202  0.8173 10.3664  0.0000  0.0208   0.0225   0.0528    0.1054   0.0000   437.7225       1.29027       15.3097     -0.386490      -3.65238       5.04375       1.74462       2.27509       2.50869       2.57928       2.53450       2.40044
  21  10 2381.9331    1.3640  0.9282 11.1288  0.0000  0.0220   0.0288   0.0577    0.0993   0.0000   438.5763       3.41940       13.4414    0.00231612      0.993700       2.87397       1.66462       2.21330       2.28742       2.34745       2.26592       2.14199
  21  11 2529.3733    1.7757  0.9712 11.7736  0.0000  0.0214   0.0376   0.0615    0.0918   0.0000   437.8159       6.77960       10.9711      0.311507      -3.16429       1.07683       1.69308       2.11945       2.27211       2.38727       2.40713       2.29499
  21  12 2676.2362    2.3869  0.9906 12.0985  0.0000  0.0217   0.0493   0.0606    0.1177   0.0000   435.0680       1.60017       14.9391       9.18505       1.34004     -0.365587       1.70751       2.20665       2.36121       2.56356       2.50338       2.27451
  21  13 2823.0757    2.9439  0.8774 12.7284  0.0000  0.0209   0.0626   0.0534    0.1022   0.0000   438.4522       10.1685       10.7571       2.60428      -2.00531      -7.80707       1.60996       2.08451       2.34009       2.32167       2.28977       2.31971
  21  14 2969.0756    3.5709  0.9334 13.1461  0.0000  0.0212   0.0747   0.0561    0.1020   0.0000   440.7081       6.73193       16.7888       1.00975      -1.58136       1.97972       1.68697       2.11359       2.40379       2.48922       2.36716       2.35740
  21  15 3114.1159    3.7122  1.0113 13.5616 -0.0004  0.0233   0.0769   0.0616    0.0945   0.0000   441.6342       10.9410       14.0236       10.0833    -0.0397431      -3.44551       1.78764       2.37104       2.56059       2.80303       2.68158       2.64457
  21  16 3258.7050    3.6525  1.3945 13.2407  0.0000  0.0277   0.0657   0.0770    0.0983   0.0000   439.6851       13.2962       6.52700       3.76528      -3.11476       4.54137       2.11827       2.77514       2.95571       2.99744       2.95173       2.80215
  21  17 3403.0626    3.1502  2.1036 12.5555  0.0000  0.0344   0.0454   0.0913    0.0734   0.0000   439.7726       19.7037       10.2742       6.79599     -0.892873      0.137511       2.70764       3.44387       3.77434       3.89612       3.88809       3.64175
  21  18 3547.3241    2.6142  2.8559 12.1782  0.0000  0.0418   0.0340   0.1122    0.0618   0.0000   441.1756       23.3001       2.08217       9.02415       4.59535      -3.57376       3.27045       4.23121       4.49733       4.75808       4.70031       4.45507
  21  19 3691.6308    2.2162  4.3848 11.3437  0.0000  0.0527   0.0238   0.1434    0.0625   0.0000   443.8095       23.8902       9.87788       8.29719      -8.41204      -9.37418       4.07685       5.23827       5.66706       5.87889       5.72050       5.49645
  21  20 3835.9032    1.8012  6.1495 10.9335  0.0000  0.0671   0.0172   0.1844    0.0513   0.0000   435.5265       9.50341       16.3987       9.46817      -6.95588      -5.62048       5.01108       6.75459       7.09311       7.55171       7.24680       6.85460
  21  21 3980.1008    1.4754  8.0318 10.7626 -0.0004  0.0858   0.0132   0.2316    0.0407   0.0000   451.4544       14.8654       18.4547       10.8641     -0.811406       13.9174       6.34426       8.45793       9.04179       9.31734       9.09201       8.68293
  21  22 4124.2046    1.2558 10.1901 10.5113  0.0000  0.1019   0.0106   0.2879    0.0376   0.0000   441.3920       30.5783      -8.83431       9.45932      -4.69562       1.45791       7.71637       10.1616       11.0074       11.4076       11.0809       10.5914
  21  23 4268.4962    1.0300 12.0080 10.4254  0.0000  0.1285   0.0088   0.3542    0.0344   0.0000   438.3188       6.38955       29.0175       17.3071       6.60380       10.9509       9.45711       12.5283       13.5584       14.1821       13.6299       12.8426
  21  24 4412.9895    0.8340 15.2108 10.3914 -0.0013  0.1703   0.0072   0.4818    0.0297   0.0000   452.0525       4.59791       36.3774       4.47188      -6.67181      -15.9827       12.6234       16.4961       17.8641       18.6002       18.5886       17.4419
  21  25 4556.8116    0.6825 17.2563 10.2864  0.0000  0.2191   0.0063   0.5725    0.0265   0.0000   474.6674       18.5123       5.83949      -30.4336       5.93049       45.4220       15.5038       20.6684       22.4320       23.4368       22.6482       21.5093
  22   4 1429.1307    0.1292  0.0941 10.0192  0.0000  0.0125   0.0101   0.0237    0.0270   0.0000   439.5808     -0.415527       19.1004       1.23337     -0.370655     0.0111934       1.07697       1.34916       1.47473       1.40988       1.46816       1.30170
  22   5 1611.3490    0.2235  0.1787 10.0011  0.0000  0.0150   0.0109   0.0261    0.0308   0.0000   438.6083    0.00342657       17.6928      -1.24365      -2.88903     -0.141607       1.50509       2.00145       2.12280       2.13243       1.88233       1.64009
  22   6 1781.5525    0.3668  0.2953 10.0515  0.0000  0.0149   0.0131   0.0297    0.0382   0.0000   439.1090     0.0744162       18.3768       2.00318     -0.844872     -0.529187      0.962778       1.39552       1.44051       1.46012       1.36467       1.30704
  22   7 1945.0503    0.5355  0.4809 10.1544  0.0000  0.0159   0.0150   0.0402    0.0517   0.0000   439.1752      -1.75849       17.4990     -0.105826     -0.540695      0.981518       1.21492       1.55513       1.72191       1.78328       1.66056       1.73075
  22   8 2104.7807    0.7725  0.6697 10.3369  0.0000  0.0189   0.0186   0.0459    0.0740   0.0000   441.0284      -1.89621       15.6125       2.91374      -3.16498       2.38782       1.37216       1.75684       1.90813       2.00496       1.94060       1.84598
  22   9 2260.0545    1.0664  0.7601 10.7514  0.0000  0.0193   0.0238   0.0495    0.0831   0.0000   436.2259      0.679462       15.0053       1.94632      -3.54845       2.13146       1.38456       1.87043       1.89635       2.02374       1.97486       1.94182
  22  10 2410.8416    1.4742  1.0555 11.0432  0.0000  0.0233   0.0288   0.0616    0.1233   0.0000   440.1634       7.07114       15.2146      -1.67680     -0.368018       2.73900       1.72470       2.28563       2.32069       2.51594       2.44750       2.23269
  22  11 2559.2471    1.8918  0.9700 11.7919  0.0000  0.0217   0.0385   0.0573    0.0992   0.0000   438.1864       4.05920       10.9178       3.52726     -0.744868       1.52457       1.71082       2.09954       2.22605       2.35527       2.37526       2.23206
  22  12 2707.1883    2.4565  0.9954 12.1562  0.0000  0.0215   0.0493   0.0591    0.1152   0.0000   437.7722       7.93183       11.7587      -1.72199      0.309428     -0.680718       1.54588       1.95622       2.06872       2.21369       2.18555       2.07174
  22  13 2854.8234    3.1208  0.8998 12.8577  0.0000  0.0208   0.0655   0.0565    0.0994   0.0000   439.3493       5.09266       14.1661       5.62405      0.984332      -3.59921       1.52869       2.06594       2.13978       2.11890       2.15510       2.04546
  22  14 3001.5143    3.7666  0.8824 13.1658  0.0000  0.0194   0.0781   0.0533    0.0991   0.0000   441.1036       6.42909       14.2732       2.89018      -2.38516       1.29638       1.52202       1.90594       2.16978       2.21566       2.10873       2.04159
  22  15 3147.1400    3.8658  1.1222 13.2143  0.0000  0.0235   0.0737   0.0621    0.1176   0.0000   438.9002       10.5125       11.6544      -3.67776      0.617975       1.60589       1.73876       2.30125       2.38355       2.52898       2.40969       2.31734
  22  16 3292.4225    3.5045  1.5947 12.8772  0.0000  0.0283   0.0566   0.0788    0.0891   0.0000   439.1501       15.5205       16.8991       4.76247       1.02232      -3.30641       2.15893       2.78685       3.01015       3.01661       3.06618       2.94466
  22  17 3437.4065    2.9439  2.1799 12.5828  0.0000  0.0354   0.0419   0.0926    0.0669   0.0000   438.8410       23.6739       12.2579       4.67383      0.789724      -2.84606       2.60178       3.34668       3.64862       3.87419       3.66407       3.51191
  22  18 3582.2595    2.4611  3.3961 11.9505  0.0000  0.0454   0.0287   0.1215    0.0529   0.0000   441.6315       15.9990       19.8178       2.33833       7.54325     -0.911271       3.21698       4.26138       4.55481       4.78184       4.65055       4.44432
  22  19 3727.0810    2.1106  4.8945 11.3298 -0.0007  0.0563   0.0213   0.1504    0.0524   0.0000   442.9786       21.3797       17.0364       3.78944      0.234074       4.34980       3.99438       5.31603       5.65055       5.89996       5.81399       5.53096
  22  20 3872.0041    1.7129  6.4639 10.9673  0.0000  0.0688   0.0158   0.1892    0.0441   0.0000   446.5437       10.0782       10.7267       7.68951      -1.21458       6.84726       4.96248       6.39767       7.06141       7.26727       7.20902       6.75840
  22  21 4016.4056    1.4355  8.8074 10.6041  0.0000  0.0863   0.0118   0.2432    0.0386   0.0000   428.9002       28.8899       24.9832      0.185525      -19.8011       1.13830       6.21298       8.00426       8.71800       9.21416       9.03083       8.58075
  22  23 4305.8180    0.9937 14.4114 10.3782  0.0003  0.1472   0.0076   0.4093    0.0312   0.0000   448.6049       25.7571       29.9495      -3.37513      -1.27945      -1.88092       10.3085       13.6617       14.8518       15.2473       15.1984       14.5426
  23   3 1252.2486    0.0637  0.0177 10.1309  0.0000  0.0157   0.0143   0.0125    0.0245   0.0000   438.1348      -2.03296       20.9506      -2.30768      -3.89177       1.32306       1.17644       1.29837       1.29155       1.20149       1.75756       1.26487
  23   5 1632.7774    0.2476  0.2262  9.9471  0.0000  0.0121   0.0106   0.0319    0.0310   0.0000   439.8007     -0.972296       19.9771      0.608386     -0.387506      0.696057      0.713163       1.05918       1.11861       1.13462       1.15906       1.15632
  23   6 1804.2165    0.3895  0.3141 10.0599  0.0000  0.0128   0.0134   0.0319    0.0377   0.0000   442.1387     -0.988881       19.1646      0.495872      -5.23814     -0.718040      0.885114       1.10169       1.17984       1.23593       1.22885       1.23083
  23   7 1969.6317    0.5648  0.5753 10.1907  0.0000  0.0176   0.0146   0.0468    0.0555   0.0000   439.7260       3.48065       16.6475      -2.74595      -2.31143       1.09372       1.31077       1.70583       1.80674       1.81355       1.88876       1.81087
  23   8 2131.0957    0.8229  0.6883 10.4645  0.0000  0.0183   0.0192   0.0473    0.0703   0.0000   440.0756       1.29280       17.4400       1.48435      -4.50474      -1.31344       1.26675       1.55625       1.73635       1.90976       1.82944       1.73461
  23   9 2287.4868    1.1680  0.8077 10.9237  0.0000  0.0189   0.0251   0.0505    0.0809   0.0000   440.4135       1.36613       14.0170     -0.912534      -1.19208       2.40145       1.37406       1.73690       1.82311       1.91239       1.88966       1.80348
  23  10 2439.2269    1.5968  0.9801 11.2875  0.0000  0.0210   0.0313   0.0564    0.1020   0.0000   437.3758       5.76358       18.2011       5.27478      -3.51771      -1.27811       1.48350       1.85062       2.02983       2.15974       2.15717       2.01067
  23  11 2588.7410    2.0671  0.9309 12.0744  0.0000  0.0213   0.0420   0.0522    0.0927   0.0000   437.1657     -0.318243       15.8501       5.42465      -2.24124       2.30720       1.57410       2.04474       2.22945       2.32894       2.29800       2.18044
  23  12 2737.6751    2.6900  0.9392 12.4274  0.0000  0.0204   0.0535   0.0555    0.0976   0.0000   436.9032       8.76218       15.5602      0.866032      -7.88020       1.58575       1.51175       1.91026       2.02894       2.13582       2.01843       2.00153
  23  13 2886.1849    3.2646  0.9301 12.6555  0.0000  0.0204   0.0643   0.0513    0.1146   0.0000   439.2275       7.98972       14.5830       5.35280      -2.89927       2.35183       1.54809       1.98302       2.23784       2.32908       2.20197       2.12082
  23  14 3033.5795    3.8382  0.9538 13.1857  0.0000  0.0203   0.0760   0.0552    0.1037   0.0000   440.5117       9.58163       11.9527       10.3914       2.19138      0.843970       1.37176       1.86294       2.02690       2.17490       1.99022       1.98154
  23  15 3179.9012    3.6759  1.1970 13.4529  0.0000  0.0249   0.0706   0.0723    0.1005   0.0000   438.8774       14.3106       13.1873       6.35297       2.87829      -3.24294       1.84069       2.44057       2.49762       2.74968       2.70026       2.49751
  23  16 3325.6644    3.4592  1.6635 13.1578  0.0000  0.0300   0.0559   0.0790    0.0757   0.0000   438.0173       9.39150       17.6436       12.9004      -1.69269     -0.119272       2.14000       2.82823       3.00052       3.20883       2.99784       2.92709
  23  17 3471.4756    2.8155  2.4991 12.3421  0.0000  0.0369   0.0359   0.0986    0.0596   0.0000   444.0354       9.64668       12.2872       3.30215      -3.69142       1.95770       2.55270       3.43359       3.57597       3.91145       3.91922       3.69663
  23  18 3616.9384    2.4283  3.6356 11.7284  0.0000  0.0452   0.0262   0.1221    0.0515   0.0000   439.0929       15.2348       14.7994       8.97486      -6.60208      -2.65103       3.08966       4.04309       4.29801       4.65364       4.62783       4.44320
  23  19 3762.3509    1.9461  5.2139 11.3266  0.0000  0.0576   0.0187   0.1577    0.0438   0.0000   435.8758       13.8511       14.6525       4.89764     -0.393963       1.60946       4.04004       5.12991       5.53963       5.82876       5.74018       5.52029
  23  20 3907.5370    1.6203  7.3068 10.9250  0.0000  0.0732   0.0140   0.2056    0.0384   0.0000   440.6138       19.0301       19.4883       15.7777       1.62690    0.00957251       5.14841       6.79574       7.34087       7.76157       7.67594       7.25413
  23  21 4052.8192    1.3680  9.6020 10.6161  0.0000  0.0926   0.0108   0.2614    0.0357   0.0000   440.4233       8.00517       14.4616       2.38273      -13.2297       9.09574       6.26860       8.00984       8.94846       9.24044       9.08435       8.66781
  23  22 4197.7284    1.1404 11.6016 10.5153  0.0000  0.1151   0.0090   0.3234    0.0323   0.0000   426.4817       19.6654       13.7880       2.35905       9.88853      -10.9153       7.78961       10.1873       11.2591       11.7088       11.5814       11.2048
  23  23 4343.0693    0.9241 13.8952 10.4077  0.0000  0.1508   0.0074   0.4078    0.0299   0.0000   451.5127       48.2196       13.0128       6.15559       13.1465     -0.561935       10.0276       13.3317       14.4466       15.1350       14.9357       14.2970
  23  24 4488.0336    0.7526 15.8088 10.3311 -0.0018  0.1847   0.0063   0.4942    0.0264   0.0000   417.6925       57.8256       10.8942      -15.0960       3.75443       27.6212       12.2499       16.2497       17.9534       18.6551       18.3391       17.5189
  24   3 1271.0059    0.0874  0.0911 10.1071  0.0000  0.0203   0.0097   0.0343    0.0250   0.0000   440.1645      -2.10660       23.0843     -0.492210      -1.62701      -2.89524       1.38742       2.12265       2.20580       1.79234       1.63559       1.82239
  24   5 1653.6835    0.2600  0.2089 10.0001  0.0000  0.0111   0.0110   0.0268    0.0304   0.0000   438.7116      0.833098       19.9606     -0.177168      -3.31297      0.337846      0.843491       1.09970       1.22262       1.19581       1.16198       1.13724
  24   6 1826.3275    0.4123  0.3913 10.0422  0.0000  0.0156   0.0127   0.0365    0.0410   0.0000   440.9047      0.194825       19.5916       1.98869      -2.51117      0.580061      0.988634       1.28829       1.34185       1.47294       1.50929       1.40874
  24   7 1993.5679    0.6119  0.5624 10.0952  0.0000  0.0163   0.0152   0.0418    0.0581   0.0000   440.8533       3.57082       17.6164      -1.11216     -0.765997       1.91562       1.14902       1.50921       1.65576       1.75467       1.68726       1.58297
  24   8 2156.7820    0.8526  0.7207 10.5973  0.0000  0.0184   0.0191   0.0477    0.0663   0.0000   435.4508    -0.0792204       16.4817      -4.04631      0.869645      0.619570       1.30186       1.69746       1.91913       1.99547       2.04482       1.89026
  24   9 2314.3591    1.1747  0.8966 11.2036  0.0000  0.0213   0.0245   0.0550    0.0758   0.0000   438.8929     0.0994639       15.3086       1.29375      -2.97032      -1.92817       1.40453       1.83363       1.96904       2.14225       2.09054       2.00593
  24  10 2467.0742    1.5900  0.9045 11.7403  0.0000  0.0215   0.0324   0.0533    0.0857   0.0000   438.5829       3.51728       18.0679       1.18264      -2.17931      -1.94796       1.45526       1.94970       2.11540       2.24569       2.11246       2.09661
  24  11 2617.7158    2.1836  0.9950 11.9368  0.0000  0.0204   0.0418   0.0563    0.1027   0.0000   438.7820       4.96938       16.0465       1.57256      0.210556      -2.39062       1.40074       1.76689       1.94800       2.05905       1.96958       1.90395
  24  12 2767.7353    2.7107  0.9623 12.6537  0.0000  0.0214   0.0529   0.0540    0.0862   0.0000   438.7340       7.61397       12.1308       1.39468      0.417795     -0.307107       1.49836       1.98762       2.11578       2.27763       2.12596       2.13055
  24  13 2917.0726    3.4344  0.8802 12.9256  0.0000  0.0185   0.0684   0.0504    0.0950   0.0000   437.6610       5.85521       13.3007     -0.213791      -1.50820      -1.62580       1.30300       1.65717       1.80426       1.98213       1.95727       1.94496
  24  14 3065.1815    3.8893  1.0149 13.2732  0.0000  0.0216   0.0730   0.0551    0.1047   0.0000   436.0043       4.43379       15.4015       1.00946      -1.30109      0.408208       1.47823       1.90523       2.04093       2.15213       2.04048       1.99574
  24  15 3212.1133    3.7683  1.2337 13.2809  0.0068  0.0244   0.0681   0.0670    0.1147   0.0000   435.4670       7.70719       9.26124       5.85943      -2.73292     -0.609617       1.62630       2.18813       2.31635       2.52479       2.47542       2.34825
  24  16 3358.5995    3.3329  1.8644 13.0390  0.0000  0.0308   0.0499   0.0840    0.0665   0.0000   439.7737       12.4376       13.8383     -0.498034      -5.41728     -0.612276       2.09392       2.71498       2.90650       3.11020       2.98864       2.94957
  24  17 3505.0431    2.7264  2.7339 12.2534  0.0000  0.0378   0.0329   0.1024    0.0532   0.0000   440.1174       13.9559       16.0288       2.86907      -6.64280     -0.213948       2.44615       3.23798       3.40051       3.69250       3.62365       3.37766
  24  18 3651.1359    2.2362  4.1336 11.6555  0.0000  0.0485   0.0227   0.1291    0.0440   0.0000   436.7000       14.6978       16.3647       7.71517      -7.85594      -5.59675       3.31060       4.23583       4.60854       4.92041       4.93629       4.72863
  24  19 3797.0285    1.9040  5.7741 11.1118  0.0000  0.0590   0.0167   0.1635    0.0422   0.0000   424.4201       11.0941       11.1229      -3.95663      -11.9286       14.5223       3.99542       5.19347       5.70819       5.92634       5.93971       5.75733
  24  20 3942.7521    1.5400  7.1397 10.9319 -0.0000  0.0731   0.0132   0.2007    0.0366   0.0000   438.7232       16.1130       5.58410     -0.607419      -11.1955       10.2513       4.78262       6.34348       6.69396       7.18752       7.07448       6.86054
  24  21 4088.4742    1.3140  9.8936 10.5895  0.0000  0.0944   0.0103   0.2621    0.0344   0.0000   452.9651       13.2402       9.02651       2.10508      -2.34631       5.71731       6.32985       8.37123       9.04545       9.61858       9.63594       9.17049
  24  22 4234.0547    1.0709 12.1761 10.5198  0.0000  0.1235   0.0084   0.3351    0.0304   0.0000   431.9861       16.2995       28.6586       2.13983      -7.29194       21.3417       8.03761       10.6557       11.4454       12.1560       12.1806       11.6481
  24  23 4379.5095    0.8922 15.1076 10.4142  0.0023  0.1575   0.0068   0.4366    0.0274   0.0000   457.1636       6.31282      -8.99453       45.6739       6.03140      -5.60084       9.91667       13.2701       14.5671       15.1087       14.9970       14.1327
  24  24 4524.9409    0.7091 16.6251 10.3098  0.0000  0.1930   0.0060   0.5226    0.0252   0.0000   446.1105       7.09326       18.2079       34.4599      -4.33034      -14.6284       12.3184       16.3236       17.6472       19.1145       18.5560       17.7871
  25   4 1489.4519    0.1492  0.1231 10.0255  0.0000  0.0130   0.0092   0.0247    0.0261   0.0000   439.9449     -0.323224       20.9841      -1.78142      -2.20385     -0.518514      0.963298       1.26607       1.37064       1.36244       1.18762       1.04325
  25   5 1674.0801    0.2846  0.2426 10.0576  0.0000  0.0124   0.0110   0.0281    0.0316   0.0000   440.2912      0.568450       20.0095      -1.14457     -0.365345      0.442989      0.830550       1.06805       1.17668       1.18349       1.19093       1.21099
  25   6 1847.8774    0.4376  0.4105 10.1279  0.0000  0.0143   0.0127   0.0365    0.0408   0.0000   441.3954      0.629783       17.0273     0.0257775      -4.62092       1.60128      0.941604       1.24405       1.38000       1.40567       1.48752       1.34701
  25   7 2016.9648    0.6628  0.5961 10.2315  0.0000  0.0168   0.0158   0.0411    0.0584   0.0000   442.1319       1.01781       16.4661     -0.101791      -2.20177       1.38347       1.08439       1.38609       1.48511       1.65646       1.60284       1.50420
  25   8 2181.7778    0.9158  0.6986 10.7099  0.0000  0.0174   0.0202   0.0449    0.0653   0.0000   438.2694       2.53762       18.1659      0.911952      -5.09751       2.36082       1.10887       1.46604       1.55586       1.64117       1.57013       1.64060
  25   9 2340.5805    1.2668  0.8867 11.1729  0.0000  0.0196   0.0253   0.0533    0.0795   0.0000   438.7380     -0.365688       18.5833      0.682526      -4.61204      -4.24653       1.31716       1.66961       1.72516       1.88962       1.85768       1.80040
  25  10 2494.3875    1.7562  1.0706 11.3572 -0.0003  0.0215   0.0313   0.0554    0.1095   0.0000   438.9508       5.31638       13.7646       3.35406      -1.23304      -1.05110       1.38257       1.89952       2.05249       2.24458       2.13547       2.01390
  25  11 2646.2745    2.2521  0.9709 12.2493 -0.0002  0.0210   0.0429   0.0538    0.0919   0.0000   436.7611       6.10534       14.9735       4.20937     -0.505695       4.69233       1.38104       1.76367       1.95604       2.07521       2.08805       2.01709
  25  12 2797.4689    2.8087  0.8948 12.9397  0.0000  0.0200   0.0560   0.0518    0.0787   0.0000   440.2912       7.92768       14.2958       3.23299      -1.62689       1.80005       1.28291       1.68405       1.80511       1.99001       1.92016       1.87831
  25  13 2947.5243    3.5021  0.9322 13.0599  0.0000  0.0199   0.0662   0.0503    0.0953   0.0000   442.1255       4.30781       16.9375       4.42926       1.39387     -0.134434       1.27231       1.69332       1.72549       1.93978       1.82514       1.78346
  25  14 3096.3195    3.9590  1.0026 13.3402  0.0000  0.0211   0.0731   0.0528    0.1016   0.0000   435.6517       5.19644       14.8285       3.48683      -3.37936       1.87200       1.39903       1.83433       1.97037       2.06436       1.94032       1.93624
  25  15 3244.0826    3.7199  1.2464 13.4249  0.0000  0.0245   0.0655   0.0657    0.0970   0.0000   440.1036       10.0491       13.8996       6.86411     0.0207592      -2.58197       1.60440       2.07846       2.26708       2.41037       2.36230       2.32246
  25  16 3391.2602    3.1567  2.1073 12.7616  0.0000  0.0323   0.0428   0.0853    0.0640   0.0000   434.9411       14.8955       15.6459       4.22783     -0.419093       3.34118       2.10327       2.77012       2.96433       3.30036       3.17317       3.08529
  25  17 3538.2981    2.6886  2.8525 12.2426  0.0000  0.0382   0.0315   0.1019    0.0516   0.0000   443.0394       13.5121       13.4337       7.37657      -2.66541      -7.79126       2.47709       3.26394       3.43755       3.57477       3.55680       3.64991
  25  18 3685.1012    2.1933  4.2774 11.6546  0.0000  0.0488   0.0212   0.1325    0.0419   0.0000   441.5174       19.2649       15.3590       17.6610      -13.5532      -3.77700       3.01373       4.02759       4.33501       4.60490       4.49371       4.35427
  25  19 3831.4496    1.8231  5.9199 11.1441  0.0000  0.0605   0.0157   0.1655    0.0394   0.0000   429.7965       23.0804       11.5362     -0.891068       7.10387      -1.16175       3.76738       5.02019       5.42714       5.93015       5.72979       5.62727
  25  20 3977.5827    1.5154  8.2521 10.7820  0.0000  0.0774   0.0119   0.2140    0.0360   0.0000   441.9911       23.4732      -3.80146      -4.16171      -3.06297      -12.1968       4.96001       6.40107       7.06443       7.43955       7.36349       7.15471
  25  21 4123.9813    1.2315 10.3276 10.6288  0.0000  0.0993   0.0094   0.2762    0.0318   0.0000   439.4977       18.5524       24.5146      -4.41338      -10.6946       9.62805       6.16650       8.26939       8.89727       9.44166       9.44990       9.17625
  25  22 4269.8530    1.0168 13.1906 10.5482  0.0009  0.1329   0.0076   0.3652    0.0283   0.0000   438.4033       27.6044       29.1599       1.08344      -13.1097      -22.4473       8.17926       10.8819       11.9562       12.4422       12.2272       12.1458
  25  23 4415.9299    0.8319 15.4603 10.4285  0.0008  0.1673   0.0064   0.4509    0.0263   0.0000   452.1355       46.7286       31.4130      -10.9777      -16.5944       21.0812       10.3066       13.6616       15.1756       15.8572       15.7955       15.3567
  26   5 1694.0686    0.3106  0.2099 10.0661  0.0000  0.0109   0.0121   0.0234    0.0308   0.0000   439.2942       1.89006       20.3200  -0.000711044      -1.97390     -0.215335      0.606946      0.930018      0.901543       1.04174       1.05726       1.04943
  26   6 1869.0273    0.4658  0.4245 10.1518  0.0000  0.0153   0.0129   0.0345    0.0419   0.0000   440.0767      0.985453       20.0099       1.73144      -5.24325      -1.02638      0.921616       1.25070       1.30775       1.33687       1.41382       1.26207
  26   7 2039.7111    0.6949  0.6304 10.2401  0.0000  0.0166   0.0158   0.0430    0.0626   0.0000   438.6574       4.06558       21.7765       1.19236      -4.76849      -2.13824       1.04397       1.33040       1.48930       1.52464       1.48871       1.44367
  26   8 2206.0933    1.0144  0.7432 10.7628  0.0000  0.0173   0.0215   0.0465    0.0684   0.0000   440.8827       2.91447       15.3118       1.62842     -0.904025       1.04016       1.10914       1.43355       1.51623       1.59089       1.60816       1.55506
  26   9 2366.0974    1.3620  0.9053 11.2570  0.0000  0.0197   0.0260   0.0495    0.0801   0.0000   441.1269       2.11700       15.1162      0.507784      -1.00381      0.934299       1.24564       1.61994       1.74218       1.86999       1.86335       1.85893
  26  10 2521.2414    1.8410  1.0140 11.7802  0.0000  0.0206   0.0341   0.0547    0.0900   0.0000   438.6743       2.45098       15.7796       2.08281    -0.0349630      0.880018       1.32478       1.70759       1.82318       2.00176       2.00547       1.97517
  26  11 2674.4208    2.3883  1.0084 12.2311  0.0000  0.0214   0.0435   0.0515    0.1045   0.0000   437.7174       4.23709       14.9511       3.51965       1.10100      0.591055       1.30241       1.69040       1.87051       1.99519       1.95679       1.91978
  26  12 2826.6941    3.0810  0.9490 12.6033  0.0000  0.0186   0.0573   0.0519    0.0998   0.0000   437.5269       4.83801       14.7270       4.05132       1.67890      0.331722       1.24489       1.56318       1.75631       1.87196       1.87067       1.81248
  26  13 2977.5257    3.6036  0.9538 13.3164  0.0000  0.0198   0.0682   0.0522    0.0857   0.0000   438.6058       6.47113       15.4773      -1.90939     -0.714899     -0.425356       1.21421       1.64100       1.74794       1.87305       1.80315       1.86740
  26  14 3127.0929    3.9926  1.1557 13.2510  0.0000  0.0224   0.0698   0.0578    0.1108   0.0000   439.5612       8.10939       15.1199       1.94509      -3.46594      0.212685       1.41585       1.90686       2.07444       2.15465       2.07707       2.04149
  26  15 3275.5405    3.6416  1.4209 13.1920  0.0000  0.0259   0.0581   0.0677    0.0886   0.0000   439.9033       11.5032       12.8900       5.20022       1.94314      -2.58989       1.61721       2.14074       2.18875       2.45377       2.41457       2.36701
  26  16 3423.6227    3.0115  2.2145 12.6563  0.0000  0.0328   0.0393   0.0890    0.0602   0.0000   439.0008       9.04033       14.3037       4.38739       7.28641       4.67872       2.01059       2.73497       2.94806       3.12540       3.10447       3.00415
  26  17 3571.1036    2.5338  3.2228 12.0992  0.0000  0.0397   0.0275   0.1094    0.0465   0.0000   447.8122       17.3442       16.7417       7.59971       6.46469      0.592533       2.42579       3.21255       3.51481       3.70882       3.67672       3.58365
  26  18 3718.5890    2.0743  4.7915 11.5399 -0.0003  0.0509   0.0190   0.1417    0.0387   0.0000   441.8345       12.3078       16.1202       8.11252       1.57875      -4.73043       3.11605       4.09878       4.47197       4.70627       4.61528       4.50910
  26  19 3865.7125    1.7322  6.5769 11.0663  0.0000  0.0649   0.0141   0.1735    0.0366   0.0000   437.2366       18.8410       18.8895      -5.29484       5.59480      0.333385       3.90521       5.25447       5.74866       6.16183       6.14878       5.85987
  26  20 4012.5065    1.4189  8.7772 10.7740  0.0000  0.0811   0.0109   0.2284    0.0336   0.0000   444.5421       17.8761       25.0945       6.57608       7.17152       1.59611       5.04746       6.61023       7.30109       7.61426       7.80971       7.34394
  26  21 4159.0533    1.2007 11.5606 10.6148  0.0000  0.1090   0.0088   0.3008    0.0305   0.0000   439.9788       36.5442       15.1172       10.3967      -7.72900       9.30822       6.58249       8.52765       9.42786       9.84397       9.93052       9.67125
  26  22 4305.5914    0.9987 13.8349 10.5193  0.0000  0.1374   0.0072   0.3743    0.0271   0.0000   433.0693       21.4036       8.45594       18.8861       12.4660      -9.57712       7.96759       10.9030       11.8257       12.6210       12.5899       12.1112
  26  23 4452.0654    0.7919 16.3315 10.4031 -0.0002  0.1751   0.0060   0.4736    0.0251   0.0000   425.1904       23.8195       30.3505     -0.241027       17.2020       7.50048       10.4970       13.5874       15.3762       15.9034       15.8150       15.3879
  27   2 1104.3912    0.0541  0.0398 10.2424  0.0000  0.0307   0.0126   0.0287    0.0231   0.0000   439.7859       1.12463       16.7941      0.353466     -0.387236      -2.83465       2.26761       1.92942       2.61240       3.05760       2.52217       2.76514
  27   4 1527.5511    0.1683  0.1054 10.0434  0.0000  0.0128   0.0097   0.0172    0.0249   0.0000   440.1188     -0.457279       20.0956      0.172383      -3.17728      -1.47569      0.903739      0.911652      0.987068       1.10892       1.12096       1.05348
  27   5 1713.5875    0.3321  0.3086 10.0097  0.0000  0.0128   0.0108   0.0300    0.0334   0.0000   440.8748     -0.604926       18.9593      0.945044      -2.39766     0.0754983      0.772581       1.00343       1.06242       1.16598       1.26177       1.15185
  27   6 1889.7659    0.5066  0.4063 10.1793  0.0000  0.0142   0.0142   0.0332    0.0424   0.0000   439.7697     -0.297823       19.3363       1.46827      -3.95375     -0.929185      0.941043       1.19290       1.37012       1.47099       1.49206       1.31972
  27   7 2062.0530    0.7061  0.7620 10.2162  0.0000  0.0188   0.0147   0.0478    0.0645   0.0000   440.5517       2.55530       19.4588      -1.97887      -3.93436     0.0575777       1.11403       1.48247       1.65161       1.74722       1.69212       1.72584
  27   8 2229.7295    0.9561  0.9424 10.7161  0.0000  0.0209   0.0180   0.0528    0.0751   0.0000   441.3950       1.74005       17.3158    0.00287816      -2.67282      -1.61700       1.19939       1.62964       1.69819       1.86652       1.94968       1.85577
  27   9 2391.0207    1.4797  1.0267 10.9998  0.0000  0.0200   0.0258   0.0531    0.1032   0.0000   440.2624       1.78231       14.7971       2.74957      -3.05115      0.129069       1.19903       1.58634       1.78570       1.80190       1.92876       1.77031
  27  10 2547.6311    1.9395  1.0436 11.8305  0.0000  0.0204   0.0343   0.0553    0.0912   0.0000   439.3967       4.80248       16.1131       3.54994      -2.66240      -2.38349       1.24256       1.60356       1.78168       1.84162       1.86790       1.73820
  27  11 2702.1325    2.4993  0.9762 12.5388  0.0000  0.0201   0.0460   0.0521    0.0883   0.0000   440.3850       4.34801       14.7200      0.881318      -1.78507     -0.575123       1.30805       1.72060       1.84760       2.04992       1.95144       1.95430
  27  12 2855.4793    3.1724  0.8959 12.9003  0.0000  0.0182   0.0603   0.0490    0.0896   0.0000   439.6565       6.19020       11.9708       1.95923       2.99364     -0.335949       1.17422       1.46741       1.58083       1.74424       1.70207       1.69425
  27  13 3007.1814    3.7623  0.9811 13.1590  0.0000  0.0197   0.0665   0.0497    0.1003   0.0000   438.8227       5.19113       17.9844      -2.30056     -0.489130       1.00014       1.20164       1.56113       1.69914       1.84323       1.77442       1.73173
  27  14 3157.3973    3.8237  1.2699 13.3106  0.0000  0.0229   0.0631   0.0647    0.0964   0.0000   438.0403       9.63192       15.8490       3.53379     -0.915710     -0.531495       1.42078       1.73228       1.87734       2.04233       2.00478       2.01890
  27  15 3306.6973    3.4375  1.6772 13.1904  0.0000  0.0278   0.0510   0.0752    0.0691   0.0000   439.6121       9.18883       14.5307       5.62570      -2.22125      0.475977       1.70397       2.21070       2.35685       2.56198       2.53044       2.55793
  27  16 3455.3942    2.8369  2.3324 12.6156  0.0000  0.0337   0.0362   0.0892    0.0569   0.0000   438.0792       14.2147       18.8596       3.04321      -1.78890       1.52281       2.04666       2.70656       2.90381       3.07140       3.01506       2.94344
  27  17 3603.7261    2.4230  3.5985 11.8322  0.0017  0.0417   0.0244   0.1115    0.0470   0.0000   446.0724       13.3584       11.7570       8.57326      -3.15885      -1.63563       2.54130       3.21190       3.59351       3.73824       3.77160       3.70266
  27  18 3751.7312    1.9873  5.2697 11.3908  0.0000  0.0534   0.0170   0.1452    0.0378   0.0000   442.2358       18.9020       10.2930       5.11146      -4.83369      -1.44900       3.20278       4.17963       4.57731       4.82300       4.88918       4.73961
  27  19 3899.4068    1.6202  7.0000 11.1087  0.0000  0.0680   0.0130   0.1871    0.0332   0.0000   436.3606       8.08203       12.8873       4.87247     -0.562762      -3.93650       3.89368       5.22039       5.71489       6.08494       6.10636       5.98658
  27  20 4046.7257    1.3730  9.4762 10.8088  0.0000  0.0875   0.0102   0.2433    0.0311   0.0000   440.1396       20.6935       12.9141       15.3961       6.23026      -7.71149       5.11922       6.83653       7.48090       7.92417       7.94446       7.80587
  27  22 4341.0834    0.9122 13.6221 10.5600  0.0000  0.1418   0.0069   0.3837    0.0260   0.0000   455.4411       32.5477       28.1441      0.152325      0.651982       5.37343       8.07552       10.6445       11.8996       12.4088       12.5460       12.0768
  28   4 1546.0251    0.2002  0.1571  9.9938  0.0000  0.0096   0.0093   0.0224    0.0260   0.0000   441.5278     -0.312167       18.9728     -0.335809      -2.18961      -1.02109      0.560694      0.758372      0.856797      0.914739      0.853854      0.790073
  28   5 1732.7564    0.3344  0.3034 10.0414  0.0000  0.0129   0.0108   0.0285    0.0326   0.0000   440.9163       1.67783       21.9347       2.11251      -2.88380      0.151650      0.855205       1.09976       1.25884       1.34683       1.32061       1.25978
  28   6 1910.1770    0.5354  0.4623 10.0886  0.0000  0.0144   0.0135   0.0335    0.0455   0.0000   440.9101     -0.799216       18.9218      0.923729      -1.71120     -0.623636      0.776569       1.10109       1.18536       1.29156       1.20587       1.27700
  28   7 2083.9506    0.7389  0.6664 10.4163  0.0000  0.0160   0.0161   0.0435    0.0555   0.0000   440.1515       1.34252       19.8618       1.86922      -4.58983     -0.854576      0.915362       1.17531       1.31764       1.47357       1.52643       1.41806
  28   8 2252.8025    1.0663  0.8763 10.7621  0.0000  0.0185   0.0202   0.0504    0.0759   0.0000   439.8118       2.72634       17.1796       1.74873      -2.65201      -1.37924       1.10747       1.44951       1.63234       1.78192       1.69105       1.70321
  28   9 2415.4097    1.4859  0.8866 11.5835  0.0000  0.0188   0.0283   0.0502    0.0747   0.0000   438.4994      0.403660       19.3902       1.43106       2.29165       1.10015       1.12087       1.43888       1.55145       1.70510       1.64486       1.67804
  28  10 2573.4004    2.0386  1.0503 11.9333  0.0000  0.0211   0.0355   0.0525    0.0938   0.0000   439.2914       3.06362       17.7298       2.17067      -2.91175     -0.841600       1.26364       1.62745       1.74862       1.92160       1.93640       1.89564
  28  11 2729.4442    2.6127  0.9552 12.5860  0.0000  0.0193   0.0469   0.0496    0.0791   0.0000   439.4072       2.21344       18.9208       1.58135     -0.757869      0.885963       1.19091       1.59417       1.70029       1.87495       1.84314       1.82042
  28  12 2883.7677    3.4353  1.0658 12.5692  0.0000  0.0201   0.0580   0.0516    0.1263   0.0000   437.3248       6.69614       17.3640       2.30871      -1.19261     -0.504417       1.21290       1.67831       1.76467       1.93171       1.93543       1.87386
  28  13 3036.3452    3.8319  0.9622 13.2613  0.0000  0.0197   0.0672   0.0469    0.0912   0.0000   436.3171       5.69437       15.2187       3.05222      -5.18885      -4.35272       1.18913       1.56222       1.65638       1.75260       1.71438       1.70623
  28  14 3187.3504    3.8579  1.2666 13.1327  0.0000  0.0226   0.0611   0.0590    0.1029   0.0000   439.5149       8.65135       16.8457     -0.476206      -6.00410    0.00442839       1.35719       1.76469       1.87297       2.02629       2.13289       2.00936
  28  15 3337.4579    3.3839  1.6814 13.1631  0.0000  0.0268   0.0498   0.0751    0.0670   0.0000   442.4160       14.5126       17.0456       5.28936       1.61882      -2.52249       1.60008       2.04677       2.23781       2.40457       2.38463       2.35917
  28  16 3487.0396    2.8015  2.7149 12.3080  0.0000  0.0350   0.0316   0.0938    0.0524   0.0000   441.7384       9.72776       17.2667       10.0794      -3.67196      -4.64336       1.98661       2.59596       2.88893       3.07608       3.11199       3.03525
  28  17 3635.9528    2.3510  3.8482 11.7796  0.0000  0.0435   0.0230   0.1160    0.0448   0.0000   442.0197       16.1072       18.7152       11.9247      -4.80159       5.30772       2.47817       3.28242       3.58870       3.80626       3.77011       3.74847
  28  18 3784.6271    1.9005  5.4793 11.3916  0.0000  0.0548   0.0159   0.1484    0.0342   0.0000   437.8413       14.9256       16.7583       10.0671      -5.23353      0.464325       3.15841       4.12069       4.62172       4.81283       4.89660       4.76495
  28  19 3932.7727    1.5585  7.2706 11.0511  0.0000  0.0696   0.0121   0.1860    0.0313   0.0000   449.4345       17.9048       14.6478       11.0620      -7.08572       6.31048       3.90099       5.14995       5.58614       6.03034       6.08420       5.88537
  28  20 4080.6963    1.3146  9.8005 10.7386  0.0000  0.0887   0.0095   0.2481    0.0302   0.0000   444.4416       13.9033       13.5701       7.54049      -4.89375      -2.40681       4.98051       6.56200       7.25766       7.72312       7.67203       7.54659
  28  21 4228.1726    1.0847 12.3429 10.6023  0.0000  0.1168   0.0075   0.3234    0.0273   0.0000   437.7965       20.9425       20.6763      -4.07309    -0.0687006       15.9205       6.45036       8.54774       9.46616       10.1742       10.1468       9.73236
  28  22 4376.0653    0.8814 15.3730 10.5086  0.0012  0.1525   0.0061   0.4256    0.0239   0.0000   426.4669       8.89534       37.5413       7.12658      -17.8927       8.17974       8.42704       11.1682       12.4469       13.2001       13.0800       12.9534
  29   3 1359.8013    0.1022  0.0920 10.0556  0.0000  0.0136   0.0087   0.0285    0.0234   0.0000   440.6022      -1.52490       21.6438    0.00686450      -3.19483       2.16006      0.681557       1.01983      0.878852       1.27021       1.13852       1.06053
  29   4 1564.1441    0.2027  0.1947  9.9868  0.0000  0.0145   0.0089   0.0247    0.0265   0.0000   441.2232      -1.46532       21.1044      0.536917      -2.27900      -1.36522       1.83125       3.00722       3.09147       4.18923       4.89505       5.19440
  29   5 1751.5453    0.3520  0.3425 10.0767  0.0000  0.0132   0.0108   0.0324    0.0334   0.0000   439.3442     -0.920035       19.9761    -0.0943589      -2.31464      -2.25130      0.789188       1.08976       1.52218       1.72844       1.74958       1.57997
  29   6 1930.1924    0.5432  0.5113 10.1853  0.0000  0.0143   0.0132   0.0375    0.0454   0.0000   440.0050     -0.939837       20.4320      0.301323      -1.30637     0.0370373      0.846352       1.03708       1.17352       1.18970       1.32013       1.33253
  29   7 2105.3638    0.8146  0.7091 10.3341  0.0000  0.0168   0.0162   0.0403    0.0635   0.0000   442.4144       1.34302       18.2154       1.37979     -0.825706      0.402385      0.868568       1.17248       1.30856       1.28671       1.39387       1.36990
  29   8 2275.3947    1.0989  0.9537 10.9650  0.0000  0.0199   0.0201   0.0532    0.0717   0.0000   442.6405      0.609470       19.3521       3.24263      -4.24748      -1.44873       1.04705       1.39560       1.50243       1.63891       1.57224       1.56505
  29   9 2439.0813    1.5796  1.1159 11.3843  0.0000  0.0208   0.0266   0.0569    0.0924   0.0000   440.9366       2.01122       17.1675       4.21117      -5.11100      -2.79408       1.16424       1.54099       1.74330       1.81266       1.81653       1.83322
  29  10 2598.7173    2.0908  1.0960 12.1244  0.0000  0.0205   0.0359   0.0577    0.0861   0.0000   442.8236       5.69943       16.1991       4.23481      0.644027      -1.18328       1.13734       1.45489       1.60440       1.77782       1.76795       1.80560
  29  11 2756.2152    2.7850  0.9826 12.5214  0.0000  0.0185   0.0483   0.0504    0.0884   0.0000   439.7105       7.68671       14.1538      0.243701      -1.34841       2.06143       1.04547       1.32917       1.56202       1.65188       1.71197       1.65673
  29  12 2911.7302    3.5549  0.9935 12.9266 -0.0001  0.0185   0.0616   0.0501    0.0978   0.0000   438.7864       5.84926       17.2988       1.22219     -0.730287       2.15151       1.08139       1.40814       1.52733       1.64456       1.58917       1.61437
  29  13 3065.1353    3.9814  1.0944 13.2781  0.0000  0.0203   0.0669   0.0537    0.1012   0.0000   439.3485       6.02526       16.8786       3.51004      -2.15443       1.08452       1.22455       1.59824       1.73548       1.86636       1.83760       1.77857
  29  14 3216.9669    3.6516  1.3755 13.2329  0.0000  0.0237   0.0563   0.0647    0.0833   0.0000   440.8493       8.92597       14.4598       6.39789     -0.938258    -0.0905409       1.28579       1.72987       1.83930       2.00945       2.01948       1.99263
  29  15 3367.8468    3.2455  1.9257 12.8291  0.0031  0.0291   0.0424   0.0750    0.0609   0.0000   442.2641       11.3137       15.5485       3.86934      -2.31544      0.220929       1.57088       2.14441       2.27393       2.47057       2.46050       2.39759
  29  16 3518.1496    2.7010  2.7480 12.5116  0.0000  0.0368   0.0313   0.0974    0.0484   0.0000   439.8764       17.6648       21.1285       10.3094       2.29807      -2.89156       1.94539       2.68528       2.86114       3.05549       3.12362       3.06707
  29  17 3667.8443    2.1993  4.2954 11.6412  0.0000  0.0457   0.0202   0.1241    0.0413   0.0000   440.1446       5.28890       12.3161       6.46586      -4.91343      -3.30891       2.50953       3.24484       3.59889       3.81240       3.87249       3.76234
  29  18 3817.1050    1.8475  6.0058 11.2135  0.0003  0.0564   0.0145   0.1561    0.0343   0.0000   431.7902       14.0882       14.0624      -1.43585      -1.18941     0.0426782       3.13235       4.05574       4.51700       4.82817       4.88125       4.78595
  29  19 3965.8356    1.5364  7.8376 10.9036 -0.0002  0.0709   0.0113   0.1945    0.0321   0.0000   439.6591       18.9763       8.46575       1.42389       1.82059      -1.31362       3.85207       5.19957       5.56168       5.99635       6.09346       6.00187
  29  20 4114.3598    1.2365 10.0835 10.7411  0.0000  0.0931   0.0090   0.2595    0.0293   0.0000   441.1181       21.1376       22.8482       14.0777      -4.87100      -9.79837       5.03239       6.66157       7.37999       7.79814       8.00894       7.82867
  29  21 4262.7018    1.0450 13.1465 10.5744  0.0003  0.1240   0.0070   0.3368    0.0262   0.0000   437.4782       29.8747       22.6192      -9.43082     0.0516389      -3.48379       6.58387       8.72928       9.72940       10.3152       10.3366       10.2791
  29  22 4410.4946    0.8393 15.4146 10.4635  0.0000  0.1575   0.0057   0.4219    0.0236   0.0000   442.9820      -1.58708       42.5935       3.50767       7.43804       10.1103       8.25578       10.9011       12.4088       12.9161       12.9983       12.8013
  30   3 1376.5925    0.1198  0.0922 10.0801  0.0000  0.0127   0.0091   0.0250    0.0229   0.0000   441.7874     -0.899005       21.7248      0.601090      -4.19400      0.331343      0.614362      0.768577      0.907904      0.822677       1.14668       1.07763
  30   4 1581.9145    0.2128  0.2252 10.0008  0.0000  0.0126   0.0085   0.0271    0.0267   0.0000   440.6289      -1.45332       21.8773     -0.273893      -2.61211       1.46980      0.681450      0.898630      0.888125      0.961329       1.08112       1.10647
  30   5 1770.0459    0.3651  0.3687 10.0369  0.0000  0.0138   0.0105   0.0318    0.0347   0.0000   441.5579     0.0802214       19.5998       1.20081      -4.83965      0.309528      0.790661       1.02086       1.17198       1.32687       1.35277       1.24308
  30   6 1949.9648    0.5804  0.4948 10.2415  0.0000  0.0137   0.0140   0.0354    0.0461   0.0000   439.6401      0.339234       21.0828     -0.765898     -0.601879      -1.23412      0.747145      0.951921       1.10932       1.13241       1.12893       1.08616
  30   7 2126.3977    0.8177  0.7511 10.4866  0.0000  0.0172   0.0160   0.0427    0.0623   0.0000   438.7936       1.16021       20.6747    0.00404433     -0.816399     -0.230222      0.923769       1.19004       1.35235       1.39949       1.42243       1.41651
  30   8 2297.3799    1.2083  0.8985 11.0349  0.0000  0.0179   0.0219   0.0490    0.0727   0.0000   439.6451       4.34160       18.9914      -1.19134      -6.25574       3.37065      0.974395       1.24073       1.35622       1.44220       1.39314       1.48971
  30   9 2462.3059    1.6238  1.1301 11.7136  0.0000  0.0214   0.0276   0.0569    0.0811   0.0000   440.9105       2.74746       18.9411       3.61085      -4.78564      0.711847       1.16612       1.52581       1.62980       1.81442       1.91779       1.84394
  30  10 2623.5854    2.2232  1.1037 11.8860  0.0000  0.0196   0.0363   0.0535    0.0992   0.0000   440.6603       5.12715       17.9292       3.70081      -3.48221     -0.458486       1.09414       1.42830       1.54883       1.66980       1.66437       1.59729
  30  11 2782.5721    2.9653  0.9652 12.4625  0.0000  0.0179   0.0502   0.0466    0.0924   0.0000   439.8237       4.08080       15.2918       4.13642      0.234037       2.10951       1.01124       1.33723       1.50656       1.64092       1.63097       1.64769
  30  12 2939.2588    3.5107  0.9901 13.2102  0.0000  0.0187   0.0608   0.0498    0.0806   0.0000   440.5342       6.30409       15.8379      0.829135      0.682121     -0.159660      0.989988       1.30566       1.42546       1.50658       1.53259       1.55935
  30  13 3093.4740    3.9390  0.9303 13.5964  0.0000  0.0188   0.0700   0.0482    0.0824   0.0000   438.2030       8.99166       17.2012       1.23547     -0.305639      -1.73906       1.09048       1.43251       1.55888       1.68847       1.60100       1.60800
  30  14 3246.0951    3.6664  1.4656 13.2188  0.0001  0.0239   0.0533   0.0638    0.0727   0.0000   439.5075       9.45485       14.1728       3.52160      0.885596      -2.16560       1.31305       1.74281       1.92143       2.03858       2.02376       2.00460
  30  15 3397.8623    3.1505  2.1266 12.7513  0.0000  0.0299   0.0382   0.0772    0.0537   0.0000   441.9572       12.2364       15.4883       4.26721     -0.655837       1.55418       1.60999       2.13621       2.37582       2.50823       2.50903       2.52040
  30  16 3548.9749    2.6368  3.2095 12.1019  0.0000  0.0371   0.0265   0.1016    0.0460   0.0000   439.3818       12.0793       16.1869       4.29068     -0.698417       2.83214       1.94475       2.62414       2.89109       3.07020       2.98510       3.06061
  30  17 3699.3464    2.1956  4.6431 11.4163  0.0000  0.0457   0.0185   0.1240    0.0406   0.0000   440.8030       16.8680       9.77091       10.8196      -1.88533      -2.54411       2.44736       3.19241       3.53832       3.81615       3.81253       3.77051
  30  18 3849.2553    1.7745  6.5833 11.0899  0.0000  0.0600   0.0133   0.1640    0.0338   0.0000   437.4804       17.1921       7.07135       12.3422      -9.22757      -5.05496       3.16905       4.14760       4.60591       4.78282       4.97316       4.78769
  30  19 3998.6958    1.4827  8.9882 10.8076 -0.0000  0.0773   0.0101   0.2170    0.0305   0.0000   441.6995       15.6034       14.2050      -1.24646       4.31614       5.69589       4.10461       5.36663       5.96743       6.30687       6.33324       6.29530
  30  20 4147.7376    1.2123 11.6786 10.6805  0.0006  0.1060   0.0080   0.2847    0.0280   0.0000   436.1959       19.2088       17.5115      -6.08368      0.520108       8.94942       5.43868       7.32555       7.91476       8.58382       8.69654       8.58778
  30  21 4296.6309    0.9885 14.1753 10.5385 -0.0009  0.1328   0.0062   0.3619    0.0250   0.0000   452.8813       14.9752       9.50127     -0.385090       27.8670       3.09258       6.96696       9.12460       10.3757       11.0641       11.1382       10.8810
  31   3 1393.1695    0.1245  0.1074 10.0955  0.0000  0.0123   0.0080   0.0230    0.0226   0.0000   441.6309     -0.901999       19.6819     -0.760512      -2.74730     -0.916613      0.618200      0.660714      0.976019      0.958674      0.991225      0.856350
  31   5 1788.2645    0.3898  0.3459 10.0747  0.0000  0.0131   0.0113   0.0306    0.0346   0.0000   439.6777       1.05475       20.4352      -2.22194      -2.56396     0.0960754      0.656099      0.963610       1.02554       1.15080       1.17611       1.18042
  31   6 1969.4334    0.6091  0.5436 10.1754  0.0000  0.0141   0.0138   0.0375    0.0478   0.0000   439.7184     -0.144712       19.8995     -0.935559      -3.50438  -0.000747716      0.708348      0.944177       1.02026       1.08591       1.18131       1.12437
  31   7 2147.0049    0.8771  0.7863 10.5439  0.0000  0.0172   0.0168   0.0451    0.0628   0.0000   440.3569       1.71171       21.3477       2.57116      -3.53355     -0.367708      0.846542       1.17708       1.24800       1.39438       1.45214       1.38295
  31   8 2318.9650    1.2846  0.9584 11.0204  0.0000  0.0184   0.0218   0.0495    0.0798   0.0000   439.3252       1.18543       16.7581       1.56845      -1.26527      -3.91015      0.952998       1.25898       1.36985       1.41721       1.48218       1.47952
  31   9 2485.0684    1.7380  1.0537 11.9488  0.0000  0.0199   0.0300   0.0546    0.0724   0.0000   438.7135       2.43336       21.5206       2.43566      -3.37848      0.450249       1.06223       1.43561       1.54194       1.71520       1.65312       1.64312
  31  10 2647.8445    2.3197  1.1311 12.0264  0.0000  0.0203   0.0367   0.0524    0.0973   0.0000   440.6294       3.06094       18.5725       3.77068     -0.668093      -1.97325       1.13812       1.48723       1.68239       1.74442       1.79815       1.75339
  31  11 2808.4351    3.0972  0.9967 12.7630  0.0000  0.0185   0.0514   0.0475    0.0838   0.0000   440.5169       4.71601       15.4214       2.74049       3.53520       2.34190       1.05298       1.35445       1.52716       1.56838       1.64694       1.61638
  31  12 2966.2377    3.7338  0.9143 13.2719  0.0000  0.0180   0.0649   0.0458    0.0818   0.0000   441.5476       7.54139       13.7221       3.12849      -5.46382     -0.266334      0.984120       1.31727       1.43474       1.53427       1.56200       1.57536
  31  13 3121.4314    3.8214  1.2659 13.3203 -0.0029  0.0220   0.0588   0.0575    0.0818   0.0000   440.0356       4.69247       17.5049       2.94068      -1.79888       1.58148       1.15585       1.54201       1.66732       1.76863       1.76819       1.80659
  31  14 3274.9807    3.4907  1.5983 13.1971  0.0000  0.0255   0.0494   0.0671    0.0678   0.0000   440.5932       11.1107       15.7501       1.43339     -0.969319      0.834586       1.34695       1.81136       1.97362       2.18534       2.17871       2.21061
  31  15 3427.5255    3.0745  2.3090 12.5913  0.0026  0.0305   0.0351   0.0822    0.0501   0.0000   441.1284       12.4531       12.9058       6.39466       1.15446      -1.66653       1.54950       2.05570       2.28710       2.42933       2.44046       2.43561
  31  16 3579.4369    2.5957  3.6071 11.8144  0.0000  0.0381   0.0237   0.1044    0.0455   0.0000   441.2714       15.7402       12.9205       5.36296      0.576029      -2.81058       1.98400       2.61540       2.89870       3.12456       3.12932       3.06682
  31  17 3730.6022    2.0783  5.0503 11.5251  0.0000  0.0486   0.0171   0.1363    0.0346   0.0000   438.3033       9.92970       11.9062       11.2997      -4.52119       6.13815       2.48391       3.27264       3.53784       3.83267       3.96553       3.90363
  31  18 3881.0846    1.6950  7.1289 11.0836  0.0000  0.0638   0.0123   0.1749    0.0311   0.0000   436.5100       17.9491       11.1632       7.20907      -2.20701       6.67347       3.25296       4.42801       4.83975       5.15063       5.28251       5.25395
  31  19 4031.2060    1.4041  9.4373 10.8080 -0.0004  0.0812   0.0093   0.2266    0.0286   0.0000   440.0658       11.2903       18.5207       6.47923      -2.67500      -4.13046       4.19158       5.42579       6.15490       6.45238       6.52055       6.48367
  31  20 4180.8792    1.1489 11.8985 10.6894 -0.0003  0.1069   0.0075   0.2977    0.0268   0.0000   446.8784       8.33616       22.1023       21.2280      -10.7349      -6.01786       5.46730       7.15582       8.11628       8.52266       8.76060       8.45705
  31  21 4330.2332    0.9515 14.4141 10.5333 -0.0011  0.1353   0.0060   0.3632    0.0242   0.0000   434.8200       2.39555       28.0828       9.22059       2.41164       17.1073       6.83912       9.07348       10.0994       10.7237       10.8800       10.7430
  32   3 1409.4219    0.1301  0.0930 10.0479  0.0000  0.0114   0.0085   0.0196    0.0224   0.0000   441.0970      0.524176       20.3956       1.28720      -1.72554      -1.59255      0.667797      0.829675       1.16877       1.02909       1.06659       1.16418
  32   4 1616.4190    0.2448  0.2134 10.0338  0.0000  0.0104   0.0092   0.0247    0.0264   0.0000   441.0848       1.60724       21.0526      -1.83645      -1.65207      0.605617      0.507346      0.665257      0.752010      0.845866      0.851396      0.905564
  32   5 1806.1768    0.4189  0.4404  9.9742  0.0000  0.0143   0.0105   0.0335    0.0391   0.0000   441.2242      0.152808       21.5587      0.627123      -5.22538      -1.06084      0.750353      0.920137       1.03972       1.15233       1.11456       1.08095
  32   6 1988.6745    0.6424  0.5692 10.1424  0.0000  0.0145   0.0139   0.0366    0.0521   0.0000   441.9807     -0.985090       21.6232     -0.548487      -2.45411      -1.11545      0.725543      0.979570      0.999207       1.08051       1.16935       1.15063
  32   7 2167.3438    0.9035  0.8143 10.6002  0.0000  0.0176   0.0167   0.0428    0.0672   0.0000   441.3098      0.178263       20.7553      -1.62243      -1.76905       1.02468      0.897320       1.18781       1.30360       1.47840       1.55829       1.52519
  32   8 2340.0607    1.3214  1.0983 10.8423  0.0000  0.0197   0.0208   0.0511    0.0918   0.0000   440.1669       2.20127       21.9410      0.243717      -2.36105      -1.58614      0.999125       1.29969       1.46587       1.55775       1.58908       1.63801
  32   9 2507.3054    1.8343  1.0994 11.6964  0.0000  0.0198   0.0298   0.0526    0.0910   0.0000   442.0795       1.32655       21.6805      -1.59608     -0.874436      0.289255       1.02236       1.35152       1.48545       1.56857       1.56425       1.54468
  32  10 2671.7280    2.4166  1.0594 12.2267  0.0000  0.0188   0.0391   0.0527    0.0898   0.0000   441.7432       3.81630       15.2673       1.36906      -1.21239      0.640177       1.04653       1.28911       1.40916       1.50985       1.48444       1.52807
  32  11 2833.8080    3.1923  0.9202 12.9812  0.0000  0.0173   0.0544   0.0444    0.0739   0.0000   439.6972       4.50336       16.5755       2.62343     -0.882816     -0.607682      0.917828       1.22558       1.37344       1.46810       1.41818       1.45258
  32  12 2992.8058    3.6751  1.0118 13.1631  0.0000  0.0180   0.0598   0.0488    0.0853   0.0000   442.1872       7.50263       14.7128       2.60913      -1.39646      0.526645      0.970553       1.22274       1.38801       1.50392       1.48249       1.46059
  32  13 3149.0116    4.0058  1.3031 13.0997  0.0000  0.0206   0.0590   0.0573    0.0903   0.0000   441.3155       9.29235       17.8949       4.82188      -3.64034      0.694045       1.03912       1.32610       1.47496       1.61798       1.58813       1.65892
  32  14 3303.4922    3.5825  1.7187 13.0185 -0.0003  0.0250   0.0472   0.0697    0.0692   0.0000   440.5541       10.4212       15.6270      -1.37943      -3.41481       1.77756       1.30254       1.66428       1.80662       1.96800       1.99772       1.97431
  32  15 3456.9286    3.0001  2.4235 12.4672  0.0000  0.0302   0.0330   0.0838    0.0522   0.0000   441.2189       13.5382       16.4354       3.22159      -1.66514      -2.95974       1.54559       2.01404       2.20963       2.41385       2.44420       2.38335
  32  16 3609.6148    2.4407  3.5665 11.9820  0.0000  0.0384   0.0226   0.1048    0.0393   0.0000   438.2667       13.5447       16.2777       4.82499     -0.684904       2.46224       1.97315       2.56660       2.85681       3.07321       3.12664       3.07430
  32  17 3761.4975    1.9971  5.2417 11.3893  0.0000  0.0499   0.0159   0.1339    0.0355   0.0000   437.6627       3.22620       7.21270       11.9219      -3.86396      -3.80018       2.55931       3.35467       3.70451       3.94127       4.00474       3.89846
  32  18 3912.6568    1.6632  7.5023 10.9533  0.0000  0.0638   0.0114   0.1768    0.0308   0.0000   436.4228       10.6592       12.5511       7.56890       2.32058      -5.69143       3.21171       4.23958       4.66802       5.01657       5.05863       5.01752
  32  19 4063.2287    1.3491 10.2182 10.7484  0.0002  0.0882   0.0086   0.2424    0.0284   0.0000   426.5945       14.7490       15.7826       5.49697      -5.89448       6.91830       4.45949       5.87443       6.54828       7.02942       7.27402       7.19412
  32  20 4213.5982    1.1085 12.9277 10.6666  0.0007  0.1170   0.0069   0.3162    0.0256   0.0000   435.7490       16.3356       18.8083      -3.09870      -7.78868       2.87917       5.71841       7.65383       8.48924       9.03293       9.16314       9.10762
  32  21 4363.2550    0.8923 14.8163 10.4874 -0.0006  0.1427   0.0055   0.3809    0.0235   0.0000   435.8023       6.00894       13.1127      -4.64815      -15.8505     -0.778209       6.82749       9.02628       10.2187       10.7394       11.0381       10.8366
  33   2 1193.8804    0.0635  0.0303 10.1456  0.0000  0.0157   0.0103   0.0166    0.0207   0.0000   443.3163       2.53467       22.2359       3.86940      -2.85344       3.50867      0.918957      0.912359       1.21117       1.41589       1.57009       1.56384
  33   3 1425.4356    0.1316  0.1577 10.0532  0.0000  0.0154   0.0077   0.0303    0.0231   0.0000   441.4851      -1.17665       21.3191     -0.383175      -2.45304     -0.328623      0.944711       1.54451       1.43711       1.41018       1.38164       1.17860
  33   4 1633.2264    0.2619  0.2344 10.0269  0.0000  0.0108   0.0092   0.0257    0.0268   0.0000   440.8853      -1.08622       20.7343       1.10504      -2.72160     -0.451004      0.466951      0.679793      0.706684      0.859994      0.740970      0.759883
  33   5 1823.8457    0.4384  0.4261 10.1113  0.0000  0.0132   0.0110   0.0316    0.0359   0.0000   440.8835      -2.00543       22.6153       1.12885      -3.48049       1.43578      0.681290      0.868912       1.02875       1.11046       1.05586       1.07334
  33   6 2007.6278    0.6788  0.5723 10.2657  0.0000  0.0139   0.0144   0.0354    0.0490   0.0000   440.2727       1.78101       21.7159      0.757642      -3.00897     0.0327127      0.671197      0.862019      0.969899       1.04682       1.08500       1.05901
  33   7 2187.3374    0.9718  0.8759 10.5557  0.0000  0.0173   0.0170   0.0454    0.0702   0.0000   438.9831       1.79824       19.2149      0.915755      -1.95769     -0.706406      0.845298       1.11737       1.21299       1.35221       1.40683       1.46018
  33   8 2360.8493    1.3876  1.0878 11.2108  0.0000  0.0197   0.0224   0.0538    0.0811   0.0000   443.0202       4.37008       20.6591       1.57441      -1.94681       2.07755      0.947600       1.33741       1.40229       1.55716       1.59893       1.56791
  33   9 2529.2063    1.9037  1.1428 11.8619  0.0000  0.0200   0.0301   0.0538    0.0835   0.0000   440.3674       3.50616       18.8022       2.00857      -2.73339     -0.121177      0.958718       1.28405       1.38260       1.52964       1.50464       1.48552
  33  10 2695.1044    2.5601  1.1615 12.1416  0.0000  0.0198   0.0389   0.0508    0.1026   0.0000   439.3025       3.33142       20.2250       2.42893     -0.812411      0.456435       1.03889       1.33612       1.46690       1.64878       1.60459       1.54960
  33  11 2858.6660    3.1586  1.0605 13.0655  0.0000  0.0193   0.0514   0.0503    0.0790   0.0000   440.8496       5.63398       14.0967       1.67701      -2.66140      -4.99385      0.982986       1.32084       1.45089       1.53475       1.55763       1.54656
  33  12 3018.9423    3.9050  1.0130 13.4409  0.0000  0.0177   0.0641   0.0495    0.0764   0.0000   441.8365       7.64749       16.6761      0.926587      -3.39131       1.22741      0.880608       1.10432       1.27983       1.34185       1.37467       1.39458
  33  13 3176.2008    3.8439  1.2300 13.5679  0.0000  0.0210   0.0598   0.0570    0.0767   0.0000   439.8647       9.97963       15.9087       6.58130      -2.08900       1.39418       1.03410       1.30857       1.49360       1.59420       1.62828       1.64965
  33  14 3331.5720    3.5098  1.8453 12.9687  0.0000  0.0258   0.0432   0.0689    0.0598   0.0000   439.5096       7.76408       14.9816       6.44355      -1.89150      -5.87491       1.28972       1.72628       1.87341       2.07006       2.07270       2.02372
  33  15 3485.9472    2.8901  2.7736 12.2387 -0.0012  0.0322   0.0288   0.0848    0.0481   0.0000   437.4837       10.6816       15.8526       2.95231     -0.780221      -1.19474       1.53512       2.08435       2.31066       2.47364       2.51769       2.52427
  33  16 3639.4857    2.3299  3.9916 11.8212  0.0002  0.0405   0.0201   0.1091    0.0369   0.0000   437.2226       11.1690       18.7495       8.26909      -2.99504      -1.41471       1.97508       2.55131       2.77572       3.00552       3.07959       3.12589
  33  17 3792.0091    1.9351  5.6988 11.2829  0.0000  0.0511   0.0143   0.1399    0.0334   0.0000   437.3208       13.4348       8.41658       8.25787      0.903134       6.57760       2.53583       3.27320       3.68508       3.97514       4.03273       4.01261
  33  18 3943.8968    1.5909  8.1584 10.9007  0.0002  0.0673   0.0104   0.1884    0.0301   0.0000   439.5144       6.51188       23.1551       8.70623     -0.415278      -1.58462       3.29371       4.30490       4.82845       5.14676       5.32343       5.28618
  33  19 4095.2591    1.3225 10.8563 10.7496  0.0006  0.0919   0.0080   0.2538    0.0273   0.0000   435.5276       13.8655       20.7005       18.4336      -8.17093       4.55590       4.44630       5.95883       6.64516       7.06004       7.28052       7.21043
  33  20 4245.7449    1.0552 13.4915 10.6546 -0.0003  0.1206   0.0063   0.3315    0.0246   0.0000   436.1496       21.7859       25.7591      -2.37572      -8.04797       2.50546       5.77561       7.65159       8.54432       9.20964       9.41460       9.13385
  34   3 1441.1579    0.1472  0.1206 10.0184  0.0000  0.0119   0.0081   0.0233    0.0223   0.0000   440.4021      -2.30613       21.6900     0.0971151      -4.68703     -0.949809      0.413789      0.754344      0.724245      0.767004      0.809139      0.727971
  34   4 1649.7297    0.2720  0.2361 10.0121  0.0000  0.0106   0.0092   0.0237    0.0269   0.0000   440.4485      0.241798       22.3860      0.558093      -3.37498      -1.03909      0.524610      0.647628      0.722184      0.747810      0.812604      0.858527
  34   5 1841.2646    0.4496  0.4229 10.1433  0.0000  0.0123   0.0112   0.0329    0.0359   0.0000   440.3309       1.64887       22.0089      0.799260      -1.32352     -0.665414      0.623344      0.792907      0.855484      0.851443      0.932885      0.926584
  34   6 2026.3553    0.6775  0.6665 10.2614  0.0000  0.0154   0.0132   0.0383    0.0518   0.0000   440.6564       1.25999       20.1249       1.09525      -3.62605      0.140495      0.722117      0.966417      0.998101       1.15956       1.13789       1.13980
  34   7 2207.0292    1.0214  0.9049 10.5915  0.0000  0.0178   0.0172   0.0448    0.0732   0.0000   439.9295       2.05401       21.2323       2.04265      -2.54013     0.0261530      0.800276       1.12332       1.18755       1.26022       1.26141       1.28104
  34   8 2381.2700    1.4826  1.0709 11.1497  0.0000  0.0185   0.0232   0.0513    0.0822   0.0000   440.2246     -0.574658       19.1562      0.791549      -5.30551      -2.79985      0.864382       1.15395       1.22292       1.40599       1.33188       1.31342
  34   9 2550.7019    2.0282  1.1239 12.0372  0.0000  0.0196   0.0322   0.0541    0.0818   0.0000   442.0580       4.95177       19.1039      0.541121     0.0325283      -1.73022      0.914263       1.21122       1.31312       1.46798       1.47646       1.47256
  34  10 2718.0792    2.5796  1.1478 12.4256  0.0000  0.0202   0.0394   0.0511    0.0862   0.0000   440.2918       5.17636       18.4657      0.293858      -1.98744      0.732586      0.951697       1.27461       1.46289       1.53726       1.57727       1.59416
  34  11 2883.0424    3.3298  0.9973 13.2597  0.0000  0.0180   0.0551   0.0492    0.0715   0.0000   439.5688       3.23588       17.9106      0.936543      -2.51345      0.693554      0.898699       1.17627       1.25926       1.38846       1.33629       1.37278
  34  12 3044.5912    3.8660  1.0826 13.4038  0.0000  0.0191   0.0610   0.0489    0.0839   0.0000   441.9093       10.1821       18.0947       4.69135     -0.304476      -1.26300      0.936603       1.18478       1.34252       1.41076       1.47332       1.48108
  34  13 3202.9803    3.8382  1.4402 13.1793  0.0000  0.0221   0.0522   0.0584    0.0721   0.0000   439.9658       9.23643       16.2936       6.18239       1.01706       3.11909       1.03731       1.36309       1.51546       1.58473       1.66793       1.65322
  34  14 3359.3628    3.4169  1.9809 12.7312  0.0000  0.0257   0.0398   0.0712    0.0607   0.0000   437.6034       8.38425       15.6240       2.73136       1.15135       3.61929       1.22433       1.62305       1.81145       1.98898       1.90995       1.93722
  34  15 3514.5720    2.7832  2.8687 12.3396  0.0000  0.0330   0.0280   0.0897    0.0448   0.0000   440.8424       15.3467       14.3214       3.69023       1.90892      -1.23406       1.57716       2.09312       2.29737       2.44725       2.47469       2.51984
  34  16 3668.9664    2.2075  4.6614 11.6140  0.0000  0.0439   0.0176   0.1204    0.0344   0.0000   439.4360       10.4310       16.8704       6.49247       1.23958     -0.495498       2.06802       2.70503       2.98327       3.20436       3.32956       3.31703
  34  17 3822.2673    1.8392  6.1390 11.2719  0.0000  0.0538   0.0132   0.1487    0.0302   0.0000   440.2407       13.5978       20.5856       6.12431      -1.56273      0.604653       2.50876       3.32576       3.71712       4.01537       4.05499       4.03376
  34  18 3974.7997    1.5095  8.2679 10.9020  0.0000  0.0697   0.0098   0.1928    0.0284   0.0000   442.8577       18.3599       11.6879       18.1989      -2.51703      -12.9369       3.22531       4.27627       4.76861       5.04344       5.23890       5.27770
  34  19 4126.6038    1.2439 11.4975 10.7297 -0.0001  0.0967   0.0073   0.2745    0.0258   0.0000   431.7027       23.6254       7.37617       18.4654      -15.0065      -7.79783       4.49280       5.83599       6.47957       7.05600       7.14204       7.18038
  34  20 4277.8674    1.0143 14.0129 10.6104 -0.0009  0.1253   0.0059   0.3440    0.0235   0.0000   437.0749       11.7970       15.1309       21.9847      -3.76152       7.41596       5.77426       7.59956       8.58225       9.06678       9.46040       9.28756
  35   3 1456.6436    0.1474  0.1461 10.0213  0.0000  0.0112   0.0075   0.0256    0.0227   0.0000   442.1507     -0.386642       21.7691     -0.171966      -3.09118      0.249680      0.582646      0.729211      0.810426      0.813458      0.809876      0.849412
  35   4 1665.9419    0.2899  0.2324 10.0080  0.0000  0.0096   0.0097   0.0251    0.0267   0.0000   442.0427     -0.355320       21.2969     -0.818745      -2.24803      0.597283      0.402669      0.534892      0.644163      0.608298      0.652145      0.633342
  35   5 1858.4417    0.4693  0.4451 10.1641  0.0000  0.0122   0.0112   0.0325    0.0362   0.0000   441.9218      -1.38843       20.6597     -0.661547      -4.30044      0.100642      0.584152      0.777325      0.882075      0.989357       1.04134      0.951840
  35   6 2044.8349    0.6759  0.7021 10.3696  0.0000  0.0154   0.0130   0.0418    0.0514   0.0000   441.0086      0.365769       21.6390       1.26114      -3.87927      -1.01706      0.711691      0.982821       1.03976       1.18642       1.21290       1.17593
  35   7 2226.4162    1.0537  0.9525 10.7311  0.0000  0.0178   0.0172   0.0466    0.0702   0.0000   440.1962       1.97341       20.0482      0.310314      -3.48405      -1.32484      0.809381       1.10492       1.24906       1.35095       1.37062       1.36965
  35   8 2401.3702    1.5475  1.1259 11.3102  0.0000  0.0188   0.0237   0.0533    0.0872   0.0000   441.5723       4.57296       18.3741       2.36198     -0.727782     -0.969106      0.880740       1.16576       1.31492       1.38224       1.40655       1.38461
  35   9 2571.9063    2.0883  1.0909 12.1078  0.0000  0.0194   0.0324   0.0486    0.0796   0.0000   441.5129       1.57386       19.6097       2.93519      -2.94825      0.662659      0.914175       1.17580       1.28582       1.47016       1.46920       1.48109
  35  10 2740.6468    2.6628  1.0908 12.6639  0.0000  0.0194   0.0413   0.0502    0.0797   0.0000   440.9787       5.81022       21.3968       2.04638      -3.82974      -1.88647      0.904139       1.24540       1.32749       1.48774       1.49030       1.49785
  35  11 2906.9566    3.4937  0.9716 13.2146  0.0000  0.0168   0.0568   0.0467    0.0743   0.0000   442.1819       5.43686       19.1298       4.78599      -1.25131       1.96566      0.789318       1.04387       1.15098       1.27934       1.28452       1.28894
  35  12 3069.6960    3.8724  1.2393 13.3759  0.0000  0.0197   0.0571   0.0557    0.0764   0.0000   441.7733       6.12075       18.9504       2.37193     -0.547863      -4.37993      0.973575       1.29316       1.41168       1.57891       1.53052       1.51228
  35  13 3229.3290    3.8481  1.3936 13.4142  0.0000  0.0215   0.0542   0.0597    0.0716   0.0000   439.2157       6.33794       15.7624       3.78698      -4.79922       1.40968       1.03179       1.35994       1.50293       1.60593       1.60046       1.61056
  35  14 3386.8518    3.2770  1.9792 12.9191  0.0000  0.0264   0.0387   0.0714    0.0539   0.0000   439.3694       11.3091       13.7590       5.04909      0.728588      -4.64451       1.25283       1.67457       1.78564       1.99559       1.96679       2.00645
  35  15 3542.9822    2.6230  3.2586 12.2648  0.0000  0.0353   0.0243   0.0955    0.0385   0.0000   440.6882       12.0888       17.3254      -1.13292       3.08015       3.25917       1.65351       2.18659       2.39437       2.59652       2.65283       2.67180
  35  16 3698.0624    2.1580  4.9434 11.6016  0.0000  0.0452   0.0165   0.1244    0.0326   0.0000   440.2323       6.04551       15.7182       7.18559     0.0747304      -3.77393       2.07401       2.73535       2.92277       3.18371       3.36665       3.26129
  35  17 3852.1080    1.7688  6.8351 11.1902  0.0000  0.0579   0.0120   0.1592    0.0294   0.0000   439.5422       16.3589       18.8619       6.08000      -2.39905      -5.13202       2.60136       3.49165       3.85555       4.20481       4.23979       4.22983
  35  18 4005.3709    1.4789  9.4838 10.8591  0.0001  0.0764   0.0089   0.2140    0.0273   0.0000   437.8497       13.3805       18.6580      -2.10767      -8.20685      -16.3651       3.47488       4.59378       5.13844       5.51883       5.63660       5.60445
  35  19 4158.0401    1.2001 11.7087 10.7672 -0.0000  0.1017   0.0070   0.2773    0.0251   0.0000   439.4900       11.7468       19.5344       8.78528       7.40267      -3.29281       4.48861       6.04334       6.69184       7.12543       7.29789       7.24947
  35  20 4309.8982    0.9834 14.3373 10.6265  0.0023  0.1297   0.0057   0.3484    0.0227   0.0000   438.7414       34.0888       20.0828       16.5100       8.21622       13.9587       5.68000       7.76173       8.50911       9.20370       9.30834       9.24180
  36   3 1471.8432    0.1503  0.1111 10.0115  0.0000  0.0122   0.0082   0.0203    0.0218   0.0000   441.2801      -1.18805       21.4492     -0.374941      -2.01754    -0.0663542      0.671866      0.990729       1.11180       1.19846       1.20609       1.03163
  36   4 1681.8922    0.2904  0.2896 10.0490  0.0000  0.0111   0.0088   0.0278    0.0274   0.0000   440.9514       1.03448       22.5244     -0.562428      -3.38300      -1.91505      0.529468      0.618579      0.758493      0.866855      0.877127      0.818342
  36   5 1875.4327    0.4905  0.4991 10.1092  0.0000  0.0142   0.0109   0.0320    0.0397   0.0000   441.4693     -0.824651       21.1417      0.905272      -2.07191      0.997507      0.630702      0.873638      0.938284       1.03111       1.09579       1.04822
  36   6 2063.1027    0.7390  0.7720 10.3647  0.0000  0.0160   0.0134   0.0423    0.0557   0.0000   440.6574      0.214863       22.2086      -1.51505      -2.53149      0.353605      0.709752      0.919836       1.02002       1.13245       1.14101       1.11697
  36   7 2245.5420    1.0935  0.9575 10.7368  0.0000  0.0175   0.0175   0.0462    0.0724   0.0000   440.7528     -0.339770       21.9402       1.27213      -2.14008       1.30346      0.759698       1.00920       1.09678       1.18752       1.26423       1.23041
  36   8 2421.1797    1.6028  1.0649 11.4546  0.0000  0.0184   0.0245   0.0476    0.0771   0.0000   440.4125       2.71526       21.3865       1.80425      -4.96363      0.447698      0.839765       1.08481       1.20279       1.29406       1.32570       1.31634
  36   9 2592.7917    2.1675  1.1618 12.0712  0.0000  0.0198   0.0323   0.0516    0.0838   0.0000   440.0295       3.78990       20.3476       1.44982      -2.60833     -0.546863      0.883052       1.23022       1.35050       1.45516       1.46821       1.53927
  36  10 2762.7962    2.8459  1.1356 12.7869  0.0000  0.0190   0.0436   0.0519    0.0765   0.0000   441.4527       3.13636       19.1762       3.07614      -1.34943     -0.622760      0.892391       1.19346       1.30239       1.40951       1.46426       1.40814
  36  11 2930.3522    3.5553  1.0949 12.9866  0.0000  0.0180   0.0531   0.0487    0.0856   0.0000   440.5394       6.00948       17.2745      0.984532      -1.84832      -2.27342      0.856459       1.16717       1.25547       1.40581       1.41664       1.38100
  36  12 3094.4247    4.0960  1.2571 13.2514  0.0000  0.0196   0.0584   0.0543    0.0866   0.0000   439.5179       9.58698       17.4055      0.330811      -1.85445     -0.681092      0.883253       1.20385       1.25778       1.39230       1.41071       1.45514
  36  13 3255.2523    3.8057  1.5829 13.2269  0.0000  0.0225   0.0495   0.0624    0.0637   0.0000   437.6434       10.9547       17.7172       4.10868      -3.29174     -0.647665       1.04541       1.36730       1.51856       1.62679       1.64989       1.64300
  36  14 3413.9129    3.1708  2.1964 12.7192  0.0000  0.0273   0.0347   0.0736    0.0491   0.0000   440.5657       10.6921       12.4591       5.15776     -0.846343     -0.707642       1.24181       1.65746       1.84593       1.98763       2.00496       2.03008
  36  15 3570.9830    2.6058  3.5497 11.9688  0.0000  0.0354   0.0224   0.0963    0.0394   0.0000   440.8020       10.4671       10.8642       7.70893      0.615360      -1.47342       1.61935       2.10421       2.29801       2.50497       2.59356       2.64455
  36  16 3726.8899    2.0657  5.1532 11.5075  0.0000  0.0465   0.0154   0.1265    0.0320   0.0000   439.1696       11.1955       12.4296       4.47586      -6.09113      -8.50605       2.02927       2.72921       2.98484       3.29099       3.29815       3.30692
  36  17 3881.6900    1.7046  7.3696 11.1493  0.0000  0.0616   0.0112   0.1682    0.0284   0.0000   438.9534       7.22799       16.3370       9.66432      -10.4621      -1.25190       2.68945       3.62439       3.94630       4.34833       4.42527       4.50685
  36  18 4035.9465    1.4147  9.9652 10.8864 -0.0001  0.0821   0.0083   0.2255    0.0264   0.0000   439.2937       14.3553       15.0270       24.3624       11.9878      0.400392       3.63072       4.80041       5.28891       5.76166       5.99043       6.02956
  36  19 4188.7134    1.1447 12.3920 10.7712  0.0000  0.1062   0.0066   0.2922    0.0240   0.0000   444.1966       26.2623       10.4400       13.6964       17.0905      -3.42306       4.68964       6.24575       6.96155       7.51924       7.75126       7.74343
  36  20 4341.3332    0.9335 15.0032 10.5831 -0.0029  0.1383   0.0053   0.3654    0.0216   0.0000   435.2251       30.4241       24.2243       5.44917       11.1963       24.7141       5.86035       7.90986       8.82268       9.54824       9.71321       9.80378
  37   3 1486.8293    0.1497  0.1383 10.0346  0.0000  0.0094   0.0075   0.0267    0.0216   0.0000   441.3500     -0.405138       21.0647     -0.897012      -3.34117      0.131670      0.433289      0.552299      0.549628      0.622150      0.610423      0.634792
  37   4 1697.6006    0.3149  0.2855 10.0925  0.0000  0.0102   0.0093   0.0268    0.0277   0.0000   441.0417      0.219695       21.7838     -0.845776      -1.85705      0.108382      0.477039      0.643986      0.656260      0.741793      0.772859      0.756718
  37   5 1892.2032    0.5174  0.5562 10.1486  0.0000  0.0144   0.0108   0.0348    0.0412   0.0000   441.4013     -0.178845       20.3706      0.484238      -2.10909     -0.503106      0.581586      0.800971      0.876657      0.996731      0.990284      0.961859
  37   6 2081.1621    0.7868  0.6576 10.4402  0.0000  0.0142   0.0146   0.0355    0.0523   0.0000   441.2422  -0.000188936       21.9614      0.100423      -1.99523      0.650669      0.648055      0.837462      0.896334       1.00544       1.04760       1.06731
  37   7 2264.3728    1.1566  0.9548 10.9020  0.0000  0.0173   0.0184   0.0448    0.0711   0.0000   442.8400       1.69030       20.2890       1.98914      -4.36489      -1.41982      0.742773       1.01827       1.08586       1.17172       1.19057       1.23260
  37   8 2440.7361    1.6443  1.1992 11.5233  0.0000  0.0201   0.0243   0.0527    0.0864   0.0000   440.2794       1.25906       20.2150      -1.63460      -1.21306     -0.904247      0.876496       1.16751       1.25898       1.38956       1.41742       1.43325
  37   9 2613.4590    2.2640  1.0233 12.4731  0.0000  0.0177   0.0352   0.0483    0.0671   0.0000   439.7867       3.22444       20.2396       1.71431      -3.55000      -2.92443      0.758278       1.00874       1.11159       1.24837       1.25057       1.21733
  37  10 2784.6483    3.0041  1.0743 12.7781  0.0000  0.0183   0.0445   0.0466    0.0795   0.0000   442.2782       4.02721       16.9221       4.00176     -0.541001      0.657427      0.778387       1.06017       1.16411       1.27070       1.29604       1.33224
  37  11 2953.4256    3.6655  1.1136 13.1690  0.0000  0.0182   0.0541   0.0486    0.0809   0.0000   441.5169       5.82970       19.1691       3.42710      -2.97994      -2.79449      0.856434       1.07150       1.18845       1.28389       1.28056       1.31101
  37  12 3118.7125    3.9675  1.1269 13.7349  0.0000  0.0194   0.0605   0.0512    0.0725   0.0000   440.5440       6.67237       18.9316       3.77444      -3.58687      -1.82013      0.880008       1.18228       1.29197       1.35631       1.36905       1.47022
  37  13 3280.7793    3.5899  1.6051 13.3310  0.0012  0.0241   0.0462   0.0592    0.0582   0.0000   442.0668       8.40735       16.0101       3.52601      -2.36113      -2.92923       1.06613       1.34684       1.53065       1.67755       1.66553       1.68922
  37  14 3440.5945    3.0908  2.4354 12.6783  0.0000  0.0289   0.0315   0.0764    0.0443   0.0000   439.4469       9.55829       18.1337       5.34233      -2.05762       2.34973       1.26111       1.68727       1.88367       1.97811       2.05510       2.07054
  37  15 3598.6881    2.4626  3.8279 11.9785 -0.0000  0.0377   0.0204   0.1006    0.0357   0.0000   439.9201       11.8254       17.5491       7.17967       4.53978      -2.76460       1.60909       2.17601       2.36366       2.62574       2.60770       2.65314
  37  16 3755.3682    2.0298  5.4763 11.4969  0.0000  0.0478   0.0145   0.1296    0.0303   0.0000   437.6790       13.1508       12.8673       2.15203      -4.93848       5.48187       2.06809       2.72370       3.00122       3.32152       3.36554       3.35996
  37  17 3910.9658    1.6074  7.8230 11.2030  0.0000  0.0651   0.0106   0.1834    0.0269   0.0000   439.2439       8.28527       14.6849       4.04955      -6.10866       4.12759       2.77747       3.68892       4.11637       4.37577       4.54303       4.57316
  37  18 4065.6422    1.3571 10.6279 10.8916  0.0000  0.0871   0.0077   0.2430    0.0257   0.0000   438.7044       13.0944       21.7493       19.9409       3.11249      -2.14655       3.68236       4.98167       5.48292       5.88481       6.11252       6.10856
  37  19 4219.8020    1.1017 12.9136 10.7929  0.0007  0.1116   0.0063   0.3036    0.0227   0.0000   446.3600       17.4047       16.1680       20.7752       1.65870      -9.95652       4.68403       6.32635       6.99632       7.60803       7.77158       7.91769
  38   2 1262.5378    0.0732  0.0505 10.1052  0.0000  0.0139   0.0083   0.0175    0.0197   0.0000   441.8413      0.119555       20.2021       1.15826      -3.64454      0.499229      0.608527      0.672224       1.17345       1.47080       1.27567       1.06752
  38   3 1501.5471    0.1764  0.1612 10.0128  0.0000  0.0089   0.0075   0.0222    0.0219   0.0000   442.1713     -0.338057       20.8310     -0.114893      -4.49444     -0.358764      0.367489      0.491048      0.580300      0.587633      0.650785      0.654601
  38   4 1713.0245    0.3335  0.2733  9.9940  0.0000  0.0099   0.0095   0.0229    0.0277   0.0000   441.5497     0.0216282       20.6323     -0.321556      -2.08079      -1.22741      0.427386      0.516647      0.615622      0.662587      0.696425      0.690485
  38   5 1908.7880    0.5394  0.5278 10.1331  0.0000  0.0127   0.0113   0.0333    0.0416   0.0000   440.0753     -0.708558       20.6384      0.665440      -1.44039      -1.60233      0.574268      0.728523      0.801272      0.876310      0.882258      0.932876
  38   6 2099.0044    0.7929  0.7426 10.5059  0.0000  0.0151   0.0140   0.0386    0.0515   0.0000   440.9511      0.265154       21.7894       2.19270      -4.08203       1.42027      0.637649      0.860413      0.934028       1.04085       1.06241       1.12084
  38   7 2282.9373    1.1563  1.0980 10.9533  0.0000  0.0187   0.0175   0.0507    0.0708   0.0000   441.1020       2.94845       21.5292      -2.04498      -4.69505       3.99535      0.783445       1.02005       1.15704       1.28558       1.24438       1.26732
  38   8 2460.0198    1.7298  1.1537 11.6081  0.0000  0.0189   0.0252   0.0511    0.0771   0.0000   440.9391       1.02656       18.6220      0.107802     -0.180237       1.87096      0.780319       1.09072       1.11498       1.31109       1.33408       1.35432
  38   9 2633.7876    2.3035  1.1791 12.3759  0.0000  0.0192   0.0339   0.0527    0.0749   0.0000   441.8443       3.07438       20.3563     -0.614409      -1.52811      -2.06311      0.831036       1.08450       1.20417       1.33770       1.34780       1.38960
  38  10 2806.1723    3.1347  1.0094 12.9053  0.0000  0.0168   0.0478   0.0440    0.0728   0.0000   442.1575       3.85094       21.2392       3.62519     -0.825131      -1.30715      0.723185      0.957621       1.06678       1.18219       1.21606       1.20813
  38  11 2976.0146    3.8261  1.0457 13.4280  0.0000  0.0173   0.0575   0.0468    0.0718   0.0000   439.7126       6.48398       18.6528       2.14781      -1.71117      0.746231      0.744672      0.950406       1.05262       1.15529       1.15916       1.17889
  38  12 3142.5034    3.9840  1.2282 13.4740  0.0000  0.0194   0.0566   0.0517    0.0757   0.0000   441.8649       8.81175       18.5162       2.85625      -3.08107      0.360338      0.837339       1.11061       1.25865       1.38088       1.36801       1.39937
  38  13 3305.9159    3.6283  1.8861 12.9233  0.0000  0.0242   0.0408   0.0643    0.0563   0.0000   439.7221       8.94846       16.7184       4.46336      -5.67969     -0.909940       1.03064       1.35865       1.55388       1.62486       1.67542       1.68142
  38  14 3466.8741    3.0062  2.7074 12.5044  0.0000  0.0303   0.0290   0.0800    0.0422   0.0000   440.2005       11.3767       18.4075       4.10978      -1.83765      -2.29532       1.29068       1.71599       1.89639       2.09831       2.13567       2.11231
  38  15 3625.9476    2.4071  4.2047 11.7806  0.0000  0.0389   0.0187   0.1045    0.0347   0.0000   438.4546       14.0390       16.7793       7.17804      -3.19197      -2.75259       1.61297       2.15832       2.39912       2.56298       2.68697       2.67109
  38  16 3783.6023    1.9610  6.1001 11.3869  0.0000  0.0507   0.0132   0.1381    0.0289   0.0000   435.1020       9.45376       15.7103       4.06725      -1.78097      -7.26007       2.18209       2.85806       3.20383       3.48632       3.56171       3.58139
  38  17 3939.8737    1.5728  8.1158 11.1155  0.0001  0.0671   0.0099   0.1816    0.0264   0.0000   436.1745       17.0373       20.1471       1.06556     -0.983667     -0.366585       2.78776       3.73657       4.18246       4.54242       4.64161       4.63022
  38  18 4095.4891    1.3123 10.9359 10.8603 -0.0012  0.0918   0.0073   0.2427    0.0248   0.0000   439.4697       21.1651       13.0819       4.58605     -0.570366       9.19837       3.73376       5.02855       5.64185       6.16265       6.27617       6.34036
  38  19 4250.2568    1.0300 13.5054 10.7441 -0.0018  0.1192   0.0057   0.3244    0.0220   0.0000   441.6846       16.9868       25.3043     -0.703944      -6.55173      -5.82930       4.92205       6.46644       7.36679       7.97310       8.12728       8.15614
  39   2 1275.7219    0.0928  0.0934 10.0981 -0.0025  0.0133   0.0074   0.0229    0.0199   0.0000   440.8425     -0.160012       22.0071       1.04282      -3.00244      -1.54291      0.505973      0.664014      0.809068      0.834242      0.828180      0.900118
  39   3 1516.0373    0.1840  0.1584 10.0443  0.0000  0.0092   0.0077   0.0200    0.0221   0.0000   440.7321      0.136116       23.1478      0.392435      -2.26535     -0.580811      0.365948      0.452850      0.599378      0.580911      0.566242      0.630664
  39   4 1728.2638    0.3545  0.3028 10.0361  0.0000  0.0105   0.0097   0.0248    0.0283   0.0000   441.5076     0.0146195       21.2060     0.0641295      -2.51614      0.657564      0.448947      0.550832      0.639322      0.662061      0.673587      0.689222
  39   5 1925.1934    0.5493  0.5497 10.1190  0.0000  0.0134   0.0112   0.0333    0.0432   0.0000   441.2926      0.805087       22.1369     -0.406410      -4.33178       2.13587      0.569030      0.772040      0.876896      0.865787      0.924655      0.896350
  39   6 2116.5890    0.8373  0.7746 10.4705  0.0000  0.0156   0.0142   0.0379    0.0574   0.0000   441.5886      0.100105       22.5924       1.08393      -2.23871     -0.889993      0.673715      0.890258      0.993450       1.05340       1.07809       1.12369
  39   7 2301.2866    1.2612  0.9754 11.1410  0.0000  0.0174   0.0196   0.0440    0.0681   0.0000   441.2690       1.45553       20.8591     -0.916473      -3.21387     -0.865525      0.714941      0.955291       1.02151       1.13204       1.15308       1.19383
  39   8 2479.1021    1.8125  1.1667 11.7372  0.0000  0.0188   0.0258   0.0514    0.0743   0.0000   441.9467       3.78756       20.9392       2.01444      -2.15147      -3.55160      0.790285       1.11532       1.20633       1.34601       1.37471       1.32371
  39   9 2653.9687    2.4252  1.1829 12.2704  0.0000  0.0191   0.0345   0.0486    0.0856   0.0000   440.6559       3.99215       19.5669       2.93105      -4.18051      0.557965      0.819016       1.07205       1.17565       1.30313       1.32919       1.40634
  39  10 2827.4075    3.1810  1.1227 12.9480  0.0000  0.0180   0.0462   0.0481    0.0767   0.0000   440.9925       6.78701       20.1694       2.11251      -3.64311       1.24062      0.812712       1.04827       1.17338       1.27125       1.28042       1.33468
  39  11 2998.2921    3.9372  1.1041 13.1758  0.0000  0.0171   0.0564   0.0471    0.0860   0.0000   441.5505       6.66388       18.5196       2.59591      -1.47657      -1.37136      0.746285      0.952645       1.05066       1.15389       1.19606       1.20579
  39  12 3165.8251    4.0386  1.3475 13.2960  0.0000  0.0195   0.0533   0.0543    0.0754   0.0000   442.2382       7.42650       17.6621       3.40321      -4.51129       1.14411      0.818107       1.08524       1.18541       1.28184       1.33649       1.32298
  39  13 3330.5774    3.5073  1.9088 13.0505  0.0000  0.0245   0.0394   0.0661    0.0505   0.0000   439.6740       10.4288       16.1500       4.38002      -3.73265     -0.579270       1.01998       1.34992       1.52854       1.65862       1.69100       1.73298
  39  14 3492.7557    2.8665  3.1284 12.2283  0.0000  0.0318   0.0247   0.0845    0.0383   0.0000   437.3252       8.88755       14.1255       2.43527      -1.67379      0.549928       1.32461       1.72100       1.91224       2.07958       2.10367       2.15227
  39  15 3652.9959    2.3311  4.4847 11.8141  0.0000  0.0410   0.0176   0.1087    0.0318   0.0000   436.9221       12.6633       9.27586       7.73189      -4.10644       2.72160       1.67133       2.26285       2.52772       2.68505       2.83583       2.89097
  39  16 3811.4328    1.8903  6.4339 11.3376  0.0015  0.0516   0.0122   0.1463    0.0279   0.0000   440.9374       6.41604       12.5152       8.67146       3.77741      -4.59478       2.11423       2.80019       3.13830       3.37582       3.51175       3.51848
  39  17 3968.6729    1.5479  9.3068 11.0005  0.0000  0.0727   0.0088   0.2032    0.0260   0.0000   437.1617       9.33809       20.2953       10.1964     -0.584593      -2.66159       2.96642       3.93355       4.46110       4.81053       4.98854       5.08956
  39  18 4124.8924    1.2796 11.8401 10.8372  0.0001  0.0951   0.0066   0.2581    0.0237   0.0000   441.3013       8.69399       25.8093       9.48581      -2.38880       2.73359       3.89714       5.07351       5.77060       6.25556       6.48938       6.44355
  40   2 1288.7492    0.0878  0.0622 10.0966  0.0000  0.0201   0.0086   0.0181    0.0193   0.0000   441.2324     -0.705687       22.0020       1.37923      -2.94957     -0.184064      0.696645      0.608204       1.37277       1.04909      0.827754       1.07793
  40   4 1743.2570    0.3520  0.3639 10.0337  0.0000  0.0120   0.0089   0.0266    0.0299   0.0000   441.9860      0.276047       20.7959       1.56924      -3.62389      0.343760      0.493050      0.616022      0.737965      0.802878      0.775810      0.836715
  40   5 1941.4123    0.5710  0.5816 10.2066  0.0000  0.0133   0.0112   0.0343    0.0414   0.0000   442.0535       1.28215       19.8290      -1.22871      -3.40460       1.84148      0.521147      0.701386      0.774783      0.825151      0.870300      0.905053
  40   6 2133.9511    0.8864  0.7814 10.6025  0.0000  0.0153   0.0148   0.0376    0.0553   0.0000   440.9154       1.25207       19.6436       2.02483      -1.41073     -0.103334      0.630483      0.829590      0.914152       1.01271       1.09276       1.11145
  40   7 2319.3823    1.3227  1.0512 11.2000  0.0000  0.0176   0.0198   0.0468    0.0694   0.0000   440.1206      0.925360       23.5875      0.432098      -5.43818     -0.163429      0.713666      0.935153       1.01193       1.10950       1.18038       1.18822
  40   8 2497.9822    1.8612  1.1858 11.7590  0.0000  0.0188   0.0265   0.0506    0.0795   0.0000   440.5524       1.34962       23.0906      0.356391      -1.95758      -2.20082      0.752979      0.999917       1.14592       1.25519       1.25049       1.25847
  40   9 2673.8482    2.5429  1.2704 12.3849  0.0000  0.0193   0.0347   0.0521    0.0739   0.0000   440.4117       2.22124       19.4211       3.66801      -1.44694      0.135969      0.784062       1.04806       1.17518       1.24980       1.24473       1.29152
  40  10 2848.3798    3.3268  1.1207 12.8926  0.0000  0.0174   0.0470   0.0479    0.0792   0.0000   439.4588       5.35794       21.0046       3.28580      -2.62488      -1.11067      0.763616       1.02835       1.12348       1.23853       1.22840       1.24920
  40  11 3020.1966    3.9313  1.1956 13.4069  0.0000  0.0183   0.0551   0.0506    0.0771   0.0000   442.3139       6.89897       19.1025      0.441446      -2.82048      0.419146      0.752028      0.976812       1.06000       1.19467       1.23874       1.29395
  40  12 3188.8835    4.1152  1.4106 13.4757  0.0000  0.0204   0.0532   0.0549    0.0656   0.0000   442.5492       8.05277       18.6256       4.24240      -4.10292      -2.43717      0.834122       1.10389       1.19840       1.34428       1.38412       1.37167
  40  13 3354.8555    3.4537  1.9004 12.9725  0.0000  0.0245   0.0386   0.0649    0.0524   0.0000   439.5670       9.74213       18.0482       3.14424      -2.57107       1.03930      0.991655       1.35189       1.51107       1.59938       1.62951       1.59368
  40  14 3518.3314    2.7762  3.1788 12.4105  0.0000  0.0330   0.0243   0.0897    0.0343   0.0000   442.3007       6.17744       17.1569       9.13578      -1.67712       6.88015       1.26203       1.74729       1.91438       2.07820       2.13547       2.15999
  40  15 3679.7330    2.2475  4.6137 11.7201  0.0000  0.0410   0.0164   0.1103    0.0309   0.0000   440.4908       12.7865       14.9357       1.75725     -0.140940      -1.23968       1.64350       2.21390       2.44373       2.66880       2.77938       2.78702
  40  16 3838.9821    1.8340  7.0752 11.1903 -0.0006  0.0556   0.0111   0.1521    0.0278   0.0000   439.1995       15.6561       19.5382       2.78309      -8.97264     -0.565301       2.21193       2.92372       3.29313       3.56899       3.71108       3.77771
  40  17 3997.0777    1.4967  9.4206 10.9817 -0.0001  0.0745   0.0083   0.2072    0.0256   0.0000   441.0808       10.7773       16.6321       10.6488      -12.6266       1.28933       2.98368       3.99859       4.46922       4.86661       4.98922       5.10538
  40  18 4153.9674    1.2082 11.9689 10.8469  0.0000  0.0986   0.0063   0.2702    0.0228   0.0000   436.5613       11.8768       19.9567       4.22000      -6.35306       5.81456       3.85503       5.13558       5.73899       6.25582       6.41096       6.46274
  41   2 1301.5534    0.0907  0.0643 10.1211  0.0000  0.0116   0.0088   0.0193    0.0192   0.0000   441.7924      0.916810       22.5794      -1.39052      -2.99714       1.32240      0.451466      0.569272      0.688556       1.03538      0.943847      0.939634
  41   3 1544.3604    0.2084  0.1954 10.0169  0.0000  0.0090   0.0075   0.0226    0.0224   0.0000   441.5211      0.433865       21.6353     -0.824674      -2.81955     -0.456232      0.351139      0.445266      0.549101      0.553573      0.596471      0.606686
  41   4 1758.0409    0.3880  0.3777 10.0113  0.0000  0.0112   0.0093   0.0276    0.0306   0.0000   442.8592     -0.627003       22.0316     -0.999426      -1.67829      -1.20305      0.429228      0.593683      0.621649      0.694204      0.701185      0.721433
  41   5 1957.4590    0.6236  0.5902 10.1845  0.0000  0.0130   0.0117   0.0328    0.0434   0.0000   442.5682      0.456016       20.7561     -0.249592      -2.43176     -0.710229      0.495196      0.686198      0.726525      0.805957      0.822163      0.837780
  41   6 2151.1513    0.9039  0.8666 10.5543  0.0000  0.0156   0.0144   0.0411    0.0589   0.0000   441.7235      -1.43908       20.8994       1.36843      -2.69740     0.0239442      0.620268      0.805659      0.883275      0.990343       1.03690       1.03147
  41   7 2337.2388    1.3035  1.0025 11.3202  0.0000  0.0173   0.0196   0.0453    0.0622   0.0000   440.7488      0.121843       20.3959       1.64636      -1.96916     -0.652166      0.671667      0.905274      0.999328       1.08167       1.10744       1.13141
  41   8 2516.6233    1.9156  1.1840 11.8370  0.0000  0.0183   0.0270   0.0531    0.0793   0.0000   441.4839       2.97985       20.8518       2.86337      -1.13488      -1.25738      0.743678       1.01134       1.14801       1.23646       1.29559       1.27691
  41   9 2693.5609    2.5921  1.2499 12.2907  0.0000  0.0188   0.0347   0.0497    0.0813   0.0000   442.3266       2.87469       21.0635       3.98289      -1.96850      0.666423      0.744759      0.983555       1.04761       1.21447       1.20753       1.26269
  41  10 2869.0442    3.4689  1.0691 12.9781  0.0000  0.0169   0.0490   0.0445    0.0779   0.0000   441.5910       4.28249       19.6381      0.332532      -3.05644      -2.53739      0.722813      0.967194       1.05832       1.13523       1.16435       1.15637
  41  11 3041.7894    3.9202  1.1542 13.5475  0.0000  0.0184   0.0556   0.0488    0.0729   0.0000   441.2346       7.30885       20.1779       2.25022     -0.978062     -0.599924      0.755281       1.02097       1.11261       1.22763       1.18141       1.23823
  41  12 3211.5670    3.9685  1.4906 13.2206  0.0000  0.0203   0.0484   0.0551    0.0654   0.0000   441.2078       8.24248       20.6272       3.81394      -1.69751      -2.70957      0.833283       1.08532       1.21462       1.35607       1.34944       1.39315
  41  13 3378.7251    3.4327  2.1604 12.8747  0.0000  0.0255   0.0352   0.0670    0.0469   0.0000   441.8578       6.93795       18.2126       2.10812     -0.884117      -1.24131       1.04241       1.34761       1.48746       1.61504       1.66538       1.69293
  41  14 3543.4375    2.6953  3.4070 12.3168  0.0000  0.0343   0.0225   0.0895    0.0340   0.0000   439.0601       7.97128       20.2316       3.13494       1.97955     -0.173108       1.33093       1.78853       1.98541       2.13897       2.26882       2.29093
  41  15 3705.8720    2.1689  5.2753 11.6151  0.0000  0.0440   0.0147   0.1207    0.0285   0.0000   439.9169       7.86443       16.6624       7.27916       1.51330     -0.332735       1.72496       2.31954       2.60120       2.87761       2.94656       2.96585
  41  16 3866.2211    1.7548  7.5091 11.2066 -0.0005  0.0587   0.0104   0.1629    0.0270   0.0000   440.6038       17.3185       14.0664      -1.79120      -8.64583     -0.482915       2.28610       3.05084       3.38109       3.67455       3.78716       3.81319
  41  17 4025.1198    1.4592  9.8748 10.9834  0.0000  0.0784   0.0078   0.2139    0.0248   0.0000   442.2012       18.1973       4.97117       6.97834      -8.42101       3.52262       3.03599       4.02310       4.57987       4.91855       5.07912       5.12460
  41  18 4182.5893    1.1540 12.7797 10.8321 -0.0002  0.1052   0.0059   0.2902    0.0221   0.0000   440.9527       7.28963       21.2984       5.74190       1.53032      -1.22375       4.01276       5.36859       6.10823       6.54006       6.78765       6.72889
  42   2 1314.2021    0.0959  0.0705 10.1284  0.0000  0.0120   0.0080   0.0174    0.0191   0.0000   441.8699      0.643567       22.0357       1.82545      -3.86881      -1.50660      0.433886      0.509961      0.739904      0.697978      0.677562      0.790284
  42   3 1558.1850    0.2208  0.2099 10.0259  0.0000  0.0096   0.0075   0.0216    0.0226   0.0000   442.0438     -0.831514       22.3195      0.447864      -2.84039      0.163882      0.391635      0.492618      0.587004      0.570622      0.602703      0.620471
  42   4 1772.6357    0.3907  0.3736 10.0645  0.0000  0.0111   0.0093   0.0265    0.0304   0.0000   441.6884      0.331250       21.0553      0.356138      -2.28926      0.948307      0.432449      0.561786      0.654730      0.691762      0.760993      0.737736
  42   5 1973.3200    0.6337  0.6572 10.1722  0.0000  0.0145   0.0113   0.0332    0.0477   0.0000   441.9456      0.674491       20.8338     -0.128359      -3.09827      0.975138      0.531523      0.756625      0.809979      0.906705      0.902171      0.942272
  42   6 2168.1108    0.9312  0.9257 10.6298  0.0000  0.0163   0.0143   0.0421    0.0591   0.0000   441.5322     -0.802569       22.1690      0.357629      -3.40867       1.05349      0.633472      0.810198      0.886789       1.00215       1.02193       1.04092
  42   7 2354.8486    1.4234  1.0362 11.3528  0.0000  0.0173   0.0207   0.0440    0.0694   0.0000   442.3886      0.306104       20.5603      0.302369      -4.20063       1.65269      0.667000      0.859333      0.957214       1.07206       1.05981       1.10685
  42   8 2535.0459    1.9940  1.1964 11.9639  0.0000  0.0182   0.0277   0.0504    0.0745   0.0000   440.9226       3.25247       21.0922       1.63100      -2.42422     -0.683541      0.720850      0.935706       1.03875       1.15176       1.15195       1.17757
  42   9 2713.1289    2.6536  1.2045 12.5636  0.0000  0.0183   0.0367   0.0503    0.0791   0.0000   441.1560       4.04942       21.2677       2.83409      -1.64584      -2.49654      0.718390      0.958307       1.05953       1.16346       1.18311       1.20142
  42  10 2889.5233    3.5238  1.1082 13.1051  0.0000  0.0172   0.0489   0.0451    0.0762   0.0000   443.2088       3.38332       20.9862       1.72879      -2.55606     -0.444458      0.680579      0.920914       1.01878       1.09644       1.12000       1.11938
  42  11 3063.0424    4.0423  1.2533 13.3075  0.0000  0.0182   0.0531   0.0495    0.0772   0.0000   441.0531       5.01487       20.2733       1.83977      -4.74789      -2.60823      0.715742      0.944205       1.05736       1.15580       1.20005       1.22075
  42  12 3233.8891    3.8961  1.5358 13.2948  0.0000  0.0210   0.0478   0.0558    0.0664   0.0000   441.0211       7.11844       16.5631       1.78868      -5.06486     -0.512840      0.847024       1.12870       1.22476       1.34029       1.34276       1.39467
  42  13 3402.2076    3.3170  2.3499 12.7519  0.0000  0.0256   0.0320   0.0727    0.0429   0.0000   440.5871       9.53580       21.2971      0.471406      0.704132       2.19539       1.01698       1.35355       1.49618       1.62258       1.68720       1.69812
  42  14 3568.3171    2.6835  3.5751 12.1170 -0.0000  0.0338   0.0214   0.0901    0.0357   0.0000   440.6831       7.96393       18.7946       1.13716      -3.32097      0.758263       1.32629       1.73574       1.93759       2.07977       2.22489       2.24165
  42  15 3731.8160    2.1288  5.5363 11.5285  0.0000  0.0454   0.0138   0.1214    0.0283   0.0000   443.1159       9.34383       16.0099       9.40857      -3.99586      0.833279       1.71383       2.29875       2.54967       2.72424       2.84051       2.89662
  42  16 3893.1621    1.7365  8.3551 11.1207  0.0005  0.0633   0.0096   0.1745    0.0269   0.0000   439.2230       9.76503       13.9123       11.9863      -4.53477      -4.26645       2.42331       3.21412       3.59529       3.88250       4.05554       4.08698
  42  17 4052.7257    1.3860 10.6034 11.0121 -0.0007  0.0842   0.0072   0.2322    0.0239   0.0000   440.5900       21.3326       14.2658       8.41348      0.528082      -2.71273       3.16101       4.22462       4.80094       5.08438       5.34472       5.41153
  42  18 4211.2183    1.1308 13.4827 10.7950  0.0022  0.1103   0.0056   0.2971    0.0214   0.0000   444.5052       18.5308       21.1501       5.49620      -14.6235      -9.32478       4.10622       5.49855       6.11922       6.69689       6.93570       7.01200
  43   3 1571.7834    0.2292  0.2274  9.9854  0.0000  0.0094   0.0074   0.0237    0.0227   0.0000   441.8855      0.555984       22.0483     -0.241918      -4.15381      0.275883      0.348762      0.469131      0.552020      0.556811      0.612900      0.621462
  43   4 1787.0369    0.4272  0.4003 10.0460  0.0000  0.0110   0.0096   0.0272    0.0320   0.0000   441.9250    -0.0158100       21.4463     -0.434657      -2.95089     -0.598515      0.437172      0.574038      0.644162      0.646514      0.728701      0.749807
  43   5 1989.0744    0.6446  0.6305 10.2442  0.0000  0.0134   0.0116   0.0330    0.0454   0.0000   442.1163      -1.90934       21.5007       1.41472      -2.93889      0.127175      0.490330      0.665986      0.734701      0.767606      0.824067      0.829456
  43   6 2184.8798    0.9770  0.8868 10.7550  0.0000  0.0163   0.0151   0.0390    0.0591   0.0000   441.0459       1.14298       21.5301       1.37589      -2.37755     -0.295497      0.631355      0.845626      0.915174      0.985040       1.03174       1.01236
  43   7 2372.2562    1.4620  1.1365 11.4413  0.0000  0.0181   0.0206   0.0481    0.0672   0.0000   441.1396      0.218172       20.9994     -0.223610      -4.55107     -0.413533      0.674729      0.907775      0.987206       1.11328       1.13999       1.17280
  43   8 2553.4234    2.0630  1.2371 11.9121  0.0000  0.0185   0.0275   0.0493    0.0733   0.0000   441.1436       1.88107       21.3068       1.78650      -1.47628       1.28255      0.680420      0.946225       1.01792       1.13466       1.15556       1.20676
  43   9 2732.4959    2.8177  1.1231 12.6254  0.0000  0.0169   0.0387   0.0471    0.0730   0.0000   440.9761       2.78746       19.0242       3.15427      -3.34907       2.48423      0.688549      0.888511      0.970399       1.07636       1.13625       1.14254
  43  10 2909.7823    3.6000  1.1190 13.2136  0.0000  0.0177   0.0492   0.0453    0.0730   0.0000   441.1890       4.75252       21.1859       2.03217      -3.04327       1.64607      0.647369      0.873429      0.984872       1.04427       1.07561       1.10203
  43  11 3084.0974    4.1080  1.1182 13.7482  0.0000  0.0173   0.0578   0.0480    0.0658   0.0000   441.0007       5.75079       19.9411     0.0235166      -3.82991      0.528951      0.669966      0.892905       1.02377       1.09199       1.08241       1.13087
  43  12 3255.8526    3.8612  1.6289 13.2948  0.0000  0.0215   0.0448   0.0582    0.0561   0.0000   442.1414       9.02802       21.0844       1.52775      -3.02619      -2.84176      0.796156       1.06753       1.15871       1.29509       1.31693       1.36040
  43  13 3425.3516    3.1870  2.5968 12.5081  0.0001  0.0274   0.0287   0.0727    0.0425   0.0000   440.5525       7.85893       18.5009       4.94332      -6.36842     -0.619945       1.04518       1.41331       1.52707       1.69678       1.74302       1.80208
  43  14 3592.6182    2.5650  3.9228 12.0454  0.0000  0.0353   0.0194   0.0971    0.0319   0.0000   441.6828       13.1114       18.7750      -2.72371      -2.00056       2.92729       1.32953       1.76174       1.95617       2.11609       2.19248       2.18856
  43  15 3757.3016    2.0581  6.0548 11.4990  0.0000  0.0476   0.0127   0.1329    0.0268   0.0000   441.8532       7.88575       15.9149       2.22162      -8.93471     -0.138883       1.76102       2.34833       2.64947       2.89728       3.01188       3.00985
  43  16 3919.8505    1.6742  8.2235 11.1371  0.0000  0.0631   0.0094   0.1738    0.0265   0.0000   441.5336       11.2283       13.3454       5.97078       1.84389      -1.69990       2.40034       3.15681       3.58749       3.84571       4.04454       4.01349
  43  17 4080.3337    1.3558 11.3473 10.9612  0.0004  0.0888   0.0067   0.2436    0.0232   0.0000   434.2048       22.2955       19.3440       16.4920      -1.33377      -1.31328       3.22681       4.31439       4.82618       5.28872       5.53061       5.60132
  43  18 4239.6502    1.0837 13.4565 10.7652 -0.0008  0.1119   0.0054   0.2994    0.0209   0.0000   444.8629       11.6559       12.6913       14.0142      0.946140      -14.6137       4.04013       5.42551       6.08281       6.70247       6.93648       7.03872
  44   2 1339.0655    0.1105  0.0883 10.1090  0.0000  0.0111   0.0078   0.0236    0.0187   0.0000   442.9799     -0.480665       21.8110       1.33522      -3.86423     -0.744618      0.453049      0.459815      0.481660      0.584876      0.642173      0.626745
  44   3 1585.2237    0.2119  0.2268 10.0340  0.0000  0.0094   0.0071   0.0248    0.0221   0.0000   441.6426    -0.0980257       21.7532      0.712586      -2.88953     -0.960873      0.341266      0.451398      0.554490      0.555029      0.606234      0.609074
  44   4 1801.2643    0.4402  0.3994 10.0438  0.0000  0.0111   0.0097   0.0250    0.0318   0.0000   441.5632      0.769739       20.9181      0.281709      -3.47711     -0.422217      0.415239      0.529618      0.597085      0.639086      0.707282      0.751589
  44   5 2004.6063    0.6577  0.6966 10.3102  0.0000  0.0141   0.0113   0.0358    0.0459   0.0000   441.6053      0.925227       22.3491     0.0655888      -1.97245     -0.736678      0.526154      0.679009      0.754682      0.842117      0.902211      0.912420
  44   6 2201.4470    0.9980  0.9324 10.8133  0.0000  0.0166   0.0150   0.0409    0.0606   0.0000   440.9432       1.49168       21.5917       2.46700      -1.14329      0.813192      0.583939      0.789291      0.861078      0.948008      0.997138       1.05415
  44   7 2389.4534    1.5600  1.2127 11.1819  0.0000  0.0182   0.0207   0.0468    0.0858   0.0000   440.8824       1.91017       19.4036      0.195198      -1.31930     0.0102658      0.672801      0.908486      0.998860       1.10142       1.13612       1.14686
  44   8 2571.5283    2.1316  1.2549 11.9225  0.0000  0.0183   0.0275   0.0493    0.0743   0.0000   441.9432       5.37805       21.4474       2.26302      -1.93319     -0.683033      0.663084      0.924034       1.00943       1.12449       1.12906       1.14479
  44   9 2751.6683    2.8750  1.0917 12.8560  0.0000  0.0165   0.0401   0.0464    0.0664   0.0000   441.5384       4.04269       21.1037       1.49442      -4.36432     -0.239716      0.626241      0.815560      0.902848      0.991442       1.02755       1.06788
  44  10 2929.7751    3.6838  1.0966 13.1757  0.0000  0.0167   0.0503   0.0442    0.0753   0.0000   442.7161       5.18254       21.1350       1.30694      -3.78218     -0.901835      0.616014      0.852458      0.924878       1.05769       1.03419       1.06867
  44  11 3104.9514    4.2053  1.2392 13.5137  0.0000  0.0182   0.0553   0.0472    0.0732   0.0000   440.5288       5.84240       21.2424       2.32510      -5.97661      0.363317      0.705604      0.939710       1.04763       1.16720       1.18440       1.24104
  44  12 3277.5983    3.8161  1.8184 13.1303  0.0000  0.0221   0.0406   0.0589    0.0509   0.0000   441.9053       7.43354       18.3328       2.12295      -1.78654      -1.35365      0.834722       1.08108       1.20588       1.34418       1.40272       1.37906
  44  13 3448.1893    3.1432  2.6755 12.6597  0.0000  0.0280   0.0281   0.0744    0.0388   0.0000   440.4495       8.74512       20.7702       3.77237      -6.73267       1.36278       1.05397       1.36016       1.55129       1.65321       1.76204       1.78490
  44  14 3616.6668    2.4933  4.2038 11.9119  0.0000  0.0365   0.0178   0.0989    0.0318   0.0000   439.2945       8.73197       19.5499       2.07379      -3.32123      -1.73729       1.35382       1.78462       2.02118       2.22119       2.27060       2.28753
  44  15 3782.5645    2.0435  6.6628 11.3662  0.0001  0.0505   0.0117   0.1386    0.0272   0.0000   438.5166       12.2936       13.2520       2.54509      -2.94753      -1.92602       1.83380       2.43300       2.69360       2.93536       3.10111       3.13809
  44  16 3946.0003    1.5968  8.9593 11.2217 -0.0005  0.0695   0.0085   0.1938    0.0242   0.0000   442.4893       10.8633       11.3933       9.45542      -5.05443       3.49692       2.48192       3.34432       3.78621       4.09633       4.19986       4.27911
  44  17 4107.8290    1.3008 11.8132 10.9633  0.0000  0.0934   0.0063   0.2522    0.0226   0.0000   446.2947       10.0354       6.22320       8.67179       1.75660      -8.69139       3.31394       4.50394       5.06808       5.50977       5.72784       5.81054
  45   2 1351.2763    0.1031  0.1019 10.0937  0.0000  0.0106   0.0067   0.0233    0.0189   0.0000   441.6228     0.0883821       22.3303     -0.719389      -3.12262      0.774138      0.395438      0.488977      0.607048      0.639269      0.672975      0.643170
  45   3 1598.4166    0.2340  0.2740 10.0016  0.0000  0.0157   0.0070   0.0249    0.0234   0.0000   441.9699     -0.131549       21.4810      -1.90377     -0.995621     -0.757741      0.837479       1.32074       1.67616       1.85915       1.97670       1.73590
  45   4 1815.3262    0.4559  0.4106 10.1188  0.0000  0.0110   0.0098   0.0264    0.0325   0.0000   442.1797       1.02405       20.6133     -0.951487      -3.98833      0.688227      0.375187      0.541562      0.569924      0.671708      0.656764      0.683009
  45   5 2020.0183    0.7118  0.6891 10.3616  0.0000  0.0140   0.0120   0.0345    0.0474   0.0000   441.7461       1.07025       21.7666     0.0414017      -2.71036      0.608758      0.484835      0.668109      0.702154      0.779231      0.794512      0.822832
  45   6 2217.8118    1.0769  0.9731 10.7871  0.0000  0.0157   0.0155   0.0420    0.0624   0.0000   442.5142      0.393049       23.3390      0.125345      -4.54824     -0.693355      0.584383      0.748776      0.834816      0.896328      0.958329      0.931917
  45   7 2406.4957    1.5416  1.2054 11.6210  0.0000  0.0185   0.0209   0.0495    0.0658   0.0000   440.2682       2.14829       21.9080     0.0193398      -2.09480     -0.215948      0.667456      0.881052      0.960503       1.07944       1.15242       1.17932
  45   8 2589.5134    2.2082  1.2563 12.1754  0.0000  0.0184   0.0289   0.0499    0.0703   0.0000   440.4984       4.34371       23.0148       2.14553      -1.64605       1.99631      0.678960      0.887265       1.02691       1.08354       1.12539       1.15320
  45   9 2770.6313    3.0243  1.1332 12.8779  0.0000  0.0171   0.0407   0.0453    0.0704   0.0000   441.7715       4.75477       18.3846       1.13401      -2.28167      0.946121      0.614824      0.830338      0.890204      0.985709       1.02658       1.05376
  45  10 2949.5761    3.8499  1.0920 13.2372  0.0000  0.0164   0.0522   0.0431    0.0771   0.0000   441.2115       4.62472       21.1056       1.41559      0.224698      -1.40967      0.632063      0.843264      0.907515       1.02437       1.06448       1.05044
  45  11 3125.5570    4.1345  1.3178 13.5319  0.0000  0.0188   0.0518   0.0489    0.0658   0.0000   440.7348       8.55660       21.3415       2.74607      -3.39836      0.489047      0.710131      0.918473       1.03607       1.11553       1.19737       1.18584
  45  12 3299.0642    3.7102  1.9166 13.1421  0.0000  0.0233   0.0386   0.0603    0.0484   0.0000   442.0856       5.78571       21.9998       6.08253      -4.32365   -0.00786256      0.821909       1.13053       1.20394       1.33928       1.37408       1.42891
  45  13 3470.7124    3.0810  2.9123 12.5114  0.0000  0.0286   0.0258   0.0776    0.0362   0.0000   440.6123       10.6739       20.6011       5.94720      -2.74616       1.34892       1.02519       1.37656       1.53646       1.72096       1.77325       1.81179
  45  14 3640.2017    2.4586  4.6308 11.8872  0.0000  0.0379   0.0165   0.1064    0.0288   0.0000   440.3894       8.44352       25.7536       5.75885      -4.41619      -1.92061       1.36930       1.81968       2.01572       2.22709       2.27339       2.36726
  45  15 3807.4548    1.9216  7.1269 11.4491  0.0003  0.0555   0.0110   0.1510    0.0259   0.0000   439.9827       9.14711       18.9985       12.1435      -1.06915       3.87180       1.95079       2.65644       2.92562       3.20431       3.30237       3.41461
  45  16 3971.8958    1.5686  9.2323 11.2228  0.0000  0.0719   0.0083   0.1978    0.0243   0.0000   442.7640       12.4963       15.4550       1.54769       1.29301       3.03052       2.50962       3.38136       3.75007       4.09002       4.27229       4.30642
  45  17 4134.5952    1.2484 12.2451 11.0208 -0.0002  0.0988   0.0061   0.2671    0.0213   0.0000   437.0450       12.5530       21.6433       6.17515      -3.07980      -8.23675       3.44239       4.65764       5.23333       5.67129       5.88498       5.94863
  46   2 1363.3017    0.1287  0.1105 10.0398  0.0000  0.0081   0.0071   0.0241    0.0189   0.0000   442.1699     0.0597776       21.3838    -0.0651595      -3.98534     0.0880243      0.282517      0.357024      0.411484      0.443353      0.436455      0.454318
  46   3 1611.4189    0.2476  0.2185 10.0425  0.0000  0.0087   0.0077   0.0206    0.0220   0.0000   442.7571      0.328153       21.5998      0.502360      -3.49585      0.952962      0.327632      0.455863      0.490333      0.531605      0.565206      0.566887
  46   4 1829.1886    0.4597  0.4252 10.1279  0.0000  0.0108   0.0097   0.0272    0.0315   0.0000   441.5023     -0.232955       22.0012     -0.570017      -3.71972     0.0764635      0.380517      0.518265      0.587288      0.655145      0.686696      0.674153
  46   5 2035.2493    0.7209  0.7715 10.3015  0.0000  0.0145   0.0116   0.0370    0.0518   0.0000   441.8040      0.287070       21.9171      0.167770      -2.53750     -0.990629      0.508975      0.678014      0.733495      0.827832      0.832417      0.885149
  46   6 2233.9927    1.0720  1.0332 10.8104  0.0000  0.0167   0.0150   0.0429    0.0623   0.0000   442.0040       1.74645       20.6325     -0.655097      -3.22961     -0.646697      0.586727      0.805524      0.869594      0.951265      0.983003      0.997293
  46   7 2423.3846    1.6261  1.2681 11.4619  0.0000  0.0184   0.0207   0.0495    0.0707   0.0000   441.8254       1.52696       20.6156       1.84640      -1.94289      -1.35716      0.672875      0.905330      0.980466       1.07106       1.11902       1.14977
  46   8 2607.3643    2.2866  1.2836 12.1589  0.0000  0.0184   0.0291   0.0491    0.0713   0.0000   440.9684       3.02016       22.0087       2.48174      -2.10472      0.397838      0.664471      0.897780      0.951185       1.08142       1.07708       1.13345
  46   9 2789.4843    3.0522  1.1408 13.0085  0.0000  0.0174   0.0412   0.0457    0.0676   0.0000   441.0081       2.96134       20.3703       2.40353      -1.74710      -1.08828      0.616312      0.833396      0.885852       1.01795       1.02395       1.02702
  46  10 2969.2018    3.8875  1.1664 13.2476  0.0000  0.0163   0.0503   0.0467    0.0744   0.0000   440.9260       6.10597       21.2977       2.86345      -1.41570    -0.0563346      0.576984      0.751251      0.847682      0.926564      0.982847      0.997199
  46  11 3145.8876    4.0834  1.3334 13.5488  0.0000  0.0188   0.0516   0.0498    0.0669   0.0000   441.6513       7.23859       20.5079       2.82180      -2.16572      0.300924      0.712879      0.937951       1.02758       1.14246       1.14718       1.18845
  46  12 3320.2669    3.6701  1.9614 13.0494  0.0000  0.0225   0.0370   0.0622    0.0465   0.0000   439.9753       7.98213       20.7566       2.33257      -2.86268       1.28856      0.792499       1.06554       1.16593       1.28526       1.31175       1.35067
  46  13 3492.8260    2.9744  3.2008 12.4183  0.0000  0.0303   0.0238   0.0824    0.0354   0.0000   441.9331       8.49476       18.9107       6.54269     -0.573144      0.345027       1.05907       1.43986       1.58487       1.77583       1.83092       1.84993
  46  14 3663.5281    2.3676  4.9279 11.8133  0.0003  0.0406   0.0154   0.1083    0.0288   0.0000   440.3125       6.96814       19.0620       6.41314       2.10385       2.45623       1.39860       1.87027       2.07708       2.27813       2.33025       2.42968
  46  15 3831.6995    1.8733  7.1082 11.4689  0.0000  0.0558   0.0107   0.1509    0.0256   0.0000   444.4405       3.28950       22.0906      -3.79457      -6.28246      -2.33491       1.95191       2.62566       2.95390       3.22856       3.33490       3.35397
  46  16 3997.2657    1.5157  9.8890 11.1780 -0.0011  0.0763   0.0075   0.2088    0.0238   0.0000   442.2721       14.2235       18.8756       5.38158      0.671249      0.137609       2.61937       3.51027       3.96561       4.30474       4.53276       4.58500
  46  17 4160.9691    1.1941 12.5271 11.0301 -0.0000  0.1024   0.0059   0.2776    0.0206   0.0000   432.2432       17.0244       17.9672       5.43888      -2.51030       2.16704       3.45702       4.62726       5.29165       5.75613       5.91284       6.02008
  47   2 1375.1778    0.1202  0.0949 10.0759  0.0000  0.0105   0.0071   0.0189    0.0184   0.0000   441.8220     -0.104389       21.1764      0.161680      -3.36299     -0.800409      0.278262      0.522951      0.470030      0.619664      0.505144      0.661997
  47   3 1624.2391    0.2683  0.2299 10.0373  0.0000  0.0086   0.0078   0.0204    0.0224   0.0000   441.9977     0.0835452       21.3120      0.171058      -3.01364     -0.264138      0.300183      0.392204      0.388503      0.504903      0.469981      0.486883
  47   4 1842.9333    0.4634  0.4913 10.1935  0.0000  0.0119   0.0093   0.0303    0.0333   0.0000   442.2830      0.487486       21.5267     -0.946372      -3.00507      0.735174      0.408951      0.535807      0.616341      0.689780      0.710448      0.750655
  47   5 2050.3747    0.7693  0.7005 10.3432  0.0000  0.0131   0.0125   0.0335    0.0488   0.0000   442.3100      0.583565       21.4912       1.70570      -3.47075      0.190845      0.444137      0.596795      0.649177      0.713948      0.740307      0.760001
  47   6 2249.9775    1.1692  1.0242 10.8703  0.0000  0.0160   0.0160   0.0412    0.0649   0.0000   442.6635      0.662413       21.9959     -0.525235      -6.00340       2.46337      0.552309      0.717411      0.825463      0.881210      0.946615      0.935771
  47   7 2439.9780    1.6836  1.2951 11.4758  0.0000  0.0183   0.0209   0.0496    0.0666   0.0000   442.4492       2.84103       21.4302      0.744690      -2.36810      0.229667      0.599443      0.860101      0.914517       1.03672       1.04549       1.08911
  47   8 2624.9956    2.3279  1.3085 12.1325  0.0000  0.0178   0.0285   0.0485    0.0663   0.0000   441.0578       2.48958       22.3635       1.31284      -3.73365      -2.38530      0.633851      0.841243      0.958694       1.03853       1.06181       1.09107
  47   9 2808.1010    3.1869  1.1422 12.9846  0.0000  0.0166   0.0419   0.0465    0.0703   0.0000   442.3486       3.66132       22.1989       1.05201     -0.766989       1.69484      0.580489      0.779643      0.873211      0.967263      0.969684      0.998576
  47  10 2988.6379    3.9448  1.1647 13.3721  0.0000  0.0171   0.0509   0.0442    0.0736   0.0000   440.2962       5.31968       20.3549       3.83116      -4.23005      0.262518      0.588556      0.791925      0.851885      0.968847      0.972580       1.01643
  47  11 3166.0389    4.0649  1.4257 13.3645  0.0000  0.0188   0.0472   0.0496    0.0589   0.0000   440.8374       6.28316       19.1365       3.88018      -1.74267      0.517791      0.647460      0.880776      0.987471       1.07806       1.13327       1.12841
  47  12 3341.2643    3.6281  2.1707 12.8675 -0.0000  0.0237   0.0342   0.0631    0.0465   0.0000   441.7104       7.27128       19.2169       3.67123      -1.37649     -0.100172      0.807273       1.08924       1.20974       1.33726       1.35859       1.39941
  47  13 3514.8567    2.9070  3.4069 12.2878  0.0001  0.0310   0.0219   0.0824    0.0343   0.0000   442.1191       11.0632       21.8885       2.71682      -4.08792      -1.87107       1.07022       1.41130       1.60296       1.75075       1.86280       1.87202
  47  14 3686.4660    2.2672  5.2625 11.8044 -0.0003  0.0424   0.0143   0.1155    0.0275   0.0000   442.5365       5.83794       24.9900      0.436025      -2.66800       1.46880       1.46267       1.97152       2.18008       2.43269       2.50950       2.57477
  47  15 3855.7164    1.8802  7.8144 11.3493  0.0000  0.0592   0.0099   0.1596    0.0264   0.0000   440.4747       7.51484       20.4895       3.89134      -2.79052      0.540618       2.02633       2.69783       3.03345       3.32280       3.44367       3.50765
  47  16 4022.6611    1.4743 10.6555 11.1641  0.0009  0.0820   0.0070   0.2233    0.0230   0.0000   443.3163       12.1146       24.4852       5.41423      -8.89420      0.188290       2.75711       3.70739       4.15858       4.50132       4.69899       4.78185
  48   1 1091.5920    0.0587  0.0264 10.2463  0.0000  0.0109   0.0095   0.0195    0.0171   0.0000   440.4686      0.891283       20.3364      -1.26673      -2.80459     -0.259907      0.457410      0.565145      0.722323      0.619700      0.830064      0.650559
  48   2 1386.9197    0.1275  0.1496 10.0404  0.0000  0.0105   0.0062   0.0219    0.0189   0.0000   442.3927      0.514597       23.0425     -0.277976      -3.04018     0.0219115      0.325432      0.440403      0.494081      0.559995      0.565288      0.589230
  48   3 1636.8667    0.2799  0.2609 10.0117  0.0000  0.0092   0.0077   0.0223    0.0229   0.0000   441.9708      0.137372       22.1079     -0.195983      -2.34976     -0.233798      0.357606      0.517542      0.542520      0.684589      0.673240      0.747065
  48   4 1856.5295    0.4941  0.4589 10.2028  0.0000  0.0109   0.0099   0.0273    0.0327   0.0000   441.8998     -0.370760       21.5755     -0.193447      -2.82909      0.341563      0.383155      0.486552      0.534106      0.574326      0.600982      0.640757
  48   5 2065.2465    0.7799  0.7767 10.3721  0.0000  0.0136   0.0120   0.0363    0.0507   0.0000   442.4539     -0.702691       22.1123      0.177588      -3.50166     -0.627902      0.469512      0.641385      0.708485      0.783740      0.815218      0.833320
  48   6 2265.7324    1.1778  1.0769 11.0138  0.0000  0.0170   0.0160   0.0437    0.0646   0.0000   441.8683      0.775004       20.7218      0.698480      -3.78690       1.20604      0.562216      0.783632      0.849800      0.943272      0.987322       1.00143
  48   7 2456.5729    1.6992  1.2330 11.8527  0.0000  0.0181   0.0223   0.0499    0.0614   0.0000   440.4503       1.74738       23.6334       1.04859      -2.86660     -0.963146      0.640496      0.838955      0.975689       1.03805       1.05863       1.06551
  48   8 2642.5262    2.4657  1.2570 12.1784  0.0000  0.0175   0.0303   0.0457    0.0738   0.0000   441.4314       3.22144       20.0211    -0.0146590      -2.75048       1.86213      0.590789      0.806904      0.903876      0.996766       1.00496       1.03458
  48   9 2826.5827    3.2603  1.2744 12.7831  0.0000  0.0174   0.0398   0.0481    0.0756   0.0000   442.0088       3.97274       21.1001       1.28114     -0.872199      -1.84434      0.644167      0.852715      0.939997       1.03069       1.05696       1.05190
  48  10 3007.8480    3.9660  1.1882 13.2360  0.0000  0.0169   0.0502   0.0452    0.0843   0.0000   441.8151       6.15893       20.6135       3.37687      -1.27036      0.485777      0.579887      0.783753      0.846882      0.925025      0.980299      0.948705
  48  11 3186.0568    4.0613  1.5109 13.3195  0.0000  0.0191   0.0455   0.0517    0.0588   0.0000   441.8275       6.52323       23.6723       4.32363      -4.18051       1.25998      0.646050      0.852897      0.969455       1.05372       1.10055       1.12292
  48  12 3362.0987    3.5321  2.3122 12.7732 -0.0004  0.0240   0.0317   0.0652    0.0422   0.0000   441.8172       6.52362       21.3809       3.12170      -4.23066      -1.12656      0.814958       1.07452       1.23924       1.31671       1.38128       1.39290
  48  13 3536.5924    2.8091  3.4733 12.3694  0.0005  0.0317   0.0212   0.0849    0.0322   0.0000   442.0471       10.8999       21.4667       4.10650     -0.281970      0.433872       1.06578       1.43602       1.57097       1.72892       1.81545       1.84006
  48  14 3709.1222    2.2691  5.7304 11.6347  0.0000  0.0441   0.0134   0.1186    0.0283   0.0000   439.2505       12.3189       21.7064       4.75349      -2.63859      -6.60994       1.49702       2.00696       2.23021       2.44307       2.55510       2.60854
  48  15 3879.6435    1.7808  8.3626 11.3823  0.0000  0.0641   0.0090   0.1735    0.0249   0.0000   440.4694       10.2292       16.0161       3.67123      0.286553      -4.94145       2.11466       2.84787       3.17141       3.49165       3.62157       3.66057
  48  16 4047.6130    1.4272 11.0046 11.1718 -0.0005  0.0857   0.0067   0.2318    0.0223   0.0000   440.3630       13.4663       20.1570       7.48679      -14.0676     -0.543375       2.83544       3.79798       4.28266       4.64409       4.90748       4.96627
  49   1 1101.2511    0.0451  0.0192 10.2228  0.0000  0.0114   0.0086   0.0095    0.0168   0.0000   440.8496      0.633825       21.4335      -1.06325      -3.87197      -1.24451      0.389864      0.574598      0.627448      0.751620      0.944319      0.687744
  49   2 1398.5214    0.1328  0.1171 10.0484  0.0000  0.0083   0.0067   0.0224    0.0185   0.0000   441.8797     -0.170519       22.2967     -0.230526      -2.75572     -0.179879      0.292674      0.395640      0.485186      0.553417      0.529920      0.630511
  49   3 1649.3423    0.2996  0.2790 10.0308  0.0000  0.0093   0.0077   0.0212    0.0234   0.0000   441.7011     0.0736808       21.7435      0.880836      -2.16463     0.0712426      0.294448      0.408413      0.439376      0.481784      0.497035      0.568200
  49   4 1869.9962    0.5176  0.4955 10.1567  0.0000  0.0119   0.0099   0.0286    0.0348   0.0000   442.2020     -0.670714       21.8246     -0.481622      -3.02514     -0.195673      0.368366      0.532209      0.541793      0.652017      0.652712      0.675217
  49   5 2080.0629    0.7899  0.8817 10.3698  0.0000  0.0153   0.0115   0.0384    0.0548   0.0000   441.7728      -1.05739       21.6320     -0.879501      -2.63652     -0.222525      0.492048      0.660216      0.724883      0.776172      0.822232      0.849966
  49   6 2281.3807    1.2090  1.0391 11.1332  0.0000  0.0161   0.0165   0.0436    0.0608   0.0000   441.8008       1.77893       20.7511      0.455270      -3.52958     0.0642038      0.528220      0.723803      0.799295      0.890881      0.914363      0.936844
  49   7 2472.8882    1.7999  1.2720 11.7922  0.0000  0.0181   0.0227   0.0483    0.0658   0.0000   441.8070       1.59916       23.2990       1.81836      -2.84574      0.189698      0.600921      0.833397      0.913968      0.995240       1.04159       1.07869
  49   8 2659.8773    2.4557  1.2099 12.5572  0.0000  0.0173   0.0318   0.0481    0.0683   0.0000   441.7783       3.68139       20.6369       3.30637      -3.30729      0.751862      0.589894      0.780509      0.867041      0.948801       1.00250       1.03976
  49   9 2844.9193    3.3464  1.1573 12.9560  0.0000  0.0161   0.0424   0.0438    0.0715   0.0000   441.8924       4.93262       23.1494       2.71835      -2.54222      0.689223      0.545900      0.703299      0.789108      0.879124      0.894933      0.963243
  49  10 3026.8929    3.9851  1.2852 13.5024  0.0000  0.0176   0.0505   0.0494    0.0691   0.0000   441.7733       4.32830       22.0253       3.43104      -3.76072      -2.11715      0.596913      0.795754      0.867843      0.958391      0.981659      0.990830
  49  11 3205.8192    4.1719  1.5445 13.2812  0.0000  0.0190   0.0454   0.0506    0.0586   0.0000   442.3481       7.12516       22.3197       3.11211      -3.47618     -0.354632      0.645677      0.847639      0.931311       1.03985       1.06118       1.09414
  49  12 3382.6780    3.3836  2.4721 12.8392  0.0000  0.0251   0.0296   0.0692    0.0378   0.0000   442.1216       8.39375       23.9244       3.01930     -0.844688     0.0499982      0.814260       1.09876       1.22293       1.33293       1.36461       1.41655
  49  13 3558.0904    2.7279  3.9053 12.1913  0.0000  0.0336   0.0191   0.0910    0.0309   0.0000   442.6791       7.44412       21.8238       2.70341     -0.766449      -2.42466       1.08184       1.46006       1.62185       1.78703       1.85602       1.88466
  49  14 3731.4725    2.1565  6.0252 11.6854 -0.0000  0.0465   0.0126   0.1272    0.0272   0.0000   441.1065       6.37728       21.5789       5.50179      -3.45689      -5.77836       1.52077       2.02498       2.28605       2.49942       2.61265       2.66104
  49  15 3902.9665    1.7244  8.7325 11.4199  0.0000  0.0674   0.0085   0.1833    0.0244   0.0000   438.1119       12.7220       23.7700       9.34400      -6.87875      -2.77579       2.14931       2.90014       3.21771       3.56955       3.64821       3.76251
  50   2 1409.9532    0.1291  0.1053 10.0486  0.0000  0.0094   0.0064   0.0157    0.0182   0.0000   442.2160      0.529681       20.6282     0.0126375      -1.86623     0.0656902      0.285776      0.380727      0.401872      0.462631      0.434772      0.457655
  50   3 1661.6190    0.2966  0.2559 10.0285  0.0000  0.0084   0.0079   0.0211    0.0229   0.0000   442.5262    -0.0524699       21.3408     0.0325892      -2.51136      0.124816      0.269633      0.332114      0.386191      0.432917      0.439880      0.456370
  50   4 1883.2799    0.5245  0.5514 10.1237  0.0000  0.0119   0.0094   0.0301    0.0361   0.0000   441.1804      0.520950       21.9129      0.134869      -3.34656      -1.15811      0.367512      0.499487      0.563792      0.655872      0.650759      0.655482
  50   5 2094.7059    0.8537  0.8062 10.4658  0.0000  0.0137   0.0127   0.0345    0.0526   0.0000   442.6053      0.432368       21.3060       1.03097      -2.62697       1.08573      0.453578      0.600465      0.682793      0.759132      0.797106      0.820271
  50   6 2296.7685    1.2565  1.1949 11.0462  0.0000  0.0177   0.0163   0.0460    0.0718   0.0000   442.0916       2.31628       21.8482      0.998419      -3.93516     -0.604996      0.610797      0.801662      0.922553      0.995408       1.02990       1.06104
  50   7 2489.0666    1.8319  1.2876 11.6803  0.0000  0.0174   0.0221   0.0472    0.0632   0.0000   442.0387       3.02520       21.8263     -0.265982      -4.34636       1.02205      0.567941      0.739049      0.839640      0.942457      0.939678      0.976929
  50   8 2677.1198    2.5542  1.3466 12.2516  0.0016  0.0178   0.0298   0.0473    0.0637   0.0000   441.8479       3.34481       22.9406       1.98833      -3.38423      -1.03076      0.585295      0.782510      0.889869      0.935169      0.991696       1.02003
  50   9 2863.1167    3.4203  1.2151 12.9861  0.0008  0.0169   0.0421   0.0444    0.0700   0.0000   441.6273       5.04313       21.8213       1.63675      -1.08118      0.392984      0.551104      0.708113      0.816862      0.873868      0.904106      0.922803
  50  10 3045.8339    4.0929  1.2671 13.3895  0.0000  0.0174   0.0492   0.0460    0.0703   0.0000   441.5342       5.76792       22.3526      0.154389      -3.39705       1.45706      0.568229      0.761383      0.860816      0.925857      0.948851      0.946149
  50  11 3225.4132    3.9892  1.6594 13.4443  0.0000  0.0208   0.0432   0.0540    0.0508   0.0000   442.8582       5.94569       22.0284       2.53089      -3.84967      0.620379      0.661007      0.905910      0.977220       1.09371       1.10856       1.18511
  50  12 3403.1464    3.3799  2.5433 12.6743  0.0000  0.0253   0.0285   0.0677    0.0401   0.0000   441.9975       9.49730       21.8006       2.91330      -1.96062   0.000478437      0.812759       1.08654       1.19784       1.33194       1.40325       1.43666
  50  13 3579.2149    2.6837  4.1223 12.0617  0.0000  0.0341   0.0179   0.0933    0.0309   0.0000   444.1625       7.83646       19.1882       3.30002      -2.34739    -0.0560968       1.09511       1.47512       1.64572       1.78620       1.88290       1.91728
  50  14 3753.7846    2.1002  6.2411 11.7202  0.0000  0.0484   0.0121   0.1317    0.0261   0.0000   441.2333       6.61675       20.4094       5.74079       3.72350     -0.306845       1.54558       2.06096       2.30646       2.54776       2.64547       2.69616
  50  15 3926.0169    1.7007  9.1500 11.3609 -0.0001  0.0698   0.0080   0.1879    0.0245   0.0000   443.4234       3.69281       19.3246     -0.167119      -5.38572      -3.34759       2.22394       2.96912       3.37245       3.69545       3.91409       4.00904
  51   2 1421.2776    0.1345  0.1293 10.0432  0.0000  0.0091   0.0063   0.0187    0.0183   0.0000   441.8135    -0.0331045       22.4182      0.863766      -2.36659      0.733286      0.285388      0.361371      0.410366      0.489521      0.572206      0.556845
  51   3 1673.7259    0.3054  0.3340  9.9897  0.0000  0.0107   0.0073   0.0251    0.0244   0.0000   442.4357      0.194875       21.4884     0.0930483      -3.03152     -0.344345      0.338520      0.496457      0.534546      0.600083      0.624602      0.656501
  51   4 1896.4923    0.5382  0.6053 10.1117  0.0000  0.0127   0.0092   0.0309    0.0391   0.0000   442.0358     -0.158811       21.6432     -0.659415      -3.92896     -0.506381      0.397899      0.534787      0.598452      0.636521      0.690907      0.702988
  51   5 2109.1868    0.8591  0.8189 10.5280  0.0000  0.0137   0.0126   0.0356    0.0500   0.0000   442.9476      0.349354       22.9519       1.32201      -2.41813      0.636412      0.427232      0.572540      0.652745      0.726281      0.747059      0.758101
  51   6 2312.0390    1.3303  1.1513 11.0858  0.0000  0.0169   0.0169   0.0435    0.0699   0.0000   441.6023       2.78682       21.7307       1.71652      -4.06206      -1.18292      0.543473      0.740554      0.825942      0.905186      0.937465      0.943073
  51   7 2505.1309    1.9120  1.2497 11.8592  0.0000  0.0174   0.0235   0.0461    0.0660   0.0000   442.3927       2.64796       20.8083       1.87486      -2.98464      -1.28050      0.557095      0.736528      0.833865      0.910052      0.958996       1.00744
  51   8 2694.2196    2.6731  1.2612 12.3555  0.0000  0.0169   0.0319   0.0451    0.0696   0.0000   441.6807       3.37615       22.9820      0.525470      -3.04060      -1.24154      0.539767      0.730124      0.808997      0.899304      0.929985      0.950361
  51   9 2881.1055    3.4864  1.1348 13.2019  0.0000  0.0163   0.0443   0.0428    0.0671   0.0000   442.3742       3.83111       22.6274       1.11697      -3.32309       1.17636      0.513477      0.712185      0.783417      0.887285      0.887221      0.923545
  51  10 3064.5306    4.1584  1.2189 13.6493  0.0000  0.0172   0.0520   0.0452    0.0676   0.0000   441.8032       5.43510       19.9430       2.07465      -2.85282      0.208826      0.545147      0.722197      0.811619      0.909767      0.929556      0.976904
  51  11 3244.9052    3.9860  1.7564 13.1401  0.0000  0.0201   0.0402   0.0536    0.0514   0.0000   441.8606       7.45176       20.5854       1.93687      -2.40625     -0.597429      0.650087      0.872528      0.953144       1.07541       1.10661       1.13619
  51  12 3423.4048    3.2646  2.6898 12.6766  0.0000  0.0261   0.0269   0.0705    0.0373   0.0000   442.9249       7.25302       21.8773       3.49663      -2.09524       1.84848      0.827065       1.12301       1.23247       1.41350       1.46457       1.48894
  51  13 3600.3455    2.6398  4.3643 12.0034  0.0000  0.0354   0.0171   0.0952    0.0304   0.0000   443.5475       9.17716       19.2894       4.71939      -3.60994     -0.502355       1.12774       1.49003       1.68484       1.87800       1.95731       1.97304
  51  14 3775.5393    2.0779  6.8013 11.6368  0.0000  0.0516   0.0112   0.1398    0.0262   0.0000   441.7233       10.8022       18.5411       6.15491      -1.96452       1.67860       1.59231       2.13971       2.38682       2.66777       2.76340       2.83821
  51  15 3948.7671    1.6660 10.2461 11.2705  0.0003  0.0767   0.0072   0.2063    0.0236   0.0000   440.6654       12.0480       17.4653       10.1395      -5.23719     -0.547779       2.36909       3.17713       3.60521       3.83236       4.17061       4.15789
  52   1 1129.5396    0.0627  0.0624 10.1966  0.0000  0.0157   0.0081   0.0225    0.0168   0.0000   441.4139    -0.0335603       21.6420     -0.705686      -3.24269    -0.0240228      0.499109      0.755246      0.689028      0.896542      0.855298      0.814825
  52   3 1685.6910    0.3310  0.3080 10.0048  0.0000  0.0090   0.0078   0.0218    0.0243   0.0000   441.5593     -0.271248       22.4332     0.0880776      -3.85551    -0.0730342      0.293368      0.384117      0.441649      0.477513      0.511732      0.500663
  52   4 1909.5400    0.5670  0.5816 10.1866  0.0000  0.0120   0.0097   0.0300    0.0368   0.0000   442.2438     -0.620448       22.4691       1.12396      -2.88492      0.917273      0.367821      0.476661      0.517257      0.610431      0.618990      0.631796
  52   5 2123.5366    0.8805  0.9160 10.5550  0.0000  0.0149   0.0123   0.0384    0.0535   0.0000   442.3415      0.880693       22.6551       1.49932      -4.76003      0.403539      0.469692      0.637393      0.713304      0.789174      0.844160      0.835314
  52   6 2327.1150    1.3500  1.1365 11.4169  0.0000  0.0164   0.0175   0.0460    0.0572   0.0000   442.6650       1.46265       22.4367      0.488867      -5.39696       1.46683      0.517090      0.682716      0.794139      0.863759      0.881879      0.915609
  52   7 2521.0481    2.0123  1.2540 11.9530 -0.0002  0.0169   0.0246   0.0468    0.0644   0.0000   441.7543       2.94671       21.5047      0.882391     -0.574826       1.33998      0.525286      0.704582      0.778977      0.877948      0.900425      0.920548
  52   8 2711.1955    2.7028  1.2751 12.6396  0.0000  0.0175   0.0327   0.0460    0.0643   0.0000   441.3484       3.16846       22.6608       2.75990      -3.75473       2.48686      0.543989      0.729451      0.817590      0.879692      0.936842      0.962721
  52   9 2898.9806    3.5209  1.0919 13.5169  0.0000  0.0158   0.0462   0.0440    0.0568   0.0000   441.2735       4.92941       20.5476       3.26969      -2.64417      -1.12594      0.496736      0.667392      0.740048      0.826386      0.842519      0.894876
  52  10 3083.0902    4.1657  1.3068 13.5000  0.0000  0.0169   0.0492   0.0469    0.0622   0.0000   441.2528       4.19805       19.6474     0.0143175      -1.75604      -1.20865      0.543312      0.721665      0.820489      0.878815      0.905590      0.933487
  52  11 3264.2563    3.9340  1.8730 13.1600  0.0000  0.0206   0.0381   0.0561    0.0462   0.0000   442.0977       5.83488       22.1360       2.05034      -3.59331     -0.959048      0.659555      0.869282      0.976924       1.05416       1.09032       1.11201
  52  12 3443.4742    3.2071  2.9301 12.6007  0.0000  0.0269   0.0250   0.0734    0.0349   0.0000   439.8520       7.40146       22.0834       3.27671      -2.59307     -0.934815      0.849382       1.11875       1.24998       1.38923       1.46147       1.47783
  52  13 3621.2306    2.5225  4.6905 12.0715  0.0000  0.0376   0.0160   0.1024    0.0275   0.0000   440.9001       11.5597       21.5863       5.56182      -1.86107       4.07394       1.15458       1.55366       1.71567       1.91339       1.97989       2.04182
  52  14 3797.3009    2.0018  7.4449 11.5799 -0.0002  0.0572   0.0102   0.1531    0.0266   0.0000   440.7815       7.19493       20.2042       5.99466       1.22561     -0.889974       1.74557       2.36254       2.65605       2.93563       3.03461       3.13803
  52  15 3971.5088    1.5892 10.0275 11.3284 -0.0005  0.0768   0.0071   0.2078    0.0231   0.0000   442.6528       6.20412       19.7212       12.7306      -7.05773       2.00046       2.33975       3.12951       3.54050       3.91729       4.08787       4.12947
  53   2 1443.4829    0.1644  0.1529 10.0086  0.0000  0.0078   0.0064   0.0221    0.0185   0.0000   441.6501    -0.0563239       22.2891     -0.433366      -3.79354     -0.804173      0.216181      0.297262      0.355208      0.400790      0.375153      0.411711
  53   3 1697.4740    0.3283  0.3678 10.0438  0.0000  0.0105   0.0074   0.0261    0.0254   0.0000   442.2472     -0.333720       21.5111     -0.876287      -3.07359     -0.350309      0.351149      0.455122      0.531389      0.603804      0.641738      0.615697
  53   4 1922.5077    0.5928  0.6706 10.1552  0.0000  0.0127   0.0095   0.0323    0.0400   0.0000   441.7548     -0.184102       22.7638     -0.566591      -4.81619      0.559929      0.392137      0.510099      0.575483      0.622443      0.673939      0.675285
  53   5 2137.7072    0.8889  0.9267 10.7292  0.0000  0.0153   0.0124   0.0393    0.0497   0.0000   442.3663       1.18191       21.5419       1.22525      -2.37529      0.121664      0.440382      0.609514      0.645381      0.737758      0.767650      0.796289
  53   6 2342.0554    1.4088  1.2301 11.2898  0.0000  0.0168   0.0174   0.0460    0.0621   0.0000   442.4279       2.43307       22.3702       1.67230      -3.28579      0.549468      0.527179      0.707561      0.779024      0.873489      0.901970      0.943271
  53   7 2536.8260    2.0454  1.3224 11.9480  0.0000  0.0175   0.0239   0.0469    0.0622   0.0000   441.7241       2.69943       21.5338      0.962951      -3.54164      0.399837      0.531051      0.723988      0.797170      0.878771      0.906123      0.938290
  53   8 2728.0464    2.8306  1.3292 12.5337  0.0000  0.0168   0.0327   0.0470    0.0641   0.0000   441.6802       3.21418       20.5804       2.39330      -2.83633      0.252393      0.526096      0.692966      0.794020      0.874140      0.909650      0.945621
  53   9 2916.6325    3.7400  1.1461 13.2575  0.0000  0.0156   0.0459   0.0427    0.0680   0.0000   442.9157       4.73757       21.3825       1.18302      -3.66494       1.52530      0.471301      0.638506      0.708691      0.771498      0.808496      0.840351
  53  10 3101.5156    4.2382  1.2542 13.6116  0.0000  0.0168   0.0502   0.0449    0.0633   0.0000   441.2324       5.56190       21.1370       2.33396      -2.85609      -1.44757      0.528971      0.697556      0.754013      0.848349      0.868772      0.887303
  53  11 3283.4232    3.8242  1.8193 13.3283 -0.0000  0.0209   0.0384   0.0554    0.0449   0.0000   441.1925       7.36871       19.7364       4.98671     -0.508102       2.39742      0.667131      0.907836      0.981331       1.10249       1.13187       1.19102
  53  12 3463.4685    3.0936  3.1697 12.5426  0.0000  0.0279   0.0229   0.0778    0.0321   0.0000   442.8932       9.06605       17.6616       4.38883     -0.613039     -0.199273      0.847051       1.13253       1.26276       1.42221       1.46568       1.48669
  53  13 3641.9521    2.4735  4.8686 11.9895 -0.0002  0.0381   0.0151   0.1044    0.0277   0.0000   439.5803       9.67823       20.2770       3.84961      -1.12150      -1.85707       1.14975       1.55854       1.75327       1.89455       1.96519       2.02338
  53  14 3818.7167    1.9614  7.8297 11.6025  0.0000  0.0583   0.0097   0.1596    0.0258   0.0000   441.3661       9.34595       21.8295       6.48276      -4.69482      -2.81321       1.77140       2.36380       2.67611       2.93629       3.09700       3.18943
  53  15 3993.6524    1.5309 10.5159 11.3613 -0.0000  0.0823   0.0068   0.2187    0.0222   0.0000   443.0136       12.3543       23.6790       9.37130     -0.237581      -1.45018       2.42870       3.29086       3.73548       4.07141       4.24257       4.33108
  54   2 1454.3965    0.1789  0.1436 10.0505  0.0000  0.0078   0.0067   0.0167    0.0185   0.0000   442.4235    -0.0978137       22.1872      0.229415      -3.31328     -0.161325      0.223162      0.294592      0.358154      0.344710      0.432453      0.421560
  54   3 1709.1167    0.3586  0.4090 10.0183  0.0000  0.0104   0.0075   0.0267    0.0266   0.0000   441.6892     -0.196880       21.6840     -0.478947      -2.23855    -0.0341657      0.335198      0.437800      0.488162      0.542441      0.551355      0.573510
  54   4 1935.3195    0.6051  0.6378 10.2166  0.0000  0.0122   0.0098   0.0312    0.0394   0.0000   441.8476       1.14435       21.7350     -0.494731      -3.40215      0.863013      0.364836      0.470523      0.560174      0.597127      0.633119      0.631929
  54   5 2151.7707    0.9482  0.9724 10.6023  0.0000  0.0149   0.0126   0.0389    0.0561   0.0000   441.7707      0.651866       20.9139     -0.127668      -1.86695     -0.146917      0.441405      0.576340      0.646633      0.726483      0.742484      0.769988
  54   6 2356.8330    1.4193  1.2552 11.3878  0.0000  0.0174   0.0173   0.0461    0.0605   0.0000   442.8593       1.73518       22.6228      0.556091      -3.05606      0.642752      0.516929      0.694637      0.791204      0.863225      0.899810      0.931350
  54   7 2552.4516    2.0712  1.3416 12.0122  0.0000  0.0177   0.0238   0.0475    0.0610   0.0000   442.0311       1.92326       21.7907       2.26181      -2.76616       1.53751      0.558198      0.768118      0.843117      0.933386      0.954679      0.969587
  54   8 2744.7328    2.8985  1.2560 12.6458  0.0000  0.0164   0.0340   0.0445    0.0673   0.0000   441.3209       3.51746       20.5380       2.46243      -2.91963      0.213064      0.496156      0.671633      0.765164      0.839396      0.846945      0.892881
  54   9 2934.1933    3.7725  1.2414 13.2255  0.0000  0.0163   0.0440   0.0439    0.0654   0.0000   441.7898       3.77998       20.8057       2.03626      -1.84507      0.103165      0.504443      0.693654      0.765490      0.834541      0.868219      0.889748
  54  10 3119.7681    4.1428  1.3480 13.7226  0.0000  0.0179   0.0481   0.0469    0.0563   0.0000   442.3345       4.28078       22.6530       1.67896      -2.44312      0.365970      0.530748      0.716040      0.786963      0.870647      0.890451      0.936311
  54  11 3302.4415    3.8479  1.9020 13.2297  0.0000  0.0209   0.0370   0.0558    0.0448   0.0000   442.0942       7.17358       21.2429       4.10557      0.916585      -1.02484      0.622344      0.832350      0.923662       1.04434       1.08219       1.11829
  54  12 3483.2368    3.0503  3.2382 12.4498 -0.0000  0.0282   0.0221   0.0766    0.0334   0.0000   442.5365       9.04556       20.6165       1.99649      -1.92118      0.941866      0.848033       1.12831       1.25237       1.41331       1.48619       1.51518
  54  13 3662.4970    2.4418  5.4556 11.8522  0.0008  0.0407   0.0139   0.1115    0.0284   0.0000   442.7384       6.49441       25.3197       4.19586      -7.38161      -1.68766       1.23174       1.64597       1.86939       2.02450       2.12447       2.18210
  54  14 3839.9365    1.8650  7.6036 11.6846 -0.0008  0.0599   0.0096   0.1601    0.0250   0.0000   446.2618       10.2471       27.5702       4.81961      -1.15875      -2.32051       1.74591       2.36879       2.67381       2.94404       3.06256       3.18272
  55   1 1156.9242    0.0655  0.0393 10.2133 -0.0007  0.0127   0.0075   0.0172    0.0164   0.0000   440.6983       2.05877       19.9135       1.98336      -5.38995      0.889641      0.578544      0.618282      0.842866      0.788403      0.860080      0.712268
  55   2 1465.1546    0.1744  0.1482 10.0412  0.0000  0.0087   0.0067   0.0176    0.0183   0.0000   441.9252     -0.135510       21.4847     -0.276620      -3.00053     -0.484829      0.327364      0.441514      0.480339      0.521239      0.606988      0.573482
  55   3 1720.6445    0.3599  0.3862 10.0535  0.0000  0.0103   0.0076   0.0244    0.0263   0.0000   442.0851     -0.123703       22.8156      0.562944      -2.91180     -0.876944      0.311763      0.422061      0.462813      0.513867      0.584812      0.561654
  55   4 1948.0507    0.6269  0.6717 10.2453  0.0000  0.0122   0.0098   0.0324    0.0399   0.0000   441.7519    -0.0471019       22.6988     -0.162413      -1.99311      0.225147      0.362682      0.463785      0.526368      0.571198      0.591273      0.625358
  55   5 2165.6426    0.9869  0.9958 10.6257  0.0000  0.0152   0.0128   0.0377    0.0598   0.0000   442.5233       1.21238       20.1332      -1.65868      -3.30799      0.407433      0.460318      0.617257      0.691820      0.752684      0.807875      0.845046
  55   6 2371.4190    1.5167  1.2284 11.3450  0.0000  0.0163   0.0178   0.0446    0.0613   0.0000   442.1437       2.74605       23.2533     -0.971676      -2.37993     -0.552092      0.492894      0.672251      0.740691      0.824063      0.884696      0.895114
  55   7 2567.9650    2.1687  1.2905 12.2023  0.0000  0.0169   0.0255   0.0460    0.0593   0.0000   441.1142       2.80209       20.9920     -0.120956      -2.91820     -0.381973      0.516682      0.691704      0.778901      0.872044      0.890813      0.950460
  55   8 2761.3124    2.9697  1.2192 12.8814  0.0000  0.0164   0.0360   0.0445    0.0672   0.0000   441.6215       2.50460       21.9677      0.302780      -2.28307     -0.211695      0.491317      0.667719      0.741053      0.819917      0.822094      0.833686
  55   9 2951.5710    3.8885  1.2249 13.3350  0.0000  0.0158   0.0454   0.0440    0.0640   0.0000   441.9924       4.35831       21.9464       2.38582      -1.24373    -0.0306917      0.474620      0.633437      0.697508      0.807403      0.840258      0.859031
  55  10 3137.8846    4.2106  1.4641 13.4357  0.0000  0.0178   0.0453   0.0478    0.0570   0.0000   442.4679       5.78252       21.1722       2.07626      -4.50508      0.683688      0.518709      0.710748      0.781798      0.845938      0.889607      0.909626
  55  11 3321.2377    3.7348  2.1280 13.0900  0.0000  0.0220   0.0332   0.0583    0.0403   0.0000   440.8670       6.86591       22.1661       3.30802      -4.20006      -1.00319      0.646391      0.877197      0.969805       1.10345       1.12462       1.17315
  55  12 3502.8921    3.0153  3.4687 12.3157  0.0006  0.0287   0.0207   0.0784    0.0331   0.0000   442.2125       9.07113       19.8860       4.87044       2.54318       1.08088      0.854938       1.13050       1.27523       1.40198       1.47349       1.52624
  55  13 3682.8190    2.3483  5.7358 11.8193  0.0000  0.0425   0.0128   0.1182    0.0279   0.0000   443.3575       6.63901       23.4465       2.87237     -0.751945       3.31243       1.25850       1.65401       1.86691       2.06527       2.16087       2.24556
  55  14 3861.1013    1.8636  8.5529 11.6045  0.0009  0.0632   0.0086   0.1755    0.0245   0.0000   441.4364       13.4423       20.6444       9.28514      -3.23158      -5.21091       1.84623       2.45365       2.79727       3.03937       3.20078       3.23925
  56   1 1165.8954    0.0563  0.0365 10.1526  0.0000  0.0123   0.0073   0.0147    0.0160   0.0000   441.2361     -0.828714       20.3392       2.33941      -2.93856     -0.477429      0.398512      0.536454      0.681175      0.759145      0.787653      0.769773
  56   2 1475.7857    0.1737  0.1603 10.0652  0.0000  0.0074   0.0062   0.0186    0.0182   0.0000   442.6499      0.269692       21.7828    -0.0193973      -3.18895      0.386655      0.211764      0.284854      0.335343      0.356991      0.363675      0.350324
  56   3 1731.9831    0.3812  0.3799 10.0141  0.0000  0.0094   0.0078   0.0235    0.0261   0.0000   441.8051     -0.832436       21.2323      0.154362      -3.85411     -0.404608      0.278497      0.362164      0.413976      0.437210      0.476660      0.470647
  56   4 1960.6665    0.6475  0.6798 10.2719  0.0000  0.0125   0.0099   0.0308    0.0400   0.0000   441.8808     0.0952203       21.9621    -0.0514087      -3.42057      0.437961      0.357438      0.474031      0.538701      0.612459      0.644961      0.683815
  56   5 2179.4394    1.0144  0.9973 10.7820  0.0000  0.0151   0.0132   0.0387    0.0553   0.0000   441.1219      0.250841       22.2117      0.997469      -1.34776     -0.951596      0.433215      0.584346      0.647077      0.740643      0.766204      0.799366
  56   6 2385.8216    1.5393  1.3203 11.4976  0.0000  0.0173   0.0177   0.0468    0.0550   0.0000   441.7641       2.40702       21.9906      0.683668      -2.64953     -0.328664      0.509866      0.685175      0.760980      0.849503      0.884483      0.906051
  56   7 2583.3939    2.2784  1.3590 11.9677  0.0000  0.0167   0.0250   0.0453    0.0614   0.0000   441.4987       2.74876       20.8846       1.12163      -2.09003   -0.00725559      0.487334      0.636875      0.704634      0.798032      0.823752      0.857448
  56   8 2777.7674    3.0375  1.1899 13.0452  0.0000  0.0162   0.0373   0.0433    0.0632   0.0000   442.7531       3.37939       21.9504       1.46557      -2.48858      0.327518      0.490465      0.648410      0.722744      0.816576      0.849739      0.873359
  56   9 2968.8276    3.8114  1.2453 13.5330  0.0000  0.0167   0.0451   0.0441    0.0577   0.0000   441.3494       4.61771       20.6883      0.993052      -2.61007     -0.669554      0.511497      0.691646      0.800631      0.871353      0.879430      0.911623
  56  10 3155.8485    4.1381  1.4552 13.5666  0.0000  0.0180   0.0448   0.0478    0.0528   0.0000   441.5600       6.12067       20.7362       1.42149      -1.67894      -1.15946      0.519017      0.696602      0.751866      0.849859      0.866523      0.907747
  56  11 3340.0701    3.6254  2.1875 13.0171  0.0000  0.0219   0.0315   0.0596    0.0393   0.0000   441.6101       7.55895       21.6879       3.30340      -1.25939     0.0957373      0.659221      0.857320      0.978287       1.06796       1.12197       1.17496
  56  12 3522.3850    2.9039  3.6926 12.3032  0.0000  0.0301   0.0194   0.0836    0.0310   0.0000   441.2291       8.73629       21.5310       6.19275     -0.168815      0.716182      0.863527       1.13249       1.31839       1.44347       1.52307       1.57749
  56  13 3703.0390    2.3226  6.3602 11.7116  0.0004  0.0459   0.0118   0.1261    0.0280   0.0000   443.1326       10.2186       20.1245       4.79237      -2.83424    -0.0845529       1.31925       1.76182       1.98551       2.17429       2.28041       2.33361
  56  14 3881.9871    1.8128  8.9323 11.5346 -0.0009  0.0665   0.0080   0.1820    0.0243   0.0000   439.6236       9.10844       23.2757       2.63490      -3.79996      0.264205       1.89184       2.52829       2.89457       3.13351       3.32675       3.45711
  57   1 1174.7522    0.0773  0.0840 10.1798  0.0000  0.0132   0.0066   0.0236    0.0162   0.0000   440.7434      0.331303       22.0463     -0.547771      -3.14257     -0.671793      0.333486      0.449521      0.617773      0.525506      0.641556      0.591205
  57   2 1486.3196    0.1907  0.2053 10.0245  0.0000  0.0082   0.0061   0.0230    0.0188   0.0000   442.2689     -0.414523       22.5667    -0.0378656      -3.08932      0.135139      0.244183      0.322075      0.377789      0.420247      0.422966      0.399472
  57   3 1743.2151    0.3757  0.4285 10.0584  0.0000  0.0107   0.0074   0.0262    0.0266   0.0000   442.0708     -0.159530       21.8290     -0.585652      -2.90719      0.383083      0.299355      0.418888      0.451370      0.492432      0.512596      0.546496
  57   4 1973.1658    0.6621  0.6877 10.2746  0.0000  0.0118   0.0100   0.0320    0.0399   0.0000   441.8447     -0.156883       21.7490     -0.790265      -4.24318    -0.0234550      0.345203      0.457656      0.509625      0.583160      0.596414      0.617398
  57   5 2193.0604    1.0484  1.0107 10.8473  0.0000  0.0149   0.0135   0.0391    0.0566   0.0000   442.5452      0.718669       21.3098     -0.392924      -2.83791     -0.124992      0.423831      0.553555      0.631100      0.694826      0.743799      0.753329
  57   6 2400.1758    1.5822  1.2866 11.4333  0.0000  0.0167   0.0180   0.0449    0.0588   0.0000   443.5655      0.718318       22.1694       2.02744      -3.56088      0.986851      0.479471      0.640455      0.707053      0.797896      0.841495      0.854098
  57   7 2598.6713    2.3367  1.3202 12.1703  0.0000  0.0165   0.0262   0.0458    0.0611   0.0000   442.7682       3.05261       22.1047     0.0550028      -2.16173     -0.775432      0.470386      0.635080      0.699855      0.787286      0.823681      0.870033
  57   8 2794.1405    3.1149  1.2306 12.8795  0.0000  0.0160   0.0361   0.0432    0.0626   0.0000   442.2452       4.06272       20.9731       1.12255      -1.38552      -1.08379      0.461230      0.625383      0.676795      0.738555      0.761699      0.797948
  57   9 2985.9515    4.0263  1.2469 13.3750 -0.0004  0.0161   0.0463   0.0423    0.0671   0.0000   442.0069       5.13839       22.4093       1.50551      -1.71598     -0.840763      0.459246      0.615887      0.676566      0.767140      0.798777      0.823357
  57  10 3173.6862    4.1750  1.5341 13.3913  0.0000  0.0178   0.0431   0.0484    0.0552   0.0000   441.4257       6.24803       22.2474       1.99276      -3.47268      -2.89571      0.513676      0.691112      0.780031      0.843702      0.889866      0.910957
  57  11 3358.5750    3.5926  2.1882 13.0595 -0.0000  0.0221   0.0313   0.0598    0.0391   0.0000   442.4941       5.17998       22.4923       1.90419      -3.11477     -0.503852      0.625348      0.848173      0.947997       1.04133       1.10203       1.13223
  57  12 3541.7276    2.8972  4.1257 12.1120  0.0000  0.0316   0.0178   0.0858    0.0311   0.0000   441.0875       7.98065       20.8283      0.638522      -2.13023     -0.854815      0.913483       1.23074       1.38764       1.52433       1.61218       1.65572
  57  13 3723.2268    2.2485  6.2841 11.7999  0.0000  0.0464   0.0117   0.1264    0.0270   0.0000   444.4798       11.5123       20.5184       4.75583      -4.68778      -1.50980       1.31961       1.75616       1.99087       2.15744       2.26423       2.35174
  57  14 3902.7264    1.7698  9.2944 11.5905  0.0013  0.0695   0.0078   0.1878    0.0232   0.0000   438.9801       14.9053       24.5723      -1.52294      -8.50180      -10.2230       1.93421       2.61268       2.97733       3.26278       3.42876       3.54495
  58   1 1183.5585    0.0854  0.0636 10.1669  0.0000  0.0105   0.0070   0.0161    0.0160   0.0000   441.0034     -0.276757       22.2793     -0.292232      -3.76073      0.228634      0.295776      0.325370      0.439888      0.448597      0.423091      0.468347
  58   2 1496.6833    0.1799  0.1829 10.0585  0.0000  0.0084   0.0060   0.0179    0.0182   0.0000   442.3107     -0.215183       21.7280     -0.426864      -3.35321     -0.291662      0.252085      0.345112      0.396408      0.424560      0.436198      0.456436
  58   3 1754.3170    0.3957  0.4729 10.0523  0.0000  0.0110   0.0075   0.0275    0.0284   0.0000   442.1231      0.306122       22.2287     0.0533057      -2.80042     -0.593775      0.320520      0.387145      0.453607      0.503840      0.540930      0.543052
  58   4 1985.5669    0.6815  0.7335 10.2805  0.0000  0.0126   0.0099   0.0321    0.0422   0.0000   442.4959      0.807838       21.3529      0.476675      -4.19798    0.00524417      0.368511      0.487956      0.559153      0.598643      0.636393      0.652858
  58   5 2206.5564    1.0808  1.0734 10.8200  0.0000  0.0152   0.0134   0.0406    0.0582   0.0000   442.7211       1.71443       22.0702      -1.42257      -2.23966      0.668679      0.424804      0.576283      0.632679      0.709358      0.735263      0.742583
  58   6 2414.3455    1.6487  1.3611 11.5154  0.0000  0.0174   0.0182   0.0450    0.0571   0.0000   441.3168       1.70540       22.0597       1.59665      -4.96575     -0.300432      0.499572      0.669812      0.754224      0.827988      0.875557      0.917047
  58   7 2613.8433    2.3777  1.3881 12.1695  0.0000  0.0169   0.0255   0.0455    0.0588   0.0000   441.6902       2.31926       21.7274       2.39438      -4.29368      0.907450      0.468995      0.620162      0.704877      0.772658      0.787369      0.841581
  58   8 2810.2847    3.1992  1.2150 12.9608  0.0000  0.0161   0.0373   0.0420    0.0689   0.0000   441.6529       4.71825       20.0023       1.73846      -2.10268      0.113918      0.462914      0.624271      0.682612      0.777696      0.823743      0.846897
  58   9 3002.9267    4.0593  1.2172 13.5339 -0.0027  0.0160   0.0469   0.0426    0.0614   0.0000   440.8851       4.84956       20.8926       2.84403      -3.65540      0.817147      0.436401      0.597324      0.666321      0.727621      0.767283      0.790981
  58  10 3191.3473    4.1649  1.6178 13.3792  0.0000  0.0180   0.0413   0.0490    0.0484   0.0000   441.7796       5.61755       21.6367       1.59134      -3.86258      -1.05680      0.511567      0.683294      0.773592      0.841566      0.883511      0.931789
  58  11 3377.1565    3.5149  2.4355 12.9194  0.0000  0.0230   0.0287   0.0629    0.0378   0.0000   440.8773       7.28608       21.3810       4.16688      -3.41377     -0.136966      0.662681      0.885999      0.983153       1.10311       1.14467       1.17934
  58  12 3561.0381    2.7555  4.1368 12.2541 -0.0000  0.0323   0.0173   0.0894    0.0288   0.0000   442.0043       8.05690       19.4551       2.40221      -2.32294     -0.965165      0.922604       1.23111       1.37847       1.50906       1.61930       1.66263
  58  13 3743.1119    2.1477  6.5269 11.8882 -0.0013  0.0493   0.0112   0.1334    0.0259   0.0000   442.0843       10.4110       16.5054       2.44646      0.485646      -1.72251       1.35786       1.80663       2.08802       2.28213       2.38894       2.46272
  58  14 3923.3276    1.6779  9.2502 11.6380  0.0006  0.0719   0.0078   0.1931    0.0230   0.0000   437.8762       14.7759       21.8657       4.08288      0.304681      -7.01041       1.95401       2.60755       2.98527       3.24071       3.42310       3.57526
  59   1 1192.2519    0.0740  0.0925 10.1325  0.0000  0.0131   0.0067   0.0284    0.0162   0.0000   440.5299     0.0275721       21.9495      0.548466      -3.56293    -0.0268381      0.349987      0.434268      0.499436      0.544259      0.540139      0.541292
  59   2 1506.9731    0.2000  0.1960 10.0063  0.0000  0.0075   0.0062   0.0199    0.0184   0.0000   441.9789     -0.424087       22.0909      0.864373      -3.34247     -0.900505      0.209454      0.265802      0.325059      0.339848      0.369245      0.399677
  59   3 1765.2840    0.4224  0.4608 10.0377  0.0000  0.0105   0.0078   0.0266    0.0287   0.0000   442.1388     -0.508647       21.8652      0.680018      -3.62219     -0.523611      0.308005      0.405070      0.446504      0.481326      0.509529      0.555796
  59   4 1997.8631    0.7116  0.7695 10.1907  0.0000  0.0122   0.0100   0.0333    0.0442   0.0000   442.7852      0.116573       21.9307     -0.248543      -3.05096      0.385136      0.346008      0.451463      0.509811      0.540050      0.584209      0.593492
  59   5 2219.9067    1.1066  1.0817 10.9275  0.0000  0.0153   0.0136   0.0406    0.0563   0.0000   442.6452      0.983496       21.7404       1.66386      -2.75686      0.200593      0.427051      0.580369      0.656567      0.734385      0.779666      0.809380
  59   6 2428.4204    1.6897  1.4076 11.5031  0.0000  0.0174   0.0183   0.0466    0.0573   0.0000   443.0278       2.20901       22.4406       1.39283      -1.40893     -0.391139      0.469907      0.650745      0.703207      0.801088      0.809459      0.848686
  59   7 2628.8936    2.4208  1.3783 12.2355  0.0000  0.0170   0.0259   0.0441    0.0577   0.0000   442.5233       2.29226       20.0621       2.49534      -3.15919     -0.742018      0.481362      0.631669      0.726934      0.806039      0.846182      0.890046
  59   8 2826.3249    3.2797  1.2382 13.0115  0.0000  0.0156   0.0372   0.0438    0.0603   0.0000   442.0258       2.36200       20.8492      0.545646      -2.93787     -0.912164      0.425304      0.576372      0.629316      0.721662      0.731064      0.755265
  59   9 3019.7455    4.1739  1.2257 13.3747  0.0000  0.0153   0.0464   0.0405    0.0642   0.0000   442.1162       4.38747       23.2152       3.54274      -2.49909      0.634681      0.440759      0.571918      0.654720      0.725803      0.751571      0.780123
  59  10 3208.9667    4.1433  1.6576 13.4540  0.0000  0.0185   0.0407   0.0499    0.0467   0.0000   442.2486       6.11027       21.4707       2.45199      -2.44002     -0.204247      0.524459      0.701757      0.778163      0.865328      0.902102      0.953007
  59  11 3395.4917    3.4842  2.6337 12.7089 -0.0001  0.0239   0.0266   0.0642    0.0380   0.0000   442.3843       6.66493       21.4189       1.20740      -3.33983      0.283706      0.655055      0.875525      0.957130       1.08776       1.13281       1.14591
  59  12 3580.1152    2.7518  4.4213 12.0881  0.0001  0.0335   0.0164   0.0901    0.0300   0.0000   442.0210       8.45443       19.3972       5.43145      -3.37897      -1.89886      0.930614       1.23225       1.37815       1.53236       1.59910       1.66979
  59  13 3762.8366    2.1619  7.2651 11.7400  0.0022  0.0531   0.0104   0.1420    0.0269   0.0000   439.7039       10.3074       19.9929       5.26381       2.05337       1.42900       1.43824       1.93986       2.19968       2.43533       2.52504       2.61345
  60   1 1200.8547    0.0809  0.0810 10.1588  0.0000  0.0108   0.0064   0.0212    0.0159   0.0000   441.2856      0.159946       22.0310      0.132895      -3.67623      0.537863      0.270928      0.399291      0.437558      0.534336      0.494707      0.526857
  60   2 1517.1081    0.2064  0.2167  9.9973  0.0000  0.0086   0.0060   0.0199    0.0188   0.0000   442.0763    -0.0307156       22.1026      0.464793      -2.86293     -0.909912      0.220866      0.286080      0.353454      0.385632      0.432854      0.411304
  60   3 1776.1496    0.4360  0.4690 10.0485  0.0000  0.0104   0.0079   0.0258    0.0287   0.0000   442.2967      -1.28406       22.1023      0.405190      -1.84102      0.288121      0.284901      0.367071      0.421883      0.476586      0.525041      0.501108
  60   4 2010.0930    0.7187  0.7499 10.3708  0.0000  0.0125   0.0102   0.0319    0.0422   0.0000   442.1470     0.0211039       22.0379      0.241041      -2.91962     -0.334598      0.330810      0.458335      0.512789      0.570590      0.604324      0.601991
  60   5 2233.1089    1.1485  1.0753 11.0570  0.0000  0.0150   0.0142   0.0409    0.0542   0.0000   442.2237       2.28963       23.6564      0.270709      -3.43788     0.0437449      0.398025      0.527064      0.599153      0.669743      0.687287      0.711266
  60   6 2442.3232    1.7655  1.3662 11.5181  0.0000  0.0165   0.0188   0.0449    0.0573   0.0000   442.3787       2.64221       22.9466      0.646926      -2.04912      0.505778      0.448784      0.606280      0.682369      0.760371      0.810387      0.816223
  60   7 2643.8838    2.4704  1.4020 12.4183  0.0000  0.0168   0.0266   0.0467    0.0520   0.0000   441.8432       3.40176       21.3040       1.70281      -1.85753      0.547174      0.450028      0.608425      0.666479      0.752412      0.783027      0.821402
  60   8 2842.2955    3.3901  1.2795 13.0033  0.0000  0.0160   0.0377   0.0428    0.0649   0.0000   442.1367       4.04668       21.4887       2.38489      -1.74048     -0.850614      0.440228      0.591268      0.650778      0.735596      0.772745      0.774978
  60   9 3036.4419    4.1738  1.2286 13.5007  0.0000  0.0156   0.0463   0.0410    0.0615   0.0000   440.9605       3.62196       21.8714      0.980784      -1.94026     -0.730976      0.440132      0.582419      0.648940      0.713667      0.750716      0.794186
  60  10 3226.3826    4.0933  1.7329 13.3281  0.0000  0.0187   0.0389   0.0509    0.0480   0.0000   441.3532       6.43515       21.3001       2.94955      -1.32055      -1.28374      0.520918      0.702910      0.777428      0.846320      0.891865      0.928667
  60  11 3413.7398    3.3849  2.7788 12.6632  0.0000  0.0243   0.0248   0.0658    0.0352   0.0000   441.9824       7.75022       21.2110       3.68124      -2.58232      -1.64908      0.663204      0.888168      0.985922       1.09431       1.16349       1.19488
  60  12 3599.1040    2.6284  4.6096 12.1547 -0.0001  0.0350   0.0156   0.0959    0.0280   0.0000   440.3555       6.65177       21.8364       2.14175      -4.38512      0.234562      0.937297       1.25377       1.40907       1.57297       1.65753       1.71786
  60  13 3782.5344    2.0452  7.3204 11.7525 -0.0011  0.0538   0.0097   0.1475    0.0259   0.0000   441.9313       9.54683       21.6071       5.16800      -4.37755       4.84259       1.42437       1.93520       2.18602       2.39343       2.52859       2.60550
  61   1 1209.3809    0.0841  0.0871 10.1417  0.0000  0.0111   0.0061   0.0210    0.0158   0.0000   440.8200      0.415352       22.4588      0.316364      -4.44681    -0.0619053      0.285300      0.366329      0.435475      0.468856      0.477224      0.528198
  61   2 1527.1067    0.2010  0.1988 10.0180  0.0000  0.0076   0.0060   0.0189    0.0183   0.0000   442.3063     -0.220878       21.8068      0.784991      -3.22234      -1.08310      0.196932      0.261280      0.305538      0.349895      0.353835      0.380519
  61   3 1786.9019    0.4265  0.4711 10.1197  0.0000  0.0107   0.0077   0.0261    0.0282   0.0000   442.0032      0.509064       21.9941      0.783331      -3.02562     -0.256679      0.274014      0.370707      0.426744      0.441229      0.498154      0.491248
  61   4 2022.1531    0.7544  0.8000 10.3154  0.0000  0.0129   0.0102   0.0324    0.0472   0.0000   442.5262       1.18389       21.4593    -0.0265146      -3.02909      0.907070      0.344573      0.465014      0.510963      0.581183      0.615372      0.629724
  61   5 2246.1707    1.1899  1.1523 10.9471  0.0000  0.0155   0.0140   0.0410    0.0600   0.0000   442.6036       1.63549       21.1102      0.536255      -4.70290      0.569049      0.404647      0.535930      0.605174      0.668812      0.690588      0.733789
  61   6 2456.1316    1.8177  1.3615 11.6936  0.0000  0.0165   0.0193   0.0443    0.0536   0.0000   440.8821       1.46257       21.4984       1.81514      -1.83976       1.83710      0.443525      0.599702      0.672862      0.736236      0.774088      0.812522
  61   7 2658.7489    2.5218  1.3611 12.4208  0.0000  0.0166   0.0271   0.0443    0.0548   0.0000   443.4469       2.45662       22.6652       1.67979      -3.03446      -1.61184      0.452277      0.613597      0.685582      0.774204      0.804226      0.824925
  61   8 2858.1198    3.4511  1.2811 13.0981 -0.0003  0.0159   0.0380   0.0428    0.0575   0.0000   441.4765       4.09546       21.7599      0.916122      -3.64758      0.147951      0.445452      0.580008      0.669106      0.727723      0.747944      0.767437
  61   9 3053.0215    4.1694  1.3349 13.5438  0.0000  0.0159   0.0452   0.0443    0.0568   0.0000   442.4340       4.56269       21.7079       2.45066      -2.87059      -1.52661      0.433326      0.574719      0.639600      0.729109      0.758971      0.778299
  61  10 3243.7074    4.0137  1.8549 13.3559  0.0001  0.0195   0.0368   0.0518    0.0430   0.0000   441.9038       6.72643       20.3507       3.62630      -1.49566     -0.662183      0.529646      0.700860      0.786581      0.884212      0.925440      0.951621
  61  11 3431.8270    3.2862  2.9203 12.6732 -0.0000  0.0254   0.0237   0.0673    0.0339   0.0000   442.5614       6.34912       22.5961       3.38796      -1.74377      -1.53624      0.673315      0.898508       1.03910       1.13694       1.18631       1.20624
  61  12 3617.8682    2.5776  5.0459 12.0691  0.0000  0.0368   0.0143   0.1021    0.0277   0.0000   442.4463       6.96622       20.2677     -0.872716      -2.38606      -1.27262      0.976726       1.30503       1.47690       1.63322       1.69216       1.75516
  61  13 3801.9870    2.0324  7.6893 11.7529  0.0014  0.0562   0.0092   0.1518    0.0251   0.0000   441.5579       12.0937       20.8200       4.10606      0.370491      -1.60418       1.47454       1.99065       2.26766       2.48227       2.62164       2.70881
  62   1 1217.8193    0.0774  0.0756 10.1660  0.0000  0.0124   0.0062   0.0217    0.0156   0.0000   440.9623      0.830228       21.5691     -0.236667      -3.02180      0.165047      0.383402      0.553447      0.607398      0.635217      0.642614      0.668862
  62   2 1537.0301    0.2129  0.2191 10.0233  0.0000  0.0091   0.0063   0.0217    0.0188   0.0000   442.0832     -0.252707       21.9056      0.720883      -3.11553      0.703725      0.374482      0.804396      0.707848      0.959792       1.01648       1.33351
  62   3 1797.4957    0.4483  0.4810 10.1526  0.0000  0.0101   0.0079   0.0265    0.0275   0.0000   442.3967      0.564056       21.7109      0.658279      -3.36799      -1.05484      0.275622      0.338448      0.387032      0.425086      0.464757      0.478137
  62   4 2034.1712    0.7514  0.8635 10.4457  0.0000  0.0136   0.0101   0.0355    0.0454   0.0000   442.5873   -0.00238587       21.7969     -0.960743      -1.75423      0.130796      0.354795      0.476219      0.514216      0.578533      0.625937      0.642549
  62   5 2259.1413    1.2294  1.1955 11.0699  0.0000  0.0156   0.0144   0.0430    0.0594   0.0000   442.8772       1.12087       21.7083      0.696496      -3.57127     -0.702131      0.420581      0.571122      0.646065      0.731221      0.770679      0.800049
  62   6 2469.8454    1.8594  1.3694 11.7304  0.0000  0.0166   0.0195   0.0438    0.0537   0.0000   443.2946       1.17688       22.6979     0.0354746      -1.89455      0.707089      0.435926      0.583308      0.647356      0.714842      0.752155      0.806405
  62   7 2673.5392    2.6692  1.3483 12.4023  0.0000  0.0160   0.0283   0.0432    0.0620   0.0000   442.8281       1.50097       20.8884       1.73419      -2.97974     -0.521604      0.431914      0.570218      0.629958      0.701911      0.776002      0.775107
  62   8 2873.8199    3.5658  1.3054 13.0719  0.0000  0.0158   0.0381   0.0419    0.0593   0.0000   442.2456       5.49872       19.7656       1.61902      -3.91628      0.789616      0.415186      0.546387      0.613260      0.686402      0.722499      0.757416
  62   9 3069.4960    4.1420  1.3658 13.3730  0.0000  0.0163   0.0431   0.0420    0.0577   0.0000   442.0028       5.56986       19.8027     -0.303450      -2.73291     -0.991646      0.444817      0.596413      0.672063      0.740175      0.777901      0.799065
  62  10 3260.9477    4.0143  1.8130 13.3636  0.0000  0.0192   0.0366   0.0508    0.0426   0.0000   441.9049       5.20356       21.8931       2.74394      -3.58146       1.02343      0.508242      0.684658      0.764275      0.844874      0.889131      0.923886
  62  11 3449.7405    3.2224  3.1130 12.6099 -0.0000  0.0261   0.0219   0.0696    0.0312   0.0000   442.3578       7.68044       17.5595      0.320178     -0.693385      0.810300      0.667689      0.911609       1.02144       1.14406       1.19491       1.26064
  62  12 3636.6115    2.5369  5.3152 12.0432  0.0000  0.0387   0.0137   0.1054    0.0277   0.0000   440.4315       6.87131       22.3184       4.47389      -4.48625      -3.00547       1.00537       1.37045       1.52161       1.69354       1.76576       1.81493
  62  13 3821.5338    1.9624  8.2987 11.8177 -0.0009  0.0614   0.0087   0.1659    0.0236   0.0000   443.9293       6.41458       27.2935       6.18525      -4.84344     -0.241484       1.57590       2.15660       2.41691       2.67031       2.82882       2.92392
  63   1 1226.2419    0.0960  0.0828 10.1483  0.0000  0.0097   0.0064   0.0185    0.0156   0.0000   440.6987     -0.270545       22.2828      0.118172      -3.54430      0.472452      0.221530      0.294365      0.356375      0.415631      0.386200      0.386799
  63   2 1546.8051    0.2157  0.2198 10.0190  0.0000  0.0076   0.0060   0.0196    0.0185   0.0000   442.3378    0.00753499       21.9263     -0.464124      -3.12581      0.490389      0.196272      0.246579      0.293864      0.313455      0.334921      0.346273
  63   3 1808.0383    0.4693  0.5534 10.1168  0.0000  0.0108   0.0078   0.0291    0.0306   0.0000   442.8635      0.126763       21.6991      0.145516      -2.86553      0.172218      0.299126      0.384725      0.447665      0.471770      0.507983      0.501255
  63   4 2046.0583    0.7726  0.8944 10.4682  0.0000  0.0137   0.0101   0.0355    0.0461   0.0000   442.8399      0.743646       22.0877     0.0131027      -2.36925      0.872537      0.353004      0.480898      0.527557      0.598384      0.626375      0.639683
  63   5 2271.9318    1.2394  1.1905 11.1396  0.0000  0.0161   0.0145   0.0413    0.0581   0.0000   442.3349       1.02239       22.0788     0.0877387      -3.10911       1.27826      0.411343      0.562295      0.646205      0.719991      0.758643      0.752641
  63   6 2483.3926    1.8866  1.4151 11.7462  0.0000  0.0171   0.0195   0.0446    0.0525   0.0000   442.9262       1.52851       22.7753       1.35646      -3.52151      -1.49385      0.423310      0.600925      0.652026      0.742259      0.759607      0.799098
  63   7 2688.1381    2.7219  1.4386 12.2913  0.0000  0.0165   0.0271   0.0432    0.0580   0.0000   441.9593       3.29102       22.3577     -0.226955      -2.90143      -1.25302      0.425550      0.590485      0.639765      0.737567      0.754446      0.792513
  63   8 2889.3955    3.6365  1.3348 13.0947  0.0000  0.0158   0.0383   0.0425    0.0605   0.0000   443.3149       4.81744       20.7789       1.25940      -4.77879     -0.739180      0.417528      0.556835      0.615234      0.687924      0.715725      0.755166
  63   9 3085.7658    4.2254  1.4523 13.4818  0.0000  0.0166   0.0427   0.0448    0.0523   0.0000   441.4306       5.92511       21.2889       1.95861      -2.76291      -1.54238      0.424142      0.568529      0.634310      0.711593      0.737991      0.764005
  63  10 3278.0160    3.9018  1.9816 13.1944 -0.0005  0.0200   0.0340   0.0529    0.0426   0.0000   441.6175       7.78703       19.7611       2.43272      -2.12851     -0.874863      0.529582      0.723078      0.801743      0.879242      0.932269      0.970181
  63  11 3467.6603    3.1918  3.2997 12.4821  0.0000  0.0268   0.0209   0.0701    0.0319   0.0000   441.4124       7.30038       20.8483       2.43103      -2.29971      0.537627      0.695006      0.931466       1.05106       1.15522       1.23137       1.27503
  63  12 3655.1547    2.4648  5.4999 12.0703  0.0000  0.0403   0.0132   0.1108    0.0272   0.0000   442.6119       9.39379       20.0366      0.246346      -3.62790      -3.15212       1.03748       1.38717       1.58678       1.72295       1.85353       1.90391
  63  13 3840.5526    1.8942  8.0591 11.8439  0.0004  0.0604   0.0088   0.1631    0.0237   0.0000   439.4580       9.34099       21.6490       3.41815      -2.82320       1.18100       1.52803       2.03631       2.34828       2.61208       2.73758       2.80065
  64   1 1234.5304    0.0920  0.1015 10.1090  0.0000  0.0117   0.0059   0.0216    0.0156   0.0000   440.7927    -0.0331441       21.9560   -0.00774375      -3.48440     -0.302555      0.265881      0.416415      0.435361      0.483873      0.467317      0.505016
  64   2 1556.4675    0.2275  0.2414 10.0043  0.0000  0.0084   0.0060   0.0204    0.0190   0.0000   442.4145     -0.359812       22.3393     0.0829108      -3.84670      0.311603      0.205558      0.262356      0.307832      0.340364      0.359645      0.397981
  64   3 1818.4463    0.4752  0.5511 10.0956  0.0000  0.0107   0.0078   0.0276    0.0306   0.0000   442.0144      0.176389       22.8731      0.395917      -4.33104      0.387073      0.272339      0.360318      0.406503      0.440363      0.485968      0.514414
  64   4 2057.8615    0.7950  0.8887 10.4224  0.0000  0.0132   0.0103   0.0354    0.0483   0.0000   442.0532      0.629558       22.1815      0.173457      -2.72865      0.415205      0.333356      0.443046      0.500574      0.567683      0.568674      0.598574
  64   5 2284.6437    1.2951  1.1792 11.1381  0.0000  0.0153   0.0148   0.0413    0.0593   0.0000   441.9056       1.21186       22.7437       1.69482      -3.45960      0.250111      0.381248      0.516227      0.559926      0.650753      0.664196      0.702503
  64   6 2496.8765    1.9319  1.4692 11.7691  0.0000  0.0169   0.0196   0.0465    0.0533   0.0000   442.9227       1.23194       22.2317      0.486404      -2.71388      0.727972      0.424206      0.562164      0.639914      0.692354      0.745626      0.762119
  64   7 2702.7159    2.7639  1.3174 12.6467  0.0000  0.0162   0.0295   0.0426    0.0567   0.0000   442.4243       2.13861       21.8020       1.56066      -2.86800      0.173862      0.414307      0.566942      0.628145      0.705864      0.750883      0.765825
  64   8 2904.8731    3.6817  1.2674 13.2744  0.0000  0.0157   0.0401   0.0414    0.0602   0.0000   442.6441       4.36796       22.3992       1.29756      -3.36653      -1.01736      0.390121      0.538745      0.580856      0.653984      0.696525      0.732081
  64   9 3102.0233    4.3443  1.4027 13.3964  0.0000  0.0160   0.0443   0.0430    0.0601   0.0000   441.9501       4.94895       20.9525       1.42412      -4.19590   -0.00531913      0.427675      0.579523      0.643435      0.710710      0.741519      0.764066
  64  10 3295.0206    3.8333  2.0662 13.1835  0.0000  0.0204   0.0320   0.0534    0.0382   0.0000   442.2039       6.13809       22.6634       3.63839      -3.43709      -1.87917      0.512942      0.705147      0.790871      0.898021      0.925932      0.965910
  64  11 3485.4293    3.0611  3.3737 12.6311  0.0000  0.0274   0.0204   0.0754    0.0292   0.0000   441.3468       6.96079       19.6825       1.63135      -3.10458     0.0369709      0.695196      0.928564       1.03814       1.16388       1.23554       1.27088
  64  12 3673.6471    2.4383  6.0328 12.0027  0.0006  0.0429   0.0123   0.1182    0.0272   0.0000   440.7702       6.35774       22.7689       7.09119     0.0305194      -3.11011       1.08952       1.45675       1.64614       1.81982       1.91749       1.96291
  64  13 3859.6739    1.8427  8.8595 11.8088 -0.0002  0.0658   0.0081   0.1783    0.0226   0.0000   441.2288       11.6345       26.0101       2.29904      -4.21440       1.49341       1.62576       2.18346       2.49000       2.73567       2.90919       2.99868
  65   1 1242.7792    0.1009  0.0977 10.1153  0.0000  0.0088   0.0058   0.0200    0.0155   0.0000   440.9944     -0.361891       21.9196     -0.439224      -3.03007     -0.477213      0.233829      0.287889      0.343190      0.361209      0.444069      0.399328
  65   2 1566.0370    0.2231  0.2697 10.0211  0.0000  0.0090   0.0057   0.0225    0.0189   0.0000   442.4184     -0.251406       22.2401      0.591215      -2.99415      0.218312      0.231965      0.312640      0.318558      0.348899      0.393833      0.415769
  65   3 1828.7667    0.4845  0.5598 10.1387  0.0000  0.0109   0.0078   0.0277    0.0305   0.0000   441.9123     0.0879298       22.1091       1.23580      -3.03700     -0.551216      0.270982      0.352750      0.398900      0.451333      0.471655      0.493369
  65   4 2069.5420    0.8191  0.9996 10.3965  0.0000  0.0139   0.0100   0.0378    0.0513   0.0000   442.3729       1.53634       21.6366      0.304662      -3.90273      0.121085      0.346797      0.457839      0.524481      0.585287      0.622259      0.622831
  65   5 2297.1562    1.3348  1.2644 11.2082  0.0000  0.0161   0.0149   0.0428    0.0575   0.0000   442.3940       2.17588       22.2064      0.559239      -4.40253     -0.651317      0.408494      0.553624      0.605686      0.678036      0.685954      0.724541
  65   6 2510.2107    1.9804  1.4541 11.8085  0.0000  0.0166   0.0199   0.0454    0.0526   0.0000   442.2342       1.53061       21.9174       1.18640      -1.95013      -1.51491      0.414356      0.557904      0.610026      0.682313      0.728158      0.751176
  65   7 2717.1210    2.8290  1.3835 12.6174  0.0000  0.0161   0.0290   0.0431    0.0536   0.0000   442.7301       3.93000       22.7180       1.20464      -4.31621     -0.211268      0.395204      0.536139      0.597231      0.666296      0.707046      0.742289
  65   8 2920.2569    3.7649  1.2848 13.3174  0.0000  0.0153   0.0404   0.0428    0.0595   0.0000   441.6535       3.96173       21.3015       2.19307      -2.34493      0.121527      0.381781      0.492960      0.563917      0.612268      0.642418      0.674878
  65   9 3118.1087    4.2875  1.4161 13.6236 -0.0052  0.0161   0.0436   0.0441    0.0526   0.0000   442.2248       4.62401       21.7325       2.85958      -3.98832      0.456009      0.403634      0.543040      0.593307      0.677949      0.689360      0.721703
  65  10 3311.8731    3.8374  2.1735 13.0480  0.0000  0.0206   0.0309   0.0551    0.0406   0.0000   441.8506       7.36346       21.7222       2.62123      -3.12353      -2.01704      0.506724      0.692786      0.773325      0.842753      0.907637      0.943417
  65  11 3503.1018    3.0448  3.6359 12.4549  0.0000  0.0283   0.0189   0.0765    0.0297   0.0000   442.1536       6.20354       19.5659       2.99125      -1.87786      0.115212      0.695218      0.938669       1.06209       1.15023       1.22789       1.25733
  65  12 3692.0880    2.3552  6.0547 12.0334 -0.0001  0.0435   0.0119   0.1212    0.0267   0.0000   440.0957       11.7310       19.3316       1.12956      -2.97271       3.52087       1.08800       1.44612       1.64221       1.81347       1.90429       1.94362
  65  13 3878.7798    1.8019  9.0728 11.7948  0.0000  0.0679   0.0079   0.1818    0.0223   0.0000   443.5039       4.92057       29.1361       4.40389      -1.43412      -4.46608       1.65538       2.25242       2.54343       2.85166       3.01973       3.09394
  66   1 1250.9395    0.0984  0.0917 10.1011  0.0000  0.0088   0.0057   0.0181    0.0153   0.0000   440.6286     -0.350517       21.9722     0.0789649      -2.35406      0.614949      0.219486      0.288129      0.342422      0.396461      0.410572      0.399366
  66   2 1575.4741    0.2363  0.2669 10.0321  0.0000  0.0088   0.0059   0.0209    0.0189   0.0000   441.9723    -0.0564609       21.6999      0.477517      -3.91647      0.204539      0.235050      0.309597      0.381398      0.401009      0.430123      0.439953
  66   3 1839.0166    0.5035  0.5689 10.1522  0.0000  0.0107   0.0079   0.0273    0.0305   0.0000   442.5333      0.510390       22.7742      0.288612      -2.83770      0.542460      0.254697      0.342014      0.377856      0.439525      0.470287      0.469520
  66   4 2081.1838    0.8478  0.9400 10.5997  0.0000  0.0136   0.0107   0.0368    0.0481   0.0000   443.3774      0.306769       21.7534     -0.273683      -2.60954     -0.183738      0.342482      0.473195      0.543665      0.615439      0.638050      0.663184
  66   5 2309.6100    1.3557  1.3585 11.1532  0.0000  0.0165   0.0143   0.0437    0.0524   0.0000   442.7812       1.37106       21.8971       1.37206      -4.16086     -0.798236      0.401977      0.543863      0.596179      0.693520      0.730919      0.760195
  66   6 2523.4871    2.0662  1.4793 11.8064  0.0000  0.0166   0.0199   0.0431    0.0504   0.0000   441.6389       1.59889       22.7976      0.686725      -2.40170       1.18973      0.414397      0.558213      0.629722      0.702634      0.747068      0.763219
  66   7 2731.5320    2.8827  1.3923 12.6824  0.0000  0.0159   0.0294   0.0440    0.0537   0.0000   442.5418       3.37902       21.6694       1.59040      -4.78207      -1.14357      0.403028      0.533672      0.602723      0.665236      0.703598      0.724741
  66   8 2935.4837    3.8092  1.3413 13.3542  0.0000  0.0157   0.0399   0.0427    0.0550   0.0000   441.9398       3.89111       22.0475       1.98507      -2.11962      -1.42142      0.385812      0.517631      0.571096      0.640970      0.652524      0.710890
  66   9 3134.0727    4.3233  1.4603 13.5109  0.0000  0.0161   0.0425   0.0442    0.0516   0.0000   442.5597       5.91648       21.0653       3.35154      -1.93630      0.785404      0.393748      0.530224      0.605122      0.673208      0.694638      0.716137
  66  10 3328.5746    3.7578  2.3181 12.9705  0.0000  0.0208   0.0290   0.0567    0.0377   0.0000   442.5698       6.10033       22.0113    -0.0297453      -1.33629     -0.671877      0.521527      0.694497      0.781087      0.871415      0.910397      0.932389
  66  11 3520.5882    2.9977  4.0468 12.2911  0.0000  0.0297   0.0174   0.0817    0.0300   0.0000   442.7941       9.27388       20.5370       4.37842      -4.59736      0.570105      0.724002      0.963003       1.08808       1.21423       1.27691       1.33200
  66  12 3710.2978    2.2908  6.4212 12.0176 -0.0005  0.0467   0.0111   0.1267    0.0258   0.0000   441.1703       8.19299       23.2846       1.91168      -5.47064      0.797527       1.12832       1.54912       1.73254       1.91690       2.01287       2.12170
  67   1 1259.0372    0.0945  0.1149 10.0867  0.0000  0.0107   0.0055   0.0232    0.0154   0.0000   440.9390      0.530807       22.0611     0.0450186      -3.39396     -0.570530      0.261961      0.385750      0.415285      0.446028      0.451737      0.450784
  67   2 1584.8136    0.2574  0.2549  9.9851  0.0000  0.0079   0.0062   0.0195    0.0191   0.0000   442.4472    0.00264101       22.1901    -0.0589115      -3.05371    -0.0163805      0.215375      0.295869      0.351593      0.360367      0.378441      0.416409
  67   3 1849.1915    0.5106  0.5772 10.2009  0.0000  0.0106   0.0081   0.0288    0.0316   0.0000   442.1507      0.119141       21.7876      0.438638      -3.27283      0.629535      0.262750      0.339571      0.400432      0.444643      0.474590      0.490334
  67   4 2092.7140    0.8598  1.0327 10.4671  0.0000  0.0141   0.0102   0.0376    0.0511   0.0000   443.0508      0.219512       21.7602      0.606366      -3.78012     -0.484698      0.340430      0.447744      0.522130      0.576490      0.606767      0.616102
  67   5 2321.9519    1.4146  1.2431 11.3260  0.0000  0.0158   0.0156   0.0417    0.0573   0.0000   442.1742       1.04517       22.6816       1.57773      -2.44813      0.447286      0.378621      0.515409      0.571326      0.642451      0.683237      0.714502
  67   6 2536.6566    2.1201  1.4776 11.9003  0.0006  0.0165   0.0205   0.0452    0.0491   0.0000   442.5688       1.28614       22.8470       1.30666      -2.80008       1.07210      0.398200      0.540980      0.589993      0.669289      0.703877      0.735502
  67   7 2745.7403    3.0102  1.3808 12.5071  0.0000  0.0156   0.0301   0.0420    0.0603   0.0000   442.7698       3.05802       21.1412      0.662528      -3.28300     -0.721279      0.390572      0.535519      0.571434      0.627821      0.662566      0.698234
  67   8 2950.5710    3.8761  1.3284 13.3564  0.0000  0.0153   0.0403   0.0426    0.0547   0.0000   442.5496       4.03401       21.7273       1.73100      -3.45675      -2.07433      0.369235      0.511131      0.558714      0.627611      0.684548      0.685927
  67   9 3149.9171    4.2060  1.6120 13.3097  0.0000  0.0168   0.0384   0.0452    0.0474   0.0000   442.1154       6.45574       22.0825       1.80639      -2.44928     -0.196229      0.411066      0.546529      0.620592      0.682317      0.727359      0.745025
  67  10 3345.2537    3.7165  2.4411 13.0536  0.0000  0.0218   0.0280   0.0587    0.0345   0.0000   443.3367       6.59503       20.7601       2.97987      -2.78320      -1.51630      0.529954      0.705952      0.792618      0.896027      0.924047      0.961139
  67  11 3537.9864    2.8681  4.0787 12.4154  0.0000  0.0309   0.0169   0.0838    0.0276   0.0000   442.3899       9.27384       20.3002       4.17001      -1.68589      0.461762      0.736870      0.993397       1.11710       1.24140       1.31542       1.36155
  67  12 3728.5081    2.2407  6.7758 12.0067  0.0011  0.0485   0.0107   0.1335    0.0258   0.0000   441.1428       5.66678       21.9796       2.23481      -1.63241      -3.45263       1.16873       1.57749       1.80874       1.97548       2.08384       2.17997
  68   1 1267.0519    0.0905  0.0830 10.0672  0.0000  0.0112   0.0055   0.0170    0.0151   0.0000   440.5667      0.759672       20.9656      0.885842      -3.58478      0.510975      0.340085      0.476445      0.525044      0.568108      0.524793      0.533888
  68   2 1594.0322    0.2591  0.2936  9.9893  0.0000  0.0085   0.0059   0.0213    0.0196   0.0000   441.8856     -0.208294       22.2526     0.0905998      -3.37455    -0.0120976      0.199337      0.264851      0.293567      0.347360      0.372180      0.395360
  68   3 1859.2337    0.5359  0.5721 10.1646  0.0000  0.0106   0.0082   0.0262    0.0319   0.0000   442.3478      0.300756       22.3661      0.305755      -2.93344       1.16619      0.244925      0.327407      0.383697      0.406990      0.449078      0.453404
  68   4 2104.1475    0.8895  0.9986 10.6261  0.0000  0.0140   0.0106   0.0364    0.0479   0.0000   442.3435      0.831276       22.4710      0.947977      -4.47444   -0.00221798      0.320900      0.449984      0.492753      0.554210      0.596653      0.616113
  68   5 2334.1420    1.4277  1.3249 11.5531  0.0000  0.0165   0.0155   0.0443    0.0473   0.0000   441.8574       1.49305       22.5839       1.70727      -4.08086     -0.136310      0.382672      0.515248      0.585753      0.645728      0.664012      0.705045
  68   6 2549.7275    2.1951  1.5159 11.8672  0.0000  0.0168   0.0208   0.0437    0.0530   0.0000   442.3972       2.26958       23.0712       2.45934      -3.16777     -0.204976      0.390858      0.541051      0.606468      0.675626      0.703519      0.725366
  68   7 2759.9033    2.9815  1.4036 12.7390  0.0000  0.0159   0.0298   0.0429    0.0537   0.0000   442.4105       3.25691       22.4242       1.12286      -3.74889      0.538618      0.382355      0.513665      0.581647      0.639260      0.677809      0.698734
  68   8 2965.5833    4.0120  1.3462 13.3473  0.0000  0.0154   0.0409   0.0414    0.0575   0.0000   441.6121       3.86746       22.9469       1.71948      -2.36758     -0.331185      0.369655      0.493420      0.550707      0.621531      0.656408      0.673576
  68   9 3165.6656    4.2148  1.5966 13.4525  0.0000  0.0171   0.0392   0.0451    0.0481   0.0000   442.7085       5.64169       22.6002       3.28385      -4.09461      -1.71517      0.408928      0.551274      0.615232      0.681809      0.716051      0.742794
  68  10 3361.8048    3.6771  2.4611 12.9650  0.0000  0.0216   0.0271   0.0579    0.0350   0.0000   442.6047       5.66934       21.9007       1.60823      -2.58124       2.56758      0.524384      0.706945      0.797005      0.884518      0.946243      0.964153
  68  11 3555.3258    2.8428  4.5434 12.2735  0.0000  0.0327   0.0158   0.0897    0.0286   0.0000   442.9275       6.34798       21.0357       4.76632      -3.06440     0.0889284      0.781108       1.03532       1.17803       1.28567       1.37103       1.42297
  68  12 3746.5015    2.1381  6.9690 12.0188 -0.0011  0.0509   0.0101   0.1414    0.0258   0.0000   442.7687       6.24010       22.6078       5.87948      -7.32650      -3.72481       1.18957       1.61035       1.82229       2.03503       2.15395       2.25171
  69   1 1275.0266    0.1042  0.1030 10.0927  0.0000  0.0095   0.0054   0.0183    0.0151   0.0000   440.6942     -0.223393       21.3860    -0.0659489      -3.68526     -0.197147      0.185474      0.291571      0.314731      0.351023      0.371970      0.349294
  69   2 1603.1509    0.2749  0.2939 10.0148  0.0000  0.0084   0.0061   0.0200    0.0198   0.0000   442.2612    -0.0374208       22.1057      0.287571      -3.83987      0.359192      0.206089      0.260736      0.302231      0.327443      0.341714      0.371944
  69   3 1869.1934    0.5475  0.6545 10.1741  0.0000  0.0115   0.0079   0.0291    0.0334   0.0000   442.1774      0.109143       21.7148      0.399361      -2.94215      0.266602      0.268189      0.370345      0.423211      0.468593      0.512348      0.511933
  69   4 2115.4799    0.9240  1.0004 10.5499  0.0000  0.0135   0.0108   0.0355    0.0514   0.0000   442.1178      0.456800       22.1052      0.381127      -3.07786      0.497775      0.306099      0.414887      0.458954      0.502991      0.532341      0.550567
  69   5 2346.2315    1.4852  1.3961 11.2229  0.0000  0.0160   0.0148   0.0426    0.0529   0.0000   441.3568       1.33105       21.3442      0.781891      -4.52423      -1.01809      0.374116      0.495728      0.563412      0.632808      0.662604      0.687594
  69   6 2562.7041    2.1909  1.4867 12.0481  0.0000  0.0162   0.0209   0.0446    0.0471   0.0000   441.8392       2.26459       22.3133       1.81463      -3.47391      0.489016      0.384481      0.509371      0.571316      0.642782      0.680655      0.699612
  69   7 2774.0184    3.0946  1.2830 13.0117  0.0000  0.0152   0.0328   0.0418    0.0550   0.0000   442.2407       2.57743       22.0682       1.96586      -2.76345     -0.990751      0.362869      0.491237      0.538607      0.615808      0.637140      0.662055
  69   8 2980.5238    4.0236  1.3303 13.4908  0.0000  0.0153   0.0415   0.0412    0.0530   0.0000   442.7445       4.73550       22.0831       1.65692      -4.20056     -0.205646      0.371845      0.491801      0.547561      0.620355      0.657150      0.682147
  69   9 3181.3268    4.1640  1.7405 13.3653  0.0001  0.0174   0.0365   0.0480    0.0422   0.0000   442.0106       5.12776       22.4635       1.05658      -3.69987      0.649409      0.416562      0.561490      0.630523      0.698984      0.735772      0.760015
  69  10 3378.2567    3.5620  2.8991 12.6910  0.0000  0.0232   0.0235   0.0631    0.0332   0.0000   441.0107       5.57543       22.3712       4.59506      -4.10448      0.374884      0.541061      0.727230      0.806179      0.928234      0.963154      0.995480
  69  11 3572.5661    2.7974  4.6120 12.2309  0.0000  0.0331   0.0152   0.0898    0.0288   0.0000   442.2063       5.15794       22.4128       2.53043      -3.31396      -2.95856      0.784748       1.06371       1.20581       1.33980       1.41449       1.47426
  69  12 3764.3025    2.1653  7.7406 11.9193  0.0000  0.0544   0.0092   0.1491    0.0251   0.0000   442.8143       6.72190       23.2778       6.24443      -1.50027     -0.980257       1.26560       1.67959       1.93567       2.14276       2.27017       2.34959
  70   1 1282.9069    0.1050  0.0881 10.0293  0.0000  0.0076   0.0055   0.0167    0.0149   0.0000   440.7194     -0.288964       22.3439     -0.472884      -3.33278      0.194038      0.174458      0.207459      0.273652      0.284917      0.317695      0.337997
  70   2 1612.1754    0.2634  0.2834 10.0404  0.0000  0.0081   0.0060   0.0203    0.0191   0.0000   441.6654     -0.424632       22.3871      0.377533      -3.57657    -0.0555843      0.187959      0.260583      0.304350      0.337136      0.351469      0.380519
  70   3 1879.1009    0.5503  0.6663 10.2102  0.0000  0.0115   0.0079   0.0300    0.0333   0.0000   442.4131      0.822737       22.3403    -0.0186313      -3.42407      0.258266      0.257366      0.350410      0.388773      0.420557      0.449303      0.498829
  70   4 2126.6857    0.9268  1.0136 10.6681  0.0000  0.0138   0.0109   0.0364    0.0493   0.0000   442.7577     -0.147807       23.1118      0.643490      -3.19561      0.320551      0.315867      0.424505      0.469458      0.526932      0.557479      0.571172
  70   5 2358.1917    1.5062  1.3353 11.4521  0.0000  0.0161   0.0156   0.0422    0.0515   0.0000   442.1970       1.95830       21.7178      0.816271      -3.59916     0.0604101      0.377049      0.507274      0.568363      0.630278      0.661706      0.682493
  70   6 2575.6288    2.2555  1.4988 12.1446  0.0000  0.0165   0.0216   0.0445    0.0475   0.0000   442.4499      0.841220       22.2066       2.29316      -3.98682     -0.130866      0.384532      0.515613      0.585575      0.663551      0.704144      0.737430
  70   7 2787.9605    3.2370  1.3940 12.8201  0.0001  0.0154   0.0315   0.0411    0.0522   0.0000   443.3186       3.17678       21.9949      0.551179      -3.14982      0.900841      0.361739      0.469039      0.529465      0.597402      0.602161      0.627169
  70   8 2995.3314    4.0443  1.3991 13.3769  0.0000  0.0158   0.0396   0.0414    0.0520   0.0000   442.0776       4.22690       22.2932       1.19448      -2.99392     -0.976544      0.369331      0.511346      0.553650      0.627285      0.674708      0.692150
  70   9 3196.8859    4.2158  1.8078 13.1674  0.0000  0.0176   0.0353   0.0466    0.0440   0.0000   442.6796       5.61870       22.3189       1.66382      -2.37101      0.192590      0.404134      0.556583      0.615727      0.710636      0.738944      0.770665
  70  10 3394.6019    3.5343  2.8672 12.7458 -0.0001  0.0231   0.0237   0.0634    0.0332   0.0000   442.2975       7.18118       20.8857       2.93523      -2.86065     -0.326568      0.539502      0.729383      0.811857      0.900710      0.938093      0.981059
  70  11 3589.6680    2.7201  4.6790 12.2625  0.0001  0.0335   0.0148   0.0931    0.0277   0.0000   441.4230       6.98371       21.2435       3.79660      -1.81648      0.252671      0.770351       1.03194       1.17741       1.29000       1.37593       1.43696
  70  12 3782.1893    2.1148  7.6793 11.9183  0.0015  0.0552   0.0092   0.1479    0.0248   0.0000   441.6680       9.88007       17.3867       7.82028      -1.86743      -3.34512       1.25770       1.67353       1.91121       2.11652       2.21147       2.30569
  71   1 1290.7302    0.1126  0.0972 10.1163  0.0000  0.0083   0.0056   0.0148    0.0150   0.0000   440.5685      0.203546       21.9499       1.09296      -3.55913      0.388677      0.196345      0.249908      0.301653      0.300048      0.353633      0.386161
  71   2 1621.0638    0.2832  0.3329 10.0596  0.0000  0.0087   0.0060   0.0228    0.0204   0.0000   442.1851     -0.143336       22.1744      0.544803      -3.95905     -0.333460      0.198202      0.250080      0.297447      0.337695      0.357557      0.358256
  71   3 1888.8860    0.5637  0.7115 10.1660  0.0000  0.0116   0.0078   0.0308    0.0357   0.0000   442.1988       1.03188       21.9398      0.468380      -3.21655      0.756037      0.259290      0.350599      0.395585      0.430935      0.484680      0.494356
  71   4 2137.8394    0.9766  1.0740 10.6524  0.0000  0.0138   0.0110   0.0376    0.0545   0.0000   442.5730      0.626517       22.2761      0.374698      -2.85851     -0.543918      0.318732      0.426760      0.486090      0.535438      0.554685      0.585453
  71   5 2370.0469    1.5099  1.4584 11.4504  0.0000  0.0169   0.0149   0.0441    0.0482   0.0000   442.5288       1.36940       21.3574      0.938627      -3.55298     -0.250465      0.379040      0.527744      0.576077      0.635793      0.677377      0.689625
  71   6 2588.4267    2.3260  1.5407 12.0986  0.0004  0.0167   0.0215   0.0440    0.0478   0.0000   441.9426       2.13997       22.2356       1.30495      -3.13941     -0.772499      0.383217      0.527489      0.576381      0.654160      0.690472      0.726311
  71   7 2801.8628    3.2160  1.3891 12.9836  0.0000  0.0151   0.0318   0.0436    0.0501   0.0000   443.0967       2.98641       21.4859       2.25178      -2.61077     0.0353406      0.356564      0.477654      0.540360      0.603141      0.655036      0.677715
  71   8 3009.9899    4.2194  1.3610 13.4285  0.0000  0.0150   0.0411   0.0401    0.0530   0.0000   442.0806       4.48130       21.2209       2.16785      -2.73391      0.370215      0.354391      0.475448      0.525054      0.592019      0.632182      0.651120
  71   9 3212.3070    4.1595  1.8229 13.3918  0.0000  0.0178   0.0355   0.0487    0.0422   0.0000   442.0906       5.22325       21.8006       1.14072      -2.48358    -0.0968526      0.426093      0.568350      0.631228      0.701515      0.749208      0.775960
  71  10 3410.8300    3.4876  3.0792 12.6381  0.0000  0.0237   0.0221   0.0656    0.0332   0.0000   442.1996       7.55323       22.2948       1.60526      -1.22967       1.28887      0.539128      0.731692      0.822497      0.907638      0.971657       1.01368
  71  11 3606.7656    2.6547  5.1192 12.2983 -0.0003  0.0365   0.0139   0.0999    0.0275   0.0000   443.9844       5.76279       21.9155       2.22364      -3.12236      -1.22090      0.834106       1.12986       1.25907       1.38483       1.49084       1.54694
  71  12 3799.9779    1.9969  7.7673 12.0732 -0.0023  0.0571   0.0090   0.1561    0.0236   0.0000   442.6061       7.79148       19.3815       6.31075      -3.69606    -0.0279607       1.29879       1.74944       1.99203       2.19393       2.32473       2.44118
  72   1 1298.4940    0.1051  0.0870 10.0709  0.0000  0.0081   0.0054   0.0142    0.0148   0.0000   440.9006      0.187457       21.7614      0.156830      -3.57511      0.311502      0.188688      0.243752      0.287701      0.296952      0.331070      0.360737
  72   2 1629.8946    0.2962  0.3274 10.0096  0.0000  0.0084   0.0061   0.0214    0.0201   0.0000   442.0948     -0.303923       21.8158     -0.162908      -3.28272    -0.0377329      0.191955      0.254151      0.282322      0.316331      0.332614      0.341253
  72   3 1898.6678    0.5989  0.6231 10.2637  0.0000  0.0105   0.0085   0.0267    0.0331   0.0000   442.5783     -0.427188       22.0834      0.171165      -4.25388      0.779840      0.244287      0.325400      0.364867      0.408411      0.435928      0.451860
  72   4 2148.8917    0.9843  1.1157 10.7816  0.0000  0.0147   0.0112   0.0388    0.0522   0.0000   442.3518      0.832454       22.3634      0.986103      -3.25208    -0.0933658      0.330834      0.448742      0.509091      0.576693      0.589234      0.630354
  72   5 2381.8505    1.5696  1.4327 11.5034  0.0000  0.0162   0.0155   0.0444    0.0474   0.0000   442.3909       1.42595       21.7133      0.720419      -2.83949     -0.763291      0.373474      0.505923      0.571303      0.632254      0.663177      0.682568
  72   6 2601.1876    2.3426  1.5348 12.2145  0.0000  0.0167   0.0217   0.0438    0.0471   0.0000   442.6229       2.75115       22.2916      0.984542      -3.37672     -0.865265      0.374660      0.504319      0.562600      0.637924      0.632373      0.674777
  72   7 2815.6343    3.3280  1.3667 12.9906  0.0000  0.0154   0.0325   0.0400    0.0511   0.0000   443.2901       3.66717       21.8399      0.101327      -2.03916     -0.609975      0.357131      0.477197      0.532716      0.606808      0.627550      0.648163
  72   8 3024.5436    4.1503  1.4756 13.3471  0.0023  0.0156   0.0388   0.0426    0.0485   0.0000   442.8955       4.04313       21.4129      0.579070      -3.54357      -1.17662      0.360172      0.473176      0.549714      0.615855      0.643369      0.678203
  72   9 3227.6846    4.1500  1.8500 13.3997 -0.0000  0.0183   0.0350   0.0483    0.0412   0.0000   441.7501       5.28441       22.2693       1.81957      -1.82268     -0.975685      0.425447      0.581244      0.637834      0.715562      0.749280      0.792016
  72  10 3426.9875    3.4144  3.0375 12.7760  0.0000  0.0242   0.0223   0.0654    0.0312   0.0000   442.5925       6.50022       21.4408       3.07512      -1.45029     -0.519993      0.552462      0.742895      0.838248      0.930332      0.977936       1.02806
  72  11 3623.5170    2.6384  5.3670 12.2531 -0.0002  0.0378   0.0133   0.1051    0.0274   0.0000   443.0927       8.79354       22.1358      0.767789      -2.01769       1.58192      0.843354       1.13895       1.29670       1.44906       1.51898       1.58284
  72  12 3817.4172    1.9747  8.3712 12.0203  0.0005  0.0609   0.0086   0.1660    0.0226   0.0000   443.9791       8.54280       20.3979       5.09033      -2.90893       1.41052       1.35782       1.84514       2.10990       2.31618       2.49833       2.54972
  73   1 1306.2038    0.1185  0.1305 10.0585  0.0000  0.0090   0.0052   0.0205    0.0151   0.0000   440.9369     -0.267344       22.2601      0.411969      -3.45718      0.357736      0.192965      0.290264      0.337700      0.358974      0.420718      0.465037
  73   2 1638.6042    0.2978  0.3181 10.0110  0.0000  0.0083   0.0061   0.0197    0.0200   0.0000   442.2107      0.172753       22.6752      0.709613      -4.26078      0.302230      0.191262      0.242640      0.281818      0.303078      0.336610      0.350823
  73   3 1908.3240    0.6041  0.6923 10.2479  0.0000  0.0112   0.0082   0.0284    0.0348   0.0000   442.4131      0.971268       21.9270     -0.479969      -3.24913     -0.206271      0.249277      0.329730      0.372872      0.414508      0.434876      0.435220
  73   4 2159.8240    1.0194  1.1336 10.7311  0.0000  0.0142   0.0113   0.0386    0.0534   0.0000   443.5520     -0.184705       21.7105    -0.0683361      -2.44447      0.673617      0.315013      0.422674      0.475890      0.522486      0.571182      0.594873
  73   5 2393.4902    1.6374  1.4305 11.6030  0.0000  0.0160   0.0159   0.0435    0.0457   0.0000   442.1802       2.17247       22.1866       1.17880      -3.60893     -0.756900      0.371629      0.478245      0.553908      0.622654      0.653960      0.681379
  73   6 2613.8494    2.4431  1.5257 12.1973  0.0000  0.0159   0.0223   0.0440    0.0483   0.0000   442.5496       2.48444       22.5112       1.91637      -2.93769       1.29382      0.368776      0.484916      0.540141      0.617206      0.660267      0.668761
  73   7 2829.3456    3.3269  1.4173 13.0158  0.0000  0.0153   0.0320   0.0415    0.0475   0.0000   443.1483       3.65315       22.3435       1.03253      -2.84821     -0.359153      0.349821      0.467004      0.523413      0.595413      0.618279      0.638048
  73   8 3039.0497    4.2023  1.4535 13.5564 -0.0000  0.0155   0.0401   0.0431    0.0471   0.0000   442.8686       3.98152       21.4481      0.978083      -3.09788     -0.177535      0.347930      0.470409      0.524743      0.594380      0.611242      0.638897
  73   9 3242.9062    4.1292  1.9304 13.2687  0.0000  0.0180   0.0331   0.0486    0.0391   0.0000   442.5089       4.63342       21.7478       1.69468      -2.39351     -0.283620      0.412275      0.555798      0.621861      0.690878      0.726386      0.754581
  73  10 3443.0560    3.3225  3.2702 12.6921  0.0000  0.0253   0.0209   0.0689    0.0310   0.0000   442.6299       5.03622       20.9670       3.43793     -0.351743      -1.00740      0.572811      0.768732      0.869059      0.968251       1.03209       1.04907
  73  11 3640.4143    2.6101  5.8746 12.1365  0.0000  0.0407   0.0122   0.1121    0.0277   0.0000   440.3381       5.99988       21.1573       3.81813      -1.27544      -1.02781      0.893039       1.20681       1.36376       1.52144       1.61840       1.68043
  74   1 1313.8543    0.1187  0.1417 10.0440  0.0000  0.0076   0.0050   0.0231    0.0151   0.0000   441.0547     0.0250321       21.8845    -0.0477686      -3.25780      0.707983      0.188387      0.257730      0.312181      0.358719      0.349462      0.347264
  74   2 1647.2326    0.3032  0.3316 10.0459  0.0000  0.0085   0.0061   0.0204    0.0200   0.0000   442.0075     0.0464598       21.4540   -0.00706203      -3.41858    -0.0646060      0.178035      0.237809      0.273492      0.306609      0.308751      0.336767
  74   3 1917.9350    0.6193  0.7236 10.1853  0.0000  0.0112   0.0082   0.0295    0.0376   0.0000   442.7642     -0.399317       22.1584      0.575986      -3.26357     -0.869239      0.244131      0.324296      0.373407      0.411350      0.440497      0.451294
  74   4 2170.7259    1.0436  1.1531 10.7959  0.0000  0.0142   0.0114   0.0389    0.0542   0.0000   442.2637       1.00708       22.0345      0.344437      -3.00086      0.327184      0.321797      0.439162      0.497677      0.559809      0.593084      0.608241
  74   5 2405.0891    1.6550  1.4432 11.7035  0.0000  0.0161   0.0160   0.0444    0.0437   0.0000   441.9574       2.00522       21.8455      0.740324      -3.31286    -0.0252304      0.348198      0.475575      0.536637      0.592393      0.629812      0.647438
  74   6 2626.4219    2.5147  1.4906 12.2660  0.0000  0.0160   0.0232   0.0420    0.0499   0.0000   443.6058       2.46917       22.0171       1.10095      -3.48767      0.845799      0.351900      0.491559      0.541101      0.617958      0.644605      0.673358
  74   7 2842.9325    3.4885  1.3902 13.0606  0.0000  0.0149   0.0334   0.0416    0.0522   0.0000   442.6714       4.00942       21.7330       1.64966      -3.54048     -0.180029      0.332602      0.441241      0.498049      0.553482      0.594989      0.612488
  74   8 3053.4278    4.2698  1.4521 13.5863  0.0000  0.0155   0.0407   0.0425    0.0479   0.0000   442.5177       5.10785       21.9266       1.77604      -3.23665     -0.381450      0.343565      0.465513      0.514580      0.562056      0.610611      0.636066
  74   9 3258.0224    4.0888  2.0877 13.2411  0.0000  0.0188   0.0315   0.0509    0.0378   0.0000   442.9145       6.29319       21.6663      0.619054      -2.24281      -1.25862      0.417354      0.561724      0.621659      0.703574      0.731127      0.752307
  74  10 3458.9857    3.2841  3.4441 12.6291  0.0000  0.0255   0.0195   0.0706    0.0296   0.0000   442.1953       6.10951       21.5123       2.68392      -3.22116      0.438799      0.560652      0.747254      0.841918      0.931276      0.984103       1.03956
  74  11 3657.1737    2.4915  5.8330 12.1959  0.0003  0.0412   0.0119   0.1127    0.0274   0.0000   441.4049       7.54891       21.2044       3.04681      -4.23307      -1.69256      0.903836       1.20656       1.36193       1.52594       1.63112       1.71741
  75   1 1321.4045    0.1208  0.1080 10.0669  0.0000  0.0079   0.0053   0.0157    0.0147   0.0000   440.8610     -0.118625       22.6257      0.268901      -3.91709     -0.134381      0.182699      0.253660      0.288221      0.297361      0.300534      0.299265
  75   2 1655.7540    0.3150  0.3427 10.0563  0.0000  0.0086   0.0062   0.0203    0.0205   0.0000   441.8167     -0.167872       22.7354     -0.455125      -3.74356      0.470102      0.189247      0.256026      0.283617      0.316396      0.344597      0.349674
  75   3 1927.4529    0.6324  0.7549 10.2596  0.0000  0.0114   0.0081   0.0303    0.0369   0.0000   442.4171      0.340826       22.3994      0.302826      -2.60132     -0.127051      0.250048      0.341301      0.387822      0.431782      0.452133      0.466933
  75   4 2181.4875    1.0628  1.1458 10.9282  0.0000  0.0143   0.0116   0.0391    0.0505   0.0000   442.2628      0.486959       22.6536      0.903330      -3.13590       1.28073      0.299794      0.406099      0.472727      0.535080      0.550920      0.580249
  75   5 2416.4994    1.7014  1.5358 11.6472  0.0000  0.0164   0.0158   0.0451    0.0447   0.0000   442.4435       2.33762       21.5568      0.668167      -2.89963     0.0421741      0.353749      0.478647      0.534416      0.606139      0.646706      0.681308
  75   6 2638.8920    2.5299  1.5524 12.3973  0.0000  0.0162   0.0228   0.0434    0.0434   0.0000   442.5296       2.95344       22.4714       1.31334      -2.72252      0.321156      0.356996      0.470691      0.524484      0.597526      0.634762      0.648961
  75   7 2856.4701    3.5573  1.4740 13.0269  0.0000  0.0153   0.0328   0.0419    0.0507   0.0000   443.0103       3.64897       21.8815      0.458622      -3.50845     -0.467107      0.344032      0.455771      0.514237      0.564149      0.599067      0.618332
  75   8 3067.7130    4.2179  1.4661 13.6006  0.0000  0.0155   0.0395   0.0425    0.0471   0.0000   442.6087       4.22074       21.8554       1.45440      -1.85949     0.0924402      0.351349      0.468118      0.524758      0.590564      0.625912      0.670742
  75   9 3273.1625    4.0056  2.0900 13.3100  0.0000  0.0191   0.0309   0.0513    0.0364   0.0000   442.4071       4.15188       22.2410       2.29893      -2.77844       1.35808      0.420328      0.569486      0.632780      0.695189      0.737805      0.767849
  75  10 3474.8671    3.2193  3.7514 12.5609 -0.0001  0.0272   0.0183   0.0737    0.0291   0.0000   442.7428       6.57266       22.9812       2.04496      -1.71719      0.210985      0.590110      0.797194      0.889253      0.988546       1.04847       1.08332
  75  11 3673.6582    2.4475  6.2337 12.2079 -0.0008  0.0435   0.0112   0.1203    0.0264   0.0000   442.3020       8.00842       23.3055       2.52714     -0.359835     0.0526469      0.944921       1.26656       1.43483       1.57758       1.66210       1.75895
  76   1 1328.9584    0.1252  0.1493 10.0434  0.0000  0.0084   0.0050   0.0183    0.0150   0.0000   440.9416     -0.404718       22.3210      0.330230      -3.25293      0.257709      0.174620      0.236099      0.254454      0.287734      0.296003      0.333912
  76   2 1664.1942    0.3198  0.3607 10.0360  0.0000  0.0084   0.0061   0.0216    0.0206   0.0000   441.5640      0.203726       22.4310    -0.0726884      -3.69365      0.328983      0.179647      0.236073      0.276343      0.297499      0.312468      0.322628
  76   3 1936.9355    0.6422  0.7481 10.3261  0.0000  0.0114   0.0083   0.0302    0.0355   0.0000   442.3800      0.184878       22.1361     0.0886740      -3.22388     -0.230045      0.237521      0.325024      0.368261      0.410326      0.435828      0.443340
  76   4 2192.1541    1.0694  1.1664 11.0064  0.0000  0.0148   0.0118   0.0390    0.0504   0.0000   442.4373      0.338445       22.3771      0.595686      -3.88810      0.171755      0.309008      0.422182      0.474536      0.540178      0.566776      0.605999
  76   5 2427.9113    1.7695  1.5714 11.5985  0.0000  0.0164   0.0159   0.0445    0.0448   0.0000   442.3825       1.08309       22.9806      0.194050      -2.95749     -0.392834      0.348530      0.472208      0.526973      0.590992      0.623929      0.642694
  76   6 2651.3418    2.5575  1.5882 12.4034  0.0000  0.0165   0.0230   0.0442    0.0446   0.0000   442.6929       2.08453       22.2051       1.10811      -3.98096     -0.139333      0.353599      0.472303      0.519061      0.596402      0.623117      0.665416
  76   7 2869.8596    3.5422  1.4626 13.0581  0.0000  0.0151   0.0328   0.0422    0.0492   0.0000   443.3757       2.59045       21.6057       1.88269     -0.921956      0.537340      0.323461      0.436420      0.483832      0.546149      0.575611      0.596859
  76   8 3081.9081    4.3435  1.4694 13.6056  0.0000  0.0155   0.0403   0.0418    0.0473   0.0000   442.3059       5.28594       22.8615       2.04546      -2.57589     -0.994600      0.327122      0.439274      0.491522      0.552469      0.565029      0.602950
  76   9 3288.1407    4.0193  2.3309 13.0049  0.0000  0.0195   0.0282   0.0525    0.0365   0.0000   443.1987       5.17408       21.5137       2.28162      -2.54981      0.979303      0.422952      0.578489      0.648968      0.717676      0.766123      0.790401
  76  10 3490.6665    3.1425  3.8464 12.5914  0.0000  0.0279   0.0178   0.0764    0.0283   0.0000   442.2313       5.84368       22.8533       1.77965      -1.45884     -0.867012      0.587545      0.781314      0.897994      0.975952       1.05349       1.09558
  76  11 3690.2700    2.4028  6.5090 12.1764  0.0008  0.0460   0.0108   0.1247    0.0263   0.0000   442.2432       6.39502       24.2179       5.31176      -5.56709     -0.908463      0.957889       1.30448       1.47198       1.62481       1.74062       1.81908
  77   1 1336.4188    0.1295  0.1214 10.0400  0.0000  0.0075   0.0050   0.0148    0.0147   0.0000   440.5878      0.461745       21.9997      0.122892      -3.63973      0.747723      0.147505      0.202987      0.215132      0.250191      0.272394      0.314552
  77   2 1672.5446    0.3351  0.3906 10.0858  0.0000  0.0090   0.0062   0.0221    0.0214   0.0000   442.0199     -0.358789       22.8985      0.629767      -3.83851     -0.421447      0.191803      0.253813      0.286591      0.326400      0.347897      0.377511
  77   3 1946.3449    0.6571  0.8049 10.3878  0.0000  0.0120   0.0083   0.0319    0.0365   0.0000   441.8009      0.348579       21.9671      0.331586      -3.48979      0.241997      0.253114      0.338444      0.383511      0.419142      0.450933      0.458297
  77   4 2202.7090    1.1204  1.3113 10.8166  0.0000  0.0150   0.0112   0.0403    0.0507   0.0000   442.1223       1.47752       22.9337      0.944153      -3.27904      0.789731      0.316722      0.414803      0.488269      0.547911      0.567656      0.592662
  77   5 2439.1923    1.7947  1.5476 11.6346  0.0000  0.0164   0.0160   0.0427    0.0451   0.0000   442.3994       1.74750       22.1503       2.09546      -2.84498      0.509337      0.355178      0.486826      0.541586      0.602441      0.639722      0.670894
  77   6 2663.6826    2.6434  1.5557 12.3725  0.0000  0.0157   0.0232   0.0430    0.0450   0.0000   442.9542       2.25763       22.1483       2.17754      -2.47666     -0.378802      0.339255      0.461869      0.514176      0.578571      0.595664      0.624069
  77   7 2883.1915    3.7830  1.4615 13.0478  0.0000  0.0150   0.0340   0.0400    0.0514   0.0000   443.2832       3.34432       21.3860       1.25312      -3.43175     -0.283491      0.321303      0.445791      0.491012      0.551038      0.583590      0.597042
  77   8 3095.9703    4.3641  1.5396 13.4480  0.0000  0.0156   0.0383   0.0418    0.0484   0.0000   442.7981       4.45967       22.8784       1.14173      -1.34072      0.526700      0.325832      0.435729      0.498734      0.540149      0.587105      0.610092
  77   9 3302.9514    3.8857  2.3517 13.2470  0.0000  0.0201   0.0279   0.0551    0.0326   0.0000   442.7969       6.93359       22.1066      0.971339      -2.94244     -0.291947      0.434271      0.594808      0.664651      0.729714      0.788086      0.823375
  77  10 3506.3741    3.0701  4.0864 12.5055 -0.0001  0.0288   0.0167   0.0794    0.0286   0.0000   442.0154       5.69115       20.5570       4.84764      -4.02314      -1.06057      0.609717      0.819593      0.933777       1.04599       1.10113       1.14186
  77  11 3706.6933    2.3159  6.7813 12.2141 -0.0016  0.0481   0.0103   0.1324    0.0255   0.0000   443.0069       8.55540       19.2628       1.30335      -2.97710      -4.46453      0.981945       1.35364       1.50630       1.68237       1.77877       1.84662
  78   1 1343.8343    0.1284  0.1422 10.0740  0.0000  0.0073   0.0050   0.0205    0.0148   0.0000   440.7715     -0.313149       21.9578      0.302769      -3.79960      0.370504      0.149229      0.221305      0.239269      0.276209      0.301919      0.278758
  78   2 1680.8106    0.3441  0.3658 10.0975  0.0000  0.0086   0.0063   0.0204    0.0210   0.0000   441.7264     -0.307511       22.0723      0.484571      -3.52975     -0.928411      0.182595      0.256949      0.290402      0.318352      0.342561      0.354561
  78   3 1955.6490    0.6750  0.8475 10.3343  0.0000  0.0121   0.0082   0.0323    0.0387   0.0000   442.6672    -0.0634366       22.5000     -0.983125      -3.01709     -0.426801      0.245096      0.330530      0.363902      0.416266      0.436694      0.452243
  78   4 2213.2368    1.1413  1.3358 10.9123  0.0000  0.0151   0.0114   0.0417    0.0498   0.0000   443.1662       1.31535       21.9878      0.233491      -3.11368     0.0170674      0.316677      0.422080      0.480967      0.534992      0.567423      0.586519
  78   5 2450.4116    1.8141  1.5822 11.8019  0.0000  0.0164   0.0163   0.0458    0.0426   0.0000   442.6166       2.01916       21.8522     -0.275999      -3.47676       1.03654      0.345485      0.456518      0.519088      0.567175      0.608622      0.637385
  78   6 2675.9725    2.7040  1.5364 12.4900  0.0000  0.0157   0.0240   0.0429    0.0464   0.0000   443.0622       2.73100       22.9269    -0.0180843      -3.83716     -0.256838      0.323191      0.440180      0.484130      0.548310      0.564421      0.596243
  78   7 2896.4144    3.7362  1.4829 13.1792  0.0000  0.0150   0.0336   0.0412    0.0451   0.0000   443.0320       2.70113       22.1519       1.78759      -3.42681      0.409213      0.319717      0.429831      0.474967      0.538378      0.570206      0.585116
  78   8 3110.0200    4.3736  1.5783 13.4334  0.0000  0.0156   0.0377   0.0414    0.0465   0.0000   442.8354       4.68550       21.9692       1.99335      -2.41743     -0.768826      0.335213      0.435245      0.502748      0.556962      0.586536      0.617931
  78   9 3317.8364    3.8865  2.4549 13.1236  0.0000  0.0205   0.0269   0.0546    0.0335   0.0000   442.8791       6.35177       21.9908       3.59163      -2.35351     -0.549839      0.435667      0.585694      0.663833      0.731257      0.769956      0.802738
  78  10 3521.9430    3.0033  4.2895 12.5041  0.0005  0.0302   0.0161   0.0836    0.0286   0.0000   442.5161       7.17300       22.5639       2.26654      -2.33434     -0.827410      0.631267      0.856039      0.963407       1.08031       1.13491       1.18741
  78  11 3723.0394    2.3201  7.2178 12.1506  0.0004  0.0507   0.0097   0.1357    0.0253   0.0000   442.2088       6.51300       20.0891       3.39781      -4.14056       3.17562       1.02886       1.39288       1.57139       1.74177       1.84412       1.91145
  79   1 1351.1783    0.1276  0.1415 10.0574  0.0000  0.0075   0.0049   0.0181    0.0148   0.0000   440.6594      0.269698       22.0169     -0.210956      -3.22749      0.188404      0.159438      0.201120      0.223111      0.248165      0.268020      0.317087
  79   2 1688.9673    0.3577  0.4131 10.0432  0.0000  0.0092   0.0062   0.0214    0.0222   0.0000   441.7116      0.170686       22.0624      0.149133      -3.38072     -0.102227      0.181204      0.252291      0.286321      0.316472      0.333332      0.348475
  79   3 1964.9572    0.6850  0.8317 10.4157  0.0000  0.0121   0.0084   0.0308    0.0382   0.0000   442.5783    -0.0178960       21.5096      0.867791      -3.28713      0.180099      0.243377      0.333624      0.381096      0.406410      0.427701      0.439698
  79   4 2223.6646    1.1747  1.3367 10.9215  0.0000  0.0152   0.0115   0.0407    0.0505   0.0000   442.5836      0.902363       22.3959     -0.478878      -3.66817      0.280585      0.310357      0.431552      0.482507      0.546409      0.577133      0.605074
  79   5 2461.5764    1.8746  1.5971 11.7622 -0.0002  0.0161   0.0164   0.0452    0.0428   0.0000   442.4460       1.47255       21.9867     0.0207011      -2.87067      0.440511      0.325399      0.445090      0.497894      0.558384      0.593908      0.618144
  79   6 2688.1745    2.7820  1.5814 12.4766  0.0000  0.0159   0.0240   0.0418    0.0457   0.0000   442.4282       2.57873       22.2977       1.30418      -2.29086      0.824224      0.332668      0.455949      0.509774      0.577884      0.603601      0.623924
  79   7 2909.5858    3.7653  1.4679 13.2080  0.0000  0.0152   0.0339   0.0404    0.0483   0.0000   442.8796       3.55160       22.0180      0.547191      -2.68466    -0.0166929      0.316003      0.429230      0.482272      0.534180      0.566395      0.600071
  79   8 3123.9027    4.3576  1.6362 13.6243  0.0000  0.0161   0.0374   0.0443    0.0401   0.0000   443.4543       5.10287       21.9989       2.49210      -3.55618       1.87860      0.330077      0.455582      0.495976      0.551746      0.606295      0.618271
  79   9 3332.4897    3.8061  2.5571 13.1793  0.0000  0.0212   0.0262   0.0564    0.0323   0.0000   442.6558       5.69113       22.3984       1.88189      -3.59141     -0.677039      0.451226      0.590662      0.673256      0.745267      0.802548      0.826888
  79  10 3537.4639    2.9759  4.6369 12.4927 -0.0003  0.0322   0.0154   0.0881    0.0282   0.0000   442.7003       5.14510       23.1567       3.18945     -0.925243     -0.700185      0.666517      0.891857       1.00948       1.12440       1.21303       1.24888
  79  11 3739.3604    2.2356  7.4879 12.1934 -0.0008  0.0527   0.0094   0.1443    0.0243   0.0000   439.7346       5.08269       23.9334       3.18640     -0.668996      -1.99120       1.06197       1.43354       1.61404       1.80634       1.90428       2.01295
  80   1 1358.4613    0.1346  0.1671 10.0574  0.0000  0.0080   0.0049   0.0194    0.0149   0.0000   440.8093    -0.0126758       21.8016      0.241933      -3.54842      0.418872      0.161289      0.224458      0.238281      0.264453      0.305125      0.299316
  80   2 1697.0433    0.3707  0.4271 10.0439  0.0000  0.0089   0.0062   0.0220    0.0224   0.0000   441.5347    -0.0387293       22.4933    -0.0691343      -3.49037     -0.176680      0.178549      0.242668      0.280642      0.311187      0.324477      0.346659
  80   3 1974.1474    0.7069  0.9102 10.2979  0.0000  0.0122   0.0082   0.0328    0.0413   0.0000   442.0224     0.0675205       22.4307     -0.278438      -3.46502   -0.00381403      0.258884      0.350318      0.398813      0.451287      0.456928      0.494140
  80   4 2233.9726    1.2009  1.3541 10.9855  0.0000  0.0149   0.0116   0.0414    0.0461   0.0000   442.7708      0.649369       22.5134      0.177245      -3.46529     -0.226113      0.300846      0.413273      0.461737      0.513480      0.536263      0.564049
  80   5 2472.5869    1.9212  1.6274 11.7837  0.0000  0.0161   0.0165   0.0446    0.0420   0.0000   442.6701       1.61660       22.5948    -0.0339395      -3.57142     -0.582559      0.333374      0.438897      0.496038      0.557711      0.583907      0.611645
  80   6 2700.3099    2.7873  1.5197 12.6555  0.0000  0.0158   0.0248   0.0422    0.0444   0.0000   442.2948       2.31319       21.4171      0.988704      -3.71681     -0.645925      0.320788      0.442823      0.484040      0.537595      0.581430      0.599385
  80   7 2922.7106    3.8813  1.5266 13.0745  0.0001  0.0150   0.0334   0.0412    0.0501   0.0000   442.6799       3.93392       22.2075       1.06587      -3.77440      0.172490      0.312712      0.421751      0.465631      0.527343      0.555580      0.587195
  80   8 3137.7298    4.2825  1.7009 13.5196  0.0000  0.0163   0.0358   0.0445    0.0409   0.0000   443.5698       5.54117       22.9842       1.36412      -3.22934      0.231239      0.338294      0.456140      0.509425      0.560405      0.600847      0.634505
  80   9 3347.1749    3.7651  2.7007 12.9437  0.0000  0.0212   0.0242   0.0574    0.0326   0.0000   442.9617       6.68884       23.0518       2.21143      -1.89334      0.394787      0.434152      0.590558      0.652839      0.745064      0.791209      0.807181
  80  10 3552.9180    2.8748  4.5401 12.5358  0.0000  0.0323   0.0152   0.0897    0.0276   0.0000   442.8354       5.24303       22.3424       2.40243      -2.82099       1.50076      0.645404      0.884207      0.995074       1.10200       1.17529       1.21693
  80  11 3755.4333    2.1734  7.2325 12.2383  0.0002  0.0523   0.0095   0.1419    0.0239   0.0000   442.3940       5.27877       20.8929      0.122936      -1.36449     -0.105509       1.04787       1.42317       1.61060       1.79963       1.89598       1.97775
  81   1 1365.7097    0.1381  0.1607 10.0575  0.0000  0.0072   0.0049   0.0192    0.0148   0.0000   440.6379    -0.0771438       22.1394      0.218607      -3.70406      0.126454      0.146603      0.189424      0.225865      0.255394      0.283517      0.288968
  81   2 1705.0474    0.3634  0.5127 10.0634  0.0000  0.0105   0.0059   0.0260    0.0236   0.0000   441.8271     -0.165705       22.1105      0.149452      -4.08899     0.0490097      0.214094      0.287175      0.321331      0.357406      0.366276      0.389509
  81   3 1983.3465    0.7154  0.9023 10.3848  0.0000  0.0123   0.0083   0.0328    0.0399   0.0000   442.3655      0.155881       22.6566     0.0687681      -2.96757     -0.270277      0.248804      0.339266      0.385802      0.427039      0.458283      0.473537
  81   4 2244.1958    1.2071  1.3490 11.0622 -0.0031  0.0155   0.0117   0.0407    0.0453   0.0000   442.6843      0.536435       22.7978      0.489611      -2.58549      0.534625      0.296746      0.412616      0.452146      0.506970      0.539634      0.566787
  81   5 2483.5540    1.9556  1.6343 11.8568  0.0000  0.0165   0.0167   0.0441    0.0418   0.0000   443.0976       1.97412       21.7848       1.04480      -4.08287    -0.0860514      0.337420      0.459275      0.511723      0.568265      0.592758      0.618750
  81   6 2712.4093    2.8640  1.5160 12.7654  0.0000  0.0157   0.0254   0.0424    0.0420   0.0000   442.3451       2.81313       22.2527      0.664388      -3.32860      0.261275      0.307005      0.422437      0.479283      0.531821      0.552359      0.573531
  81   7 2935.6419    3.9150  1.5307 13.1684  0.0000  0.0150   0.0339   0.0417    0.0482   0.0000   443.0099       3.27332       22.4714       1.97625      -2.96402     -0.984711      0.301632      0.414797      0.456250      0.518625      0.536958      0.564583
  81   8 3151.4419    4.2877  1.8291 13.4092  0.0000  0.0166   0.0339   0.0462    0.0392   0.0000   442.9000       4.03623       23.2800       2.27084      -2.75093    -0.0212655      0.341158      0.450071      0.520617      0.570516      0.612031      0.637266
  81   9 3361.6726    3.6854  2.8904 12.9548 -0.0000  0.0222   0.0231   0.0607    0.0311   0.0000   442.8439       5.68755       21.9341       1.90555      -2.30558     -0.341421      0.446476      0.601495      0.679852      0.745228      0.796058      0.819121
  81  10 3568.3047    2.8343  4.8831 12.4532 -0.0011  0.0340   0.0141   0.0933    0.0281   0.0000   442.2975       5.67721       20.6245       5.63816      -2.89144      -2.36185      0.673521      0.912799       1.02816       1.15053       1.21284       1.25484
  82   1 1372.8926    0.1336  0.1665 10.0351  0.0000  0.0074   0.0047   0.0207    0.0147   0.0000   441.0465     -0.479487       22.0969      0.808068      -3.68128     -0.102899      0.146243      0.190029      0.227820      0.255000      0.255773      0.259855
  82   2 1713.0024    0.3775  0.4352 10.0816  0.0000  0.0089   0.0062   0.0227    0.0225   0.0000   441.6050      0.135089       21.9660      0.332012      -3.80370     -0.914712      0.181892      0.228702      0.257808      0.298764      0.327176      0.319100
  82   3 1992.4195    0.7274  0.9553 10.4171 -0.0001  0.0127   0.0083   0.0344    0.0406   0.0000   441.9485      0.202389       22.0859      0.217369      -3.54254      0.268509      0.256748      0.338098      0.390595      0.419128      0.450339      0.475441
  82   4 2254.3723    1.2254  1.4102 11.0744  0.0000  0.0156   0.0117   0.0428    0.0473   0.0000   443.1635       1.64375       22.4992       1.70251      -4.42049      0.503500      0.304930      0.416668      0.462266      0.528325      0.568699      0.596770
  82   5 2494.4466    2.0083  1.6143 11.8535  0.0000  0.0163   0.0170   0.0433    0.0426   0.0000   441.9874       2.27384       21.8287     -0.522283      -4.48459       1.46246      0.327909      0.448025      0.506370      0.566081      0.611438      0.630072
  82   6 2724.4063    2.9528  1.5360 12.7348  0.0000  0.0157   0.0257   0.0416    0.0440   0.0000   442.0178       2.82109       21.9757       1.10482      -2.43060      0.759282      0.304092      0.422404      0.470779      0.521428      0.549127      0.582729
  82   7 2948.5645    4.0218  1.4306 13.3690  0.0000  0.0146   0.0360   0.0395    0.0467   0.0000   443.0437       4.15063       22.1081       1.66130      -2.77803      0.561887      0.293892      0.408798      0.452633      0.516354      0.542513      0.570657
  82   8 3165.0773    4.2981  1.8164 13.4023  0.0000  0.0166   0.0340   0.0448    0.0401   0.0000   443.1490       5.22081       21.3363       2.53982      -2.97646      -1.53880      0.338720      0.448069      0.506103      0.570506      0.588800      0.606331
  82   9 3376.1785    3.6750  2.8561 12.9701  0.0000  0.0221   0.0231   0.0595    0.0310   0.0000   443.6853       5.30901       22.9218       2.63178      -1.21916     -0.146836      0.438418      0.602674      0.664049      0.752751      0.802998      0.840592
  82  10 3583.5210    2.8242  5.2734 12.4482  0.0020  0.0365   0.0136   0.1007    0.0280   0.0000   442.5012       5.52982       22.6477       3.05363     -0.308588      0.538087      0.707153      0.976042       1.09309       1.21675       1.29921       1.34763
  83   1 1380.0383    0.1486  0.1481 10.0399  0.0000  0.0065   0.0050   0.0174    0.0147   0.0000   440.5054     -0.361998       22.3450      0.294026      -3.72597     -0.511421      0.126133      0.171179      0.217760      0.262502      0.277890      0.302799
  83   2 1720.8319    0.3869  0.4829 10.0538  0.0000  0.0095   0.0061   0.0234    0.0238   0.0000   441.7529      0.515154       22.7687      0.128942      -3.64598      0.220976      0.183302      0.248334      0.286430      0.307434      0.327558      0.343127
  83   3 2001.4681    0.7407  0.8862 10.4657  0.0000  0.0121   0.0086   0.0321    0.0396   0.0000   442.3552      0.949158       22.3541       1.04894      -3.14862     -0.445830      0.227720      0.307822      0.352725      0.397110      0.412341      0.431130
  83   4 2264.4290    1.2720  1.3796 11.1836  0.0000  0.0152   0.0122   0.0417    0.0446   0.0000   442.6933      0.355662       22.4714      0.466433      -3.90017     -0.445089      0.295805      0.404361      0.447983      0.508613      0.533219      0.566120
  83   5 2505.2638    2.0714  1.6959 11.8162  0.0000  0.0162   0.0168   0.0442    0.0425   0.0000   442.3065       2.44232       22.5453       1.09729      -2.76887      0.592822      0.321298      0.434457      0.485985      0.535720      0.577379      0.595302
  83   6 2736.3131    2.9714  1.5006 12.7796  0.0000  0.0152   0.0261   0.0411    0.0435   0.0000   443.8769       3.44612       21.7362       1.30531      -3.22925     -0.890197      0.300179      0.413812      0.448184      0.505342      0.548993      0.568453
  83   7 2961.3479    4.0245  1.5611 13.2178  0.0003  0.0149   0.0339   0.0413    0.0450   0.0000   442.1781       3.77713       22.4392       1.27964      -3.54478      0.306082      0.301617      0.406421      0.461708      0.521004      0.539896      0.567308
  83   8 3178.6844    4.3332  1.8001 13.5210  0.0006  0.0167   0.0347   0.0457    0.0378   0.0000   442.4264       5.33556       22.3387       1.07419      -2.69294       1.34935      0.328783      0.450618      0.508610      0.576208      0.613725      0.626579
  83   9 3390.6022    3.5919  3.0241 12.9195  0.0000  0.0229   0.0218   0.0616    0.0302   0.0000   443.4689       5.24660       20.5720       2.85498      -2.86827     -0.867864      0.448424      0.594853      0.673173      0.743177      0.805035      0.833325
  83  10 3598.6750    2.6663  5.2070 12.5440 -0.0022  0.0368   0.0132   0.1030    0.0264   0.0000   443.1099       6.34431       23.6021      0.216399      -3.37433      0.866280      0.712381      0.958778       1.09139       1.20013       1.26877       1.35088
  84   1 1387.1043    0.1450  0.1385 10.0217  0.0000  0.0069   0.0050   0.0158    0.0144   0.0000   440.5794     -0.408051       21.7783     -0.152712      -4.10759     -0.235308      0.141065      0.204553      0.226845      0.244089      0.262294      0.265901
  84   2 1728.5689    0.3877  0.5687 10.0105  0.0000  0.0105   0.0058   0.0272    0.0249   0.0000   441.3227     -0.371624       21.3585      0.321006      -3.21037     -0.432565      0.200173      0.260429      0.298227      0.341890      0.350206      0.381412
  84   3 2010.4477    0.7666  0.9321 10.5289  0.0000  0.0125   0.0087   0.0330    0.0394   0.0000   442.0834      0.466581       22.8611     -0.422586      -3.89988      0.569983      0.233800      0.321266      0.353756      0.401261      0.409724      0.442501
  84   4 2274.3921    1.3089  1.3482 11.2333  0.0000  0.0150   0.0126   0.0407    0.0474   0.0000   442.2186     0.0492164       22.3802      0.399402      -3.00097     -0.270036      0.292948      0.392246      0.437321      0.495028      0.545115      0.566051
  84   5 2516.0564    2.0995  1.7174 11.8815  0.0000  0.0166   0.0172   0.0446    0.0432   0.0000   442.5856       1.57541       22.2384      0.932787      -2.69062      0.774374      0.322252      0.436761      0.486819      0.552172      0.559437      0.596775
  84   6 2748.1695    3.0321  1.5334 12.7645  0.0000  0.0153   0.0261   0.0416    0.0441   0.0000   443.0505       2.77208       21.7290      0.383981      -2.29167     -0.534392      0.296001      0.395779      0.440594      0.495567      0.520206      0.546428
  84   7 2974.0755    4.1079  1.4771 13.4209  0.0023  0.0147   0.0363   0.0408    0.0438   0.0000   443.1709       3.34685       22.5795       2.02706      -3.71951     -0.123939      0.293466      0.394245      0.443876      0.493028      0.520359      0.550889
  84   8 3192.1663    4.3439  1.9901 13.2288 -0.0000  0.0170   0.0317   0.0465    0.0399   0.0000   443.2051       4.37891       21.1410       2.21112      -2.88672      -1.18458      0.336416      0.451634      0.517416      0.577798      0.611654      0.632964
  84   9 3404.8768    3.5427  3.2503 12.8510  0.0001  0.0239   0.0209   0.0650    0.0303   0.0000   442.2533       5.62362       21.7189       1.25960      -2.51018      -1.41062      0.464660      0.620214      0.709769      0.792532      0.841243      0.877738
  84  10 3613.7280    2.6978  5.6653 12.4498  0.0018  0.0396   0.0124   0.1073    0.0266   0.0000   443.5663       6.25525       25.2314       3.85830      -3.55855     -0.754525      0.766016       1.02017       1.16142       1.30265       1.38616       1.43580
  85   1 1394.1358    0.1454  0.1949 10.0287  0.0000  0.0086   0.0047   0.0184    0.0148   0.0000   440.4599     -0.370815       22.1408      0.270481      -3.45862      0.552482      0.168748      0.207702      0.257110      0.281232      0.295634      0.322485
  85   2 1736.2819    0.4125  0.4866 10.1106  0.0000  0.0090   0.0064   0.0243    0.0242   0.0000   441.4534     0.0602255       21.9225      0.214275      -2.96675    -0.0149197      0.172340      0.225559      0.268729      0.307330      0.321802      0.330646
  85   3 2019.3808    0.7725  0.9868 10.5414  0.0000  0.0129   0.0087   0.0342    0.0407   0.0000   442.1363      0.167897       22.1731      0.415691      -4.29457     -0.536633      0.240395      0.334570      0.370523      0.416140      0.441465      0.473638
  85   4 2284.2813    1.3203  1.4730 11.2033 -0.0000  0.0157   0.0119   0.0428    0.0432   0.0000   442.6328      0.454635       21.5880       1.06863      -3.06410    -0.0469584      0.292232      0.405266      0.451163      0.505478      0.522992      0.561352
  85   5 2526.7043    2.1187  1.6926 12.0157  0.0000  0.0164   0.0173   0.0447    0.0397   0.0000   442.5237       2.05821       22.8363      0.847918      -3.51403     -0.275620      0.305474      0.420010      0.470540      0.526979      0.543293      0.576370
  85   6 2759.9652    3.1438  1.5372 12.9094  0.0000  0.0155   0.0271   0.0412    0.0431   0.0000   443.2827       3.04905       22.1583       1.17528      -2.51739      0.420643      0.301877      0.420547      0.461645      0.518154      0.552496      0.580540
  85   7 2986.7328    4.1194  1.4742 13.5296  0.0001  0.0148   0.0365   0.0411    0.0419   0.0000   443.2390       4.14006       21.7715       1.83840      -2.80676     0.0290007      0.290991      0.402412      0.454001      0.508036      0.545648      0.560317
  85   8 3205.6129    4.2997  1.9667 13.3892  0.0000  0.0175   0.0321   0.0456    0.0378   0.0000   442.7682       4.61133       23.3445       1.59985      -3.22896     -0.397898      0.337714      0.466268      0.510751      0.579047      0.629205      0.645428
  85   9 3419.0816    3.4847  3.3250 12.8436 -0.0006  0.0241   0.0201   0.0664    0.0298   0.0000   442.9050       5.14173       21.9564       1.55920      -3.39061      -1.24405      0.470640      0.625348      0.723734      0.804056      0.860269      0.894158
  85  10 3628.8820    2.6439  5.9837 12.4713 -0.0002  0.0411   0.0117   0.1128    0.0258   0.0000   442.7658       6.70428       22.2802       2.77410     -0.922670      -3.76861      0.775275       1.04787       1.19302       1.31546       1.41708       1.48680
  86   1 1401.1143    0.1487  0.2084 10.0292  0.0000  0.0082   0.0046   0.0212    0.0149   0.0000   440.5403     -0.524600       22.4665     0.0914633      -3.63347     -0.454254      0.152320      0.195876      0.234839      0.252472      0.275965      0.293592
  86   2 1743.9008    0.4178  0.5396 10.1212  0.0000  0.0096   0.0062   0.0252    0.0246   0.0000   441.7985     -0.218324       21.9049      0.713611      -3.49902      0.120940      0.182460      0.240503      0.279051      0.309663      0.320607      0.328322
  86   3 2028.2698    0.7966  0.9809 10.5548  0.0000  0.0125   0.0088   0.0338    0.0427   0.0000   442.3509    -0.0249678       23.4142      0.470419      -3.38827      0.443213      0.236418      0.319885      0.354088      0.405565      0.429399      0.440489
  86   4 2294.1318    1.3509  1.5200 11.2001  0.0000  0.0158   0.0119   0.0427    0.0434   0.0000   442.9076     0.0592495       22.5493      0.798091      -3.91377      0.992792      0.292446      0.398288      0.453438      0.507680      0.541872      0.564461
  86   5 2537.3304    2.1556  1.7097 12.0701  0.0000  0.0164   0.0173   0.0444    0.0389   0.0000   442.8407      0.931190       22.6084       1.14836      -3.55259     -0.712123      0.307059      0.412737      0.466423      0.532055      0.561069      0.579297
  86   6 2771.7264    3.2686  1.5591 12.6357  0.0000  0.0146   0.0268   0.0403    0.0485   0.0000   442.6135       2.89834       22.4523       1.42545      -3.60109     -0.891506      0.278312      0.364624      0.414879      0.461189      0.492302      0.516983
  86   7 2999.3030    4.2140  1.5256 13.4359 -0.0001  0.0147   0.0358   0.0399    0.0451   0.0000   443.1728       4.11946       22.2264       1.41479      -2.84823     -0.682763      0.290281      0.383022      0.437886      0.485689      0.501299      0.515698
  86   8 3218.9053    4.3193  1.9887 13.4229  0.0000  0.0173   0.0319   0.0468    0.0373   0.0000   442.7079       5.15506       21.8781       2.01232      -2.58294     0.0416117      0.332479      0.449216      0.500207      0.560362      0.594735      0.619832
  86   9 3433.2582    3.4479  3.5448 12.8404 -0.0000  0.0252   0.0193   0.0693    0.0287   0.0000   442.1991       4.33433       22.6215       4.32316      -3.48994      -1.25598      0.472190      0.649610      0.719907      0.806997      0.862139      0.909064
  86  10 3643.8175    2.5486  5.9833 12.5239  0.0026  0.0431   0.0116   0.1161    0.0254   0.0000   443.1599       5.34195       22.4940       4.39372      -3.36491       2.22272      0.786596       1.08994       1.21981       1.36442       1.45185       1.52367
  87   0  949.0342    0.0295  0.0067 10.3878  0.0000  0.0085   0.0071   0.0075    0.0125   0.0000   436.5637     -0.329333       21.1978     0.0783682      -3.99988     -0.956408      0.170074      0.203562      0.328573      0.416600      0.470143      0.408782
  87   1 1408.0509    0.1521  0.2036 10.0526  0.0000  0.0083   0.0047   0.0201    0.0149   0.0000   440.7749     -0.105210       21.8078      0.176730      -3.18291      0.258098      0.158579      0.212217      0.244831      0.258906      0.269934      0.315648
  87   2 1751.4437    0.4100  0.5212 10.1821  0.0000  0.0099   0.0061   0.0241    0.0239   0.0000   441.5500     -0.246522       21.9538     -0.356075      -3.51445      0.762448      0.180557      0.243487      0.282603      0.304830      0.321518      0.338586
  87   3 2037.0468    0.8093  1.0710 10.5145  0.0000  0.0132   0.0086   0.0362    0.0446   0.0000   442.4785       1.05022       22.5954      0.515271      -3.78724       1.35440      0.236841      0.326399      0.365234      0.426147      0.440218      0.458595
  87   4 2303.8337    1.4055  1.5820 11.1762  0.0000  0.0160   0.0120   0.0422    0.0445   0.0000   442.2375       1.55958       22.5866     0.0509067      -3.13452       1.05022      0.296091      0.404222      0.449743      0.506213      0.547105      0.570298
  87   5 2547.8801    2.2172  1.8196 11.9711  0.0000  0.0167   0.0170   0.0452    0.0402   0.0000   442.9442       1.90049       22.2404       1.10757      -3.79899    -0.0575005      0.309591      0.415287      0.465133      0.524355      0.568245      0.602671
  87   6 2783.3754    3.2764  1.5414 12.9073 -0.0005  0.0152   0.0273   0.0398    0.0423   0.0000   443.0609       2.59460       21.7129      0.538059      -3.47671      0.368732      0.285668      0.379525      0.423893      0.478595      0.508962      0.529406
  87   7 3011.7980    4.1529  1.5117 13.5920  0.0000  0.0147   0.0356   0.0413    0.0412   0.0000   442.6438       4.44526       22.1994       1.79042      -3.16961     -0.486950      0.277635      0.371440      0.415868      0.473716      0.502951      0.532559
  87   8 3232.1945    4.2197  2.1147 13.4275 -0.0000  0.0179   0.0302   0.0485    0.0353   0.0000   443.3573       3.51830       22.0442       3.16762      -3.94996     -0.904798      0.346907      0.463561      0.515760      0.583114      0.621082      0.650972
  87   9 3447.4003    3.3272  3.6233 12.8932  0.0000  0.0261   0.0186   0.0707    0.0278   0.0000   442.6048       5.02976       20.9309       3.20436      -2.72742      -1.86715      0.489836      0.666853      0.761986      0.858658      0.924454      0.949629
  87  10 3658.5304    2.5038  6.3783 12.5428 -0.0000  0.0452   0.0111   0.1230    0.0247   0.0000   441.9107       7.32483       21.5933       1.90185      -2.67104      0.552798      0.814709       1.10964       1.28411       1.40633       1.47934       1.55554
  88   1 1414.9130    0.1530  0.1730 10.0468  0.0000  0.0071   0.0047   0.0173    0.0146   0.0000   440.4813     -0.144648       22.3876      0.527293      -3.98432      0.375450      0.144477      0.196672      0.231589      0.253613      0.270182      0.293933
  88   2 1758.9312    0.4301  0.5634 10.1133  0.0000  0.0097   0.0062   0.0257    0.0252   0.0000   441.3058      0.365701       21.9482      0.221813      -3.59348      0.374266      0.179461      0.246654      0.270360      0.301503      0.324906      0.342940
  88   3 2045.8261    0.8284  1.1122 10.5214  0.0000  0.0135   0.0087   0.0359    0.0457   0.0000   442.2162      0.980516       21.7413      0.354142      -4.31412      0.455999      0.244268      0.334964      0.373833      0.426978      0.446324      0.470243
  88   4 2313.4773    1.4285  1.5752 11.2997  0.0000  0.0160   0.0121   0.0426    0.0413   0.0000   442.2843      0.577486       22.2165     0.0269692      -3.44479     -0.644362      0.291989      0.401141      0.450424      0.506010      0.552677      0.586958
  88   5 2558.3688    2.2327  1.8123 12.0055  0.0000  0.0170   0.0172   0.0447    0.0411   0.0000   442.5740       2.22542       23.0060      0.628091      -2.53867    -0.0577894      0.315129      0.433121      0.485928      0.537243      0.571132      0.603545
  88   6 2794.9461    3.2747  1.5859 12.9460  0.0000  0.0151   0.0269   0.0412    0.0408   0.0000   443.1884       3.43673       22.6346       1.53507      -3.06893      0.612191      0.281365      0.373626      0.422913      0.469677      0.494453      0.537977
  88   7 3024.2430    4.2771  1.5558 13.4014  0.0000  0.0147   0.0348   0.0397    0.0433   0.0000   442.6246       3.88315       22.1347       1.85139      -2.98375     -0.781338      0.272442      0.369336      0.415683      0.465515      0.492047      0.509930
  88   8 3245.3671    4.2040  2.1965 13.2983  0.0000  0.0183   0.0289   0.0483    0.0353   0.0000   442.7513       4.73893       22.5668       2.56500      -3.37893     -0.749235      0.340036      0.462417      0.511945      0.573643      0.607027      0.632547
  88   9 3461.3967    3.2462  3.8651 12.8566  0.0000  0.0273   0.0178   0.0762    0.0280   0.0000   442.0295       5.10872       22.3212       2.55990      -4.30776     -0.661497      0.506114      0.684008      0.779636      0.866827      0.920213      0.970177
  88  10 3673.4532    2.4649  6.4428 12.5349  0.0007  0.0451   0.0110   0.1240    0.0243   0.0000   443.1937       6.92702       20.4749       4.39687     -0.702573      -1.15548      0.830235       1.11286       1.28516       1.40731       1.50388       1.56727
  89   1 1421.7403    0.1611  0.1859 10.0320  0.0000  0.0070   0.0046   0.0174    0.0145   0.0000   440.5373      0.311844       22.2579      0.153864      -3.48843    -0.0104829      0.121546      0.171195      0.191283      0.213250      0.223213      0.239102
  89   2 1766.3378    0.4362  0.5758 10.1058  0.0000  0.0098   0.0061   0.0257    0.0254   0.0000   441.3187      0.179396       22.3052      0.168653      -3.46365     -0.182316      0.180275      0.246955      0.271878      0.307708      0.318977      0.337911
  89   3 2054.5410    0.8462  1.1237 10.5419  0.0000  0.0134   0.0088   0.0367    0.0465   0.0000   442.2374      0.541729       21.8716     0.0849060      -3.28953     -0.189894      0.241359      0.323779      0.366184      0.411362      0.441275      0.471986
  89   4 2323.0403    1.4527  1.6025 11.2306  0.0000  0.0161   0.0121   0.0427    0.0442   0.0000   442.3562      0.277152       22.5766     -0.294430      -2.96650      0.809676      0.285087      0.392192      0.447916      0.511439      0.531621      0.567642
  89   5 2568.7966    2.2996  1.7679 12.0891  0.0000  0.0166   0.0179   0.0437    0.0409   0.0000   442.6701       1.90643       21.9858     -0.227205      -2.92259      0.534824      0.299478      0.408850      0.459233      0.514151      0.560928      0.590184
  89   6 2806.4794    3.3256  1.7122 12.7362  0.0000  0.0155   0.0256   0.0415    0.0432   0.0000   442.7791       3.93386       22.1788      0.323809      -2.57965     -0.667142      0.293473      0.388252      0.433477      0.483966      0.516172      0.542337
  89   7 3036.5455    4.2989  1.6701 13.4888  0.0000  0.0153   0.0344   0.0425    0.0407   0.0000   443.3644       3.51547       22.0832       1.43537      -2.97039     -0.108996      0.281630      0.374549      0.425554      0.482211      0.501427      0.531929
  89   8 3258.4538    4.1370  2.3023 13.3299  0.0000  0.0188   0.0278   0.0503    0.0328   0.0000   442.4121       4.94508       21.2677       1.65894      -3.34233     -0.397745      0.341665      0.463367      0.525078      0.581889      0.616727      0.627245
  89   9 3475.3055    3.2811  4.0203 12.8058 -0.0002  0.0283   0.0176   0.0774    0.0288   0.0000   443.7896       5.50798       21.5123       1.62937      -1.89783      -1.00037      0.502155      0.694789      0.780356      0.871411      0.931644      0.964808
  89  10 3688.1230    2.3839  6.5490 12.5124 -0.0014  0.0471   0.0105   0.1273    0.0240   0.0000   443.6873       4.85199       23.2119       4.61674      -1.92084      -3.25341      0.851131       1.15584       1.30262       1.44663       1.54309       1.60611
  90   1 1428.5379    0.1691  0.2011 10.0172  0.0000  0.0071   0.0047   0.0188    0.0149   0.0000   440.5270     -0.572706       21.8912      0.383447      -3.40876     -0.341797      0.135719      0.184567      0.226524      0.241425      0.246297      0.248677
  90   2 1773.6809    0.4360  0.6542 10.1179  0.0000  0.0107   0.0060   0.0286    0.0269   0.0000   441.6235      0.391836       21.7428     -0.100736      -3.14254      0.193489      0.194575      0.260806      0.295334      0.329814      0.351115      0.365421
  90   3 2063.1765    0.8577  1.1321 10.6133  0.0000  0.0136   0.0089   0.0361    0.0463   0.0000   441.6982       1.15051       22.4597      0.311952      -3.87904      0.734704      0.239882      0.327155      0.365945      0.420941      0.439697      0.461267
  90   4 2332.5153    1.4920  1.6144 11.3806  0.0000  0.0160   0.0124   0.0425    0.0401   0.0000   441.8297       1.28308       22.2204      0.620609      -3.68708      0.382827      0.288182      0.389040      0.438726      0.494033      0.519890      0.550946
  90   5 2579.1853    2.3273  1.8076 12.1643  0.0000  0.0166   0.0178   0.0448    0.0388   0.0000   443.1829       2.84193       22.0092      0.969432      -3.25293     -0.251917      0.307319      0.408804      0.458240      0.519069      0.551564      0.580376
  90   6 2817.9417    3.4338  1.5989 12.9003  0.0000  0.0150   0.0275   0.0402    0.0447   0.0000   443.1353       3.26382       21.9924       1.64285      -3.21712     -0.327873      0.274344      0.368261      0.414183      0.465263      0.488558      0.508029
  90   7 3048.7993    4.3028  1.5725 13.5097  0.0000  0.0149   0.0346   0.0397    0.0417   0.0000   443.4943       4.07406       22.1236       1.95583      -3.84137       1.30846      0.272883      0.374227      0.420726      0.465830      0.493515      0.513852
  90   8 3271.5479    4.0921  2.3700 13.2958 -0.0000  0.0188   0.0271   0.0519    0.0330   0.0000   442.8502       5.43135       21.6693       2.29280      -1.59018      -1.24347      0.348281      0.475166      0.535866      0.603395      0.647613      0.665036
  90   9 3489.2534    3.1971  4.1916 12.8409  0.0010  0.0297   0.0168   0.0808    0.0281   0.0000   442.2099       5.66447       22.3106       1.83448      -1.62048      -1.27846      0.517674      0.711881      0.800387      0.901823      0.946854      0.984213
  90  10 3702.7982    2.3818  7.2039 12.4925  0.0012  0.0516   0.0100   0.1363    0.0229   0.0000   442.0763       7.39389       20.2153       2.51195      -7.16749       1.13713      0.912027       1.24531       1.40995       1.58805       1.68696       1.80715
  91   1 1435.2419    0.1678  0.2126  9.9955  0.0000  0.0072   0.0046   0.0192    0.0149   0.0000   440.5551     -0.492838       21.8315      0.315960      -3.81192   -0.00157122      0.137652      0.172553      0.198941      0.231595      0.241171      0.255348
  91   2 1780.9993    0.4673  0.5734 10.1217  0.0000  0.0096   0.0064   0.0245    0.0263   0.0000   441.4052     -0.226967       22.0953      0.292220      -3.68947    -0.0454258      0.166134      0.227585      0.253888      0.285712      0.305689      0.315494
  91   3 2071.8059    0.8648  1.1718 10.6923  0.0000  0.0138   0.0089   0.0373    0.0431   0.0000   442.4092      0.412378       22.3185     -0.351498      -3.62765      0.935173      0.246333      0.329537      0.383064      0.410098      0.450587      0.476417
  91   4 2341.9951    1.5343  1.6459 11.3468  0.0000  0.0160   0.0124   0.0428    0.0409   0.0000   442.5791       2.24516       22.0025     -0.153071      -3.50917     0.0285168      0.288141      0.395094      0.443383      0.494458      0.528579      0.559617
  91   5 2589.5024    2.3733  1.8210 12.1763  0.0000  0.0166   0.0179   0.0444    0.0383   0.0000   442.2273       1.68000       21.9234      0.606063      -3.51036      -1.17960      0.298069      0.406496      0.461346      0.511849      0.545703      0.569477
  91   6 2829.3227    3.4441  1.6136 13.0524  0.0000  0.0150   0.0274   0.0409    0.0381   0.0000   443.2969       3.10796       22.6203      0.716815      -3.47948     -0.244553      0.269427      0.361771      0.409542      0.467306      0.495117      0.517734
  91   7 3061.0167    4.2734  1.6553 13.6060  0.0000  0.0157   0.0346   0.0417    0.0390   0.0000   442.5611       3.94619       21.3333       1.95714      -2.68862     -0.521536      0.276358      0.382097      0.419346      0.476551      0.501092      0.535153
  91   8 3284.5149    4.0457  2.5442 13.1779  0.0002  0.0195   0.0255   0.0533    0.0325   0.0000   442.5134       5.26147       21.8580       2.02454      -3.55944     -0.925151      0.357394      0.479575      0.539032      0.596571      0.636933      0.660099
  91   9 3502.9857    3.1155  4.4416 12.8438 -0.0015  0.0312   0.0160   0.0858    0.0272   0.0000   443.9698       6.54907       21.4837       3.42724      -4.13947    -0.0378150      0.550540      0.745727      0.851504      0.951493       1.02360       1.06536
  92   1 1441.9451    0.1742  0.2135  9.9992  0.0000  0.0072   0.0046   0.0181    0.0148   0.0000   440.5464     0.0318658       22.2089    -0.0436663      -3.83296      0.231780      0.125226      0.171712      0.193462      0.226266      0.246948      0.248460
  92   2 1788.2116    0.4770  0.6024 10.1633  0.0000  0.0099   0.0064   0.0246    0.0270   0.0000   441.2642      0.152750       22.5779     -0.328896      -3.87810     0.0370589      0.173174      0.230495      0.275511      0.297366      0.324372      0.340056
  92   3 2080.3865    0.8786  1.1698 10.7034  0.0000  0.0138   0.0090   0.0372    0.0451   0.0000   442.2035      0.515100       21.7684      0.719487      -3.08998     -0.880761      0.240166      0.327155      0.370436      0.416596      0.441770      0.472916
  92   4 2351.2815    1.5401  1.7202 11.3263  0.0000  0.0163   0.0123   0.0442    0.0427   0.0000   442.4049      0.858230       22.3677      0.335435      -3.00697      0.116960      0.296138      0.391865      0.437691      0.495302      0.527993      0.545361
  92   5 2599.7652    2.3971  1.8789 12.1530  0.0000  0.0166   0.0175   0.0454    0.0378   0.0000   442.5769       1.50429       21.2930       1.13990      -2.46014     -0.213784      0.292337      0.395240      0.454168      0.506066      0.531254      0.553398
  92   6 2840.6337    3.4861  1.5882 13.1330 -0.0000  0.0151   0.0284   0.0405    0.0411   0.0000   443.1501       3.56437       22.2489       1.53531      -2.36430    -0.0724477      0.267275      0.359735      0.406538      0.460653      0.487077      0.504556
  92   7 3073.1390    4.3544  1.6187 13.5844  0.0000  0.0149   0.0345   0.0408    0.0387   0.0000   442.8646       3.43278       23.1979       2.09459      -3.75187      0.660283      0.265370      0.360412      0.411994      0.455296      0.487571      0.505209
  92   8 3297.4366    4.0009  2.4998 13.3278 -0.0000  0.0195   0.0258   0.0539    0.0310   0.0000   442.9725       5.90929       22.4809       1.07519      -2.43700     -0.211318      0.349816      0.468518      0.527033      0.577274      0.625468      0.654527
  92   9 3516.8035    3.1057  4.4997 12.8117  0.0024  0.0315   0.0158   0.0858    0.0280   0.0000   442.5682       5.93568       22.3598       2.20551      -1.52812      -2.34252      0.550127      0.737243      0.841227      0.923957      0.998904       1.05977
  93   1 1448.5746    0.1815  0.2201 10.0020  0.0000  0.0073   0.0046   0.0174    0.0148   0.0000   440.4622     -0.133151       22.3026   0.000758065      -3.23076     -0.283296      0.130432      0.174418      0.198030      0.224838      0.237477      0.244070
  93   2 1795.3739    0.4723  0.6599 10.1728  0.0000  0.0109   0.0062   0.0269    0.0275   0.0000   441.5686     -0.164028       22.1341      0.305387      -3.22719     -0.595003      0.188382      0.257506      0.294274      0.331553      0.359539      0.379653
  93   3 2088.8818    0.9219  1.1668 10.6479  0.0000  0.0136   0.0092   0.0365    0.0479   0.0000   441.6899     -0.214508       22.9652      0.541403      -3.91244       1.09653      0.227507      0.319232      0.350573      0.392540      0.417857      0.436018
  93   4 2360.5629    1.5332  1.7252 11.5414  0.0000  0.0167   0.0124   0.0460    0.0370   0.0000   442.6045       1.31040       21.8137      0.542569      -3.10511      0.265419      0.289692      0.393233      0.451150      0.500160      0.530575      0.546060
  93   5 2609.9630    2.5042  1.8550 12.2338  0.0000  0.0166   0.0186   0.0444    0.0394   0.0000   443.4213       2.02918       22.2826       1.09760      -2.95221    -0.0937967      0.292011      0.401408      0.440405      0.499263      0.545610      0.568293
  93   6 2851.9484    3.5390  1.6367 13.1174  0.0000  0.0152   0.0280   0.0412    0.0394   0.0000   443.1003       2.94296       22.5850      0.896705      -2.39962     0.0828309      0.267063      0.362084      0.407409      0.459731      0.488180      0.510695
  93   7 3085.1546    4.3705  1.7852 13.4792 -0.0000  0.0159   0.0330   0.0423    0.0388   0.0000   442.6519       4.15364       22.0923       1.08474      -2.47653      0.584064      0.276454      0.379443      0.422792      0.474773      0.510039      0.523937
  93   8 3310.3359    4.0177  2.6788 13.1536  0.0000  0.0199   0.0243   0.0551    0.0313   0.0000   443.5753       4.72323       22.3200       3.02250      -2.38918     -0.268823      0.348885      0.474692      0.535313      0.586631      0.632935      0.679769
  93   9 3530.3736    3.0024  4.6084 12.8438 -0.0027  0.0329   0.0151   0.0909    0.0271   0.0000   443.1577       6.12111       21.7859       3.39500      -4.16062     -0.268917      0.558566      0.764964      0.851627      0.965732       1.01223       1.07848
  94   1 1455.1596    0.1842  0.2436 10.0185  0.0000  0.0077   0.0045   0.0197    0.0150   0.0000   440.4447      0.264788       22.0075      0.275856      -2.91795      0.105172      0.127647      0.172679      0.192361      0.214403      0.236439      0.228531
  94   2 1802.4664    0.4851  0.6746 10.1670  0.0000  0.0103   0.0062   0.0272    0.0278   0.0000   440.9718     -0.255533       22.2835      0.145935      -3.68139      0.543138      0.172502      0.233944      0.267421      0.296864      0.314412      0.334949
  94   3 2097.3039    0.9539  1.1765 10.6804  0.0000  0.0133   0.0093   0.0361    0.0491   0.0000   442.2780      0.630072       22.3990     -0.152298      -3.38486     -0.600160      0.223442      0.300709      0.330766      0.385449      0.400562      0.423931
  94   4 2369.7846    1.5872  1.7942 11.5661  0.0000  0.0170   0.0125   0.0462    0.0381   0.0000   442.6503       1.21080       22.0638       1.02958      -4.01975     -0.191356      0.294332      0.398168      0.455863      0.512605      0.554283      0.574851
  94   5 2620.1817    2.4975  1.7221 12.4108  0.0000  0.0162   0.0194   0.0425    0.0397   0.0000   442.3846       3.17808       22.3911       1.05271      -3.41016     -0.768024      0.281021      0.384152      0.432518      0.489730      0.524467      0.543799
  94   6 2863.1234    3.6525  1.6443 13.1291  0.0000  0.0150   0.0284   0.0402    0.0405   0.0000   443.0025       3.08104       22.2261       1.64586      -3.30491     -0.490665      0.261723      0.355204      0.397833      0.452136      0.479189      0.501836
  94   7 3097.0884    4.4302  1.7729 13.5244  0.0000  0.0156   0.0333   0.0419    0.0390   0.0000   443.2511       4.39487       21.8878       1.27529      -2.71486     -0.140983      0.270477      0.365715      0.417076      0.457219      0.490611      0.510634
  94   8 3323.0550    3.9565  2.7491 13.2223  0.0000  0.0206   0.0240   0.0561    0.0308   0.0000   443.0021       5.34834       22.8311       3.10014      -2.82388      0.196815      0.351529      0.480701      0.537183      0.609182      0.650984      0.691235
  94   9 3543.8918    2.9900  5.0329 12.7906  0.0010  0.0343   0.0140   0.0965    0.0272   0.0000   445.1184       5.83949       20.7049       3.20937      -3.37724       1.78718      0.586646      0.786365      0.892764       1.00727       1.07285       1.12261
  95   1 1461.7038    0.1861  0.2502 10.0227  0.0000  0.0078   0.0045   0.0193    0.0150   0.0000   440.3735      0.147185       22.2275     -0.147512      -3.49117    -0.0371108      0.134851      0.174327      0.195185      0.237385      0.248667      0.258317
  95   2 1809.5276    0.4993  0.7026 10.1861  0.0000  0.0105   0.0063   0.0284    0.0286   0.0000   441.1370    -0.0205976       22.1968      0.225743      -4.03221      0.337633      0.174940      0.240612      0.271926      0.310802      0.326231      0.341788
  95   3 2105.6992    0.9393  1.2235 10.7263  0.0000  0.0137   0.0091   0.0374    0.0448   0.0000   442.0506      0.821362       21.4654     -0.284177      -3.42411     -0.363143      0.230712      0.315570      0.355722      0.402813      0.436282      0.458152
  95   4 2378.8953    1.6334  1.8510 11.4385  0.0000  0.0169   0.0122   0.0461    0.0397   0.0000   442.9476      0.856709       22.3617      0.649993      -3.02064     -0.672369      0.289976      0.393044      0.437597      0.502257      0.520965      0.547696
  95   5 2630.2529    2.5795  1.7837 12.3899  0.0000  0.0160   0.0194   0.0434    0.0388   0.0000   443.0775       2.08408       22.6322      0.502350      -3.06481       1.74521      0.280434      0.379407      0.436371      0.493788      0.525221      0.540689
  95   6 2874.2734    3.6989  1.6990 13.0886  0.0004  0.0152   0.0280   0.0404    0.0399   0.0000   442.5922       3.41653       22.5975       1.37634      -4.70519     -0.995714      0.264457      0.352963      0.399101      0.445199      0.471623      0.496293
  95   7 3109.0053    4.3316  1.7939 13.6447  0.0000  0.0161   0.0327   0.0433    0.0358   0.0000   443.1139       3.38668       23.1424      0.556821      -2.50772    -0.0962796      0.275105      0.383265      0.425191      0.479932      0.499751      0.533025
  95   8 3335.7999    3.9270  2.9778 13.0501  0.0000  0.0212   0.0224   0.0587    0.0316   0.0000   442.6029       5.33007       22.6391       1.91285      -3.22501    -0.0864715      0.364867      0.489982      0.551374      0.620153      0.662282      0.693457
  95   9 3557.5298    2.9139  5.2025 12.7730  0.0005  0.0361   0.0134   0.0993    0.0267   0.0000   442.3454       5.61523       21.6682       1.30544      -2.37030       1.01259      0.614191      0.834272      0.963482       1.05650       1.11987       1.17106
  96   1 1468.1808    0.1856  0.2433 10.0062  0.0000  0.0078   0.0045   0.0181    0.0149   0.0000   440.3849     -0.243090       22.1148    -0.0995752      -4.20460     -0.167505      0.128859      0.177840      0.194462      0.222261      0.239098      0.241573
  96   2 1816.5433    0.5063  0.7112 10.2042  0.0000  0.0106   0.0063   0.0281    0.0287   0.0000   441.2467      0.343939       21.9876      0.391343      -2.98398    -0.0186768      0.179147      0.245748      0.278222      0.315610      0.343965      0.346353
  96   3 2114.0684    0.9545  1.2804 10.7795 -0.0027  0.0143   0.0091   0.0384    0.0427   0.0000   441.8895      0.773587       22.0436    -0.0670255      -3.26544      0.250739      0.241526      0.328870      0.369599      0.409314      0.434270      0.451549
  96   4 2387.9653    1.6787  1.7594 11.5426  0.0000  0.0163   0.0128   0.0446    0.0396   0.0000   442.3539       1.29682       22.4450      0.375752      -3.44415       1.35745      0.276323      0.376325      0.419034      0.467839      0.509318      0.534183
  96   5 2640.2848    2.6327  1.8530 12.3725  0.0000  0.0160   0.0192   0.0446    0.0384   0.0000   442.7272       2.31114       21.5356       1.42433      -3.88934     -0.151593      0.277952      0.366415      0.418792      0.462975      0.497693      0.516638
  96   6 2885.3432    3.7457  1.5668 13.3060  0.0000  0.0146   0.0300   0.0395    0.0399   0.0000   443.1778       3.31664       23.2831      0.672444      -2.25039     0.0558202      0.256734      0.343156      0.386620      0.430351      0.454607      0.482273
  96   7 3120.8588    4.4633  1.8429 13.5238  0.0000  0.0158   0.0325   0.0428    0.0377   0.0000   443.7923       4.13362       22.2813       1.67371      -3.18322     -0.343154      0.271111      0.371687      0.414420      0.470991      0.498310      0.524289
  96   8 3348.4176    3.7798  3.0795 13.1686  0.0000  0.0223   0.0216   0.0617    0.0289   0.0000   442.6293       5.99579       22.7588       2.24648      -4.04823     -0.458948      0.377257      0.514751      0.579834      0.658146      0.693210      0.721295
  96   9 3571.0741    2.8790  5.4762 12.7592 -0.0005  0.0382   0.0128   0.1029    0.0264   0.0000   442.0533       6.24309       22.3663       3.15139      -4.87452      0.849734      0.635681      0.883685      0.993803       1.11363       1.18214       1.23036
  97   0 1000.6042    0.0448  0.0142 10.3205  0.0000  0.0193   0.0063   0.0060    0.0120   0.0000   436.7563     -0.242371       21.3131     -0.130376      -4.08898      0.320069      0.371976      0.619110      0.568673      0.750946      0.574163      0.652224
  97   1 1474.6510    0.1859  0.2623 10.0280  0.0000  0.0083   0.0045   0.0194    0.0151   0.0000   440.3923      0.108845       22.1347      0.226673      -3.95379      0.313922      0.147144      0.196390      0.230754      0.265457      0.287120      0.297372
  97   2 1823.4801    0.5224  0.6379 10.2622  0.0000  0.0098   0.0066   0.0249    0.0280   0.0000   441.0235      0.499026       22.2532      0.293099      -3.15422      0.260549      0.159773      0.217154      0.246009      0.273924      0.294068      0.304000
  97   3 2122.3544    0.9805  1.2433 10.8316  0.0000  0.0137   0.0094   0.0373    0.0447   0.0000   441.6992      0.394922       22.1701      0.316301      -3.07470     -0.532852      0.226759      0.303632      0.345864      0.393036      0.414867      0.431247
  97   4 2396.9523    1.6913  1.8038 11.6285  0.0000  0.0165   0.0128   0.0452    0.0376   0.0000   442.4380       1.26329       21.8967      0.820899      -2.38146     0.0506844      0.276077      0.370444      0.420217      0.465016      0.494977      0.520922
  97   5 2650.2865    2.6522  1.8526 12.4528 -0.0000  0.0162   0.0193   0.0442    0.0375   0.0000   442.6000       2.52451       22.1700       1.17113      -3.43435     -0.422546      0.271209      0.363675      0.405422      0.461189      0.484046      0.511640
  97   6 2896.3022    3.7709  1.6412 13.3750  0.0000  0.0150   0.0295   0.0409    0.0374   0.0000   443.1914       3.24283       22.5909      0.470161      -2.66535      0.449888      0.253961      0.339179      0.376287      0.427558      0.461262      0.472143
  97   7 3132.6376    4.4732  1.8442 13.5721  0.0000  0.0158   0.0321   0.0421    0.0363   0.0000   443.0577       4.21717       22.3582       1.64659      -3.11697     -0.205275      0.268974      0.363339      0.413339      0.452266      0.496886      0.512597
  97   8 3361.0173    3.8276  3.2080 13.0768  0.0001  0.0226   0.0211   0.0619    0.0307   0.0000   443.6026       5.44631       22.2583       2.31112      -2.12918       1.38439      0.378869      0.510109      0.582342      0.654532      0.700671      0.732550
  97   9 3584.4638    2.8347  5.5779 12.7623  0.0002  0.0390   0.0125   0.1046    0.0267   0.0000   442.9571       4.95092       21.3418       1.63202      -2.01991      -1.08752      0.639356      0.862276      0.985103       1.09931       1.15466       1.20925
  98   1 1481.0561    0.1997  0.2464 10.0422  0.0000  0.0072   0.0046   0.0181    0.0149   0.0000   440.3834     -0.157084       21.9235      0.227140      -3.76191    -0.0540974      0.117485      0.158652      0.183417      0.209260      0.215489      0.214404
  98   2 1830.3454    0.5301  0.7385 10.1786  0.0000  0.0106   0.0064   0.0281    0.0311   0.0000   441.1745      0.328316       22.5696      0.461253      -2.69141      0.357232      0.177248      0.242231      0.278562      0.313829      0.344217      0.372253
  98   3 2130.5882    0.9894  1.3271 10.8123  0.0000  0.0144   0.0092   0.0389    0.0441   0.0000   441.7111      0.361930       22.2763      0.554096      -2.96637      0.141422      0.232365      0.312442      0.365881      0.401760      0.436297      0.455183
  98   4 2405.8858    1.7260  1.7579 11.7273  0.0000  0.0167   0.0135   0.0441    0.0389   0.0000   442.6682       1.05548       22.0239      0.727666      -2.45039      0.977654      0.271069      0.372348      0.412003      0.467948      0.496392      0.524836
  98   5 2660.2694    2.6815  1.8396 12.5594  0.0000  0.0164   0.0197   0.0439    0.0367   0.0000   442.3018       1.87085       21.8876      0.459093      -3.18435     0.0630658      0.270962      0.365459      0.412052      0.463000      0.488163      0.511997
  98   6 2907.3092    3.8593  1.6881 13.2156  0.0000  0.0148   0.0289   0.0404    0.0393   0.0000   443.7129       2.97612       22.5737       2.31442      -2.43479      0.669033      0.252110      0.340865      0.382000      0.425273      0.462854      0.475635
  98   7 3144.3344    4.4152  1.9339 13.5669  0.0000  0.0160   0.0308   0.0438    0.0334   0.0000   442.8466       3.50596       22.2084       1.74407      -2.98922     -0.213493      0.268410      0.360579      0.404777      0.456748      0.488979      0.512691
  98   8 3373.5779    3.7299  3.2720 13.0995  0.0001  0.0232   0.0205   0.0629    0.0297   0.0000   442.7733       5.49946       21.8921       1.97433      -3.69918     -0.353637      0.381531      0.515228      0.584789      0.666540      0.697367      0.731726
  98   9 3597.7338    2.7792  5.6710 12.7656 -0.0006  0.0401   0.0123   0.1075    0.0265   0.0000   444.1217       6.02254       22.8299       2.84814      -4.28211     -0.786726      0.653348      0.888181       1.00916       1.12766       1.20914       1.26548
  99   1 1487.4489    0.1963  0.2846 10.0304  0.0000  0.0081   0.0044   0.0208    0.0152   0.0000   440.0256     -0.226886       22.4081      0.107789      -3.43958     0.0879291      0.134868      0.182594      0.205937      0.241359      0.238737      0.259740
  99   2 1837.1949    0.5355  0.7591 10.2739  0.0000  0.0107   0.0064   0.0292    0.0303   0.0000   440.8747      0.436977       22.5678     0.0784213      -3.69625      0.201111      0.173203      0.236315      0.270105      0.304241      0.315007      0.339031
  99   3 2138.7565    1.0047  1.3843 10.8365  0.0000  0.0147   0.0091   0.0393    0.0421   0.0000   442.0559      0.885222       22.0354    -0.0503225      -3.33351     -0.269661      0.238711      0.324833      0.363786      0.402841      0.426102      0.453238
  99   4 2414.8134    1.7499  1.9459 11.7027  0.0000  0.0173   0.0126   0.0467    0.0361   0.0000   442.5005      0.957199       22.5101       1.24793      -3.33027     -0.226640      0.284184      0.381644      0.426156      0.483249      0.513794      0.543308
  99   5 2670.1647    2.7914  1.8126 12.4735 -0.0000  0.0158   0.0200   0.0421    0.0389   0.0000   442.8977       2.61255       22.2186       1.99071      -3.61346     0.0978628      0.262063      0.351564      0.405433      0.451285      0.484935      0.502861
  99   6 2918.1659    3.8928  1.6845 13.3219  0.0000  0.0149   0.0292   0.0401    0.0378   0.0000   442.6465       3.14879       22.9044       1.46767      -3.87718      0.142911      0.248985      0.332880      0.381015      0.427957      0.456079      0.474014
  99   7 3155.9722    4.3616  2.0127 13.6019  0.0001  0.0168   0.0303   0.0447    0.0334   0.0000   443.4527       4.37288       22.9913       2.54123      -3.86405     -0.408061      0.279633      0.378189      0.421924      0.476734      0.507449      0.523877
  99   8 3386.0367    3.6507  3.2317 13.1637 -0.0001  0.0231   0.0205   0.0644    0.0295   0.0000   443.6420       5.36750       21.8763       2.27248      -2.43018      0.792128      0.384851      0.517362      0.594993      0.663803      0.714454      0.743710
  99   9 3611.0424    2.7693  6.1094 12.7724  0.0011  0.0417   0.0118   0.1152    0.0252   0.0000   443.2416       4.53488       20.8887       2.36583      -2.16327      0.969093      0.673648      0.906028       1.04046       1.16949       1.24541       1.31736
 100   0 1015.5833    0.0341  0.0080 10.2983  0.0000  0.0110   0.0061   0.0065    0.0117   0.0000   437.2427     -0.574650       21.0584      0.700398      -3.40768     -0.316206      0.235031      0.406665      0.533846      0.541704      0.525491      0.474422
 100   1 1493.7472    0.2022  0.2820 10.0143  0.0000  0.0081   0.0044   0.0192    0.0152   0.0000   439.9746     0.0920048       22.1974      0.192297      -3.61021     0.0411754      0.132837      0.172150      0.213075      0.237305      0.264163      0.287506
 100   2 1843.9831    0.5588  0.7531 10.2506  0.0000  0.0107   0.0066   0.0278    0.0318   0.0000   441.0711      0.292759       22.0321     0.0697448      -4.05098      0.771206      0.171327      0.233961      0.263455      0.295299      0.327888      0.342459
 100   3 2146.8950    1.0177  1.3556 10.9298  0.0000  0.0144   0.0093   0.0392    0.0403   0.0000   442.3237      0.594756       22.0479      0.485188      -3.20456     -0.159717      0.232100      0.319383      0.356719      0.408422      0.434988      0.459993
 100   4 2423.5749    1.8057  1.8179 11.7290 -0.0000  0.0165   0.0132   0.0442    0.0376   0.0000   442.2509       1.61754       21.6484       1.22118      -4.09242      0.409042      0.264607      0.363006      0.408517      0.460045      0.498573      0.531941
 100   5 2680.0126    2.7554  1.8808 12.5278  0.0000  0.0162   0.0195   0.0443    0.0366   0.0000   442.8424       2.58240       23.0949       1.58809      -2.39849      0.564842      0.264995      0.358059      0.405998      0.453603      0.477472      0.503031
 100   6 2928.9673    3.9304  1.6862 13.3483  0.0000  0.0149   0.0296   0.0404    0.0376   0.0000   443.3935       3.01255       22.6998       1.31765      -3.44634     -0.761651      0.243429      0.330539      0.372905      0.414003      0.433186      0.458071
 100   7 3167.5507    4.3833  2.1485 13.4207  0.0000  0.0168   0.0285   0.0461    0.0329   0.0000   443.0434       4.27894       22.6742       1.67168      -4.01295      0.705206      0.271111      0.371932      0.418235      0.462137      0.496791      0.522336
 100   8 3398.4115    3.6760  3.4870 13.0996  0.0000  0.0246   0.0196   0.0655    0.0291   0.0000   443.6193       4.65445       21.8956      0.923947      -3.42655      0.688737      0.391407      0.537027      0.608265      0.674210      0.712974      0.759662
 100   9 3624.1825    2.6129  5.9095 12.7434  0.0003  0.0423   0.0114   0.1162    0.0257   0.0000   443.6730       4.83228       21.0703       2.23548      -5.26981       1.05603      0.669786      0.912326       1.03912       1.13983       1.24050       1.29509
 101   1 1500.0084    0.2077  0.3131  9.9969  0.0000  0.0082   0.0044   0.0217    0.0155   0.0000   440.2148    -0.0491922       22.1896     0.0357494      -3.80905      0.196226      0.137247      0.186864      0.223011      0.246296      0.254136      0.273962
 101   2 1850.7409    0.5627  0.7599 10.2919  0.0000  0.0108   0.0066   0.0276    0.0312   0.0000   441.1822    -0.0955048       22.3363      0.585792      -3.53252    -0.0541589      0.172800      0.236879      0.270508      0.302857      0.311676      0.329913
 101   3 2154.9997    1.0583  1.3795 10.8634  0.0000  0.0144   0.0094   0.0388    0.0437   0.0000   441.7018       1.12538       22.4052      0.562757      -2.99303      0.138522      0.228527      0.309481      0.349630      0.400719      0.419293      0.443389
 101   4 2432.3493    1.8255  1.9972 11.7027  0.0003  0.0174   0.0129   0.0475    0.0372   0.0000   442.8201       1.47844       22.6200       1.17353      -2.76115      0.812300      0.275855      0.378188      0.433383      0.479448      0.518237      0.545395
 101   5 2689.8508    2.8571  1.9296 12.4834  0.0000  0.0161   0.0197   0.0442    0.0379   0.0000   442.2102       2.11334       22.6370       1.45628      -3.49521      0.126423      0.265191      0.359361      0.404952      0.452482      0.490611      0.505127
 101   6 2939.7520    3.9405  1.7342 13.3799  0.0000  0.0151   0.0293   0.0416    0.0370   0.0000   443.0587       3.17446       22.1884       1.54429      -2.90048     0.0496019      0.244499      0.333381      0.373331      0.419182      0.451147      0.480790
 101   7 3179.0745    4.3609  1.9951 13.5981  0.0000  0.0164   0.0301   0.0454    0.0335   0.0000   442.6767       4.30436       23.0228       1.55738      -3.75752       1.14253      0.263750      0.357502      0.401899      0.457146      0.488530      0.502316
 101   8 3410.8260    3.5979  3.6431 13.0440  0.0000  0.0255   0.0188   0.0698    0.0302   0.0000   443.1692       4.96828       22.7064       1.78150      -2.93380      0.752121      0.403804      0.551196      0.623374      0.702150      0.744810      0.788705
 102   1 1506.2762    0.2120  0.2850 10.0188  0.0000  0.0076   0.0044   0.0192    0.0152   0.0000   440.3236     -0.372386       22.1113     -0.165729      -3.84810     -0.151369      0.122993      0.161577      0.194944      0.211456      0.224592      0.242067
 102   2 1857.4394    0.5631  0.8212 10.2325  0.0000  0.0111   0.0064   0.0294    0.0325   0.0000   441.0560      0.191927       21.9161      0.554262      -3.18826     -0.131205      0.172644      0.238116      0.268946      0.297367      0.322027      0.342086
 102   3 2162.9896    1.0621  1.4266 10.8972  0.0000  0.0145   0.0092   0.0395    0.0405   0.0000   442.0896      0.934448       22.9447      0.636094      -4.01823     -0.457704      0.227777      0.306864      0.345795      0.385558      0.415906      0.435306
 102   4 2441.0417    1.8339  1.8774 11.8865 -0.0000  0.0171   0.0134   0.0456    0.0363   0.0000   442.2626       1.52006       22.2562      0.515766      -2.71038      0.695232      0.270332      0.368979      0.415202      0.470749      0.500854      0.523610
 102   5 2699.5975    2.8371  1.8912 12.6970  0.0000  0.0164   0.0205   0.0451    0.0366   0.0000   442.7764       2.64849       22.1410      0.916968      -2.13178    -0.0345892      0.263149      0.358067      0.402176      0.449042      0.470613      0.503637
 102   6 2950.4323    4.0476  1.7203 13.3978  0.0000  0.0151   0.0298   0.0400    0.0379   0.0000   442.8556       3.28721       22.4601       1.52810      -3.06925     -0.266001      0.242771      0.326966      0.362487      0.415101      0.439181      0.460523
 102   7 3190.5402    4.4018  2.2292 13.4560  0.0000  0.0172   0.0286   0.0476    0.0338   0.0000   443.2115       4.43368       21.6994       1.47833      -3.45015     -0.173288      0.282523      0.379808      0.434375      0.488439      0.518063      0.536775
 102   8 3423.1322    3.5627  3.8653 13.0330 -0.0003  0.0263   0.0179   0.0735    0.0301   0.0000   442.5484       5.45560       22.1799       1.07754      -4.68750     0.0479707      0.417478      0.557333      0.633007      0.708539      0.769654      0.801377
 103   0 1030.3144    0.0459  0.0419 10.2367  0.0000  0.0140   0.0063   0.0187    0.0118   0.0000   437.0475     -0.174712       21.6578      0.846739      -3.52015     -0.370382      0.218916      0.273041      0.344495      0.317679      0.411588      0.496235
 103   1 1512.4421    0.2128  0.3140  9.9834  0.0000  0.0084   0.0044   0.0206    0.0155   0.0000   440.2399     -0.256647       22.0495      0.321076      -3.69408      0.102704      0.135650      0.189255      0.219488      0.249818      0.260370      0.253766
 103   2 1864.0620    0.5731  0.8959 10.1525  0.0000  0.0117   0.0063   0.0312    0.0350   0.0000   441.2057     -0.182957       22.1011      0.131096      -3.59957     -0.332559      0.187588      0.255199      0.278618      0.316786      0.342886      0.361872
 103   3 2171.0066    1.0765  1.4760 10.8543  0.0000  0.0146   0.0092   0.0409    0.0419   0.0000   441.9969      0.822156       22.3797      0.590836      -2.70578      0.770283      0.231421      0.305678      0.346190      0.400030      0.417697      0.441014
 103   4 2449.6465    1.9041  1.9842 11.6993  0.0000  0.0174   0.0133   0.0462    0.0402   0.0000   442.4168       1.57649       22.9305    -0.0641448      -3.35144     -0.545902      0.272246      0.373949      0.418611      0.464728      0.497236      0.525783
 103   5 2709.2956    2.9296  1.9236 12.6075  0.0000  0.0162   0.0204   0.0442    0.0370   0.0000   442.6422       2.77234       21.9767       1.18280      -3.25965     -0.555987      0.254989      0.343261      0.385217      0.431708      0.463640      0.485029
 103   6 2961.0521    4.0893  1.7426 13.3333  0.0000  0.0151   0.0294   0.0399    0.0372   0.0000   443.5882       4.25527       22.4479       1.88297      -2.48264      0.583088      0.241480      0.328813      0.365533      0.415244      0.449614      0.464402
 103   7 3201.9496    4.3425  2.2119 13.4600 -0.0000  0.0176   0.0282   0.0466    0.0336   0.0000   443.2924       4.43674       21.5394       2.03973      -4.17020     -0.201804      0.278910      0.384825      0.431264      0.480144      0.511318      0.538385
 103   8 3435.3777    3.5175  4.0350 13.0436  0.0004  0.0278   0.0176   0.0767    0.0292   0.0000   443.0996       5.09564       20.7069       3.04957      -4.43176      0.434430      0.430912      0.583269      0.658851      0.747052      0.801663      0.840936
 104   1 1518.6026    0.2157  0.2838 10.0311  0.0000  0.0076   0.0045   0.0184    0.0152   0.0000   440.1846      0.145021       22.1506      0.125835      -3.59430      0.365646      0.118011      0.159705      0.188027      0.197233      0.226693      0.232999
 104   2 1870.7227    0.5809  0.8856 10.2520  0.0000  0.0118   0.0064   0.0313    0.0347   0.0000   440.7892      0.202892       22.4710       1.10081      -2.99925     -0.244423      0.175084      0.245156      0.271347      0.299708      0.322445      0.340311
 104   3 2178.9089    1.1117  1.5318 10.9192  0.0000  0.0151   0.0093   0.0409    0.0414   0.0000   441.5015       1.38667       21.3877      0.302553      -3.39987      0.275161      0.233427      0.319402      0.362437      0.396681      0.428088      0.447343
 104   4 2458.2390    1.9161  2.1780 11.7290  0.0000  0.0183   0.0128   0.0494    0.0392   0.0000   442.4981       1.93568       22.8014      0.433897      -3.82467     -0.617972      0.286631      0.389705      0.436714      0.491237      0.519610      0.546505
 104   5 2719.0025    2.9414  1.9238 12.6905  0.0000  0.0163   0.0204   0.0437    0.0362   0.0000   442.0316       2.47707       22.5160       1.45930      -3.35150     -0.117432      0.255306      0.348706      0.392451      0.437690      0.462366      0.490669
 104   6 2971.6473    4.1619  1.7720 13.3848  0.0000  0.0149   0.0296   0.0414    0.0369   0.0000   443.1114       3.43606       22.5346       1.13247      -3.10813      0.360695      0.237868      0.324304      0.362255      0.414551      0.441991      0.463838
 104   7 3213.3135    4.2862  2.3666 13.5040  0.0000  0.0180   0.0270   0.0500    0.0315   0.0000   443.2734       4.67285       22.7040       2.07576      -4.39327      0.722613      0.288121      0.386628      0.431033      0.489241      0.519605      0.546480
 104   8 3447.5601    3.4089  3.9408 13.1394 -0.0001  0.0277   0.0176   0.0772    0.0286   0.0000   443.2165       4.93728       22.4611       2.45875      -3.20798     -0.365826      0.417566      0.577181      0.649638      0.730867      0.776674      0.813037
 105   1 1524.7031    0.2242  0.3678 10.0072  0.0000  0.0091   0.0043   0.0232    0.0161   0.0000   439.9021     0.0117470       22.1090      0.298049      -3.23973      0.100853      0.135195      0.185149      0.210682      0.239528      0.260717      0.263668
 105   2 1877.2670    0.5914  0.8515 10.3582  0.0000  0.0112   0.0066   0.0302    0.0324   0.0000   440.7488     -0.104753       22.7957      0.644495      -3.58416     0.0405067      0.169951      0.231600      0.262552      0.294065      0.318161      0.341799
 105   3 2186.7920    1.1027  1.4329 11.0933  0.0000  0.0146   0.0095   0.0405    0.0391   0.0000   441.9107      0.811404       22.6584      0.849998      -3.74946     -0.917422      0.222844      0.303531      0.341351      0.387319      0.413206      0.432606
 105   4 2466.7861    1.9468  1.9478 11.9518 -0.0001  0.0172   0.0138   0.0464    0.0374   0.0000   442.5539      0.878420       21.9228      0.992787      -3.03492     -0.821505      0.265067      0.357897      0.402510      0.458050      0.482813      0.507505
 105   5 2728.5786    2.9759  1.9562 12.8047  0.0000  0.0164   0.0205   0.0447    0.0335   0.0000   442.7896       2.36369       22.5482       1.54342      -3.88992     -0.391549      0.253007      0.345707      0.393576      0.438931      0.473768      0.499148
 105   6 2982.1599    4.1956  1.7893 13.3748  0.0000  0.0150   0.0297   0.0408    0.0382   0.0000   442.4221       2.86571       22.3339       1.92087      -3.46527     -0.617275      0.231971      0.318813      0.355748      0.399511      0.426582      0.443467
 105   7 3224.5751    4.2787  2.3907 13.4613 -0.0000  0.0185   0.0265   0.0487    0.0318   0.0000   443.0281       5.17874       21.9344       1.79499      -3.30869     -0.185679      0.280404      0.383657      0.434366      0.491815      0.515265      0.539006
 105   8 3459.6499    3.4152  4.1699 13.0753 -0.0003  0.0293   0.0168   0.0795    0.0289   0.0000   443.0124       4.41309       22.1360       2.21935      -3.14526      0.514670      0.447839      0.607709      0.698819      0.763969      0.814995      0.861744
 106   0 1044.8147    0.0450  0.0251 10.2675  0.0000  0.0130   0.0054   0.0093    0.0116   0.0000   437.6782     -0.586765       21.5957      0.366832      -4.35982      0.550420      0.223799      0.308282      0.362494      0.329514      0.363471      0.278687
 106   1 1530.7870    0.2312  0.3265 10.0133  0.0000  0.0080   0.0044   0.0199    0.0156   0.0000   440.0200     -0.100794       22.1714      0.146292      -3.67263     -0.293146      0.127096      0.166095      0.199609      0.210249      0.238925      0.251251
 106   2 1883.7964    0.5915  0.8890 10.3221  0.0000  0.0117   0.0065   0.0307    0.0338   0.0000   441.1357      0.406842       22.4410     0.0559056      -3.78223    -0.0313598      0.174978      0.245276      0.278314      0.308342      0.320378      0.342930
 106   3 2194.6110    1.1755  1.5761 10.9458  0.0000  0.0152   0.0094   0.0404    0.0418   0.0000   441.9805       1.26303       21.9536      0.211095      -3.71268      0.359887      0.232862      0.315652      0.362186      0.398529      0.433466      0.448519
 106   4 2475.2673    2.0027  2.0350 11.9281  0.0000  0.0172   0.0137   0.0480    0.0376   0.0000   442.3137       1.82685       22.5062       1.25776      -2.99658     -0.339620      0.269128      0.354680      0.407034      0.452099      0.484352      0.513924
 106   5 2738.1633    3.1132  1.9044 12.7155  0.0000  0.0158   0.0212   0.0428    0.0379   0.0000   442.8106       2.23490       22.3726       1.37171      -3.77205     0.0382479      0.248800      0.332134      0.373732      0.420678      0.453983      0.470219
 106   6 2992.6074    4.1854  1.7934 13.5074  0.0000  0.0152   0.0297   0.0417    0.0359   0.0000   443.0019       3.44739       22.9155       1.07678      -4.65475     -0.722038      0.233858      0.319495      0.356465      0.396894      0.415892      0.437686
 106   7 3235.7738    4.2639  2.4122 13.4679  0.0000  0.0181   0.0258   0.0493    0.0308   0.0000   443.2183       4.70157       23.0065      0.908482      -3.65008     -0.476754      0.278100      0.373619      0.426177      0.469770      0.503992      0.530820
 106   8 3471.7243    3.3202  4.6025 13.0963  0.0012  0.0314   0.0153   0.0873    0.0275   0.0000   443.6375       6.66302       21.0294    -0.0316525      -2.74718     -0.232666      0.477855      0.640551      0.742310      0.824782      0.876729      0.915189
 107   0 1049.6020    0.0480  0.0343 10.2708  0.0000  0.0100   0.0060   0.0122    0.0116   0.0000   437.3596    -0.0306744       22.6317      0.596709      -4.23101     -0.388462      0.148677      0.183303      0.249858      0.244977      0.263088      0.290277
 107   1 1536.8040    0.2324  0.3061 10.0546  0.0000  0.0075   0.0045   0.0194    0.0154   0.0000   440.0594    -0.0150771       21.9672      0.288808      -3.73988    -0.0318033      0.112028      0.143571      0.164548      0.188984      0.198197      0.210145
 107   2 1890.2916    0.6109  0.9473 10.3519  0.0000  0.0117   0.0065   0.0330    0.0347   0.0000   440.8896    -0.0498440       22.5856      0.339344      -3.86358      0.335965      0.176169      0.240762      0.277989      0.305170      0.332299      0.346928
 107   3 2202.4048    1.1648  1.6586 11.0109  0.0000  0.0160   0.0092   0.0428    0.0402   0.0000   441.9138      0.633617       22.5105      0.292389      -3.49344      0.310433      0.234452      0.325271      0.360594      0.407380      0.441241      0.461086
 107   4 2483.6924    2.0081  2.0126 12.0561  0.0000  0.0175   0.0138   0.0473    0.0360   0.0000   441.9919       1.01717       23.2671     0.0133350      -3.65036     -0.450072      0.258454      0.355759      0.396659      0.458997      0.476491      0.507737
 107   5 2747.7017    3.1501  1.9012 12.7942  0.0000  0.0157   0.0214   0.0428    0.0373   0.0000   442.9980       2.58747       22.4440      0.474809      -4.12492     -0.109300      0.243557      0.326544      0.372484      0.414640      0.436089      0.457083
 107   6 3003.0227    4.2458  1.8652 13.4619 -0.0000  0.0154   0.0292   0.0413    0.0358   0.0000   443.0831       3.20703       22.4817       1.38614      -3.05515     -0.627744      0.234917      0.319041      0.354395      0.404268      0.431541      0.453629
 107   7 3246.9893    4.2641  2.5732 13.4409  0.0000  0.0188   0.0250   0.0517    0.0310   0.0000   443.7174       3.81346       23.0643       2.37460      -2.60803      0.348816      0.285706      0.383342      0.437557      0.488558      0.537675      0.547241
 107   8 3483.7801    3.2389  4.3911 13.1547 -0.0024  0.0313   0.0156   0.0849    0.0275   0.0000   443.3094       5.50763       22.8116       1.31766      -2.66877      -2.15317      0.472081      0.639012      0.741189      0.817504      0.889111      0.915120
 108   1 1542.7812    0.2316  0.3750 10.0007  0.0000  0.0088   0.0044   0.0230    0.0163   0.0000   440.0068    -0.0481084       22.4135      0.642965      -3.39162      0.107145      0.137931      0.187399      0.210180      0.236543      0.254070      0.270846
 108   2 1896.7248    0.6160  0.8469 10.4543  0.0000  0.0114   0.0068   0.0290    0.0325   0.0000   440.8612     -0.252553       22.0555      0.740496      -3.28362  -0.000620517      0.166918      0.231464      0.261997      0.293907      0.315446      0.340972
 108   3 2210.1359    1.1974  1.5046 11.1129  0.0000  0.0148   0.0098   0.0402    0.0408   0.0000   441.2473      0.397529       21.9693      0.416649      -3.59966    -0.0988653      0.222810      0.299301      0.339227      0.381162      0.412577      0.428249
 108   4 2492.0430    2.0291  2.1994 11.9852 -0.0000  0.0184   0.0132   0.0505    0.0359   0.0000   441.9324       1.35365       22.7487      0.923603      -4.31233     -0.140263      0.271211      0.371600      0.417222      0.467832      0.499849      0.518046
 108   5 2757.2252    3.1451  2.0006 12.8278  0.0000  0.0165   0.0209   0.0437    0.0346   0.0000   442.5470       2.87380       22.0761       1.31086      -3.63633      0.358903      0.248472      0.341938      0.386041      0.434356      0.464534      0.487976
 108   6 3013.3587    4.2909  1.8784 13.4309  0.0001  0.0152   0.0289   0.0414    0.0351   0.0000   443.1231       3.17379       22.3287       1.59228      -3.28658     -0.784807      0.231861      0.312471      0.351502      0.397150      0.417342      0.438094
 108   7 3258.1202    4.2754  2.7155 13.3408  0.0000  0.0194   0.0243   0.0530    0.0321   0.0000   443.3043       4.16028       21.9509       1.63659      -3.46973     -0.765030      0.297204      0.406180      0.460300      0.517246      0.548974      0.586178
 108   8 3495.7567    3.3239  4.9845 13.0521  0.0031  0.0338   0.0144   0.0919    0.0272   0.0000   443.3176       4.51565       21.4911       1.66506      -3.94297       1.23435      0.503984      0.683727      0.785799      0.877772      0.929788      0.978301
 109   0 1059.1644    0.0565  0.0636 10.2621  0.0000  0.0127   0.0056   0.0187    0.0116   0.0000   437.1331     -0.191590       21.9268     -0.323575      -4.53658      0.223207      0.185325      0.252359      0.258046      0.324509      0.367614      0.353762
 109   1 1548.7448    0.2467  0.3413 10.0084  0.0000  0.0077   0.0045   0.0202    0.0161   0.0000   439.9465     -0.181083       21.8539    -0.0480791      -3.94479      0.309940      0.117750      0.154259      0.165675      0.194433      0.199925      0.218062
 109   2 1903.1427    0.6344  0.9304 10.4398  0.0000  0.0116   0.0067   0.0312    0.0341   0.0000   440.9276      0.406196       21.9689      0.356254      -4.08077     -0.266119      0.170655      0.232709      0.262721      0.302285      0.317448      0.340423
 109   3 2217.7736    1.2088  1.7008 11.0406  0.0000  0.0159   0.0093   0.0427    0.0395   0.0000   441.4744      0.621382       21.8778       1.39664      -4.03257     0.0349507      0.236284      0.323205      0.369091      0.414363      0.447688      0.476478
 109   4 2500.3911    2.0603  2.0814 12.0992 -0.0002  0.0179   0.0140   0.0488    0.0366   0.0000   442.0673       1.72892       22.9955       1.38942      -3.58486     -0.647337      0.265809      0.352679      0.406560      0.454395      0.482850      0.504739
 109   5 2766.6461    3.1763  1.8730 12.8986  0.0000  0.0157   0.0217   0.0424    0.0356   0.0000   442.7627       2.50970       21.9997      0.868332      -1.93278     -0.160150      0.239076      0.323288      0.366126      0.412954      0.434353      0.455021
 109   6 3023.6534    4.2357  1.8705 13.5793  0.0000  0.0153   0.0290   0.0421    0.0326   0.0000   443.1897       4.11232       22.4915       1.95203      -3.56978      0.169644      0.232045      0.310671      0.350458      0.399809      0.424526      0.448444
 109   7 3269.1897    4.1731  2.6599 13.4564 -0.0001  0.0195   0.0242   0.0532    0.0303   0.0000   443.4219       3.44862       22.4814       1.75664      -2.86684      0.790938      0.286859      0.387832      0.439775      0.506278      0.529834      0.561588
 109   8 3507.6467    3.0902  4.4007 13.0480 -0.0021  0.0316   0.0145   0.0868    0.0287   0.0000   442.5936       4.42572       22.7544       2.68880      -1.01970       1.25126      0.465306      0.631061      0.720441      0.806585      0.868936      0.905481
 110   1 1554.6546    0.2509  0.3360 10.0538  0.0000  0.0077   0.0046   0.0194    0.0161   0.0000   439.9647      0.183758       22.4695     0.0314473      -3.85078    -0.0656348      0.116818      0.152479      0.177908      0.197198      0.204891      0.220654
 110   2 1909.5145    0.6429  1.0121 10.3981  0.0000  0.0121   0.0067   0.0336    0.0366   0.0000   440.4511      0.209870       22.4415      0.899930      -3.47940     -0.106489      0.181744      0.243273      0.270418      0.315910      0.330521      0.351821
[truncated: 143,336 more chars]
