# Supplementary material for: Global-Mode Analysis of Full-Disk Data from the Michelson Doppler Imager and the Helioseismic and Magnetic Imager
Source: Sol Phys. 2018 Jan 31;293(2):29. doi: 10.1007/s11207-017-1201-5 (PMC6566312; doi:10.1007/s11207-017-1201-5)
Supplement: Supplementary file 2 — (TAR 362.4 MB) [file 11207_2017_1201_MOESM2_ESM.tar › HMI/hmivw72d.7120.36]

   0  13 1957.4119    0.5748  0.4754  9.5433  0.0000  0.1123   0.1013   0.2332    0.5486   0.0000    -0.0000       0.00000       0.00000       0.00000       0.00000       0.00000       0.00000       0.00000       0.00000       0.00000       0.00000       0.00000       0.00000       0.00000       0.00000       0.00000       0.00000       0.00000       0.00000       0.00000       0.00000       0.00000       0.00000       0.00000       0.00000       0.00000       0.00000       0.00000       0.00000       0.00000       0.00000       0.00000       0.00000       0.00000       0.00000       0.00000       0.00000       0.00000       0.00000       0.00000       0.00000       0.00000       0.00000       0.00000       0.00000       0.00000       0.00000       0.00000       0.00000       0.00000       0.00000       0.00000       0.00000       0.00000       0.00000       0.00000       0.00000       0.00000       0.00000       0.00000       0.00000       0.00000       0.00000       0.00000       0.00000       0.00000       0.00000       0.00000       0.00000       0.00000       0.00000       0.00000
   0  15 2228.4710    1.0510  0.6465 10.6032  0.0000  0.1665   0.1745   0.3436    0.6779   0.0000    -0.0000       0.00000       0.00000       0.00000       0.00000       0.00000       0.00000       0.00000       0.00000       0.00000       0.00000       0.00000       0.00000       0.00000       0.00000       0.00000       0.00000       0.00000       0.00000       0.00000       0.00000       0.00000       0.00000       0.00000       0.00000       0.00000       0.00000       0.00000       0.00000       0.00000       0.00000       0.00000       0.00000       0.00000       0.00000       0.00000       0.00000       0.00000       0.00000       0.00000       0.00000       0.00000       0.00000       0.00000       0.00000       0.00000       0.00000       0.00000       0.00000       0.00000       0.00000       0.00000       0.00000       0.00000       0.00000       0.00000       0.00000       0.00000       0.00000       0.00000       0.00000       0.00000       0.00000       0.00000       0.00000       0.00000       0.00000       0.00000       0.00000       0.00000       0.00000       0.00000
   0  18 2629.6740    2.5824  0.7651 11.2608  0.0000  0.1159   0.3663   0.3444    1.5783   0.0000    -0.0000       0.00000       0.00000       0.00000       0.00000       0.00000       0.00000       0.00000       0.00000       0.00000       0.00000       0.00000       0.00000       0.00000       0.00000       0.00000       0.00000       0.00000       0.00000       0.00000       0.00000       0.00000       0.00000       0.00000       0.00000       0.00000       0.00000       0.00000       0.00000       0.00000       0.00000       0.00000       0.00000       0.00000       0.00000       0.00000       0.00000       0.00000       0.00000       0.00000       0.00000       0.00000       0.00000       0.00000       0.00000       0.00000       0.00000       0.00000       0.00000       0.00000       0.00000       0.00000       0.00000       0.00000       0.00000       0.00000       0.00000       0.00000       0.00000       0.00000       0.00000       0.00000       0.00000       0.00000       0.00000       0.00000       0.00000       0.00000       0.00000       0.00000       0.00000       0.00000
   0  23 3303.7297    3.2798  1.4914  7.2842  0.0000  0.1840   0.4396   0.5630  262.2083   0.0000    -0.0000       0.00000       0.00000       0.00000       0.00000       0.00000       0.00000       0.00000       0.00000       0.00000       0.00000       0.00000       0.00000       0.00000       0.00000       0.00000       0.00000       0.00000       0.00000       0.00000       0.00000       0.00000       0.00000       0.00000       0.00000       0.00000       0.00000       0.00000       0.00000       0.00000       0.00000       0.00000       0.00000       0.00000       0.00000       0.00000       0.00000       0.00000       0.00000       0.00000       0.00000       0.00000       0.00000       0.00000       0.00000       0.00000       0.00000       0.00000       0.00000       0.00000       0.00000       0.00000       0.00000       0.00000       0.00000       0.00000       0.00000       0.00000       0.00000       0.00000       0.00000       0.00000       0.00000       0.00000       0.00000       0.00000       0.00000       0.00000       0.00000       0.00000       0.00000       0.00000
   1  11 1749.2579    0.3447  0.3581  9.8727  0.0000  0.0867   0.0569   0.1674    0.1598   0.0000   404.9451      -1.47437       0.00000       0.00000       0.00000       0.00000       0.00000       0.00000       0.00000       0.00000       0.00000       0.00000       0.00000       0.00000       0.00000       0.00000       0.00000       0.00000       0.00000       0.00000       0.00000       0.00000       0.00000       0.00000       0.00000       0.00000       0.00000       0.00000       0.00000       0.00000       0.00000       0.00000       0.00000       0.00000       0.00000       0.00000       78.8096       63.2375       0.00000       0.00000       0.00000       0.00000       0.00000       0.00000       0.00000       0.00000       0.00000       0.00000       0.00000       0.00000       0.00000       0.00000       0.00000       0.00000       0.00000       0.00000       0.00000       0.00000       0.00000       0.00000       0.00000       0.00000       0.00000       0.00000       0.00000       0.00000       0.00000       0.00000       0.00000       0.00000       0.00000       0.00000
   1  15 2291.9536    1.0830  0.8278  9.5423  0.0000  0.0833   0.0933   0.1979    0.9773   0.0000   445.1327      -8.77440       0.00000       0.00000       0.00000       0.00000       0.00000       0.00000       0.00000       0.00000       0.00000       0.00000       0.00000       0.00000       0.00000       0.00000       0.00000       0.00000       0.00000       0.00000       0.00000       0.00000       0.00000       0.00000       0.00000       0.00000       0.00000       0.00000       0.00000       0.00000       0.00000       0.00000       0.00000       0.00000       0.00000       0.00000       102.793       59.3044       0.00000       0.00000       0.00000       0.00000       0.00000       0.00000       0.00000       0.00000       0.00000       0.00000       0.00000       0.00000       0.00000       0.00000       0.00000       0.00000       0.00000       0.00000       0.00000       0.00000       0.00000       0.00000       0.00000       0.00000       0.00000       0.00000       0.00000       0.00000       0.00000       0.00000       0.00000       0.00000       0.00000       0.00000
   1  16 2425.4238    1.2297  0.6769 10.9424  0.0000  0.1087   0.1188   0.1735    0.3613   0.0000   407.9424       42.3942       0.00000       0.00000       0.00000       0.00000       0.00000       0.00000       0.00000       0.00000       0.00000       0.00000       0.00000       0.00000       0.00000       0.00000       0.00000       0.00000       0.00000       0.00000       0.00000       0.00000       0.00000       0.00000       0.00000       0.00000       0.00000       0.00000       0.00000       0.00000       0.00000       0.00000       0.00000       0.00000       0.00000       0.00000       90.7691       95.6384       0.00000       0.00000       0.00000       0.00000       0.00000       0.00000       0.00000       0.00000       0.00000       0.00000       0.00000       0.00000       0.00000       0.00000       0.00000       0.00000       0.00000       0.00000       0.00000       0.00000       0.00000       0.00000       0.00000       0.00000       0.00000       0.00000       0.00000       0.00000       0.00000       0.00000       0.00000       0.00000       0.00000       0.00000
   1  17 2559.1049    1.8796  0.9366  1.3981  0.0000  0.0707   0.1445   0.2494 1000.0000   0.0000   643.4272       81.2532       0.00000       0.00000       0.00000       0.00000       0.00000       0.00000       0.00000       0.00000       0.00000       0.00000       0.00000       0.00000       0.00000       0.00000       0.00000       0.00000       0.00000       0.00000       0.00000       0.00000       0.00000       0.00000       0.00000       0.00000       0.00000       0.00000       0.00000       0.00000       0.00000       0.00000       0.00000       0.00000       0.00000       0.00000       86.1081       50.0395       0.00000       0.00000       0.00000       0.00000       0.00000       0.00000       0.00000       0.00000       0.00000       0.00000       0.00000       0.00000       0.00000       0.00000       0.00000       0.00000       0.00000       0.00000       0.00000       0.00000       0.00000       0.00000       0.00000       0.00000       0.00000       0.00000       0.00000       0.00000       0.00000       0.00000       0.00000       0.00000       0.00000       0.00000
   1  18 2693.3967    2.3965  0.8168 11.9520  0.0000  0.0870   0.2269   0.2301    0.6675   0.0000   359.5908      -29.3540       0.00000       0.00000       0.00000       0.00000       0.00000       0.00000       0.00000       0.00000       0.00000       0.00000       0.00000       0.00000       0.00000       0.00000       0.00000       0.00000       0.00000       0.00000       0.00000       0.00000       0.00000       0.00000       0.00000       0.00000       0.00000       0.00000       0.00000       0.00000       0.00000       0.00000       0.00000       0.00000       0.00000       0.00000       109.538       54.7279       0.00000       0.00000       0.00000       0.00000       0.00000       0.00000       0.00000       0.00000       0.00000       0.00000       0.00000       0.00000       0.00000       0.00000       0.00000       0.00000       0.00000       0.00000       0.00000       0.00000       0.00000       0.00000       0.00000       0.00000       0.00000       0.00000       0.00000       0.00000       0.00000       0.00000       0.00000       0.00000       0.00000       0.00000
   1  23 3368.6063    3.4907  1.6716 12.3651  0.0000  0.1317   0.2763   0.4278    1.0022   0.0000   363.2977       82.6010       0.00000       0.00000       0.00000       0.00000       0.00000       0.00000       0.00000       0.00000       0.00000       0.00000       0.00000       0.00000       0.00000       0.00000       0.00000       0.00000       0.00000       0.00000       0.00000       0.00000       0.00000       0.00000       0.00000       0.00000       0.00000       0.00000       0.00000       0.00000       0.00000       0.00000       0.00000       0.00000       0.00000       0.00000       183.197       84.4981       0.00000       0.00000       0.00000       0.00000       0.00000       0.00000       0.00000       0.00000       0.00000       0.00000       0.00000       0.00000       0.00000       0.00000       0.00000       0.00000       0.00000       0.00000       0.00000       0.00000       0.00000       0.00000       0.00000       0.00000       0.00000       0.00000       0.00000       0.00000       0.00000       0.00000       0.00000       0.00000       0.00000       0.00000
   2  12 1945.7302    0.5185  0.4524  9.9135  0.0000  0.1269   0.0510   0.1456    0.1757   0.0000   444.7215       50.4512      -15.9924      -12.0143       0.00000       0.00000       0.00000       0.00000       0.00000       0.00000       0.00000       0.00000       0.00000       0.00000       0.00000       0.00000       0.00000       0.00000       0.00000       0.00000       0.00000       0.00000       0.00000       0.00000       0.00000       0.00000       0.00000       0.00000       0.00000       0.00000       0.00000       0.00000       0.00000       0.00000       0.00000       0.00000       36.7557       89.8091       21.4528       26.6931       0.00000       0.00000       0.00000       0.00000       0.00000       0.00000       0.00000       0.00000       0.00000       0.00000       0.00000       0.00000       0.00000       0.00000       0.00000       0.00000       0.00000       0.00000       0.00000       0.00000       0.00000       0.00000       0.00000       0.00000       0.00000       0.00000       0.00000       0.00000       0.00000       0.00000       0.00000       0.00000
   2  13 2082.0153    0.8334  0.5290 10.0288  0.0000  0.0553   0.0639   0.1130    0.2331   0.0000   421.7363       50.9444      -8.16991      -12.7087       0.00000       0.00000       0.00000       0.00000       0.00000       0.00000       0.00000       0.00000       0.00000       0.00000       0.00000       0.00000       0.00000       0.00000       0.00000       0.00000       0.00000       0.00000       0.00000       0.00000       0.00000       0.00000       0.00000       0.00000       0.00000       0.00000       0.00000       0.00000       0.00000       0.00000       0.00000       0.00000       35.4219       33.9795       18.8412       8.09351       0.00000       0.00000       0.00000       0.00000       0.00000       0.00000       0.00000       0.00000       0.00000       0.00000       0.00000       0.00000       0.00000       0.00000       0.00000       0.00000       0.00000       0.00000       0.00000       0.00000       0.00000       0.00000       0.00000       0.00000       0.00000       0.00000       0.00000       0.00000       0.00000       0.00000       0.00000       0.00000
   2  14 2217.5925    0.7989  0.7365 10.7322  0.0000  0.0909   0.0655   0.2128    0.2194   0.0000   444.6724      -13.3576      -17.0188       15.4433       0.00000       0.00000       0.00000       0.00000       0.00000       0.00000       0.00000       0.00000       0.00000       0.00000       0.00000       0.00000       0.00000       0.00000       0.00000       0.00000       0.00000       0.00000       0.00000       0.00000       0.00000       0.00000       0.00000       0.00000       0.00000       0.00000       0.00000       0.00000       0.00000       0.00000       0.00000       0.00000       66.1275       48.5147       28.8837       9.45966       0.00000       0.00000       0.00000       0.00000       0.00000       0.00000       0.00000       0.00000       0.00000       0.00000       0.00000       0.00000       0.00000       0.00000       0.00000       0.00000       0.00000       0.00000       0.00000       0.00000       0.00000       0.00000       0.00000       0.00000       0.00000       0.00000       0.00000       0.00000       0.00000       0.00000       0.00000       0.00000
   2  15 2352.2918    1.4278  0.6010 10.5132  0.0000  0.0562   0.1074   0.1338    0.4892   0.0000   452.7185       12.2086      -8.38243       6.38568       0.00000       0.00000       0.00000       0.00000       0.00000       0.00000       0.00000       0.00000       0.00000       0.00000       0.00000       0.00000       0.00000       0.00000       0.00000       0.00000       0.00000       0.00000       0.00000       0.00000       0.00000       0.00000       0.00000       0.00000       0.00000       0.00000       0.00000       0.00000       0.00000       0.00000       0.00000       0.00000       38.9005       33.4975       20.6109       7.48452       0.00000       0.00000       0.00000       0.00000       0.00000       0.00000       0.00000       0.00000       0.00000       0.00000       0.00000       0.00000       0.00000       0.00000       0.00000       0.00000       0.00000       0.00000       0.00000       0.00000       0.00000       0.00000       0.00000       0.00000       0.00000       0.00000       0.00000       0.00000       0.00000       0.00000       0.00000       0.00000
   2  16 2485.9690    1.6393  0.9933 10.8140  0.0000  0.0658   0.1022   0.2015    0.5996   0.0000   490.7141      -22.8303      -28.6523     -0.822888       0.00000       0.00000       0.00000       0.00000       0.00000       0.00000       0.00000       0.00000       0.00000       0.00000       0.00000       0.00000       0.00000       0.00000       0.00000       0.00000       0.00000       0.00000       0.00000       0.00000       0.00000       0.00000       0.00000       0.00000       0.00000       0.00000       0.00000       0.00000       0.00000       0.00000       0.00000       0.00000       46.4192       40.1445       23.2498       9.08649       0.00000       0.00000       0.00000       0.00000       0.00000       0.00000       0.00000       0.00000       0.00000       0.00000       0.00000       0.00000       0.00000       0.00000       0.00000       0.00000       0.00000       0.00000       0.00000       0.00000       0.00000       0.00000       0.00000       0.00000       0.00000       0.00000       0.00000       0.00000       0.00000       0.00000       0.00000       0.00000
   2  17 2619.6897    2.3269  0.6940 11.9026  0.0000  0.0638   0.1605   0.1615    0.3657   0.0000   430.4767       23.8283      -21.7608      -18.4443       0.00000       0.00000       0.00000       0.00000       0.00000       0.00000       0.00000       0.00000       0.00000       0.00000       0.00000       0.00000       0.00000       0.00000       0.00000       0.00000       0.00000       0.00000       0.00000       0.00000       0.00000       0.00000       0.00000       0.00000       0.00000       0.00000       0.00000       0.00000       0.00000       0.00000       0.00000       0.00000       37.7392       31.5886       27.0422       9.16818       0.00000       0.00000       0.00000       0.00000       0.00000       0.00000       0.00000       0.00000       0.00000       0.00000       0.00000       0.00000       0.00000       0.00000       0.00000       0.00000       0.00000       0.00000       0.00000       0.00000       0.00000       0.00000       0.00000       0.00000       0.00000       0.00000       0.00000       0.00000       0.00000       0.00000       0.00000       0.00000
   2  18 2754.4918    2.8560  0.8309 12.0240  0.0000  0.0633   0.1841   0.1764    0.4297   0.0000   341.7061      -36.9813       21.0373     -0.820539       0.00000       0.00000       0.00000       0.00000       0.00000       0.00000       0.00000       0.00000       0.00000       0.00000       0.00000       0.00000       0.00000       0.00000       0.00000       0.00000       0.00000       0.00000       0.00000       0.00000       0.00000       0.00000       0.00000       0.00000       0.00000       0.00000       0.00000       0.00000       0.00000       0.00000       0.00000       0.00000       48.9576       39.5698       20.0522       7.36841       0.00000       0.00000       0.00000       0.00000       0.00000       0.00000       0.00000       0.00000       0.00000       0.00000       0.00000       0.00000       0.00000       0.00000       0.00000       0.00000       0.00000       0.00000       0.00000       0.00000       0.00000       0.00000       0.00000       0.00000       0.00000       0.00000       0.00000       0.00000       0.00000       0.00000       0.00000       0.00000
   2  21 3160.0193    3.7492  1.3438 12.3522  0.0000  0.0873   0.2320   0.2439    0.8726   0.0000   376.0297       109.390      -15.3670       11.4282       0.00000       0.00000       0.00000       0.00000       0.00000       0.00000       0.00000       0.00000       0.00000       0.00000       0.00000       0.00000       0.00000       0.00000       0.00000       0.00000       0.00000       0.00000       0.00000       0.00000       0.00000       0.00000       0.00000       0.00000       0.00000       0.00000       0.00000       0.00000       0.00000       0.00000       0.00000       0.00000       67.4583       50.1662       35.2990       10.1623       0.00000       0.00000       0.00000       0.00000       0.00000       0.00000       0.00000       0.00000       0.00000       0.00000       0.00000       0.00000       0.00000       0.00000       0.00000       0.00000       0.00000       0.00000       0.00000       0.00000       0.00000       0.00000       0.00000       0.00000       0.00000       0.00000       0.00000       0.00000       0.00000       0.00000       0.00000       0.00000
   2  23 3430.9967    2.9991  1.7703 12.5303 -0.0055  0.0935   0.1718   0.3127    0.4151   0.0000   534.0090       88.7550      -41.5183      0.315672       0.00000       0.00000       0.00000       0.00000       0.00000       0.00000       0.00000       0.00000       0.00000       0.00000       0.00000       0.00000       0.00000       0.00000       0.00000       0.00000       0.00000       0.00000       0.00000       0.00000       0.00000       0.00000       0.00000       0.00000       0.00000       0.00000       0.00000       0.00000       0.00000       0.00000       0.00000       0.00000       67.1940       55.2951       34.6464       12.2950       0.00000       0.00000       0.00000       0.00000       0.00000       0.00000       0.00000       0.00000       0.00000       0.00000       0.00000       0.00000       0.00000       0.00000       0.00000       0.00000       0.00000       0.00000       0.00000       0.00000       0.00000       0.00000       0.00000       0.00000       0.00000       0.00000       0.00000       0.00000       0.00000       0.00000       0.00000       0.00000
   2  24 3566.6701    2.4536  2.9233 11.6524  0.0000  0.1239   0.1093   0.4161    0.3581   0.0000   500.6869       139.096      -21.7867       18.0254       0.00000       0.00000       0.00000       0.00000       0.00000       0.00000       0.00000       0.00000       0.00000       0.00000       0.00000       0.00000       0.00000       0.00000       0.00000       0.00000       0.00000       0.00000       0.00000       0.00000       0.00000       0.00000       0.00000       0.00000       0.00000       0.00000       0.00000       0.00000       0.00000       0.00000       0.00000       0.00000       91.5311       75.2583       44.3144       15.8324       0.00000       0.00000       0.00000       0.00000       0.00000       0.00000       0.00000       0.00000       0.00000       0.00000       0.00000       0.00000       0.00000       0.00000       0.00000       0.00000       0.00000       0.00000       0.00000       0.00000       0.00000       0.00000       0.00000       0.00000       0.00000       0.00000       0.00000       0.00000       0.00000       0.00000       0.00000       0.00000
   3  10 1729.0387    0.3074  0.3263  9.7021  0.0000  0.0667   0.0261   0.1438    0.1242   0.0000   440.2630      -10.0815       13.4944       17.4158       8.59885       2.81368       0.00000       0.00000       0.00000       0.00000       0.00000       0.00000       0.00000       0.00000       0.00000       0.00000       0.00000       0.00000       0.00000       0.00000       0.00000       0.00000       0.00000       0.00000       0.00000       0.00000       0.00000       0.00000       0.00000       0.00000       0.00000       0.00000       0.00000       0.00000       0.00000       0.00000       46.3253       44.5169       26.3329       13.6837       4.72016       1.35671       0.00000       0.00000       0.00000       0.00000       0.00000       0.00000       0.00000       0.00000       0.00000       0.00000       0.00000       0.00000       0.00000       0.00000       0.00000       0.00000       0.00000       0.00000       0.00000       0.00000       0.00000       0.00000       0.00000       0.00000       0.00000       0.00000       0.00000       0.00000       0.00000       0.00000
   3  12 2001.1503    0.5587  0.5010  9.8692  0.0000  0.0550   0.0372   0.1161    0.1953   0.0000   413.1265       8.49602      -11.4948       10.5521      0.446799     -0.925983       0.00000       0.00000       0.00000       0.00000       0.00000       0.00000       0.00000       0.00000       0.00000       0.00000       0.00000       0.00000       0.00000       0.00000       0.00000       0.00000       0.00000       0.00000       0.00000       0.00000       0.00000       0.00000       0.00000       0.00000       0.00000       0.00000       0.00000       0.00000       0.00000       0.00000       28.1494       28.5459       20.4548       9.63541       5.48657       1.62884       0.00000       0.00000       0.00000       0.00000       0.00000       0.00000       0.00000       0.00000       0.00000       0.00000       0.00000       0.00000       0.00000       0.00000       0.00000       0.00000       0.00000       0.00000       0.00000       0.00000       0.00000       0.00000       0.00000       0.00000       0.00000       0.00000       0.00000       0.00000       0.00000       0.00000
   3  14 2273.3902    1.0156  0.6117 10.6610  0.0000  0.0450   0.0734   0.1618    0.2119   0.0000   497.6990       64.2847      -7.91718      -14.1276       4.92533      0.638864       0.00000       0.00000       0.00000       0.00000       0.00000       0.00000       0.00000       0.00000       0.00000       0.00000       0.00000       0.00000       0.00000       0.00000       0.00000       0.00000       0.00000       0.00000       0.00000       0.00000       0.00000       0.00000       0.00000       0.00000       0.00000       0.00000       0.00000       0.00000       0.00000       0.00000       23.4454       22.8871       16.2555       9.45834       3.92152       1.41940       0.00000       0.00000       0.00000       0.00000       0.00000       0.00000       0.00000       0.00000       0.00000       0.00000       0.00000       0.00000       0.00000       0.00000       0.00000       0.00000       0.00000       0.00000       0.00000       0.00000       0.00000       0.00000       0.00000       0.00000       0.00000       0.00000       0.00000       0.00000       0.00000       0.00000
   3  15 2407.7165    1.5502  0.8183 10.9541  0.0000  0.0668   0.0986   0.1581    0.3786   0.0000   427.6544       41.0362       23.8952      -1.48049       1.43530      -1.64187       0.00000       0.00000       0.00000       0.00000       0.00000       0.00000       0.00000       0.00000       0.00000       0.00000       0.00000       0.00000       0.00000       0.00000       0.00000       0.00000       0.00000       0.00000       0.00000       0.00000       0.00000       0.00000       0.00000       0.00000       0.00000       0.00000       0.00000       0.00000       0.00000       0.00000       25.9432       27.4217       24.4959       9.92002       7.59881       1.98204       0.00000       0.00000       0.00000       0.00000       0.00000       0.00000       0.00000       0.00000       0.00000       0.00000       0.00000       0.00000       0.00000       0.00000       0.00000       0.00000       0.00000       0.00000       0.00000       0.00000       0.00000       0.00000       0.00000       0.00000       0.00000       0.00000       0.00000       0.00000       0.00000       0.00000
   3  16 2541.6118    2.1223  0.8488  9.9443  0.0000  0.0503   0.1246   0.1461    1.6035   0.0000   461.9029      -7.90476      -24.5234       16.1577       3.44017      -1.50453       0.00000       0.00000       0.00000       0.00000       0.00000       0.00000       0.00000       0.00000       0.00000       0.00000       0.00000       0.00000       0.00000       0.00000       0.00000       0.00000       0.00000       0.00000       0.00000       0.00000       0.00000       0.00000       0.00000       0.00000       0.00000       0.00000       0.00000       0.00000       0.00000       0.00000       27.1956       25.5847       19.2263       9.38145       5.02760       1.34280       0.00000       0.00000       0.00000       0.00000       0.00000       0.00000       0.00000       0.00000       0.00000       0.00000       0.00000       0.00000       0.00000       0.00000       0.00000       0.00000       0.00000       0.00000       0.00000       0.00000       0.00000       0.00000       0.00000       0.00000       0.00000       0.00000       0.00000       0.00000       0.00000       0.00000
   3  17 2676.3119    2.1130  1.0475 11.6346  0.0000  0.0739   0.1251   0.1716    0.5524   0.0000   413.7539       20.8004       22.1039      -23.2739      -5.63637       1.52408       0.00000       0.00000       0.00000       0.00000       0.00000       0.00000       0.00000       0.00000       0.00000       0.00000       0.00000       0.00000       0.00000       0.00000       0.00000       0.00000       0.00000       0.00000       0.00000       0.00000       0.00000       0.00000       0.00000       0.00000       0.00000       0.00000       0.00000       0.00000       0.00000       0.00000       29.7151       36.9391       24.1345       16.9063       6.92825       2.83330       0.00000       0.00000       0.00000       0.00000       0.00000       0.00000       0.00000       0.00000       0.00000       0.00000       0.00000       0.00000       0.00000       0.00000       0.00000       0.00000       0.00000       0.00000       0.00000       0.00000       0.00000       0.00000       0.00000       0.00000       0.00000       0.00000       0.00000       0.00000       0.00000       0.00000
   3  18 2811.3851    2.9657  0.8017 12.4711  0.0000  0.0741   0.1781   0.1426    0.3523   0.0000   453.9982      -27.4525      -5.15991      -5.59691       5.01487      -1.67992       0.00000       0.00000       0.00000       0.00000       0.00000       0.00000       0.00000       0.00000       0.00000       0.00000       0.00000       0.00000       0.00000       0.00000       0.00000       0.00000       0.00000       0.00000       0.00000       0.00000       0.00000       0.00000       0.00000       0.00000       0.00000       0.00000       0.00000       0.00000       0.00000       0.00000       43.2136       43.5568       25.2185       15.5536       4.66894       2.06555       0.00000       0.00000       0.00000       0.00000       0.00000       0.00000       0.00000       0.00000       0.00000       0.00000       0.00000       0.00000       0.00000       0.00000       0.00000       0.00000       0.00000       0.00000       0.00000       0.00000       0.00000       0.00000       0.00000       0.00000       0.00000       0.00000       0.00000       0.00000       0.00000       0.00000
   3  20 3082.3304    4.1394  0.9854 11.9298 -0.0088  0.0589   0.2044   0.1334    0.8029   0.0000   450.4323       26.1972      -19.9197      -11.4530      -1.93085      -1.70962       0.00000       0.00000       0.00000       0.00000       0.00000       0.00000       0.00000       0.00000       0.00000       0.00000       0.00000       0.00000       0.00000       0.00000       0.00000       0.00000       0.00000       0.00000       0.00000       0.00000       0.00000       0.00000       0.00000       0.00000       0.00000       0.00000       0.00000       0.00000       0.00000       0.00000       29.1799       24.5436       21.2589       15.3736       5.70203       1.61967       0.00000       0.00000       0.00000       0.00000       0.00000       0.00000       0.00000       0.00000       0.00000       0.00000       0.00000       0.00000       0.00000       0.00000       0.00000       0.00000       0.00000       0.00000       0.00000       0.00000       0.00000       0.00000       0.00000       0.00000       0.00000       0.00000       0.00000       0.00000       0.00000       0.00000
   3  21 3217.8639    4.0562  1.2696 12.2117  0.0000  0.0713   0.1956   0.1533    0.6997   0.0000   443.9352       15.4624      -25.4987       22.8438       7.70518      -3.34586       0.00000       0.00000       0.00000       0.00000       0.00000       0.00000       0.00000       0.00000       0.00000       0.00000       0.00000       0.00000       0.00000       0.00000       0.00000       0.00000       0.00000       0.00000       0.00000       0.00000       0.00000       0.00000       0.00000       0.00000       0.00000       0.00000       0.00000       0.00000       0.00000       0.00000       34.0053       35.9056       26.1674       13.3355       7.23817       2.22092       0.00000       0.00000       0.00000       0.00000       0.00000       0.00000       0.00000       0.00000       0.00000       0.00000       0.00000       0.00000       0.00000       0.00000       0.00000       0.00000       0.00000       0.00000       0.00000       0.00000       0.00000       0.00000       0.00000       0.00000       0.00000       0.00000       0.00000       0.00000       0.00000       0.00000
   3  22 3353.6348    2.8649  1.1485 13.7047  0.0000  0.0767   0.1811   0.2350    0.2138   0.0000   585.1130       63.7964      -69.1776      -35.0292     -0.803558     0.0422841       0.00000       0.00000       0.00000       0.00000       0.00000       0.00000       0.00000       0.00000       0.00000       0.00000       0.00000       0.00000       0.00000       0.00000       0.00000       0.00000       0.00000       0.00000       0.00000       0.00000       0.00000       0.00000       0.00000       0.00000       0.00000       0.00000       0.00000       0.00000       0.00000       0.00000       38.6694       37.3145       27.3630       17.5604       7.12110       2.23323       0.00000       0.00000       0.00000       0.00000       0.00000       0.00000       0.00000       0.00000       0.00000       0.00000       0.00000       0.00000       0.00000       0.00000       0.00000       0.00000       0.00000       0.00000       0.00000       0.00000       0.00000       0.00000       0.00000       0.00000       0.00000       0.00000       0.00000       0.00000       0.00000       0.00000
   3  23 3489.6932    2.9595  2.0469 12.0123  0.0000  0.0923   0.1220   0.2158    0.3115   0.0000   388.1070       56.3876      -11.5975       15.1863       12.1527      -3.62706       0.00000       0.00000       0.00000       0.00000       0.00000       0.00000       0.00000       0.00000       0.00000       0.00000       0.00000       0.00000       0.00000       0.00000       0.00000       0.00000       0.00000       0.00000       0.00000       0.00000       0.00000       0.00000       0.00000       0.00000       0.00000       0.00000       0.00000       0.00000       0.00000       0.00000       43.9954       45.5669       32.6304       19.2585       8.94827       2.90354       0.00000       0.00000       0.00000       0.00000       0.00000       0.00000       0.00000       0.00000       0.00000       0.00000       0.00000       0.00000       0.00000       0.00000       0.00000       0.00000       0.00000       0.00000       0.00000       0.00000       0.00000       0.00000       0.00000       0.00000       0.00000       0.00000       0.00000       0.00000       0.00000       0.00000
   3  25 3762.9474    1.9210  4.2886 11.3134  0.0000  0.1541   0.0612   0.3862    0.1632   0.0000   390.2008      -57.5954      -72.1515       25.6973      -8.66862      -1.01028       0.00000       0.00000       0.00000       0.00000       0.00000       0.00000       0.00000       0.00000       0.00000       0.00000       0.00000       0.00000       0.00000       0.00000       0.00000       0.00000       0.00000       0.00000       0.00000       0.00000       0.00000       0.00000       0.00000       0.00000       0.00000       0.00000       0.00000       0.00000       0.00000       0.00000       70.6675       76.0240       54.3610       32.0565       15.2626       5.00854       0.00000       0.00000       0.00000       0.00000       0.00000       0.00000       0.00000       0.00000       0.00000       0.00000       0.00000       0.00000       0.00000       0.00000       0.00000       0.00000       0.00000       0.00000       0.00000       0.00000       0.00000       0.00000       0.00000       0.00000       0.00000       0.00000       0.00000       0.00000       0.00000       0.00000
   4  13 2188.1859    0.9026  0.8296  9.6780 -0.0021  0.0501   0.0465   0.1325    0.4371   0.0000   442.0540       14.5309      -8.45973      -3.54697       4.06805      -3.26165      -2.89160      0.112378       0.00000       0.00000       0.00000       0.00000       0.00000       0.00000       0.00000       0.00000       0.00000       0.00000       0.00000       0.00000       0.00000       0.00000       0.00000       0.00000       0.00000       0.00000       0.00000       0.00000       0.00000       0.00000       0.00000       0.00000       0.00000       0.00000       0.00000       0.00000       17.4750       19.2579       16.0099       11.5098       6.22227       3.39069       1.35490      0.355258       0.00000       0.00000       0.00000       0.00000       0.00000       0.00000       0.00000       0.00000       0.00000       0.00000       0.00000       0.00000       0.00000       0.00000       0.00000       0.00000       0.00000       0.00000       0.00000       0.00000       0.00000       0.00000       0.00000       0.00000       0.00000       0.00000       0.00000       0.00000
   4  15 2458.5275    1.6845  0.8692 10.8857  0.0285  0.0617   0.0923   0.1757    0.6463   0.0000   449.4020      -38.0045       1.53299      -11.5632      -1.55786     -0.646229    -0.0415350      0.409944       0.00000       0.00000       0.00000       0.00000       0.00000       0.00000       0.00000       0.00000       0.00000       0.00000       0.00000       0.00000       0.00000       0.00000       0.00000       0.00000       0.00000       0.00000       0.00000       0.00000       0.00000       0.00000       0.00000       0.00000       0.00000       0.00000       0.00000       0.00000       20.0150       22.2986       19.4218       14.5909       8.68227       4.89453       1.75425      0.464077       0.00000       0.00000       0.00000       0.00000       0.00000       0.00000       0.00000       0.00000       0.00000       0.00000       0.00000       0.00000       0.00000       0.00000       0.00000       0.00000       0.00000       0.00000       0.00000       0.00000       0.00000       0.00000       0.00000       0.00000       0.00000       0.00000       0.00000       0.00000
   4  16 2593.0542    1.9865  1.0005 11.3683  0.0035  0.0810   0.0924   0.1472    0.6006   0.0000   450.3519      -6.44542      -7.32772      -11.2565       5.38668       12.8355      0.714363    -0.0577516       0.00000       0.00000       0.00000       0.00000       0.00000       0.00000       0.00000       0.00000       0.00000       0.00000       0.00000       0.00000       0.00000       0.00000       0.00000       0.00000       0.00000       0.00000       0.00000       0.00000       0.00000       0.00000       0.00000       0.00000       0.00000       0.00000       0.00000       0.00000       19.9553       33.7028       20.3876       20.7401       8.91286       6.55693       1.83892      0.796626       0.00000       0.00000       0.00000       0.00000       0.00000       0.00000       0.00000       0.00000       0.00000       0.00000       0.00000       0.00000       0.00000       0.00000       0.00000       0.00000       0.00000       0.00000       0.00000       0.00000       0.00000       0.00000       0.00000       0.00000       0.00000       0.00000       0.00000       0.00000
   4  17 2728.5059    2.2986  0.7700 12.5237 -0.0056  0.0576   0.1161   0.1404    0.2545   0.0000   445.8255       33.8380      -11.3298      -18.5645       14.2327     -0.722742     -0.780590     -0.279306       0.00000       0.00000       0.00000       0.00000       0.00000       0.00000       0.00000       0.00000       0.00000       0.00000       0.00000       0.00000       0.00000       0.00000       0.00000       0.00000       0.00000       0.00000       0.00000       0.00000       0.00000       0.00000       0.00000       0.00000       0.00000       0.00000       0.00000       0.00000       17.1281       21.7746       18.7059       13.6305       10.6295       3.75462       2.00491      0.481957       0.00000       0.00000       0.00000       0.00000       0.00000       0.00000       0.00000       0.00000       0.00000       0.00000       0.00000       0.00000       0.00000       0.00000       0.00000       0.00000       0.00000       0.00000       0.00000       0.00000       0.00000       0.00000       0.00000       0.00000       0.00000       0.00000       0.00000       0.00000
   4  18 2864.2747    3.2689  0.7882 12.7403 -0.0012  0.0556   0.1912   0.1322    0.3041   0.0000   411.6494       39.8541      -12.8014       12.4263     0.0342559     -0.740504      0.268391     -0.579596       0.00000       0.00000       0.00000       0.00000       0.00000       0.00000       0.00000       0.00000       0.00000       0.00000       0.00000       0.00000       0.00000       0.00000       0.00000       0.00000       0.00000       0.00000       0.00000       0.00000       0.00000       0.00000       0.00000       0.00000       0.00000       0.00000       0.00000       0.00000       18.9974       20.6205       19.3294       11.4662       7.67758       3.57479       1.54383      0.385906       0.00000       0.00000       0.00000       0.00000       0.00000       0.00000       0.00000       0.00000       0.00000       0.00000       0.00000       0.00000       0.00000       0.00000       0.00000       0.00000       0.00000       0.00000       0.00000       0.00000       0.00000       0.00000       0.00000       0.00000       0.00000       0.00000       0.00000       0.00000
   4  21 3271.7813    3.5722  1.5138 12.3940 -0.0040  0.0740   0.1584   0.1753    0.5168   0.0000   393.7038       26.8891      -7.05513      -41.7468       4.99546       1.75012      -2.34527      -1.26682       0.00000       0.00000       0.00000       0.00000       0.00000       0.00000       0.00000       0.00000       0.00000       0.00000       0.00000       0.00000       0.00000       0.00000       0.00000       0.00000       0.00000       0.00000       0.00000       0.00000       0.00000       0.00000       0.00000       0.00000       0.00000       0.00000       0.00000       0.00000       25.7901       28.9273       23.5934       17.5665       11.5594       4.85193       2.16127      0.579472       0.00000       0.00000       0.00000       0.00000       0.00000       0.00000       0.00000       0.00000       0.00000       0.00000       0.00000       0.00000       0.00000       0.00000       0.00000       0.00000       0.00000       0.00000       0.00000       0.00000       0.00000       0.00000       0.00000       0.00000       0.00000       0.00000       0.00000       0.00000
   4  22 3408.2071    3.2757  2.0549 11.8279  0.0216  0.0825   0.1294   0.2364    0.3964   0.0000   467.2940       49.5269       1.08838      -21.3818       7.68726      -6.81586      0.339024     -0.415041       0.00000       0.00000       0.00000       0.00000       0.00000       0.00000       0.00000       0.00000       0.00000       0.00000       0.00000       0.00000       0.00000       0.00000       0.00000       0.00000       0.00000       0.00000       0.00000       0.00000       0.00000       0.00000       0.00000       0.00000       0.00000       0.00000       0.00000       0.00000       27.0595       31.0440       25.3464       18.7180       11.0928       5.57329       2.19956      0.623910       0.00000       0.00000       0.00000       0.00000       0.00000       0.00000       0.00000       0.00000       0.00000       0.00000       0.00000       0.00000       0.00000       0.00000       0.00000       0.00000       0.00000       0.00000       0.00000       0.00000       0.00000       0.00000       0.00000       0.00000       0.00000       0.00000       0.00000       0.00000
   5  11 1960.5534    0.5484  0.4536  9.9696 -0.0002  0.0577   0.0337   0.0859    0.1077   0.0000   445.0311      0.887814       14.4931       12.6639       7.40342      -4.91708     -0.131707       1.91804     -0.170069    -0.0969806       0.00000       0.00000       0.00000       0.00000       0.00000       0.00000       0.00000       0.00000       0.00000       0.00000       0.00000       0.00000       0.00000       0.00000       0.00000       0.00000       0.00000       0.00000       0.00000       0.00000       0.00000       0.00000       0.00000       0.00000       0.00000       0.00000       17.8240       22.7441       17.3424       15.0317       7.62559       6.26258       1.93042       1.29141      0.293782      0.114416       0.00000       0.00000       0.00000       0.00000       0.00000       0.00000       0.00000       0.00000       0.00000       0.00000       0.00000       0.00000       0.00000       0.00000       0.00000       0.00000       0.00000       0.00000       0.00000       0.00000       0.00000       0.00000       0.00000       0.00000       0.00000       0.00000
   5  12 2098.4711    0.6607  0.5203 10.4165 -0.0067  0.0440   0.0402   0.0858    0.1093   0.0000   453.8243      -25.4408       25.0736      -1.33405      -13.6761       1.68635      0.702281      0.103364      0.407991    -0.0171166       0.00000       0.00000       0.00000       0.00000       0.00000       0.00000       0.00000       0.00000       0.00000       0.00000       0.00000       0.00000       0.00000       0.00000       0.00000       0.00000       0.00000       0.00000       0.00000       0.00000       0.00000       0.00000       0.00000       0.00000       0.00000       0.00000       12.0127       14.5339       13.4196       9.59478       7.64355       3.86186       2.29842      0.859481      0.386690     0.0759833       0.00000       0.00000       0.00000       0.00000       0.00000       0.00000       0.00000       0.00000       0.00000       0.00000       0.00000       0.00000       0.00000       0.00000       0.00000       0.00000       0.00000       0.00000       0.00000       0.00000       0.00000       0.00000       0.00000       0.00000       0.00000       0.00000
   5  14 2371.0670    1.2344  0.8139 11.0980 -0.0002  0.0471   0.0620   0.1263    0.1677   0.0000   426.6780       34.3149       21.2642      0.138092      -4.17126      -5.86730       2.36656     -0.602166    -0.0507742     0.0266377       0.00000       0.00000       0.00000       0.00000       0.00000       0.00000       0.00000       0.00000       0.00000       0.00000       0.00000       0.00000       0.00000       0.00000       0.00000       0.00000       0.00000       0.00000       0.00000       0.00000       0.00000       0.00000       0.00000       0.00000       0.00000       0.00000       14.6990       14.0521       12.4997       10.7425       8.65856       4.88713       2.19161      0.879439      0.306026     0.0665925       0.00000       0.00000       0.00000       0.00000       0.00000       0.00000       0.00000       0.00000       0.00000       0.00000       0.00000       0.00000       0.00000       0.00000       0.00000       0.00000       0.00000       0.00000       0.00000       0.00000       0.00000       0.00000       0.00000       0.00000       0.00000       0.00000
   5  15 2506.1341    1.7635  0.7793 11.1490 -0.0009  0.0489   0.0921   0.1047    0.2362   0.0000   418.6258      -24.8180      -12.6851       2.48519       9.38701      -6.53119       1.67223     -0.566738     -0.121186    -0.0886661       0.00000       0.00000       0.00000       0.00000       0.00000       0.00000       0.00000       0.00000       0.00000       0.00000       0.00000       0.00000       0.00000       0.00000       0.00000       0.00000       0.00000       0.00000       0.00000       0.00000       0.00000       0.00000       0.00000       0.00000       0.00000       0.00000       15.3082       16.1515       14.3391       11.6272       7.63750       4.97453       2.13154       1.09517      0.308028     0.0738215       0.00000       0.00000       0.00000       0.00000       0.00000       0.00000       0.00000       0.00000       0.00000       0.00000       0.00000       0.00000       0.00000       0.00000       0.00000       0.00000       0.00000       0.00000       0.00000       0.00000       0.00000       0.00000       0.00000       0.00000       0.00000       0.00000
   5  16 2641.1832    2.1524  0.9356 11.3276 -0.0298  0.0472   0.0982   0.1154    0.4687   0.0000   431.7344       38.1383     -0.680116      -9.39502       2.68152      -3.33435      -1.80923     -0.200828      0.678603    -0.0423762       0.00000       0.00000       0.00000       0.00000       0.00000       0.00000       0.00000       0.00000       0.00000       0.00000       0.00000       0.00000       0.00000       0.00000       0.00000       0.00000       0.00000       0.00000       0.00000       0.00000       0.00000       0.00000       0.00000       0.00000       0.00000       0.00000       14.3303       14.9174       13.0369       11.3601       8.65294       5.27039       2.18163       1.02285      0.360409     0.0772470       0.00000       0.00000       0.00000       0.00000       0.00000       0.00000       0.00000       0.00000       0.00000       0.00000       0.00000       0.00000       0.00000       0.00000       0.00000       0.00000       0.00000       0.00000       0.00000       0.00000       0.00000       0.00000       0.00000       0.00000       0.00000       0.00000
   5  17 2777.3040    2.7894  1.1508  4.2024  0.0000  0.0559   0.1066   0.1411  580.5020   0.0000   439.0471       15.2641       10.5061       13.7737       13.5031      -2.72923       0.00000       0.00000       0.00000       0.00000       0.00000       0.00000       0.00000       0.00000       0.00000       0.00000       0.00000       0.00000       0.00000       0.00000       0.00000       0.00000       0.00000       0.00000       0.00000       0.00000       0.00000       0.00000       0.00000       0.00000       0.00000       0.00000       0.00000       0.00000       0.00000       0.00000       18.9478       19.7587       18.3291       13.6030       8.57554       5.13543       2.75078       1.17227      0.389290     0.0769238       0.00000       0.00000       0.00000       0.00000       0.00000       0.00000       0.00000       0.00000       0.00000       0.00000       0.00000       0.00000       0.00000       0.00000       0.00000       0.00000       0.00000       0.00000       0.00000       0.00000       0.00000       0.00000       0.00000       0.00000       0.00000       0.00000
   5  18 2913.7846    3.4112  0.8253 12.3400 -0.0139  0.0471   0.1546   0.1232    0.7709   0.0000   452.8434       41.4986       15.7477       7.87087       6.28391      -5.61430      -3.11365      -1.45082      0.328381    -0.0843101       0.00000       0.00000       0.00000       0.00000       0.00000       0.00000       0.00000       0.00000       0.00000       0.00000       0.00000       0.00000       0.00000       0.00000       0.00000       0.00000       0.00000       0.00000       0.00000       0.00000       0.00000       0.00000       0.00000       0.00000       0.00000       0.00000       14.6543       15.8980       14.1071       11.3299       7.52516       4.49925       2.49749       1.02695      0.332755     0.0751666       0.00000       0.00000       0.00000       0.00000       0.00000       0.00000       0.00000       0.00000       0.00000       0.00000       0.00000       0.00000       0.00000       0.00000       0.00000       0.00000       0.00000       0.00000       0.00000       0.00000       0.00000       0.00000       0.00000       0.00000       0.00000       0.00000
   5  19 3049.9932    3.9289  0.9838 12.3620 -0.0080  0.0529   0.1763   0.1341    1.2531   0.0000   453.8878       23.2805       27.0954      0.438671      -2.35415       3.15539       4.17936      -1.68985     -0.176441      0.128889       0.00000       0.00000       0.00000       0.00000       0.00000       0.00000       0.00000       0.00000       0.00000       0.00000       0.00000       0.00000       0.00000       0.00000       0.00000       0.00000       0.00000       0.00000       0.00000       0.00000       0.00000       0.00000       0.00000       0.00000       0.00000       0.00000       14.5701       18.1981       15.1244       13.1402       9.01180       5.33400       3.01514       1.20417      0.411399      0.102619       0.00000       0.00000       0.00000       0.00000       0.00000       0.00000       0.00000       0.00000       0.00000       0.00000       0.00000       0.00000       0.00000       0.00000       0.00000       0.00000       0.00000       0.00000       0.00000       0.00000       0.00000       0.00000       0.00000       0.00000       0.00000       0.00000
   6  12 2142.4288    0.7548  0.7200 10.0604 -0.0119  0.0373   0.0346   0.0976    0.1289   0.0000   449.2432       6.64646      -32.0354      -7.26359       8.23498       3.59021      -1.85407     -0.955481       1.57038     -0.360922     0.0512348    0.00829172       0.00000       0.00000       0.00000       0.00000       0.00000       0.00000       0.00000       0.00000       0.00000       0.00000       0.00000       0.00000       0.00000       0.00000       0.00000       0.00000       0.00000       0.00000       0.00000       0.00000       0.00000       0.00000       0.00000       0.00000       8.70618       10.0208       9.64439       8.41424       5.95467       4.09390       2.58745       1.33778      0.686029      0.247063     0.0718924     0.0156847       0.00000       0.00000       0.00000       0.00000       0.00000       0.00000       0.00000       0.00000       0.00000       0.00000       0.00000       0.00000       0.00000       0.00000       0.00000       0.00000       0.00000       0.00000       0.00000       0.00000       0.00000       0.00000       0.00000       0.00000
   6  13 2279.9244    1.0724  0.8099 10.6189 -0.0023  0.0422   0.0473   0.1031    0.1427   0.0000   419.7956      0.374418       6.77713       11.1848       7.01032       1.28105      -1.13151      0.340269     -0.351454     -0.313635    -0.0254456     0.0164403       0.00000       0.00000       0.00000       0.00000       0.00000       0.00000       0.00000       0.00000       0.00000       0.00000       0.00000       0.00000       0.00000       0.00000       0.00000       0.00000       0.00000       0.00000       0.00000       0.00000       0.00000       0.00000       0.00000       0.00000       10.4102       12.9707       11.3087       9.09322       7.62553       4.62187       2.67984       1.52681      0.562010      0.259502     0.0842081     0.0175778       0.00000       0.00000       0.00000       0.00000       0.00000       0.00000       0.00000       0.00000       0.00000       0.00000       0.00000       0.00000       0.00000       0.00000       0.00000       0.00000       0.00000       0.00000       0.00000       0.00000       0.00000       0.00000       0.00000       0.00000
   6  14 2415.5548    1.4258  0.7417 11.2812  0.0037  0.0410   0.0662   0.0947    0.1289   0.0000   431.4953      -2.40740       7.66711      -4.39520      -2.56324       9.82430      -4.67579      -2.56761      0.849763      0.556678    0.00697891    -0.0441790       0.00000       0.00000       0.00000       0.00000       0.00000       0.00000       0.00000       0.00000       0.00000       0.00000       0.00000       0.00000       0.00000       0.00000       0.00000       0.00000       0.00000       0.00000       0.00000       0.00000       0.00000       0.00000       0.00000       0.00000       9.95706       11.5525       11.1610       8.80978       6.88536       4.47418       2.87749       1.29987      0.713457      0.241705     0.0816600     0.0161936       0.00000       0.00000       0.00000       0.00000       0.00000       0.00000       0.00000       0.00000       0.00000       0.00000       0.00000       0.00000       0.00000       0.00000       0.00000       0.00000       0.00000       0.00000       0.00000       0.00000       0.00000       0.00000       0.00000       0.00000
   6  15 2551.0298    1.8935  0.6528 12.0471  0.0067  0.0501   0.1110   0.1100    0.1194   0.0000   443.1323       51.9544       15.5059      -6.69457       4.88201       6.75744      0.528982      0.515088     -0.275075      0.529249     -0.114982    -0.0472996       0.00000       0.00000       0.00000       0.00000       0.00000       0.00000       0.00000       0.00000       0.00000       0.00000       0.00000       0.00000       0.00000       0.00000       0.00000       0.00000       0.00000       0.00000       0.00000       0.00000       0.00000       0.00000       0.00000       0.00000       11.1331       13.9537       16.2177       8.57694       10.5745       5.34403       3.38828       2.42211      0.537403      0.370245      0.137931     0.0204127       0.00000       0.00000       0.00000       0.00000       0.00000       0.00000       0.00000       0.00000       0.00000       0.00000       0.00000       0.00000       0.00000       0.00000       0.00000       0.00000       0.00000       0.00000       0.00000       0.00000       0.00000       0.00000       0.00000       0.00000
   6  16 2687.0612    2.6041  0.6968 12.2818 -0.0024  0.0537   0.1171   0.0808    0.1607   0.0000   445.0623       26.3811       24.2701      -14.9478      -2.66903      -7.07976      -1.45973      0.212217     -0.218167    -0.0778708     0.0975491   -0.00254488       0.00000       0.00000       0.00000       0.00000       0.00000       0.00000       0.00000       0.00000       0.00000       0.00000       0.00000       0.00000       0.00000       0.00000       0.00000       0.00000       0.00000       0.00000       0.00000       0.00000       0.00000       0.00000       0.00000       0.00000       18.0734       21.4865       19.0709       14.7757       8.94369       5.06642       2.76213       1.37893      0.601919      0.218577     0.0653368     0.0166754       0.00000       0.00000       0.00000       0.00000       0.00000       0.00000       0.00000       0.00000       0.00000       0.00000       0.00000       0.00000       0.00000       0.00000       0.00000       0.00000       0.00000       0.00000       0.00000       0.00000       0.00000       0.00000       0.00000       0.00000
   6  17 2823.8278    2.9548  0.6853 12.5487  0.0098  0.0380   0.1330   0.0921    0.1627   0.0000   429.6062       3.56919       1.27251       5.00505      -5.67600     -0.731791      -4.98825     -0.179622      0.641248      0.278521    -0.0778589   -0.00451127       0.00000       0.00000       0.00000       0.00000       0.00000       0.00000       0.00000       0.00000       0.00000       0.00000       0.00000       0.00000       0.00000       0.00000       0.00000       0.00000       0.00000       0.00000       0.00000       0.00000       0.00000       0.00000       0.00000       0.00000       9.71351       11.9383       10.4369       8.52627       6.19913       4.15352       2.33056       1.30191      0.525108      0.225691     0.0700554     0.0158770       0.00000       0.00000       0.00000       0.00000       0.00000       0.00000       0.00000       0.00000       0.00000       0.00000       0.00000       0.00000       0.00000       0.00000       0.00000       0.00000       0.00000       0.00000       0.00000       0.00000       0.00000       0.00000       0.00000       0.00000
   6  18 2960.7428    3.4554  1.0294 12.4441  0.0024  0.0434   0.1403   0.1206    0.2530   0.0000   448.5661       16.3980    -0.0419365      0.113642      -10.3541      -8.96187       3.13927       2.45697     -0.616059      0.143586     0.0918217   -0.00341335       0.00000       0.00000       0.00000       0.00000       0.00000       0.00000       0.00000       0.00000       0.00000       0.00000       0.00000       0.00000       0.00000       0.00000       0.00000       0.00000       0.00000       0.00000       0.00000       0.00000       0.00000       0.00000       0.00000       0.00000       11.6776       12.0858       11.2455       9.41399       8.11647       5.45428       3.08884       1.53088      0.669976      0.258195     0.0815538     0.0148579       0.00000       0.00000       0.00000       0.00000       0.00000       0.00000       0.00000       0.00000       0.00000       0.00000       0.00000       0.00000       0.00000       0.00000       0.00000       0.00000       0.00000       0.00000       0.00000       0.00000       0.00000       0.00000       0.00000       0.00000
   6  19 3097.2986    3.5800  0.8842 13.2749 -0.0029  0.0450   0.1569   0.1138    0.1860   0.0000   426.5828       15.3258       22.6350       37.4143       3.65910      -15.7547     -0.742942     -0.700156      0.295432    -0.0592628      0.120054   -0.00156165       0.00000       0.00000       0.00000       0.00000       0.00000       0.00000       0.00000       0.00000       0.00000       0.00000       0.00000       0.00000       0.00000       0.00000       0.00000       0.00000       0.00000       0.00000       0.00000       0.00000       0.00000       0.00000       0.00000       0.00000       10.2118       11.9085       11.7301       9.58387       7.16263       4.69285       2.84870       1.60086      0.679705      0.281886     0.0901679     0.0186639       0.00000       0.00000       0.00000       0.00000       0.00000       0.00000       0.00000       0.00000       0.00000       0.00000       0.00000       0.00000       0.00000       0.00000       0.00000       0.00000       0.00000       0.00000       0.00000       0.00000       0.00000       0.00000       0.00000       0.00000
   6  20 3234.0601    3.7388  1.0780 12.8551 -0.0059  0.0476   0.1492   0.1312    0.3357   0.0000   475.3780       33.3863       2.24943      -13.6289       2.69954      -9.62746      -1.15738      -1.82711     -0.181624     -0.482531    -0.0785154    -0.0122847       0.00000       0.00000       0.00000       0.00000       0.00000       0.00000       0.00000       0.00000       0.00000       0.00000       0.00000       0.00000       0.00000       0.00000       0.00000       0.00000       0.00000       0.00000       0.00000       0.00000       0.00000       0.00000       0.00000       0.00000       12.6341       14.9865       13.6204       10.8371       8.11062       5.09083       3.12480       1.51738      0.752116      0.268579     0.0913577     0.0188713       0.00000       0.00000       0.00000       0.00000       0.00000       0.00000       0.00000       0.00000       0.00000       0.00000       0.00000       0.00000       0.00000       0.00000       0.00000       0.00000       0.00000       0.00000       0.00000       0.00000       0.00000       0.00000       0.00000       0.00000
   6  21 3371.1233    3.3528  1.8285 12.3168 -0.0035  0.0716   0.1027   0.1843    0.3367   0.0000   468.2665       26.5917       1.06862       14.1878      -1.20675     -0.612069      -11.8335      -2.14592      0.336219    -0.0509662      0.239143    -0.0170966       0.00000       0.00000       0.00000       0.00000       0.00000       0.00000       0.00000       0.00000       0.00000       0.00000       0.00000       0.00000       0.00000       0.00000       0.00000       0.00000       0.00000       0.00000       0.00000       0.00000       0.00000       0.00000       0.00000       0.00000       17.5475       20.3523       20.0183       16.3198       11.5715       8.38753       4.99226       2.70254       1.27276      0.499889      0.143393     0.0286446       0.00000       0.00000       0.00000       0.00000       0.00000       0.00000       0.00000       0.00000       0.00000       0.00000       0.00000       0.00000       0.00000       0.00000       0.00000       0.00000       0.00000       0.00000       0.00000       0.00000       0.00000       0.00000       0.00000       0.00000
   6  22 3508.3249    2.7790  2.3954 12.0672  0.0228  0.0934   0.0805   0.2270    0.2174   0.0000   422.1003       32.7562       20.5528       8.34248      -11.3865      -15.0059      -9.05204      -3.30899       5.14241     0.0221372     -0.203997    -0.0812164       0.00000       0.00000       0.00000       0.00000       0.00000       0.00000       0.00000       0.00000       0.00000       0.00000       0.00000       0.00000       0.00000       0.00000       0.00000       0.00000       0.00000       0.00000       0.00000       0.00000       0.00000       0.00000       0.00000       0.00000       21.4649       26.5562       24.4162       22.1571       16.0996       11.1094       6.83953       4.06733       1.71064      0.684323      0.198344     0.0424809       0.00000       0.00000       0.00000       0.00000       0.00000       0.00000       0.00000       0.00000       0.00000       0.00000       0.00000       0.00000       0.00000       0.00000       0.00000       0.00000       0.00000       0.00000       0.00000       0.00000       0.00000       0.00000       0.00000       0.00000
   6  24 3783.6912    1.8904  4.9397 11.0904 -0.0059  0.1323   0.0433   0.3599    0.1647   0.0000   405.5534       118.914       109.389      -18.9978      -22.5960      -29.0090      -5.90538       4.13989       2.42077       1.16150      0.238412    -0.0163221       0.00000       0.00000       0.00000       0.00000       0.00000       0.00000       0.00000       0.00000       0.00000       0.00000       0.00000       0.00000       0.00000       0.00000       0.00000       0.00000       0.00000       0.00000       0.00000       0.00000       0.00000       0.00000       0.00000       0.00000       31.2830       37.0753       37.3730       29.8432       24.4731       16.7854       9.93520       5.40205       2.49597       1.03761      0.314337     0.0567654       0.00000       0.00000       0.00000       0.00000       0.00000       0.00000       0.00000       0.00000       0.00000       0.00000       0.00000       0.00000       0.00000       0.00000       0.00000       0.00000       0.00000       0.00000       0.00000       0.00000       0.00000       0.00000       0.00000       0.00000
   6  25 3921.7185    1.6201  6.4380 10.6998 -0.0025  0.1594   0.0320   0.4189    0.1254   0.0000   376.5924       41.1168       39.0486      -42.9429      -28.7168      -22.0116      -1.13724       2.01688       3.95848      0.606895     -0.566576    -0.0535962       0.00000       0.00000       0.00000       0.00000       0.00000       0.00000       0.00000       0.00000       0.00000       0.00000       0.00000       0.00000       0.00000       0.00000       0.00000       0.00000       0.00000       0.00000       0.00000       0.00000       0.00000       0.00000       0.00000       0.00000       35.8162       45.1356       42.7922       37.9189       28.4775       20.1394       11.8787       6.77240       3.03198       1.25885      0.361949     0.0748309       0.00000       0.00000       0.00000       0.00000       0.00000       0.00000       0.00000       0.00000       0.00000       0.00000       0.00000       0.00000       0.00000       0.00000       0.00000       0.00000       0.00000       0.00000       0.00000       0.00000       0.00000       0.00000       0.00000       0.00000
   7  14 2458.1473    1.5851  0.9103 10.9981 -0.0023  0.0435   0.0582   0.1122    0.1658   0.0000   448.3398     0.0727362       11.3786      -4.72397       6.71083      -3.78372      -1.74393      -1.73886      0.925309     0.0214105      0.217823     0.0218328  -0.000545168    0.00318745       0.00000       0.00000       0.00000       0.00000       0.00000       0.00000       0.00000       0.00000       0.00000       0.00000       0.00000       0.00000       0.00000       0.00000       0.00000       0.00000       0.00000       0.00000       0.00000       0.00000       0.00000       0.00000       8.46717       10.3323       9.63692       8.54114       6.74747       4.71870       3.04853       1.83735       1.08440      0.435889      0.207588     0.0685995     0.0203312    0.00418811       0.00000       0.00000       0.00000       0.00000       0.00000       0.00000       0.00000       0.00000       0.00000       0.00000       0.00000       0.00000       0.00000       0.00000       0.00000       0.00000       0.00000       0.00000       0.00000       0.00000       0.00000       0.00000
   7  15 2594.3712    2.0865  0.7896 11.7813 -0.0064  0.0412   0.0869   0.0908    0.1609   0.0000   433.4004       1.18967      -1.42055       6.99733       13.6413      -7.30268      -7.22124      -1.97509      0.620688     -0.430989     0.0262474    -0.0239783    -0.0231049    0.00719532       0.00000       0.00000       0.00000       0.00000       0.00000       0.00000       0.00000       0.00000       0.00000       0.00000       0.00000       0.00000       0.00000       0.00000       0.00000       0.00000       0.00000       0.00000       0.00000       0.00000       0.00000       0.00000       10.3557       12.1310       10.4680       9.27119       7.43588       5.38302       3.54348       1.90987      0.940001      0.428665      0.175307     0.0595320     0.0174274    0.00372352       0.00000       0.00000       0.00000       0.00000       0.00000       0.00000       0.00000       0.00000       0.00000       0.00000       0.00000       0.00000       0.00000       0.00000       0.00000       0.00000       0.00000       0.00000       0.00000       0.00000       0.00000       0.00000
   7  17 2868.3738    3.0808  0.7649 12.9093 -0.0062  0.0375   0.1252   0.0886    0.1334   0.0000   421.1193       4.10850       6.09457       10.8252       6.90961      0.584801    0.00112704      -2.67587      -1.54343     -0.748308     -0.207580      0.125308     0.0561634   0.000574821       0.00000       0.00000       0.00000       0.00000       0.00000       0.00000       0.00000       0.00000       0.00000       0.00000       0.00000       0.00000       0.00000       0.00000       0.00000       0.00000       0.00000       0.00000       0.00000       0.00000       0.00000       0.00000       9.01697       9.07482       8.60448       8.06620       6.73975       4.76662       3.28269       1.93243      0.999974      0.479430      0.177180     0.0577060     0.0163746    0.00291097       0.00000       0.00000       0.00000       0.00000       0.00000       0.00000       0.00000       0.00000       0.00000       0.00000       0.00000       0.00000       0.00000       0.00000       0.00000       0.00000       0.00000       0.00000       0.00000       0.00000       0.00000       0.00000
   7  18 3005.6859    3.5676  0.6943 13.2185 -0.0180  0.0401   0.1549   0.0830    0.1386   0.0000   453.7467      -3.66610      -19.4321       17.2400      -5.46210      0.334786       1.77988      -3.77570     -0.236552     0.0987883      0.192199    -0.0192476     0.0242281   -0.00220775       0.00000       0.00000       0.00000       0.00000       0.00000       0.00000       0.00000       0.00000       0.00000       0.00000       0.00000       0.00000       0.00000       0.00000       0.00000       0.00000       0.00000       0.00000       0.00000       0.00000       0.00000       0.00000       8.37433       10.4809       9.40568       8.67185       6.73131       4.86704       3.30217       1.87155       1.14649      0.386353      0.226232     0.0646032     0.0207892    0.00426553       0.00000       0.00000       0.00000       0.00000       0.00000       0.00000       0.00000       0.00000       0.00000       0.00000       0.00000       0.00000       0.00000       0.00000       0.00000       0.00000       0.00000       0.00000       0.00000       0.00000       0.00000       0.00000
   7  19 3142.8858    3.9366  0.8202 13.1940 -0.0089  0.0407   0.1640   0.0969    0.1605   0.0000   419.6440       10.4521       2.13355       28.7014       6.66247      -8.67428       1.08448      -2.59377     -0.936308     -0.180252    -0.0237992    -0.0868113     0.0113069  -0.000118187       0.00000       0.00000       0.00000       0.00000       0.00000       0.00000       0.00000       0.00000       0.00000       0.00000       0.00000       0.00000       0.00000       0.00000       0.00000       0.00000       0.00000       0.00000       0.00000       0.00000       0.00000       0.00000       8.30802       9.42890       9.71239       8.76625       5.58699       5.09355       3.17690       1.82697      0.945322      0.526185      0.225475     0.0757131     0.0174333    0.00409737       0.00000       0.00000       0.00000       0.00000       0.00000       0.00000       0.00000       0.00000       0.00000       0.00000       0.00000       0.00000       0.00000       0.00000       0.00000       0.00000       0.00000       0.00000       0.00000       0.00000       0.00000       0.00000
   7  20 3280.0094    3.5149  1.3725 12.9317  0.0076  0.0520   0.1204   0.1369    0.1784   0.0000   450.4632       20.3702      0.270975      -1.28254       4.47515     -0.183513      -12.7166      -3.02565       1.48197    0.00544920    0.00237904     -0.106605     0.0303371   -0.00338922       0.00000       0.00000       0.00000       0.00000       0.00000       0.00000       0.00000       0.00000       0.00000       0.00000       0.00000       0.00000       0.00000       0.00000       0.00000       0.00000       0.00000       0.00000       0.00000       0.00000       0.00000       0.00000       11.6222       13.3332       12.7640       11.0855       8.89756       6.64827       4.54618       2.52828       1.28628      0.665480      0.261040     0.0966439     0.0270104    0.00508968       0.00000       0.00000       0.00000       0.00000       0.00000       0.00000       0.00000       0.00000       0.00000       0.00000       0.00000       0.00000       0.00000       0.00000       0.00000       0.00000       0.00000       0.00000       0.00000       0.00000       0.00000       0.00000
   7  21 3417.4994    2.9603  1.6964 12.8378 -0.0037  0.0621   0.0955   0.1635    0.1458   0.0000   430.2027       37.7517      -1.28315       28.9785       3.95910      -12.5140       5.00351      -4.79930     -0.613444       1.23010      0.334629     -0.147009    -0.0201395    0.00649814       0.00000       0.00000       0.00000       0.00000       0.00000       0.00000       0.00000       0.00000       0.00000       0.00000       0.00000       0.00000       0.00000       0.00000       0.00000       0.00000       0.00000       0.00000       0.00000       0.00000       0.00000       0.00000       14.0661       17.3595       15.5968       13.5203       10.6133       8.33014       4.72979       3.07790       1.59900      0.693330      0.306890      0.119942     0.0290858    0.00632839       0.00000       0.00000       0.00000       0.00000       0.00000       0.00000       0.00000       0.00000       0.00000       0.00000       0.00000       0.00000       0.00000       0.00000       0.00000       0.00000       0.00000       0.00000       0.00000       0.00000       0.00000       0.00000
   7  22 3555.4436    2.5608  2.4409 12.2032 -0.0073  0.0775   0.0717   0.1952    0.1673   0.0000   443.1810       15.8254      -16.3156      -7.43478      -9.09604      -14.7089      -8.31767       1.24745      -3.78549     -0.141930     -0.203884      0.112266     0.0491888    0.00710282       0.00000       0.00000       0.00000       0.00000       0.00000       0.00000       0.00000       0.00000       0.00000       0.00000       0.00000       0.00000       0.00000       0.00000       0.00000       0.00000       0.00000       0.00000       0.00000       0.00000       0.00000       0.00000       15.8321       20.4328       18.7459       16.4244       13.1013       9.57012       6.48685       3.70405       2.04774      0.953766      0.415729      0.142150     0.0416550    0.00823983       0.00000       0.00000       0.00000       0.00000       0.00000       0.00000       0.00000       0.00000       0.00000       0.00000       0.00000       0.00000       0.00000       0.00000       0.00000       0.00000       0.00000       0.00000       0.00000       0.00000       0.00000       0.00000
   7  23 3693.6905    2.1083  3.7452 11.6612 -0.0088  0.1019   0.0477   0.2719    0.1366   0.0000   455.5750       58.0937       22.8967      -61.4044      -8.86376       17.5523      -7.45694      -1.54165       4.91850      0.903283     -0.462884     -0.361934    -0.0400393    0.00993022       0.00000       0.00000       0.00000       0.00000       0.00000       0.00000       0.00000       0.00000       0.00000       0.00000       0.00000       0.00000       0.00000       0.00000       0.00000       0.00000       0.00000       0.00000       0.00000       0.00000       0.00000       0.00000       22.5562       26.3391       25.2008       21.4049       18.3934       13.7303       9.00501       5.47612       2.81454       1.42380      0.560906      0.202813     0.0553205    0.00968468       0.00000       0.00000       0.00000       0.00000       0.00000       0.00000       0.00000       0.00000       0.00000       0.00000       0.00000       0.00000       0.00000       0.00000       0.00000       0.00000       0.00000       0.00000       0.00000       0.00000       0.00000       0.00000
   7  24 3832.1984    1.7909  5.4102 11.1373 -0.0025  0.1361   0.0339   0.3446    0.1046   0.0000   394.3590      -1.40692       19.3359      -41.8920       10.5968       10.3937       16.8684      -1.07195       7.64499      0.308509    0.00779115      0.275685    -0.0810966    -0.0135190       0.00000       0.00000       0.00000       0.00000       0.00000       0.00000       0.00000       0.00000       0.00000       0.00000       0.00000       0.00000       0.00000       0.00000       0.00000       0.00000       0.00000       0.00000       0.00000       0.00000       0.00000       0.00000       26.6775       34.5619       34.1077       28.6743       24.2262       17.4756       11.6641       7.30636       3.76956       1.96648      0.778880      0.296922     0.0833532     0.0145087       0.00000       0.00000       0.00000       0.00000       0.00000       0.00000       0.00000       0.00000       0.00000       0.00000       0.00000       0.00000       0.00000       0.00000       0.00000       0.00000       0.00000       0.00000       0.00000       0.00000       0.00000       0.00000
   7  25 3970.7918    1.4671  6.3978 10.8964 -0.0063  0.1531   0.0284   0.4233    0.0965   0.0000   452.8648      -20.4073       51.4239       16.3380      -16.9042      -12.2355      -10.4746      0.810857       3.71287      -4.95247     0.0712781      0.233319      0.168130   0.000532538       0.00000       0.00000       0.00000       0.00000       0.00000       0.00000       0.00000       0.00000       0.00000       0.00000       0.00000       0.00000       0.00000       0.00000       0.00000       0.00000       0.00000       0.00000       0.00000       0.00000       0.00000       0.00000       31.8438       39.3088       38.3805       32.7720       28.2603       20.4583       13.8218       8.61473       4.59485       2.31407      0.925086      0.334899     0.0912311     0.0158500       0.00000       0.00000       0.00000       0.00000       0.00000       0.00000       0.00000       0.00000       0.00000       0.00000       0.00000       0.00000       0.00000       0.00000       0.00000       0.00000       0.00000       0.00000       0.00000       0.00000       0.00000       0.00000
   8  12 2225.1834    0.9743  0.7175 10.6574 -0.0119  0.0407   0.0434   0.0970    0.1142   0.0000   428.7409      -4.34439       15.4599       5.78017       7.20285      0.985761       3.45056       2.64487    -0.0897016     -0.723329     -0.260366      0.125435   -0.00810605    -0.0139224     0.0107435   4.46180e-05       0.00000       0.00000       0.00000       0.00000       0.00000       0.00000       0.00000       0.00000       0.00000       0.00000       0.00000       0.00000       0.00000       0.00000       0.00000       0.00000       0.00000       0.00000       0.00000       0.00000       6.55121       8.61854       8.11776       7.08683       6.41311       4.21407       3.78486       2.07192       1.23786      0.735648      0.313194      0.178039     0.0594074     0.0181632    0.00610060   0.000929010       0.00000       0.00000       0.00000       0.00000       0.00000       0.00000       0.00000       0.00000       0.00000       0.00000       0.00000       0.00000       0.00000       0.00000       0.00000       0.00000       0.00000       0.00000       0.00000       0.00000
   8  13 2362.8558    1.2682  0.8253 10.9700 -0.0040  0.0384   0.0482   0.0899    0.1257   0.0000   436.0681      -2.62343       1.19170       12.8429       2.81914      -1.60991      -2.51533      -4.36635       1.26048     -0.151975      0.114163     0.0564979    -0.0474587    -0.0122505   -0.00300549  -0.000317846       0.00000       0.00000       0.00000       0.00000       0.00000       0.00000       0.00000       0.00000       0.00000       0.00000       0.00000       0.00000       0.00000       0.00000       0.00000       0.00000       0.00000       0.00000       0.00000       0.00000       7.49387       8.12818       7.96803       8.22654       6.30572       5.06721       3.36032       2.45630       1.40464      0.772321      0.370751      0.158464     0.0580842     0.0195754    0.00431488   0.000924034       0.00000       0.00000       0.00000       0.00000       0.00000       0.00000       0.00000       0.00000       0.00000       0.00000       0.00000       0.00000       0.00000       0.00000       0.00000       0.00000       0.00000       0.00000       0.00000       0.00000
   8  14 2499.4297    1.7330  1.0230 11.1572 -0.0073  0.0418   0.0579   0.0956    0.1790   0.0000   439.5217       7.73496       22.5115       12.1790       4.89986       2.45196       3.58923      0.426192     -0.742393     -0.241288     -0.379787    -0.0683388     0.0734784    0.00369107    0.00673348   0.000578923       0.00000       0.00000       0.00000       0.00000       0.00000       0.00000       0.00000       0.00000       0.00000       0.00000       0.00000       0.00000       0.00000       0.00000       0.00000       0.00000       0.00000       0.00000       0.00000       0.00000       8.77796       10.6543       10.0046       9.00643       7.08566       5.38151       3.67898       2.41565       1.26243      0.718329      0.356189      0.153021     0.0538141     0.0190182    0.00462828   0.000915435       0.00000       0.00000       0.00000       0.00000       0.00000       0.00000       0.00000       0.00000       0.00000       0.00000       0.00000       0.00000       0.00000       0.00000       0.00000       0.00000       0.00000       0.00000       0.00000       0.00000
   8  15 2636.1917    2.0681  0.8048 11.9888  0.0077  0.0361   0.0794   0.0937    0.1362   0.0000   455.4294       8.80681       1.48877       7.11880       14.3859      -4.82343      -8.74187       2.21200      0.675174      0.454950     -0.251427    -0.0266532     0.0526850     0.0210238    0.00152168   0.000389750       0.00000       0.00000       0.00000       0.00000       0.00000       0.00000       0.00000       0.00000       0.00000       0.00000       0.00000       0.00000       0.00000       0.00000       0.00000       0.00000       0.00000       0.00000       0.00000       0.00000       7.29832       8.56372       8.18643       7.14642       6.20906       4.65522       3.43126       1.98548       1.26371      0.668441      0.290039      0.143217     0.0546709     0.0160751    0.00480922   0.000813832       0.00000       0.00000       0.00000       0.00000       0.00000       0.00000       0.00000       0.00000       0.00000       0.00000       0.00000       0.00000       0.00000       0.00000       0.00000       0.00000       0.00000       0.00000       0.00000       0.00000
   8  16 2773.8209    2.6863  0.7522 12.7233 -0.0133  0.0336   0.1071   0.0897    0.1232   0.0000   458.4663       9.46610       3.08906      -19.4014      -6.96056      -5.22093       2.00574       4.17732     -0.895291      -1.47979     -0.309358     0.0489364     0.0316040    0.00318264   -0.00234940  -0.000789423       0.00000       0.00000       0.00000       0.00000       0.00000       0.00000       0.00000       0.00000       0.00000       0.00000       0.00000       0.00000       0.00000       0.00000       0.00000       0.00000       0.00000       0.00000       0.00000       0.00000       7.15038       7.90060       7.83040       6.60378       6.00212       4.46246       3.19563       2.10829       1.16959      0.617885      0.308696      0.122921     0.0460182     0.0157064    0.00410706   0.000607244       0.00000       0.00000       0.00000       0.00000       0.00000       0.00000       0.00000       0.00000       0.00000       0.00000       0.00000       0.00000       0.00000       0.00000       0.00000       0.00000       0.00000       0.00000       0.00000       0.00000
   8  17 2911.7343    3.2371  0.7904 13.0784 -0.0127  0.0366   0.1277   0.0903    0.1359   0.0000   442.7161       15.9513       26.7679      -8.38387       2.55453      -13.6793     -0.196294     -0.648114      -1.07823      -1.03702     -0.625214     -0.311172     0.0775931     0.0145333     0.0101925   -0.00223515       0.00000       0.00000       0.00000       0.00000       0.00000       0.00000       0.00000       0.00000       0.00000       0.00000       0.00000       0.00000       0.00000       0.00000       0.00000       0.00000       0.00000       0.00000       0.00000       0.00000       7.09249       8.63429       7.62559       6.96278       6.36630       4.70667       3.52243       2.20962       1.25156      0.693773      0.308353      0.147479     0.0493419     0.0172042    0.00491080   0.000864660       0.00000       0.00000       0.00000       0.00000       0.00000       0.00000       0.00000       0.00000       0.00000       0.00000       0.00000       0.00000       0.00000       0.00000       0.00000       0.00000       0.00000       0.00000       0.00000       0.00000
   8  18 3049.1977    3.6237  0.8266 13.3350  0.0039  0.0445   0.1319   0.0961    0.1238   0.0000   436.8856       6.92473      -4.35250       10.8790       9.31163      -3.35586     -0.669158       1.83294       2.09545     -0.865800      0.114199      0.294941    -0.0418680    -0.0267458    0.00832063   0.000212112       0.00000       0.00000       0.00000       0.00000       0.00000       0.00000       0.00000       0.00000       0.00000       0.00000       0.00000       0.00000       0.00000       0.00000       0.00000       0.00000       0.00000       0.00000       0.00000       0.00000       8.40456       8.29058       10.1897       9.58588       6.29920       5.27348       4.26312       2.65219       1.25113      0.830311      0.438544      0.226373     0.0730975     0.0221335    0.00480295   0.000902560       0.00000       0.00000       0.00000       0.00000       0.00000       0.00000       0.00000       0.00000       0.00000       0.00000       0.00000       0.00000       0.00000       0.00000       0.00000       0.00000       0.00000       0.00000       0.00000       0.00000
   8  19 3186.7870    3.3540  1.1048 13.6917 -0.0111  0.0617   0.1213   0.1213    0.1293   0.0000   434.1577       43.3680      -4.54756      -6.04412       4.71027      -16.4728      -1.59187      0.931798       3.12395     0.0561255     0.0424677    -0.0849357     0.0900842    0.00551447   -0.00585708    0.00230141       0.00000       0.00000       0.00000       0.00000       0.00000       0.00000       0.00000       0.00000       0.00000       0.00000       0.00000       0.00000       0.00000       0.00000       0.00000       0.00000       0.00000       0.00000       0.00000       0.00000       13.0747       15.3250       13.0322       11.0834       11.3995       9.03790       7.10635       4.12375       2.24831       1.04940      0.491339      0.213798     0.0804039     0.0241288    0.00805239    0.00127590       0.00000       0.00000       0.00000       0.00000       0.00000       0.00000       0.00000       0.00000       0.00000       0.00000       0.00000       0.00000       0.00000       0.00000       0.00000       0.00000       0.00000       0.00000       0.00000       0.00000
   8  20 3324.5423    3.1623  1.1657 13.5087 -0.0224  0.0559   0.1123   0.1327    0.1305   0.0000   442.1803       22.8933      -20.9281      -14.8971       2.94491       3.15909       1.94094      0.301539      0.613103     -0.917554     -0.180921     -0.469099     0.0350186     0.0577777   -0.00485015    0.00153262       0.00000       0.00000       0.00000       0.00000       0.00000       0.00000       0.00000       0.00000       0.00000       0.00000       0.00000       0.00000       0.00000       0.00000       0.00000       0.00000       0.00000       0.00000       0.00000       0.00000       10.4202       13.4112       12.3184       11.0410       9.04480       7.13773       5.20256       2.93719       2.00548      0.947919      0.530122      0.206275     0.0933123     0.0251352    0.00784237    0.00145778       0.00000       0.00000       0.00000       0.00000       0.00000       0.00000       0.00000       0.00000       0.00000       0.00000       0.00000       0.00000       0.00000       0.00000       0.00000       0.00000       0.00000       0.00000       0.00000       0.00000
   8  21 3462.4803    2.9028  2.1228 12.3202 -0.0071  0.0650   0.0728   0.1581    0.1131   0.0000   449.0211       16.3484       14.5949      -14.1548      -12.7342      -10.7843       9.84910      -8.92635      -1.59892      -1.53832      0.529670     -0.519359     -0.198164    -0.0248564   -0.00471909    0.00141856       0.00000       0.00000       0.00000       0.00000       0.00000       0.00000       0.00000       0.00000       0.00000       0.00000       0.00000       0.00000       0.00000       0.00000       0.00000       0.00000       0.00000       0.00000       0.00000       0.00000       12.3070       15.1840       14.4318       13.0834       10.5872       8.48537       6.07794       3.70009       2.29644       1.24810      0.548792      0.278879      0.103995     0.0318509    0.00850061    0.00158960       0.00000       0.00000       0.00000       0.00000       0.00000       0.00000       0.00000       0.00000       0.00000       0.00000       0.00000       0.00000       0.00000       0.00000       0.00000       0.00000       0.00000       0.00000       0.00000       0.00000
   8  22 3600.8636    2.2687  3.1976 12.0556 -0.0014  0.0915   0.0510   0.2211    0.0963   0.0000   450.3725       32.2383       29.6453      -25.6243       9.91299       12.7353      -8.34660       2.92125      -2.25656      0.486711       1.11309    -0.0805927     0.0359902    -0.0637794    -0.0175417   -0.00247225       0.00000       0.00000       0.00000       0.00000       0.00000       0.00000       0.00000       0.00000       0.00000       0.00000       0.00000       0.00000       0.00000       0.00000       0.00000       0.00000       0.00000       0.00000       0.00000       0.00000       16.4753       20.0032       20.6023       17.6943       15.8919       12.1494       8.77842       5.63228       3.36720       1.86083      0.883586      0.413519      0.155859     0.0530072     0.0139848    0.00222316       0.00000       0.00000       0.00000       0.00000       0.00000       0.00000       0.00000       0.00000       0.00000       0.00000       0.00000       0.00000       0.00000       0.00000       0.00000       0.00000       0.00000       0.00000       0.00000       0.00000
   8  23 3739.3907    2.0220  4.4162 11.4078 -0.0015  0.1029   0.0369   0.2765    0.0975   0.0000   390.5850       36.4940       15.3792       7.22322       5.08483      -4.33553      -4.34899      -4.49292      -2.48383       1.45414      0.733015     -0.359204    -0.0844600      0.150172   -0.00104145   0.000765464       0.00000       0.00000       0.00000       0.00000       0.00000       0.00000       0.00000       0.00000       0.00000       0.00000       0.00000       0.00000       0.00000       0.00000       0.00000       0.00000       0.00000       0.00000       0.00000       0.00000       19.0336       23.6711       23.8027       20.7954       17.5882       13.2443       9.68105       6.14926       3.79812       2.01953       1.06555      0.443193      0.179580     0.0566916     0.0149608    0.00246825       0.00000       0.00000       0.00000       0.00000       0.00000       0.00000       0.00000       0.00000       0.00000       0.00000       0.00000       0.00000       0.00000       0.00000       0.00000       0.00000       0.00000       0.00000       0.00000       0.00000
   8  24 3878.3083    1.6574  5.6834 11.1806 -0.0013  0.1307   0.0300   0.3585    0.0827   0.0000   417.2948       35.1268      -3.60163       1.86350       21.2209       20.6549      -24.2616      -13.0497     -0.382966       1.31678     -0.938953      0.305557      0.285438    -0.0153258    0.00362888   0.000152216       0.00000       0.00000       0.00000       0.00000       0.00000       0.00000       0.00000       0.00000       0.00000       0.00000       0.00000       0.00000       0.00000       0.00000       0.00000       0.00000       0.00000       0.00000       0.00000       0.00000       23.9161       29.2083       29.1604       25.9916       22.8057       16.9880       12.7586       8.14113       5.02248       2.74247       1.37499      0.601619      0.232709     0.0735863     0.0198363    0.00317961       0.00000       0.00000       0.00000       0.00000       0.00000       0.00000       0.00000       0.00000       0.00000       0.00000       0.00000       0.00000       0.00000       0.00000       0.00000       0.00000       0.00000       0.00000       0.00000       0.00000
   8  26 4156.5321    1.1347  8.7176 10.6840 -0.0102  0.1931   0.0197   0.5154    0.0611   0.0000   457.4824       45.1729      -22.6033      -2.81220       9.82133      -5.80344       9.15365      0.894851       2.65000      -5.01180      -1.30536     -0.481212      0.146130      0.130784    -0.0256776   -0.00283591       0.00000       0.00000       0.00000       0.00000       0.00000       0.00000       0.00000       0.00000       0.00000       0.00000       0.00000       0.00000       0.00000       0.00000       0.00000       0.00000       0.00000       0.00000       0.00000       0.00000       34.3479       45.1356       44.7224       40.6580       33.9781       26.2016       18.3466       12.7369       7.48174       4.20772       2.14366      0.934367      0.353779      0.119774     0.0294373    0.00510316       0.00000       0.00000       0.00000       0.00000       0.00000       0.00000       0.00000       0.00000       0.00000       0.00000       0.00000       0.00000       0.00000       0.00000       0.00000       0.00000       0.00000       0.00000       0.00000       0.00000
   8  28 4436.2025    0.7586 12.0655 10.4505  0.0075  0.2873   0.0174   0.8563    0.0499   0.0000   424.2680       116.990       47.1914       68.3042       25.4058      -35.6493      -36.1149       20.4577       22.8807      -11.7595      -3.45275     -0.311960     0.0589891     -0.370291     0.0177496    0.00926954       0.00000       0.00000       0.00000       0.00000       0.00000       0.00000       0.00000       0.00000       0.00000       0.00000       0.00000       0.00000       0.00000       0.00000       0.00000       0.00000       0.00000       0.00000       0.00000       0.00000       53.8399       64.6067       66.3303       59.3051       50.4009       40.1800       29.2900       19.7130       12.2436       7.15990       3.39048       1.58457      0.582921      0.180899     0.0420209    0.00689363       0.00000       0.00000       0.00000       0.00000       0.00000       0.00000       0.00000       0.00000       0.00000       0.00000       0.00000       0.00000       0.00000       0.00000       0.00000       0.00000       0.00000       0.00000       0.00000       0.00000
   9  10 1984.2393    0.5802  0.3617 10.1302 -0.0105  0.0324   0.0328   0.0623    0.0948   0.0000   432.7701       3.71547       9.65239      -8.01532       3.46537       1.96690      -1.98919      0.976265     -0.182949      -1.02056    -0.0493662      0.107823    -0.0117941     0.0164273   -0.00960260    0.00392526  -0.000566266  -4.96357e-06       0.00000       0.00000       0.00000       0.00000       0.00000       0.00000       0.00000       0.00000       0.00000       0.00000       0.00000       0.00000       0.00000       0.00000       0.00000       0.00000       0.00000       0.00000       4.98269       7.06965       6.05856       5.93069       5.23127       3.98307       3.26416       1.87858       1.34455      0.805416      0.354113      0.228523     0.0708141     0.0438175     0.0125852    0.00389884    0.00123484   0.000208895       0.00000       0.00000       0.00000       0.00000       0.00000       0.00000       0.00000       0.00000       0.00000       0.00000       0.00000       0.00000       0.00000       0.00000       0.00000       0.00000       0.00000       0.00000
   9  13 2402.3261    1.4110  0.8147 11.2088  0.0022  0.0349   0.0516   0.0884    0.1151   0.0000   432.5327     -0.750102       5.61569       3.93198       2.53982       2.70967      -2.72072      -1.48486      -2.01519      0.609777      0.656916    -0.0235463    -0.0205207     0.0170056     0.0277065    0.00884047  -0.000795719  -0.000103573       0.00000       0.00000       0.00000       0.00000       0.00000       0.00000       0.00000       0.00000       0.00000       0.00000       0.00000       0.00000       0.00000       0.00000       0.00000       0.00000       0.00000       0.00000       6.08389       7.54846       7.32487       6.19795       5.78035       4.61678       3.44426       2.32770       1.45447      0.781360      0.429152      0.222272     0.0905525     0.0389170     0.0145724    0.00453741    0.00117966   0.000184980       0.00000       0.00000       0.00000       0.00000       0.00000       0.00000       0.00000       0.00000       0.00000       0.00000       0.00000       0.00000       0.00000       0.00000       0.00000       0.00000       0.00000       0.00000
   9  14 2539.6064    1.8346  0.7291 11.8851 -0.0086  0.0362   0.0691   0.0783    0.1107   0.0000   443.0943      -1.91265       15.5918       10.9894      -17.1517      -10.6371       6.07785      -1.49857      -2.24903     -0.916901      0.336261     0.0619948     -0.352968   -0.00474597     0.0450720   0.000935917   -0.00334249  -0.000439176       0.00000       0.00000       0.00000       0.00000       0.00000       0.00000       0.00000       0.00000       0.00000       0.00000       0.00000       0.00000       0.00000       0.00000       0.00000       0.00000       0.00000       0.00000       5.66456       7.60274       6.45793       7.00202       5.76139       4.41762       3.28708       2.19611       1.49812      0.914412      0.486065      0.239115      0.108558     0.0440383     0.0154504    0.00458513    0.00122591   0.000242236       0.00000       0.00000       0.00000       0.00000       0.00000       0.00000       0.00000       0.00000       0.00000       0.00000       0.00000       0.00000       0.00000       0.00000       0.00000       0.00000       0.00000       0.00000
   9  15 2677.1068    2.3666  0.7864 12.1194 -0.0026  0.0361   0.0861   0.0815    0.1321   0.0000   437.0239       17.5656       1.90510       9.08391       9.43000      -7.14462       2.14577      0.729368      0.327754     -0.128476     -0.745150     -0.256564    -0.0524186     0.0754128    -0.0101292    0.00158249   6.84571e-05  -0.000146769       0.00000       0.00000       0.00000       0.00000       0.00000       0.00000       0.00000       0.00000       0.00000       0.00000       0.00000       0.00000       0.00000       0.00000       0.00000       0.00000       0.00000       0.00000       6.29503       7.98603       7.05381       6.56756       5.49747       4.74120       3.71262       2.40740       1.48376      0.785066      0.449734      0.200497      0.105948     0.0379660     0.0147775    0.00411365    0.00109758   0.000215097       0.00000       0.00000       0.00000       0.00000       0.00000       0.00000       0.00000       0.00000       0.00000       0.00000       0.00000       0.00000       0.00000       0.00000       0.00000       0.00000       0.00000       0.00000
   9  16 2815.2548    2.9831  0.6791 12.5743  0.0002  0.0296   0.1153   0.0741    0.1262   0.0000   442.4235       14.4943      -6.11175      -11.2251     0.0864917      -1.02612      -3.60900      -4.55986       3.48602      -1.01625     -0.242943    -0.0706067     0.0884234     0.0621070    -0.0153044   -0.00784729    0.00113779   0.000494135       0.00000       0.00000       0.00000       0.00000       0.00000       0.00000       0.00000       0.00000       0.00000       0.00000       0.00000       0.00000       0.00000       0.00000       0.00000       0.00000       0.00000       0.00000       5.24184       6.84150       6.38841       6.05445       4.89971       3.90335       3.02615       1.99155       1.21988      0.676268      0.387084      0.178548     0.0905108     0.0347504     0.0128705    0.00368567   0.000991373   0.000181533       0.00000       0.00000       0.00000       0.00000       0.00000       0.00000       0.00000       0.00000       0.00000       0.00000       0.00000       0.00000       0.00000       0.00000       0.00000       0.00000       0.00000       0.00000
   9  17 2953.6428    3.5278  0.7791 12.9179  0.0006  0.0317   0.1333   0.0836    0.1271   0.0000   435.0791       3.96172       10.5100       5.08463      -3.88189      -12.0085      -2.15886     0.0191288       3.23684      0.737131      0.727220     0.0119348     -0.143632     0.0225208    0.00283584   -0.00868660   -0.00126907   0.000127393       0.00000       0.00000       0.00000       0.00000       0.00000       0.00000       0.00000       0.00000       0.00000       0.00000       0.00000       0.00000       0.00000       0.00000       0.00000       0.00000       0.00000       0.00000       6.14525       7.37235       6.91956       6.23950       5.26469       4.47742       3.27395       2.16889       1.41945      0.745268      0.407573      0.182866     0.0888427     0.0330405     0.0130984    0.00370807   0.000904711   0.000162657       0.00000       0.00000       0.00000       0.00000       0.00000       0.00000       0.00000       0.00000       0.00000       0.00000       0.00000       0.00000       0.00000       0.00000       0.00000       0.00000       0.00000       0.00000
   9  18 3091.5667    3.8764  0.7634 13.4049 -0.0075  0.0365   0.1485   0.0850    0.1180   0.0000   441.6854       23.7455      0.769475    -0.0333283      -4.59304     -0.187328      -3.63190      -3.95038       2.98873    -0.0548450     -0.851729     -0.363741    -0.0112322     0.0187985    0.00707051  -9.70594e-05   0.000629039  -0.000142648       0.00000       0.00000       0.00000       0.00000       0.00000       0.00000       0.00000       0.00000       0.00000       0.00000       0.00000       0.00000       0.00000       0.00000       0.00000       0.00000       0.00000       0.00000       7.51185       9.54555       9.79276       8.53533       6.77479       4.83725       3.41951       2.02883       1.40585      0.828928      0.404137      0.232206     0.0858698     0.0451814     0.0142825    0.00417643    0.00107480   0.000175000       0.00000       0.00000       0.00000       0.00000       0.00000       0.00000       0.00000       0.00000       0.00000       0.00000       0.00000       0.00000       0.00000       0.00000       0.00000       0.00000       0.00000       0.00000
   9  19 3229.6980    3.4775  1.0000 13.4618 -0.0019  0.0414   0.1157   0.1075    0.1142   0.0000   442.8124       13.7700       21.2359      -7.65031       6.03189       3.30301       1.75097      -2.67222       2.12771       1.46026     -0.501525    -0.0418999     -0.125163    -0.0865812     0.0241809    0.00530897    0.00124015   8.62196e-05       0.00000       0.00000       0.00000       0.00000       0.00000       0.00000       0.00000       0.00000       0.00000       0.00000       0.00000       0.00000       0.00000       0.00000       0.00000       0.00000       0.00000       0.00000       7.55406       8.71506       8.35160       7.10856       6.87004       5.64012       4.40442       2.82517       1.83422       1.05344      0.533206      0.259231      0.114170     0.0495420     0.0172130    0.00511952    0.00139562   0.000209586       0.00000       0.00000       0.00000       0.00000       0.00000       0.00000       0.00000       0.00000       0.00000       0.00000       0.00000       0.00000       0.00000       0.00000       0.00000       0.00000       0.00000       0.00000
   9  20 3367.9084    3.1191  1.7278 13.2357 -0.0062  0.0609   0.0875   0.1463    0.0887   0.0000   431.4024       2.32183       11.4268    -0.0859004       3.18043      -6.51237      -13.6868      -6.81724      -1.72373      -1.60673      0.196854     -0.395805      0.145943     0.0337446    0.00915764    0.00726515   -0.00240400  -0.000419256       0.00000       0.00000       0.00000       0.00000       0.00000       0.00000       0.00000       0.00000       0.00000       0.00000       0.00000       0.00000       0.00000       0.00000       0.00000       0.00000       0.00000       0.00000       9.83038       12.9031       12.5095       11.3061       9.75407       7.89385       5.95923       4.00794       2.67709       1.48564      0.821128      0.441161      0.181232     0.0814023     0.0300705    0.00862653    0.00215455   0.000372764       0.00000       0.00000       0.00000       0.00000       0.00000       0.00000       0.00000       0.00000       0.00000       0.00000       0.00000       0.00000       0.00000       0.00000       0.00000       0.00000       0.00000       0.00000
   9  21 3506.3134    2.6120  2.1609 12.7444  0.0001  0.0675   0.0682   0.1677    0.0839   0.0000   440.4871       23.3951       13.9923      -10.9354      -3.94101      -5.63869      0.255908      -3.46566       3.52122     -0.986692      -1.58928     -0.570895    -0.0223667     0.0910811    0.00441418   -0.00423266   -0.00123820   0.000822561       0.00000       0.00000       0.00000       0.00000       0.00000       0.00000       0.00000       0.00000       0.00000       0.00000       0.00000       0.00000       0.00000       0.00000       0.00000       0.00000       0.00000       0.00000       11.3291       13.5636       14.2016       12.8060       11.0344       8.68043       6.66417       4.55686       2.86297       1.70552      0.918406      0.492972      0.212918     0.0930102     0.0324006    0.00968853    0.00235994   0.000378170       0.00000       0.00000       0.00000       0.00000       0.00000       0.00000       0.00000       0.00000       0.00000       0.00000       0.00000       0.00000       0.00000       0.00000       0.00000       0.00000       0.00000       0.00000
   9  22 3645.3425    2.1828  3.1108 12.2213  0.0016  0.0830   0.0494   0.2241    0.0739   0.0000   447.7921       28.5448      0.761679      -28.1955      -4.19760       1.07388      0.509332      -14.4251      -6.35852      -1.70700       2.34632     -0.183331    0.00250637     -0.157958     0.0305629   -0.00872832   0.000131714   0.000646768       0.00000       0.00000       0.00000       0.00000       0.00000       0.00000       0.00000       0.00000       0.00000       0.00000       0.00000       0.00000       0.00000       0.00000       0.00000       0.00000       0.00000       0.00000       14.1463       17.0895       16.9437       15.3130       14.0126       10.5932       8.17675       5.55207       3.71003       2.18590       1.21891      0.618539      0.278578      0.114442     0.0409674     0.0122330    0.00305789   0.000467726       0.00000       0.00000       0.00000       0.00000       0.00000       0.00000       0.00000       0.00000       0.00000       0.00000       0.00000       0.00000       0.00000       0.00000       0.00000       0.00000       0.00000       0.00000
   9  24 3923.7543    1.4547  5.6847 11.3329 -0.0070  0.1243   0.0265   0.3483    0.0628   0.0000   443.0810       32.1345       52.0731      -51.5271      -30.2815      -31.8213       7.07148       17.1161       2.23145      -1.93767      -5.12193      0.345905      0.107556     -0.427588    -0.0519182     0.0230920    0.00192961    0.00137173       0.00000       0.00000       0.00000       0.00000       0.00000       0.00000       0.00000       0.00000       0.00000       0.00000       0.00000       0.00000       0.00000       0.00000       0.00000       0.00000       0.00000       0.00000       20.6887       25.4839       26.6249       23.7375       20.8934       16.4337       12.6975       9.00514       5.74825       3.53342       2.07646      0.992816      0.505670      0.191220     0.0688724     0.0200207    0.00466211   0.000708836       0.00000       0.00000       0.00000       0.00000       0.00000       0.00000       0.00000       0.00000       0.00000       0.00000       0.00000       0.00000       0.00000       0.00000       0.00000       0.00000       0.00000       0.00000
   9  25 4062.8563    1.2747  8.2293 10.8394 -0.0038  0.1599   0.0205   0.4753    0.0573   0.0000   424.5998       57.3221       52.0849      -23.6373      -32.9896       3.04670       21.2011      -3.20261      -4.20817     -0.323423       1.55257       2.58109     -0.793668     -0.257373    -0.0824457     0.0426289    0.00239164  -0.000555497       0.00000       0.00000       0.00000       0.00000       0.00000       0.00000       0.00000       0.00000       0.00000       0.00000       0.00000       0.00000       0.00000       0.00000       0.00000       0.00000       0.00000       0.00000       26.3598       32.3521       33.9540       30.6618       26.4340       21.6321       16.2128       11.1645       7.35479       4.42625       2.47914       1.22201      0.590323      0.239227     0.0867531     0.0254765    0.00595645   0.000924270       0.00000       0.00000       0.00000       0.00000       0.00000       0.00000       0.00000       0.00000       0.00000       0.00000       0.00000       0.00000       0.00000       0.00000       0.00000       0.00000       0.00000       0.00000
  10  10 2021.5089    0.5672  0.4108 10.3181 -0.0048  0.0372   0.0318   0.0552    0.0772   0.0000   429.3323      -12.0973       16.6730       7.23622      0.204059      -2.09759      -7.42027      0.262468       2.83126    -0.0480839      0.185954     -0.268947     -0.400469    -0.0617569    0.00435532     0.0117203    0.00153495   0.000299656  -8.55080e-05   2.16225e-05       0.00000       0.00000       0.00000       0.00000       0.00000       0.00000       0.00000       0.00000       0.00000       0.00000       0.00000       0.00000       0.00000       0.00000       0.00000       0.00000       4.88995       7.24379       6.82026       7.01998       4.93370       4.57694       3.42842       2.14354       1.47545       1.07603      0.497603      0.326413      0.139623     0.0790593     0.0304452     0.0148674    0.00405216    0.00126359   0.000287704   6.52068e-05       0.00000       0.00000       0.00000       0.00000       0.00000       0.00000       0.00000       0.00000       0.00000       0.00000       0.00000       0.00000       0.00000       0.00000       0.00000       0.00000
  10  12 2302.8441    1.1420  0.6571 10.7042 -0.0141  0.0335   0.0425   0.0669    0.1597   0.0000   436.3687       4.54884       14.2575      -5.42945      -4.79484      -1.78623      0.615643      -2.75233      0.314068     -0.537475      0.291774      0.187368    -0.0844711    -0.0124398    -0.0367083    -0.0141614    0.00584610  -0.000979421  -0.000302058  -8.06308e-05       0.00000       0.00000       0.00000       0.00000       0.00000       0.00000       0.00000       0.00000       0.00000       0.00000       0.00000       0.00000       0.00000       0.00000       0.00000       0.00000       5.18620       5.82942       6.02915       5.67158       5.21877       4.61054       2.90456       2.11870       1.58623       1.10349      0.606349      0.357322      0.173230     0.0684103     0.0299654     0.0132049    0.00421052    0.00122074   0.000235870   4.13732e-05       0.00000       0.00000       0.00000       0.00000       0.00000       0.00000       0.00000       0.00000       0.00000       0.00000       0.00000       0.00000       0.00000       0.00000       0.00000       0.00000
  10  13 2440.8953    1.4576  0.7263 11.7432 -0.0062  0.0350   0.0542   0.0733    0.1082   0.0000   435.5656       2.67613       30.2897      -1.14178      -9.00107      -3.19983       2.50290      -3.33026      -2.24817      0.524286     -0.258339    0.00500435    -0.0246446    -0.0133175   -0.00685395   -0.00482401   -0.00383560  -0.000437531   0.000144084   6.87074e-05       0.00000       0.00000       0.00000       0.00000       0.00000       0.00000       0.00000       0.00000       0.00000       0.00000       0.00000       0.00000       0.00000       0.00000       0.00000       0.00000       5.28624       6.64218       7.13829       6.32223       5.54298       4.19142       3.62722       2.36561       1.50124       1.08086      0.542228      0.316834      0.167371     0.0715994     0.0367865     0.0142481    0.00400905    0.00130330   0.000313916   4.61403e-05       0.00000       0.00000       0.00000       0.00000       0.00000       0.00000       0.00000       0.00000       0.00000       0.00000       0.00000       0.00000       0.00000       0.00000       0.00000       0.00000
  10  14 2578.7436    2.0397  0.7583 11.9709 -0.0006  0.0333   0.0721   0.0733    0.1109   0.0000   437.8270      -4.18792       10.4233       2.51132      0.824429     -0.920343      -3.06524      -1.73611     -0.445386     -0.521679      0.604761      0.104501     -0.132411     0.0886100     0.0644791    -0.0109060   -0.00750770   -0.00152164  -6.88537e-05  -7.00808e-05       0.00000       0.00000       0.00000       0.00000       0.00000       0.00000       0.00000       0.00000       0.00000       0.00000       0.00000       0.00000       0.00000       0.00000       0.00000       0.00000       5.25974       6.63234       6.32627       6.22559       5.40585       4.26429       3.11593       2.16526       1.49720      0.995581      0.617264      0.326007      0.148135     0.0804460     0.0293403     0.0120163    0.00398792    0.00111873   0.000264268   4.66545e-05       0.00000       0.00000       0.00000       0.00000       0.00000       0.00000       0.00000       0.00000       0.00000       0.00000       0.00000       0.00000       0.00000       0.00000       0.00000       0.00000
  10  15 2717.0470    2.4755  0.8030 12.3523 -0.0054  0.0342   0.0828   0.0708    0.1256   0.0000   432.9235       6.33043      -2.25951    -0.0247975       1.42326    -0.0254533       3.30947      -1.29320      0.391061      0.525226       1.00882     -0.231106     0.0752503    -0.0340747    -0.0153561     0.0182210   -0.00403053   0.000477619  -0.000289838   4.88185e-05       0.00000       0.00000       0.00000       0.00000       0.00000       0.00000       0.00000       0.00000       0.00000       0.00000       0.00000       0.00000       0.00000       0.00000       0.00000       0.00000       5.53211       6.98668       6.50185       6.25867       5.49398       4.62364       3.49520       2.49694       1.64454       1.05646      0.629717      0.326929      0.156919     0.0762541     0.0306241     0.0120748    0.00412080    0.00120287   0.000271080   4.85581e-05       0.00000       0.00000       0.00000       0.00000       0.00000       0.00000       0.00000       0.00000       0.00000       0.00000       0.00000       0.00000       0.00000       0.00000       0.00000       0.00000
  10  16 2855.7278    3.2281  0.7146 12.9464 -0.0085  0.0355   0.1303   0.0776    0.1115   0.0000   433.2815       15.0118       2.53067      -9.58338      -3.02323      -6.71521       2.03982      0.389099      -1.72248      -1.39693      -1.09799      0.168107    -0.0975523    -0.0244316    -0.0532487    -0.0139220    0.00894403    0.00272009  -3.94595e-05   5.82553e-05       0.00000       0.00000       0.00000       0.00000       0.00000       0.00000       0.00000       0.00000       0.00000       0.00000       0.00000       0.00000       0.00000       0.00000       0.00000       0.00000       6.53228       8.02347       8.10639       7.36593       6.20036       4.59157       3.60306       2.48587       1.66174      0.926122      0.523968      0.306876      0.155773     0.0740194     0.0286489     0.0113389    0.00363421    0.00100803   0.000240678   3.71080e-05       0.00000       0.00000       0.00000       0.00000       0.00000       0.00000       0.00000       0.00000       0.00000       0.00000       0.00000       0.00000       0.00000       0.00000       0.00000       0.00000
  10  17 2994.5547    3.8018  0.8081 13.0389  0.0048  0.0410   0.1260   0.0733    0.1262   0.0000   447.2533       21.8776       18.0615       3.65234       2.41548       3.54444      -2.91437      -1.35175      0.983407      -1.57301      0.195696     -0.399878    -0.0806456    0.00716231    0.00653144   -0.00450967  -0.000714987   0.000618608  -0.000299970   8.21110e-05       0.00000       0.00000       0.00000       0.00000       0.00000       0.00000       0.00000       0.00000       0.00000       0.00000       0.00000       0.00000       0.00000       0.00000       0.00000       0.00000       4.68909       8.25873       5.75779       7.84503       4.62279       5.71634       3.19952       3.24787       1.40052       1.44543      0.523146      0.458383      0.137324      0.114810     0.0299540     0.0194534    0.00353192    0.00193657   0.000256585   8.87756e-05       0.00000       0.00000       0.00000       0.00000       0.00000       0.00000       0.00000       0.00000       0.00000       0.00000       0.00000       0.00000       0.00000       0.00000       0.00000       0.00000
  10  18 3133.0384    3.8372  1.0056 13.1748 -0.0040  0.0407   0.1137   0.0906    0.1369   0.0000   436.9144       7.19378      -9.72769       12.3537       5.39689      -9.67331       3.32042      -1.14110       1.52895      -2.33735     -0.250397     0.0395902     -0.164868    -0.0158910     0.0349596     0.0103886   -0.00112347   0.000797378  -9.32369e-05  -1.57661e-05       0.00000       0.00000       0.00000       0.00000       0.00000       0.00000       0.00000       0.00000       0.00000       0.00000       0.00000       0.00000       0.00000       0.00000       0.00000       0.00000       5.47057       7.72206       6.79971       7.23958       5.64273       5.20143       3.94354       2.93134       1.87650       1.24725      0.674694      0.384045      0.198071     0.0916591     0.0400179     0.0162067    0.00517359    0.00154634   0.000346580   7.02634e-05       0.00000       0.00000       0.00000       0.00000       0.00000       0.00000       0.00000       0.00000       0.00000       0.00000       0.00000       0.00000       0.00000       0.00000       0.00000       0.00000
  10  19 3271.3746    3.4383  1.3238 13.0857 -0.0120  0.0464   0.0989   0.1081    0.1207   0.0000   439.5091       13.6011       8.51231      -1.88501       17.2213      -17.2164     -0.472296      -4.43984     -0.693015      -3.07101      0.214368     -0.266173     -0.462885     0.0531725    -0.0386870    0.00373015    0.00580766   -0.00450593  -0.000164387   1.37480e-06       0.00000       0.00000       0.00000       0.00000       0.00000       0.00000       0.00000       0.00000       0.00000       0.00000       0.00000       0.00000       0.00000       0.00000       0.00000       0.00000       6.78662       9.03018       8.62872       8.97594       6.72467       5.97317       4.53993       3.25090       2.14811       1.40663      0.840874      0.438392      0.238748      0.110387     0.0517465     0.0186478    0.00635791    0.00172223   0.000379342   7.45349e-05       0.00000       0.00000       0.00000       0.00000       0.00000       0.00000       0.00000       0.00000       0.00000       0.00000       0.00000       0.00000       0.00000       0.00000       0.00000       0.00000
  10  20 3410.1520    3.0437  1.7056 12.7249 -0.0114  0.0530   0.0783   0.1235    0.1011   0.0000   431.0650       33.1765       25.3942       5.50955       4.32352      -12.1252       7.27766      0.843160       1.62382      -2.43003     -0.557268     -0.222845      0.235452     0.0831573     0.0664529    0.00550879     0.0160910    0.00184654   -0.00115805   2.34976e-05       0.00000       0.00000       0.00000       0.00000       0.00000       0.00000       0.00000       0.00000       0.00000       0.00000       0.00000       0.00000       0.00000       0.00000       0.00000       0.00000       7.68120       10.2840       10.5006       9.72330       8.33515       6.93351       5.52796       3.57441       2.74951       1.61907      0.928828      0.570327      0.263544      0.133564     0.0513376     0.0242086    0.00797978    0.00208873   0.000531522   7.92842e-05       0.00000       0.00000       0.00000       0.00000       0.00000       0.00000       0.00000       0.00000       0.00000       0.00000       0.00000       0.00000       0.00000       0.00000       0.00000       0.00000
  10  21 3549.2461    2.4687  2.7463 12.4460 -0.0020  0.0724   0.0526   0.1790    0.0674   0.0000   433.9706       3.60140      -15.7481       4.46528       16.1006      -4.68699      -9.20894       3.04385      -1.45912      -3.78414      -1.15548     -0.124761     0.0189736      0.381855     0.0184224    -0.0817155    0.00795080    0.00566569   0.000352791  -0.000148803       0.00000       0.00000       0.00000       0.00000       0.00000       0.00000       0.00000       0.00000       0.00000       0.00000       0.00000       0.00000       0.00000       0.00000       0.00000       0.00000       10.2581       14.3957       13.2314       13.9627       11.1318       9.46680       7.31834       5.11772       3.58270       2.29279       1.40025      0.772300      0.379743      0.197052     0.0781298     0.0316621     0.0103425    0.00290906   0.000684630   0.000123847       0.00000       0.00000       0.00000       0.00000       0.00000       0.00000       0.00000       0.00000       0.00000       0.00000       0.00000       0.00000       0.00000       0.00000       0.00000       0.00000
  10  22 3688.5320    2.0642  3.5375 12.0578 -0.0052  0.0866   0.0412   0.2169    0.0645   0.0000   454.3865       2.36259       21.4501       12.8337      -12.7800      -18.8584       13.1538       13.7234    -0.0704781      -4.63232     -0.645556       2.20069     -0.778503     -0.364994    -0.0324956     0.0540346    0.00359849   -0.00206197   0.000814403   7.08032e-05       0.00000       0.00000       0.00000       0.00000       0.00000       0.00000       0.00000       0.00000       0.00000       0.00000       0.00000       0.00000       0.00000       0.00000       0.00000       0.00000       12.4719       15.8889       15.5430       15.9419       13.3561       11.3076       8.54257       6.33076       4.20637       2.85859       1.66143      0.952917      0.487365      0.226087     0.0988695     0.0382056     0.0121744    0.00357145   0.000776730   0.000134742       0.00000       0.00000       0.00000       0.00000       0.00000       0.00000       0.00000       0.00000       0.00000       0.00000       0.00000       0.00000       0.00000       0.00000       0.00000       0.00000
  10  23 3828.0828    1.6882  5.1450 11.5472 -0.0031  0.1077   0.0303   0.2844    0.0619   0.0000   457.0493      -28.8201       24.8259       18.7657      -29.5403       10.1547      -12.4323      -16.8904      0.274901      -4.24891      0.110910      -1.83846     -0.231412      0.336150     0.0808014     0.0235961    -0.0370020   0.000533437   0.000741228   0.000265481       0.00000       0.00000       0.00000       0.00000       0.00000       0.00000       0.00000       0.00000       0.00000       0.00000       0.00000       0.00000       0.00000       0.00000       0.00000       0.00000       16.5157       19.9911       20.2972       19.4293       16.8524       14.4542       11.3123       8.47112       5.54160       3.62351       2.16119       1.16566      0.617513      0.288024      0.128992     0.0471978     0.0157040    0.00443645   0.000949371   0.000152810       0.00000       0.00000       0.00000       0.00000       0.00000       0.00000       0.00000       0.00000       0.00000       0.00000       0.00000       0.00000       0.00000       0.00000       0.00000       0.00000
  10  24 3967.7477    1.4151  6.1247 11.2801 -0.0101  0.1241   0.0240   0.3311    0.0567   0.0000   421.5426       29.7232       32.9650       12.8475      -8.35266      -18.3777       18.5461       13.8861      -3.32985      -9.58249       1.61863       3.31596     -0.446204     -0.978385      0.260595      0.170682    -0.0340972   -0.00485288  -0.000478932  -0.000304891       0.00000       0.00000       0.00000       0.00000       0.00000       0.00000       0.00000       0.00000       0.00000       0.00000       0.00000       0.00000       0.00000       0.00000       0.00000       0.00000       18.8284       23.4476       23.9700       21.6217       20.1588       16.1108       13.2166       9.77522       6.43277       4.34083       2.46836       1.46083      0.731829      0.364419      0.148474     0.0600277     0.0184174    0.00550453    0.00120139   0.000169233       0.00000       0.00000       0.00000       0.00000       0.00000       0.00000       0.00000       0.00000       0.00000       0.00000       0.00000       0.00000       0.00000       0.00000       0.00000       0.00000
  10  25 4107.7256    1.2280  8.5360 10.8281 -0.0012  0.1555   0.0192   0.4516    0.0538   0.0000   408.2246      0.142071       38.2266      -3.82548       25.6643      -13.0957      -18.8875      -3.39382      -10.4972      -8.84583       2.03400     -0.910207      -1.02678      0.298842     -0.104171    -0.0390217     0.0240494   -0.00144778   -0.00119590  -0.000234352       0.00000       0.00000       0.00000       0.00000       0.00000       0.00000       0.00000       0.00000       0.00000       0.00000       0.00000       0.00000       0.00000       0.00000       0.00000       0.00000       23.2729       28.7078       29.1821       27.7790       25.1608       20.5045       16.3059       11.9716       8.35498       5.35124       3.28889       1.90469      0.944778      0.488119      0.191376     0.0754942     0.0242300    0.00665972    0.00148472   0.000219793       0.00000       0.00000       0.00000       0.00000       0.00000       0.00000       0.00000       0.00000       0.00000       0.00000       0.00000       0.00000       0.00000       0.00000       0.00000       0.00000
  11   9 1915.4112    0.5233  0.3468 10.0452 -0.0012  0.0218   0.0286   0.0568    0.0585   0.0000   439.6154       5.62857       15.4179      -2.91010      -5.29679     -0.156356     -0.425097       1.61680     -0.539501       1.32538      0.184926     -0.150520    -0.0702948     0.0902875    -0.0357372     0.0130661    0.00782653    0.00316059   0.000279617   5.58856e-05  -4.38696e-05   1.10028e-05       0.00000       0.00000       0.00000       0.00000       0.00000       0.00000       0.00000       0.00000       0.00000       0.00000       0.00000       0.00000       0.00000       0.00000       3.10103       3.65652       3.54760       3.51752       3.29211       2.69575       2.05430       1.58274       1.09574      0.776088      0.464374      0.265300      0.161667     0.0800234     0.0329030     0.0154348    0.00610578    0.00203239   0.000664580   0.000197705   4.13553e-05   6.51840e-06       0.00000       0.00000       0.00000       0.00000       0.00000       0.00000       0.00000       0.00000       0.00000       0.00000       0.00000       0.00000       0.00000       0.00000
  11  11 2199.8045    0.8857  0.6552 10.5134 -0.0025  0.0357   0.0328   0.0719    0.1171   0.0000   437.0179       9.42546       5.85243      -2.61008     -0.605802      -1.60605     -0.469754       1.67743     -0.510636      -3.26305     -0.505426     -0.155489     0.0293677    -0.0367433    -0.0955162     0.0362645    0.00148210    0.00195098  -0.000688529  -5.25836e-05   3.16613e-06  -4.60252e-06       0.00000       0.00000       0.00000       0.00000       0.00000       0.00000       0.00000       0.00000       0.00000       0.00000       0.00000       0.00000       0.00000       0.00000       5.52693       6.45306       6.52417       6.15184       5.87806       4.79212       3.34970       2.25946       1.56167       1.40715      0.918041      0.504246      0.264570      0.124819     0.0561400     0.0260347     0.0105019    0.00342427    0.00112674   0.000308771   6.33690e-05   9.09709e-06       0.00000       0.00000       0.00000       0.00000       0.00000       0.00000       0.00000       0.00000       0.00000       0.00000       0.00000       0.00000       0.00000       0.00000
  11  12 2339.9964    1.2021  0.7969 11.0586  0.0008  0.0399   0.0448   0.0847    0.1654   0.0000   434.3207       9.71245       27.4181      -2.72904      -22.3747       1.14322       9.42439       3.51959      0.902170      -4.07233      -2.10853      0.783031      0.491687     -0.306080     -0.120260     0.0332584     0.0172545    0.00618411  -0.000848562  -0.000298960  -0.000222326  -1.52628e-05       0.00000       0.00000       0.00000       0.00000       0.00000       0.00000       0.00000       0.00000       0.00000       0.00000       0.00000       0.00000       0.00000       0.00000       5.77652       6.95736       7.08739       5.83512       5.92055       4.69484       4.48139       3.27775       2.09929       1.51489      0.845675      0.534087      0.238855      0.129732     0.0723385     0.0284940     0.0120026    0.00438846    0.00113628   0.000414469   8.89746e-05   1.04152e-05       0.00000       0.00000       0.00000       0.00000       0.00000       0.00000       0.00000       0.00000       0.00000       0.00000       0.00000       0.00000       0.00000       0.00000
  11  13 2478.5235    1.7101  0.7819 11.3536  0.0105  0.0389   0.0597   0.0773    0.1870   0.0000   425.8546       15.4374       23.2480       3.26572      -6.41613       2.07224       1.37487      -2.18213      -2.25220     -0.268169      0.721136      0.150462     -0.682880    -0.0820088     0.0313246     0.0423048     0.0114898  -0.000428136   -0.00106718  -0.000178971   0.000143251   1.15614e-05       0.00000       0.00000       0.00000       0.00000       0.00000       0.00000       0.00000       0.00000       0.00000       0.00000       0.00000       0.00000       0.00000       0.00000       4.47956       7.04636       5.15890       7.02772       5.24866       4.79170       3.45515       2.76186       1.92498       1.31104      0.823978      0.464841      0.301607      0.131897     0.0698648     0.0257388     0.0121501    0.00372401    0.00137466   0.000356397   8.65801e-05   1.76033e-05       0.00000       0.00000       0.00000       0.00000       0.00000       0.00000       0.00000       0.00000       0.00000       0.00000       0.00000       0.00000       0.00000       0.00000
  11  14 2616.9390    2.1417  0.8964 12.2605 -0.0044  0.0359   0.0702   0.0801    0.1287   0.0000   443.5552       2.79580      -1.55415       10.7216      -3.46528      -6.19567    -0.0536745       2.33977     0.0247966     -0.367970      0.168282     -0.490419   -0.00202575     0.0761141     0.0290779   -0.00274147   -0.00895691    0.00312007  -0.000340748   0.000433128   1.17914e-05   1.79585e-05       0.00000       0.00000       0.00000       0.00000       0.00000       0.00000       0.00000       0.00000       0.00000       0.00000       0.00000       0.00000       0.00000       0.00000       5.03622       5.85990       5.80710       5.91094       5.62651       4.27148       3.45890       2.67110       1.92955       1.26563      0.765524      0.492864      0.273994      0.146537     0.0675255     0.0282580     0.0106289    0.00395795    0.00118538   0.000337625   7.67297e-05   1.11894e-05       0.00000       0.00000       0.00000       0.00000       0.00000       0.00000       0.00000       0.00000       0.00000       0.00000       0.00000       0.00000       0.00000       0.00000
  11  15 2756.2216    2.6008  0.7169 12.6849 -0.0033  0.0428   0.0958   0.0806    0.1014   0.0000   435.5434       2.53471      -2.49203      -2.80052      -11.6623       2.30781     -0.875255      -1.66104      0.808883      0.861767     -0.233100     -0.158767      0.189097     0.0533307     0.0322959    -0.0306895    0.00912283   0.000645064   0.000647490  -0.000136645  -7.39982e-05  -6.17997e-06       0.00000       0.00000       0.00000       0.00000       0.00000       0.00000       0.00000       0.00000       0.00000       0.00000       0.00000       0.00000       0.00000       0.00000       7.68108       9.26363       7.45735       5.05174       5.67875       6.07942       5.96293       4.61784       3.15543       1.80033      0.962293      0.488213      0.215041      0.110785     0.0485809     0.0227609    0.00817798    0.00328358   0.000955311   0.000276582   6.61397e-05   8.87221e-06       0.00000       0.00000       0.00000       0.00000       0.00000       0.00000       0.00000       0.00000       0.00000       0.00000       0.00000       0.00000       0.00000       0.00000
  11  16 2895.4547    3.2560  0.7505 12.9131 -0.0127  0.0324   0.1148   0.0764    0.1061   0.0000   438.0431       9.26531       2.52832       2.00568       7.48230      -5.47558      -1.52137      -3.90739      -2.18597     -0.736147      0.664997     -0.666072     -0.511518     -0.117888    -0.0261556    0.00356092     0.0124753   -0.00570932   -0.00200936   6.69343e-05  -3.66316e-05   2.62946e-06       0.00000       0.00000       0.00000       0.00000       0.00000       0.00000       0.00000       0.00000       0.00000       0.00000       0.00000       0.00000       0.00000       0.00000       3.98467       5.61541       4.79969       5.89633       4.29160       4.38269       3.03399       2.56109       1.51577       1.17852      0.725147      0.426016      0.215614      0.118787     0.0518420     0.0272544    0.00954726    0.00371144    0.00111024   0.000347380   6.38702e-05   1.43615e-05       0.00000       0.00000       0.00000       0.00000       0.00000       0.00000       0.00000       0.00000       0.00000       0.00000       0.00000       0.00000       0.00000       0.00000
  11  17 3034.6419    3.8096  0.8298 13.0628 -0.0090  0.0304   0.1363   0.0811    0.1158   0.0000   435.1876       19.0397       3.24992       1.36184     -0.443703       1.35421       1.78170      -2.76992      -1.13719     0.0731695     -0.588942     -0.600029      0.392160      0.102822     -0.113084    -0.0145379    0.00922837    0.00170241   0.000531039  -0.000428010  -4.62278e-05   8.45114e-06       0.00000       0.00000       0.00000       0.00000       0.00000       0.00000       0.00000       0.00000       0.00000       0.00000       0.00000       0.00000       0.00000       0.00000       4.14396       5.42294       5.37943       5.39248       4.63399       3.79180       3.11102       2.25812       1.58173       1.06718      0.660100      0.386163      0.234549      0.109148     0.0595225     0.0231735     0.0103340    0.00342913    0.00109031   0.000295303   7.24902e-05   1.08500e-05       0.00000       0.00000       0.00000       0.00000       0.00000       0.00000       0.00000       0.00000       0.00000       0.00000       0.00000       0.00000       0.00000       0.00000
  11  18 3173.5534    3.7579  1.0314 13.3598 -0.0097  0.0386   0.1171   0.0886    0.1171   0.0000   437.2641       10.1699       19.4496      -5.48266     -0.790328       1.55653     -0.395927     -0.106086      -2.54739     -0.934785     -0.175594     -0.204228    -0.0368577    -0.0637491     0.0358978    -0.0126918    -0.0304814    0.00237594    0.00249866   5.06330e-05   0.000130351  -2.73660e-05       0.00000       0.00000       0.00000       0.00000       0.00000       0.00000       0.00000       0.00000       0.00000       0.00000       0.00000       0.00000       0.00000       0.00000       4.93999       6.76404       6.33739       6.18187       5.68022       4.97045       3.82952       2.89050       2.15241       1.35342      0.908615      0.508938      0.300456      0.139522     0.0765747     0.0280621     0.0137173    0.00437307    0.00163914   0.000410200   9.36979e-05   1.49428e-05       0.00000       0.00000       0.00000       0.00000       0.00000       0.00000       0.00000       0.00000       0.00000       0.00000       0.00000       0.00000       0.00000       0.00000
  11  19 3312.4747    3.3833  1.4907 12.6960 -0.0078  0.0434   0.0845   0.1117    0.1140   0.0000   438.1458       24.8939       7.12495       6.65374       14.5975      -3.49023      -3.28330      -4.97402      -1.54868      -2.52375      0.609809      0.242978     -0.453384    -0.0666804  -0.000778253    -0.0435478    0.00416611   -0.00552890    0.00150619   4.53120e-05  -2.24433e-05  -4.34880e-05       0.00000       0.00000       0.00000       0.00000       0.00000       0.00000       0.00000       0.00000       0.00000       0.00000       0.00000       0.00000       0.00000       0.00000       5.80365       7.08185       7.90106       7.37661       6.25594       5.61818       4.19250       3.20713       2.28290       1.47831      0.944649      0.570194      0.315782      0.162056     0.0844000     0.0347863     0.0147093    0.00538756    0.00174157   0.000451135   9.28356e-05   1.48413e-05       0.00000       0.00000       0.00000       0.00000       0.00000       0.00000       0.00000       0.00000       0.00000       0.00000       0.00000       0.00000       0.00000       0.00000
  11  20 3451.6181    2.9494  1.9802 12.5395 -0.0043  0.0511   0.0678   0.1311    0.0843   0.0000   430.6111       13.2605       40.6013      -5.15690       2.06636      -3.72043      -2.15755      -4.43846     -0.281383      -1.26799      0.748517      -1.06728     -0.660212      0.238573      0.266722    -0.0357892   -0.00184705    0.00803078    0.00527350  -0.000149128  -0.000164523   8.99966e-06       0.00000       0.00000       0.00000       0.00000       0.00000       0.00000       0.00000       0.00000       0.00000       0.00000       0.00000       0.00000       0.00000       0.00000       7.36615       9.11644       9.25007       8.58439       8.00321       6.61325       5.41459       4.06468       2.84784       1.91184       1.17887      0.696877      0.386390      0.203521     0.0919298     0.0435299     0.0167557    0.00609781    0.00195410   0.000538915   0.000117078   1.66318e-05       0.00000       0.00000       0.00000       0.00000       0.00000       0.00000       0.00000       0.00000       0.00000       0.00000       0.00000       0.00000       0.00000       0.00000
  11  21 3591.3384    2.3827  3.0936 12.0856 -0.0037  0.0670   0.0447   0.1744    0.0648   0.0000   435.4019      0.533135       5.18785       10.6416       13.9821      -11.8807      -12.3657     -0.490072     -0.312170       1.36728       2.13445     -0.666011    -0.0659807     -0.113696     0.0844549     0.0345319    -0.0149540    0.00342060    0.00348094    0.00153105   0.000296012   5.54549e-05       0.00000       0.00000       0.00000       0.00000       0.00000       0.00000       0.00000       0.00000       0.00000       0.00000       0.00000       0.00000       0.00000       0.00000       9.39764       11.6542       12.3992       11.1309       10.2765       8.96073       6.95728       5.45652       3.76699       2.49488       1.56658      0.926073      0.505686      0.263350      0.128846     0.0556854     0.0228329    0.00848116    0.00276837   0.000768664   0.000156012   2.23154e-05       0.00000       0.00000       0.00000       0.00000       0.00000       0.00000       0.00000       0.00000       0.00000       0.00000       0.00000       0.00000       0.00000       0.00000
  11  22 3730.9354    1.9279  4.2398 11.8432 -0.0032  0.0932   0.0341   0.2267    0.0558   0.0000   439.0532       18.0671       11.7067       29.9990       6.14786      -8.28859       5.72060      -4.16070      -3.11768       1.63372      -3.24149     -0.183120      0.423691      0.668303     -0.218942    -0.0530288     0.0464334   -0.00966716   -0.00316609    0.00189372  -0.000417565   5.83227e-05       0.00000       0.00000       0.00000       0.00000       0.00000       0.00000       0.00000       0.00000       0.00000       0.00000       0.00000       0.00000       0.00000       0.00000       12.0670       15.5139       16.4148       15.1071       13.9709       12.2237       9.22059       7.31813       5.31130       3.35086       2.24033       1.32867      0.704736      0.393426      0.182114     0.0847797     0.0311308     0.0123839    0.00410452    0.00108341   0.000223237   3.32096e-05       0.00000       0.00000       0.00000       0.00000       0.00000       0.00000       0.00000       0.00000       0.00000       0.00000       0.00000       0.00000       0.00000       0.00000
  11  23 3871.0120    1.6147  5.6055 11.4727 -0.0026  0.1063   0.0271   0.3007    0.0528   0.0000   412.3645      -5.63143       9.45715       7.46179       2.05553       10.0184      -33.5541      -12.9973       6.86838      -4.09276       2.24230      0.447048     -0.826933     -0.134320     -0.296255   -0.00956168     0.0381757   -0.00937306   0.000925566  -0.000838763  -3.84334e-06   7.86415e-05       0.00000       0.00000       0.00000       0.00000       0.00000       0.00000       0.00000       0.00000       0.00000       0.00000       0.00000       0.00000       0.00000       0.00000       14.3196       17.9690       18.2734       18.2049       16.0938       13.6989       11.1525       8.48438       6.05757       4.04885       2.55282       1.52321      0.859894      0.459446      0.210177     0.0992983     0.0385790     0.0142162    0.00446220    0.00119813   0.000255332   3.82919e-05       0.00000       0.00000       0.00000       0.00000       0.00000       0.00000       0.00000       0.00000       0.00000       0.00000       0.00000       0.00000       0.00000       0.00000
  11  24 4011.1455    1.3107  7.3236 11.0551 -0.0021  0.1374   0.0210   0.3699    0.0529   0.0000   426.9935       43.6705      -2.46130      -37.0860       12.9085       53.6720     -0.227333      -25.1799      -9.64675      -5.51070       7.71180      -5.67189      -2.10336     -0.731161     0.0795187    -0.0558061   -0.00665604     0.0133765    0.00141101   -0.00141366  -0.000293669   3.77258e-05       0.00000       0.00000       0.00000       0.00000       0.00000       0.00000       0.00000       0.00000       0.00000       0.00000       0.00000       0.00000       0.00000       0.00000       18.6040       23.1678       23.9251       23.4369       21.4789       17.7019       14.1973       11.0794       7.95809       5.28493       3.41621       2.04047       1.17318      0.617996      0.295769      0.130274     0.0515752     0.0185222    0.00594816    0.00156862   0.000333539   4.81169e-05       0.00000       0.00000       0.00000       0.00000       0.00000       0.00000       0.00000       0.00000       0.00000       0.00000       0.00000       0.00000       0.00000       0.00000
  11  28 4573.4085    0.6193 15.3999 10.3725 -0.0045  0.3524   0.0135   0.9862    0.0402   0.0000   485.3939       101.288      -85.1530      -87.5550       24.6858       14.9086      -40.4664       7.39308      -2.95210       2.76650       16.1767       5.17450     -0.130864      -3.00010     -0.299327      0.417347     0.0829848   -0.00450500    -0.0164545   -0.00599602  -6.68642e-05   0.000179499       0.00000       0.00000       0.00000       0.00000       0.00000       0.00000       0.00000       0.00000       0.00000       0.00000       0.00000       0.00000       0.00000       0.00000       46.8320       61.2059       63.2762       61.5994       55.4728       45.9271       38.7127       28.4087       21.0466       14.3416       9.34230       5.81893       3.26513       1.76366      0.880146      0.386083      0.153321     0.0546421     0.0162402    0.00417301   0.000912375   0.000128065       0.00000       0.00000       0.00000       0.00000       0.00000       0.00000       0.00000       0.00000       0.00000       0.00000       0.00000       0.00000       0.00000       0.00000
  12   9 1949.9616    0.5507  0.4232 10.1314 -0.0067  0.0360   0.0273   0.0545    0.0635   0.0000   439.0809       4.39198       13.9647      -1.39739      -1.47008       4.77852       1.63215      -1.25594       1.48679     -0.384031      0.854041     -0.537221    -0.0846508      0.165221     0.0950534    -0.0553984    0.00567398   -0.00134494    0.00282491  -0.000592614   0.000233953  -5.66769e-05  -5.28374e-06   7.96141e-07       0.00000       0.00000       0.00000       0.00000       0.00000       0.00000       0.00000       0.00000       0.00000       0.00000       0.00000       0.00000       4.43701       6.37496       5.11911       5.78529       4.71337       5.03226       3.80763       3.05527       2.12373       1.55795      0.967620      0.580785      0.328832      0.187877      0.100050     0.0430102     0.0207108    0.00796579    0.00337127    0.00110463   0.000335007   9.87735e-05   1.92816e-05   3.88228e-06       0.00000       0.00000       0.00000       0.00000       0.00000       0.00000       0.00000       0.00000       0.00000       0.00000       0.00000       0.00000
  12  10 2093.6142    0.7427  0.5109 10.2094 -0.0052  0.0289   0.0318   0.0603    0.0733   0.0000   435.1635       1.40003       10.9645       3.48512       1.94448       3.06087       5.25638      0.536710      -2.51619     0.0837648     0.0187423     -0.279236     0.0997042    -0.0986570     0.0574964     0.0235234     0.0139847    0.00271284    0.00390194  -0.000479304   0.000213038   8.96668e-05  -5.79162e-06  -8.90289e-07       0.00000       0.00000       0.00000       0.00000       0.00000       0.00000       0.00000       0.00000       0.00000       0.00000       0.00000       0.00000       3.85333       3.87384       4.10809       4.79252       4.40223       3.32172       2.45834       2.19554       1.94909       1.13027      0.597244      0.407157      0.274445      0.182016     0.0951759     0.0426589     0.0179957    0.00641320    0.00241819   0.000866746   0.000237192   6.05586e-05   1.27041e-05   1.84892e-06       0.00000       0.00000       0.00000       0.00000       0.00000       0.00000       0.00000       0.00000       0.00000       0.00000       0.00000       0.00000
  12  11 2235.8183    0.9529  0.7710 10.5322  0.0009  0.0610   0.0343   0.0736    0.0992   0.0000   431.6021      -5.15063       21.1037       4.82389      -1.94499      -1.25627      0.328175      -5.93690       3.19863       1.25733       1.07193     -0.585665     0.0729393     -0.176887     0.0205526     0.0989390     0.0327046     0.0110773   -0.00449621    0.00131830   0.000538733  -1.59771e-06  -2.64078e-05   2.60065e-06       0.00000       0.00000       0.00000       0.00000       0.00000       0.00000       0.00000       0.00000       0.00000       0.00000       0.00000       0.00000       4.33151       10.4263       7.51061       9.60506       8.27500       5.98150       6.81068       2.92856       4.06438       1.29559       1.86516      0.594959      0.613546      0.294641      0.136952     0.0888213     0.0220591     0.0172086    0.00518184    0.00182140   0.000822612   8.48387e-05   5.46795e-05   7.82994e-06       0.00000       0.00000       0.00000       0.00000       0.00000       0.00000       0.00000       0.00000       0.00000       0.00000       0.00000       0.00000
  12  15 2794.5392    2.7614  0.8347 12.7777 -0.0111  0.0365   0.0854   0.0730    0.1301   0.0000   437.2678      0.591111       17.5563       5.91425       9.45759      -4.21484     -0.219767       1.97831      -2.39214    -0.0158110       1.16735     -0.760448     -0.355101      0.336520     0.0852358    -0.0513228    -0.0255698    0.00148754    0.00262341   0.000916187  -0.000335556  -0.000110521   9.56704e-06  -3.74837e-06       0.00000       0.00000       0.00000       0.00000       0.00000       0.00000       0.00000       0.00000       0.00000       0.00000       0.00000       0.00000       4.64546       5.94061       6.59466       4.95484       5.71357       4.15313       3.90996       3.23008       2.04808       1.61632      0.915268      0.552768      0.361806      0.173063     0.0988579     0.0502985     0.0202514    0.00965181    0.00390472    0.00110470   0.000386368   0.000120683   2.28789e-05   2.33762e-06       0.00000       0.00000       0.00000       0.00000       0.00000       0.00000       0.00000       0.00000       0.00000       0.00000       0.00000       0.00000
  12  16 2934.4155    3.3190  0.7719 13.1237 -0.0194  0.0319   0.1106   0.0703    0.1076   0.0000   439.6891       4.11200       10.4317       3.48130      -3.20651      -2.85033     -0.525342      -1.99578       1.86896      -3.01270     -0.696501     -0.394620     0.0463827     -0.163340     -0.143493    -0.0801347     0.0437080    0.00547313   -0.00860694   0.000690327  -0.000371214   2.05337e-05   3.84189e-06  -1.71892e-06       0.00000       0.00000       0.00000       0.00000       0.00000       0.00000       0.00000       0.00000       0.00000       0.00000       0.00000       0.00000       3.82067       5.35326       4.92684       5.39765       4.25238       4.22563       3.12698       2.49277       1.79867       1.28357      0.831898      0.537217      0.314584      0.154755     0.0914607     0.0426945     0.0205172    0.00772679    0.00346955    0.00110555   0.000344686   8.56660e-05   1.76645e-05   3.31269e-06       0.00000       0.00000       0.00000       0.00000       0.00000       0.00000       0.00000       0.00000       0.00000       0.00000       0.00000       0.00000
  12  17 3073.8391    3.8066  0.7653 13.2836 -0.0022  0.0299   0.1241   0.0705    0.1019   0.0000   428.4173       18.5990       22.1842     -0.273228      -3.07837      -5.95782       1.62974      -1.52750      -2.15673      -1.17550       1.44545    -0.0390690     -0.772220      0.140320      0.275660     0.0349463   -0.00226628    0.00588796   -0.00202047   0.000262819  -0.000697208  -5.78038e-05  -2.91593e-05  -2.11615e-06       0.00000       0.00000       0.00000       0.00000       0.00000       0.00000       0.00000       0.00000       0.00000       0.00000       0.00000       0.00000       3.51212       4.93648       4.55004       4.68078       4.23124       3.56106       3.13326       2.07164       1.89039       1.08886      0.840126      0.456444      0.317294      0.166593     0.0889344     0.0460903     0.0177179    0.00861297    0.00311089    0.00107607   0.000351469   6.78419e-05   2.00050e-05   2.82614e-06       0.00000       0.00000       0.00000       0.00000       0.00000       0.00000       0.00000       0.00000       0.00000       0.00000       0.00000       0.00000
  12  18 3213.3039    3.8506  0.9492 13.6927 -0.0078  0.0366   0.1208   0.0863    0.0994   0.0000   437.6391       19.4225       13.1185      -1.63200      -1.54280      -14.0350      -5.61774    -0.0258036      -1.17908      -2.68561      0.551681      0.447861    -0.0344560     -0.377799    -0.0453935     0.0812241     0.0279806   -0.00842343   -0.00298037   0.000758970  -0.000395032  -0.000157842   1.64902e-05  -1.11912e-06       0.00000       0.00000       0.00000       0.00000       0.00000       0.00000       0.00000       0.00000       0.00000       0.00000       0.00000       0.00000       4.88417       6.01061       5.53925       5.28624       5.51605       4.43192       3.93764       3.01623       2.33979       1.54299       1.02149      0.630839      0.361501      0.219812      0.102238     0.0557400     0.0212166     0.0101119    0.00319024    0.00127298   0.000367923   9.50785e-05   2.24485e-05   2.95308e-06       0.00000       0.00000       0.00000       0.00000       0.00000       0.00000       0.00000       0.00000       0.00000       0.00000       0.00000       0.00000
  12  19 3352.7683    3.1657  1.5329 12.9565 -0.0048  0.0462   0.0776   0.1101    0.0952   0.0000   431.1843       15.4149       4.70206       1.79078     -0.262879      -3.56516      0.204485       1.28908      -4.32284      -1.95495       1.96608     -0.349024     -0.968832    -0.0840241     0.0392728      0.192448     0.0223327    -0.0145410    0.00156594   0.000765370   0.000589382   0.000132325  -2.45046e-05  -4.48723e-06       0.00000       0.00000       0.00000       0.00000       0.00000       0.00000       0.00000       0.00000       0.00000       0.00000       0.00000       0.00000       5.80031       7.66762       7.74778       7.45270       7.04961       5.56819       4.90681       3.61623       2.68763       1.92036       1.17435      0.801497      0.449977      0.264732      0.133189     0.0709067     0.0296683     0.0131375    0.00477965    0.00172231   0.000455715   0.000134273   2.88765e-05   3.92758e-06       0.00000       0.00000       0.00000       0.00000       0.00000       0.00000       0.00000       0.00000       0.00000       0.00000       0.00000       0.00000
  12  20 3492.4871    2.7957  2.2922 12.2452  0.0021  0.0518   0.0553   0.1340    0.0768   0.0000   427.9550       13.4728       14.4034      -17.9387       1.79962      -15.8073      -19.2005      -2.31597      0.289740      0.656233      0.725904     -0.893718      0.969777     -0.124611     -0.170540    -0.0283273   -0.00245984    0.00620732    0.00710100   0.000120975  -0.000448555  -0.000251518  -8.85066e-06   3.41319e-06       0.00000       0.00000       0.00000       0.00000       0.00000       0.00000       0.00000       0.00000       0.00000       0.00000       0.00000       0.00000       6.56123       8.19805       8.81984       8.26399       7.67367       6.65734       5.35660       4.13940       3.05740       2.15029       1.41478      0.873116      0.540653      0.298021      0.153349     0.0799741     0.0325178     0.0153100    0.00555915    0.00195066   0.000611938   0.000155326   3.04635e-05   4.17111e-06       0.00000       0.00000       0.00000       0.00000       0.00000       0.00000       0.00000       0.00000       0.00000       0.00000       0.00000       0.00000
  12  21 3632.6540    2.2506  3.3774 11.7724 -0.0043  0.0678   0.0393   0.1731    0.0685   0.0000   440.3447       21.5039      -3.30107      -7.54925      -1.18695      -6.39221      -4.34368      -13.7592      -1.08117      -4.61719      -2.60804      -2.46874     -0.550642      0.756613      0.360123    -0.0410001    -0.0679790    0.00451197   -0.00223966    0.00106208  -0.000180767   4.85974e-05   3.97355e-05  -3.28817e-06       0.00000       0.00000       0.00000       0.00000       0.00000       0.00000       0.00000       0.00000       0.00000       0.00000       0.00000       0.00000       8.56592       11.2287       11.0932       11.1468       9.65826       8.74293       6.99176       5.64608       4.16893       2.77170       1.88796       1.13528      0.675560      0.384190      0.198637     0.0981256     0.0442959     0.0188660    0.00698485    0.00249932   0.000777590   0.000187901   3.98967e-05   6.26164e-06       0.00000       0.00000       0.00000       0.00000       0.00000       0.00000       0.00000       0.00000       0.00000       0.00000       0.00000       0.00000
  12  22 3772.5513    1.8419  4.6207 11.5803 -0.0054  0.0881   0.0295   0.2214    0.0559   0.0000   419.7211      -2.19652       13.2786      -12.1426       13.4711      -4.83618       1.43247       6.44760      -3.70532     -0.978296      -2.37424     -0.689822      0.619957    -0.0561563     -0.392816      0.178581     0.0612709    -0.0265163   -0.00156607   -0.00246629    0.00150615   0.000267131  -5.42395e-05   8.71169e-06       0.00000       0.00000       0.00000       0.00000       0.00000       0.00000       0.00000       0.00000       0.00000       0.00000       0.00000       0.00000       10.6471       14.0167       13.7677       14.2812       12.6804       11.0405       9.16789       7.11894       5.52013       3.61970       2.51791       1.55939      0.939931      0.532170      0.276220      0.147110     0.0601900     0.0275822    0.00973003    0.00350065    0.00107323   0.000256193   5.59823e-05   8.17287e-06       0.00000       0.00000       0.00000       0.00000       0.00000       0.00000       0.00000       0.00000       0.00000       0.00000       0.00000       0.00000
  12  23 3913.0073    1.4859  6.2595 11.3012 -0.0056  0.1122   0.0234   0.2957    0.0527   0.0000   421.3928       22.3527      -18.0069      -7.76711       3.38700       4.57714      -19.2332      -2.34411       10.5654    -0.0717930       2.22575      0.104623     -0.425165      0.258930      0.364880     -0.109009     0.0409595     0.0158631    -0.0129232     0.0112322    0.00126458  -0.000277836  -4.90358e-05  -8.46031e-06       0.00000       0.00000       0.00000       0.00000       0.00000       0.00000       0.00000       0.00000       0.00000       0.00000       0.00000       0.00000       13.9314       17.5554       18.6298       17.4169       16.9629       14.1762       11.4955       9.44841       6.66611       4.83217       3.22479       2.00413       1.25549      0.683102      0.360522      0.191583     0.0777778     0.0359767     0.0131010    0.00438320    0.00137761   0.000358198   6.86344e-05   9.22832e-06       0.00000       0.00000       0.00000       0.00000       0.00000       0.00000       0.00000       0.00000       0.00000       0.00000       0.00000       0.00000
  12  24 4053.6440    1.2533  7.9601 10.9689 -0.0060  0.1389   0.0193   0.3761    0.0528   0.0000   433.9523       33.4061       18.5992      -28.0938       27.0436      -31.6556      -19.4008      -1.80603       4.19522      -9.02463      -4.80416       1.37476       2.14770     -0.311872     -0.151105      0.166451      0.181294     0.0225598   -0.00421505   -0.00690243   -0.00326356  -0.000342543   4.42365e-05   3.24536e-06       0.00000       0.00000       0.00000       0.00000       0.00000       0.00000       0.00000       0.00000       0.00000       0.00000       0.00000       0.00000       16.5306       22.2711       22.0805       22.1933       20.3982       17.2981       15.1306       11.1954       8.72640       5.95902       4.04406       2.62910       1.52393      0.852309      0.470627      0.223147      0.108977     0.0425599     0.0169392    0.00580317    0.00167913   0.000424753   9.41616e-05   1.28656e-05       0.00000       0.00000       0.00000       0.00000       0.00000       0.00000       0.00000       0.00000       0.00000       0.00000       0.00000       0.00000
  12  26 4335.0404    0.8447 10.5247 10.6536 -0.0139  0.2029   0.0156   0.5768    0.0447   0.0000   425.1563       47.7478       53.3031      -25.3360      -4.68775       10.1869       22.8331      -8.33717      0.240020      -4.37585      -12.3663       2.30901       3.12826      -1.64443     -0.983485      0.213961    -0.0791389      0.127028    0.00224468    -0.0353017   0.000182861    0.00159885  -7.70629e-05  -3.72515e-06       0.00000       0.00000       0.00000       0.00000       0.00000       0.00000       0.00000       0.00000       0.00000       0.00000       0.00000       0.00000       24.8413       31.5800       34.2462       32.3709       29.9778       26.3813       21.1347       16.8661       12.7017       8.78857       5.99475       3.92815       2.28676       1.34757      0.718477      0.354714      0.166838     0.0673055     0.0256354    0.00907765    0.00262980   0.000646688   0.000125191   1.72861e-05       0.00000       0.00000       0.00000       0.00000       0.00000       0.00000       0.00000       0.00000       0.00000       0.00000       0.00000       0.00000
  12  27 4476.3847    0.6894 12.3132 10.5604 -0.0110  0.2759   0.0153   0.7546    0.0407   0.0000   406.0150       60.4025       23.3562      -15.0705       48.6558      -1.11227      -68.3473       13.5909       6.47073       3.69931      -3.81412      -11.3715     -0.564876      0.861131      -2.00923     -0.408492   -0.00733902   -0.00770448    -0.0556848     0.0315117    0.00126351  -0.000706180  -0.000431046   3.19714e-06       0.00000       0.00000       0.00000       0.00000       0.00000       0.00000       0.00000       0.00000       0.00000       0.00000       0.00000       0.00000       33.1114       43.8235       46.0806       44.8804       41.5576       35.1108       29.9521       22.7132       17.0694       12.2398       8.28981       5.37959       3.26802       1.86920      0.994902      0.518202      0.228774     0.0991952     0.0368674     0.0124414    0.00356761   0.000895642   0.000183122   2.45375e-05       0.00000       0.00000       0.00000       0.00000       0.00000       0.00000       0.00000       0.00000       0.00000       0.00000       0.00000       0.00000
  13   8 1838.6942    0.4153  0.2466  9.9940 -0.0343  0.0228   0.0355   0.0451    0.0538   0.0000   438.9637      0.134255       17.5535       2.24115      -4.83171      -5.29756      -1.42712      -2.24880      0.993435     -0.589997      0.236366     -0.146208      0.204043      0.232058    -0.0670110    0.00105998   -0.00561592    -0.0215056    0.00385204  -0.000191016  -0.000986705  -0.000113183  -0.000107403   2.14711e-05  -6.15363e-06  -1.85550e-07       0.00000       0.00000       0.00000       0.00000       0.00000       0.00000       0.00000       0.00000       0.00000       0.00000       2.95859       3.56862       3.40979       4.25533       3.62872       2.79248       2.06520       2.28969       1.41343      0.874226      0.580304      0.477407      0.266400      0.157850     0.0713636     0.0521835     0.0265567     0.0154595    0.00502792    0.00183258   0.000519486   0.000242959   5.30945e-05   1.77688e-05   3.17912e-06   5.77564e-07       0.00000       0.00000       0.00000       0.00000       0.00000       0.00000       0.00000       0.00000       0.00000       0.00000
  13  10 2128.4722    0.8161  0.5023 10.3999  0.0003  0.0213   0.0340   0.0588    0.0720   0.0000   439.4821      -2.17442       14.0433       4.35822      0.465505      -1.26506      -2.84326      -2.40773      -2.27015      0.359940      0.661008     0.0345835     -0.345406    -0.0759733    -0.0836862    0.00901205    0.00970288   -0.00759581    0.00127729   0.000947253   0.000559443  -0.000203124  -5.13734e-05  -5.98675e-06   4.78270e-06  -2.25059e-07       0.00000       0.00000       0.00000       0.00000       0.00000       0.00000       0.00000       0.00000       0.00000       0.00000       2.55994       3.17715       3.26038       3.26115       3.09698       2.64975       2.13535       1.62405       1.38114      0.960729      0.610247      0.385597      0.260663      0.151805     0.0870070     0.0465387     0.0214978    0.00938926    0.00397886    0.00165460   0.000627678   0.000206575   5.87421e-05   1.39726e-05   3.07188e-06   4.21652e-07       0.00000       0.00000       0.00000       0.00000       0.00000       0.00000       0.00000       0.00000       0.00000       0.00000
  13  11 2271.1588    1.0907  0.6960 10.6893 -0.0012  0.0298   0.0360   0.0618    0.0932   0.0000   432.6949      -5.06776       4.20889    -0.0323585      -9.15035       6.15455       1.09744      0.128869       3.77930      -1.58472     -0.180354      0.586037     -0.683586      0.137188     -0.149983    -0.0424748     0.0290881    -0.0367295     0.0124393   -0.00115009   0.000416755  -0.000350706   0.000225547   9.73513e-06  -6.49284e-07   8.98398e-08       0.00000       0.00000       0.00000       0.00000       0.00000       0.00000       0.00000       0.00000       0.00000       0.00000       3.38312       4.41649       4.79875       4.57084       4.46236       3.31364       3.01108       2.27954       1.67545       1.22736      0.771985      0.555071      0.349133      0.182246      0.110165     0.0598135     0.0289921     0.0153535    0.00542831    0.00243509   0.000894399   0.000268327   8.13941e-05   2.26878e-05   4.59150e-06   5.54299e-07       0.00000       0.00000       0.00000       0.00000       0.00000       0.00000       0.00000       0.00000       0.00000       0.00000
  13  12 2411.9324    1.4220  0.8266 11.1964  0.0010  0.0307   0.0444   0.0762    0.0982   0.0000   436.5291      0.745516       4.57316      -3.11807      -4.40719      -3.45301      -5.91395       2.27809      -1.21095     -0.981906       1.01804      0.104825     -0.466859     0.0151116      0.230336     0.0447093    -0.0128190    0.00335842   -0.00360772  -0.000868140  -0.000682689  -0.000201853   0.000136490  -2.56976e-05   1.87305e-06   1.49469e-06       0.00000       0.00000       0.00000       0.00000       0.00000       0.00000       0.00000       0.00000       0.00000       0.00000       3.36560       4.83500       4.82438       4.77974       4.59715       3.49307       3.14852       2.28594       1.75185       1.25567      0.815012      0.570987      0.339568      0.206632      0.121698     0.0591956     0.0326926     0.0137026    0.00661502    0.00226928   0.000947975   0.000295868   8.26185e-05   2.31589e-05   5.06781e-06   6.68867e-07       0.00000       0.00000       0.00000       0.00000       0.00000       0.00000       0.00000       0.00000       0.00000       0.00000
  13  13 2551.7487    1.8455  1.0070 11.6087 -0.0039  0.0321   0.0531   0.0886    0.1824   0.0000   435.2667      0.315703       10.0842      -2.49352      -3.54159      -9.19113       5.58024       1.54270      -3.63618     -0.845778       1.23858     -0.458090     -0.383461      0.132726     0.0925143     0.0912934    -0.0260262   -0.00130050     0.0121607   -0.00145128   -0.00115915  -0.000511816   4.42892e-05  -1.85003e-05   9.45390e-07  -6.42524e-07       0.00000       0.00000       0.00000       0.00000       0.00000       0.00000       0.00000       0.00000       0.00000       0.00000       3.88524       4.72966       4.81351       5.26658       4.42229       3.91770       3.42762       2.58728       1.94927       1.51549      0.984568      0.599029      0.389854      0.242023      0.136045     0.0706766     0.0329463     0.0158230    0.00707977    0.00293171    0.00102819   0.000318380   8.77659e-05   2.16500e-05   4.40449e-06   6.82720e-07       0.00000       0.00000       0.00000       0.00000       0.00000       0.00000       0.00000       0.00000       0.00000       0.00000
  13  14 2691.7692    2.3777  0.9167 12.2333 -0.0064  0.0356   0.0781   0.0768    0.2038   0.0000   439.7454       5.61387       20.2768      -1.77119      -2.22329      -5.19195     -0.933975      -5.06664       2.79121      -1.30302     -0.916696      0.832099      0.356498      0.143258    -0.0978880     0.0584032     0.0155159    0.00300067   -0.00714985    0.00153303  -0.000930781  -0.000256434  -3.38291e-05   7.67230e-06   1.15557e-06  -6.86573e-07       0.00000       0.00000       0.00000       0.00000       0.00000       0.00000       0.00000       0.00000       0.00000       0.00000       4.12315       5.03138       5.39388       5.03649       5.26949       4.10224       3.69291       2.79266       2.20847       1.72692       1.00270      0.740787      0.448342      0.275716      0.155759     0.0804428     0.0421650     0.0162171    0.00824363    0.00293686    0.00122472   0.000382992   9.60870e-05   2.88735e-05   5.73526e-06   6.45555e-07       0.00000       0.00000       0.00000       0.00000       0.00000       0.00000       0.00000       0.00000       0.00000       0.00000
  13  15 2832.2152    3.0773  0.7524 12.5742 -0.0166  0.0279   0.0988   0.0674    0.2186   0.0000   437.1191       12.4109       18.2958      -7.11822       3.91395       5.09698       2.34191      -3.34861      -1.44843      -1.53301       1.74287     -0.403039      0.131780    0.00881115      0.134970    -0.0210888     0.0167981    0.00284141    0.00421717   -0.00387056  -0.000939166   0.000627071   1.16945e-05  -3.02650e-06  -3.28507e-06  -1.05996e-06       0.00000       0.00000       0.00000       0.00000       0.00000       0.00000       0.00000       0.00000       0.00000       0.00000       3.32533       4.27615       4.59955       4.24406       4.28684       3.41132       2.84131       2.32226       1.54791       1.21705      0.815548      0.561825      0.342655      0.192615      0.109332     0.0556481     0.0296552     0.0130527    0.00606071    0.00224376   0.000862237   0.000266080   8.03371e-05   2.22774e-05   4.13927e-06   5.23886e-07       0.00000       0.00000       0.00000       0.00000       0.00000       0.00000       0.00000       0.00000       0.00000       0.00000
  13  16 2972.7253    3.5290  0.7881 13.3129 -0.0047  0.0295   0.1144   0.0734    0.1242   0.0000   437.9276       6.32518       16.8761       4.61947      0.699548      -3.31799     -0.457759      -3.38709     0.0256623      -3.57758      -1.35022   -0.00713583      0.364067     0.0942240      0.105841    -0.0846675     0.0369670     0.0170077   -0.00312611    0.00150246  -0.000107431  -0.000177365   1.16208e-05   2.81695e-05   9.97354e-07   2.33837e-07       0.00000       0.00000       0.00000       0.00000       0.00000       0.00000       0.00000       0.00000       0.00000       0.00000       3.52277       4.08694       4.42840       4.59052       4.10905       3.47985       2.93004       2.45742       1.86914       1.20595      0.862502      0.623511      0.346150      0.201529      0.115926     0.0611536     0.0340277     0.0152975    0.00642408    0.00219705   0.000872263   0.000302743   8.27278e-05   1.97988e-05   4.09373e-06   5.62367e-07       0.00000       0.00000       0.00000       0.00000       0.00000       0.00000       0.00000       0.00000       0.00000       0.00000
  13  18 3252.4834    3.5256  1.0587 13.4911 -0.0153  0.0360   0.1004   0.0904    0.1052   0.0000   439.9816      -6.26932       18.4999       3.99725      -3.54879      -10.0421       2.10415      -2.90530      -2.24861      -1.22012      -1.17557      -1.39525      0.387760      0.293784     0.0202755     0.0270905    0.00536747     0.0248656   -0.00320448    0.00226115   -0.00157471   0.000294383   5.07604e-05  -8.14584e-06   2.52860e-06  -1.28649e-06       0.00000       0.00000       0.00000       0.00000       0.00000       0.00000       0.00000       0.00000       0.00000       0.00000       3.98969       5.26941       5.53198       5.59820       4.82431       4.44914       3.44247       2.77372       2.15143       1.50564      0.998271      0.675820      0.431317      0.242601      0.145118     0.0783656     0.0380674     0.0192452    0.00729590    0.00316739    0.00117942   0.000368121   0.000108343   2.54929e-05   5.13872e-06   7.99807e-07       0.00000       0.00000       0.00000       0.00000       0.00000       0.00000       0.00000       0.00000       0.00000       0.00000
  13  19 3392.4531    3.0872  1.8356 12.6390 -0.0079  0.0459   0.0669   0.1134    0.0860   0.0000   446.0027       8.74244       11.2265      -4.55783      -8.01821      -4.02977       6.16215      -2.66480       4.16337      -2.11716       1.11254      0.477219     -0.763402     -0.365097      0.120840     0.0498476     0.0114925    0.00539125    0.00677691    0.00152634   -0.00226000   0.000121070   0.000427111   9.23748e-06   6.93759e-07   2.54180e-06       0.00000       0.00000       0.00000       0.00000       0.00000       0.00000       0.00000       0.00000       0.00000       0.00000       5.36382       6.92134       7.09624       7.02361       6.39508       5.53936       4.90215       3.71095       2.94651       2.10386       1.43444      0.895448      0.583710      0.345239      0.191598      0.104321     0.0485577     0.0239766    0.00979739    0.00431354    0.00148251   0.000486007   0.000140151   3.34370e-05   7.11613e-06   9.64101e-07       0.00000       0.00000       0.00000       0.00000       0.00000       0.00000       0.00000       0.00000       0.00000       0.00000
  13  20 3532.5702    2.6101  2.5205 12.4253 -0.0070  0.0552   0.0506   0.1437    0.0676   0.0000   429.4580       12.3782      0.597921     0.0476995      -23.5665      -4.45397       2.01741      -6.68753      -9.52773      -5.27945       2.51170      -1.65673      0.625723    -0.0523474     -0.107712     0.0672165    -0.0729961    0.00831087  -0.000142725  -0.000279109  -0.000586544   0.000806894   4.12043e-05  -3.85591e-05   8.60992e-06   1.11449e-06       0.00000       0.00000       0.00000       0.00000       0.00000       0.00000       0.00000       0.00000       0.00000       0.00000       6.72123       9.09900       9.40982       9.25835       8.42406       7.37886       5.84728       4.66948       3.47879       2.50046       1.70115       1.15028      0.701234      0.426990      0.231931      0.125428     0.0642934     0.0284617     0.0128666    0.00497258    0.00180995   0.000628336   0.000175467   4.35650e-05   8.49137e-06   1.21125e-06       0.00000       0.00000       0.00000       0.00000       0.00000       0.00000       0.00000       0.00000       0.00000       0.00000
  13  21 3673.2184    2.1635  3.3904 11.8465 -0.0046  0.0650   0.0366   0.1727    0.0623   0.0000   452.3911       4.11634       8.86478       17.3152      -5.10014      -1.93823       8.97639      -3.65754      -3.63471      -6.39253     -0.424914     -0.413718      0.758775     -0.731463     -0.341694     -0.245164      0.112086     0.0158685    -0.0131262   -0.00632052   0.000634616   0.000410348   7.78273e-05  -4.03503e-05   1.16439e-05  -2.01658e-07       0.00000       0.00000       0.00000       0.00000       0.00000       0.00000       0.00000       0.00000       0.00000       0.00000       7.73359       9.62144       9.95887       10.2088       9.35130       8.09470       6.87488       5.32532       3.91892       2.87427       2.06852       1.39344      0.877944      0.503676      0.278758      0.152692     0.0737499     0.0370600     0.0148922    0.00623789    0.00216929   0.000709018   0.000200775   4.84746e-05   9.75431e-06   1.34012e-06       0.00000       0.00000       0.00000       0.00000       0.00000       0.00000       0.00000       0.00000       0.00000       0.00000
  13  22 3813.8112    1.7690  5.2974 11.4124 -0.0046  0.0888   0.0259   0.2370    0.0521   0.0000   447.0946       26.2050       23.2790       1.38276    -0.0343416      -7.50931      -3.41362      -16.9664       4.36296       2.73638       1.62852     -0.410439      0.889804      0.141790      0.525901     0.0263938     0.0280943     0.0674100   -0.00226266    0.00327710   -0.00750446   -0.00138490  -0.000117801  -9.84802e-05  -2.22151e-05   2.25177e-06       0.00000       0.00000       0.00000       0.00000       0.00000       0.00000       0.00000       0.00000       0.00000       0.00000       10.0314       12.9154       13.7162       13.1666       12.2907       10.9398       9.36319       7.54341       5.65593       4.11805       2.89576       1.89813       1.18292      0.709450      0.381962      0.213100      0.103213     0.0494698     0.0213641    0.00881752    0.00311569    0.00104577   0.000299476   7.29372e-05   1.40530e-05   1.87611e-06       0.00000       0.00000       0.00000       0.00000       0.00000       0.00000       0.00000       0.00000       0.00000       0.00000
  13  23 3954.6284    1.4223  6.2453 11.2135 -0.0048  0.1054   0.0217   0.2852    0.0505   0.0000   406.8987       42.4118       5.20644      -23.7745       13.1449       9.48034      -8.68967       11.3875      -1.98508      -8.31938      0.361446       3.47693      -1.70003      -2.20952      0.829114      0.105152     -0.276757    0.00999896     0.0376971    0.00959183   -0.00693076   0.000879890  -0.000430173   0.000100917  -2.11233e-05  -3.47345e-06       0.00000       0.00000       0.00000       0.00000       0.00000       0.00000       0.00000       0.00000       0.00000       0.00000       12.4920       15.5737       16.6893       16.6403       15.5276       13.4820       10.6666       8.97317       6.59976       4.88553       3.38413       2.23553       1.44172      0.867398      0.488955      0.266287      0.133601     0.0609010     0.0269030     0.0105611    0.00377136    0.00121740   0.000354334   8.56081e-05   1.54732e-05   2.16566e-06       0.00000       0.00000       0.00000       0.00000       0.00000       0.00000       0.00000       0.00000       0.00000       0.00000
  13  24 4095.5940    1.2051  8.1392 10.9267 -0.0054  0.1303   0.0177   0.3708    0.0478   0.0000   418.0434       35.0973       34.2156      -11.7775      -33.8273       1.32271      0.267211       2.14902      0.982643      -3.07543       4.50320       4.45114       1.13627      -2.25767     -0.754464      0.473950      0.371380     -0.189696    -0.0390677   0.000126288  -0.000348949   0.000156990   0.000277381  -7.19954e-06  -1.51629e-05   5.15092e-06       0.00000       0.00000       0.00000       0.00000       0.00000       0.00000       0.00000       0.00000       0.00000       0.00000       15.5473       19.1681       20.5617       20.3616       18.3760       16.5627       13.6751       11.1118       8.46674       6.18327       4.26564       2.82910       1.75369       1.08642      0.630279      0.323214      0.170877     0.0767239     0.0351800     0.0131420    0.00486974    0.00155832   0.000434186   0.000101535   1.90893e-05   2.66159e-06       0.00000       0.00000       0.00000       0.00000       0.00000       0.00000       0.00000       0.00000       0.00000       0.00000
  13  26 4377.8916    0.8084 11.9607 10.6245 -0.0126  0.2210   0.0152   0.6417    0.0417   0.0000   373.2708      -3.67480       30.7381       23.0894       50.9811      -17.3993       5.24133      -12.7998      -22.6898      -1.35998       12.8640      -9.10083      -8.41845       3.10474       4.07557     -0.227179     -0.182953     0.0708820     0.0185990     0.0224855    0.00805911    0.00134028   -0.00141425   0.000310254  -1.27233e-05  -1.85139e-06       0.00000       0.00000       0.00000       0.00000       0.00000       0.00000       0.00000       0.00000       0.00000       0.00000       25.2377       32.2265       34.7439       33.7158       31.6009       27.6074       23.4277       18.8442       14.6081       10.5136       7.39606       4.93996       3.15291       1.89494       1.10437      0.606637      0.293910      0.150273     0.0598224     0.0248774    0.00870760    0.00280407   0.000780216   0.000182813   3.52718e-05   4.58132e-06       0.00000       0.00000       0.00000       0.00000       0.00000       0.00000       0.00000       0.00000       0.00000       0.00000
  14   9 2017.0318    0.5733  0.5589 10.2213 -0.0108  0.0269   0.0220   0.0644    0.0691   0.0000   438.7436      -1.98130       11.6086       1.35522       4.52773     -0.795063      -1.53930      -1.32557      0.641235     -0.691095     -0.974815     -0.216907    0.00516506     0.0685207     -0.155781    -0.0548925    0.00590627     0.0756533  -0.000402988   -0.00226209  -0.000702439   0.000471079   0.000178277  -0.000142877  -2.37789e-05   2.78878e-06   1.21377e-06   1.35476e-08       0.00000       0.00000       0.00000       0.00000       0.00000       0.00000       0.00000       0.00000       2.64824       3.74876       3.62281       3.73499       3.67898       2.76878       2.83732       1.94779       1.72374       1.14033      0.851159      0.587536      0.346409      0.236673      0.127480     0.0790436     0.0369817     0.0213429    0.00983001    0.00415090    0.00172156   0.000672606   0.000211197   7.82565e-05   1.88277e-05   4.93580e-06   1.21426e-06   1.39751e-07       0.00000       0.00000       0.00000       0.00000       0.00000       0.00000       0.00000       0.00000
  14  10 2162.5746    0.7898  0.6269 10.4588 -0.0111  0.0370   0.0288   0.0673    0.0739   0.0000   443.1173       2.09182       5.10652      -4.37224      -2.88335       1.23403       2.16011      -3.57760       2.90610     0.0177096   -0.00105634   -0.00655721     0.0230619      0.110223     -0.222075    -0.0249232    -0.0170695   -0.00342314    0.00658236   -0.00114166  -0.000276662   -0.00118191   1.84240e-05  -7.53984e-05   1.90673e-05  -8.13317e-06   4.25265e-07  -1.30692e-08       0.00000       0.00000       0.00000       0.00000       0.00000       0.00000       0.00000       0.00000       3.80585       4.07735       5.22998       5.35376       3.76917       4.16011       3.86484       2.35136       2.00123       1.95924       1.02154      0.676791      0.532022      0.359545      0.139650      0.106464     0.0651021     0.0294467     0.0102410    0.00554803    0.00288099    0.00123860   0.000373361   0.000111009   1.95933e-05   6.39037e-06   1.08645e-06   1.62821e-07       0.00000       0.00000       0.00000       0.00000       0.00000       0.00000       0.00000       0.00000
  14  11 2305.6991    1.2001  0.6460 10.9493 -0.0052  0.0300   0.0393   0.0607    0.0838   0.0000   444.4067     -0.550102       10.7148     -0.172402       3.52172       1.23492      -1.82420      -1.47633      0.999635      0.612650      -1.33540      0.230554    -0.0467880      0.250401     0.0743395     -0.121160     0.0365047     0.0141234    -0.0123864   0.000799495   -0.00207593    0.00108778  -4.72992e-05   4.53705e-05  -1.14139e-05   2.46079e-06   1.40790e-06  -2.65848e-07       0.00000       0.00000       0.00000       0.00000       0.00000       0.00000       0.00000       0.00000       3.26189       3.82529       4.07791       4.46698       3.62801       3.12876       3.11202       2.56736       1.76835       1.39835       1.04038      0.655913      0.399596      0.266053      0.151644     0.0931489     0.0424744     0.0256334     0.0102285    0.00607881    0.00205457   0.000930417   0.000245427   8.00482e-05   2.01232e-05   5.18049e-06   1.05714e-06   1.52385e-07       0.00000       0.00000       0.00000       0.00000       0.00000       0.00000       0.00000       0.00000
  14  12 2446.7586    1.4803  0.8184 11.4584 -0.0038  0.0323   0.0459   0.0715    0.0889   0.0000   432.7032       1.28732       11.6084       2.33484       1.90161      -6.25750     -0.308791     -0.918634     -0.907123    -0.0290753      0.833740      -1.05000      0.473087     -0.287904     -0.405311     0.0586206      0.124114    -0.0342246    0.00685626    0.00579204  -0.000926835  -0.000285084   0.000214156  -2.82058e-05  -1.87535e-05   6.40180e-06   5.97284e-07   1.39827e-07       0.00000       0.00000       0.00000       0.00000       0.00000       0.00000       0.00000       0.00000       3.00545       4.51062       4.37068       4.71012       4.15775       3.67791       2.98300       2.51637       1.90961       1.36185       1.00918      0.673054      0.458346      0.275660      0.156919     0.0972760     0.0475206     0.0268962     0.0119182    0.00554224    0.00209653   0.000911194   0.000275018   9.58154e-05   2.70710e-05   6.32507e-06   1.30589e-06   1.97880e-07       0.00000       0.00000       0.00000       0.00000       0.00000       0.00000       0.00000       0.00000
  14  13 2587.3541    1.9668  0.8936 11.8788 -0.0009  0.0329   0.0578   0.0706    0.1127   0.0000   438.2823       4.46478       19.3237       8.98272      -8.79185      -8.54581      -1.31348     -0.247534       1.56142      -2.63570       1.67941      0.367224     0.0278957      0.174857      0.523184    -0.0450888    -0.0478107   -0.00781844   -0.00258543    0.00530819    0.00334467   0.000531088  -0.000128366   1.13821e-05  -7.04442e-06  -4.99320e-06  -4.01838e-07  -2.53362e-07       0.00000       0.00000       0.00000       0.00000       0.00000       0.00000       0.00000       0.00000       3.60279       4.56630       4.83192       4.52267       4.61327       3.61768       3.61859       2.53645       2.08032       1.50789       1.06846      0.797453      0.441139      0.317506      0.171806     0.0973469     0.0512352     0.0236127     0.0132577    0.00501311    0.00247777   0.000807786   0.000289436   9.77436e-05   2.11974e-05   6.56642e-06   1.37812e-06   1.43613e-07       0.00000       0.00000       0.00000       0.00000       0.00000       0.00000       0.00000       0.00000
  14  15 2869.2367    3.1961  1.0308 12.4333 -0.0150  0.0325   0.0914   0.0787    0.2855   0.0000   437.5557       10.4145       10.0260     -0.963842      0.351404      -4.44960      -2.92385      -6.42320     -0.363387     -0.521544      0.918218      -2.05607      0.936168      0.413141    -0.0818414    -0.0269471     0.0379419    -0.0134045   -0.00686032   0.000471980    0.00412335   0.000253145  -0.000573210   8.49918e-05   4.87977e-05  -4.21613e-07  -1.46044e-06   1.57483e-07       0.00000       0.00000       0.00000       0.00000       0.00000       0.00000       0.00000       0.00000       3.74072       4.58293       4.54391       4.94736       4.59337       4.07229       3.31592       2.76911       2.08981       1.46144       1.06550      0.813951      0.527345      0.315246      0.181878     0.0990597     0.0586651     0.0280889     0.0143023    0.00572815    0.00246281   0.000841962   0.000314537   9.48235e-05   2.58795e-05   5.96391e-06   1.12861e-06   1.62732e-07       0.00000       0.00000       0.00000       0.00000       0.00000       0.00000       0.00000       0.00000
  14  16 3010.2049    3.7089  0.9714 12.3119  0.0014  0.0310   0.1047   0.0737    0.3456   0.0000   434.3697       6.09231       11.9223       2.55637       1.64455     -0.246405       2.84380      -4.55457      -2.32560     -0.187406       2.09299     -0.213698      -1.12138      0.251386     0.0389043     0.0662700    -0.0445741     0.0366820     0.0166410   -0.00372240   -0.00299362    0.00188993  -0.000385647  -0.000118813   2.11944e-05   1.34694e-05  -2.71147e-06   7.18140e-09       0.00000       0.00000       0.00000       0.00000       0.00000       0.00000       0.00000       0.00000       3.31268       4.47253       4.73920       4.61663       4.30739       3.60667       3.25882       2.45353       1.84819       1.35745      0.988517      0.652860      0.432975      0.261847      0.155140     0.0850832     0.0453938     0.0234195     0.0104592    0.00523227    0.00206022   0.000810956   0.000276025   8.43755e-05   2.41897e-05   5.80984e-06   1.20106e-06   1.52597e-07       0.00000       0.00000       0.00000       0.00000       0.00000       0.00000       0.00000       0.00000
  14  17 3150.5688    3.6923  0.8901 13.5457 -0.0041  0.0307   0.1096   0.0773    0.1262   0.0000   435.6141       8.50385       10.4836      -5.92814       6.98803      -6.68075      -6.81355      -5.26614     -0.789954      0.667865      0.447426    -0.0798587     0.0352551      0.229519     -0.366662    0.00130085    -0.0399758   -0.00594517   4.21830e-05    0.00716010    0.00120141  -0.000760397   -0.00106583  -8.56893e-06   7.63619e-06  -3.39338e-06  -7.05223e-07  -3.68837e-09       0.00000       0.00000       0.00000       0.00000       0.00000       0.00000       0.00000       0.00000       3.34158       4.26659       4.31984       4.43386       4.00401       3.72037       3.19321       2.51797       2.04847       1.51438       1.02248      0.715303      0.461496      0.276238      0.171323     0.0889610     0.0503871     0.0233313     0.0117035    0.00474930    0.00214703   0.000781446   0.000313428   8.95796e-05   2.40725e-05   5.73731e-06   1.13645e-06   1.58652e-07       0.00000       0.00000       0.00000       0.00000       0.00000       0.00000       0.00000       0.00000
  14  18 3290.9571    3.3326  1.3628 13.4027 -0.0141  0.0404   0.0855   0.1024    0.0917   0.0000   438.3350       19.1946       20.0012      -3.61663      -5.01190      -4.15593       2.64722      -1.00625       2.95668       1.46346     0.0183555     0.0682557      0.165412    -0.0459555     -0.271071     0.0649669    -0.0922924    -0.0405934     0.0418869     0.0112415   -0.00147071   -0.00135661  -6.16890e-05   7.37099e-05   1.06803e-05  -1.36330e-05   8.82108e-08   1.06277e-07       0.00000       0.00000       0.00000       0.00000       0.00000       0.00000       0.00000       0.00000       4.30078       5.64993       5.95416       6.06406       5.41946       4.99186       4.07085       3.15640       2.58766       1.90325       1.37386      0.839326      0.586190      0.374324      0.212576      0.127809     0.0685048     0.0334603     0.0161854    0.00683057    0.00310049    0.00119040   0.000392195   0.000124783   3.39415e-05   7.44956e-06   1.51200e-06   2.12416e-07       0.00000       0.00000       0.00000       0.00000       0.00000       0.00000       0.00000       0.00000
  14  19 3431.5241    2.8931  1.7640 13.1254 -0.0018  0.0483   0.0674   0.1165    0.0779   0.0000   442.8973       28.6930       17.1329       16.2229       5.27449      -10.7421      -9.83278      -2.33165       2.03026       2.52451     -0.582909      -1.44494      0.706631    -0.0549371     -0.254619     -0.185040     0.0117279     0.0143192    0.00821903   -0.00247434   -0.00216496    0.00178184  -0.000343875  -0.000136846   7.58903e-06   1.15347e-06  -9.88750e-07  -5.09679e-07       0.00000       0.00000       0.00000       0.00000       0.00000       0.00000       0.00000       0.00000       5.42252       6.95364       7.51426       7.50475       7.13420       5.92003       5.09679       3.90558       3.08108       2.28590       1.58514       1.09687      0.726047      0.433103      0.273888      0.153530     0.0784906     0.0411593     0.0192041    0.00873019    0.00334305    0.00136960   0.000479489   0.000141378   3.95015e-05   9.62603e-06   1.89169e-06   2.33343e-07       0.00000       0.00000       0.00000       0.00000       0.00000       0.00000       0.00000       0.00000
  14  20 3572.2840    2.3353  2.6732 12.3946 -0.0089  0.0607   0.0446   0.1439    0.0627   0.0000   425.2108       16.2096       6.09159      -1.50425      -3.57857      -4.91180      -2.12166      -1.32526      -9.07191      -1.59851       2.42504      -2.16525     -0.558849     0.0445236      0.267369     -0.408721     0.0469158     0.0191789    0.00868017    -0.0151011   -0.00227337    0.00113977   0.000840278   0.000123852  -0.000135673  -7.63616e-06  -2.28323e-06   5.58372e-07       0.00000       0.00000       0.00000       0.00000       0.00000       0.00000       0.00000       0.00000       6.47833       8.72243       8.63662       9.14397       8.30531       7.29709       6.15968       5.18222       3.87479       2.99760       1.98969       1.45482      0.887369      0.562515      0.340832      0.186450      0.102209     0.0515350     0.0240796     0.0110546    0.00435522    0.00163382   0.000594758   0.000181367   4.94147e-05   1.28530e-05   2.33528e-06   3.43542e-07       0.00000       0.00000       0.00000       0.00000       0.00000       0.00000       0.00000       0.00000
  14  21 3713.2869    2.0286  4.0588 11.6888 -0.0015  0.0705   0.0314   0.1867    0.0596   0.0000   441.1931       17.1674       28.6968      -13.2720       10.3975      0.930286       4.73476      0.738359      -10.3664      -2.13633      -1.69791     0.0170406      -1.77209      0.792629      0.214916     0.0688556    -0.0885873     0.0635633    -0.0113487     0.0104451   -0.00464264   0.000577055  -0.000137130  -4.75755e-05  -2.08332e-05   2.62677e-05  -6.95674e-06   5.28358e-07       0.00000       0.00000       0.00000       0.00000       0.00000       0.00000       0.00000       0.00000       8.08725       10.4234       11.4491       11.1154       10.1763       9.05494       7.61393       6.05712       4.56195       3.48850       2.38054       1.69104       1.08335      0.677781      0.392326      0.231934      0.116379     0.0612559     0.0296088     0.0128778    0.00538085    0.00215196   0.000724750   0.000227911   5.94109e-05   1.45986e-05   2.61097e-06   3.41799e-07       0.00000       0.00000       0.00000       0.00000       0.00000       0.00000       0.00000       0.00000
  14  22 3854.3272    1.6489  5.4206 11.3617 -0.0046  0.0894   0.0240   0.2366    0.0520   0.0000   447.5656       9.98997       1.22567       3.96786     -0.898634      -14.8857       11.3763      0.114165       4.16859      -2.41582      -11.6123     -0.743001       2.76913     -0.409821      -1.03482     -0.202657     0.0144065    -0.0445364    -0.0132324    -0.0138243   -0.00275941   -0.00133918   0.000765331   5.63203e-05  -0.000125475  -7.41320e-06   3.23207e-06  -2.94415e-07       0.00000       0.00000       0.00000       0.00000       0.00000       0.00000       0.00000       0.00000       9.31643       12.4424       12.9885       12.7879       12.0624       11.0411       9.06766       7.66022       5.87805       4.46293       3.15071       2.16313       1.36416      0.893292      0.510443      0.292688      0.156823     0.0785578     0.0366519     0.0165874    0.00691324    0.00264080   0.000918709   0.000303232   8.15853e-05   1.99724e-05   3.55612e-06   4.83639e-07       0.00000       0.00000       0.00000       0.00000       0.00000       0.00000       0.00000       0.00000
  14  23 3995.4817    1.3432  7.5301 11.0821 -0.0041  0.1165   0.0194   0.3244    0.0483   0.0000   427.3603       24.3357       32.4664      -3.13541      -3.07350      -18.3435       8.26684       3.53945      -5.47161      -2.22292      -9.70439      -3.56427      -1.15864      0.262203      0.313360      0.618124     -0.394978     -0.190257     0.0711615    -0.0143499    -0.0169470   -0.00632723    0.00116940   0.000952515   4.46645e-05   3.36149e-05  -3.98358e-06  -4.89375e-07       0.00000       0.00000       0.00000       0.00000       0.00000       0.00000       0.00000       0.00000       12.5014       15.7314       16.9884       16.9473       16.1034       14.4638       11.6650       9.70171       7.62827       5.75157       4.07776       2.79562       1.83153       1.16894      0.726438      0.403725      0.225090      0.110396     0.0531113     0.0233336    0.00982505    0.00358611    0.00129034   0.000392244   0.000106925   2.47016e-05   4.42609e-06   5.90217e-07       0.00000       0.00000       0.00000       0.00000       0.00000       0.00000       0.00000       0.00000
  14  24 4136.6075    1.1217  9.3073 10.8531 -0.0041  0.1481   0.0171   0.4096    0.0483   0.0000   441.7995       43.7602       33.5094      -6.99624      -13.2131       11.2801     -0.187329      -1.61644       10.9528      -2.58717      -8.29811       5.75117       1.41259      0.124165     -0.709321      0.596969      0.281954      0.117010     0.0352089     0.0190713    -0.0171086   -0.00195388    0.00198667   0.000775473  -0.000135410   1.23574e-05   1.38920e-06  -1.11718e-06       0.00000       0.00000       0.00000       0.00000       0.00000       0.00000       0.00000       0.00000       15.3605       20.7421       21.1276       21.5275       20.2158       17.5139       15.7849       12.1552       10.4765       7.07080       5.50206       3.57219       2.38196       1.49840      0.877170      0.508477      0.269489      0.138643     0.0655922     0.0294830     0.0121709    0.00469271    0.00158160   0.000519469   0.000140491   2.99704e-05   6.56096e-06   7.99017e-07       0.00000       0.00000       0.00000       0.00000       0.00000       0.00000       0.00000       0.00000
  14  25 4278.1730    0.8836 10.4716 10.7152 -0.0186  0.1853   0.0157   0.5134    0.0452   0.0000   430.9583       29.6196      -2.14418      -49.0481       8.39600      -11.1536       31.9009       19.1394      -9.43581      -2.08252       6.74855       11.7754      0.614944      -2.84219       1.75430     -0.464520     0.0101244      0.644557      0.103444    -0.0605467    -0.0228106     0.0107003    0.00501626   0.000555426  -0.000625141  -9.56128e-05   1.27726e-05   2.23877e-06       0.00000       0.00000       0.00000       0.00000       0.00000       0.00000       0.00000       0.00000       19.9687       25.1908       27.7037       26.6058       25.1143       22.3970       19.6530       15.7886       12.5939       9.47850       6.70503       4.71094       3.11311       1.97752       1.18217      0.689329      0.376996      0.199957     0.0912063     0.0432929     0.0169841    0.00662091    0.00222491   0.000677246   0.000174358   3.96819e-05   7.29325e-06   9.00055e-07       0.00000       0.00000       0.00000       0.00000       0.00000       0.00000       0.00000       0.00000
  14  26 4420.0301    0.7462 12.1357 10.6120 -0.0080  0.2338   0.0147   0.6497    0.0399   0.0000   402.2152       21.8301       16.0346      -46.4139       18.7880       35.1588       12.9477       19.2528       5.00502      -10.9352       20.7525       6.05456      -1.65326       1.95893     -0.649095     -0.188070       1.54225     -0.379953     -0.302561     0.0395561   -0.00649699    0.00570925   -0.00551142   -0.00103040  -0.000442156   3.40236e-05  -1.15790e-05  -2.16351e-06       0.00000       0.00000       0.00000       0.00000       0.00000       0.00000       0.00000       0.00000       24.4733       31.3364       34.5168       33.5165       31.6446       28.3618       24.3494       19.6253       15.8651       11.7618       8.43396       5.84629       3.80016       2.45403       1.48668      0.835738      0.475652      0.240455      0.112987     0.0521392     0.0213935    0.00790637    0.00278305   0.000844480   0.000224285   5.09585e-05   9.46896e-06   1.18524e-06       0.00000       0.00000       0.00000       0.00000       0.00000       0.00000       0.00000       0.00000
  15  10 2195.8644    0.9296  0.6117 10.6376  0.0041  0.0269   0.0296   0.0557    0.0775   0.0000   437.9963      0.776247       19.5993     -0.213638      -1.20256       1.84347      -2.83051       3.14736     -0.423902      0.649008      0.379912     -0.563892     -0.496333     -0.101877      0.185072      0.148270    -0.0145539    -0.0109081    -0.0207882    0.00437090    0.00365039   0.000587834  -2.49616e-05   0.000193552  -8.25329e-05   2.18906e-05  -1.74735e-06  -2.27538e-07  -3.43036e-07   1.38617e-08       0.00000       0.00000       0.00000       0.00000       0.00000       0.00000       2.61173       3.59257       3.68923       3.49871       3.36908       2.76127       2.81949       2.23262       1.82103       1.42050      0.959506      0.674684      0.433046      0.274029      0.172571     0.0889721     0.0565831     0.0295450     0.0152601    0.00694928    0.00330966    0.00145226   0.000578508   0.000204531   7.56285e-05   1.97667e-05   5.59970e-06   1.43273e-06   2.83949e-07   3.25632e-08       0.00000       0.00000       0.00000       0.00000       0.00000       0.00000
  15  11 2339.5633    1.2272  0.8489 11.0125 -0.0042  0.0309   0.0346   0.0726    0.0877   0.0000   438.4662       2.76730       13.3204      -2.83072      0.497222      -2.73173      -2.53248      -1.64998       1.43687       1.27513       1.22824      0.647852      0.264830      0.154473     -0.231729  -0.000605427    -0.0457092    -0.0126489   0.000171265     0.0111115   -0.00521670   -0.00107388  -0.000226215  -8.87904e-05  -1.25993e-05  -1.12915e-05   2.65311e-06   1.28831e-06   1.22326e-07  -4.29212e-08       0.00000       0.00000       0.00000       0.00000       0.00000       0.00000       3.01434       4.10274       4.19944       4.19229       4.09396       3.33868       3.33181       2.40193       2.02136       1.43263       1.07186      0.807143      0.520306      0.328512      0.215436      0.116548     0.0676236     0.0346666     0.0173660    0.00966134    0.00376400    0.00188496   0.000640653   0.000246335   8.67681e-05   2.40023e-05   6.31651e-06   1.56356e-06   3.37805e-07   3.79330e-08       0.00000       0.00000       0.00000       0.00000       0.00000       0.00000
  15  15 2905.8194    3.4253  0.7821 12.7923 -0.0091  0.0280   0.0987   0.0614    0.1615   0.0000   442.4822       6.15515       8.90059      0.378480       7.05444      -6.84424     -0.836739       3.79423      0.462560     -0.623736     -0.891137      0.320283     -0.109986      0.283818     0.0111366      0.187761     0.0463904     0.0256832    -0.0157111    -0.0112265    0.00286325    0.00139424   0.000219445  -0.000133913  -3.86620e-05   2.87536e-05  -1.51732e-05  -2.49591e-06  -3.58660e-07  -2.95629e-08       0.00000       0.00000       0.00000       0.00000       0.00000       0.00000       2.80771       3.83931       3.99460       3.62984       4.02587       3.33145       3.14857       2.55225       1.85340       1.66218      0.957367      0.887500      0.481272      0.355096      0.206143      0.106878     0.0685831     0.0294941     0.0162561    0.00847933    0.00286663    0.00166405   0.000602307   0.000208329   9.23946e-05   2.67382e-05   6.16756e-06   1.99585e-06   3.03606e-07   3.43310e-08       0.00000       0.00000       0.00000       0.00000       0.00000       0.00000
  15  16 3047.1206    3.6508  0.7570 13.4781 -0.0188  0.0300   0.1312   0.0671    0.1496   0.0000   443.2298       5.59751       16.0675       2.43105     -0.799726       4.98753       3.82720       1.50567      -6.35930      -1.68300      0.683408     -0.264224     -0.951854    -0.0340912     -0.147794      0.116834    0.00656357     0.0374657    0.00168139   -0.00241362    0.00529157   0.000538793  -0.000637218  -0.000277509   7.12204e-05   2.73610e-05  -1.09633e-05   2.55714e-07   3.21181e-07   1.94523e-08       0.00000       0.00000       0.00000       0.00000       0.00000       0.00000       3.14623       4.09740       4.24989       4.12241       4.16050       3.59800       3.31169       2.41804       2.15755       1.45423       1.11064      0.768506      0.504206      0.333805      0.194792      0.131836     0.0620291     0.0362384     0.0187373    0.00790370    0.00474257    0.00145964   0.000710543   0.000251199   7.61254e-05   2.71774e-05   6.35234e-06   1.48869e-06   3.02129e-07   3.32498e-08       0.00000       0.00000       0.00000       0.00000       0.00000       0.00000
  15  17 3188.1006    3.9141  1.0763 13.1012  0.0080  0.0378   0.1115   0.0814    0.2297   0.0000   437.6095       11.3208       10.4602       5.88419       10.1143      -12.7347      -1.76515      0.369652       1.77447      -2.29150      0.638823     -0.324028     -0.658065      0.343941      0.240716      0.115121    0.00165838     0.0458985    -0.0224693    0.00248606   -0.00143983   0.000121481   0.000170572   0.000625616  -9.31544e-05  -1.11986e-05   1.49387e-05  -1.56966e-06   5.21281e-07  -8.81416e-08       0.00000       0.00000       0.00000       0.00000       0.00000       0.00000       3.32505       4.98377       4.89396       4.85238       5.07080       4.16263       3.74167       3.14304       2.44551       2.01165       1.29709       1.04049      0.646882      0.419873      0.289105      0.146923     0.0994772     0.0486897     0.0255939     0.0133080    0.00523565    0.00260328   0.000950362   0.000332173   0.000133967   3.32709e-05   9.51081e-06   2.47442e-06   4.32739e-07   5.41372e-08       0.00000       0.00000       0.00000       0.00000       0.00000       0.00000
  15  18 3328.8678    3.3640  1.4782 13.2567 -0.0043  0.0422   0.0818   0.1053    0.1161   0.0000   432.7108       10.3710     -0.389976       1.06840      -4.25404      -4.54102       3.21641       2.86676     -0.780324      -3.52242       1.14542      0.883825     -0.299311     -0.173205      0.123801      0.184716     0.0366490      0.103561  -0.000197559    0.00890127   0.000444216  -0.000826234  -0.000483871   0.000416219  -2.44112e-05  -1.02421e-05   6.58158e-07  -2.24568e-06  -7.22293e-07   3.57511e-08       0.00000       0.00000       0.00000       0.00000       0.00000       0.00000       4.32730       6.03572       6.15801       6.42784       5.95712       5.16072       4.63460       3.43224       2.89957       2.08333       1.54274       1.08340      0.738978      0.483119      0.288386      0.169835     0.0974759     0.0517661     0.0274667     0.0119795    0.00600757    0.00234559    0.00102933   0.000357577   0.000123835   3.77633e-05   9.64664e-06   2.25000e-06   4.64979e-07   5.70624e-08       0.00000       0.00000       0.00000       0.00000       0.00000       0.00000
  15  19 3470.1013    2.7122  1.8835 12.9330 -0.0045  0.0514   0.0602   0.1216    0.0830   0.0000   439.9790       12.3093       14.4438     -0.576927       1.01373       2.30976       7.44692      -5.38443      -2.55020      -4.25169       2.16306       1.67113      -1.38094      -1.76623      0.666536      0.307721     0.0636614     -0.146091     0.0263965     0.0299370    -0.0110762   0.000299453  -0.000523285   9.45990e-05  -5.72306e-05  -3.34213e-05   7.10988e-06  -1.54455e-06   3.25021e-08  -2.34550e-08       0.00000       0.00000       0.00000       0.00000       0.00000       0.00000       4.80151       6.45622       6.73065       6.69738       6.87502       5.46947       5.21084       4.17010       3.40461       2.60379       1.91178       1.32328      0.930314      0.588422      0.365627      0.237683      0.120640     0.0729908     0.0363447     0.0168699    0.00868451    0.00319908    0.00132941   0.000512483   0.000150196   4.77667e-05   1.28278e-05   2.96416e-06   5.69582e-07   6.43523e-08       0.00000       0.00000       0.00000       0.00000       0.00000       0.00000
  15  20 3611.3010    2.3437  2.8427 12.2436 -0.0177  0.0599   0.0415   0.1429    0.0681   0.0000   458.2884       5.10892       12.5900      -5.40602      -15.1950      -5.18218       7.31808      -1.58898      -5.11442      -5.37187      -1.28233      0.513456       3.32262      0.365727     -0.709129     -0.356894      0.489743      0.218273     -0.151972    -0.0182977     0.0122985     0.0118990   -0.00139042  -0.000709887   2.05263e-05  -3.98887e-05  -1.10717e-05   6.33954e-06   7.92535e-07  -2.04419e-07       0.00000       0.00000       0.00000       0.00000       0.00000       0.00000       6.06993       7.54738       8.40554       8.10314       8.00578       6.96005       6.00224       5.18969       4.11004       3.00072       2.26755       1.57125       1.10796      0.687293      0.449604      0.246754      0.154853     0.0785377     0.0423664     0.0210513    0.00884283    0.00402534    0.00152102   0.000531752   0.000192692   5.36985e-05   1.54643e-05   3.24828e-06   5.79631e-07   6.88155e-08       0.00000       0.00000       0.00000       0.00000       0.00000       0.00000
  15  21 3752.6516    1.9216  4.5849 11.4736 -0.0041  0.0740   0.0281   0.1992    0.0630   0.0000   435.7270       9.14655       2.78206      -3.75260       5.83461      -15.2901      -14.5336     -0.417092     -0.597786      -1.83582     -0.521857      -3.06437      0.552902     -0.254022      0.411797     -0.150670      0.131112     -0.179356    0.00953145     0.0265298     0.0137345    0.00179819   -0.00281514   0.000348179   0.000447369   0.000112403  -1.33616e-05   1.79586e-06   7.39556e-07  -6.51768e-08       0.00000       0.00000       0.00000       0.00000       0.00000       0.00000       7.66192       9.73317       10.3328       10.3039       9.91646       8.89589       7.77721       6.24003       5.08360       3.84765       2.83861       1.95714       1.32360      0.881138      0.528332      0.322629      0.178481     0.0974969     0.0488160     0.0230454     0.0106160    0.00446399    0.00182937   0.000668577   0.000218288   6.80899e-05   1.75695e-05   3.96743e-06   7.42616e-07   8.98075e-08       0.00000       0.00000       0.00000       0.00000       0.00000       0.00000
  15  22 3894.3045    1.5977  6.4421 11.1072 -0.0061  0.0946   0.0210   0.2548    0.0530   0.0000   439.1023       6.48780       25.1659      -13.5383      -2.27505      -22.9240      -1.20771      -6.75794       4.46548       3.92011      0.489991      -4.00779      0.763343       2.22593      0.287459      0.182716     -0.311976     -0.121135   -0.00660235     0.0162482     0.0150371    0.00508993    0.00237163   -0.00101306   7.97429e-05  -0.000152880   1.37168e-05   1.34732e-05   5.74266e-07  -1.16176e-07       0.00000       0.00000       0.00000       0.00000       0.00000       0.00000       9.62183       12.2912       13.3024       12.8759       12.3215       11.2154       9.85110       8.26288       6.51236       4.94251       3.76607       2.50327       1.77337       1.12869      0.696101      0.414823      0.232819      0.128428     0.0640162     0.0316297     0.0140705    0.00625945    0.00244383   0.000903457   0.000291143   8.91712e-05   2.42431e-05   5.14987e-06   9.41018e-07   1.14737e-07       0.00000       0.00000       0.00000       0.00000       0.00000       0.00000
  15  23 4036.1058    1.2956  7.7675 11.0088 -0.0046  0.1190   0.0185   0.3218    0.0476   0.0000   432.8439       7.70371       15.0537       6.03136      -9.63551      -10.2773      -2.05442       8.71545      0.486478      -5.99362      0.707131      -6.17359       2.93545       2.50889     -0.499839    -0.0720105      0.649464    -0.0550550    -0.0368932     0.0296425  -0.000613693    -0.0111930    0.00136620    0.00165484  -0.000676640  -0.000209302   2.10432e-05  -7.52342e-07   2.55446e-07  -1.50156e-09       0.00000       0.00000       0.00000       0.00000       0.00000       0.00000       11.5633       15.2495       16.6226       16.5342       15.4391       14.2939       12.1635       10.0597       8.02865       6.16025       4.55956       3.15928       2.17564       1.40683      0.890304      0.523459      0.299668      0.164100     0.0823776     0.0400974     0.0183454    0.00797182    0.00313766    0.00116936   0.000389598   0.000116237   3.08403e-05   6.69306e-06   1.21152e-06   1.54353e-07       0.00000       0.00000       0.00000       0.00000       0.00000       0.00000
  15  24 4177.4698    1.0333  9.2810 10.7880 -0.0037  0.1433   0.0159   0.4169    0.0458   0.0000   444.4530       35.9178      -36.9087       9.37505      -12.8829      -16.6432      -9.43246       13.6316      -11.1611       10.6511       16.2468      -10.4180      -2.69286       1.25598      0.579786    -0.0324822     -0.474030    -0.0173575      0.150961     0.0172223    -0.0147316    0.00365956   -0.00108106    0.00209841   -0.00106944  -0.000298592   1.19420e-05   5.13985e-06  -4.96237e-07  -5.09824e-07       0.00000       0.00000       0.00000       0.00000       0.00000       0.00000       14.2471       18.9096       19.7214       20.6213       18.8491       17.1571       14.9609       12.1527       9.91692       7.34009       5.46597       3.94633       2.67311       1.77021       1.09221      0.653001      0.377298      0.206341      0.107734     0.0521441     0.0241513     0.0101674    0.00405039    0.00144379   0.000480025   0.000142150   3.55478e-05   7.88395e-06   1.48650e-06   1.91974e-07       0.00000       0.00000       0.00000       0.00000       0.00000       0.00000
  15  25 4319.7412    0.8575 11.6177 10.6918 -0.0138  0.1936   0.0150   0.5575    0.0411   0.0000   449.3596       20.9166       20.7413      -24.6470      -31.0573       2.64200       27.2197      -18.0969       3.38960       18.3655      -15.6548       2.11900       12.0339     -0.539106      -1.26136     -0.819916     -0.431979    -0.0638972   -0.00957657     0.0628546    -0.0237262    -0.0379451   -0.00797740    0.00257369   0.000161857   2.15335e-05  -4.47010e-05   1.12254e-05  -5.03634e-07   2.42926e-07       0.00000       0.00000       0.00000       0.00000       0.00000       0.00000       19.6040       24.7650       27.5405       26.7201       25.7892       23.3295       19.9461       16.7635       13.4506       10.0330       7.49902       5.43265       3.68516       2.39859       1.52286      0.919658      0.523600      0.289872      0.149720     0.0745516     0.0337951     0.0144137    0.00552230    0.00203683   0.000670144   0.000195779   4.98245e-05   1.08036e-05   1.90566e-06   2.30857e-07       0.00000       0.00000       0.00000       0.00000       0.00000       0.00000
  15  27 4603.2362    0.5427 13.3656 10.4224 -0.0154  0.3106   0.0118   0.7973    0.0338   0.0000   448.8142      0.568849       82.7740       30.0570       23.3023      -2.54026       25.7128       33.5246     -0.631108      -11.0752       19.5536      -4.62602      -2.61907       4.77763     -0.421725      0.724673     -0.769496     -0.437878      0.945580     -0.218875    -0.0891383     0.0154616     0.0145421   -0.00825338    0.00181649  -0.000163260   8.70029e-05  -2.48091e-05   3.71756e-06   8.79827e-08       0.00000       0.00000       0.00000       0.00000       0.00000       0.00000       30.7300       39.1181       43.3361       42.8615       41.3768       36.4921       32.3393       26.3972       21.2622       16.4498       12.0985       8.69702       6.00218       3.96742       2.54055       1.54917      0.891747      0.502355      0.266355      0.121725     0.0622767     0.0240050    0.00994067    0.00349263    0.00112762   0.000319752   8.09065e-05   1.78291e-05   3.17180e-06   3.75902e-07       0.00000       0.00000       0.00000       0.00000       0.00000       0.00000
  16   9 2081.6095    0.6346  0.5727 10.4310 -0.0091  0.0295   0.0221   0.0578    0.0667   0.0000   437.0464       2.62105       12.5015      -5.48480      -1.42034       2.69260       1.55914     -0.106003      0.232451      -1.67059     -0.688350      0.661735      0.125012     -0.513282      0.247600    -0.0676445     -0.129829     0.0165128     0.0184168    -0.0158471  -0.000798060    0.00234106    0.00204011  -0.000390606  -0.000109942   0.000139697   3.07919e-07   6.18710e-06  -2.31415e-06  -2.01549e-07   6.18268e-08   7.86617e-09       0.00000       0.00000       0.00000       0.00000       2.63129       3.53989       3.52176       3.50947       3.79435       3.41582       2.74670       2.40910       1.60702       1.59317       1.04628      0.783430      0.568605      0.319112      0.256294      0.150394     0.0907712     0.0539144     0.0230655     0.0139250    0.00648871    0.00254451    0.00133928   0.000502862   0.000174587   7.85210e-05   2.16241e-05   5.69807e-06   1.97620e-06   4.51938e-07   6.82432e-08   9.48300e-09       0.00000       0.00000       0.00000       0.00000
  16  10 2228.4150    0.9687  0.6551 10.8430 -0.0036  0.0249   0.0291   0.0582    0.0797   0.0000   438.5512      -3.00547       12.2254       3.00376      -1.90436      -3.86080      -2.19279       2.31996       4.23017     -0.165697      -1.00163      -1.00418     -0.787859      0.160889     0.0466325     0.0647709     0.0196104   -0.00658822     0.0134774   -0.00593120  -0.000681414   -0.00419540   -0.00257649  -0.000553666   0.000387130   1.94583e-05  -3.49096e-05  -5.58531e-06   1.61041e-06   1.90001e-07   9.40834e-08  -5.16950e-09       0.00000       0.00000       0.00000       0.00000       2.41169       3.18757       3.33040       3.21949       3.21593       2.86427       2.50531       2.07405       1.64278       1.29400      0.926129      0.693604      0.469741      0.309391      0.203805      0.114920     0.0756985     0.0370383     0.0211368     0.0104480    0.00537231    0.00219675    0.00105479   0.000413736   0.000166943   5.25053e-05   2.01890e-05   5.21185e-06   1.46530e-06   3.39014e-07   5.83454e-08   7.28222e-09       0.00000       0.00000       0.00000       0.00000
  16  12 2514.8316    1.7592  0.8303 11.7087  0.0037  0.0287   0.0488   0.0675    0.0922   0.0000   444.5765       6.31277       12.0829      -2.95872       7.72477      0.569514      0.783325      -2.04300     -0.712087    -0.0732353       3.27936      0.171649     0.0382207     0.0940300    -0.0682796     -0.148795     0.0972487     0.0539251     0.0305275     0.0118022   -0.00250824  -0.000129022   0.000918673  -0.000591115  -3.42495e-05   0.000106593  -8.82278e-06  -1.37865e-06   2.38128e-06  -1.15806e-07   8.92659e-08  -1.00028e-09       0.00000       0.00000       0.00000       0.00000       2.60978       3.56722       3.59175       3.62989       3.62993       3.13511       2.92401       2.29494       1.73282       1.41086       1.04570      0.769311      0.518926      0.369104      0.223059      0.137906     0.0814289     0.0430236     0.0251210     0.0115549    0.00586757    0.00267991    0.00120240   0.000482900   0.000198423   6.17270e-05   2.16159e-05   6.16703e-06   1.56345e-06   3.99408e-07   7.22368e-08   8.67219e-09       0.00000       0.00000       0.00000       0.00000
  16  13 2656.9204    2.2421  0.8501 12.1565 -0.0073  0.0266   0.0650   0.0691    0.0961   0.0000   437.4406       1.77540       11.8271      -2.76053       2.82388      -3.76442     -0.848378     -0.720816      -1.52134      -1.68852      0.402482     -0.418548      -1.44970      0.242280      0.374977     -0.298691      0.103072    -0.0103203    -0.0125056    -0.0171333    0.00679729    0.00418923   0.000578589   0.000106786  -2.28272e-05  -3.87969e-05  -4.42484e-06  -3.82703e-06  -9.85931e-07   2.53838e-07  -8.72947e-08  -5.63115e-09       0.00000       0.00000       0.00000       0.00000       2.69437       3.40277       3.49907       3.46239       3.62168       3.15833       2.83115       2.21836       1.74669       1.40773      0.978065      0.768683      0.528094      0.359926      0.231576      0.137506     0.0838521     0.0426020     0.0245376     0.0120949    0.00560792    0.00272228    0.00105321   0.000463362   0.000180059   5.94278e-05   2.12409e-05   5.65607e-06   1.49165e-06   3.68607e-07   6.31903e-08   7.36277e-09       0.00000       0.00000       0.00000       0.00000
  16  14 2799.5441    2.8342  0.7861 12.6462  0.0008  0.0282   0.0788   0.0602    0.0912   0.0000   440.0807       6.91533       7.75135       2.12973      -2.90804      0.942133       2.19966     0.0520190      0.263094     -0.566340     -0.369530      0.479936     -0.118078     -0.712394      0.134749     0.0207537     0.0245216     0.0464154    -0.0179852     0.0178438    -0.0106248   -0.00274296   0.000880179   0.000179530  -6.16761e-05  -4.29990e-05   3.35647e-06  -1.03960e-05   7.08474e-07   4.30610e-07  -5.16094e-08   1.88658e-08       0.00000       0.00000       0.00000       0.00000       2.57295       3.43662       3.27570       3.70875       3.56521       3.00868       2.68446       2.16095       1.94912       1.33967       1.05849      0.729782      0.538113      0.359643      0.211743      0.147149     0.0739295     0.0497374     0.0244672     0.0136642    0.00645230    0.00284691    0.00123223   0.000473759   0.000174950   7.03492e-05   1.82213e-05   6.63051e-06   1.53318e-06   3.45837e-07   7.64841e-08   9.39354e-09       0.00000       0.00000       0.00000       0.00000
  16  15 2941.8690    3.3553  0.8628 13.2575 -0.0117  0.0293   0.0935   0.0683    0.1025   0.0000   439.9938       7.03547       3.60293     -0.662672      -6.07686       2.26429     -0.988344      -8.03467     -0.685891       2.57858      0.606503      -1.13801      -1.13116     -0.256341     0.0313697     0.0307783      0.137711     0.0354717    -0.0421257    0.00446546     0.0103729   -0.00320694  -0.000349971  -0.000212523  -0.000282649   9.51928e-05  -4.94374e-06  -3.20436e-06  -3.59998e-08   1.06955e-06   2.11012e-08  -3.63358e-09       0.00000       0.00000       0.00000       0.00000       2.69801       3.77482       3.48791       3.97759       3.69485       3.47284       2.60265       2.49908       1.80186       1.54111       1.01571      0.770453      0.527058      0.373128      0.217324      0.142531     0.0791721     0.0486613     0.0259586     0.0137133    0.00627792    0.00298654    0.00117413   0.000501349   0.000188600   6.86408e-05   1.99538e-05   6.45892e-06   1.61451e-06   4.10950e-07   6.22257e-08   1.07591e-08       0.00000       0.00000       0.00000       0.00000
  16  16 3083.5623    3.8478  0.8513 13.2798 -0.0130  0.0365   0.1092   0.0640    0.1559   0.0000   441.9326       4.50712       3.13153      -9.37826      -2.41598      -9.42206       1.58954      -5.97925      -3.04922      -2.56688      0.824985      -1.70339      -1.01550      0.528919     -0.332128     -0.169991     0.0169968     0.0200896   -0.00374829  -0.000150916   -0.00162081   -0.00536830   0.000357303   0.000475437  -6.95131e-05  -5.94085e-05   8.05663e-06   1.92038e-06  -1.29556e-06  -3.48185e-07   1.05376e-07   2.62453e-09       0.00000       0.00000       0.00000       0.00000       3.52592       3.59394       5.13943       4.62411       4.16998       4.13357       3.38920       3.12009       2.15965       1.59169       1.52396      0.931572      0.547144      0.509613      0.305847      0.140321      0.101355     0.0602504     0.0291876     0.0156882    0.00699809    0.00314156    0.00186037   0.000804999   0.000252229   7.91686e-05   2.97483e-05   9.44266e-06   2.19364e-06   4.01433e-07   6.03282e-08   7.31985e-09       0.00000       0.00000       0.00000       0.00000
  16  17 3225.0656    3.6766  1.1920 13.0449 -0.0165  0.0396   0.1003   0.0887    0.2374   0.0000   439.9073       11.1827       10.0489      -3.40188      0.326042      -2.28741      -4.81813      -10.5359       3.22081      0.619292      -3.30466       1.16451       2.00147     -0.435205     -0.473874      0.119498      0.211351    -0.0776532    0.00330101     0.0245084     0.0108385   -0.00102229    0.00229255  -0.000505978  -0.000413504   4.25067e-05   2.92306e-06  -3.95166e-06  -9.40601e-07  -3.92768e-07   5.24379e-08  -5.95743e-09       0.00000       0.00000       0.00000       0.00000       3.11707       5.03428       4.32202       5.37040       4.37854       4.60303       3.37055       3.59054       2.24671       2.17944       1.32414       1.17245      0.700572      0.533241      0.292631      0.218250      0.103497     0.0736444     0.0302729     0.0206636    0.00833141    0.00456698    0.00164323   0.000818331   0.000245052   0.000118138   2.79017e-05   1.09562e-05   2.29199e-06   6.84360e-07   8.81423e-08   1.75389e-08       0.00000       0.00000       0.00000       0.00000
  16  18 3366.4524    3.1878  1.5624 13.0613 -0.0069  0.0446   0.0808   0.1007    0.1431   0.0000   439.6662       11.7404       19.7766     -0.991636       9.64798       2.92561       12.1690      -3.99282      -7.96995      -2.73655    -0.0435160       1.32775      -1.17230    -0.0692750     -0.185126     0.0654165      0.134828     0.0544300     -0.111630    -0.0116495     0.0166296     0.0112126    0.00119262  -0.000937027  -5.77155e-05   7.32403e-05   2.01039e-05   5.94988e-07  -4.65509e-06   1.77855e-07  -1.36889e-07   1.42450e-08       0.00000       0.00000       0.00000       0.00000       3.98009       5.44637       5.54986       5.69589       5.47516       5.20411       4.33415       3.82688       2.89907       2.37983       1.70091       1.27830      0.873652      0.572226      0.397965      0.222090      0.140226     0.0776824     0.0427008     0.0208923     0.0107598    0.00447172    0.00223480   0.000827932   0.000327098   0.000115154   4.02761e-05   1.06098e-05   3.03273e-06   6.74451e-07   1.09177e-07   1.52349e-08       0.00000       0.00000       0.00000       0.00000
  16  19 3508.0134    2.6372  2.5419 12.3575 -0.0013  0.0508   0.0487   0.1317    0.0954   0.0000   439.6369       11.4475       12.5870       1.72759       6.10586      -11.4082      -4.19256     -0.182559      0.209211      -5.19366      0.533339      -2.13047     -0.195482      0.131712      0.526738      0.207940    0.00345549      0.256708     0.0381116  -0.000217320   -0.00845309   -0.00306144    0.00163265   0.000406298  -0.000376904   0.000168309   7.54676e-05   2.45315e-06  -2.34202e-06  -1.20624e-06   2.17326e-08   9.61533e-09       0.00000       0.00000       0.00000       0.00000       4.87095       6.34291       6.52607       6.69654       6.53953       5.85772       5.18961       4.33694       3.49919       2.72706       2.05347       1.46319       1.02257      0.691324      0.440475      0.268990      0.161456     0.0906912     0.0498426     0.0249143     0.0121498    0.00553822    0.00244201   0.000984276   0.000387448   0.000132583   4.31847e-05   1.24931e-05   3.22940e-06   7.18793e-07   1.29847e-07   1.57315e-08       0.00000       0.00000       0.00000       0.00000
  16  20 3649.8414    2.1691  3.8899 11.9048 -0.0051  0.0647   0.0333   0.1758    0.0662   0.0000   433.9727       10.1783       18.2422       4.37010      0.465658      -5.96580       4.97383      -10.6469      0.482387       1.01248     -0.402747      -4.06672       2.94482      0.864125      0.281243     -0.419342    -0.0517236     0.0213331    -0.0281899    0.00964310   -0.00673525     0.0166360   -0.00193761   -0.00217547  -0.000263743  -4.41797e-06   2.57211e-06  -4.90232e-07  -6.35113e-06   5.74534e-07   4.28702e-08   1.19676e-08       0.00000       0.00000       0.00000       0.00000       6.40182       8.07331       8.78918       8.77866       8.49771       7.62555       6.68114       5.55234       4.50504       3.46142       2.64639       1.87563       1.30517      0.878850      0.566486      0.348657      0.205044      0.118606     0.0643733     0.0326670     0.0158130    0.00755549    0.00324138    0.00133453   0.000504814   0.000175856   5.65507e-05   1.65962e-05   4.16171e-06   8.90000e-07   1.57120e-07   1.83739e-08       0.00000       0.00000       0.00000       0.00000
  16  21 3791.6866    1.8273  5.1551 11.3990 -0.0065  0.0764   0.0246   0.2075    0.0577   0.0000   445.3640       11.0968       23.2337      -5.43941       4.34891      -13.2570      0.666125      -5.26021      -5.67180      -2.01259      -3.41560      -2.33952      0.772548       2.76765      0.318658     -0.108455      0.151109      0.113326     0.0708071   1.58254e-05     0.0494963    -0.0137148   -0.00413882    0.00183530   0.000822060   1.81948e-05  -0.000144463  -3.91876e-05  -1.86518e-06   2.51525e-07  -3.14247e-07  -1.17454e-08       0.00000       0.00000       0.00000       0.00000       7.36190       9.14495       10.0848       10.1270       9.67530       8.72691       7.66971       6.64995       5.18267       4.11718       3.10477       2.24407       1.53254       1.03295      0.677710      0.414322      0.250803      0.139525     0.0769016     0.0389942     0.0198714    0.00897435    0.00409342    0.00160366   0.000623003   0.000210374   6.88961e-05   1.93653e-05   5.00574e-06   1.09259e-06   1.82139e-07   2.22597e-08       0.00000       0.00000       0.00000       0.00000
  16  22 3933.6254    1.5072  6.6901 11.0716 -0.0074  0.0954   0.0194   0.2626    0.0518   0.0000   440.8067       26.6635       18.4434      -15.1846      -24.4795       3.42934       11.3491      -5.04949       1.73965       9.78687       5.10321       1.04462      -2.56416      0.945425      0.660669      0.466196     -0.569068    -0.0701504     0.0836696   -0.00280286     0.0288077    -0.0163264    -0.0136351   0.000926089    0.00233828  -8.78056e-05  -0.000287975   2.73106e-05   5.87620e-06   1.74591e-06  -5.88538e-08  -2.39387e-08       0.00000       0.00000       0.00000       0.00000       8.84766       11.6062       12.3855       12.3757       12.1089       10.9322       9.73273       8.19764       6.46853       5.23667       3.87047       2.77960       1.97291       1.32442      0.852661      0.525430      0.316285      0.177453     0.0962593     0.0494939     0.0246219     0.0110002    0.00498700    0.00203304   0.000788268   0.000274253   8.87470e-05   2.53176e-05   6.57243e-06   1.43764e-06   2.46517e-07   2.98293e-08       0.00000       0.00000       0.00000       0.00000
  16  23 4075.6766    1.2060  8.5814 10.9190 -0.0034  0.1208   0.0165   0.3382    0.0449   0.0000   425.2953       40.9957      -15.1801      -15.4452       5.37760       18.5001       15.1909      -2.85494      -6.18085      -9.58163       2.59348       2.63151      0.212771      -1.04671       1.16067     -0.446473     -0.156769     -0.370487      0.245311    -0.0881531    -0.0681588   -0.00302846   -0.00449169    0.00402806   -0.00153373   0.000122941   7.31148e-05  -1.05317e-05   5.30186e-08  -4.82204e-07   3.84509e-07   6.95653e-08       0.00000       0.00000       0.00000       0.00000       11.3027       14.7086       16.0311       16.0884       15.3038       14.0161       12.1349       10.4982       8.32364       6.50760       4.94091       3.51329       2.55459       1.64749       1.09518      0.673017      0.401038      0.228712      0.127429     0.0657706     0.0325602     0.0155665    0.00661008    0.00272349    0.00103773   0.000359031   0.000114125   3.23239e-05   8.52707e-06   1.75200e-06   3.02985e-07   3.74884e-08       0.00000       0.00000       0.00000       0.00000
  16  26 4502.5537    0.6500 13.4972 10.5680 -0.0095  0.2644   0.0125   0.7061    0.0346   0.0000   429.4958       27.0643       10.5124      -4.62426       16.1675       31.2102       27.6837      -17.1217      -30.2702      -6.70000       3.45960       6.66870       5.94551      -1.93809       1.35259      -2.20112      0.197311      0.271457      0.318205     -0.144099     0.0493878     0.0836801    -0.0159668   -0.00777594   -0.00132339   0.000787000   0.000623672   0.000121853  -1.70861e-05  -3.89552e-07   5.17627e-07   1.09161e-07       0.00000       0.00000       0.00000       0.00000       24.2286       31.6728       34.6671       34.5655       33.0272       31.1089       26.1391       22.8369       18.1833       14.2309       11.0430       7.80646       5.62508       3.79577       2.47901       1.57691      0.962867      0.542296      0.316025      0.156646     0.0819903     0.0370908     0.0167341    0.00648770    0.00259419   0.000840594   0.000271855   7.62149e-05   1.91864e-05   3.89616e-06   6.66556e-07   8.39911e-08       0.00000       0.00000       0.00000       0.00000
  17   9 2112.9834    0.7877  0.6037 10.3455  0.0047  0.0282   0.0244   0.0510    0.0713   0.0000   437.1533     -0.472581       12.9246      -6.51785      -1.41335       2.95290       3.74024       2.24180      -2.29460     0.0889909      0.791461      0.587226    -0.0302503     -0.115899     0.0482324     -0.173555     0.0708050      0.131339   0.000195827   -0.00928135    0.00840227    0.00858614  -6.42448e-05  -0.000993918   0.000423020   0.000411415  -4.81044e-06  -2.33935e-05  -6.57969e-06   1.27327e-06  -1.32730e-07  -5.53079e-08  -8.03934e-09  -6.28136e-10       0.00000       0.00000       2.75592       3.33417       3.00761       3.14056       3.53304       3.21505       2.82022       2.15758       1.90588       1.52483       1.28075      0.915485      0.578188      0.398734      0.260931      0.190174      0.120412     0.0719149     0.0369515     0.0187182    0.00954193    0.00437692    0.00207812   0.000856557   0.000385954   0.000140827   5.18696e-05   1.71058e-05   5.46879e-06   1.68167e-06   3.73111e-07   8.67007e-08   1.66413e-08   1.80530e-09       0.00000       0.00000
  17  10 2260.3231    1.0457  0.7219 10.7972 -0.0103  0.0298   0.0299   0.0585    0.0913   0.0000   439.2841       8.20167       16.4883      0.904412      -4.03283       3.93893      -1.53207      -1.70740      0.651316      0.902212     -0.750139    -0.0680196      0.830952      0.471608     -0.691690     0.0561735      0.174763    -0.0865430    -0.0124488     0.0245789  -0.000305042   -0.00103345  -0.000808971   0.000181948   0.000391047   2.63979e-05   4.21600e-05  -5.62609e-06   9.17967e-07  -1.99304e-06  -2.93353e-07   5.93042e-08  -2.64027e-08   4.17074e-09       0.00000       0.00000       2.47180       3.29036       3.61299       3.29881       3.78081       2.86350       2.86646       2.61522       1.77148       1.72987       1.16344      0.882694      0.694991      0.377125      0.340602      0.164537      0.114477     0.0674566     0.0350980     0.0216657    0.00949620    0.00505189    0.00245894    0.00102932   0.000469801   0.000181153   5.87321e-05   2.46523e-05   7.01109e-06   1.63844e-06   6.31333e-07   1.31927e-07   1.96621e-08   2.05909e-09       0.00000       0.00000
  17  11 2405.0136    1.4216  0.8452 11.3141 -0.0079  0.0285   0.0397   0.0637    0.0906   0.0000   435.0872       2.27252       12.1881       3.55404       1.64630      -1.82190      -3.78359      -1.81304     -0.191400      -1.81225     -0.658144     -0.241319      0.698771     -0.460697      0.300424      0.192218     -0.123859    -0.0286475     0.0241007     0.0298814     0.0120887   -0.00509012    0.00356561   0.000322057  -0.000733060  -0.000104715  -2.05594e-06  -5.98573e-06  -9.88622e-06   5.82267e-07  -4.28980e-07   3.59926e-08  -2.92211e-08   4.15696e-10       0.00000       0.00000       2.54975       3.47989       3.72749       3.56050       3.47290       3.11131       2.84429       2.39456       2.04894       1.54263       1.17506      0.873702      0.609060      0.401254      0.282041      0.163728     0.0999933     0.0638488     0.0319655     0.0182786    0.00999567    0.00456893    0.00220578   0.000967812   0.000454070   0.000153647   5.84673e-05   2.24577e-05   6.84759e-06   1.81358e-06   4.62585e-07   9.87956e-08   1.87135e-08   2.07171e-09       0.00000       0.00000
  17  12 2548.1559    1.8396  0.8545 11.6973 -0.0088  0.0303   0.0490   0.0632    0.0935   0.0000   440.6482      -3.31373       19.7895       3.42388      -4.33885      -3.73102       6.59192       5.80617     -0.141627      -2.04347      0.125683       1.90579      -1.29640      0.374674      0.296614     -0.146354      0.174090     0.0646000    -0.0700778   -0.00992043    0.00751500    0.00941528   -0.00196160  -0.000395431  -0.000199791   0.000354966   2.55886e-05  -1.87086e-05   1.40209e-05  -1.06289e-06  -6.82119e-07   1.71879e-08   2.63445e-09  -3.55601e-09       0.00000       0.00000       2.58793       3.52537       3.46572       3.87659       3.60314       3.13961       2.89355       2.59746       2.03049       1.61929       1.25001      0.945849      0.652493      0.392957      0.272034      0.176523      0.123380     0.0658420     0.0365552     0.0194692     0.0113572    0.00533443    0.00291274    0.00103603   0.000518508   0.000174980   6.92549e-05   2.16733e-05   7.20405e-06   1.81210e-06   5.03705e-07   1.07098e-07   1.89923e-08   2.58299e-09       0.00000       0.00000
  17  13 2691.0654    2.3051  0.9572 12.3518 -0.0125  0.0342   0.0602   0.0740    0.0904   0.0000   440.2937      -1.42948       17.9630       9.10439       2.87875      -5.15252       2.34041      0.460356      -3.33276       2.12460      -1.21898       1.02174     -0.150305    -0.0490355     -0.128120    -0.0588410     0.0155843     -0.135127     0.0105287    0.00717128     0.0199728  -0.000606736   -0.00303810    0.00127947   0.000115171   0.000118413   2.72433e-06  -1.47037e-05   7.53729e-06  -3.78625e-06   3.54819e-08   3.48859e-08  -1.70471e-10  -3.91007e-09       0.00000       0.00000       2.83797       4.21471       4.54784       4.11344       4.43369       3.37697       3.38187       2.82838       2.18598       1.90870       1.27189      0.998105      0.692002      0.422969      0.317210      0.172280      0.116154     0.0705916     0.0351823     0.0232050     0.0109723    0.00534414    0.00303030   0.000978446   0.000561724   0.000195481   6.60798e-05   2.64615e-05   7.44952e-06   1.91048e-06   6.03187e-07   1.41491e-07   2.30055e-08   2.47134e-09       0.00000       0.00000
  17  14 2834.3168    3.0673  0.7974 12.6814 -0.0014  0.0251   0.0801   0.0594    0.0889   0.0000   440.5242       4.81639       6.97357      -3.52597       1.71553       1.96063      -6.25924     -0.161297       1.90089    -0.0821485      0.241483       1.21226      0.395566      0.151416      0.226902      0.410123    -0.0130826    -0.0938337     0.0311383   -0.00145507    -0.0185791    0.00310071    0.00314696   -0.00155668  -0.000105547   0.000202594  -3.52037e-05  -1.70685e-05   3.66116e-06  -8.75012e-07  -3.19891e-07   3.20521e-08   3.17820e-09   2.17168e-09       0.00000       0.00000       2.29464       2.96304       3.05015       3.23392       3.06244       2.76283       2.47417       2.07107       1.80009       1.31117       1.04523      0.727266      0.545735      0.369370      0.248890      0.150471     0.0879009     0.0536869     0.0312218     0.0176190    0.00858388    0.00430473    0.00203045   0.000891924   0.000364342   0.000145011   5.06909e-05   1.81905e-05   5.54140e-06   1.56324e-06   3.95036e-07   7.91803e-08   1.59306e-08   1.90814e-09       0.00000       0.00000
  17  16 3119.5451    3.7917  0.8661 13.4032 -0.0051  0.0265   0.1018   0.0646    0.1046   0.0000   442.2917       11.0360       3.04564      -5.95645      -3.25759      -3.23867       1.50084      -2.23406      0.351934     0.0127873       1.42483      0.784838      -1.14820      -1.34941      0.184005     -0.328513    -0.0310418     0.0771212     0.0102845     0.0133642   -0.00260683   -0.00959569  -0.000926998   0.000453718   0.000155482  -5.54102e-05   5.25312e-05   5.97433e-05  -6.37815e-06  -1.64636e-06  -3.20192e-07   1.70292e-08  -2.24895e-09  -2.79777e-09       0.00000       0.00000       2.19029       3.08245       3.16495       3.03991       3.21647       2.78722       2.59732       2.10317       1.81510       1.40097       1.08201      0.822395      0.532662      0.409944      0.237713      0.166284      0.100390     0.0553159     0.0343198     0.0166956    0.00910780    0.00441469    0.00199666   0.000952950   0.000372481   0.000153058   5.92984e-05   1.84132e-05   6.50059e-06   1.87207e-06   4.24713e-07   1.06572e-07   1.85032e-08   2.02932e-09       0.00000       0.00000
  17  17 3261.5361    3.5444  1.2380 13.3523 -0.0076  0.0345   0.0881   0.0904    0.1502   0.0000   434.8115       11.7703       16.7600       4.64688      -4.13966     -0.456589       6.18502      -4.61780      -4.15908      -4.69179      0.794217      0.118037     -0.763239      0.187726     -0.298794    -0.0331286     -0.168095     0.0481523     0.0487680     0.0196141    0.00507880   -0.00122774   0.000164358  -0.000299432  -3.14139e-05   4.55646e-05   0.000105806   2.30033e-06  -9.97154e-06  -1.09856e-06  -4.96938e-07  -1.04387e-07  -2.37503e-09  -2.97233e-09       0.00000       0.00000       2.97252       4.03779       4.14534       4.28127       4.06605       3.81932       3.25494       2.96010       2.17102       1.83940       1.40438      0.981724      0.726757      0.494048      0.331021      0.212197      0.121301     0.0744321     0.0445218     0.0219489     0.0122579    0.00553305    0.00265036    0.00126970   0.000523037   0.000193180   7.89097e-05   2.38466e-05   7.45158e-06   2.21932e-06   5.83077e-07   1.21611e-07   2.00127e-08   2.84609e-09       0.00000       0.00000
  17  18 3403.4799    3.1698  1.7189 12.8504 -0.0066  0.0427   0.0717   0.1091    0.1382   0.0000   441.3367       8.61382       4.95303      -5.93396      -1.92989      -6.39016       7.93453      -5.57128      -2.08860      -1.95510      0.814018      -2.29966      0.735434      0.333557     0.0738288      0.187844     0.0444429     0.0182971     -0.106582    0.00732263     0.0150041    0.00643554   -0.00608683    0.00162397   0.000950621  -0.000578971   0.000108581   8.05783e-05  -3.33362e-06   5.21744e-07   1.39563e-06   6.56105e-08  -1.82131e-08  -8.56927e-09       0.00000       0.00000       3.59117       4.96000       5.05483       5.35481       5.03581       4.63242       4.09465       3.42990       2.81835       2.25965       1.71817       1.20011      0.917487      0.589764      0.418392      0.242635      0.163498     0.0927090     0.0535941     0.0298889     0.0152082    0.00769650    0.00352776    0.00156682   0.000659215   0.000270592   9.47294e-05   3.33244e-05   1.02464e-05   2.63497e-06   7.49477e-07   1.45502e-07   2.74071e-08   3.56513e-09       0.00000       0.00000
  17  19 3545.7186    2.5936  2.8953 12.3005 -0.0085  0.0559   0.0449   0.1412    0.0866   0.0000   426.5077       11.9516       12.5141       16.7946      -2.49140       1.20674     -0.518070       4.19859       2.40144      -6.09968      0.163527       3.01332      0.445756      -2.13309      -1.17023      0.173566     0.0966165     -0.156859     -0.126747    -0.0755643     0.0236184   -0.00383087   -0.00109813   -0.00110418  -0.000902296  -0.000507057  -7.55516e-05  -3.05873e-05   5.42943e-06   2.49816e-06   4.26132e-07   1.44657e-07  -1.57827e-08  -7.81474e-09       0.00000       0.00000       4.97762       6.82905       7.40609       7.23805       7.14224       6.54182       5.62379       4.89782       3.86435       3.03563       2.35012       1.70564       1.24417      0.846954      0.566797      0.355454      0.216478      0.132125     0.0719791     0.0410242     0.0209772    0.00997301    0.00512112    0.00201500   0.000966048   0.000357061   0.000133378   4.63918e-05   1.40464e-05   4.10365e-06   1.04021e-06   2.13996e-07   3.58350e-08   4.29246e-09       0.00000       0.00000
  17  20 3687.9348    2.1109  3.9746 11.6676 -0.0053  0.0634   0.0308   0.1732    0.0763   0.0000   441.7058       24.8343      -8.00683      -2.24950      -10.6462      -3.94127      -3.12366      -7.50000      -3.72640      -2.87653     -0.248794      0.823862      -2.03660      0.734444      0.848061     -0.464208      0.178320      0.191891     0.0330174    -0.0627540   -0.00509809     0.0237768    0.00152567   -0.00705230  -2.03995e-05   0.000299116   6.50872e-05  -1.81559e-05  -3.90982e-07   7.08970e-06   1.43694e-06  -5.14781e-07  -4.14017e-08   2.26591e-09       0.00000       0.00000       5.71226       7.37906       7.74689       8.09422       7.73525       7.31155       6.29001       5.39389       4.42354       3.43694       2.71075       1.96482       1.41809      0.980100      0.643722      0.422526      0.256429      0.154474     0.0849254     0.0470947     0.0238948     0.0120039    0.00554763    0.00247773    0.00103713   0.000414777   0.000150088   5.25764e-05   1.58491e-05   4.62705e-06   1.11702e-06   2.28610e-07   4.00249e-08   4.94457e-09       0.00000       0.00000
  17  21 3830.1910    1.6885  5.0869 11.4790 -0.0111  0.0769   0.0236   0.2081    0.0540   0.0000   429.3654       8.17567       25.6259      -12.6232      -13.0598       12.6451      0.824820      -7.20479     -0.347269       1.12321       2.63110       1.72555      0.461459     -0.503306       1.32670      0.868380     -0.219783      0.124900   -0.00196725     0.0281338    0.00486633     0.0268983  -0.000446786    0.00532548  -0.000250283  -0.000675071  -3.74039e-05  -3.73261e-05  -6.14301e-06   7.74789e-08   1.44868e-06  -7.23145e-07   4.79313e-08  -4.61483e-09       0.00000       0.00000       7.05900       9.07592       10.1428       9.97305       9.87839       9.01002       7.67508       6.66339       5.46744       4.24560       3.26618       2.41759       1.70689       1.18307      0.789354      0.505512      0.308066      0.186241      0.106681     0.0568832     0.0304958     0.0148964    0.00679370    0.00317128    0.00129024   0.000502482   0.000190089   6.41810e-05   2.01834e-05   5.71960e-06   1.38576e-06   2.87594e-07   4.74242e-08   5.50743e-09       0.00000       0.00000
  17  22 3972.7739    1.4027  7.1706 11.0459 -0.0075  0.0991   0.0180   0.2735    0.0477   0.0000   434.2866     -0.776183       22.1085      0.589828      -3.24710      -16.9368       19.6854      -2.61298      -21.8020       3.18108       7.12404      -3.57945      -3.19996     -0.550088      0.312154     -0.500262     -0.458402      0.613022   -0.00334749     -0.228999   -0.00788634     0.0483357  -0.000358475   -0.00509082   -0.00192847  -6.41558e-05  -0.000296782  -5.32571e-05   9.64149e-05  -1.07601e-06  -2.85647e-06  -9.00566e-08  -3.13804e-08  -8.80789e-09       0.00000       0.00000       8.91398       11.4721       12.6610       12.5314       12.3036       11.5623       10.1040       8.45277       6.97977       5.46725       4.15795       3.14102       2.25560       1.55187       1.04995      0.657593      0.413403      0.240819      0.136500     0.0739437     0.0385436     0.0192001    0.00890803    0.00401053    0.00169582   0.000671207   0.000246667   8.55305e-05   2.70701e-05   7.32321e-06   1.81455e-06   3.73697e-07   6.28880e-08   7.31053e-09       0.00000       0.00000
  17  23 4115.3776    1.1291  8.9307 10.8756 -0.0042  0.1236   0.0159   0.3519    0.0443   0.0000   418.7013       38.3355       51.8211      -28.2761      0.183050       9.84299      -15.4401      -2.17005       6.63131      -3.26540      -3.62043       6.62100      0.903520      -3.39270       1.25203     -0.703762      0.216090     -0.153832     -0.243616     0.0431390    0.00186472    -0.0236612     0.0145031    0.00465322  -0.000369684  -5.87997e-05   8.43294e-05   3.45314e-05  -7.27207e-05  -1.65988e-05   6.17388e-07  -5.07202e-07  -4.66395e-08   4.87127e-10       0.00000       0.00000       11.2029       14.6408       15.8397       16.2864       15.5538       14.3136       12.5343       10.5884       8.71094       7.01849       5.30077       3.89742       2.79100       1.94303       1.29380      0.829242      0.515337      0.308984      0.176790     0.0983380     0.0504712     0.0251899     0.0119935    0.00526470    0.00225233   0.000883812   0.000321724   0.000109023   3.31984e-05   9.15365e-06   2.21864e-06   4.65684e-07   7.86095e-08   9.48670e-09       0.00000       0.00000
  17  24 4257.8543    0.9279 10.7659 10.7836 -0.0120  0.1636   0.0145   0.4698    0.0400   0.0000   457.8235       30.0443      -18.8795       2.97888      -9.01416      -21.1412      -15.4580       17.2080       13.5042     -0.297742      -3.82131      -1.70019       2.48101       2.73237     -0.133066      -1.82471     0.0297348      0.714356   -0.00668981     -0.100913     0.0517000     0.0995535    -0.0182713    -0.0173867     0.0105056    0.00280176  -0.000603025   2.81659e-05   0.000110228   4.37354e-06  -4.97789e-06  -8.01223e-07  -2.88042e-08  -6.87501e-09       0.00000       0.00000       14.4269       18.6604       20.6812       20.7255       20.0899       18.6148       16.1817       14.0034       11.5522       8.99015       7.08933       5.20512       3.73229       2.58131       1.72329       1.12357      0.714955      0.423520      0.239687      0.136297     0.0700914     0.0349584     0.0176056    0.00712518    0.00325192    0.00123583   0.000444510   0.000150058   4.59609e-05   1.26178e-05   3.03816e-06   6.13321e-07   1.04289e-07   1.22993e-08       0.00000       0.00000
  18   9 2143.6680    0.7770  0.5751 10.5048 -0.0102  0.0247   0.0260   0.0546    0.0617   0.0000   440.2828       1.28368       10.2897      0.419940      -1.42107      0.625743       1.30112      0.106781       2.28113      0.848047      0.964123      0.625527      0.200294     -0.220994      0.414151      0.178181     0.0600135    -0.0701975     0.0303745  -0.000115996    -0.0292049   -0.00881184    0.00517228   0.000822854  -0.000337558  -0.000385744  -9.09493e-05   4.06977e-05   1.83981e-05  -7.58744e-06  -5.95671e-07   2.02122e-07   1.32990e-08  -3.66568e-08  -3.92002e-09  -5.02810e-10       2.20010       2.95079       3.08487       2.85751       2.82729       2.80303       2.40176       2.12512       1.88617       1.29401       1.14281      0.796483      0.585283      0.439730      0.294052      0.166252      0.117087     0.0631646     0.0362683     0.0207655     0.0119146    0.00554008    0.00289970    0.00139588   0.000510145   0.000266033   0.000105842   3.96987e-05   1.29494e-05   4.78313e-06   1.72719e-06   4.31958e-07   1.03711e-07   1.85453e-08   3.84914e-09   4.30696e-10
  18  10 2291.6122    1.0715  0.7465 11.1331 -0.0051  0.0308   0.0324   0.0609    0.0814   0.0000   441.1714      0.562230       10.8635       1.82741     -0.990746      -5.90314      0.786712       3.15774     -0.895112     -0.619610      0.892126      -1.09949      -1.26920      0.100151     -0.129064      0.296075     0.0284483    -0.0331313  -0.000157309    -0.0174381  -2.99173e-05    -0.0112147   0.000217021  -0.000658740  -0.000956064  -0.000382214   2.42113e-05  -8.09045e-06  -2.24072e-05  -3.40521e-06  -9.37640e-07  -3.54143e-07  -6.92188e-10   1.07448e-08   3.97075e-09  -1.21356e-09       2.45650       3.34634       3.68460       3.23620       3.64367       3.20743       2.91032       2.61049       1.84219       1.74054       1.31342      0.897078      0.776827      0.440722      0.337746      0.225781      0.127830     0.0901367     0.0477347     0.0273031     0.0160225    0.00664000    0.00390797    0.00180893   0.000736168   0.000366113   0.000147634   4.97518e-05   2.23821e-05   6.85085e-06   1.69729e-06   5.70496e-07   1.63183e-07   3.05722e-08   4.74952e-09   5.44378e-10
  18  11 2436.8614    1.5254  0.8470 11.5400 -0.0090  0.0274   0.0409   0.0635    0.1004   0.0000   442.5822       1.44381       12.2919     -0.160407       3.82726       2.91934       2.14762      -2.60057      -1.12942      0.423291     -0.189394     -0.324395       1.80192     -0.132716    -0.0267429      0.291781      0.163376     -0.143429     -0.105224     0.0103544     0.0158920     0.0107829   -0.00128906   -0.00336261   0.000736785  -8.60065e-05  -9.48935e-05  -3.84251e-05   1.24706e-05   2.68888e-06   4.75549e-07   2.82205e-08   1.93102e-07  -2.24884e-08   1.21345e-09   2.25787e-10       2.41405       3.10973       3.41993       3.33157       3.34931       2.92864       2.66660       2.37091       1.89959       1.55354       1.24361      0.833609      0.670999      0.451702      0.307581      0.191113      0.123188     0.0745733     0.0441178     0.0256575     0.0136977    0.00748061    0.00361850    0.00169163   0.000794225   0.000331509   0.000140117   5.29054e-05   1.75759e-05   5.81630e-06   1.72872e-06   4.90300e-07   1.29196e-07   2.42770e-08   4.12829e-09   4.50173e-10
  18  12 2580.8937    1.8791  0.8959 12.1891  0.0000  0.0296   0.0489   0.0704    0.0781   0.0000   437.8932       4.83510       15.7738       3.96426     -0.196501      -5.27038     -0.303570       1.12751      -3.06787      -1.28388       1.44108     -0.711993      -1.33202     -0.654434     -0.658745     0.0183869      0.297651    -0.0264080     0.0360593     0.0345818   -0.00696639   -0.00872507    0.00600299    0.00272317   -0.00189447  -0.000359609   0.000327310   9.02246e-05   1.90041e-05   2.56508e-06   1.03906e-06   6.88306e-07  -1.71121e-08   8.23659e-09  -6.06186e-09   2.11489e-10       2.29200       3.34262       3.47321       3.43760       3.44705       2.98680       2.82994       2.39529       1.99483       1.65919       1.19438      0.940442      0.664914      0.471158      0.323222      0.215245      0.125074     0.0803644     0.0450705     0.0269969     0.0143967    0.00737090    0.00370411    0.00181049   0.000789907   0.000352966   0.000140299   5.36188e-05   1.95012e-05   6.71128e-06   1.87373e-06   5.42411e-07   1.34210e-07   3.11485e-08   4.99766e-09   5.85478e-10
  18  13 2724.7403    2.5610  0.8724 12.4216 -0.0056  0.0268   0.0647   0.0628    0.0876   0.0000   438.8376       9.95496       19.1306      -3.99008      -1.56559      -3.56706       1.71265       5.09910     -0.150586      -3.82562    -0.0655868      0.612980      0.680409      0.179419     -0.160644   -0.00694009     0.0166135    -0.0379901    -0.0185846   -0.00297897     0.0110950    0.00447824   -0.00124282   -0.00153421  -0.000484113   0.000403510   0.000230017  -8.93892e-06  -3.22739e-05   5.17718e-06   8.99853e-07   7.07151e-07   1.58898e-07   4.65311e-08   1.54801e-11   8.20225e-11       2.18270       2.95149       3.06856       2.90394       3.14312       2.63995       2.48851       2.29383       1.71677       1.54487       1.12434      0.851071      0.613871      0.416910      0.286706      0.185401      0.115434     0.0701380     0.0414134     0.0240651     0.0126620    0.00666845    0.00333516    0.00152977   0.000760031   0.000292336   0.000128161   4.67403e-05   1.64615e-05   5.34108e-06   1.57358e-06   4.53019e-07   1.23528e-07   2.70383e-08   4.07368e-09   4.74658e-10
  18  14 2868.7291    3.2526  0.7059 12.8525 -0.0042  0.0252   0.0905   0.0562    0.0848   0.0000   438.7931       4.27590       9.90460     -0.982701       5.20265     -0.806601       4.50764      0.480312     -0.237350      -1.76761       3.08823     -0.195646     -0.716363     -0.296304     0.0400341     0.0255772     0.0172553     0.0207722     0.0203643   -0.00266255    0.00798379   -0.00268102   -0.00150588   0.000960081  -0.000887271  -0.000167785   6.44666e-05   5.30257e-06   8.52797e-06   8.02270e-06  -1.65683e-06   2.54995e-07   1.10893e-07  -3.07037e-08   3.90714e-09   9.06999e-11       2.27819       2.45641       3.17172       3.29423       2.74994       2.75234       2.67309       2.11713       1.65954       1.38078       1.11364      0.800007      0.542048      0.425665      0.304888      0.170958      0.108079     0.0768129     0.0408734     0.0206091     0.0130525    0.00714556    0.00311116    0.00133151   0.000747577   0.000351758   0.000141299   5.06025e-05   1.74779e-05   5.90683e-06   1.62795e-06   4.03558e-07   9.02861e-08   1.85750e-08   3.03400e-09   3.54637e-10
  18  16 3154.8898    3.8207  0.9537 13.4534 -0.0048  0.0297   0.0998   0.0692    0.0950   0.0000   436.2210       12.6201       13.1951       3.90876      -5.27348   -0.00470297       1.65967      -1.26412       3.52871       2.01184       2.61400     -0.474012      0.873407     -0.777812      0.132067      0.144602     -0.188416     0.0654883    -0.0543558     0.0638240     0.0105870    0.00105032   0.000266029   0.000109066   0.000780817   0.000288178  -0.000121926  -0.000106065   3.76146e-06   7.33143e-06  -1.53816e-07  -4.36163e-07  -1.87437e-09   4.09499e-09   1.18227e-08   1.39970e-10       2.70782       3.27435       3.24975       3.73280       3.74764       3.27450       2.84589       2.34784       2.19387       1.64104       1.29100      0.832784      0.685427      0.527467      0.354030      0.220676      0.125072     0.0807366     0.0492054     0.0312756     0.0168405    0.00845618    0.00418881    0.00181764   0.000829166   0.000330431   0.000143242   5.07391e-05   1.79199e-05   5.98566e-06   1.66350e-06   5.06096e-07   1.15565e-07   2.26487e-08   4.81655e-09   5.14135e-10
  18  17 3297.4691    3.3363  1.2907 13.4776 -0.0048  0.0344   0.0790   0.0887    0.0988   0.0000   436.7747       10.4625       6.38184       2.16635      -2.25659      0.607739       4.53774      -6.04353      -1.57451     -0.782225      0.196403      -3.00607     -0.694258       1.33925     -0.745340     -0.754876    -0.0897075      0.174002    -0.0428133    0.00318097     0.0158432     0.0101261  -0.000604289   -0.00232724  -0.000857758   0.000412481   3.03749e-05  -7.01462e-05  -5.65488e-05   8.89714e-06   1.77647e-07  -6.29276e-07  -6.36823e-08   2.65867e-08   4.98604e-09  -7.35305e-10       3.03327       3.91277       4.11909       4.21145       4.10510       3.87902       3.44705       2.95847       2.41393       1.94566       1.52721       1.08036      0.853565      0.602896      0.402427      0.272865      0.156579      0.103750     0.0572841     0.0331522     0.0180457    0.00972994    0.00431746    0.00232049   0.000849413   0.000464228   0.000154350   6.86753e-05   2.36059e-05   7.98114e-06   2.13885e-06   6.75986e-07   1.57763e-07   3.06044e-08   5.30014e-09   6.24664e-10
  18  18 3440.1188    2.9507  1.8816 12.6767 -0.0093  0.0403   0.0582   0.1091    0.1208   0.0000   441.3399       15.5233       19.9281      -7.71661      -6.45136      -3.13301       1.54409      -2.67161      -1.56784      0.847515      -2.43655     0.0609161    -0.0559181     -0.572971      0.131728      0.643436      0.131083     -0.133989     0.0124548     0.0776351     0.0253648    -0.0100378    0.00232778    0.00399668  -0.000462614  -6.44729e-05   0.000153019  -2.06362e-05  -8.42539e-07   2.92835e-06   3.40297e-06   8.10680e-07  -1.67938e-07  -5.62372e-09   8.08292e-10  -5.42449e-10       3.49738       4.40411       4.61821       4.65293       4.63312       4.49728       3.99996       3.35154       2.72126       2.25754       1.80033       1.32462      0.964537      0.701988      0.458062      0.319375      0.197348      0.124221     0.0706235     0.0411411     0.0210120     0.0113731    0.00536185    0.00259787    0.00115828   0.000508333   0.000202660   8.18837e-05   2.75454e-05   9.22353e-06   2.69255e-06   7.84230e-07   1.78183e-07   3.76575e-08   6.18462e-09   7.28143e-10
  18  19 3582.7075    2.4470  3.2149 11.9115 -0.0105  0.0551   0.0393   0.1522    0.1018   0.0000   444.6650       11.0503      0.385164      -3.22584      -3.31340       1.67408      -4.33200      0.853600       1.08403     -0.767527      -3.42697      -2.55542     0.0400136      0.715737    -0.0546777     -0.455415     -0.460603      0.346160      0.191851     0.0539546    -0.0231608     0.0214225    0.00968184    -0.0114322   0.000883640  -0.000341642  -0.000127125   0.000222099  -1.73107e-05  -3.53811e-05   5.69888e-06  -5.61518e-07  -1.74537e-07   7.61508e-08  -9.34320e-09   3.21263e-11       4.69284       6.12412       6.70584       6.82264       6.72970       5.92529       5.52516       4.52547       3.98073       3.12232       2.40488       1.86150       1.29788      0.922601      0.604708      0.411459      0.259877      0.163934     0.0963384     0.0523471     0.0298437     0.0157048    0.00787092    0.00367246    0.00171740   0.000723320   0.000294085   0.000109678   4.06805e-05   1.30374e-05   3.98765e-06   1.06848e-06   2.44721e-07   5.42317e-08   9.08618e-09   9.50542e-10
  18  20 3725.5396    2.0672  4.5517 11.3954 -0.0039  0.0661   0.0269   0.1770    0.0740   0.0000   433.4443       15.9570       1.21575      -22.0618      -9.10607       9.09021      -1.33663      -13.0637       1.01232       4.74981      0.595951      0.286305      0.128289      0.197493      -1.59205      0.171989      0.115599     -0.217443     0.0895033    -0.0155956    -0.0169056     0.0201076   -0.00158400    -0.0105731   -0.00312419  -0.000431900   0.000201861   0.000237767   4.25188e-05  -2.79640e-05  -3.33328e-06   1.76351e-06   6.01300e-07  -1.33017e-08   6.39595e-09   4.96067e-13       5.74830       7.18752       7.99929       8.17420       7.92544       7.32086       6.44901       5.63543       4.65981       3.86124       2.88579       2.16430       1.59990       1.14534      0.765538      0.492621      0.322800      0.193759      0.115951     0.0640242     0.0369567     0.0188529    0.00969962    0.00445522    0.00201117   0.000859753   0.000361849   0.000133599   4.94600e-05   1.54579e-05   4.80265e-06   1.26832e-06   3.06662e-07   6.27578e-08   9.89580e-09   1.15318e-09
  18  21 3868.3445    1.6991  6.0407 11.0970 -0.0022  0.0793   0.0202   0.2259    0.0564   0.0000   428.5292       7.00046       15.3668      -1.25891       2.91852      -2.92842      -4.16568      -9.21500      -2.46724       5.54617    -0.0611479      -10.2267       1.16740       3.00045      -1.23007     -0.207154      0.385507     0.0285748    -0.0963468   -0.00823969    -0.0780097   -0.00215591   -0.00185208   0.000680002   -0.00189775   0.000912026   0.000150629  -0.000112078  -2.82255e-05   7.50157e-06   8.61108e-06  -6.76471e-07   1.85265e-07   1.12969e-07  -5.06357e-10   1.76993e-09       6.56656       8.61841       9.42051       9.50030       9.42851       8.71749       7.83779       6.62480       5.60449       4.52097       3.45015       2.65459       1.92161       1.36483      0.931193      0.621006      0.384421      0.239384      0.140399     0.0800351     0.0438542     0.0222274     0.0114369    0.00523209    0.00248970    0.00101081   0.000433436   0.000159371   5.97975e-05   1.97955e-05   5.92935e-06   1.62417e-06   3.82444e-07   8.00633e-08   1.31768e-08   1.46712e-09
  18  22 4011.2039    1.3499  7.1547 10.9800 -0.0097  0.0998   0.0170   0.2611    0.0463   0.0000   445.0854       8.18736       4.25565      -34.7634      -5.35030       10.9502      -6.09133      -12.4488       12.1913     -0.898601      -8.91347      -1.71374       7.29087       1.13237      0.896857     0.0954875    -0.0855436     -0.124430    -0.0947598    -0.0674761      0.104594     0.0402109    -0.0534998    0.00138583    0.00315317    0.00191571  -0.000765904   9.06710e-05   4.48365e-05  -5.84712e-05   6.10931e-06  -8.02037e-07  -3.14153e-07  -8.73704e-08  -9.10065e-09   1.53593e-09       8.32883       11.0044       11.7133       12.0134       11.8557       10.8143       9.94199       8.23612       7.20007       5.66721       4.45572       3.36214       2.43158       1.71610       1.18651      0.780197      0.485935      0.306458      0.178853      0.103179     0.0560751     0.0290352     0.0145107    0.00694510    0.00312698    0.00136741   0.000549670   0.000207768   7.47640e-05   2.51792e-05   7.38573e-06   2.00701e-06   4.73561e-07   9.92988e-08   1.71544e-08   1.85438e-09
  18  23 4154.0973    1.0728  9.3084 10.8684 -0.0010  0.1277   0.0146   0.3703    0.0386   0.0000   424.1921     0.0384554       24.3912      -14.0080       8.14518       6.91747      -11.5821      -18.4889       26.4863      -16.0415      -5.54097       1.11956       4.07994      -1.60218      -2.43461      0.655512      0.168317     -0.276409     0.0802923      0.267729    -0.0214706    -0.0283703     0.0242403     0.0136707   -0.00424985   -0.00216383   0.000987786   7.99826e-06   0.000118019   2.26409e-05   3.50861e-06   2.21973e-06   9.66877e-08   6.19774e-08  -2.74538e-08  -7.13132e-10       10.7132       13.8251       15.4006       15.3196       15.0617       13.7760       12.7230       10.8954       9.02642       7.30910       5.69167       4.31369       3.15994       2.24986       1.53631       1.02799      0.654174      0.396536      0.239590      0.141235     0.0761031     0.0401394     0.0202490     0.0102504    0.00441840    0.00200393   0.000782620   0.000307093   0.000104446   3.39486e-05   9.97359e-06   2.66144e-06   6.27045e-07   1.27697e-07   2.06714e-08   2.25061e-09
  18  25 4440.4576    0.6778 10.9915 10.6667 -0.0110  0.2010   0.0128   0.5526    0.0335   0.0000   417.5743      -4.14060       21.4239       17.1540      -12.2736      -45.3229       40.5534       9.28068      -29.9700      -14.4950     -0.252115       3.59494      -2.53228       1.34459       4.38777       2.06195      0.310284      -1.97777      0.195878    -0.0176825     -0.152490    -0.0711600     0.0282417   -0.00288092    -0.0143923    0.00264575    0.00139188   -0.00125718  -0.000325580   0.000106670   1.47860e-05   4.84556e-06   1.45429e-06   5.27687e-08   1.64615e-08  -2.79865e-10       16.6272       21.5622       24.3227       24.0323       23.8653       22.2326       19.3762       17.3453       14.1506       11.4248       9.06085       6.84962       4.97120       3.51812       2.46461       1.60458       1.05443      0.654441      0.389741      0.226812      0.124855     0.0671455     0.0335257     0.0167109    0.00741400    0.00329911    0.00129549   0.000495033   0.000168082   5.55638e-05   1.64963e-05   4.34299e-06   1.03160e-06   2.01763e-07   3.19390e-08   3.64316e-09
  18  27 4725.4865    0.4538 17.7395 10.2890 -0.0047  0.4272   0.0076   0.9734    0.0236   0.0000   465.4826      -22.4259       56.5010       39.6314      -71.7983      -82.3949       101.774       106.342      -2.14990       41.4741      -7.28905      -4.86580       6.44173      0.503301       3.25305       9.37726       1.20430      -2.45478      0.443813       1.07935      0.188584    -0.0741973     0.0180840     0.0249217    -0.0123874  -0.000891583    0.00294525   0.000119391   0.000619151  -0.000229611  -2.51076e-05  -8.36405e-06   9.86615e-07  -6.46014e-08   1.14546e-07  -8.14515e-10       34.9928       45.1733       50.3175       50.6018       49.7251       46.8828       41.6062       36.2459       30.2507       24.1744       19.4056       14.6164       10.8057       7.75278       5.32322       3.58096       2.34880       1.47942      0.883357      0.522114      0.291948      0.157588     0.0818875     0.0391216     0.0183964    0.00773388    0.00316827    0.00116239   0.000397173   0.000125374   3.64490e-05   9.54151e-06   2.19340e-06   4.30860e-07   7.02219e-08   7.88148e-09
  19   8 2021.8075    0.6333  0.4285 10.3677 -0.0160  0.0205   0.0245   0.0455    0.0556   0.0000   436.1968      -1.92983       14.8314      0.495466     -0.139684      -2.93523    -0.0932458      -1.81570      -1.56872       1.41017       1.26842     -0.389989     -0.293470     0.0805133      0.566587   -0.00140085     -0.133855      0.137272     0.0334224    -0.0621348    0.00207372   -0.00257364   -0.00199759   -0.00440493   0.000544509  -0.000460236   2.20576e-05   9.70974e-05  -2.02298e-06  -6.39069e-06  -4.97502e-06   9.11909e-07  -4.01512e-07  -6.77640e-08  -1.90316e-08   7.53686e-09       1.66926       2.14493       2.23574       2.42681       2.21668       1.97427       2.04405       1.66866       1.51170       1.07195      0.949286      0.702557      0.506137      0.356693      0.249028      0.173118      0.109080     0.0645954     0.0392533     0.0248642     0.0137383    0.00685080    0.00367718    0.00183384   0.000939520   0.000454500   0.000181791   7.80382e-05   2.97522e-05   1.03818e-05   3.72031e-06   1.10778e-06   3.53674e-07   9.24783e-08   1.86672e-08   4.59529e-09
  19  10 2322.3273    1.2026  0.7514 11.0982 -0.0095  0.0261   0.0324   0.0564    0.0734   0.0000   434.3673     -0.336395       18.8927       4.93543      -6.83425      -4.08251      -1.59194     -0.956206      -1.05660      -2.19990      0.701614      -1.04549      0.446241      0.173768     -0.148905      0.206574     0.0328636    -0.0792549     0.0595118     0.0640740    -0.0314671    0.00696369    0.00592184    0.00239771    0.00132081    0.00101550  -0.000581504  -0.000153669   7.06247e-06   8.17390e-06   3.80535e-06  -6.79281e-07  -9.22871e-07  -4.51318e-08  -3.22643e-08   1.18174e-09       2.23510       2.86725       2.98427       3.14195       2.70056       2.49992       2.50233       2.28797       1.87309       1.67751       1.26586       1.00420      0.675186      0.494672      0.333071      0.218801      0.136346     0.0872294     0.0522595     0.0305176     0.0165561    0.00972253    0.00454009    0.00252514    0.00110046   0.000563572   0.000244226   0.000108622   3.79844e-05   1.52956e-05   4.68320e-06   1.56234e-06   4.36345e-07   1.07775e-07   2.72128e-08   5.92519e-09
  19  12 2613.1160    2.0082  0.8242 12.3326 -0.0050  0.0297   0.0558   0.0613    0.0871   0.0000   436.7382       6.17472       15.8640      -1.85209       1.61476       1.57380      -1.18647      0.376764      -1.25771      -5.30917      0.445922       1.18490      0.201643     -0.369998      0.576818      0.272362     -0.166466    -0.0674362    -0.0810095    0.00517803    -0.0288953   -0.00397074    0.00713063   0.000472215   0.000275393    0.00105056  -9.36985e-05  -0.000208196   5.07433e-05  -2.07593e-05   8.06746e-06   1.92278e-06  -2.87057e-07   8.40012e-08  -1.71714e-08   9.45425e-09       2.63863       3.55789       3.61207       3.54595       3.16142       2.95174       2.64218       2.62831       2.30932       2.04371       1.58274       1.17316      0.797736      0.582054      0.367690      0.235501      0.159801     0.0862503     0.0591233     0.0330940     0.0186327     0.0103733    0.00544808    0.00256758    0.00129213   0.000582681   0.000269743   0.000103477   4.46656e-05   1.57924e-05   5.13972e-06   1.55672e-06   5.45562e-07   1.28298e-07   3.10428e-08   6.25898e-09
  19  13 2758.0048    2.7007  0.8339 12.6612 -0.0115  0.0286   0.0725   0.0615    0.0821   0.0000   438.5657       4.16319       7.70266      -1.60928     -0.504671      -3.09542      0.830651      -4.28860     -0.585425      -3.62439       1.66974       2.26215      -1.32440     -0.385370      0.132387     0.0755448     -0.208713     0.0191453    -0.0165781     0.0139398     0.0111654   -0.00847796    0.00110711   -0.00387899  -0.000507619  -0.000549348  -2.31058e-06   1.05342e-05  -2.48746e-06   1.01027e-05   2.49130e-06   1.88315e-06   8.37097e-07   5.88675e-08  -1.56243e-08  -1.90200e-09       2.72626       3.55553       3.69452       3.73657       3.14819       2.65929       2.78712       2.74330       2.39219       2.01156       1.65014       1.23455      0.845665      0.532898      0.384080      0.236836      0.145873     0.0852625     0.0511341     0.0340782     0.0180167    0.00977173    0.00469921    0.00260257    0.00131564   0.000642543   0.000282927   0.000113458   4.26042e-05   1.48763e-05   4.79680e-06   1.66474e-06   4.45050e-07   1.16638e-07   2.94066e-08   5.80572e-09
  19  14 2902.6038    3.3545  0.6900 13.1854 -0.0043  0.0231   0.0885   0.0501    0.0739   0.0000   437.8077       3.99125       12.7739      -2.98338      -2.38413      -3.83913      0.298521      0.512598       1.63578      -3.25527     -0.481817       1.22941      0.138938     -0.721093     -0.439156     0.0574950      0.173948    -0.0989173    -0.0509921     0.0255341     0.0213692   -0.00959153    0.00160076    0.00148349    0.00177657   0.000100479  -0.000503456   8.80851e-07   6.44386e-05   8.88252e-06  -6.18612e-06  -3.81663e-06   6.80751e-07   3.91429e-08   7.75248e-09  -3.41817e-09       2.16813       2.91727       3.19859       3.36732       3.25789       2.83577       2.56481       2.05450       1.73269       1.33678       1.04665      0.764912      0.534715      0.399149      0.272832      0.186703      0.111110     0.0715508     0.0439672     0.0251945     0.0154372    0.00785372    0.00429213    0.00202750    0.00103147   0.000440421   0.000212639   8.18317e-05   3.28471e-05   1.10755e-05   4.20865e-06   1.20919e-06   3.72317e-07   9.94627e-08   2.18897e-08   4.98285e-09
  19  15 3046.6347    3.8112  0.7990 13.3994  0.0011  0.0277   0.0993   0.0597    0.0828   0.0000   442.6286       4.85764       16.8955      0.589122      -3.45355      -4.06264      -1.42744      -4.12694      -4.03025      -1.59890      0.949680     -0.475585      0.371052     0.0706495     -0.272591     -0.297064    -0.0157226     0.0921912     -0.162353    -0.0595152     0.0187454   0.000194944  -0.000576377  -0.000721242   0.000640818  -9.90235e-06   7.02512e-05  -0.000115230   2.31549e-05  -2.89031e-06  -6.29008e-06   1.20206e-06  -6.77549e-07  -1.65370e-07  -2.68452e-08  -6.36612e-10       2.03945       3.02046       3.05668       2.97021       3.34180       2.63187       3.01629       2.21197       2.09269       1.53197       1.23074      0.981587      0.689418      0.544324      0.354866      0.252605      0.164986     0.0912172     0.0705272     0.0320485     0.0251232     0.0108334    0.00663780    0.00337633    0.00141461   0.000827005   0.000244425   0.000144597   4.60567e-05   1.78547e-05   7.42644e-06   1.64504e-06   7.23445e-07   1.54631e-07   3.84004e-08   9.37861e-09
  19  16 3189.9659    3.8402  1.0582 13.5117 -0.0068  0.0323   0.0932   0.0682    0.0962   0.0000   439.7194       14.1010       9.95939      -2.72292     -0.137126      -2.00744      -4.16372     -0.952617     -0.192944      -5.06148      0.759465       1.14717     -0.746106     -0.590901      0.269867      0.343598     -0.275199    -0.0210842     0.0219379     0.0445836     0.0122204   -0.00913296    0.00813811    0.00675772   0.000733813   0.000632052   0.000512194   0.000346704  -6.29206e-05  -4.39643e-05   5.16771e-06   2.31500e-06  -1.50484e-06  -1.29561e-07   2.11778e-08   2.92768e-09       2.58541       3.67268       3.73277       3.84912       3.68146       3.39834       3.20993       2.69638       2.29804       1.85776       1.45477       1.09445      0.799931      0.603929      0.397600      0.271552      0.176049      0.108979     0.0646534     0.0390590     0.0214052     0.0119933    0.00650303    0.00305348    0.00167604   0.000631041   0.000348112   0.000118483   5.53088e-05   1.85866e-05   6.31764e-06   2.03407e-06   6.07145e-07   1.58627e-07   3.65904e-08   7.81755e-09
  19  17 3333.0142    3.3238  1.6176 12.9176  0.0031  0.0374   0.0639   0.0923    0.0882   0.0000   440.8224       8.07733       14.5143       2.31151     -0.738162     0.0752871       7.62474      -7.33288      -1.81583       4.51251      0.160286      -1.55008       1.55318      0.281303     -0.317554      0.683550      0.343280     -0.172780    -0.0435276     0.0529471     0.0278666    0.00813431   -0.00463454   -0.00344470   -0.00250311    0.00158456   0.000301623  -7.58988e-05  -3.69712e-05   8.84413e-06   2.90674e-06   3.59355e-06  -1.10449e-08  -6.23274e-08  -5.32676e-08   1.07423e-08       2.75403       3.96783       4.17803       4.14137       4.22685       3.64044       3.54730       2.96645       2.57860       2.09297       1.65274       1.26820      0.940440      0.649180      0.442744      0.312252      0.194690      0.127162     0.0766442     0.0457478     0.0252735     0.0140868    0.00751325    0.00365462    0.00187454   0.000825244   0.000388568   0.000145924   6.18337e-05   2.24825e-05   7.80482e-06   2.55560e-06   7.02156e-07   2.01955e-07   4.67789e-08   9.85061e-09
  19  18 3476.2937    2.7340  2.3434 12.5117 -0.0022  0.0453   0.0473   0.1157    0.0849   0.0000   435.1875       1.86060       16.0784      -1.74330      -2.90702       8.90233       5.25589      -1.21565      -1.98010      -4.40146      -1.04093       1.32630       1.42186     -0.814795      -2.69571      0.702983      0.509514      0.229611     0.0319589     0.0227957     0.0385510    -0.0174058    0.00406215    0.00422096    0.00119747  -0.000655679  -7.21206e-05   0.000323945   4.99867e-05  -1.41968e-05   7.04948e-06   8.20592e-07   1.26354e-07   2.45102e-07   9.46159e-08  -7.59442e-09       3.51962       4.90186       5.14342       5.18994       5.11908       4.69623       4.35468       3.75324       3.22959       2.74629       2.08602       1.64873       1.15103      0.871207      0.580863      0.397222      0.261022      0.156486      0.100442     0.0585418     0.0338006     0.0182968    0.00963756    0.00485719    0.00234736    0.00109414   0.000474195   0.000197226   7.91716e-05   2.93067e-05   1.00194e-05   3.11287e-06   9.55955e-07   2.43947e-07   5.62899e-08   1.23819e-08
  19  19 3619.4511    2.3155  3.5185 11.8887 -0.0050  0.0551   0.0339   0.1582    0.0779   0.0000   443.6816       8.94062       16.6062       2.75447      -14.8800      -4.10715      0.964544      -10.4380      0.864213      -3.14165      -1.83072      -1.62295      0.629782   -0.00745198    -0.0537302       1.12127     -0.814403     -0.377653     0.0438094    -0.0300591   -0.00804868     0.0442251    -0.0130716    -0.0100519  -0.000517029    0.00103639   0.000774082  -9.65878e-05  -0.000145309  -3.72266e-06  -1.45828e-05   5.17900e-06   1.68196e-06   3.58027e-09   4.33399e-08  -6.69988e-09       4.41773       5.72104       6.47546       6.33586       6.36020       5.85933       5.27376       4.67097       3.83631       3.21945       2.48980       1.89489       1.43722       1.01856      0.696954      0.481307      0.310408      0.205503      0.117697     0.0722320     0.0418118     0.0214375     0.0120183    0.00592190    0.00288365    0.00134264   0.000557038   0.000245614   9.74896e-05   3.40727e-05   1.26249e-05   3.89632e-06   1.11576e-06   3.04441e-07   7.13952e-08   1.41478e-08
  19  20 3762.6028    1.9142  4.8650 11.4513 -0.0038  0.0680   0.0247   0.1952    0.0623   0.0000   447.2811       14.6405       18.6544      0.565448       11.7867      -5.26429      -2.48124      -14.2621      -4.99700       3.37700       3.68286       3.80852     -0.935247       1.09484      -1.85004     -0.261632      0.413039      0.275725    -0.0544132     -0.205750     0.0638134     0.0151775    0.00211754    -0.0150756    0.00590126    0.00210651   0.000977815  -0.000272707  -7.26804e-05  -6.28777e-05  -3.34423e-05  -7.15405e-06   4.22826e-07   3.58645e-07   1.67743e-07  -1.26604e-08       5.50413       7.11298       7.84944       7.98109       7.61667       7.21906       6.57618       5.77702       4.89853       4.02534       3.14077       2.46957       1.76559       1.28424      0.888937      0.596154      0.393794      0.241716      0.152391     0.0873454     0.0498091     0.0276559     0.0136793    0.00729658    0.00343958    0.00156456   0.000713261   0.000292432   0.000112317   4.38621e-05   1.46952e-05   4.73980e-06   1.41595e-06   3.58472e-07   8.36721e-08   1.71571e-08
  19  21 3905.9353    1.5728  5.8402 11.2417 -0.0082  0.0807   0.0199   0.2242    0.0505   0.0000   434.7065       1.88357       5.92840       13.2334     0.0273479       5.09696       3.95648      0.210893       2.14568       1.74077      -2.29833      -4.44649       3.10863      0.889213     -0.770167      -2.06282     -0.167504      0.366295     -0.288442     -0.133616  -0.000535048     0.0191981   -0.00629241    0.00798994    0.00394817   -0.00171211   -0.00140757  -7.36218e-05   0.000239667   9.09549e-05   4.44705e-06   3.08076e-06   7.27264e-07   5.24345e-07  -1.48859e-07   4.88500e-08       6.47612       8.55996       9.16595       9.36518       9.24156       8.66693       7.82429       6.76360       5.79334       4.68494       3.73738       2.83819       2.11801       1.52643       1.06373      0.730921      0.466376      0.298312      0.183338      0.107997     0.0624109     0.0339513     0.0177420    0.00900685    0.00427086    0.00199321   0.000861016   0.000367215   0.000140926   5.28085e-05   1.82967e-05   5.74687e-06   1.68015e-06   4.47005e-07   1.00791e-07   2.04269e-08
  19  22 4049.3085    1.2631  7.5498 10.9828 -0.0020  0.0993   0.0158   0.2834    0.0419   0.0000   444.2440       29.2815       16.4102      -14.9576      -5.31742      -7.28935     -0.628537      -5.82221       7.84160      -2.30582       6.60497       2.30958      -1.83651      -1.14261       1.40391     -0.105668     -0.437705      0.124567      0.236431   -0.00873650     0.0668862     0.0510086    -0.0143142   -0.00967764  -0.000575788   -0.00327004   0.000706224   1.48649e-05  -0.000121057   4.16963e-05   6.00163e-06   1.40399e-05  -3.25288e-06   4.75484e-07  -6.06240e-08  -2.52839e-08       7.99466       10.4578       11.3904       11.7881       11.6264       10.6135       9.67117       8.40556       7.07510       5.88792       4.63064       3.45099       2.63738       1.86854       1.31353      0.887888      0.576641      0.365774      0.222718      0.133577     0.0752603     0.0420608     0.0212608     0.0112068    0.00524144    0.00243367    0.00105924   0.000450778   0.000171066   6.62609e-05   2.19907e-05   7.15846e-06   2.03524e-06   5.46760e-07   1.28821e-07   2.53737e-08
  19  23 4192.3904    1.0107  9.7463 10.8631 -0.0015  0.1333   0.0139   0.3925    0.0360   0.0000   421.2996       26.5366       28.2229       3.60467      -23.4072      -20.0914      -5.87252      0.957827      -6.95081     -0.415077       3.82069      -7.04244      -3.01108     -0.815729       4.26271     -0.599565       1.11895     0.0948260     -0.479926     -0.276844      0.123074    -0.0635212    -0.0207926    0.00533625   -0.00148024   -0.00318455   0.000881036   0.000367090   0.000269979   2.17958e-06  -4.59216e-05   2.84742e-06  -4.25748e-07  -3.95827e-07  -3.24475e-08   5.61240e-08       10.3555       13.8410       15.0291       15.6599       15.0032       14.1350       12.8628       10.9942       9.51646       7.65443       6.11774       4.67375       3.48204       2.55653       1.75667       1.21138      0.793447      0.515702      0.310967      0.188341      0.108116     0.0598508     0.0317093     0.0163942    0.00787332    0.00365262    0.00159177   0.000672463   0.000261818   9.63281e-05   3.25959e-05   1.03318e-05   2.93033e-06   7.70366e-07   1.67965e-07   3.43031e-08
  19  24 4335.9829    0.7876 11.2205 10.7611  0.0020  0.1799   0.0133   0.5134    0.0347   0.0000   450.4987    -0.0415814       32.2981       17.4967      -31.6221      -15.6852       15.5305      -9.92080       23.3984      -11.7066      -9.55383       2.13581       1.95083       3.07439      -2.89540       1.76933      0.896261      0.297998     -0.283159     -0.701519     0.0178963      0.217472    -0.0461097    -0.0766865    0.00681364    0.00385871   0.000750464   0.000152913  -0.000777116  -7.68018e-05   1.84393e-05   5.14758e-06  -4.28974e-06  -5.79174e-07   4.17143e-07   4.01264e-08       13.7695       18.5611       20.2790       20.9724       20.3800       18.9888       17.5598       14.6913       12.8905       10.3262       8.24470       6.34074       4.79379       3.41565       2.40224       1.64917       1.09527      0.697336      0.437211      0.258028      0.150255     0.0830955     0.0450017     0.0224735     0.0116740    0.00494310    0.00241472   0.000911935   0.000381163   0.000134580   4.67561e-05   1.42626e-05   4.12766e-06   1.04073e-06   2.36067e-07   4.73140e-08
  20   9 2203.1276    0.9481  0.6525 10.5312 -0.0173  0.0271   0.0262   0.0489    0.0780   0.0000   433.3609       1.01973       20.4401      -3.70329      -2.73365      -1.02887      -2.25579      -4.43690       2.82569      0.717807      -1.52819     -0.263467     -0.920970      0.753422     0.0714903     0.0713852    -0.0714823     0.0135322    -0.0140163     0.0147317     0.0269850    -0.0178724    0.00382794   0.000639911   -0.00522078  -0.000713406   0.000433928   0.000271825  -3.21561e-06  -5.89868e-05   1.24275e-05   5.37130e-06  -4.98571e-06  -1.08590e-06   1.75927e-07   4.06761e-08       2.10013       2.93201       3.30344       3.34512       3.27613       3.14420       2.65654       2.33823       1.64681       1.56109       1.14558      0.847953      0.693048      0.444551      0.314144      0.230261      0.149133     0.0996734     0.0673036     0.0354452     0.0249100     0.0116119    0.00715107    0.00364931    0.00173730   0.000866041   0.000424894   0.000162506   7.79565e-05   3.25979e-05   1.19767e-05   4.68987e-06   1.70124e-06   3.98836e-07   1.31991e-07   3.53120e-08
  20  10 2352.4366    1.3273  0.7963 11.1682 -0.0085  0.0255   0.0340   0.0552    0.0771   0.0000   440.3288       3.95940       15.3522      -4.96560      -2.26554      0.708058       1.60573     -0.410750      0.341268      -1.53026      -1.79349       1.48652     -0.255144      0.205750      0.555413     -0.260724     -0.163764    -0.0143639   0.000675482     0.0366220    -0.0603984     0.0109367   -0.00813548   0.000657249    0.00147943   0.000559194   0.000896765   0.000309301   7.06383e-05  -4.48344e-05   3.01989e-06   2.48704e-06   8.03991e-08  -6.81145e-08   9.16604e-08   2.04493e-08       1.95370       2.43078       2.55204       2.75249       2.81234       2.57692       2.29904       1.89534       1.73915       1.50228       1.14225      0.850430      0.679747      0.476968      0.364791      0.254358      0.155951      0.105255     0.0641630     0.0419357     0.0262404     0.0137095    0.00900876    0.00410998    0.00218137    0.00107126   0.000454144   0.000237401   7.84666e-05   3.74782e-05   1.41905e-05   4.47713e-06   1.80916e-06   4.80464e-07   1.22146e-07   3.52673e-08
  20  11 2498.9602    1.6994  0.8837 11.7147 -0.0176  0.0262   0.0420   0.0623    0.0888   0.0000   438.9928       3.59928       18.2885      -6.36000      -3.90725     -0.601598       4.44060      -1.46026       1.48312      -3.57332       2.81003     -0.911085     -0.992079     -0.146859      0.587978     -0.188612      0.207691     0.0720792    -0.0993463    -0.0179863    0.00104055   -0.00547256    0.00344437   -0.00349468    0.00351624   0.000485823  -0.000265141  -0.000332642  -6.63473e-05   8.24933e-05   2.20977e-06  -4.59646e-07  -1.92175e-06  -3.62786e-07   1.03393e-07   5.89850e-08       1.98433       2.66807       2.83231       2.77026       3.01502       2.58972       2.56929       2.21722       1.79791       1.46424       1.08840      0.917788      0.685398      0.501568      0.370554      0.247563      0.172132      0.107819     0.0651821     0.0407326     0.0224749     0.0131955    0.00692334    0.00359508    0.00197856   0.000915964   0.000453756   0.000190245   8.37504e-05   3.16772e-05   1.25762e-05   4.17111e-06   1.45729e-06   4.66825e-07   1.25362e-07   3.46542e-08
  20  13 2790.7575    2.7592  0.8459 12.6191 -0.0108  0.0268   0.0669   0.0543    0.0876   0.0000   434.6572       6.27058       9.09954       6.16571     -0.518260      -2.85156      0.478513     -0.692036      0.414984      -2.76435     -0.290919      0.353626       1.60703      0.194743     -0.353155     0.0925937      0.338754    0.00262468    -0.0781417    -0.0323663    -0.0196553    0.00460152     0.0101083  -0.000421322   -0.00361407    0.00203743   0.000394295   2.13430e-05  -0.000136780  -2.76952e-05   1.27449e-05   7.02816e-06   8.75147e-07   8.65214e-07   4.40348e-08  -4.54643e-08       2.51468       3.30663       3.41317       3.24439       2.75655       2.50077       2.39797       2.44906       2.29421       2.06011       1.64302       1.27390      0.923550      0.610806      0.397405      0.252354      0.162537      0.103169     0.0624896     0.0380726     0.0208590     0.0122086    0.00671934    0.00357878    0.00179887   0.000872061   0.000412956   0.000179551   7.64789e-05   3.03268e-05   1.17626e-05   4.13608e-06   1.37719e-06   4.51203e-07   1.15150e-07   3.12647e-08
  20  14 2936.0269    3.5349  0.8083 13.0205 -0.0057  0.0225   0.0866   0.0533    0.0843   0.0000   440.4283       4.22499       10.0107      -2.99493      -1.15111     -0.320079      -2.30817      -7.18038      -1.85517     -0.163947     -0.808580      0.329161     -0.590608      0.143463     -0.105246      0.191974     -0.142829     0.0606726    -0.0670041    -0.0146585     0.0294050   -0.00459779   -0.00491075    0.00330547    0.00237917   0.000873529   0.000166998  -0.000184093   0.000118191   5.27591e-05   1.10927e-05  -6.01872e-06  -3.43980e-07   9.17037e-08  -1.98220e-07  -1.86706e-08       1.85077       2.42121       2.61144       2.66889       2.60900       2.34179       2.20919       1.98403       1.64115       1.34960       1.08121      0.830325      0.633521      0.433814      0.312784      0.214205      0.142982     0.0882620     0.0547930     0.0345231     0.0195943     0.0112021    0.00596262    0.00319719    0.00156174   0.000817509   0.000372917   0.000169500   6.67956e-05   2.83558e-05   1.01887e-05   3.86045e-06   1.20701e-06   3.81671e-07   1.06470e-07   2.79251e-08
  20  15 3080.5160    3.9380  0.8172 13.4077 -0.0052  0.0258   0.0983   0.0574    0.0799   0.0000   435.1467       10.9225       10.1648     -0.204585      -2.90341       4.36322      -3.04150      -4.21975       1.56078      0.366041      0.795482      0.927064      0.305536     -0.595127      0.445645      0.124234      0.308382     -0.128720     0.0993399     0.0432169    0.00937961   -0.00523035   0.000301250    0.00296779   0.000984535   1.37669e-05  -0.000170879  -0.000101957   0.000138940   1.78068e-05  -2.16624e-05  -1.05082e-06   1.75559e-06   1.00025e-06  -8.77209e-08   3.19723e-08       1.93413       2.93840       3.12895       3.21139       3.35907       2.80945       2.76780       2.13772       1.83597       1.40625       1.13363      0.839277      0.631041      0.476578      0.313991      0.239339      0.147717      0.103198     0.0604774     0.0390921     0.0225104     0.0129418    0.00715243    0.00357790    0.00209166   0.000815235   0.000522815   0.000154914   9.84550e-05   2.97190e-05   1.35835e-05   4.60394e-06   1.46226e-06   4.77783e-07   1.22137e-07   3.48038e-08
  20  16 3224.4998    3.6887  1.1356 13.4931 -0.0001  0.0318   0.0833   0.0750    0.0870   0.0000   439.2654       7.54183       13.7006       7.55407       2.50781      -3.08792      -2.05350      -2.35189      -2.47070      -3.11970       2.11395      0.241362    -0.0692840      0.510200      0.152697      0.234986      0.188925    -0.0178543    -0.0724132     0.0570851   -0.00664427    0.00575242    0.00819965    -0.0102300  -0.000265769  -0.000690552   0.000330750  -0.000799584   4.21232e-05   8.81987e-05  -1.25621e-06  -2.18446e-06  -1.07470e-06   5.44625e-09  -1.42094e-08   3.98138e-08       2.47148       3.19058       3.47985       3.52407       3.38145       3.30842       3.08907       2.62426       2.26387       1.75685       1.42064       1.15228      0.815901      0.653306      0.436860      0.323568      0.201974      0.139126     0.0789873     0.0517568     0.0294900     0.0162247    0.00917248    0.00474903    0.00245282    0.00112741   0.000622864   0.000226067   0.000115195   4.20754e-05   1.68115e-05   5.53227e-06   2.02711e-06   6.04171e-07   1.69034e-07   4.38712e-08
  20  17 3368.2080    3.1002  1.7147 13.0161 -0.0056  0.0386   0.0577   0.0934    0.0660   0.0000   435.4651       7.38748       17.5354      -2.17797      -3.70787      -3.37998      0.693198     -0.240400      0.117661      -6.25427       1.67395      -3.23809      -1.02033     -0.109671       1.45788    -0.0564187    -0.0210986      0.121423    -0.0704404    -0.0416196    -0.0334469    -0.0112976     0.0112763  -0.000695487   -0.00103471   -0.00129176    0.00154691   0.000221717  -0.000147140  -0.000117632  -5.22317e-06   5.98013e-06   2.44267e-06  -5.17122e-07  -7.71713e-08  -2.48191e-08       2.89864       3.78031       4.19270       4.33351       4.18301       3.89007       3.65231       3.25346       2.68940       2.24984       1.78788       1.39514       1.04278      0.789335      0.551117      0.378904      0.263775      0.165346      0.100870     0.0640807     0.0378879     0.0212794     0.0117778    0.00612681    0.00335011    0.00156829   0.000805365   0.000316556   0.000151449   5.68150e-05   2.29676e-05   7.48984e-06   2.54645e-06   7.91187e-07   2.20258e-07   5.76282e-08
  20  18 3511.9468    2.5980  2.6637 12.4205 -0.0051  0.0470   0.0404   0.1210    0.0660   0.0000   439.0646       8.68297       9.15679       2.43620      -8.19451      -11.2694       1.24301      -2.56571      -4.78365      -2.73208       3.81027       1.09262      -1.16467      -2.28824     -0.579574     0.0479351     -0.415712     0.0380555   5.33535e-05    -0.0899336     -0.103466    -0.0237586    -0.0110896   -0.00806057    0.00225427    0.00239954  -0.000648481  -2.28516e-05  -0.000170717   0.000119566   2.02010e-05   9.59385e-06   4.49602e-06   3.72618e-08   1.19811e-07   1.87801e-08       3.50440       4.65438       5.06468       5.23260       5.09319       4.88104       4.39428       3.79671       3.33981       2.78333       2.17233       1.73960       1.28171      0.939376      0.671618      0.464397      0.300626      0.202944      0.126447     0.0773788     0.0446929     0.0260115     0.0141013    0.00783784    0.00364585    0.00186692   0.000872692   0.000382363   0.000164909   6.70208e-05   2.44016e-05   9.42829e-06   3.07822e-06   9.91587e-07   2.60628e-07   6.84976e-08
  20  19 3655.7642    2.2152  3.7097 11.7907 -0.0034  0.0562   0.0308   0.1507    0.0704   0.0000   440.9565       18.3354       7.72664      -1.60077       10.0159      -2.85296      -5.22969      -8.04402      0.922575      -4.79498     -0.922717     -0.397945      0.180912       1.74308      0.278546      0.528139      0.223163     -0.324260      0.145252     0.0777784     -0.141582    0.00708736   -0.00130338   -0.00405795    0.00515598   -0.00305390    0.00124063  -0.000134516   0.000105272   0.000108424  -1.31111e-05  -2.27160e-05  -4.42257e-06   9.73389e-09   3.32748e-07   3.91313e-08       4.30183       5.62149       6.15091       6.35136       6.06191       6.01956       5.15871       4.69438       3.95002       3.31052       2.61803       2.04951       1.52897       1.14010      0.789261      0.562355      0.373245      0.236380      0.151345     0.0918081     0.0550640     0.0315017     0.0166217    0.00916332    0.00451979    0.00221802    0.00107546   0.000442184   0.000199747   7.77789e-05   2.97968e-05   1.10600e-05   3.58129e-06   1.10742e-06   3.18017e-07   8.03574e-08
  20  20 3799.3765    1.8107  4.9813 11.4150 -0.0066  0.0696   0.0232   0.1909    0.0587   0.0000   441.1187       8.95120      0.584803       7.19270       2.16233      -4.46102     -0.162794      -4.91217       7.95782      -1.69286    0.00639128      -2.40304      0.944069    -0.0875163     -0.367894     -0.676849     -0.298620      0.146565      0.145635    -0.0537099    -0.0403378     0.0577131     0.0711547    -0.0124847    0.00350656  -0.000135652   0.000639371   0.000327283  -0.000413688  -0.000145867   7.95843e-05   1.64498e-05  -1.60999e-06   8.73246e-07   3.79920e-07   1.30418e-08       5.37547       7.04793       7.63688       7.80386       7.62223       7.48796       6.59081       5.87843       4.93908       4.14779       3.30627       2.52679       1.95649       1.44769      0.995687      0.711091      0.472793      0.303414      0.193609      0.115260     0.0690354     0.0388037     0.0213216     0.0112472    0.00568367    0.00280765    0.00125510   0.000579958   0.000236057   0.000100083   3.77904e-05   1.38463e-05   4.57000e-06   1.38209e-06   4.01714e-07   1.03627e-07
  20  21 3943.0316    1.4735  7.0853 10.9952 -0.0017  0.0870   0.0167   0.2454    0.0451   0.0000   441.9903       5.82700       27.2081      -14.4467      -10.0876       4.30037      -14.3521      -14.3028     -0.992190      -3.09188      -1.73577      -3.09344      0.590635      0.536126      0.770596      -1.12842      0.146109      0.353556     -0.846858     -0.238777      0.170645     0.0685648    -0.0530072   -0.00305059     0.0153248   3.17250e-06  -0.000840189    0.00184545  -6.42313e-05   3.99405e-05   1.93317e-05   3.90455e-06   2.62978e-06  -2.96018e-06   1.47815e-07   1.35472e-07       6.87098       8.82831       9.49908       10.0273       9.67060       9.36944       8.39801       7.38470       6.22236       5.24744       4.07328       3.25275       2.42274       1.80519       1.28252      0.902474      0.600660      0.384861      0.245630      0.147952     0.0887757     0.0503627     0.0273217     0.0142981    0.00738305    0.00357160    0.00163870   0.000747778   0.000310695   0.000125590   4.79630e-05   1.73222e-05   5.80339e-06   1.75337e-06   4.89367e-07   1.22608e-07
  20  22 4086.9088    1.2029  8.7864 10.8239 -0.0047  0.1087   0.0141   0.3117    0.0390   0.0000   447.2224       4.85921      -12.0186      -2.91674      0.497203      -21.2453       14.8013      -8.94620      -10.4474      -7.41488       7.03553      0.781836       1.72831      -3.71024     -0.547752      -1.24258      0.525422       1.59436     -0.283968   0.000882377    -0.0512108    -0.0187403     0.0281084   -0.00778465    0.00903389   -0.00121016   0.000667534  -0.000286330   0.000750387  -0.000208506  -0.000101164   3.61526e-05  -5.19132e-06  -3.19715e-06  -6.13934e-08   3.34171e-09       8.10257       10.7047       11.7461       12.1110       11.8454       11.2436       10.3172       9.05829       7.59793       6.44506       5.08345       4.02747       2.99842       2.24048       1.58620       1.10947      0.735646      0.488033      0.304411      0.187032      0.109860     0.0632551     0.0345705     0.0183116    0.00935584    0.00462641    0.00207732   0.000994670   0.000401390   0.000169021   6.30748e-05   2.27172e-05   7.57917e-06   2.32519e-06   6.37594e-07   1.63798e-07
  20  23 4230.6931    0.9628 10.7834 10.7783 -0.0069  0.1449   0.0132   0.4207    0.0350   0.0000   418.0993       24.1917       24.1943      -7.29012      -5.26787      -14.3506      -18.8039       9.28346       12.3596       7.59825      -3.02774      -4.29655       2.08506      0.575222     0.0862991      0.526818       1.37606     -0.790665     0.0445836      0.358059    -0.0713046     -0.104837     0.0179461     0.0124227    -0.0156234   -0.00345999  -0.000510641    0.00135057  -2.05143e-05  -0.000387607  -4.03425e-05  -5.76978e-05  -1.17396e-05   5.43457e-06   1.65509e-06   4.28647e-07       10.8076       14.2105       15.5151       15.9486       15.7949       14.9635       13.6246       12.0683       10.1512       8.55442       6.94495       5.36725       4.06163       3.01140       2.12290       1.48798       1.01280      0.660804      0.416915      0.262678      0.153368     0.0887447     0.0489658     0.0260065     0.0131551    0.00666397    0.00295398    0.00142086   0.000558755   0.000240544   8.88346e-05   3.17717e-05   1.02902e-05   3.20310e-06   8.73612e-07   2.24643e-07
  20  24 4374.4820    0.7961 12.5674 10.7215 -0.0096  0.1909   0.0122   0.5424    0.0312   0.0000   425.9215       35.0782       26.8323     -0.291625       20.9763      -18.9042      -17.4037      -24.3771      -27.8514       3.55704      -2.01489      -2.47112       11.7497       8.31382      -1.19986      -4.97857      0.698328       1.08069     -0.568997     -0.345864     -0.228102      0.131837      0.176968    0.00825781    -0.0294184    -0.0102200  -0.000439074    0.00235562   -0.00108614  -0.000118487   7.92208e-05  -5.38447e-05   2.28258e-05  -2.71014e-06  -3.37295e-06   3.42752e-07       14.1262       18.4172       20.5608       21.3497       20.2394       20.0352       17.8481       15.8293       13.4890       11.1590       8.96562       7.05469       5.31106       3.97623       2.84843       1.98200       1.34737      0.869753      0.561170      0.347210      0.204888      0.118306     0.0675737     0.0353477     0.0185230    0.00902782    0.00432479    0.00193027   0.000821560   0.000325459   0.000125726   4.33660e-05   1.43024e-05   4.33283e-06   1.18945e-06   2.93716e-07
  20  26 4661.8251    0.4647 14.8733 10.4321 -0.0055  0.3486   0.0087   0.8205    0.0238   0.0000   441.2063       57.2596       79.0139       6.77416      -39.8362      -3.60788      -9.09063      -33.9488      -12.1672      -13.8332       12.0513      -2.17898      -4.76768       2.94035       12.1931      -3.92277      -1.17400      -1.14325       2.67113      0.853827     -0.700910      0.182825     0.0538840     0.0592379     0.0546254  -0.000770357    0.00162162   -0.00201558    0.00305733   0.000339801   0.000123432   9.12060e-05  -4.13336e-05  -5.27764e-07  -8.34469e-07   1.52003e-06       25.4807       33.2142       37.3288       38.2826       37.5393       36.3443       32.0458       28.3637       24.9899       20.3600       16.4448       13.0626       9.88972       7.20693       5.32090       3.68071       2.50851       1.66299       1.07549      0.662030      0.406007      0.239894      0.132462     0.0721761     0.0382206     0.0193375    0.00861997    0.00420316    0.00166465   0.000685823   0.000247487   8.86019e-05   2.84877e-05   8.58634e-06   2.28033e-06   5.60485e-07
  21   9 2231.9324    1.0176  0.6857 10.8608 -0.0084  0.0247   0.0282   0.0544    0.0722   0.0000   435.8532     -0.505758       12.2348       3.87866       2.09930       1.66048      -1.60466      -1.42861       3.22685     -0.537893      0.801359    -0.0727882     0.0654943     0.0674329     -0.214140     -0.176852      0.120963     0.0985722   -0.00745791   -0.00398937   -0.00478493   -0.00119552    0.00934480   0.000397626   -0.00252492  -0.000602707  -7.91819e-05   0.000462311  -0.000143385  -3.23145e-05   4.88156e-06  -7.79646e-06  -8.01917e-06  -1.05779e-06   6.53733e-07  -1.00679e-07       1.70108       2.45322       2.24759       2.65320       2.46300       2.36466       2.21655       1.87717       1.72255       1.31338       1.12230      0.807901      0.640392      0.477020      0.358212      0.251618      0.166877      0.112210     0.0680239     0.0425861     0.0260777     0.0153778    0.00890282    0.00465023    0.00256675    0.00123875   0.000633992   0.000265298   0.000141529   5.15308e-05   2.51109e-05   8.29587e-06   3.54734e-06   1.05122e-06   3.65423e-07   1.01769e-07
  21  10 2381.9583    1.3314  0.7743 11.3221 -0.0032  0.0243   0.0335   0.0514    0.0700   0.0000   437.5124      0.377220       13.6500       5.37053      0.336707      -3.92402      0.803113      0.988882       1.04850     -0.635578     -0.295448     0.0907278      0.483503     -0.113954     -0.654106     -0.355641      0.168407    -0.0517561     -0.149536     0.0389709     0.0602063  -5.31865e-05    -0.0332210    -0.0101052    0.00332915   0.000273520   -0.00118868   0.000152142  -7.34966e-05   7.47134e-05  -5.69786e-06  -1.33321e-05  -2.99078e-06   5.90854e-07  -4.50277e-07  -1.23353e-08       1.70245       2.32345       2.36626       2.50066       2.41908       2.45194       2.23559       1.97466       1.70457       1.35539       1.15907      0.880661      0.702889      0.508230      0.395949      0.253890      0.191361      0.118979     0.0790322     0.0494243     0.0286450     0.0167272    0.00995805    0.00508718    0.00281297    0.00132566   0.000712954   0.000309493   0.000152045   6.11762e-05   2.79834e-05   9.73696e-06   4.22888e-06   1.25775e-06   4.41604e-07   1.41428e-07
  21  11 2529.3224    1.8113  0.9762 11.7691 -0.0069  0.0285   0.0450   0.0689    0.0784   0.0000   439.0072       1.53964       14.7839     -0.615664     -0.845371       4.14516       2.36135      -4.22789      -3.11341      -3.30005       2.15471       1.81474      0.510708      0.889460     -0.142501     0.0148779      0.217998    -0.0480754    -0.0881395      0.122114   -0.00275208   -0.00178956    -0.0148081    0.00748145   -0.00343688  -4.77412e-05  -6.79118e-05   6.12528e-05   0.000217151  -0.000104006   1.53947e-05   3.21654e-06  -2.48159e-06  -1.56588e-07   1.10638e-08  -6.54435e-08       2.39801       3.47633       3.95301       4.21929       4.10650       3.67932       3.34468       2.72908       2.15142       1.86289       1.37043       1.02002      0.779075      0.560023      0.393254      0.272502      0.187239      0.127509     0.0826624     0.0533877     0.0312967     0.0176439     0.0104137    0.00583839    0.00307182    0.00155738   0.000773556   0.000375481   0.000165786   7.30180e-05   2.92902e-05   1.19445e-05   4.30962e-06   1.48489e-06   4.51231e-07   1.37100e-07
  21  12 2676.2618    2.2940  0.8599 12.4866 -0.0005  0.0291   0.0554   0.0616    0.0880   0.0000   439.3776       2.50256       11.8345       1.86338      -2.78660       5.47723      -4.04628      -5.03670      0.678680       1.62771     -0.507156     -0.993073     -0.410819      0.144959    -0.0974874     0.0128187     0.0335551     -0.214477     -0.150366     0.0490512     0.0395021   -0.00424783     0.0127659    0.00219267   -0.00552816   -0.00152566   0.000865897  -9.36014e-05  -0.000242871   0.000104457   3.36352e-05  -4.16123e-06   3.53920e-06   1.29055e-06   6.99199e-07   6.79903e-08       2.17090       3.03509       2.89669       3.09574       2.85934       2.96212       2.81768       2.49465       2.22711       1.57790       1.29555      0.983284      0.788867      0.640661      0.487772      0.351712      0.218488      0.151915     0.0883051     0.0563384     0.0300566     0.0178333     0.0102109    0.00573073    0.00310244    0.00142755   0.000743324   0.000333173   0.000157212   6.68554e-05   2.75448e-05   1.03527e-05   3.76365e-06   1.34896e-06   4.56159e-07   1.40388e-07
  21  13 2823.0029    2.9702  0.8060 12.9064 -0.0008  0.0242   0.0731   0.0573    0.0865   0.0000   436.9217       6.76134       12.6816       1.31953      -2.52734      -3.66318       3.59237      -1.50300      -2.50083     -0.996419       2.38021      0.425544     -0.253093     -0.511901     -0.157900    -0.0507258     -0.154562     -0.154260      0.100829    -0.0816857   -0.00428292  -0.000619338   -0.00425528   -0.00795160  -0.000398469    0.00161310  -0.000290408  -0.000326360  -0.000139093  -3.67576e-06   6.79636e-06  -2.52579e-06   7.15343e-07   1.93839e-07  -6.40460e-07  -9.18121e-08       1.82791       2.46636       2.49470       2.37632       2.48089       2.29247       2.30295       2.07364       1.74494       1.40713       1.11704      0.881304      0.668105      0.527040      0.407448      0.281320      0.190772      0.118683     0.0730826     0.0470809     0.0254450     0.0157421    0.00876838    0.00497922    0.00245131    0.00128143   0.000620677   0.000279908   0.000148429   5.37800e-05   2.42409e-05   9.00417e-06   3.30637e-06   1.17458e-06   3.51705e-07   1.23559e-07
  21  14 2968.9687    3.5617  0.8029 13.2524 -0.0077  0.0230   0.0849   0.0534    0.0770   0.0000   439.3530       8.99758       11.5406       1.18395       2.41438     -0.585622      -1.86544      -3.83251      0.341747      -3.39268      0.313956      -1.15358    0.00500302      -1.15432     -0.507675     0.0335736      0.177772    -0.0158954     -0.152271    0.00590688    -0.0500134    -0.0140011    0.00533290   -0.00140428   -0.00130560   -0.00102223  -0.000358825   0.000254200  -7.51875e-05  -2.99589e-05  -3.68405e-05   6.63215e-06   4.28420e-06  -3.98648e-07  -3.56738e-07  -2.30506e-07       1.75303       2.29263       2.48550       2.66231       2.59183       2.41431       2.16170       2.03416       1.68853       1.32547       1.04061      0.878965      0.657122      0.487083      0.349416      0.259057      0.166421      0.118976     0.0685753     0.0464395     0.0262940     0.0166960    0.00850801    0.00476296    0.00260095    0.00131454   0.000692456   0.000322606   0.000142834   6.10335e-05   2.54103e-05   8.99064e-06   3.50085e-06   1.19008e-06   3.95707e-07   1.28206e-07
  21  15 3114.0249    3.8066  0.8926 13.4303 -0.0037  0.0241   0.0898   0.0599    0.0828   0.0000   440.2802       9.75106       11.6148       1.59147      -3.39596      -3.00257     -0.505660     -0.423326      -1.20195      -1.28473       1.10928      -2.28138      -1.39220      0.242117     -0.174903    -0.0248996      0.141632      0.319912   -0.00620909    -0.0547117     0.0569070     0.0182657   -0.00521199   -0.00370129    0.00285732    0.00290635   -0.00164613   0.000324234   3.04333e-05   4.71995e-05  -3.51166e-05  -5.46088e-06   9.65581e-06   3.27957e-06  -4.73006e-07   1.95751e-07       1.89241       2.36048       2.53572       2.45930       2.45432       2.37587       2.35192       2.13369       1.76380       1.42881       1.09900      0.860344      0.696448      0.539182      0.412086      0.292390      0.194772      0.129839     0.0759889     0.0463828     0.0285631     0.0155898    0.00933818    0.00483440    0.00262301    0.00134584   0.000654550   0.000318496   0.000137269   6.23469e-05   2.50237e-05   1.02329e-05   3.62334e-06   1.26750e-06   4.24676e-07   1.19761e-07
  21  16 3258.6427    3.6023  1.2369 13.1991 -0.0011  0.0292   0.0724   0.0717    0.0864   0.0000   443.2117       5.99678       7.61148      -2.47462      -1.35548       1.12688     -0.470411      -1.43887       1.80689      -1.38759      0.940629      0.296811      0.374537      0.746185     -0.498520      0.145546      0.230155    -0.0145109      0.123640     0.0185905     0.0587587    -0.0226114    -0.0114462    0.00911816   0.000522447   -0.00476305  -0.000584050  -8.38066e-05   0.000153909  -8.77207e-06  -8.75356e-06   1.54137e-06   1.00661e-05  -3.66274e-06   4.23623e-07  -1.78274e-07       2.27794       2.80206       3.03994       3.28928       3.25325       3.01789       2.80180       2.38532       2.09639       1.73672       1.34600       1.09069      0.839350      0.618657      0.453030      0.313159      0.211922      0.145529     0.0959105     0.0583715     0.0348750     0.0206841     0.0116953    0.00644461    0.00342312    0.00182179   0.000839384   0.000397425   0.000179612   7.88289e-05   3.11459e-05   1.24490e-05   4.47811e-06   1.62064e-06   5.12639e-07   1.50238e-07
  21  17 3402.9703    3.0100  1.7137 13.0925 -0.0010  0.0373   0.0538   0.0928    0.0601   0.0000   439.3824       10.0019       11.6879      -1.02157      -1.39752      -6.46898      -1.32663      -5.43665      -1.04369     -0.879160       1.06674      0.295295     -0.715565     -0.751658      0.406695    -0.0455378     0.0127560    -0.0484097    -0.0335002     -0.102651    -0.0224455    -0.0242914   -0.00394462    0.00251337   -0.00421307  -0.000705818  -0.000610388   0.000283610  -0.000189636  -2.21522e-06   4.66729e-05  -1.71611e-05   5.43644e-06  -3.85995e-06  -4.06798e-07   3.16299e-07       2.71968       3.53646       3.90736       4.04350       3.99239       3.65170       3.46943       3.10647       2.59586       2.19351       1.76257       1.39220       1.06913      0.798856      0.575319      0.390714      0.278612      0.188342      0.114210     0.0731079     0.0449646     0.0269005     0.0146177    0.00816014    0.00432381    0.00233779    0.00115450   0.000513194   0.000250157   9.84708e-05   4.55753e-05   1.68835e-05   6.14304e-06   2.14785e-06   6.67586e-07   2.03885e-07
  21  18 3547.1998    2.3265  2.7828 12.5490 -0.0040  0.0504   0.0361   0.1320    0.0501   0.0000   438.0534       6.59297       9.19949      -9.22341      -3.00755       5.22334      -3.86002      0.924654     -0.158654      -6.74226       3.96435       1.57483     -0.381717     -0.582279      0.717763      0.578887     -0.178774    -0.0280327     0.0901903     0.0818671     -0.139850    -0.0172627     0.0275923     0.0183030   -0.00323933   -0.00183262  -0.000347091   -0.00115565  -0.000482516   0.000290115   0.000128378   1.71507e-06   6.63732e-06  -3.62970e-06  -9.26355e-07  -1.71828e-07       3.49518       4.87822       5.21349       5.17250       5.37539       4.85872       4.58483       4.01248       3.49706       3.04466       2.39744       1.94536       1.41253       1.11509      0.781859      0.558050      0.385341      0.245392      0.163356      0.102005     0.0609332     0.0386099     0.0205630     0.0118839    0.00638972    0.00301561    0.00159853   0.000732718   0.000317242   0.000147894   5.96690e-05   2.30896e-05   8.97639e-06   3.08532e-06   9.30689e-07   2.94764e-07
  21  19 3691.5078    2.0242  4.1283 11.8614 -0.0009  0.0605   0.0270   0.1607    0.0541   0.0000   438.4465       15.2985       9.03634       7.90065       7.07820      -11.0057      -1.22856     -0.822137       7.16643      -2.18771     -0.686867      0.755246     -0.361048      0.830358      0.683546      0.425260    -0.0722246     -0.278652     0.0244804      0.115565    -0.0992304    -0.0389247     0.0511549     0.0146358   -0.00889670   -0.00754431   -0.00180671   0.000639673   0.000142723   4.10348e-05   4.02121e-05  -3.28309e-05  -9.68090e-06  -9.02704e-07  -3.87411e-07   3.31781e-07       4.39752       5.79297       6.34336       6.44292       6.47937       6.21996       5.50102       5.07818       4.32677       3.54911       2.94537       2.26030       1.77601       1.30320      0.968391      0.679782      0.468013      0.308443      0.197135      0.126398     0.0754196     0.0445285     0.0256842     0.0140364    0.00721760    0.00387351    0.00182398   0.000869907   0.000410739   0.000168690   6.95006e-05   2.77456e-05   1.00346e-05   3.54823e-06   1.12335e-06   3.53256e-07
  21  20 3835.8845    1.7133  5.3060 11.4320 -0.0046  0.0722   0.0217   0.1976    0.0510   0.0000   436.9652       14.4169     -0.425722       4.08054       10.8214      -7.11560      -4.77890     -0.222168       9.84492      -8.03613      -1.13879    0.00874401       1.05621     -0.207052     -0.689260       1.33759      -1.66322      0.563782      0.436466     -0.123636    -0.0369389      0.106287     0.0647670    -0.0124251   -0.00342708   -0.00320446    0.00140845   -0.00176702   0.000138096   3.49648e-05   2.51632e-05  -1.84314e-05  -4.10923e-07   2.77743e-06   1.24100e-06   2.82224e-07       5.37789       6.73385       7.71043       7.77297       7.58419       7.28261       6.74300       5.86421       5.26341       4.30636       3.48148       2.78328       2.12974       1.58145       1.15036      0.817445      0.552729      0.371552      0.236249      0.150318     0.0901125     0.0530841     0.0309113     0.0166204    0.00895419    0.00466579    0.00225298    0.00107399   0.000491191   0.000213148   8.56143e-05   3.42352e-05   1.26668e-05   4.34047e-06   1.42978e-06   4.23590e-07
  21  21 3979.9462    1.3967  7.6736 10.9632 -0.0041  0.0912   0.0155   0.2552    0.0417   0.0000   434.0965       27.6646       36.0627       13.7096      -4.52942      -20.7250      -23.1758       2.69627       7.51431      -10.2340       4.75056      -1.39612      -1.62164       2.83522     -0.381563      0.852129     -0.120792     -0.543333     0.0179884      0.404298     0.0393263    -0.0589015    -0.0210734     0.0260111   0.000800526   -0.00629634   -0.00252722    0.00215511  -0.000834659  -0.000309837   0.000220216  -6.74329e-06  -6.97365e-06   3.06150e-06  -3.17439e-06  -5.97056e-07       6.76659       8.78794       9.73891       10.0131       9.87966       9.38247       8.65629       7.63296       6.48044       5.48853       4.45236       3.44748       2.68343       1.98793       1.46990       1.04047      0.704551      0.471686      0.303497      0.190486      0.116558     0.0694566     0.0396114     0.0216265     0.0116462    0.00589337    0.00293421    0.00137902   0.000631244   0.000275667   0.000113561   4.39870e-05   1.63076e-05   5.60855e-06   1.76853e-06   5.24835e-07
  21  22 4124.1893    1.1559  9.0841 10.8206 -0.0076  0.1114   0.0134   0.3163    0.0366   0.0000   438.4369      -10.0768       31.2427      -2.18700       1.71587      -18.7078      -6.59390      -7.31286      0.348193      -10.8025     -0.683809     -0.324357       6.66299      -3.81234      -1.22410       1.16380      -1.29239     -0.534409    0.00291805     -0.122152     -0.319077     -0.310312    -0.0268520     0.0272801    0.00503516   -0.00927213    -0.0106370   0.000855852   0.000168879   3.22655e-05   0.000149605  -2.91915e-05   1.05716e-05   6.63737e-06  -9.65672e-07   5.08927e-08       7.92693       10.5105       11.4823       11.9608       11.8921       11.1434       10.3137       9.09866       7.84738       6.64936       5.45171       4.20116       3.31345       2.42320       1.80202       1.23155      0.864515      0.581118      0.375576      0.236647      0.146927     0.0847133     0.0496859     0.0273680     0.0143456    0.00766631    0.00358291    0.00177679   0.000765700   0.000349816   0.000137019   5.74890e-05   1.98328e-05   7.06040e-06   2.19096e-06   6.52902e-07
  21  23 4268.7601    0.9062 10.9524 10.7707 -0.0043  0.1468   0.0125   0.4307    0.0327   0.0000   434.4604       10.6112       32.9845      -11.3114      -11.3409      -11.0225       1.74176      -22.2463      -4.00572       4.07713       9.33878      -11.2218       2.03106       3.56265      0.518063     -0.386036      0.147468      0.552204      0.377399      0.218476     -0.127143     0.0621444      0.124120    -0.0132367    -0.0167923   -0.00620469   -0.00321612    0.00218360    0.00265336  -0.000174931  -0.000324096   2.38170e-05  -1.51006e-05   2.83888e-06   9.26549e-07   2.04719e-06       10.4691       13.4386       15.2708       15.5888       15.4049       14.6988       13.5698       11.8640       10.4705       8.70452       7.01790       5.65187       4.35850       3.22388       2.36361       1.65910       1.15794      0.770923      0.509589      0.321531      0.195121      0.115484     0.0669326     0.0372564     0.0200176     0.0103916    0.00519474    0.00245599    0.00114321   0.000480818   0.000199974   7.67349e-05   2.84155e-05   9.80282e-06   3.07543e-06   9.18020e-07
  21  24 4412.5024    0.6991 11.8923 10.7513  0.0002  0.1972   0.0125   0.5677    0.0302   0.0000   421.3049       42.8854       14.3279       4.86299       3.38430      -34.8217      -10.8150       1.70848       22.0453      -3.62729      -6.56507      -7.01907      -5.20526       1.07305       1.89346      -1.65865      -1.15866       2.26090      0.232130     -0.595875     0.0770057      0.431531     -0.132936    -0.0882640     0.0354131     0.0207506   -0.00233606   -0.00218042    0.00175690  -0.000772958  -0.000130819   8.45884e-05   6.69978e-05  -9.71515e-06  -7.09776e-06   4.62602e-07       13.7952       18.2740       20.3300       20.6694       20.6469       19.6919       17.7392       16.1414       13.9706       11.8295       9.45187       7.72037       5.87672       4.31164       3.21940       2.23334       1.56337       1.03934      0.677391      0.433932      0.261621      0.160219     0.0909724     0.0501668     0.0274360     0.0142233    0.00700906    0.00342156    0.00151183   0.000684861   0.000267108   0.000106503   3.86568e-05   1.33283e-05   4.16533e-06   1.26015e-06
  21  25 4557.2111    0.5559 14.4999 10.5726 -0.0024  0.2870   0.0097   0.7237    0.0256   0.0000   431.2496      -30.2907       43.0702      -3.07038      -20.8240       4.30569       13.9503       19.1209      -27.0888      -1.49907       26.6024       11.2779      -6.29509      -5.85952      -6.89434      -2.46259      -1.55141      0.705093       2.34378      0.963303     -0.347839    -0.0578205    -0.0156042    -0.0189336    -0.0541046   -0.00388448     0.0130958   -0.00502958   -0.00603302   0.000354765    0.00161992  -0.000263515   3.77947e-05   2.12710e-05  -5.80358e-06   2.33191e-06       20.1758       26.5333       29.7518       30.6324       30.1058       29.1791       26.3932       23.7320       20.1752       16.9942       13.8567       10.8119       8.54730       6.43102       4.67028       3.26013       2.32962       1.53900       1.03403      0.646011      0.396936      0.239266      0.138589     0.0770640     0.0428628     0.0221423     0.0112560    0.00523776    0.00247127    0.00103937   0.000441577   0.000165280   6.14050e-05   2.05025e-05   6.15393e-06   1.85256e-06
  21  26 4700.2619    0.4171 14.1793 10.4070 -0.0111  0.3608   0.0081   0.8293    0.0221   0.0000   432.6139       5.13550       4.35198       11.1855      -33.7641      -14.3940      -37.3876       14.7152      -7.08642      -3.13116       48.1037      -27.7117       10.4308       5.96406     -0.521942       1.13908      -2.44344      -3.83352      0.671541    -0.0769650      -1.05574     -0.253719      0.190241      0.190592     -0.141609    -0.0338751    0.00750315    0.00144626   0.000377080   0.000120515   3.03848e-05   0.000149050  -7.84571e-05  -3.22898e-05   1.27115e-05   2.95237e-06       25.6765       32.5186       36.5316       38.5174       36.9664       35.9454       33.0592       29.4479       25.4362       21.3963       17.3967       14.0132       10.7554       8.13319       5.84954       4.17812       2.94390       1.96843       1.29616      0.831285      0.509551      0.306345      0.178743     0.0994388     0.0553039     0.0280152     0.0146333    0.00683558    0.00317936    0.00135390   0.000561620   0.000212856   7.89555e-05   2.59051e-05   7.93001e-06   2.32334e-06
  22   7 1945.0233    0.5546  0.5100 10.0317  0.0016  0.0200   0.0167   0.0460    0.0496   0.0000   436.2242      -1.79045       16.8841      -1.80462      -2.36254     -0.745083     -0.761731     -0.370743    -0.0140810     0.0837317      0.521362      0.381143     -0.266015     -0.156611     -0.453947    -0.0811041      0.283793    -0.0426166     0.0279902     0.0838639    0.00549242   -0.00200530    0.00571773   -0.00108736  -5.23312e-05   0.000670173   0.000675911  -0.000109432   0.000122589  -3.24080e-05   2.28121e-05  -7.71257e-06  -6.08499e-06  -1.96801e-06   1.16316e-06   5.72463e-08       1.47504       1.69399       2.03904       2.14341       2.02421       1.93934       1.93117       1.55120       1.33776       1.18881      0.958825      0.679870      0.615348      0.439707      0.298176      0.234773      0.167022      0.106556     0.0698088     0.0462100     0.0280734     0.0172564    0.00951096    0.00592214    0.00314505    0.00152299   0.000865046   0.000402650   0.000195747   9.19412e-05   3.52655e-05   1.63832e-05   6.67574e-06   2.64422e-06   1.03012e-06   3.39742e-07
  22   8 2104.6978    0.7800  0.5890 10.3973 -0.0062  0.0195   0.0223   0.0475    0.0584   0.0000   436.1160       3.63816       18.4246     -0.912135      -2.94919       2.63079       1.83675     -0.308554      0.517573      -1.29142     -0.571098       1.35146     -0.726946    -0.0183068     -0.571035     -0.228612     0.0908835    -0.0582905     0.0186339     0.0221246    -0.0418152     0.0112378     0.0223315   -0.00441347   -0.00316719   7.09182e-05   0.000734237   3.18429e-05  -0.000201491   0.000106412  -1.38182e-05  -8.36206e-07   1.08927e-05  -3.08868e-06  -7.54568e-07   1.46916e-07       1.42255       1.82153       1.88662       1.92605       2.06880       1.90137       1.87284       1.53789       1.50460       1.14221      0.934038      0.730330      0.563894      0.457641      0.337721      0.257081      0.169318      0.118060     0.0722954     0.0468546     0.0290047     0.0171139     0.0108251    0.00562401    0.00335721    0.00178659   0.000850988   0.000450645   0.000216595   8.35575e-05   4.52113e-05   1.62306e-05   6.61205e-06   2.71733e-06   8.66901e-07   3.15988e-07
  22   9 2259.9708    1.0135  0.7803 10.9140 -0.0033  0.0246   0.0252   0.0554    0.0661   0.0000   439.6932       3.03237       10.5148      0.295068      0.345458      -2.61994      -3.24076       2.21544      -1.54649      0.121846      0.347077      -1.69739     -0.485323      0.835106     -0.294754     -0.421931    0.00330639     0.0284597     0.0650341     0.0314321    0.00922469     0.0308490    0.00421384    0.00223103   -0.00204043   0.000772561   0.000930966   0.000760640  -0.000182391   0.000249627  -4.78259e-05   2.52688e-05  -1.30090e-05   6.05226e-07  -8.42562e-07   4.37044e-08       1.67603       2.24500       2.28839       2.57980       2.55760       2.34766       2.19568       1.88657       1.66826       1.42571       1.16634      0.901218      0.694699      0.528083      0.396503      0.276396      0.203367      0.127393     0.0875872     0.0530379     0.0344036     0.0218344     0.0124903    0.00725899    0.00384908    0.00207768    0.00110332   0.000513362   0.000252944   0.000112971   5.00673e-05   2.04728e-05   8.53765e-06   3.01304e-06   1.15842e-06   3.57686e-07
  22  10 2410.8785    1.4411  0.8958 11.3266 -0.0047  0.0249   0.0327   0.0606    0.0805   0.0000   435.6170      -1.76030       14.1849     -0.551743     -0.381717      0.335338       2.60851      -4.00680     -0.233309      0.101205     -0.648921     -0.687958      0.228216     -0.460227     -0.338211     -0.503773     -0.128261     0.0257477     0.0943871    -0.0720130  -0.000665691     0.0135398   -0.00705436   -0.00604118   -0.00509375  -0.000529273   -0.00127814   5.70159e-05   7.73573e-05  -0.000170645  -6.71857e-05   1.67283e-06   7.39960e-06  -6.36374e-06  -3.66585e-08   3.94789e-07       1.68725       2.28232       2.51058       2.47006       2.49644       2.33890       2.12687       1.95154       1.69977       1.44210       1.22948      0.931095      0.778826      0.532990      0.400107      0.289899      0.195981      0.128234     0.0883022     0.0546294     0.0342769     0.0210964     0.0126281    0.00663292    0.00386272    0.00199879    0.00104286   0.000516504   0.000244936   0.000108558   5.21252e-05   1.99717e-05   7.94758e-06   3.11386e-06   1.18466e-06   3.84772e-07
  22  11 2559.2985    1.9837  0.9049 11.8831 -0.0021  0.0242   0.0440   0.0578    0.0764   0.0000   439.5255      -2.57439       18.7005      -4.42292     -0.505264       3.40434      -3.34038      0.452949      0.401336      -4.84041     -0.554919       1.11689      0.290679     -0.781216      0.275448      0.203420    -0.0698740     0.0555189     -0.120058     0.0767466     0.0123815     0.0111235    -0.0247822   -0.00726026    0.00458173   0.000649898   0.000152866  -0.000207752   0.000363260  -0.000159138   6.43717e-05  -8.68213e-06  -5.84823e-06  -5.09436e-06  -1.14877e-06   1.68394e-07       1.77244       2.26733       2.62219       2.51535       2.62877       2.43935       2.36512       1.98964       1.75013       1.46184       1.08100      0.919303      0.703841      0.528379      0.401504      0.282258      0.199480      0.136413     0.0876095     0.0555295     0.0345500     0.0201956     0.0118106    0.00657248    0.00363973    0.00193234   0.000958692   0.000503170   0.000239536   0.000104859   4.71686e-05   1.95483e-05   7.93877e-06   2.97558e-06   1.08470e-06   3.95677e-07
  22  12 2707.1743    2.4093  0.7618 12.6859 -0.0011  0.0230   0.0598   0.0540    0.0727   0.0000   435.6643     -0.882290       15.9600       7.42185     -0.858437      -3.92756      0.326635      -3.52354       3.05517      -1.07929       1.11210      0.212996       1.07730     -0.265278     0.0422793     -0.135145     -0.104643     0.0573523     0.0690324    -0.0146801    -0.0443027   -0.00878934   -0.00709656    0.00442115    0.00290317   -0.00280385    0.00131611   0.000941987   0.000175455  -0.000128057  -4.67527e-05   1.97140e-05  -3.89756e-07  -2.55777e-06   1.58341e-07  -2.74437e-07       1.61611       2.35149       2.40236       2.59748       2.42339       2.41036       2.19069       1.93245       1.61143       1.37921       1.12705      0.872977      0.715669      0.497646      0.367424      0.259716      0.175410      0.125764     0.0796391     0.0527954     0.0319630     0.0193088     0.0115191    0.00613219    0.00341000    0.00186191   0.000952605   0.000468824   0.000232011   9.63617e-05   4.93425e-05   1.80985e-05   7.72562e-06   2.96130e-06   1.06066e-06   3.40197e-07
  22  13 2854.8250    3.0703  0.8573 12.9939  0.0039  0.0238   0.0712   0.0575    0.0874   0.0000   437.5094       2.94525       16.7933      -5.18840      -3.36869      -1.33652       3.02550     -0.447284       2.45085      0.372347       1.58554      0.408657     -0.771877     -0.202709      0.213627      0.202510      0.126876     -0.165193     0.0292188     0.0548990     0.0335907   -0.00260657    -0.0249213     0.0104609    0.00580116  -0.000753322   -0.00114645  -0.000251687   7.34679e-05   0.000140729  -6.09717e-05  -1.64007e-05   1.06560e-05  -2.13679e-06  -1.65969e-06   7.01012e-08       1.65389       2.26551       2.31958       2.47025       2.46311       2.35221       2.14774       1.83941       1.75866       1.35729       1.22471      0.908366      0.737680      0.545053      0.395322      0.276883      0.195308      0.132342     0.0870696     0.0557248     0.0352985     0.0203689     0.0124966    0.00693819    0.00378528    0.00207818    0.00105313   0.000507923   0.000260986   0.000102504   5.38619e-05   1.79639e-05   8.71942e-06   3.01482e-06   1.07052e-06   3.67431e-07
  22  14 3001.4483    3.5625  0.8702 13.3496 -0.0052  0.0242   0.0819   0.0570    0.0770   0.0000   439.0191       6.41930       13.6442    -0.0541820     0.0863152      -1.19239       4.06590      0.151589      -1.35578      -3.08248       1.49489    -0.0914700     -0.502796     -0.198872      0.479712      0.262115    -0.0310599      0.214293    -0.0170208     0.0468445    -0.0321107     0.0159326     0.0213717   -0.00152773  -0.000163037    0.00266186   -0.00226543  -0.000418011  -0.000488424   5.48124e-06   9.07409e-05  -1.88389e-06  -8.73392e-06  -8.10879e-08   1.26221e-07  -1.46561e-07       1.77228       2.25817       2.44882       2.44725       2.36527       2.31988       2.20258       2.06703       1.71676       1.43299       1.19606      0.901201      0.703214      0.575285      0.425318      0.300967      0.202950      0.142213     0.0951678     0.0556272     0.0347178     0.0205298     0.0121576    0.00664557    0.00373631    0.00205803    0.00107046   0.000501587   0.000236080   0.000108946   5.05437e-05   2.10740e-05   8.40832e-06   3.22054e-06   1.09006e-06   3.64926e-07
  22  15 3147.1063    3.7207  0.9062 13.5506 -0.0038  0.0266   0.0867   0.0608    0.0746   0.0000   435.9980       2.63290       19.3466       1.63038      0.434689      -1.73090     -0.440664      -6.30377       1.37173     -0.376108      -1.40274      0.704985      0.276133     -0.373588      0.450833     0.0870448      0.266269     0.0197545     -0.108072     0.0852559     0.0201444     0.0327009    -0.0222743   0.000326221   -0.00103028  -0.000883519   -0.00131539  -0.000172410   0.000320872   0.000183558  -0.000100717   1.37556e-06  -1.84091e-05  -8.54235e-07   1.61910e-07  -1.64359e-08       2.04235       2.39842       2.58863       2.87573       2.87165       2.43319       2.36334       2.05820       1.99188       1.70362       1.36967       1.03334      0.821936      0.665477      0.480931      0.294601      0.195194      0.150289      0.105524     0.0623458     0.0373005     0.0228234     0.0131725    0.00763462    0.00441229    0.00259254    0.00134399   0.000601382   0.000263775   0.000115472   5.49908e-05   2.33466e-05   9.57736e-06   3.30097e-06   1.12906e-06   3.91612e-07
  22  16 3292.3195    3.3561  1.3647 13.2761 -0.0143  0.0325   0.0665   0.0773    0.0734   0.0000   437.9399       9.85895       12.1217      -5.33892      0.836130      -4.55784      0.559992     -0.529938      -1.75703     -0.694117      -2.38189       1.11249      0.636347      0.811296    -0.0638121     -0.244151      0.259638     -0.122258      0.248493     0.0954893    -0.0412578    0.00650768     0.0382465     0.0182020   -0.00886023    0.00479443  -0.000753835  -0.000835782   0.000527866  -4.89241e-05  -2.10704e-05  -1.24461e-06  -2.05574e-06  -3.61626e-06   1.11831e-06  -5.40081e-07       2.25561       3.11728       3.18139       3.36209       3.40589       3.26911       3.01324       2.63564       2.21903       1.91310       1.61434       1.26549       1.00883      0.743633      0.524977      0.382870      0.270497      0.177029      0.128740     0.0764949     0.0510049     0.0288294     0.0172836    0.00965096    0.00539366    0.00268946    0.00144202   0.000700319   0.000326804   0.000160419   6.26344e-05   2.93659e-05   1.10174e-05   4.34841e-06   1.53447e-06   5.16068e-07
  22  17 3437.3364    2.8755  2.0043 12.6664 -0.0037  0.0371   0.0456   0.0959    0.0611   0.0000   437.0477       3.65268       1.49630    -0.0522626       3.59051      -4.09770     -0.303464      -1.62081      -2.27506      -4.66082       1.59013       1.04190     -0.163936      -1.20400      0.419436      0.137862     -0.345075     -0.333257     0.0619190     0.0917202    -0.0973659     0.0191681   0.000295865   -0.00198176   -0.00107210   -0.00205630   -0.00108572   4.91018e-05   0.000393745  -4.98257e-05  -0.000152470   9.14408e-05   1.72165e-06  -9.79722e-06  -3.61989e-07   2.41411e-07       2.65981       3.42401       3.83895       3.89040       3.96871       3.76324       3.33146       3.14408       2.58311       2.25473       1.78436       1.45356       1.13303      0.833218      0.628464      0.453003      0.305126      0.206818      0.142485     0.0914904     0.0557155     0.0334713     0.0194562     0.0114595    0.00638945    0.00340716    0.00167974   0.000886306   0.000403817   0.000199664   8.23478e-05   3.70750e-05   1.31722e-05   5.38941e-06   1.79675e-06   6.36793e-07
  22  18 3582.3060    2.3599  3.0178 12.3167 -0.0061  0.0497   0.0325   0.1277    0.0467   0.0000   446.4971     -0.194586       14.6075       6.00595       2.21452      -8.60079     -0.259135      -6.36654      -6.69457       3.26898       3.17103      -4.19856       1.20212      0.114161      -1.70194     -0.374937       1.12603     0.0501408     -0.129861     -0.104206    -0.0534265    -0.0623431    -0.0263989     0.0100574    0.00690170   -0.00399972   -0.00394334    0.00194471   0.000235562   2.42534e-05  -1.76064e-05  -1.42265e-05  -1.76945e-05  -1.22462e-05   2.78662e-06   2.02561e-06       3.34825       4.42370       5.05224       5.02221       5.19100       4.70307       4.42308       4.03707       3.37192       2.97377       2.46002       1.91170       1.47903       1.13796      0.848515      0.568947      0.426669      0.270916      0.191333      0.118366     0.0730744     0.0469571     0.0266081     0.0149609    0.00886305    0.00436438    0.00241590    0.00115237   0.000549528   0.000245200   0.000115396   4.74330e-05   1.95793e-05   7.12961e-06   2.63233e-06   8.08413e-07
  22  19 3727.0937    1.9496  4.4521 11.6769 -0.0129  0.0611   0.0243   0.1639    0.0516   0.0000   432.9392       19.0238       22.1445      -8.03703      -10.4557      -13.9173       1.06445       4.43150       10.8791      -13.1708     0.0989707     -0.751815      0.618973      0.474494       1.33163     -0.126310      0.353343   -0.00133390      0.109398    -0.0749116    -0.0758784    -0.0214825    -0.0185086     0.0861817     0.0316086   -0.00451351   -0.00426698   -0.00164799   0.000858922   0.000401120  -0.000147925  -8.74312e-05  -1.05346e-05   1.27410e-05   1.12842e-08  -4.20506e-07       4.22931       5.50405       6.23410       6.22472       6.33907       5.99734       5.52244       4.93264       4.33544       3.62819       3.04707       2.38078       1.87191       1.39730       1.04093      0.746084      0.528045      0.348273      0.231124      0.149749     0.0950506     0.0560213     0.0337444     0.0193181     0.0106354    0.00561640    0.00278236    0.00145994   0.000677251   0.000319966   0.000134392   5.95192e-05   2.26842e-05   9.20980e-06   3.06432e-06   1.06467e-06
  22  20 3871.8366    1.6254  6.4463 11.1501 -0.0045  0.0774   0.0178   0.2047    0.0451   0.0000   433.7875       6.82237       3.50509       11.7439       5.92271      -20.0432       12.6465      -20.2300       7.14995      0.387304       1.63657      0.263630       2.31237      -2.34671       2.32462      0.631975     0.0956838      0.350033     0.0106841     0.0622098     -0.197001    -0.0132183    -0.0270722     0.0166924    0.00778607    0.00519520   -0.00258341    0.00282780   0.000519028   0.000666012  -0.000213159   6.07876e-05   5.03189e-05  -1.09331e-05  -5.37266e-06   4.27443e-07       5.33408       6.99496       7.64128       7.80381       7.90853       7.55881       6.94819       6.26093       5.48120       4.60591       3.84878       3.08215       2.37367       1.78556       1.33459      0.971522      0.665652      0.457690      0.299883      0.192107      0.121065     0.0746380     0.0437927     0.0248231     0.0136098    0.00727095    0.00372962    0.00185887   0.000877324   0.000409606   0.000179319   7.63690e-05   2.99360e-05   1.14395e-05   3.94799e-06   1.37014e-06
  22  22 4161.0679    1.0539  9.2096 10.9258 -0.0098  0.1200   0.0136   0.3320    0.0338   0.0000   428.7102       26.6002       1.76367      -37.7733      -15.4944       9.27350      -8.45784       7.17236       4.41942      -19.5857     -0.320545      -1.89518       3.98952      -5.31361      -1.11954       2.01557      -1.80163      0.286357      0.761444     0.0481909     -0.134372     0.0196782     0.0441328    -0.0412266    -0.0299225  -0.000900422   -0.00379018   -0.00603196   -0.00141355   0.000981287   0.000421681   0.000328717  -2.70760e-05  -2.91915e-05   1.16250e-06   2.87500e-06       8.20389       10.7074       11.9564       12.1972       12.1732       11.7411       11.0654       9.85687       8.42450       7.07903       5.89761       4.64801       3.69702       2.78181       2.11793       1.49972       1.05636      0.719874      0.489672      0.306560      0.192226      0.118132     0.0691661     0.0390157     0.0216290     0.0116773    0.00607587    0.00296588    0.00142374   0.000655297   0.000297341   0.000123936   4.97725e-05   1.86261e-05   6.53510e-06   2.19932e-06
  22  24 4450.8730    0.6513 12.4876 10.7312 -0.0047  0.2170   0.0119   0.5998    0.0283   0.0000   446.5677     -0.796800       74.9750      0.105424      -33.1792      -7.00528      -24.6614       17.1677       9.69009      -9.07832      -2.82316      -2.79456       4.97237      -5.67160       3.39403      0.838728       5.03446      0.136858     -0.751030     -0.373446      0.831927     -0.183040     -0.258573    -0.0725162     0.0311555    0.00868014    0.00230971    -0.0170557    0.00516525  -0.000409269  -0.000149465   0.000148678   3.90908e-05   5.93504e-05  -2.30187e-06  -5.84783e-07       14.7526       19.0415       21.3228       22.3641       21.7532       21.4415       19.4319       17.1558       15.4939       12.8441       10.8459       8.54364       6.68321       5.06318       3.83742       2.70938       1.94922       1.29559      0.886864      0.571145      0.359741      0.223587      0.131149     0.0782664     0.0432685     0.0235043     0.0121890    0.00610492    0.00299500    0.00134524   0.000613331   0.000248299   0.000101275   3.69448e-05   1.28436e-05   4.24147e-06
  23   9 2287.4610    1.0404  0.8191 11.0778 -0.0080  0.0261   0.0251   0.0584    0.0630   0.0000   442.0858     -0.421961       19.1732     -0.874239       3.19900      -1.77791     -0.560566      -3.30756       2.55939     -0.474433      0.305466     -0.790039     -0.383546     -0.396028      0.105680   -0.00156918     0.0178411    -0.0825896     0.0856810    -0.0412259    -0.0625077  -0.000444280     0.0133651    0.00854892    0.00638801  -0.000974589   0.000440375  -0.000447837  -0.000164382  -0.000269348  -0.000106337   0.000120929   1.26000e-05  -1.48916e-05  -4.42711e-06   2.07269e-06       2.03480       2.75826       3.06088       3.43106       3.36008       3.10618       2.79711       2.49453       2.02082       1.58354       1.24543       1.00775      0.747318      0.564485      0.430825      0.327199      0.220373      0.153826      0.100426     0.0725512     0.0427741     0.0257229     0.0157039    0.00927383    0.00542202    0.00304054    0.00156117   0.000769638   0.000409492   0.000198528   9.22369e-05   4.33421e-05   1.71152e-05   6.60483e-06   2.67196e-06   9.18723e-07
  23  10 2439.1866    1.5081  0.8423 11.7022 -0.0078  0.0247   0.0352   0.0576    0.0737   0.0000   441.9024      0.481234       13.6782       3.33348      -1.36507      -1.24802      0.737115      -1.61281     -0.796517      0.449121       2.11999      0.969558       1.23405      0.823761    -0.0710456    -0.0537752      0.270080    -0.0730797     0.0891631   -0.00664970    0.00511845     0.0338865    -0.0130061    0.00346108   -0.00474889   -0.00169245   -0.00117051   0.000686635   4.43297e-05   8.11084e-05  -4.99864e-05   3.90703e-05   8.56784e-06   2.90282e-06   2.38924e-06  -8.69923e-08       1.79737       2.40153       2.70088       2.81564       2.92662       2.70730       2.43203       2.18785       1.76175       1.51052       1.24695      0.942741      0.789183      0.568469      0.426575      0.308499      0.208654      0.156971     0.0991383     0.0719095     0.0453832     0.0261066     0.0166226    0.00914105    0.00543017    0.00307453    0.00148578   0.000838632   0.000382880   0.000189845   9.10478e-05   3.77188e-05   1.63246e-05   6.73040e-06   2.54145e-06   9.94665e-07
  23  11 2588.6344    2.0518  0.8663 12.1993  0.0010  0.0234   0.0456   0.0583    0.0689   0.0000   439.0510       1.98260       11.1436     -0.558515       1.86755      -3.24430      -2.68285      -2.10025      0.296523      -2.05514     -0.155496      0.764263     -0.192396    0.00474563     -0.796351      0.492453      0.457379     -0.209267      0.136478     0.0139466    0.00876413     0.0272963     0.0153334   -0.00129313    0.00352839    0.00456573  -5.59950e-05   -0.00108002  -0.000313826   0.000215598  -5.08071e-06  -2.06542e-05   1.63384e-05  -4.00703e-06   3.37959e-06   1.17926e-06       1.48193       2.04589       2.10741       2.33985       2.21199       2.16472       2.05499       1.80954       1.51435       1.35416       1.14202      0.873890      0.709188      0.543510      0.393694      0.292745      0.204410      0.145910     0.0950603     0.0619798     0.0428591     0.0243368     0.0150619    0.00867367    0.00526205    0.00273473    0.00143504   0.000738491   0.000375080   0.000184470   8.32676e-05   3.72190e-05   1.55784e-05   6.78326e-06   2.72633e-06   9.56649e-07
  23  13 2886.1624    3.1642  0.7639 13.1520 -0.0152  0.0272   0.0785   0.0532    0.0852   0.0000   436.1816       4.84085       13.5432       1.84556      -6.18941      -3.96343       1.23234     -0.231833       1.14342      -4.93728      0.216820      0.430167     -0.432383      0.167097     0.0238008      0.198815      0.122988      0.197194     0.0196262     0.0951478    0.00481962   -0.00324854    -0.0169331     0.0171895   -0.00189333   -0.00367422   0.000592330   9.83312e-05  -0.000192253   4.28802e-05  -4.47372e-05  -2.71908e-05   5.20697e-06  -4.61362e-06   5.60334e-07   2.31525e-06       1.66571       2.44206       2.47883       2.84435       2.58540       2.51272       2.45884       2.23908       1.63405       1.71822       1.34411      0.890165      0.832819      0.565584      0.434182      0.273410      0.231721      0.161396      0.103484     0.0610506     0.0492922     0.0259145     0.0151508    0.00852506    0.00563097    0.00287673    0.00146484   0.000775243   0.000456983   0.000194211   8.12260e-05   3.30734e-05   1.48857e-05   6.82605e-06   3.48439e-06   1.26187e-06
  23  14 3033.5010    3.7797  0.9084 13.2766 -0.0076  0.0270   0.0821   0.0561    0.0985   0.0000   437.7275       5.91346       15.4567     -0.249918      0.708192      -2.57502       3.55718      -3.27435      -1.36660     -0.312910      0.993297     -0.405502      0.936358      -1.49912     -0.340341     -0.289014      0.168015    -0.0863511    -0.0175063     0.0314819     0.0705773     0.0337878    0.00896512  -0.000984944    0.00752285   -0.00263436   -0.00110636   0.000287458   1.38295e-05  -8.37802e-05   4.98070e-05  -3.66570e-05   9.35371e-06   3.32967e-07   1.13025e-06   4.30091e-07       1.83680       2.63184       2.52278       2.60270       2.49866       2.47328       2.48358       2.33227       2.11552       1.60388       1.29491      0.960653      0.841948      0.666506      0.531527      0.399782      0.291084      0.199263      0.128106     0.0743596     0.0496501     0.0284421     0.0178544    0.00987412    0.00537820    0.00313656    0.00158026   0.000910502   0.000450763   0.000208611   0.000107671   3.78855e-05   2.03634e-05   6.85258e-06   2.82866e-06   9.94402e-07
  23  15 3179.7844    3.7003  0.9959 13.6353 -0.0118  0.0270   0.0843   0.0650    0.0736   0.0000   438.3570       7.36782       14.0803      -1.10016       1.57778      -1.69188      -6.38151      -2.68269      0.841789      -3.65440     -0.415218     -0.735336      0.384301     -0.302650     -0.575904     -0.144168      0.443136     0.0425830      0.160393    -0.0922933    0.00508925     0.0901246    0.00541125    0.00607243   -0.00718205   0.000162001   -0.00256123   0.000972697   0.000818637   0.000105772   5.32350e-05   8.87075e-05  -5.19334e-06  -9.24464e-06   1.21029e-06   4.93580e-07       1.76543       2.53494       2.55639       2.67688       2.85692       2.51236       2.61511       2.19589       1.89513       1.62941       1.25386       1.06132      0.806698      0.636833      0.477145      0.340414      0.257611      0.169409      0.122145     0.0722639     0.0490327     0.0300614     0.0187058     0.0101969    0.00578090    0.00323740    0.00165894   0.000933348   0.000435974   0.000215373   9.68239e-05   4.33023e-05   1.85565e-05   7.45459e-06   2.66524e-06   1.03353e-06
  23  16 3325.6723    3.3735  1.4010 13.2506 -0.0095  0.0318   0.0647   0.0786    0.0725   0.0000   440.5971       5.71271       14.6160       3.38499      -5.54998      -4.68934      -2.38268      -3.68540      -3.46855      -4.84893    -0.0748556      -3.06124      -1.41780     -0.456984      0.322387      0.601691    -0.0655904      0.102338     -0.169516     0.0283677    -0.0719030   -0.00312761    -0.0327677   -0.00475291    -0.0107631   -0.00323547  -0.000768384    0.00125758  -7.25423e-05  -0.000406313  -0.000213995   6.25954e-05  -2.68392e-05  -7.44127e-06   5.45375e-06  -4.39963e-07       2.13219       2.85690       3.00411       3.14322       3.23113       3.03495       2.97342       2.53013       2.24302       1.90182       1.53354       1.22083      0.990888      0.768922      0.559080      0.413645      0.297993      0.202061      0.141627     0.0896423     0.0606197     0.0346218     0.0216359     0.0124842    0.00691434    0.00404391    0.00199938    0.00110047   0.000532887   0.000261692   0.000116989   5.30311e-05   2.18960e-05   8.97391e-06   3.55634e-06   1.32933e-06
  23  17 3471.3963    2.7569  2.3326 12.6280 -0.0039  0.0388   0.0397   0.1043    0.0499   0.0000   442.0139       5.42654       9.08789      -5.83969       4.13621       2.11305       2.01302      0.550575       2.40922      0.827940       2.50473      -2.73742     -0.685088      0.563402      -1.53795     -0.819015     -0.539475      0.345306      0.295385     0.0333031     0.0121488     0.0429764     0.0235877    0.00705860    -0.0208582    0.00336308    0.00622864   -0.00119293   5.51885e-05   0.000443476   0.000169025  -4.49899e-05   2.36937e-07  -4.86356e-06  -1.82225e-06   2.06072e-06       2.65244       3.47860       3.80201       3.75363       3.83501       3.66106       3.49202       3.24830       2.78503       2.35572       1.94995       1.60832       1.25810      0.960862      0.728209      0.536540      0.376746      0.269030      0.171914      0.114972     0.0732183     0.0443965     0.0276894     0.0157350    0.00877634    0.00492097    0.00255998    0.00137514   0.000674594   0.000329657   0.000157836   6.86856e-05   2.94942e-05   1.21089e-05   4.40966e-06   1.64281e-06
  23  18 3616.8799    2.2359  3.3788 12.1928 -0.0001  0.0489   0.0286   0.1340    0.0431   0.0000   436.2568       14.3582       12.4270       8.63111       3.24229      -10.6034       3.67571     -0.411051      -2.33884      0.680978      -2.92025      0.525603    -0.0947889       1.29657      0.917249     -0.269383      0.242308    -0.0114723     -0.235589     0.0149222     0.0780545     0.0244062   -0.00358053   -0.00974377    -0.0278506    0.00725085    0.00411156    0.00397260   7.63784e-06  -0.000378310  -7.77190e-05  -5.31710e-05  -6.81641e-06   2.10214e-05   1.09806e-06  -2.64861e-06       3.39925       4.42366       4.70657       5.04954       5.03750       4.91403       4.51137       3.90297       3.45282       3.02947       2.49230       2.00112       1.55653       1.19910      0.899734      0.655071      0.462245      0.322211      0.216311      0.140390     0.0913611     0.0570711     0.0347822     0.0201733     0.0118146    0.00639231    0.00337886    0.00171947   0.000866567   0.000404233   0.000182448   8.28070e-05   3.51077e-05   1.45977e-05   5.51379e-06   2.05058e-06
  23  19 3762.1787    1.8387  4.8274 11.6200 -0.0026  0.0620   0.0217   0.1715    0.0445   0.0000   433.7079       23.1955       12.2050       9.04348       7.09042      -14.7233      -1.58401      -3.09894      -1.02301      -1.96134      0.551405      -4.77247      0.600280       2.15119      0.371962      -2.51540      0.655843      0.905529     0.0790068     -0.274751     -0.135284     0.0367785     0.0512356    -0.0114918    -0.0197058   -0.00843839    0.00282715    0.00101778   -0.00117598   0.000796406   7.07807e-05  -6.05287e-06  -6.27300e-05   3.66869e-05   1.26257e-06   1.14649e-07       4.14763       5.36900       5.99282       6.17985       6.20484       5.98259       5.52266       4.93331       4.30335       3.81770       3.08435       2.48389       2.00785       1.52206       1.13319      0.820188      0.601116      0.404785      0.273676      0.179958      0.116431     0.0722340     0.0439433     0.0257238     0.0146417    0.00825088    0.00425624    0.00221895    0.00115093   0.000538791   0.000245948   0.000111364   4.72063e-05   1.88894e-05   7.64158e-06   2.81799e-06
  23  20 3907.3598    1.4586  6.2509 11.3549 -0.0028  0.0790   0.0176   0.2227    0.0391   0.0000   431.6125       5.60309       35.1408       7.75495      -3.26365      -4.59562      -6.14376      -10.2844     -0.135508      -3.17718       1.54317      -4.06088      0.194683    -0.0901116      0.476814     -0.765058       1.29062      0.132491    -0.0189213      0.245584     0.0720205     -0.188121    -0.0983266     0.0515262    -0.0125984   -0.00109090   -0.00246291    0.00831945   -0.00213845  -0.000387133  -4.05724e-05   7.89124e-05   5.43021e-05   3.32991e-07   4.66566e-06  -7.56929e-06       5.22496       6.90089       7.46376       7.88950       7.84985       7.65925       6.97242       6.30475       5.53499       4.75695       4.00377       3.19839       2.52468       1.93070       1.47300       1.04282      0.757764      0.516870      0.354098      0.233913      0.150055     0.0932241     0.0565061     0.0334064     0.0190132     0.0107468    0.00554182    0.00298044    0.00141302   0.000703521   0.000321592   0.000142517   6.12363e-05   2.52193e-05   9.34965e-06   3.51958e-06
  23  21 4052.7121    1.2177  8.2489 11.0313 -0.0067  0.1001   0.0143   0.2817    0.0350   0.0000   432.7437       3.29969       8.68671       8.80084      -15.1723      -15.0734      -2.52379      0.806351       9.17185      -7.34211       2.03678       3.13343      -1.77368     -0.559600      0.535137      -3.07370       1.16532      0.459184      0.319271     -0.212450     -0.383236     0.0918506     0.0957431     0.0231104    -0.0479503     0.0225525     0.0121426   -0.00425301   -0.00346744  -0.000882545   0.000207781   0.000192632  -0.000231786  -4.11326e-05   2.84742e-05   4.38429e-06       6.54485       8.66184       9.78576       9.84988       9.95947       9.68395       8.82442       8.15123       7.10232       5.96772       5.10498       3.99079       3.17710       2.49482       1.83515       1.36822      0.976037      0.667388      0.457546      0.295252      0.189824      0.119634     0.0724284     0.0426084     0.0244656     0.0135131    0.00724475    0.00379746    0.00186175   0.000915558   0.000414601   0.000191467   7.94441e-05   3.39336e-05   1.22508e-05   4.65052e-06
  23  22 4197.6231    0.9754  9.6402 10.9016 -0.0008  0.1231   0.0131   0.3600    0.0321   0.0000   426.5376       16.6844       7.40664       21.3922       3.93963      -8.30920      0.199938      -17.2044       4.18061      -9.05985      -9.34776       1.37307       3.95850       4.39559       2.93270     -0.988000      -1.21968      -1.20326    -0.0479946    0.00952888      0.409234     -0.133164     -0.171810     0.0672103     0.0454195   -0.00762645    -0.0110698  -4.98391e-05    0.00289601  -0.000135068   0.000185301   0.000131946   6.40237e-05  -1.11580e-05  -1.35318e-05  -1.86887e-06       8.24553       10.6451       12.0419       12.4756       12.5521       11.9368       11.2741       10.0174       8.70081       7.46752       6.09197       4.89713       3.94514       2.97594       2.28624       1.66766       1.18575      0.831246      0.566676      0.370529      0.238035      0.150422     0.0917175     0.0538221     0.0309706     0.0171982    0.00944476    0.00477544    0.00249436    0.00116900   0.000547428   0.000249762   0.000105126   4.26835e-05   1.59756e-05   5.87102e-06
  23  23 4342.8790    0.8051 11.6530 10.7877 -0.0091  0.1664   0.0119   0.4727    0.0288   0.0000   432.0239       5.01107       53.8940       20.8195       7.82505       7.37955     -0.908237       19.8296       14.9442      -9.09073      -6.14312      -4.45068    -0.0661149       6.98392      -5.22486      0.394768      0.945127     0.0994520      -2.49885      0.907377      0.441089      0.110359    -0.0847457     0.0326792     -0.109344    -0.0221848     0.0193425    0.00423947   -0.00155779   0.000442930   0.000960490  -0.000126985  -0.000109216   8.92816e-05   7.21965e-06  -9.91393e-06       10.6446       14.2125       15.8803       16.5833       16.3075       16.0859       14.5677       13.2559       11.6660       9.91817       8.21458       6.79768       5.27446       4.09760       3.07984       2.21629       1.62823       1.11050      0.772899      0.504632      0.329552      0.203602      0.127834     0.0740957     0.0430933     0.0240301     0.0130479    0.00686731    0.00348427    0.00165162   0.000814874   0.000337249   0.000156581   5.92072e-05   2.23761e-05   8.15294e-06
  23  24 4488.0244    0.6004 12.2111 10.7208 -0.0120  0.2190   0.0112   0.6068    0.0263   0.0000   442.6569       6.02162       36.5685       22.3324      -22.3627      -18.9352       37.2247       11.7858       32.5429      -19.8167      0.923977       7.80846      -5.24264      -13.1204      0.306757      -4.66658      -2.63049      0.898500     -0.576922      0.722678      0.418007     -0.304193     0.0318262    -0.0227187    -0.0497016     0.0625397    0.00726526   -0.00817040    0.00279295    0.00556489   -0.00192215   -0.00103608   0.000112943   2.12928e-05  -1.54894e-05  -4.78672e-06       14.1459       18.6138       21.2602       21.8516       22.0234       21.0321       19.8978       17.4314       15.4565       13.0302       10.8433       8.90435       6.93283       5.41425       4.05374       2.95186       2.14511       1.49975       1.01081      0.683054      0.438551      0.275850      0.169061      0.100156     0.0584404     0.0329786     0.0175310    0.00935038    0.00476412    0.00235373    0.00106703   0.000496352   0.000204740   8.48223e-05   3.02644e-05   1.13322e-05
  24   7 1993.5691    0.5983  0.4433 10.1725 -0.0131  0.0210   0.0205   0.0436    0.0465   0.0000   439.5601      -2.80054       17.9250       3.47297      -2.85655      -1.82493      0.335952      -3.07986      0.477417      -2.15351       1.76592      0.269010     -0.399481      0.196951     -0.639206     -0.398927   -0.00857449      0.295775     0.0276354    -0.0290758    -0.0409496    -0.0466889   0.000681838    -0.0131880     0.0150235   -0.00284782  -1.19164e-05   0.000874039    0.00107758  -2.99346e-05  -1.60586e-06  -1.15011e-05  -1.72297e-05   5.22522e-06  -3.89538e-06   7.00640e-07       1.36290       1.44447       1.89043       1.96560       1.91288       1.91325       2.17233       1.39511       1.52453       1.39797      0.904618      0.771260      0.687115      0.566645      0.360603      0.333634      0.223510      0.123937      0.116818     0.0730108     0.0499786     0.0296501     0.0202091     0.0112532    0.00499163    0.00413692    0.00212410    0.00100282   0.000631647   0.000287214   0.000132124   4.93178e-05   2.67387e-05   1.49410e-05   4.55414e-06   1.62751e-06
  24   8 2156.7564    0.8403  0.7033 10.4185 -0.0043  0.0262   0.0212   0.0508    0.0618   0.0000   439.8988       1.28616       18.3858     -0.549992      -3.31535      -4.70484       3.73437      -2.68337     -0.904435      -1.00629       2.12187      0.190533     0.0786603      0.269992      0.443799      0.328875      0.242755    -0.0363304    -0.0746845     0.0729386     0.0345043     0.0148261    -0.0238945    -0.0193701  -7.41931e-05   0.000619427   -0.00172810   0.000499631    0.00124734  -0.000356930  -6.39510e-06   2.48427e-05   2.41541e-05   2.04876e-06  -8.68361e-06  -1.36403e-06       1.87774       2.50912       2.72431       2.83049       2.86278       2.61925       2.55092       2.43329       1.98744       1.56618       1.13144      0.992306      0.787840      0.555270      0.482248      0.394203      0.284114      0.191177      0.122592     0.0847302     0.0561242     0.0312521     0.0180530     0.0107857    0.00646741    0.00394304    0.00191106   0.000985049   0.000495154   0.000271193   0.000147723   6.72284e-05   3.16650e-05   1.23775e-05   5.06335e-06   1.79848e-06
  24   9 2314.2792    1.1765  0.8474 11.1709 -0.0047  0.0246   0.0272   0.0556    0.0643   0.0000   441.3481    -0.0455321       15.1658       1.80098      -4.72354       1.55939       1.12846      -1.15179      -1.70172      0.179640       1.73651     -0.263467     -0.172024      0.361486      0.262381     -0.559489    -0.0354716      0.144616      0.102589     0.0508301    -0.0602936     0.0792269    -0.0448723   -0.00177946   -0.00548871    0.00776946   0.000764278  -0.000538221   0.000716764  -0.000179327  -8.39714e-05   4.15013e-05   9.74903e-05   1.65824e-06   5.54454e-06  -4.28548e-06       1.56305       2.16108       2.11025       2.42242       2.27550       2.34009       2.14471       1.94695       1.65783       1.39918       1.24944       1.02646      0.806476      0.599596      0.459080      0.337608      0.249620      0.165692      0.121882     0.0783522     0.0545134     0.0323741     0.0228692     0.0117468    0.00758615    0.00406115    0.00224310    0.00108496   0.000604114   0.000294997   0.000142476   6.65053e-05   3.15262e-05   1.40261e-05   5.31517e-06   2.11959e-06
  24  10 2467.0266    1.5837  0.8313 11.9107  0.0061  0.0234   0.0365   0.0571    0.0657   0.0000   439.7560       4.25638       13.4670      -1.02606       5.33054       2.40370      -1.24988      -1.03867     -0.386511     -0.596441      -2.30890      0.557776      -1.81946      0.386329      0.103716     -0.151879    -0.0435299      0.226011     -0.123257     0.0721842    -0.0199839     0.0415475     0.0100144    -0.0128384    -0.0114897   -0.00378008    0.00763688   -0.00125575    0.00103003  -7.88657e-05  -0.000130816   3.02720e-05  -1.25887e-05  -2.55745e-05  -3.08364e-06   2.31086e-06       1.57470       2.01547       2.08304       2.23486       2.35592       2.23950       2.05973       1.78207       1.58439       1.46402       1.19041      0.929121      0.767995      0.562085      0.448099      0.340294      0.228951      0.167642      0.111035     0.0763786     0.0496511     0.0305655     0.0191383     0.0118157    0.00702998    0.00400583    0.00227447    0.00117665   0.000605636   0.000278325   0.000140971   6.38668e-05   2.96107e-05   1.17958e-05   5.15812e-06   1.98651e-06
  24  11 2617.7288    2.1173  0.9049 12.1308 -0.0056  0.0236   0.0458   0.0564    0.0821   0.0000   438.6880      0.890921       15.4065    0.00915651      -2.00738       1.63700       1.63841      -2.16598     -0.244613       1.02793     -0.583017      0.303484      0.438746      0.178479     0.0260315      0.207682      0.234956     0.0759314     -0.130217     0.0895821    -0.0702418   -0.00131734    -0.0285593    0.00150579    0.00401992    0.00323836    0.00320109   3.31133e-05  -2.18981e-05   0.000414321  -5.60604e-05   0.000124036   1.07915e-05   1.33106e-06  -3.59776e-06  -5.17459e-07       1.51223       2.10665       2.07025       2.38054       2.16157       2.32113       1.97120       1.93660       1.52107       1.48892       1.13729       1.02433      0.759983      0.606819      0.435682      0.335873      0.228336      0.171903      0.110841     0.0739768     0.0476011     0.0321838     0.0188856     0.0118362    0.00665287    0.00378700    0.00201491    0.00107159   0.000543261   0.000289118   0.000132351   6.16122e-05   2.91027e-05   1.12442e-05   5.29164e-06   1.99966e-06
  24  12 2767.7696    2.8409  0.7674 12.5889  0.0062  0.0203   0.0640   0.0488    0.0738   0.0000   437.9960       3.68422       15.8685       1.60013     0.0829687      -3.28767      -3.72997      -2.91136       1.81234     -0.377907     -0.136463      0.860364      0.161019      0.320568     -0.100132      0.137885      0.306719     0.0743209   -0.00789517     0.0148033     0.0310948    0.00930606   3.08799e-05   -0.00650496   -0.00225458   -0.00289982    0.00335792    0.00230110  -0.000132962  -1.19785e-05  -0.000155997   4.74493e-05   6.29640e-05  -2.15609e-05  -8.52542e-06  -8.86707e-07       1.32626       1.75684       1.89298       1.96247       1.97508       1.85190       1.81223       1.55255       1.44040       1.23226       1.01801      0.810627      0.677798      0.506076      0.390373      0.281290      0.210482      0.139007     0.0983738     0.0670321     0.0402699     0.0276662     0.0159200    0.00967691    0.00555355    0.00332528    0.00181611   0.000888022   0.000498879   0.000249795   0.000117255   5.41740e-05   2.41354e-05   1.12387e-05   4.22700e-06   1.74773e-06
  24  14 3065.0863    3.9373  0.9067 13.4196 -0.0010  0.0231   0.0886   0.0617    0.0896   0.0000   440.7070       7.71931       14.3093      0.868492       1.00341      -1.39831      -1.81235      0.654957     -0.209677     -0.394428    -0.0756289       1.20434      -1.59900      0.625883     -0.622959      0.178593     0.0332212     -0.146923    -0.0900601     0.0647506     0.0274673    -0.0471227     0.0284826   -0.00663183   -0.00200349    0.00126394   -0.00336617  -0.000553488  -0.000228369  -0.000164797  -0.000138851  -7.22629e-05  -1.99786e-05   1.22196e-05   8.15888e-06  -1.91994e-06       1.50828       2.02433       2.06986       2.21095       2.14051       2.20621       2.11024       1.82858       1.59100       1.28748       1.11795      0.973187      0.760054      0.599940      0.427292      0.314104      0.214994      0.166056      0.112598     0.0792478     0.0518548     0.0330723     0.0197725     0.0119998    0.00657597    0.00381103    0.00202644    0.00111443   0.000553597   0.000294499   0.000136643   6.54921e-05   3.00757e-05   1.24467e-05   5.13379e-06   2.10050e-06
  24  15 3212.0702    3.7171  1.1779 13.4994 -0.0154  0.0297   0.0764   0.0692    0.0935   0.0000   438.3188       7.89532       14.6186       1.96387      -1.84799      -1.70618       4.92270      -2.33259      -3.52899      -3.75047       1.60463      -2.08896     -0.119049     -0.479353      0.870240      0.274999     -0.228159      0.103523     -0.185144      0.108617     0.0200148    -0.0157579     0.0261668   -0.00877268     0.0156076    0.00671706  -0.000471414  -0.000639944   0.000292357   0.000373679   6.10075e-05   6.26765e-05  -1.53776e-05  -5.24045e-06  -9.17932e-06   1.08635e-06       1.82747       2.65407       2.79030       2.91973       2.72494       2.70015       2.47619       2.29772       2.06357       1.79559       1.50919       1.23291       1.02385      0.706119      0.584340      0.405197      0.295447      0.195696      0.141062     0.0885168     0.0590412     0.0373097     0.0222830     0.0135192    0.00783760    0.00470004    0.00239027    0.00132072   0.000676648   0.000343773   0.000165375   7.96717e-05   3.59868e-05   1.52760e-05   6.28039e-06   2.38347e-06
  24  16 3358.5291    3.1743  1.7240 12.9652 -0.0012  0.0342   0.0525   0.0836    0.0624   0.0000   444.1793       14.0440       6.27696       1.67630      -3.01126      -1.05467       1.61297      -4.79941     -0.680953      -1.31617      -1.50668      -1.23208      -1.76128     -0.325213     -0.315909      0.351660     0.0605149     -0.229972     -0.165728     0.0551056     0.0593743    -0.0146298    -0.0552799     0.0189814  -0.000174862    0.00828730    0.00259590   -0.00231529   0.000427561   9.33798e-05   0.000142459  -0.000199292   9.12583e-05   7.51920e-06  -1.00197e-05  -3.41075e-06       2.22804       3.02716       3.29481       3.37514       3.43283       3.41967       3.11478       2.80844       2.42543       2.08036       1.69705       1.41156       1.11692      0.852318      0.667390      0.477617      0.354491      0.248141      0.169118      0.115573     0.0745283     0.0468911     0.0294725     0.0174263     0.0102913    0.00561031    0.00319324    0.00168271   0.000847453   0.000436914   0.000204753   9.72990e-05   4.49706e-05   1.85062e-05   7.60298e-06   3.03561e-06
  24  17 3504.9555    2.6593  2.6325 12.4848 -0.0032  0.0411   0.0357   0.1077    0.0483   0.0000   443.0929       10.0383       6.01459      -1.63312       2.32141      -1.33802       1.37910     -0.583381      -9.21703      -6.94928       2.00707      -3.53722      -1.19007      0.482305      -1.25476       1.12088      0.141516     -0.435254      0.444311      0.274517    0.00407206    -0.0664650     0.0188765   -0.00337078     0.0140130   -0.00943593   0.000745203   0.000203820   -0.00157051   0.000201950   0.000159850   3.95636e-05  -9.49220e-05  -1.18372e-05  -8.62577e-06   4.68434e-06       2.68434       3.38374       3.85606       4.05020       4.03392       3.92915       3.57280       3.23812       2.90339       2.47402       2.10909       1.71065       1.34591       1.02517      0.796989      0.590747      0.428901      0.294678      0.203624      0.136361     0.0874829     0.0569465     0.0355614     0.0210584     0.0129326    0.00721146    0.00395758    0.00212001    0.00110832   0.000532563   0.000271211   0.000128110   5.50141e-05   2.55393e-05   1.00348e-05   3.91828e-06
  24  18 3651.0733    2.1333  3.5501 12.0817 -0.0022  0.0506   0.0259   0.1346    0.0400   0.0000   448.6774       11.8994       7.30694       4.01724       14.1338      0.966575      -1.67445      -7.76634      -2.78438      0.374636      -1.71849      -1.79067      -2.40836      0.656848     0.0637508       1.96130       1.81563      0.396527     -0.615993    -0.0676714   -0.00572808     0.0381363     0.0186775   -0.00526099     0.0231858     0.0142718   -0.00529317  -0.000765193    0.00249771  -1.52657e-05  -0.000123972  -0.000138719   4.23586e-05   2.43016e-05   1.08253e-05  -5.25860e-06       3.23017       4.15960       4.71725       4.76617       4.84973       4.66887       4.35273       4.01754       3.60775       2.97151       2.52462       2.05566       1.64424       1.25605      0.979862      0.753431      0.522977      0.376846      0.262167      0.168006      0.110787     0.0710570     0.0435757     0.0270761     0.0155991    0.00883542    0.00495907    0.00269310    0.00137490   0.000712786   0.000335157   0.000157942   7.45789e-05   3.09450e-05   1.27355e-05   4.91197e-06
  24  19 3796.8604    1.7091  5.0186 11.6273 -0.0053  0.0630   0.0200   0.1750    0.0392   0.0000   441.1354       14.0664       4.69795       1.53827       6.05853       7.69229      -8.39728      -8.79317      -1.27200      0.430645       7.81384      -1.78846       1.54222      0.843729     -0.708802     -0.899545      -1.31083     -0.106209     0.0167104      0.170440   7.44924e-05     0.0526534     0.0414498    -0.0113100   -0.00684337    0.00585512    0.00577335   -0.00721004   -0.00217776   0.000768376  -0.000510895  -0.000381532   1.09232e-05   5.91360e-05   1.79708e-05  -1.57512e-05       4.07363       5.24229       6.03303       6.05373       6.20527       5.77881       5.53307       5.09472       4.39911       3.86468       3.20803       2.63450       2.09085       1.60718       1.25506      0.909506      0.668765      0.470324      0.323656      0.211277      0.137782     0.0889390     0.0554041     0.0339866     0.0193014     0.0111134    0.00632606    0.00328388    0.00179181   0.000887724   0.000424406   0.000203243   9.10062e-05   4.09224e-05   1.59219e-05   6.52099e-06
  24  20 3942.5833    1.4061  6.9649 11.2258 -0.0003  0.0801   0.0159   0.2347    0.0362   0.0000   434.6093       10.3159       27.9114       2.52772      -4.57435      -4.97861      -5.12468       1.09409      -3.58067       3.16275     -0.263353      -5.78458      0.217340       3.25889      -3.85478      -1.85156      0.344220       1.30138     -0.441498    -0.0411534      0.340788    -0.0925817    -0.0914051    -0.0326783    0.00645832     0.0207817     0.0125708   -0.00422530   0.000654880   -0.00193694   0.000337042   0.000156381   0.000173669  -2.56797e-05  -7.90142e-06   1.18763e-05       5.09699       6.71554       7.39053       7.93103       7.78550       7.63908       7.01733       6.32702       5.65674       4.81321       4.08545       3.29115       2.59402       2.06720       1.55500       1.15147      0.845015      0.592929      0.407570      0.272833      0.178128      0.115050     0.0718608     0.0432112     0.0253697     0.0148631    0.00801809    0.00439121    0.00225917    0.00116810   0.000553775   0.000260299   0.000117176   5.10731e-05   2.04479e-05   8.19467e-06
  24  21 4088.4336    1.1725  8.6872 10.9632 -0.0010  0.1009   0.0136   0.2939    0.0339   0.0000   428.1694       17.5453       21.9818       2.76027       5.00309      -16.2767      -15.2695      -1.34391       12.4960       11.7492      -6.30611      -2.49285       5.02794      0.527703    -0.0869021       1.11227      -1.19975    -0.0972256     0.0512460     -0.254500     0.0161763     0.0615795     0.0286197      0.102261    -0.0898126    -0.0279548     0.0245613    0.00355858   -0.00344279   -0.00161731   0.000899656   0.000244949  -8.29768e-05   1.69641e-05  -1.29789e-06   6.72089e-06       6.23029       8.37863       9.11406       9.77298       9.59826       9.36256       8.69247       7.84378       6.96880       6.18728       5.03111       4.19225       3.30701       2.61330       1.94530       1.45286       1.06961      0.739650      0.508276      0.350936      0.225018      0.144421     0.0904115     0.0557330     0.0323897     0.0185206     0.0104620    0.00568451    0.00285815    0.00148469   0.000703564   0.000338509   0.000154857   6.41017e-05   2.54981e-05   1.04529e-05
  24  22 4234.0021    0.9392 10.2137 10.8773 -0.0049  0.1292   0.0126   0.3769    0.0298   0.0000   459.1040     -0.256500       45.5261       5.40427       1.05778       1.24936      -11.2855      -8.62967       2.80122       11.5274      -4.46543      -1.00106       3.35697     -0.710062       1.58700      -1.44468       2.18825       1.15330     -0.703336      0.443311     -0.250848     -0.469627  -0.000307576     0.0626585     0.0376100    -0.0188219    -0.0186893     0.0111816   -0.00469650  -0.000714464  -0.000346129  -3.97434e-05   5.09830e-05   7.23606e-05   2.20156e-05  -3.23817e-05       8.07110       10.7395       11.7897       12.3578       12.5158       12.0204       11.3345       10.1868       9.01079       7.73287       6.52545       5.37293       4.16714       3.37983       2.50570       1.88844       1.37189      0.967186      0.682356      0.443059      0.297866      0.189317      0.119669     0.0726986     0.0425752     0.0241882     0.0135263    0.00744795    0.00381825    0.00197756   0.000950494   0.000444554   0.000204436   8.58073e-05   3.50434e-05   1.37601e-05
  24  24 4524.8296    0.5806 13.7343 10.6946 -0.0129  0.2524   0.0092   0.6395    0.0211   0.0000   411.2555       62.9043       41.3328      -37.6590       51.7608       1.33567       4.83051       10.2085      -7.17803      -1.01751      -2.66448       14.6084      -4.40644      0.176066      -2.34103     -0.865073       5.52374       1.21323      -2.85726       2.09962      0.281144     -0.279590     -0.428684      0.194252      0.202898     0.0786323    -0.0736004     0.0307500    0.00318360   -0.00899560  -0.000639834   0.000256810  -7.84200e-05  -6.98488e-05   3.29266e-05  -3.06692e-05       15.3063       20.5006       22.6537       24.0226       23.6347       23.3286       21.8912       19.4828       17.6042       14.7927       12.7905       10.2970       8.26462       6.49325       4.94896       3.70494       2.68684       1.91776       1.32267      0.900747      0.585591      0.384520      0.237983      0.145879     0.0882354     0.0499383     0.0283200     0.0155069    0.00792377    0.00417998    0.00197532   0.000958499   0.000426989   0.000186161   7.20231e-05   2.86278e-05
  25   6 1847.9154    0.4587  0.3412  9.9859 -0.0104  0.0152   0.0160   0.0337    0.0388   0.0000   439.9468      -1.33575       18.6085       1.91938      -4.37095      -1.55887     -0.181958      0.359583      0.134285     0.0597152     -0.778954    -0.0751608     -0.399460     -0.394248     -0.319173     -0.288810     -0.112821     0.0193697    -0.0509854    -0.0265897     0.0266966    0.00923004     0.0115799     0.0116874    0.00577277   0.000117852  -0.000781522   0.000274720  -0.000434579   0.000103085  -8.97364e-05   3.70148e-05   8.16833e-06  -1.39246e-05  -8.37832e-06  -1.83157e-06      0.949496       1.27398       1.37447       1.26411       1.49654       1.36981       1.38613       1.18132       1.00815      0.889438      0.743391      0.632667      0.525330      0.417883      0.309788      0.221065      0.157975      0.109565     0.0853052     0.0584592     0.0409638     0.0269216     0.0158245    0.00954934    0.00580186    0.00318663    0.00181230    0.00101828   0.000501284   0.000280382   0.000132592   6.48539e-05   2.94170e-05   1.52245e-05   5.18629e-06   2.80079e-06
  25   7 2016.9157    0.6319  0.5297 10.2217 -0.0002  0.0203   0.0170   0.0423    0.0477   0.0000   438.9323       1.87283       18.2244      -4.65744      -4.45185       1.37605      0.157111     -0.607392       1.02815      0.942990      0.277197      0.343444     -0.114559      0.491624     -0.199609      0.347694      0.216520    -0.0950896    -0.0353968     0.0536332     0.0532419   -0.00369585   -0.00797130     0.0131708   -0.00627584    0.00104647   -0.00120637    0.00123499   0.000488117  -0.000567879  -9.15140e-05   3.44560e-05   2.41061e-05  -1.78813e-06  -4.29371e-06  -4.38978e-07       1.23815       1.79870       1.88873       1.91877       1.88909       1.66061       1.67574       1.50691       1.49039       1.18546       1.17283      0.872421      0.742553      0.572091      0.403632      0.318930      0.216144      0.146558      0.102534     0.0685301     0.0417411     0.0279405     0.0165765     0.0110589    0.00629122    0.00352986    0.00205088    0.00116763   0.000609699   0.000322236   0.000157710   7.65039e-05   3.73058e-05   1.70853e-05   7.82022e-06   3.18185e-06
  25   8 2181.7599    0.8899  0.6651 10.6402 -0.0028  0.0227   0.0222   0.0475    0.0567   0.0000   439.4675      -2.50120       16.9619      -4.45911      -2.01027      -3.84029       1.29623      -1.46211      -2.67529     -0.819244      -1.21156      0.393431      -1.60512     -0.676436     0.0846344      0.444158    -0.0351094    -0.0180105      0.167747    -0.0393862    -0.0146977     0.0129927    0.00545514   0.000501867    0.00156474   -0.00179076   -0.00489819    0.00198118   0.000242823  -3.82686e-05   1.95529e-05   5.87356e-05  -5.13379e-06  -8.34692e-06  -1.44858e-06  -9.83084e-07       1.62928       1.91071       1.96434       2.23298       2.36677       2.02023       1.81360       1.75488       1.73221       1.49071       1.18527      0.997010      0.868505      0.661231      0.462976      0.340231      0.263277      0.203201      0.136104     0.0787867     0.0476642     0.0339638     0.0249260     0.0154204    0.00921863    0.00465844    0.00269051    0.00148674   0.000874508   0.000503880   0.000247689   0.000119559   5.27030e-05   2.23076e-05   9.86805e-06   3.74267e-06
  25   9 2340.5158    1.2811  0.8915 11.1667  0.0006  0.0239   0.0276   0.0574    0.0685   0.0000   439.1101       1.98189       18.8070     -0.197684      0.924502   -0.00605078      -1.50416      -1.02779     0.0453144     -0.945466       1.83971      0.529850     -0.809516      0.933107      -1.01448     -0.788924      0.271995     0.0414723   -0.00592440     0.0735296    0.00942923    -0.0217932     0.0206982   -0.00573308    0.00416298   -0.00990349    0.00200678   -0.00119850   -0.00140404  -0.000124675   0.000354021   5.22381e-05  -1.44070e-05   3.31742e-05  -3.36946e-06  -1.45101e-06       1.43255       1.97258       2.13749       2.18617       2.30881       2.09568       2.04598       1.89609       1.56026       1.44551       1.17386      0.954714      0.798126      0.576144      0.498957      0.334511      0.254154      0.191264      0.126071     0.0882148     0.0555391     0.0377791     0.0246487     0.0143868    0.00924713    0.00520902    0.00302953    0.00163872   0.000864778   0.000476270   0.000249710   0.000111893   5.59726e-05   2.29590e-05   1.10793e-05   4.65412e-06
  25  10 2494.3409    1.7053  1.1143 11.3905 -0.0081  0.0256   0.0325   0.0630    0.0900   0.0000   439.1722       3.50917       12.1247       1.46987      -3.38622      -1.32271      -1.26074      -1.04047      -1.76582      -1.71528      0.519711      -1.39632      -1.83063     -0.118291    -0.0710111     -0.443081    -0.0495391    -0.0340815      0.180247     0.0836747    -0.0716772    -0.0662658     0.0135264     0.0233244    0.00678809   -0.00565559   -0.00190244  -0.000836121    0.00133629  -0.000340763  -0.000627003  -9.27389e-05  -1.66523e-06  -3.98947e-05   2.79248e-06   4.62075e-06       1.52369       2.02506       2.17918       2.25351       2.37262       2.14921       2.19138       1.96489       1.73722       1.47744       1.22626       1.02218      0.842898      0.662592      0.508845      0.377802      0.285142      0.194842      0.143147     0.0992575     0.0655249     0.0419069     0.0266802     0.0162219    0.00966628    0.00552639    0.00321424    0.00174384   0.000971248   0.000475480   0.000260675   0.000117826   5.78903e-05   2.71345e-05   1.13311e-05   4.82571e-06
  25  11 2646.2566    2.1626  0.9920 12.2879 -0.0162  0.0251   0.0456   0.0637    0.0808   0.0000   440.9864       6.79745       9.50884      -1.83738     -0.607392       5.96338      -1.16002      -4.32043    -0.0191089      -1.83571       1.02928      -1.96399      0.704965      0.380644      0.328799      0.316468     -0.260034      0.356710      0.505416     0.0597569   -0.00610153     0.0719353     0.0417364    -0.0280776   -0.00147206   -0.00103182    0.00132833   -0.00148373   2.40428e-05  -0.000259249   0.000252296   9.28644e-05  -4.37699e-05  -5.78584e-05  -6.71821e-06  -1.60739e-06       1.69905       2.18892       2.37088       2.46375       2.61420       2.50539       2.29219       2.05288       1.82663       1.61429       1.29619       1.00328      0.765016      0.643253      0.511793      0.396823      0.279761      0.193723      0.143035     0.0983266     0.0618623     0.0412469     0.0242913     0.0148978    0.00891885    0.00561230    0.00322131    0.00183580   0.000959141   0.000496300   0.000234313   0.000113282   5.34609e-05   2.25340e-05   1.10465e-05   4.12249e-06
  25  12 2797.3922    2.8768  0.8705 12.8344 -0.0074  0.0225   0.0649   0.0563    0.0697   0.0000   435.7590       3.25353       16.0672       6.29748       1.18035      -1.76494      -1.93702       1.71011       1.07256      -1.43304       1.51401     -0.476843      0.130748     -0.910349     -0.321049     -0.120345     -0.159213    -0.0591756     0.0115264     0.0203608     0.0264052     0.0516532    -0.0260560    0.00750067    0.00221584    0.00385965   -0.00471436   -0.00109377   -0.00184481  -0.000867875  -0.000580685  -3.11687e-05   0.000102711  -5.79432e-05   6.57906e-06   1.84361e-06       1.49886       1.97505       2.04338       2.22616       2.30618       2.21570       2.05301       1.86271       1.57687       1.39835       1.15524      0.932531      0.786090      0.642912      0.452622      0.335043      0.236454      0.167456      0.122364     0.0892801     0.0613426     0.0397819     0.0235796     0.0144390    0.00821496    0.00531775    0.00279594    0.00168099   0.000855622   0.000467557   0.000221041   0.000116180   4.87250e-05   2.39963e-05   8.97002e-06   4.09691e-06
  25  13 2947.4469    3.4888  0.7675 13.2974 -0.0066  0.0207   0.0800   0.0491    0.0659   0.0000   437.8325       6.28395       13.6904     -0.171180      -3.39899      -1.29902      -3.77886      -2.67844      0.911517      -2.78477       1.20774       1.11115     0.0176428      0.791667    -0.0604447      0.374973      0.260031     0.0474595     0.0617448     0.0878344     0.0722791     0.0488328     0.0420515     0.0375855    -0.0167057    0.00552486   -0.00415136   -0.00236920    0.00134389   0.000592941   0.000386892  -7.80193e-05  -4.67385e-05   5.41922e-05  -8.22553e-07  -1.32242e-06       1.21318       1.69045       1.77807       1.92949       1.94088       1.78738       1.82018       1.51394       1.41114       1.18371       1.05729      0.808710      0.684471      0.532043      0.397982      0.298860      0.221963      0.158855      0.105838     0.0747565     0.0490993     0.0310363     0.0207769     0.0123922    0.00784233    0.00430615    0.00252802    0.00138854   0.000745147   0.000395464   0.000188265   9.76789e-05   4.39132e-05   2.17215e-05   8.34495e-06   3.64017e-06
  25  14 3096.2481    3.9380  0.9192 13.4878 -0.0081  0.0253   0.0859   0.0574    0.0905   0.0000   438.7697       4.67380       16.0335     -0.869925      -5.10684      -4.42031      -1.66078      -2.15529     -0.465725       1.26329      -2.48514      -1.65566      -1.22946      -1.06260     -0.616201     -0.707256      0.636101     0.0704218      0.185857      0.115556     0.0463103   -0.00333371     0.0431795    0.00454322  -0.000464372    0.00618363   -0.00298814    0.00117716   0.000513249    0.00101375  -0.000264654  -6.19723e-05   3.86373e-05  -3.81331e-06  -3.31015e-06  -6.13430e-06       1.60147       2.15034       2.20713       2.19463       2.54610       2.15608       2.30307       2.01423       1.70454       1.56190       1.20733       1.10756      0.822566      0.685671      0.536736      0.365047      0.294579      0.188592      0.144880     0.0975869     0.0656767     0.0446119     0.0253113     0.0162725    0.00923036    0.00564928    0.00311996    0.00165160   0.000930207   0.000452903   0.000235554   0.000111633   5.62274e-05   2.18779e-05   1.02582e-05   4.41745e-06
  25  15 3243.9851    3.6947  1.2271 13.4848 -0.0054  0.0298   0.0748   0.0677    0.0950   0.0000   440.9059       5.65549       13.8025       2.35153      -2.01180      -3.68743     -0.645820     -0.335858       1.50954      0.142362       1.58555      0.673577     -0.629858      -1.50512      0.700298      0.168647      0.244126      0.406867     -0.272993     0.0761583    -0.0985374   -0.00451488     0.0213196    0.00126826     0.0112996   0.000703535    0.00176504  -0.000300390   0.000652556   0.000185479  -0.000636233   2.33246e-06   7.82179e-05  -1.75278e-05  -9.51970e-06  -5.67494e-06       1.93156       2.52585       2.56520       2.72472       2.74736       2.67315       2.61913       2.32801       2.07434       1.86905       1.52803       1.26441       1.01008      0.773501      0.638715      0.470121      0.354683      0.242216      0.174035      0.116387     0.0774963     0.0481218     0.0313387     0.0188613     0.0116659    0.00649067    0.00385609    0.00206763    0.00113799   0.000569308   0.000286344   0.000137195   6.39421e-05   3.05984e-05   1.26821e-05   5.43129e-06
  25  16 3391.2187    3.1189  1.8015 13.0290 -0.0029  0.0335   0.0506   0.0887    0.0610   0.0000   442.9087       8.92813       10.2341      -3.02561       5.95867      -5.27647      -1.84332      -7.56385      -3.93551      0.116837       3.60925     -0.885151     -0.238103      0.226609       1.20378     -0.565479      0.209617     -0.343996    -0.0165579    -0.0781349      0.113160    -0.0322255    -0.0313188   -0.00544746   -0.00468283   -0.00134201  -0.000710352   -0.00234097   -0.00107532   0.000907942  -0.000246893  -0.000172076  -4.17390e-05  -1.98647e-05   2.55065e-05  -1.31383e-05       2.04741       2.73663       2.95836       3.07347       3.25547       3.06258       2.91956       2.68300       2.32657       2.00607       1.71792       1.33509       1.10709      0.860923      0.684217      0.516663      0.381088      0.279348      0.190157      0.131415     0.0845122     0.0579006     0.0346183     0.0224506     0.0133820    0.00794582    0.00456106    0.00243732    0.00140665   0.000654900   0.000377689   0.000165032   8.35985e-05   3.65501e-05   1.52942e-05   6.81919e-06
  25  17 3538.1809    2.4038  2.7732 12.5206 -0.0030  0.0430   0.0324   0.1136    0.0427   0.0000   440.5308       13.1642       20.4274      -7.67069       11.2687      -4.59733      -13.9818      -6.09979       3.70956      -5.98067      0.184520     -0.225964      -2.48528     -0.874276      -1.04839     -0.919580     -0.134483      0.271758     0.0402921      0.240956     0.0235905    -0.0820177     0.0233505     0.0411254    0.00646413   -0.00253381   -0.00264492   -0.00340981    0.00286136   -0.00126810  -0.000658190   0.000906912   7.14121e-05  -3.72689e-05   2.78585e-05  -9.30117e-06       2.69141       3.49686       3.90489       4.09776       4.15846       3.93484       3.74169       3.36094       3.02352       2.66621       2.19060       1.78097       1.48101       1.19219      0.881757      0.644240      0.488302      0.344507      0.243483      0.165814      0.109055     0.0707688     0.0454733     0.0286907     0.0167293    0.00964982    0.00553121    0.00307865    0.00174933   0.000890248   0.000452772   0.000223698   0.000104401   4.50745e-05   1.98397e-05   8.06904e-06
  25  18 3684.9599    2.0409  4.1423 11.9221 -0.0043  0.0530   0.0233   0.1453    0.0393   0.0000   437.2912       10.3720       5.95405      -4.04910       6.08241       3.22301      -6.17804      -12.0181      -1.24269       1.49469     -0.337006      -3.46398       1.20227      0.305299       1.15966      0.671202      0.298417      0.150945     0.0879164     0.0615575    -0.0915206     0.0482661     0.0410084     0.0747513    0.00741599  -0.000354839   -0.00128110    0.00704284   0.000226569  -0.000440978  -0.000283279   0.000597026   0.000135716  -7.18887e-05   3.77206e-05   6.29543e-06       3.32506       4.37147       4.99325       5.05048       5.07268       4.82655       4.57562       4.21559       3.73001       3.26385       2.76733       2.25133       1.83707       1.43527       1.09427      0.827091      0.591800      0.424718      0.298741      0.204741      0.132054     0.0882862     0.0555977     0.0337685     0.0204532     0.0121300    0.00670717    0.00382010    0.00208407    0.00106361   0.000550220   0.000269384   0.000127257   5.79770e-05   2.48641e-05   1.07463e-05
  25  19 3831.4053    1.6059  5.6602 11.5515 -0.0060  0.0688   0.0184   0.1894    0.0365   0.0000   436.1444       11.1392       4.83653       15.5413       5.40940      -28.3018     -0.675570      -16.3409      -2.01751      -9.81543       3.31936     -0.908158      -1.96672       2.73506       1.68357       1.44162      -1.67697      0.291346      0.265841     -0.299699    -0.0647397      0.219543     0.0296832    -0.0453142    -0.0135129   -0.00126973   0.000276741    0.00901307   -0.00248295    0.00184812  -0.000172258   0.000642755   0.000116055  -0.000291262  -2.51266e-05   4.86130e-05       4.26688       5.62187       6.20926       6.41128       6.44015       6.41096       5.77061       5.59742       4.86529       4.10523       3.59025       2.88962       2.32049       1.85982       1.42734       1.06967      0.802401      0.563563      0.404831      0.268625      0.176870      0.119083     0.0737809     0.0457275     0.0276575     0.0158466    0.00914077    0.00504977    0.00268638    0.00143408   0.000727608   0.000350396   0.000167985   7.43605e-05   3.31264e-05   1.36320e-05
  25  20 3977.5881    1.3401  7.3542 11.1707 -0.0041  0.0827   0.0149   0.2374    0.0352   0.0000   432.8847       9.97948       18.0332       19.1832       4.55096       3.46918      -1.29499      -2.32466     -0.288650       5.05985      0.124037      -2.90094      0.636951     -0.901142       3.89676       2.07011      -2.35638      -1.93014     -0.292509      0.237619     -0.337159      0.142594      0.157121     0.0126235    -0.0867066    -0.0274349   -0.00316306    0.00961491   -0.00280623   -0.00216000   0.000356440   0.000224775   0.000336511  -0.000137885  -1.10816e-05  -4.30252e-05       5.01725       6.63577       7.43459       7.74271       7.86617       7.52297       7.17271       6.51534       5.79996       4.98213       4.19125       3.47071       2.80092       2.18290       1.68513       1.29443      0.947438      0.681990      0.474182      0.321594      0.219609      0.139252     0.0895737     0.0554975     0.0330432     0.0200852     0.0112250    0.00621447    0.00330323    0.00174406   0.000894176   0.000437654   0.000207693   9.53552e-05   3.98168e-05   1.68865e-05
  25  21 4124.0768    1.0756  9.2663 11.0433 -0.0033  0.1106   0.0138   0.3271    0.0323   0.0000   435.3007       3.20054       20.0409      -6.13679      -2.88410       5.04831       5.55739     -0.602888       13.8045      -12.7575      -3.67122       1.30090      -6.73655     -0.548914       2.47005      -2.55773       2.77357     -0.260733      0.194406     0.0813062     -0.468485     -0.115358      0.126659      0.135979     0.0226314     0.0164795  -0.000762615  -0.000544643   0.000659332   -0.00107093    0.00153700   0.000137648  -0.000265056  -0.000169494   5.32050e-05   2.90377e-05       6.67053       8.78822       9.89318       10.1020       10.3035       10.1558       9.45842       8.65501       7.69590       6.57478       5.72692       4.59817       3.76847       2.95186       2.24900       1.74021       1.27396      0.910567      0.636293      0.443591      0.289802      0.191325      0.122363     0.0757919     0.0459454     0.0267559     0.0154449    0.00849614    0.00463745    0.00240879    0.00120634   0.000598185   0.000285941   0.000128562   5.53313e-05   2.23580e-05
  25  22 4269.9094    0.8432 10.0136 10.9566 -0.0129  0.1372   0.0128   0.3993    0.0287   0.0000   451.9472       14.1929       35.6482       18.1494      0.549987      -41.2174      -27.1060      -4.45406       9.33236       2.26923       2.94882      -5.73653      -1.59019       6.92811       3.06790      -3.45714      -1.03113     -0.477212     -0.610338       2.35566      0.585116     -0.223079      0.138576      0.129346    -0.0744304    -0.0364975     0.0309037    0.00135708   -0.00538615    0.00343987    0.00285336  -0.000657176   5.08527e-05   0.000312407   5.94511e-05  -6.74102e-05       8.20656       10.9991       12.1845       12.7163       12.8497       12.4710       11.6980       10.5603       9.65022       8.27899       6.97120       5.85056       4.68213       3.71335       2.84539       2.13911       1.58150       1.14436      0.792806      0.551852      0.368325      0.240077      0.155198     0.0969114     0.0583002     0.0346938     0.0202165     0.0111113    0.00611121    0.00321114    0.00168843   0.000803521   0.000382709   0.000179972   6.92920e-05   2.97862e-05
  25  23 4415.9687    0.6608 11.5513 10.8830 -0.0105  0.1916   0.0125   0.5504    0.0258   0.0000   428.7182       8.67498       24.3868       36.8559       20.9329      -29.9912      -14.5864       21.7699       23.2936      -18.0246      -12.6465      -23.1711      -8.39615      -2.99609       3.06498       1.34864      -1.05189       1.52035      0.126923      0.293561    -0.0217466    0.00996284      0.104756     -0.100652     -0.180838    0.00204597    -0.0183749   -0.00899335    0.00840160    0.00848626    0.00173829   -0.00166058   9.16711e-05   0.000344350   6.07255e-05  -5.19937e-05       11.4802       15.1952       17.2724       17.6318       18.1866       17.5067       16.4824       15.0445       13.1847       11.6946       9.58811       8.00279       6.51313       5.13217       3.88522       3.01940       2.21387       1.56154       1.12201      0.773084      0.513441      0.340609      0.216258      0.135787     0.0835220     0.0486630     0.0281834     0.0160314    0.00849066    0.00459421    0.00232106    0.00114815   0.000546110   0.000251798   9.89528e-05   4.20611e-05
  25  24 4561.9777    0.5029 12.8558 10.7336 -0.0183  0.2785   0.0098   0.6814    0.0205   0.0000   426.0060       5.72293       37.3308       23.1003       38.4932      -52.5926      -57.2716       21.5024      -14.7890      -12.7793      -2.79203     -0.112828      -9.05481      -10.4725       3.03134      -4.67911      -2.86855     -0.304489      0.688842       1.30299      0.377377      0.190071     -0.442627      0.130198   -0.00656319     -0.130574     0.0655659     0.0305307    -0.0342648  -1.19016e-06    0.00486681    0.00133466   -0.00150397   -0.00103451   0.000163009   9.83538e-05       16.6522       21.6186       24.8693       25.4549       26.0640       25.2644       23.4684       21.8791       19.1567       16.6622       14.2383       11.5479       9.48536       7.42147       5.66662       4.45827       3.18302       2.29119       1.61920       1.12062      0.749124      0.489749      0.309677      0.195096      0.117923     0.0707244     0.0409929     0.0228530     0.0126884    0.00658226    0.00335914    0.00169055   0.000802271   0.000364631   0.000152071   6.27982e-05
  26   6 1869.0410    0.4549  0.3770 10.0267 -0.0063  0.0183   0.0153   0.0347    0.0391   0.0000   439.0412      -1.64691       18.0427      -1.95988      -2.30925       1.19861      -3.44460      -1.71572     -0.382250      -1.22539      0.292465      -2.07222      0.282688    -0.0530738      0.339844     -0.119924   -0.00350228     0.0106574     0.0644913    -0.0354275    -0.0630071   -0.00558292     0.0258615    0.00482714    -0.0109244   -0.00978362    0.00521932  -0.000206558  -0.000588727  -0.000387570  -5.94998e-05   0.000133101   5.05806e-05  -3.55215e-06   1.10740e-05  -1.05599e-07       1.06964       1.36335       1.51285       1.80785       1.70858       1.78691       1.60437       1.38822       1.22381       1.16600      0.922952      0.710229      0.631333      0.498196      0.371014      0.266487      0.219772      0.143604      0.113666     0.0731820     0.0549205     0.0296382     0.0225062     0.0145022    0.00817912    0.00547700    0.00270582    0.00182589   0.000979183   0.000553087   0.000286155   0.000145608   7.01608e-05   3.19482e-05   1.49543e-05   6.02124e-06
  26   7 2039.7628    0.6627  0.5739 10.2367 -0.0030  0.0197   0.0177   0.0433    0.0494   0.0000   440.2391       1.58956       17.6388       2.07644      0.921853       2.46215     -0.687542      -1.36482      0.957407     -0.153671      -1.15307     -0.466838      0.328927      0.597963      0.329742      0.302267     -0.361419    -0.0550422     0.0995955      0.195283     -0.114146    -0.0599144     0.0300028     0.0369167    0.00708522   -0.00875365   0.000868541    0.00290814   -0.00126975   1.63625e-05  -8.05492e-05  -0.000205614   1.88292e-05   2.25273e-05  -1.99433e-05   1.19501e-06       1.33480       1.79277       1.87309       1.83904       1.89697       1.71266       1.67337       1.52350       1.37622       1.29925       1.14118       1.00034      0.808272      0.653219      0.473916      0.341234      0.242210      0.168674      0.122219     0.0828613     0.0563145     0.0375760     0.0233739     0.0160361    0.00877169    0.00548401    0.00309791    0.00171980   0.000920560   0.000485367   0.000267437   0.000135353   6.15108e-05   3.06012e-05   1.30610e-05   6.58855e-06
  26   8 2206.0158    0.9635  0.6648 10.7996 -0.0010  0.0216   0.0224   0.0447    0.0561   0.0000   438.6676     -0.597078       17.6944       1.34730     -0.840467      -2.95795      -2.55564      -1.45152      0.475494      0.187294    -0.0326149     -0.609203      0.388430      0.298351      0.531914     -0.304195     0.0437716      0.210517     0.0256933     0.0108093    0.00495510    0.00892131    0.00841540    0.00512699   0.000381794     0.0102372    0.00395483  -0.000929740  -0.000641437  -0.000779744  -0.000245274   0.000237986   0.000132146  -2.44272e-05  -3.05806e-05   5.96158e-06       1.13104       1.76682       1.76889       1.92412       1.96998       1.76682       1.84160       1.53404       1.46403       1.19920       1.06425      0.866713      0.721072      0.529777      0.448076      0.315078      0.249046      0.167512      0.123277     0.0852626     0.0557693     0.0385150     0.0230614     0.0158528    0.00958572    0.00558780    0.00330710    0.00191809    0.00102775   0.000596031   0.000280001   0.000157090   6.84723e-05   3.58650e-05   1.61648e-05   6.86253e-06
  26   9 2366.0690    1.3156  0.8054 11.2883 -0.0021  0.0233   0.0289   0.0501    0.0625   0.0000   440.6971       2.81469       16.8435      -2.75556      -2.82644      -2.94205      0.940401     -0.224673     0.0455106      -2.33065     -0.192107     -0.396357      0.156972    0.00245499     0.0763155    -0.0590231      0.613113      0.560637     -0.199132     -0.158596     0.0626148    -0.0582441     0.0597253   -0.00126304    -0.0198405   -0.00789235    0.00290808   0.000659337    0.00173251  -0.000153570  -0.000289287  -8.33983e-05  -2.67130e-06   5.08893e-05   3.50493e-05   5.50525e-06       1.46980       1.89459       1.97543       2.09417       2.33809       2.06980       1.93880       1.87125       1.55433       1.44440       1.12653       1.01104      0.866777      0.612455      0.494303      0.355006      0.291812      0.207488      0.133551     0.0920596     0.0670915     0.0438960     0.0287512     0.0172754     0.0105770    0.00681333    0.00397055    0.00219628    0.00113414   0.000582043   0.000318280   0.000168050   8.06135e-05   4.13898e-05   1.83674e-05   7.70672e-06
  26  11 2674.4419    2.3525  0.9215 12.3405  0.0002  0.0226   0.0480   0.0582    0.0770   0.0000   441.8427       2.15308       15.7558      -1.63434      0.226343       1.32568       1.65076      -3.49469     -0.422559     -0.112298      0.682222      0.309591      -1.15945     -0.445873      0.504273      0.552629      0.250944     -0.157352      0.321224   -0.00350217    -0.0541007    -0.0519760     0.0440346   -0.00970003    -0.0150789   -0.00616101  -0.000793252  -0.000676120   -0.00188941   0.000501354  -0.000589396  -4.63057e-05   1.98609e-05   4.27110e-06   7.45862e-06   7.68136e-07       1.43151       1.80635       1.80911       2.03403       2.21805       2.06781       1.93126       1.65069       1.55159       1.41087       1.19685      0.967076      0.710336      0.600134      0.492980      0.388862      0.269583      0.183068      0.139454     0.0963816     0.0686478     0.0435005     0.0276586     0.0168869     0.0102372    0.00655720    0.00403524    0.00239024    0.00133297   0.000686507   0.000359934   0.000169357   8.02282e-05   3.73028e-05   1.70163e-05   7.78964e-06
  26  12 2826.5931    2.9554  0.8168 13.0190 -0.0018  0.0230   0.0623   0.0497    0.0657   0.0000   439.5154       5.35193       15.0886      0.252595     -0.904149      -4.87996      0.619601     0.0947130       2.06694     -0.715431     -0.834731     0.0607123     -0.417475      0.261121     -0.668329      0.116073      0.156014      0.347076    -0.0479058     -0.175051     0.0458854     0.0546765    -0.0205510     0.0234225   -0.00305681    0.00422268   -0.00347109   0.000612571   -0.00186696   0.000910247  -0.000222281  -0.000180219  -1.26000e-05   2.23755e-05  -3.23676e-06  -2.35802e-06       1.42088       1.88290       1.82399       2.16736       2.19530       2.23006       1.87756       1.69143       1.55202       1.48710       1.18672      0.949485      0.757898      0.613643      0.496198      0.371171      0.263655      0.187836      0.136104     0.0957909     0.0657759     0.0419527     0.0266662     0.0171377     0.0106981    0.00635982    0.00386077    0.00225105    0.00130998   0.000697030   0.000353859   0.000169442   8.06740e-05   3.68827e-05   1.68297e-05   7.13703e-06
  26  13 2977.4962    3.6795  0.8432 13.1492 -0.0040  0.0208   0.0765   0.0489    0.0716   0.0000   436.5923       7.45237       16.4213       5.49860       1.29409      -1.63155       1.90728      -1.65406     -0.584618     -0.998946      -1.36801      -1.02450      0.807969      -1.40227      0.169720     -0.478823     0.0531979      0.117555      0.232456     0.0391251     0.0633476   -0.00972936   -0.00761351    -0.0106003   -0.00208793    0.00754324   4.37096e-05   -0.00112693   0.000996706  -0.000428984   7.87074e-05   0.000505943  -3.70762e-05   1.84399e-05   7.16073e-06   9.76979e-07       1.28249       1.74937       1.77488       1.99735       1.98890       1.92999       1.77307       1.69834       1.48835       1.24311       1.05421      0.853446      0.759640      0.561533      0.443717      0.319126      0.252887      0.177055      0.129982     0.0838276     0.0612852     0.0409004     0.0258535     0.0157989    0.00932499    0.00601872    0.00347010    0.00195115    0.00101515   0.000548092   0.000302317   0.000157071   7.92286e-05   3.51794e-05   1.64548e-05   7.23136e-06
  26  14 3126.9697    3.8415  0.9685 13.5291 -0.0042  0.0234   0.0801   0.0576    0.0784   0.0000   439.0550       6.59131       17.2560       1.07317      0.834441       3.26121    -0.0985299      -1.60435      -1.29024      -5.24738     -0.879875      -1.50636     -0.579699      0.191072     -0.192622     -0.897985    0.00164143     0.0920753     -0.294026      0.111167     0.0322524    0.00730032   -0.00196745     0.0404253     0.0128011   -0.00749178   -0.00180868    0.00242748    0.00203790  -3.60524e-05  -0.000311024  -8.11308e-05  -7.15080e-05  -6.58943e-05  -6.14883e-06   6.19215e-07       1.36257       1.80855       2.02786       2.01680       2.15671       1.96698       1.89247       1.81811       1.51972       1.43821       1.20622       1.00117      0.827427      0.639471      0.500365      0.378149      0.278578      0.201846      0.146390     0.0997278     0.0644234     0.0439478     0.0293892     0.0175906     0.0110649    0.00675206    0.00382820    0.00226035    0.00115297   0.000668797   0.000338448   0.000176708   8.60597e-05   4.06018e-05   1.78884e-05   8.48040e-06
  26  15 3275.4819    3.5315  1.3123 13.5585 -0.0081  0.0326   0.0695   0.0740    0.0774   0.0000   438.3215       3.68416       10.8753      0.115089       1.89828      -4.58278      -1.50741      -4.59618      -1.12358      -2.73168       1.25019      -1.42052      0.239413      0.950629      0.883900     -0.515008     -0.306828     0.0799350    0.00557091     -0.121881    -0.0397659    -0.0301275    -0.0441885    -0.0211118    0.00206784    0.00311897   -0.00134467  -0.000571275  -0.000366391  -0.000666069   0.000426501   0.000453335  -1.68233e-05  -0.000105036   5.95098e-05   1.74802e-05       1.84680       2.69075       2.63501       3.08982       2.88062       3.02724       2.56549       2.54412       2.06308       2.02629       1.61252       1.41374       1.08404      0.893757      0.654819      0.508671      0.373777      0.275618      0.189829      0.134918     0.0870379     0.0587325     0.0391513     0.0247445     0.0156070    0.00901973    0.00566778    0.00292896    0.00175511   0.000906078   0.000484048   0.000237880   0.000121452   5.24460e-05   2.51467e-05   1.06673e-05
[truncated: 1,500,081 more chars]
