# Supplementary material for: Global-Mode Analysis of Full-Disk Data from the Michelson Doppler Imager and the Helioseismic and Magnetic Imager
Source: Sol Phys. 2018 Jan 31;293(2):29. doi: 10.1007/s11207-017-1201-5 (PMC6566312; doi:10.1007/s11207-017-1201-5)
Supplement: Supplementary file 2 — (TAR 362.4 MB) [file 11207_2017_1201_MOESM2_ESM.tar › HMI/hmiv72dasym.8416]

   0  12 1822.2103    0.4273  0.3773  9.7287  0.0000       2.73075  0.1018   0.0893   0.2873    0.4261   0.0000       10.7070    -0.0000       0.00000       0.00000       0.00000       0.00000       0.00000       0.00000       0.00000       0.00000       0.00000       0.00000       0.00000
   0  14 2093.5996    0.7237  0.6029  9.8605 -0.0003       4.20583  0.1335   0.1199   0.4090    1.0218   0.0000       6.53367    -0.0000       0.00000       0.00000       0.00000       0.00000       0.00000       0.00000       0.00000       0.00000       0.00000       0.00000       0.00000
   0  20 2899.1731    3.2785  0.7566 11.5747  0.0000       1.02299  0.4339   0.5670   1.0892    7.3013   0.0000       6.82777    -0.0000       0.00000       0.00000       0.00000       0.00000       0.00000       0.00000       0.00000       0.00000       0.00000       0.00000       0.00000
   0  25 3575.1792    2.3231  2.1909 11.3455  0.0000       3.86707  0.4318   0.2777   0.7436    2.0076   0.0000       4.87614    -0.0000       0.00000       0.00000       0.00000       0.00000       0.00000       0.00000       0.00000       0.00000       0.00000       0.00000       0.00000
   1  11 1749.2998    0.3643  0.1715  9.8744  0.0000       18.1222  0.0977   0.0807   0.1107    0.1567   0.0000       16.3101   466.7058      -15.0188       0.00000       0.00000       0.00000       0.00000       50.3037       82.5940       0.00000       0.00000       0.00000       0.00000
   1  14 2156.8098    0.9131  0.6188  9.7168  0.0000       7.41132  0.1933   0.0853   0.1826    0.6183   0.0000       4.87323   412.5544      -24.8767       0.00000       0.00000       0.00000       0.00000       203.735       87.2314       0.00000       0.00000       0.00000       0.00000
   1  16 2425.5553    1.5546  0.6998  9.2078  0.0000      0.232214  0.0805   0.1302   0.1773    2.6646   0.0000       1.85614   492.1186      -33.9631       0.00000       0.00000       0.00000       0.00000       79.3729       48.6468       0.00000       0.00000       0.00000       0.00000
   1  19 2828.2269    3.1536  0.8441  6.4986  0.0000       1.91749  0.1432   0.5274   0.3294  221.4479   0.0000       2.63998   436.9958       2.39422       0.00000       0.00000       0.00000       0.00000       103.325       63.7634       0.00000       0.00000       0.00000       0.00000
   1  21 3098.3113    4.1771  1.1273 -2.5597  0.0000       2.19955  0.1192   0.3177   0.3299 1000.0000   0.0000       1.88725   451.9744       46.3933       0.00000       0.00000       0.00000       0.00000       115.887       57.5906       0.00000       0.00000       0.00000       0.00000
   1  22 3233.1644    3.6534  1.1831 13.6755  0.0000      -5.20164  0.1689   0.3834   0.3871    0.6720   0.0000       4.13443   610.3352       78.4953       0.00000       0.00000       0.00000       0.00000       144.687       75.0967       0.00000       0.00000       0.00000       0.00000
   1  24 3504.5291    2.7065  2.1102 12.4499  0.0000      0.784556  0.1987   0.1920   0.5148    0.5605   0.0000       1.47216   169.2910       93.3081       0.00000       0.00000       0.00000       0.00000       170.538       91.8820       0.00000       0.00000       0.00000       0.00000
   1  25 3640.9274    2.2623  2.9164 11.9321 -0.0280       1.59075  0.2737   0.1619   0.6110    0.6255   0.0000       1.01601   337.0588       24.9446       0.00000       0.00000       0.00000       0.00000       250.408       120.116       0.00000       0.00000       0.00000       0.00000
   1  26 3776.8114    2.1561  4.9390 10.1673  0.0200      0.118632  0.3587   0.1091   0.7973    1.0791   0.0000      0.716432   784.2263       117.683       0.00000       0.00000       0.00000       0.00000       267.272       158.017       0.00000       0.00000       0.00000       0.00000
   2  13 2082.2255    0.6739  0.4947 10.3009  0.0000       7.99154  0.0883   0.0566   0.1019    0.2297   0.0000       4.67256   486.2705      -20.5945      -25.9249      -2.97741       0.00000       0.00000       48.0601       39.6668       23.2264       8.84961       0.00000       0.00000
   2  14 2217.6680    0.8688  0.5406 10.5587  0.0000       5.71425  0.0814   0.0661   0.1224    0.2304   0.0000       3.26123   397.8535      -39.1747       46.9308       8.68648       0.00000       0.00000       37.7602       31.1131       26.6758       8.90684       0.00000       0.00000
   2  16 2485.8924    1.7642  0.8522 10.4527  0.0000       3.11938  0.0861   0.1088   0.1481    0.9573   0.0000       1.78222   430.7668       62.7935      -6.95299      -10.3627       0.00000       0.00000       52.5780       42.0583       21.1347       7.40585       0.00000       0.00000
   2  19 2889.7538    3.5538  1.0141  6.2446  0.0000       1.94501  0.1088   0.1874   0.1364  244.6163   0.0000       1.50721   448.4453      -6.26818      -2.28272       3.42798       0.00000       0.00000       59.7413       47.1443       26.4874       9.11451       0.00000       0.00000
   2  22 3295.1355    3.8121  1.5542  5.5471  0.0000      0.674629  0.1096   0.2049   0.2572  767.8339   0.0000      0.913575   469.4442       37.6739       15.9324       12.8958       0.00000       0.00000       60.2062       49.7959       26.3734       8.99713       0.00000       0.00000
   2  23 3430.8458    2.9390  1.8728 12.0246  0.0000      0.867389  0.1435   0.1408   0.2518    0.5657   0.0000      0.967003   496.5260      -16.5719      -45.9298       6.34514       0.00000       0.00000       64.9256       55.4233       33.6174       12.9511       0.00000       0.00000
   3  11 1865.3076    0.4424  0.4232  9.7867 -0.0008       13.2036  0.0527   0.0336   0.0986    0.1583   0.0000       5.06514   454.6032       15.7922      0.131022      -7.58755      -6.29618      0.939530       22.9153       22.6476       14.8019       9.68401       3.49724       1.24222
   3  12 2001.3023    0.6189  0.4172  9.9857  0.0000       12.2788  0.0489   0.0535   0.1271    0.1813   0.0000       4.14391   468.4724       1.25603      -2.24581       8.36878      -7.80960      0.346180       23.5803       21.9935       15.0020       9.17058       3.56814       1.04688
   3  13 2137.8311    0.8975  0.4291  9.5874  0.0000       6.63787  0.0556   0.0700   0.0951    0.3261   0.0000       2.14702   439.0767       3.16763       25.4585       7.85846       4.10517      0.209632       20.7739       16.3807       16.1836       12.6305       4.63803       1.52980
   3  14 2273.5213    1.0747  0.7289  9.7725  0.0000       3.24165  0.0595   0.0612   0.1328    0.5065   0.0000       1.54712   402.0269       3.71315       26.6615      -12.3349       3.03986      -2.25292       21.5053       19.2226       17.7307       11.8396       5.21803       1.44584
   3  15 2407.8691    1.2720  0.8720 11.1985  0.0000       6.78207  0.0756   0.0750   0.1591    0.2646   0.0000       2.42455   416.3134       33.7348       8.56705      -13.4684       9.68882       1.35885       26.1224       23.5601       19.9010       12.3237       5.44065       1.59617
   3  16 2541.7554    1.9326  0.8770 10.4340  0.0000       4.63866  0.0680   0.1003   0.1291    0.8144   0.0000       1.48789   445.3694       13.0069       6.52104       8.25625      -8.54526      -2.65309       24.7954       21.7436       18.3539       10.8743       5.15121       1.38047
   3  19 2946.9701    3.5697  0.8331 12.1155  0.0000       1.08319  0.0601   0.1893   0.1297    0.6762   0.0000       1.23709   436.8902       43.5420       14.8104      -6.74107       2.29327      0.965276       24.0077       22.8760       17.4997       9.49152       4.80928       1.35124
   3  20 3082.3702    4.0647  0.7819 12.7010  0.0000       3.18989  0.0591   0.2219   0.1328    0.4837   0.0000       1.36256   433.4774       32.4429       20.5001       18.9798      -3.61140      -1.62563       24.9397       24.0721       16.2409       9.79452       4.07170       1.23403
   3  21 3217.8209    3.7947  0.9858 12.9031  0.0000       1.39344  0.0775   0.1952   0.1526    0.4750   0.0000       1.44307   409.1105      -50.7087      -17.1310       43.8581       8.34627     -0.624758       29.1408       29.4791       20.7766       11.5708       5.36573       1.73775
   3  22 3353.7390    3.3464  1.3030 13.1508  0.0000       3.32124  0.1302   0.1762   0.1862    0.3424   0.0000       1.96337   434.6417       128.064       11.9427       27.8679       1.30991     -0.285531       42.1664       44.1269       32.8291       13.8235       8.67325       2.48263
   3  23 3489.5476    2.9751  3.2034 10.4085  0.0000      0.529028  0.1530   0.0842   0.2617    0.7551   0.0000      0.374159   445.4686       34.7171       13.9689       47.0050       3.02576     -0.374946       47.4856       48.7842       36.9145       21.0021       10.4757       3.25312
   3  24 3626.1165    2.6079  3.3213 11.5278  0.0041      0.496585  0.1562   0.0795   0.2997    0.2586   0.0000      0.399664   531.4511       64.4129       14.7719       4.82700      -3.15723     -0.764043       53.8782       52.1825       37.6486       22.6873       9.61878       3.02102
   3  25 3762.8334    2.0052  6.2244 10.8989  0.0000      0.172350  0.2415   0.0469   0.4506    0.1671   0.0000      0.220922   402.2011       174.529       30.4697       6.51753     -0.268852     -0.796330       76.3498       77.2020       55.7993       31.8612       15.2092       4.84765
   4  10 1778.0660    0.3453  0.4085  9.9363  0.0000       13.2517  0.0542   0.0269   0.0942    0.1038   0.0000       6.21181   435.9678      -9.30591       21.4787       3.30382      -4.14784       3.40600       18.9811       19.4677       17.6868       10.1234       6.20673       3.14814
   4  11 1914.7159    0.4639  0.3037  9.8384  0.0000       13.5605  0.0404   0.0416   0.0899    0.1092   0.0000       4.95645   429.7932      -12.2282       28.3482       3.38985       2.59763       1.33266       12.0825       11.1627       12.8530       6.02592       3.79212       2.45008
   4  13 2188.4402    0.9369  0.6716  9.9377  0.0000       4.82072  0.0538   0.0481   0.0964    0.3135   0.0000       1.55478   441.3201      -20.8050      -10.1004       26.2496       2.72200       1.02308       15.1855       16.5157       15.0738       12.6503       5.69984       4.95566
   4  14 2324.3376    1.2397  0.6814 10.1558  0.0000       5.82632  0.0795   0.0655   0.1089    0.3903   0.0000       2.05505   433.0746      -19.4490      -6.57320      -8.28236     -0.887708    -0.0771399       26.5940       32.4322       19.1871       15.5936       8.50006       2.89880
   4  15 2458.6730    1.4725  0.8420 10.8508  0.0000       1.94578  0.0696   0.0763   0.1239    0.5776   0.0000       1.54788   445.7172       4.79521       14.4832      -8.29274      -3.51153      -3.31040       19.7315       19.3912       19.4190       11.5590       7.70336       3.85470
   4  16 2593.0656    2.0274  0.8306 11.4654  0.0000       1.90094  0.0656   0.1019   0.1186    0.5338   0.0000       2.07691   447.1660     -0.621393       4.73507      -14.1491       2.38305       6.05086       16.8546       19.3119       15.4413       11.1564       7.11243       3.15593
   4  17 2728.3265    2.7572  1.0416  8.4368  0.0003     -0.442814  0.0813   0.1172   0.1236   14.0292   0.0000       1.47167   447.6918       27.5999       20.8998       13.4745       2.94674     0.0902239       23.6907       25.5266       19.6556       12.1610       6.94724       3.16198
   4  18 2864.2948    3.1780  0.8104 12.6991  0.0000      0.401090  0.0585   0.1584   0.1144    0.3357   0.0000       1.35401   444.3517       2.18444       19.5542       5.95573       7.90974       3.76973       16.7012       17.7894       14.9467       10.0695       5.94305       2.86995
   4  19 3000.2393    3.8779  0.8485  1.3280  0.0000      0.666226  0.0538   0.1840   0.1108 1000.0000   0.0000       1.23382   472.8738       13.9703       16.7412      0.298733       4.78030      -7.56635       15.1238       15.3428       13.5972       9.40759       5.76040       2.88930
   4  20 3135.9082    3.9279  1.1963  1.1110  0.0000     -0.459616  0.0713   0.1585   0.1435 1000.0000   0.0000       1.06604   432.2801       35.0810       22.4648       7.55305       12.5106      -4.58488       18.0221       19.8050       15.8517       11.9630       6.69556       3.53852
   4  21 3271.8348    3.8006  1.4392 12.0063  0.0000      0.512880  0.0887   0.1492   0.1564    0.7469   0.0000      0.791241   446.0819       19.6859       20.4677      -6.20993       9.20933     -0.945657       23.0666       22.9767       19.0233       14.3887       8.61690       3.96523
   4  22 3408.4879    3.2154  2.1018 11.8197  0.0000       1.81432  0.1054   0.1063   0.2119    0.3904   0.0000      0.670442   442.0610      -6.17050       12.8462       33.6247       14.1606       3.66908       25.2660       29.6192       22.0075       16.8340       9.66117       4.67815
   4  23 3544.6522    2.6102  3.3879 11.2910  0.0000      0.351922  0.1368   0.0723   0.2872    0.2935   0.0000      0.396806   410.3351       54.6556      -19.6797       10.4604      -2.13247      -5.24057       36.1404       36.7601       30.6260       21.9101       13.5196       5.94680
   4  24 3681.7264    2.2583  3.8849 11.3783  0.0000      0.276767  0.1562   0.0594   0.2925    0.1979   0.0000      0.276185   461.9684      -43.1855      -3.86663       55.3127       10.7619      -1.93276       39.5293       41.9978       35.5343       24.7159       15.0557       7.28266
   4  26 3956.5441    1.5702  7.9595 10.6728  0.0000      0.368432  0.2639   0.0327   0.5050    0.1226   0.0000      0.170724   400.5812     -0.464401       75.5968       22.2180      -8.64509      -5.21891       63.6472       70.4599       55.6911       39.3036       23.3705       10.8500
   5  10 1823.3781    0.3759  0.2819  9.8574  0.0000       17.2493  0.0395   0.0282   0.0656    0.0910   0.0000       5.78376   425.8642       6.57606       8.01402      -4.73407     -0.232146      -1.89727       10.5578       8.69724       10.6603       8.36353       4.61510       2.99730
   5  11 1960.6346    0.5552  0.4985  9.8950  0.0000       7.93780  0.0423   0.0301   0.0824    0.1355   0.0000       2.53271   438.0350       10.5706       17.2127       5.62744     -0.783985      -1.29469       10.2248       11.9255       10.4606       8.16261       5.17823       3.03309
   5  12 2098.4841    0.7519  0.5840  9.8677  0.0000       6.54772  0.0487   0.0385   0.0853    0.1893   0.0000       1.85523   450.7319       2.50480       9.82550      -10.3543       1.30194      0.188716       16.0409       15.0588       11.5559       10.4300       9.13740       5.13690
   5  13 2235.4319    0.9798  0.6796 10.2285  0.0000       4.53256  0.0497   0.0471   0.1113    0.2286   0.0000       1.60673   427.6801      -1.76989      -19.0298     -0.431621       8.66337      0.332088       11.8570       14.9381       12.2563       9.78531       5.11148       3.22041
   5  14 2371.1221    1.4029  0.8070 10.0714  0.0010       2.31081  0.0498   0.0594   0.1013    0.4473   0.0000       1.24924   430.5226      -4.91825       3.58041      -2.19319      -2.06779     -0.518466       12.0843       12.9955       11.8700       9.08275       5.67718       3.61072
   5  15 2506.0930    1.7326  0.8314 10.8663  0.0000       2.67787  0.0530   0.0750   0.1007    0.3291   0.0000       1.29328   438.6218       31.7593       13.9486      -15.3870       9.41423       4.00876       12.4502       14.2588       12.4718       8.81559       5.89363       3.33572
   5  16 2641.4264    2.1383  0.9116 11.9552  0.0000       7.28870  0.0577   0.0942   0.1160    0.2420   0.0000       1.52998   435.2206      -6.30079     -0.415529      -2.48960      -5.95775      -2.60067       14.0602       15.8123       13.0106       9.98930       7.58072       4.05471
   5  17 2777.3938    2.8264  0.9644  3.2704  0.0000       1.75800  0.0543   0.1056   0.1044 1000.0000   0.0000       1.11876   425.2098      -13.5997      -11.5113     -0.437951       3.17383      -2.53605       12.9618       14.8908       13.1152       9.32340       6.22218       3.52221
   5  21 3322.7762    3.3301  1.1705 13.6395  0.0097      0.950649  0.0936   0.1698   0.1607    0.3141   0.0000       1.68074   466.3674      -10.7929      -9.58165       22.5777      -10.9454      -11.5292       20.1454       22.5164       19.3862       15.6308       10.7725       5.90248
   5  23 3596.6618    2.6807  4.1240  5.3114  0.0000      0.656632  0.1417   0.0559   0.2292   60.1696   0.0000      0.177716   464.9513       39.4683      -7.74207       23.1257      -15.5861     0.0254837       29.7390       33.3876       29.0837       22.6750       15.1645       8.83485
   5  24 3734.3033    2.0681  4.5415 11.1738  0.0000      0.744619  0.1606   0.0483   0.3062    0.1832   0.0000      0.222974   470.3260       38.3411      -1.22991       43.7137       4.39742       3.94748       33.7487       38.0601       34.6968       26.4093       17.1770       10.2711
   5  25 3871.9985    1.7392  6.6640 10.7305 -0.0007      0.372731  0.2024   0.0323   0.3888    0.1166   0.0000      0.156724   369.8634       18.8161       23.4202      -13.5052      0.274276       3.23246       39.1836       45.1403       39.0503       32.6558       22.0122       13.1124
   5  26 4009.8067    1.5792  9.5290 10.2703  0.0012      0.141518  0.2610   0.0261   0.4884    0.1102   0.0000      0.103439   434.5543       8.66231      -72.7597      -22.1921       12.4833       7.05713       50.8182       58.0038       51.9114       40.1661       26.5823       15.9841
   6  10 1866.0779    0.4233  0.3255  9.8983  0.0000       8.60511  0.0284   0.0279   0.0682    0.0900   0.0000       3.75488   439.2953     -0.503272       12.2193      -5.29117       3.43069       6.07379       7.75411       8.27537       7.05605       5.64933       5.42263       3.48741
   6  11 2004.1311    0.5924  0.4697  9.9285  0.0000       7.02438  0.0351   0.0294   0.0727    0.1209   0.0000       2.42372   450.6842       18.7707       3.09132      -5.56817      -3.58316      -1.66554       8.01292       8.72512       8.28452       6.51123       5.07708       3.33317
   6  13 2279.9345    1.0650  0.7680 10.5159  0.0000       5.26572  0.0473   0.0445   0.0973    0.1808   0.0000       1.53889   442.7958      -5.27793      0.557166      -1.09244      0.647806       6.18087       9.01833       10.5322       9.13168       7.52321       6.02344       4.71406
   6  14 2415.7417    1.3542  0.9331 11.1046  0.0000       5.87375  0.0584   0.0542   0.1033    0.2074   0.0000       1.38949   429.1039       1.07819       4.90142       14.6965     -0.506487       7.58610       11.4470       13.0308       11.5645       9.45076       7.62047       4.78970
   6  15 2551.1962    1.9038  1.0180 10.9147  0.0000       3.45164  0.0538   0.0731   0.1222    0.3689   0.0000       1.26465   450.4516      -6.01123       5.34119       11.1760      -10.2643       5.88317       10.8768       10.6944       10.6207       8.50603       7.09550       5.02886
   6  16 2687.1707    2.4775  0.9991 10.8360  0.0000       1.11218  0.0573   0.0847   0.0991    0.5344   0.0000       1.07704   432.7563       14.2117      -2.26250     -0.771436       2.74343       1.68558       10.0506       10.5926       10.5399       8.55264       6.98130       4.66065
   6  17 2823.8069    3.2812  0.7407 12.5095  0.0000       3.04596  0.0432   0.1387   0.0861    0.2159   0.0000       1.21849   428.9216      -2.26365       1.34883      -1.81582       1.90822       3.35081       8.75476       10.6992       9.35129       7.67921       5.14802       3.26899
   6  18 2960.7793    3.5883  0.7561 12.6483  0.0000       3.19537  0.0516   0.1458   0.0838    0.2600   0.0000       1.21099   419.6123       19.5007       13.4068       4.00809      0.623943      -1.01745       11.7365       12.5478       10.9447       9.73204       7.29515       4.58634
   6  19 3097.4063    3.9803  0.9536 13.0218 -0.0015       4.19116  0.0615   0.1557   0.1047    0.2800   0.0000       1.55898   435.1865       12.8115       23.4888       6.10710       7.63227      -1.29569       13.1686       14.4046       13.4632       10.8860       7.55858       4.70292
   6  20 3234.0780    3.9572  1.1901 12.9542 -0.0023      0.187547  0.0735   0.1450   0.1158    0.3877   0.0000       1.50859   451.3369       29.9782      -8.24980       35.4064      -6.30049      -5.18582       15.1031       16.5458       14.7067       11.3537       9.23022       5.87969
   6  21 3370.9607    3.2484  1.9083 12.4481  0.0000   -0.00431333  0.0882   0.0970   0.1735    0.2797   0.0000      0.637927   447.3288       9.56282       2.08645      -1.40759       16.4003       5.81177       15.6002       17.2162       16.2918       13.4854       10.0721       7.08823
   6  22 3508.2496    2.7639  2.5558 11.6780  0.0000      0.144821  0.1035   0.0690   0.1883    0.2789   0.0000      0.360467   463.6099       50.1001       15.4665      -12.0761      -8.53634       8.81547       18.7346       21.6778       20.3493       16.7762       11.7258       7.89941
   6  23 3646.2943    2.3435  3.6161 11.4717  0.0000      0.709981  0.1315   0.0518   0.2442    0.1708   0.0000      0.257742   454.2680       48.4213      -24.6162      -9.54857       8.77211       4.94574       21.7809       25.6229       22.5264       21.1177       14.8488       10.4772
   6  24 3784.1615    2.0097  5.7791 10.5790 -0.0005      0.427461  0.1674   0.0347   0.3096    0.1507   0.0000      0.148666   391.0154       14.4447       25.5340       38.8008      -9.69491      -12.2332       28.2687       33.2909       30.6783       25.5709       19.1077       12.3917
   7   9 1767.7227    0.3336  0.2456  9.8988  0.0000       14.6091  0.0276   0.0231   0.0496    0.0706   0.0000       5.92532   443.8063     -0.887527       16.9926       2.90591      -2.62871      -3.23466       6.78388       8.05462       7.39211       5.92661       4.26634       2.97400
   7  10 1906.8979    0.4769  0.3806  9.9663  0.0000       7.64546  0.0301   0.0257   0.0595    0.0928   0.0000       3.08997   439.4860      -6.07763       9.91262      -1.34398       3.72101     -0.591616       6.17838       6.72803       6.73301       5.40238       4.41234       3.05028
   7  11 2045.9266    0.5750  0.4673 10.0972  0.0000       10.7695  0.0352   0.0280   0.0659    0.1021   0.0000       2.49106   433.9216       3.69410       2.01578      0.610953    -0.0573080       1.23795       6.42290       7.19138       6.71921       6.42603       4.91856       3.36340
   7  12 2184.7197    0.8745  0.7583  9.8573  0.0000       6.94458  0.0437   0.0332   0.0822    0.2072   0.0000       1.56892   426.8408      -5.87472       8.69050       3.37195      0.151798      -6.00740       7.55004       8.52176       8.20339       6.67701       6.20124       4.09637
   7  13 2322.1909    1.1762  0.7511 10.8371  0.0000       2.09823  0.0456   0.0453   0.0871    0.1692   0.0000       1.44069   421.7820       8.71242      0.955397      -8.35436      -13.8490      -2.04994       8.75020       8.93231       8.12142       7.85297       6.08819       4.24142
   7  14 2458.1311    1.5690  1.0099 11.1358 -0.0005       1.79675  0.0627   0.0560   0.1126    0.2395   0.0000       1.25796   435.5185       7.47503      -2.59331       4.35344       2.38322      -3.31009       12.0562       12.4709       9.98262       9.67838       7.86103       5.79834
   7  15 2594.3499    1.9511  0.9521 11.6641  0.0000       3.10900  0.0553   0.0697   0.0971    0.2113   0.0000       1.23763   443.4351       14.6866       21.3660       14.6720       4.51924     -0.232652       9.91497       10.7831       10.1263       8.86050       6.83515       4.78884
   7  16 2731.2567    2.6957  0.8094 12.0427  0.0000       3.48203  0.0461   0.0970   0.0856    0.2199   0.0000       1.20930   428.2051      -5.03137       14.6988       6.08238     -0.262736      -2.42795       7.80974       9.71243       8.18662       8.17164       5.84367       4.06025
   7  17 2868.4207    3.4220  0.7851 12.5415  0.0000       1.52633  0.0387   0.1295   0.0905    0.2173   0.0000       1.09053   421.0567       6.52525       9.70481       5.91768      -2.09068      -1.01638       7.41852       9.66506       8.64959       7.68239       4.87493       3.86728
   7  18 3005.7130    3.9090  0.7753 12.9661  0.0000       1.41835  0.0413   0.1470   0.0803    0.2156   0.0000       1.04624   431.7099       5.50969    -0.0432717       8.58740      -4.74443      -1.90471       6.94005       8.59266       7.54104       6.93252       5.46435       3.84517
   7  19 3142.8242    4.0938  0.8225 12.8553  0.0000       1.91141  0.0434   0.1483   0.0823    0.2443   0.0000       1.15595   445.4939       20.2980       6.12676       3.99741      0.137037      -1.76151       7.26975       8.84528       8.46657       7.46969       5.35845       3.60527
   7  20 3279.9370    3.6497  1.3049 13.2256  0.0000      0.488261  0.0686   0.1172   0.1265    0.1950   0.0000       1.09184   454.5356      -13.0343      -29.5891       12.4402       2.82031      -9.26252       11.5101       12.7453       11.5090       11.0610       8.00781       6.05959
   7  21 3417.6287    3.3023  1.8693 12.5377  0.0000       1.13787  0.0797   0.0876   0.1491    0.1740   0.0000      0.655827   420.6855       12.9393       9.64134      -1.78702     -0.921709     -0.197602       10.9483       14.2649       12.8539       11.4991       8.66904       6.29972
   7  22 3555.4150    2.7285  3.0555 11.3118  0.0000    -0.0966989  0.1080   0.0552   0.1796    0.2256   0.0000      0.304220   439.4173       18.9885      -10.5349       7.64754      -2.17918       2.46159       15.8390       20.2376       18.8947       15.8825       11.9794       8.49534
   7  23 3693.8295    2.3473  4.7141 10.5900  0.0000      0.599276  0.1272   0.0385   0.2387    0.1803   0.0000      0.141655   456.1206       38.9465       21.5135      -29.1921       23.7971       10.1989       19.5557       22.9359       21.7355       19.0446       14.7421       10.2638
   7  24 3832.6823    1.9015  7.0381 10.3777  0.0000      0.614024  0.1731   0.0276   0.3166    0.1142   0.0000      0.113092   416.3536      -15.8377       35.1663       33.5013       11.7103      -5.55728       25.3194       29.8287       27.1967       24.8619       19.4392       14.2003
   7  25 3970.8917    1.6261  8.2946 10.4613  0.0000      0.258308  0.1993   0.0236   0.3917    0.0865   0.0000      0.106960   454.8628      -45.1653       30.5328       43.0287      -16.0404      -25.9342       28.1577       35.7064       32.1320       28.4083       22.1588       16.1802
   7  26 4109.1225    1.3612 11.2760 10.3494  0.0000    -0.0649557  0.2636   0.0193   0.5156    0.0640   0.0000     0.0883938   432.7997       29.9967       34.3172       28.0040      -42.5541      -5.44130       35.5363       41.4833       41.3424       34.7475       28.2069       20.1077
   8   8 1665.7775    0.2411  0.1726  9.9130  0.0000       16.7239  0.0386   0.0202   0.0599    0.0580   0.0000       11.8319   426.4767      -16.2010       24.4134       15.2660      -7.92318      -6.71936       4.64769       5.63490       6.44398       8.01796       4.70790       5.07102
   8  10 1946.1294    0.5374  0.4994 10.0133  0.0000       9.47929  0.0317   0.0253   0.0796    0.0990   0.0000       2.57200   434.6430      -4.39968       14.0122      0.413940      -11.0551      -1.68284       5.77459       6.76237       6.09973       5.34083       4.21259       3.57720
   8  11 2086.2248    0.6880  0.5248 10.1943  0.0000       8.04517  0.0335   0.0286   0.0629    0.1141   0.0000       1.82798   448.1252      -8.50458       8.76280       6.63623       6.01316      -3.08459       5.10973       6.50583       6.25861       5.40629       4.79236       3.74322
   8  12 2225.2354    0.9492  0.7670 10.2419  0.0000       7.24963  0.0515   0.0349   0.0797    0.1716   0.0000       1.45149   446.7391      -4.39734       23.2135      -4.82069       1.49163       5.72759       10.1826       13.7873       13.7149       11.5850       7.58534       4.95898
   8  13 2362.9858    1.2870  0.7524 10.9741  0.0000       4.52562  0.0430   0.0456   0.0755    0.1612   0.0000       1.24762   444.9145      0.103591       1.59183       1.35466       3.14836      -1.50483       6.82868       8.30779       8.10642       7.15325       5.51777       3.98420
   8  14 2499.5401    1.7300  0.9103 11.3278  0.0000       3.36585  0.0446   0.0590   0.0935    0.1877   0.0000       1.17015   440.2933      -1.49393       4.54184       8.24341       6.27087      -6.89649       6.92149       7.89968       7.76079       7.17268       5.45192       4.15006
   8  15 2636.2079    2.1227  0.8910 11.9667  0.0000       3.51845  0.0471   0.0705   0.0894    0.1693   0.0000       1.15774   435.0328      -7.95117       9.64018       12.2536      -7.95114      0.895285       7.54053       8.59029       8.05171       7.91551       6.09600       4.73140
   8  17 2911.5763    3.2563  0.8681 12.7962  0.0000       1.58960  0.0463   0.1119   0.0925    0.1752   0.0000       1.24128   438.7438       10.6911       16.4971      -6.80755       5.62756       3.98599       6.54059       7.62870       7.02204       6.49964       5.27973       4.55135
   8  18 3049.2649    3.5563  1.0500 12.9890  0.0000       2.24825  0.0580   0.1116   0.0913    0.2155   0.0000       1.43961   430.8903       21.8007       15.3412       7.94873      0.249881      -1.04087       8.02925       9.80835       9.12887       9.05851       7.58233       4.71034
   8  19 3186.7081    3.7927  1.0255 13.1156  0.0000     -0.445873  0.0546   0.1231   0.0883    0.2197   0.0000       1.56631   442.5838       17.8819       25.7627       12.4756    -0.0291705      -1.65276       7.34309       8.90433       8.68510       8.05157       6.37229       4.45113
   8  20 3324.3294    3.4666  1.3826 13.2242  0.0000      -1.23833  0.0684   0.1032   0.1228    0.1568   0.0000      0.937418   427.1745       22.8761       9.42395       4.80955       1.22592       7.34674       9.53966       11.1046       10.8544       10.1114       7.80847       5.58171
   8  21 3462.3759    2.9949  2.1896 12.2143  0.0000    -0.0458976  0.0803   0.0702   0.1456    0.1550   0.0000      0.360205   448.4123       26.8369      -5.26359       12.8706       2.36600       4.79430       11.0601       12.6255       12.4515       11.2867       9.26104       7.00719
   8  22 3601.0392    2.4490  3.4714 11.6916  0.0010      0.447750  0.1074   0.0464   0.1992    0.1177   0.0000      0.243615   448.2155       42.7561       9.53849       48.1974       10.8277       7.80851       14.1922       16.7663       16.0127       15.0630       12.0345       9.19830
   8  23 3739.6074    2.1018  4.9961 10.9918 -0.0020      0.360417  0.1323   0.0334   0.2364    0.1125   0.0000      0.149740   454.9333       9.81259      -20.5096       44.8242       11.3040      -4.38122       16.7990       19.9480       20.0122       17.6369       14.7167       11.3380
   8  24 3878.8646    1.7682  7.0225 10.5954  0.0000      0.459675  0.1633   0.0248   0.3122    0.0881   0.0000      0.107000   445.8376      -1.13850       18.5358       19.7714      -2.29544       1.50101       20.6158       25.5405       25.3004       22.2435       18.3694       13.6652
   8  27 4295.9272    1.0848 14.1208 10.1832  0.0000    -0.0766721  0.3047   0.0089   0.5697    0.0236   0.0000     0.0634682   425.7610       39.3195      -34.8743       20.2216      -10.4288      -20.2090       35.7987       46.1937       44.7373       39.8170       32.3353       24.5174
   9   7 1557.6624    0.1595  0.1613  9.9777  0.0000      0.437558  0.0217   0.0142   0.0563    0.0472   0.0000       23.4125   434.4239       2.79389       13.3873     -0.564565     -0.454960      0.266506       3.39175       4.06994       4.16656       3.52449       3.04814       2.31035
   9   9 1843.6873    0.3908  0.2266 10.0032  0.0000       16.1222  0.0265   0.0245   0.0447    0.0633   0.0000       5.63531   434.9459      0.624683       11.3842       2.46212      -2.98382       2.01755       5.72299       6.98732       6.32698       5.64971       3.95427       2.77684
   9  10 1984.2584    0.5382  0.4270 10.0674  0.0000       10.0421  0.0269   0.0248   0.0586    0.0873   0.0000       2.46433   439.2212       1.17271       10.5587       2.86335       5.33371      0.202414       4.58741       5.25625       5.35458       4.95626       4.12857       3.20163
   9  11 2125.1988    0.7670  0.5789 10.0838  0.0000       8.11643  0.0312   0.0293   0.0669    0.1267   0.0000       1.56434   446.9529      -11.9122       10.5510       11.8709       4.73977      -2.65625       4.27221       5.20652       5.88025       4.79641       4.04631       3.20820
   9  12 2264.6525    1.0280  0.6725 10.6717  0.0000       6.02330  0.0381   0.0392   0.0763    0.1293   0.0000       1.43853   435.3590      -9.16845      0.686983      -2.16276      -5.18463       6.27733       6.71847       7.54282       7.02651       6.04207       4.90426       3.95045
   9  13 2402.4108    1.4893  0.8612 10.8820  0.0000       3.59883  0.0401   0.0494   0.0819    0.1979   0.0000       1.01868   435.0906      -1.43254       15.8227      -8.00594       1.38396       4.36256       5.25282       6.63310       6.33484       5.74374       5.06474       4.04179
   9  14 2539.7002    1.9992  0.9023 11.3637  0.0000       3.67274  0.0434   0.0630   0.0762    0.2031   0.0000       1.03758   443.1819       9.31407       9.39930       7.01814       1.30878      -3.54416       5.85294       6.99939       6.88031       6.44614       4.99044       4.23036
   9  15 2677.0977    2.2306  0.9854 11.8482  0.0000       2.23402  0.0476   0.0692   0.0884    0.1865   0.0000       1.09412   432.9764       5.71986       13.5563       6.38289       1.47155      -8.54206       6.12349       7.12334       6.73070       7.06689       5.50281       4.14712
   9  16 2815.2196    2.9988  0.6663 12.7657  0.0000       1.93696  0.0322   0.1141   0.0712    0.1360   0.0000       1.09560   427.3015       15.6894       15.7655       21.9524       6.66938      -3.66585       4.91702       5.42069       5.07563       5.25875       4.31884       3.41177
   9  17 2953.6460    3.5922  0.8785 12.7701  0.0000       3.14066  0.0427   0.1127   0.0778    0.1728   0.0000      0.955624   441.1740       24.9516       9.81692       10.9806       3.43190      -1.05206       5.62257       6.63854       5.74563       5.57985       5.23844       4.58982
   9  18 3091.7048    3.8042  0.9833 13.0046  0.0020       4.45958  0.0467   0.1185   0.0867    0.1857   0.0000       1.01652   448.0403       11.5499       16.6739       3.76582      0.886206       9.35715       6.38732       7.97567       7.61795       6.99264       5.90018       4.26760
   9  19 3229.5591    3.5435  1.0344 13.7294  0.0000       2.99421  0.0517   0.1173   0.1045    0.1402   0.0000       1.51234   429.5829       17.7764       4.65899       9.38045      -12.2443      -2.44540       7.24028       8.33687       8.13312       7.74105       6.68502       5.02747
   9  20 3367.7501    3.1468  1.7736 12.9035  0.0000      0.147378  0.0716   0.0801   0.1317    0.1321   0.0000      0.679501   443.7923       13.9336      -2.36896      -11.7136      0.917120       2.38824       8.52176       9.96360       9.96427       9.22312       7.95003       6.27870
   9  21 3506.5963    2.7283  2.4000 12.2356  0.0000       1.49014  0.0843   0.0587   0.1479    0.1112   0.0000      0.373088   455.7573       17.3716      -9.94429       16.9739      -5.50610       7.91767       10.2100       12.4251       11.8879       11.4257       9.38845       7.52791
   9  22 3645.4626    2.4033  3.4319 11.6280  0.0000      0.834205  0.1050   0.0448   0.1736    0.1067   0.0000      0.263457   424.9695       13.2637       1.26479       1.75148     -0.577626       10.1961       12.5084       14.7365       14.1050       13.9805       11.3151       9.22000
   9  23 3784.4576    1.9499  5.6338 11.0673  0.0000      0.431514  0.1392   0.0295   0.2461    0.0840   0.0000      0.137753   461.3804       22.4655       40.5226       19.4743       16.7593       10.8335       16.2389       19.7147       19.5124       18.3326       15.3065       11.8541
   9  24 3924.0990    1.6202  6.9574 10.7896  0.0000      0.596027  0.1631   0.0232   0.3040    0.0700   0.0000      0.123803   441.9168       28.6629       20.0345      -3.70134       7.98246      -17.3985       17.9160       22.2942       22.0393       20.7775       16.9525       13.7261
   9  26 4203.0322    1.1947 13.2157 10.3162  0.0000     0.0820367  0.2942   0.0157   0.5352    0.0519   0.0000     0.0814640   488.3666       46.6325       29.6713       16.5724       14.5695       23.3658       29.7009       36.8859       36.7168       34.0145       28.3612       22.1288
   9  28 4481.6668    0.8126 16.4904 10.1663  0.0000     -0.334921  0.4641   0.0119   0.7782    0.0448   0.0000      0.114955   521.9855      -73.5653      -18.6939       41.1879     -0.974873       33.1323       40.7813       49.6076       51.2467       46.5049       39.5146       31.2942
  10   8 1737.8634    0.3105  0.2699  9.9480  0.0000       12.1455  0.0219   0.0174   0.0484    0.0585   0.0000       5.19142   438.3626      -3.71789       8.19229       3.75281      -4.64996       4.08447       2.92453       3.99748       4.15956       4.20623       3.31731       2.38921
  10   9 1880.0521    0.4304  0.3074 10.0691  0.0000       12.8546  0.0286   0.0213   0.0419    0.0672   0.0000       3.32555   433.4670      -2.32547       4.81315      -1.06335       3.14981     -0.370826       3.07870       4.61663       4.76383       3.59115       3.82888       2.65107
  10  10 2021.5544    0.6122  0.5111 10.0170  0.0000       7.22835  0.0312   0.0234   0.0549    0.0949   0.0000       1.87433   438.9923      -2.98207       14.7351      -2.55238       1.11696       3.06006       4.27216       5.12825       5.30560       4.22799       4.02723       3.80527
  10  11 2162.9790    0.9021  0.4875 10.1299  0.0000       5.08241  0.0259   0.0350   0.0535    0.1297   0.0000       1.41296   436.9390      -1.96496       8.38071     -0.125600      -1.13339      -2.11702       3.73949       4.33658       4.73780       4.24998       3.68180       2.77062
  10  12 2302.9109    1.1228  0.7027 10.5658  0.0000       4.17189  0.0347   0.0386   0.0731    0.1616   0.0000       1.23977   432.6960       9.58449       19.9455      -7.81634       5.03242      -2.72250       4.61074       4.95495       5.19707       4.99428       3.93262       3.70372
  10  13 2440.8677    1.5276  0.8756 11.3039  0.0000       2.52708  0.0588   0.0476   0.0872    0.1487   0.0000       1.13394   436.0375       2.76857       27.5994       6.15341      -3.06693      -3.16996       11.3043       13.8017       13.8111       12.2286       10.1628       7.03291
  10  14 2578.7627    1.9051  1.1042 11.4917  0.0000       2.72369  0.0486   0.0531   0.0936    0.1816   0.0000      0.921664   431.9196       6.26176       21.3171      -2.21850      -2.01066      -2.63395       5.56918       6.65457       6.12102       6.02370       5.39881       4.68003
  10  15 2717.0528    2.4976  0.8300 12.2774  0.0000       3.39581  0.0383   0.0776   0.0756    0.1458   0.0000       1.39255   438.8145      -1.32620       4.89954       7.92891      -10.5115      -6.77651       4.61642       5.51411       5.27109       4.85872       4.56352       3.80996
  10  16 2855.7163    3.2820  0.7809 12.5429  0.0000     -0.155758  0.0343   0.1037   0.0700    0.1573   0.0000       1.09653   437.3070       7.42595       22.8893       4.19657       2.41069      -2.90708       4.16165       5.02254       5.28995       4.69458       4.03141       3.34220
  10  17 2994.4538    3.6301  0.8960 12.7942  0.0001      0.335928  0.0395   0.1072   0.0762    0.1731   0.0000      0.831000   443.0680      0.525454       18.1389      -1.47740       6.81066      -2.77749       5.23442       7.02224       6.82864       6.69489       5.31489       4.27956
  10  18 3132.9142    3.9429  0.9974 13.4199  0.0000      0.752635  0.0475   0.1164   0.0859    0.1456   0.0000       1.05100   434.4581      -9.14216       25.9127      -5.25226       1.36760       6.60916       5.30124       6.60835       6.28766       6.13323       4.97012       4.51756
  10  19 3271.4825    3.5899  1.1560 13.2585  0.0000      0.797227  0.0550   0.1011   0.1000    0.1652   0.0000       1.03748   446.0853       2.15239       14.8943       7.47521      -2.09107       1.11192       6.33071       6.95778       7.22226       6.60617       5.81770       4.60896
  10  20 3410.2260    3.1692  2.0433 12.4964  0.0000       1.33255  0.0703   0.0687   0.1303    0.1205   0.0000      0.445717   439.0154       13.7579       15.6421      -5.98541      0.447129       4.53654       7.31346       9.06765       9.25509       8.72502       7.25782       6.15082
  10  21 3549.5830    2.6913  2.9821 12.0605 -0.0003       1.64268  0.0904   0.0515   0.1677    0.0940   0.0000      0.324743   422.8478       4.85484       12.0983    -0.0670492      -14.1336      -3.49887       10.3537       12.7800       12.7809       12.2712       10.4866       7.77447
  10  22 3688.7545    2.2137  4.2090 11.4040  0.0000      0.656991  0.1077   0.0351   0.1933    0.0832   0.0000      0.195220   452.9458       2.13995       13.3745       6.98078      -9.91209      0.940717       11.8102       14.3655       14.3505       13.1988       11.5815       9.77302
  10  23 3828.2352    1.8263  5.8664 11.1423  0.0000      0.455970  0.1360   0.0257   0.2510    0.0653   0.0000      0.128887   445.5320       32.5486      -15.0399      -3.99369       34.7210      -5.90072       13.6922       17.6640       17.2013       16.3787       14.1977       11.5789
  10  24 3968.1200    1.5738  7.7816 10.7916  0.0000      0.593025  0.1671   0.0214   0.3189    0.0609   0.0000      0.103084   420.2228       26.7660       25.4606      -2.30007       11.2551       1.43127       16.4974       21.0607       20.5799       19.6539       16.9922       14.1783
  10  25 4107.8773    1.3331 10.6178 10.4388  0.0000      0.169958  0.2119   0.0164   0.4164    0.0539   0.0000     0.0875846   428.7160       41.6349       12.4232       30.1518       10.9536      -15.4347       20.5358       26.0822       25.9048       25.0644       21.2680       17.3438
  10  26 4247.1031    1.1375 13.7625 10.3416  0.0000     -0.147324  0.2967   0.0145   0.5399    0.0486   0.0000     0.0847788   397.4452      -13.5815       61.1842      -1.31633      -26.2833       25.8616       26.2551       32.3943       32.5211       31.0227       26.9280       21.9230
  10  27 4387.3926    0.9056 15.9849 10.3373  0.0000     -0.317081  0.4094   0.0125   0.7082    0.0418   0.0000     0.0991606   448.3673       37.5332       15.8083      -28.9817      -8.67505      -1.20862       32.3505       41.3793       40.6506       39.1958       33.5850       28.1498
  11   9 1915.4909    0.5165  0.3807  9.7917  0.0000       7.67389  0.0228   0.0216   0.0465    0.0799   0.0000       2.08915   436.3333      0.557518       12.3166      -1.26357      -3.45750       1.31678       2.88867       3.80485       3.79567       3.43141       3.03526       2.80453
  11  11 2199.8672    0.8998  0.6931 10.3577  0.0000       6.83619  0.0304   0.0292   0.0710    0.1239   0.0000       1.23293   445.4064      -1.95182       9.72601       3.00481      -3.67304     -0.459878       3.62680       4.23613       4.51564       4.58364       3.69689       3.19188
  11  12 2340.1870    1.1916  0.8460 10.7492  0.0000       6.28991  0.0407   0.0370   0.0736    0.1522   0.0000       1.19953   439.3387       8.09612       12.9699      -9.09863      -1.28500      -1.62389       4.51946       5.49918       5.29390       5.03329       4.72562       3.90303
  11  13 2478.5432    1.6757  1.0859 10.9145  0.0000       2.00300  0.0461   0.0458   0.0840    0.2504   0.0000      0.931431   435.6437       12.2034       9.38306      -12.0353       2.80856       3.27986       4.65112       5.92352       5.94371       5.77364       5.10287       4.21427
  11  14 2616.9690    2.0080  0.8348 12.1884  0.0000       2.03342  0.0373   0.0620   0.0746    0.1285   0.0000      0.999950   442.8254      0.141096       12.9300       2.97133       6.99523      0.680289       4.20395       4.74789       5.23137       5.12572       4.37302       3.69848
  11  15 2756.2086    2.6642  0.8846 12.2638  0.0000       3.17059  0.0369   0.0769   0.0735    0.1463   0.0000      0.964114   440.3654      -3.94132       11.8977      0.672700      0.868109       1.45264       4.20071       4.60714       4.73899       4.77443       4.24215       3.57303
  11  16 2895.4523    3.4628  0.7251 12.6502  0.0000       1.17415  0.0325   0.1055   0.0584    0.1434   0.0000       1.14150   439.7199       1.67955       21.2829       1.54456      -9.87574     -0.724411       3.63198       4.26011       4.64291       4.49679       3.82804       3.21732
  11  17 3034.5408    3.7537  0.9016 13.2205  0.0000     -0.119443  0.0390   0.1080   0.0736    0.1357   0.0000       1.10349   442.2125       7.63248       10.0373       3.16555      -3.74950      0.319239       4.34100       4.98697       5.13732       4.97700       4.51938       3.80948
  11  18 3173.4583    3.9349  0.9254 13.4254  0.0000      0.104605  0.0445   0.1148   0.0774    0.1420   0.0000      0.842677   430.5956       8.58742       16.2319       8.82460      -6.40874      -1.94580       5.79901       7.21083       6.81972       6.93357       5.90256       5.01981
  11  19 3312.4307    3.5048  1.3757 12.9330 -0.0001      0.620231  0.0564   0.0873   0.0973    0.1445   0.0000      0.672057   430.5289       15.3325       18.9065     -0.877655      -2.53023      -3.84932       5.82098       7.68749       7.59055       7.25318       6.16057       4.91936
  11  20 3451.7098    2.9329  2.2402 12.2800 -0.0059       1.02754  0.0725   0.0573   0.1278    0.1084   0.0000      0.389665   435.7829       21.0748       3.17064       9.93761      -7.69712       9.74103       7.35628       8.79303       8.94632       8.32594       7.53925       6.19753
  11  21 3591.3174    2.4829  3.1141 11.8179  0.0000      0.841886  0.0840   0.0416   0.1610    0.0807   0.0000      0.267435   448.2120       20.0239      -2.71433       19.9597      -9.66207       8.49454       8.20246       10.0826       9.82467       9.80568       8.37239       7.45927
  11  22 3731.1620    2.0415  4.6000 11.2471  0.0000      0.652155  0.1091   0.0293   0.1970    0.0707   0.0000      0.160289   421.4635       17.7387       10.9267     0.0593693       13.6204      -8.58609       10.6493       13.6010       13.7968       13.2440       11.9429       9.50804
  11  23 3871.2716    1.7035  6.0841 11.1094  0.0000      0.612798  0.1362   0.0239   0.2508    0.0589   0.0000      0.126019   456.3327       18.7698       19.4919      -23.4656       7.86535       22.2928       13.1407       16.5542       16.5559       16.3148       13.8757       12.1999
  11  24 4011.2920    1.5196  8.7681 10.5627  0.0000      0.395505  0.1728   0.0183   0.3147    0.0565   0.0000     0.0883599   454.2661       39.4843       47.5591      -62.5305      -18.8922       31.9498       15.7440       19.5411       20.6257       19.0560       17.0655       14.3113
  11  25 4151.6085    1.2824 11.3256 10.3817  0.0000     0.0787343  0.2225   0.0153   0.4112    0.0507   0.0000     0.0806241   471.4502       28.7896       27.3030       2.57500       9.65879      -11.2309       19.5997       24.5473       25.1728       24.1470       21.2981       17.6939
  11  27 4432.7109    0.8643 16.1565 10.2741  0.0000     0.0311632  0.4118   0.0113   0.6812    0.0397   0.0000     0.0992599   410.9920       33.7178       45.2464      -9.81037       37.7325      -4.43144       30.6506       37.8822       39.5533       37.2487       33.2548       28.0040
  12   9 1950.0156    0.5427  0.3919  9.9879  0.0000       9.05452  0.0581   0.0212   0.0551    0.0774   0.0000       2.74080   441.4140       2.25019       13.4449      0.729330      0.371552       2.32739       9.77086       14.8101       14.3029       15.7858       11.6988       8.16731
  12  10 2093.6861    0.7331  0.4896 10.1966  0.0000       8.65262  0.0260   0.0260   0.0501    0.0871   0.0000       1.58163   439.8300       5.99709       13.6672    -0.0608829      0.361895    -0.0724054       3.46844       4.71012       4.64005       4.37726       3.83119       3.26079
  12  11 2235.8876    1.0202  0.6349 10.5191  0.0000       5.09708  0.0274   0.0331   0.0616    0.1146   0.0000       1.23200   436.2703     -0.857625       10.2192       1.25828       4.40396       7.72664       3.09560       3.72895       3.93367       3.81393       3.43851       2.83863
  12  12 2376.4008    1.4000  0.7922 10.9844  0.0000       2.97543  0.0343   0.0410   0.0669    0.1500   0.0000       1.08614   433.0570      -7.31744       8.32303       3.63139       3.04289      -1.97119       3.49933       4.31185       4.91138       4.68453       3.98791       3.40475
  12  13 2515.5161    1.7123  0.9035 11.7454  0.0000       2.50093  0.0415   0.0505   0.0737    0.1378   0.0000       1.08895   437.1993       1.45675       11.6848       7.52138      0.116442       1.94345       4.26823       4.66659       4.88146       4.92155       4.36457       3.90456
  12  14 2654.7358    2.2535  0.8100 11.9116  0.0004       2.68753  0.0333   0.0658   0.0681    0.1576   0.0000      0.954514   436.6931       2.87232       3.50454       6.90209       4.52156     -0.162799       3.77783       4.44363       4.47832       4.15468       3.82090       3.43523
  12  15 2794.5107    2.8616  0.7518 12.6164  0.0000       1.18017  0.0319   0.0862   0.0629    0.1314   0.0000      0.987853   439.8824       3.84940       5.84547      -4.36700      -6.84423      -4.72511       3.51750       4.38019       4.42528       4.36426       3.73265       3.12231
  12  16 2934.4259    3.5442  0.8425 12.6103  0.0000       1.58482  0.0347   0.0984   0.0648    0.1607   0.0000      0.804827   438.4785      0.401301       8.86542       3.86406      -6.43258     -0.650795       3.76819       4.96386       4.87004       4.59056       4.00498       3.62351
  12  17 3073.9057    3.7534  0.8602 13.3071  0.0000       2.26559  0.0368   0.1049   0.0677    0.1345   0.0000       1.05930   441.5783      -4.83012       11.7627       10.0594      -1.55514      -2.46247       3.80282       4.81717       5.04127       4.90320       4.36471       3.47040
  12  18 3213.2608    3.8865  1.1741 13.2023  0.0000     0.0188665  0.0507   0.0973   0.0858    0.1620   0.0000       1.40321   441.9768       6.12307       13.0192     0.0303555     -0.433132      -1.71639       4.51952       5.67387       5.64205       5.55157       5.21602       4.31164
  12  19 3352.5714    3.2919  1.7783 12.7128  0.0000      -1.52707  0.0619   0.0687   0.1094    0.1134   0.0000      0.786191   437.2809       3.73418       8.02469      0.545347      -3.98529       1.55525       5.39517       6.86830       6.56191       6.93464       5.91660       5.51825
  12  20 3492.7208    2.7574  2.4470 12.2780  0.0000       1.90666  0.0706   0.0517   0.1361    0.0839   0.0000      0.455559   426.4364       6.10970       12.6387       4.75527       10.2199      -6.42816       6.43023       7.93018       8.34793       7.75045       7.34312       6.21577
  12  21 3632.6851    2.3424  3.7426 11.7060  0.0000      0.548957  0.0900   0.0357   0.1681    0.0677   0.0000      0.200546   435.0169       7.15344       15.7704       9.72123       8.01092       5.56527       8.11199       9.87294       10.3319       9.85776       9.29010       7.86570
  12  22 3773.1915    1.9685  5.4028 11.1202  0.0000      0.882129  0.1144   0.0259   0.2122    0.0615   0.0000      0.127865   422.4570       24.2540       2.59053       5.05939      -3.30880      0.669730       9.98818       12.5663       12.8632       12.6974       11.0858       9.69969
  12  23 3913.5680    1.6076  6.9472 10.9466  0.0000      0.500355  0.1441   0.0203   0.2648    0.0523   0.0000      0.111346   462.2290       21.6156       8.07707       18.9738     -0.991923       12.4285       12.0436       15.1977       15.5929       15.5684       13.5811       11.8286
  12  24 4054.0113    1.3936  9.0132 10.6623  0.0000      0.399708  0.1751   0.0168   0.3276    0.0486   0.0000     0.0901195   440.5627       31.0272       10.2926      -1.34123       5.34982       8.29431       14.5148       18.2498       18.9970       18.1862       16.4588       14.4022
  12  25 4194.3291    1.1634 12.0919 10.4273  0.0000      0.100851  0.2469   0.0140   0.4311    0.0458   0.0000     0.0833025   453.8962       26.7351      -8.50925      -18.3983      -11.5938      -11.1546       18.9881       23.7757       24.9133       24.2215       21.7823       18.4724
  12  26 4335.6553    0.9961 14.1837 10.3183  0.0000     0.0852018  0.3113   0.0124   0.5324    0.0428   0.0000     0.0866123   467.3689      -83.8604       6.83370       23.5214       19.2100       17.4273       22.3332       28.0155       29.1671       27.9704       25.5769       22.0299
  13   9 1983.8925    0.5317  0.4347 10.1255  0.0000       14.2033  0.0238   0.0195   0.0494    0.0675   0.0000       2.45881   436.8512       1.00423       11.9145      0.461203     -0.706303       4.27563       2.58140       3.40618       3.59102       3.41727       3.23684       3.08384
  13  10 2128.5796    0.7749  0.5590 10.0632  0.0000       7.07967  0.0269   0.0240   0.0476    0.0981   0.0000       1.26400   440.9935      0.668823       16.5400     -0.100617      -5.39886      -3.18799       2.71024       3.39150       3.32260       3.38547       3.21878       2.72777
  13  11 2271.2990    1.0504  0.7667 10.4308 -0.0003       7.13454  0.0313   0.0300   0.0655    0.1199   0.0000       1.11582   436.1317       9.65821       4.37248       6.98123     -0.628341      -2.18298       3.12223       3.89178       4.00860       3.93526       3.63784       3.26402
  13  12 2412.0168    1.4126  0.9742 10.9971  0.0000       6.07486  0.0438   0.0369   0.0755    0.1423   0.0000       1.07461   441.2679      0.675852       4.67172      0.794586      -6.89085     -0.673296       4.68928       6.58383       6.62259       7.06939       6.10969       4.87321
  13  13 2551.8137    1.8966  0.8098 11.6680  0.0000       3.18958  0.0334   0.0529   0.0653    0.1512   0.0000      0.968714   445.1328       3.23572       19.7412       8.29976       1.08273       1.63289       3.19232       3.92421       4.13881       3.88569       3.69341       3.29750
  13  14 2691.7367    2.4463  0.8904 12.1400 -0.0005       1.24187  0.0349   0.0663   0.0701    0.1645   0.0000      0.848135   438.0275      -8.20768       12.7717       1.24451      -3.45216     -0.410480       3.36474       4.14914       4.34046       4.52689       3.96978       3.45132
  13  15 2832.2483    3.0208  0.7253 12.7391  0.0009       2.97954  0.0302   0.0897   0.0615    0.1306   0.0000      0.916341   436.1489       3.10993       13.3083       6.88923      -3.49670      -1.44653       3.03842       3.83396       4.07840       3.70994       3.39467       3.24637
  13  16 2972.6338    3.5094  0.9554 13.0195  0.0000       2.29087  0.0388   0.0935   0.0699    0.1503   0.0000       1.05001   442.7179       15.1052       9.75734      0.828983      -3.22526       5.65204       3.42627       4.30497       4.22631       4.58954       3.93331       3.49953
  13  17 3112.5058    4.1517  0.9252 12.9383 -0.0000      0.395997  0.0345   0.1074   0.0687    0.1646   0.0000      0.860078   440.2640       18.0914       14.2213       7.46002       1.16769      -1.24401       3.28099       3.91540       3.83887       3.99785       3.59907       3.13485
  13  18 3252.4163    3.6738  1.2841 13.1836  0.0064      0.570541  0.0493   0.0876   0.0928    0.1329   0.0000      0.756386   438.1313       11.3920       10.3906       3.85012       2.76496     -0.179803       4.14361       5.23019       5.35183       5.17600       4.86742       4.27559
  13  19 3392.5720    3.2222  1.9809 12.5868  0.0000       1.51065  0.0624   0.0611   0.1103    0.0968   0.0000      0.468938   436.5024       1.13744       24.8241       10.8944       8.44925     -0.742215       5.12672       6.55445       6.58744       6.82479       5.97496       5.26772
  13  20 3532.6797    2.6963  2.5347 12.1766  0.0000      0.479520  0.0705   0.0468   0.1305    0.0843   0.0000      0.352883   432.6680       6.66694       18.7407       5.79419      -7.79889      -7.06338       5.94225       7.53733       7.89393       7.82984       6.99120       6.09235
  13  21 3673.1686    2.2783  3.9010 11.5742  0.0000      0.233107  0.0890   0.0324   0.1656    0.0651   0.0000      0.167620   442.7667      0.574070       9.31064       5.47028     0.0508172       2.71279       7.22890       9.13693       9.67083       9.41635       8.48257       7.65356
  13  22 3814.2245    1.8935  5.4506 11.2095  0.0000      0.778149  0.1131   0.0243   0.2110    0.0543   0.0000      0.123385   432.6741       2.78216       22.9055       13.3447      -5.65255       2.19427       9.01464       11.5996       11.7491       11.5776       10.7385       9.48400
  13  23 3954.7774    1.5639  7.3905 10.9947 -0.0009      0.438236  0.1487   0.0191   0.2712    0.0469   0.0000      0.107848   467.0974       1.65861       30.7001      -18.5424       8.36551       16.8639       11.4936       14.6772       15.3863       15.1500       13.6234       11.8744
  13  24 4095.7577    1.3323 10.3960 10.5445  0.0002      0.231755  0.1902   0.0149   0.3580    0.0461   0.0000     0.0809169   440.8361      -10.3564       43.7015       15.6606      -13.7500       15.0956       14.0593       18.1705       19.1523       18.3885       16.7166       14.8377
  14   5 1411.7389    0.1275  0.0992 10.0003  0.0000       46.1277  0.0369   0.0125   0.0278    0.0404   0.0000       43.5084   438.6036       1.42082       10.1838      0.195869      -4.28443       2.04154       3.41233       3.04311       4.05206       3.70542       3.74881       2.38871
  14   6 1571.5572    0.1780  0.1306 10.0307  0.0000       15.7096  0.0203   0.0131   0.0322    0.0378   0.0000       19.2200   435.9438       3.33228       13.6936      -3.93868      0.684921     -0.830120       2.27152       3.55052       3.33554       2.10803       2.98648       3.48071
  14   7 1723.5512    0.2850  0.2603  9.9908  0.0000       12.7103  0.0276   0.0143   0.0477    0.0476   0.0000       6.20609   438.6959       5.96772       15.7206       1.09695      -1.53733       1.35832       3.14049       3.91870       4.23204       4.04626       3.65358       2.85905
  14   8 1870.9089    0.4649  0.3492  9.9335  0.0000       12.5977  0.0195   0.0181   0.0392    0.0603   0.0000       2.50691   436.7376       4.88124       13.2590     -0.806478      -4.64654     -0.610865       1.96028       2.48057       2.63993       2.41026       2.52627       2.07926
  14   9 2017.0694    0.6113  0.5199  9.8329  0.0000       8.37527  0.0255   0.0195   0.0482    0.0933   0.0000       1.52520   436.6776     -0.784161       11.9859      -2.18595      -1.32640     -0.347380       2.36587       3.08088       3.27185       3.31224       3.11450       2.62414
  14  10 2162.6382    0.8320  0.6021 10.2423  0.0000       6.91494  0.0266   0.0247   0.0532    0.0963   0.0000       1.24835   437.9879       3.27257       6.08780     -0.424334       5.26396    -0.0209992       2.43808       2.86812       3.17765       3.16563       2.77739       2.59619
  14  11 2305.8181    1.1043  0.7573 10.6293  0.0000       5.56323  0.0317   0.0293   0.0603    0.1167   0.0000       1.04206   435.2241     -0.575870       15.8170      -3.16852      -1.34283       2.28853       2.70944       3.73262       3.60418       3.78764       3.31342       2.92241
  14  12 2446.8665    1.5502  0.8160 11.2755  0.0000       5.99982  0.0336   0.0420   0.0636    0.1247   0.0000       1.04577   439.6951       3.95180       16.2742      -4.19224      -6.14662       1.05201       2.91572       3.73273       3.64647       3.88883       3.44811       3.08791
  14  13 2587.3740    2.0572  0.8105 11.6541  0.0000       2.63564  0.0312   0.0540   0.0606    0.1308   0.0000      0.930524   436.8649     -0.891400       19.3633       6.11181      -4.12989      0.448736       2.90832       3.74706       3.76649       3.82300       3.51216       3.14918
  14  14 2728.2206    2.5342  0.9517 12.2113  0.0000       1.30716  0.0382   0.0637   0.0669    0.1544   0.0000      0.876855   439.0913       13.6782       7.24389      -2.72391       3.25810      -4.41909       3.54355       4.59640       4.92764       5.26224       4.85292       4.47352
  14  15 2869.3260    3.2948  0.8025 12.4924  0.0010       2.34175  0.0319   0.0881   0.0574    0.1652   0.0000      0.798182   431.8035       3.33010       13.1478      0.579422      -4.05835       3.32969       2.80425       3.46921       3.53034       3.61975       3.50538       2.98953
  14  16 3010.2338    3.6854  0.8402 13.0310  0.0000       2.67624  0.0332   0.0962   0.0624    0.1460   0.0000      0.897212   443.1659       8.21279       9.66162       8.20227     0.0882893     -0.740730       2.75525       3.41324       3.62673       3.79446       3.21078       2.85951
  14  17 3150.6147    3.8907  0.9853 13.4076  0.0000       1.35957  0.0380   0.0995   0.0742    0.1326   0.0000       1.07403   438.9111       4.59170       14.3551       5.39967      -1.45592       5.29051       3.13000       4.08127       4.37021       4.17650       3.77152       3.39780
  14  18 3290.8973    3.6074  1.3733 13.1321  0.0000      0.317013  0.0480   0.0801   0.0908    0.1322   0.0000      0.695256   435.2891       11.1719       16.9822       3.20281      -13.3756      0.558798       3.96499       5.12516       5.41332       5.42114       4.88025       4.34233
  14  19 3431.5880    3.0243  1.9405 12.6553  0.0000      0.692144  0.0589   0.0579   0.1090    0.0925   0.0000      0.415017   444.1714       4.57813       6.33511       6.98157       2.76337      -4.53560       4.56886       5.69720       6.03567       6.18364       5.41304       4.98166
  14  20 3572.2979    2.5466  2.7994 12.1548  0.0000      0.573794  0.0772   0.0416   0.1308    0.0755   0.0000      0.290370   448.9291       4.51506       9.56434       21.1846       12.0064      -6.61175       5.82829       6.94624       7.42937       7.51143       6.64013       6.00970
  14  21 3713.2163    2.1052  4.5341 11.5121  0.0000      0.364189  0.0982   0.0280   0.1780    0.0563   0.0000      0.152336   448.3059       14.3769      -6.43268       5.72421       3.46415       3.79082       7.36799       9.42858       9.83707       9.63402       9.00188       8.10283
  14  22 3854.5813    1.7665  6.6855 10.9899 -0.0003      0.447078  0.1291   0.0201   0.2290    0.0486   0.0000     0.0967929   450.5369       12.0009       24.0678       12.5278      -4.57902       13.7209       9.17070       12.2431       12.2784       12.6340       11.5148       10.1375
  14  23 3995.7959    1.5041  7.8932 10.7936  0.0000      0.407874  0.1491   0.0170   0.2683    0.0466   0.0000     0.0904930   440.1728       9.12066      -8.33748      -11.0341       12.5336      -9.60503       10.6449       13.8803       14.0328       14.5892       12.9375       11.6676
  14  24 4137.0472    1.2625 11.7573 10.5513 -0.0004      0.249461  0.2175   0.0138   0.3933    0.0420   0.0000     0.0802643   434.6573       39.1122      -15.0596       13.7304       26.8509      -19.4057       14.3237       18.1706       19.1933       19.0243       17.4044       15.5723
  15   5 1440.0548    0.1262  0.0910  9.9851  0.0000       47.0745  0.0481   0.0150   0.0286    0.0393   0.0000       62.6043   437.2219       8.88854       16.8328       10.4630      -3.41908       5.26153       2.76320       4.76818       8.44769       3.81021       3.09938       5.16728
  15   6 1601.0259    0.2187  0.1501  9.9341  0.0000       15.7968  0.0151   0.0142   0.0334    0.0389   0.0000       11.0110   436.8440      -2.01310       14.9384      0.621016      0.666714       1.48672       1.41156       1.58538       2.28314       2.05127       1.76867       1.84103
  15   7 1753.8185    0.3181  0.2650  9.9707  0.0000       17.1764  0.0184   0.0147   0.0373    0.0476   0.0000       4.64076   434.7777      -1.72428       15.1748       1.11116      0.833422      -2.02964       1.73909       2.14635       2.21229       2.39350       2.31480       2.30352
  15   8 1902.3760    0.5047  0.3710  9.9214  0.0000       11.0120  0.0245   0.0187   0.0410    0.0611   0.0000       2.35228   433.7750      -1.46003       14.4333      -2.94036      -3.98543      -2.65478       2.98462       3.91389       3.85666       3.56591       2.97922       2.33510
  15   9 2049.7234    0.7127  0.4601 10.0129  0.0000       9.31633  0.0221   0.0231   0.0418    0.0817   0.0000       1.45110   435.7999      -3.26076       12.3849       4.50181     0.0735461     -0.116613       2.14857       2.44597       2.61009       2.73746       2.29002       2.32713
  15  10 2195.9145    0.8745  0.6802 10.3688  0.0000       6.22116  0.0268   0.0245   0.0575    0.0995   0.0000       1.20322   438.5997      -3.12986       10.6974       3.84126      -1.22595       1.70066       2.37800       2.86919       2.99435       3.06236       2.67420       2.56570
  15  11 2339.6270    1.1996  0.7719 10.9495  0.0000       5.84537  0.0301   0.0317   0.0615    0.1033   0.0000       1.06710   433.6472       6.96688       14.7166      -6.09521      -1.78319       5.13216       2.50861       3.17532       3.48754       3.49760       3.32548       2.80325
  15  12 2481.1838    1.6987  0.8407 11.5037  0.0000       6.89215  0.0331   0.0436   0.0610    0.1151   0.0000      0.991513   432.5917       8.10899       15.1590       8.28979      -1.17230      -1.78761       2.63723       3.32037       3.31779       3.65057       3.11353       2.95714
  15  13 2622.4983    2.0283  1.0559 11.8744  0.0000       4.40631  0.0407   0.0477   0.0729    0.1259   0.0000      0.945514   442.1834       10.6971       10.8980     0.0636227      -1.63409      -1.59823       2.98685       3.93150       4.18791       4.08390       3.78573       3.42183
  15  14 2764.1865    2.8293  0.7404 12.4694  0.0000       2.29904  0.0272   0.0751   0.0554    0.1157   0.0000      0.851479   437.0970       9.13278       10.8440     -0.636036      -1.59602       3.79561       2.37269       3.07339       3.21579       3.17808       2.81977       2.49299
  15  15 2905.8402    3.4517  0.7566 12.8972  0.0000       2.23192  0.0282   0.0917   0.0570    0.1291   0.0000      0.876934   438.5613       4.75581       9.24947     -0.435059      0.534089       4.44399       2.53250       3.00778       3.09906       3.18037       3.08937       2.69052
  15  16 3047.1560    3.8691  0.8795 13.3191  0.0000       1.29081  0.0330   0.0997   0.0658    0.1324   0.0000      0.920957   438.5272      0.814890       12.3662     -0.480798       3.87033       2.35765       2.81062       3.64444       3.81015       3.91048       3.43585       3.11669
  15  17 3188.1171    3.8646  1.1895 13.1313  0.0000       1.08839  0.0452   0.0894   0.0792    0.1694   0.0000      0.838326   433.1148       3.39889       11.9366    -0.0746972      -3.53256      -2.46039       3.59562       4.70589       4.89626       4.77796       4.44037       3.92817
  15  18 3328.9259    3.4929  1.5825 12.9186  0.0000      0.949390  0.0529   0.0717   0.0937    0.1239   0.0000      0.565526   431.3232       18.2006       11.7686       6.33801      0.716388       1.82056       3.91190       4.85399       4.98482       5.07994       4.94751       4.42723
  15  19 3470.1852    2.8762  2.1741 12.6718  0.0000       1.35048  0.0668   0.0531   0.1106    0.0887   0.0000      0.420230   438.2951       8.77024       11.3112      -4.12965      -4.15328      0.531931       4.65912       6.11212       6.34243       6.62615       5.86960       5.18369
  15  20 3611.3083    2.4434  3.2823 11.9659  0.0047      0.477795  0.0810   0.0365   0.1453    0.0663   0.0000      0.257734   441.8598       7.38442       12.5734       20.6294       2.25176      -2.32303       5.51268       6.92656       7.28073       7.35950       6.77783       6.25212
  15  21 3752.7495    2.0586  5.2152 11.1904 -0.0016      0.333773  0.1004   0.0241   0.1850    0.0574   0.0000      0.116337   452.1872       14.2848       17.0312       5.22170       9.36330       7.64228       7.10160       9.11208       9.53814       9.54726       8.93989       8.11400
  15  22 3894.4910    1.7190  7.0971 10.8986  0.0000      0.399853  0.1306   0.0185   0.2289    0.0480   0.0000     0.0889164   443.6652       5.63976       28.7682       10.6202      -22.9846      -10.2868       8.89901       11.0727       11.5243       11.8991       11.0831       9.83605
  15  23 4036.2650    1.4254  9.1996 10.7279  0.0000      0.381068  0.1639   0.0153   0.2984    0.0418   0.0000     0.0811114   442.2986       21.0365      -11.5844      -11.9175    -0.0297732      -1.33847       10.9889       13.8600       14.8937       14.9008       14.1324       12.5270
  15  24 4177.7316    1.2160 12.4627 10.4954 -0.0022      0.175791  0.2296   0.0123   0.3924    0.0388   0.0000     0.0771254   434.1108       34.8568       25.5749       27.5642      -12.7606      -22.9000       13.8337       17.6531       18.7109       19.3624       17.7291       15.5030
  15  25 4318.9805    1.0029 15.3027 10.4071 -0.0006    0.00802646  0.3244   0.0101   0.5338    0.0358   0.0000     0.0871427   433.1496       17.3221      -14.1626       16.8993       2.41485      -9.26755       17.5691       22.6628       24.0931       24.4460       22.5215       20.3455
  15  26 4461.7107    0.8383 18.3129 10.3127 -0.0016    0.00496012  0.4349   0.0084   0.6455    0.0299   0.0000     0.0964599   408.7791       9.87301       27.6823      -23.1875       9.86494      -1.98918       21.8241       28.0305       30.3246       30.5055       28.1502       25.0928
  16   5 1467.2823    0.1388  0.0536 10.0489  0.0000       35.5340  0.0152   0.0158   0.0167    0.0337   0.0000       56.6159   439.3334      0.456368       14.1293      -1.02158      -5.75785      -2.89076       1.49011       1.65512       1.62403       2.36605       1.61767       2.06238
  16   7 1783.2691    0.3395  0.3633  9.9227  0.0000       12.0065  0.0210   0.0135   0.0450    0.0512   0.0000       3.39871   435.5570       3.23804       10.4756       2.37709     -0.348175       3.30496       1.73788       2.43094       2.44116       2.70982       2.29109       1.99212
  16   8 1933.2051    0.5197  0.4186 10.0500  0.0000       8.93362  0.0199   0.0185   0.0458    0.0607   0.0000       2.01371   436.6550      0.546289       13.0123       4.05183      -2.39177      -1.25749       1.83155       2.41537       2.61107       2.80799       2.64874       2.56966
  16   9 2081.6904    0.6816  0.5136 10.2038  0.0000       5.68674  0.0248   0.0205   0.0447    0.0816   0.0000       1.52297   439.2492       4.24805       13.9340       1.53253      -1.90622    -0.0488581       2.02111       2.54582       2.63982       2.98265       2.29831       2.17513
  16  10 2228.5228    1.0027  0.7006 10.4151  0.0000       6.17464  0.0268   0.0264   0.0533    0.1141   0.0000       1.00752   436.9183      -1.42562       12.9281      -1.60594      -5.10085      -2.38046       2.19348       2.84453       3.06357       3.04677       2.89430       2.53051
  16  11 2372.6477    1.2834  0.9251 11.0922  0.0000       4.64193  0.0362   0.0305   0.0652    0.1073   0.0000       1.04959   441.5447    -0.0998337       10.0384     -0.190257    -0.0678227      -4.45620       2.55157       3.12865       3.54759       3.60041       3.23447       3.01402
  16  12 2514.9317    1.7574  0.9429 11.2629  0.0000       3.67001  0.0338   0.0407   0.0682    0.1316   0.0000      0.896401   436.9458       2.93741       10.2961       1.53130      -4.16976       3.44462       2.58793       3.15190       3.58086       3.55580       3.14210       2.87171
  16  13 2657.0572    2.2511  0.8712 12.0768  0.0000       3.87760  0.0322   0.0540   0.0597    0.1156   0.0000      0.867931   441.7027       5.96504       10.5596       4.50796      -6.80703      -2.69523       2.40634       3.03513       3.13820       3.21629       2.96109       2.75276
  16  14 2799.5941    3.0017  0.8080 12.5557  0.0000       2.08502  0.0298   0.0746   0.0562    0.1127   0.0000      0.846526   440.1582     -0.174696       14.5285      0.670864       2.46342      -4.81612       2.45799       3.18015       3.17221       3.22650       3.14189       2.76996
  16  15 2941.9005    3.6341  0.8684 12.7274  0.0000       2.50367  0.0300   0.0872   0.0592    0.1393   0.0000      0.779128   435.7167       3.15369       9.71257       7.59805      0.730473       3.30554       2.31590       2.92409       2.90074       3.11503       2.82766       2.63165
  16  16 3083.5241    4.0723  0.8652 13.1744  0.0000       1.45975  0.0295   0.1033   0.0638    0.1419   0.0000      0.944628   438.2596       5.28638       8.57384     -0.851135      -2.50028      -6.00188       2.26302       2.99312       3.22483       3.20432       2.90144       2.68342
  16  17 3224.9586    3.8989  1.2298 13.0582  0.0000      0.221108  0.0419   0.0859   0.0800    0.1656   0.0000      0.849178   440.9282       8.43575       12.2958       4.31960      -5.53047      0.958556       2.86204       3.73210       3.93520       4.14048       3.93564       3.48081
  16  18 3366.3912    3.3901  1.7981 12.7653  0.0000     0.0688344  0.0549   0.0643   0.0969    0.1237   0.0000      0.455685   441.4367       6.26981       11.8222       10.0091      -4.86511       4.92138       3.64881       4.64668       5.17119       4.86937       4.89397       4.43182
  16  19 3508.0380    2.8706  2.5493 12.3297  0.0000      0.341049  0.0679   0.0475   0.1182    0.0891   0.0000      0.277853   434.4461       12.9009       17.4495       7.86298      -7.69663       1.22284       4.53242       5.52266       5.89369       6.28930       5.85873       5.24772
  16  20 3650.0311    2.3002  3.8256 11.7026  0.0000      0.544698  0.0855   0.0310   0.1520    0.0679   0.0000      0.172640   438.4800       4.06946      -2.22355       4.21139       4.27386      -7.44060       5.70902       7.25162       7.46625       7.58900       7.38211       6.71653
  16  21 3791.9648    1.9354  5.3424 11.1859  0.0008      0.555185  0.1032   0.0226   0.1878    0.0559   0.0000      0.116346   440.4826       7.50668       7.68918     -0.429109     -0.184361       6.44544       6.86464       8.80738       9.59236       9.61794       9.17767       8.05872
  16  22 3934.0270    1.6319  7.3588 10.9258  0.0000      0.486710  0.1303   0.0174   0.2377    0.0448   0.0000     0.0875351   433.6380      -4.00435       4.67654       15.6575       5.42049      -13.0293       8.51945       10.5515       11.7194       11.7188       11.1795       10.0609
  16  23 4076.2954    1.3499  9.6204 10.6959  0.0000      0.407672  0.1702   0.0142   0.3037    0.0400   0.0000     0.0802486   442.8904       9.42416       10.6018      -12.8504       28.7304      -6.83817       10.6320       13.6258       14.5806       14.6965       13.9138       12.7229
  16  24 4218.2025    1.1613 12.6590 10.5747  0.0000      0.183122  0.2363   0.0121   0.4075    0.0365   0.0000     0.0736868   429.7681       2.80790       51.0862       37.5519       1.68014       7.92550       13.2104       16.9923       18.5418       18.1477       17.4115       15.7376
  16  25 4361.6112    0.9610 15.9759 10.3893  0.0000      0.526321  0.3241   0.0096   0.5336    0.0329   0.0000     0.0849941   410.2495       13.0235       22.4426      -27.7252       44.1271       7.86096       16.5197       21.6268       22.8180       23.1112       21.5515       19.8106
  16  26 4501.7411    0.7702 18.6115 10.3350 -0.0011     -0.119603  0.4606   0.0078   0.6670    0.0277   0.0000      0.101303   430.3175      -21.5467       34.7240       1.13627       26.0749      -8.45861       21.1896       26.9815       28.9726       29.3666       27.9312       25.0684
  17   6 1657.0734    0.2586  0.2446  9.9785  0.0000       12.4461  0.0192   0.0122   0.0353    0.0399   0.0000       6.49648   441.3074     -0.709735       15.5288      -1.88685     0.0376212     -0.418027       1.44173       2.17890       2.10825       2.13192       2.10580       1.98587
  17   7 1812.0092    0.3766  0.3606  9.9431  0.0000       10.4725  0.0196   0.0140   0.0420    0.0491   0.0000       3.01330   436.0846      -3.72826       19.0314      -1.41999      -2.28612     -0.394126       1.74522       2.16842       2.51266       2.40822       2.59567       2.23479
  17   8 1963.3525    0.5523  0.5109  9.9674  0.0000       8.11112  0.0230   0.0170   0.0444    0.0686   0.0000       1.63108   440.2814       2.04588       14.8557      -1.19891      -4.55393      -2.93837       1.86627       2.23918       2.35296       2.45637       2.38730       2.33762
  17   9 2113.0830    0.7739  0.6004 10.2402  0.0000       8.61040  0.0235   0.0214   0.0498    0.0800   0.0000       1.23439   437.7476      0.299999       12.9834      0.726529      -1.62358      -2.68141       1.90569       2.29503       2.52959       2.46916       2.35870       2.22590
  17  10 2260.4717    1.0417  0.7712 10.4778  0.0000       6.32466  0.0307   0.0253   0.0530    0.1057   0.0000       1.00789   438.3448      -1.87966       13.3674      0.476486      -4.71528     -0.967300       2.22988       2.96834       2.97946       3.12019       2.89727       2.74227
  17  11 2405.1327    1.3912  0.9535 11.2068  0.0000       4.16387  0.0338   0.0325   0.0686    0.1065   0.0000      0.952263   438.8965      0.454516       16.2809       4.09719    -0.0103665       2.45823       2.43901       3.10971       3.37826       3.28502       3.13417       2.85803
  17  12 2548.2051    1.8564  1.0125 11.7150  0.0000       3.92249  0.0365   0.0412   0.0669    0.1134   0.0000      0.902166   438.2070      -2.35075       10.3934     -0.495836       2.45158      -1.15358       2.41741       3.26039       3.28845       3.37344       3.24614       2.93224
  17  13 2691.1754    2.5109  0.8862 11.9329  0.0000       2.85830  0.0307   0.0569   0.0578    0.1387   0.0000      0.764449   441.0229      -3.06629       12.1746       4.22417       1.10167       5.36170       2.31915       2.79363       2.95462       3.13799       2.98588       2.74681
  17  14 2834.4108    3.1938  0.7925 12.7257  0.0000       2.30304  0.0267   0.0781   0.0576    0.1058   0.0000      0.862533   437.4772       1.07891       17.1406     -0.991969     -0.271109     -0.477652       1.99617       2.52036       2.80036       2.85111       2.60761       2.43670
  17  15 2977.2880    3.7506  0.7983 13.2306  0.0000      0.951895  0.0286   0.0912   0.0544    0.1040   0.0000      0.947975   442.3624       3.99053       12.9288      0.169183       4.09297      -8.33535       2.23433       2.84778       3.08910       3.04514       2.88818       2.77285
  17  16 3119.3951    4.0441  0.9620 13.0649  0.0000      0.276578  0.0457   0.0912   0.0598    0.1422   0.0000      0.864936   436.5240       1.73482       8.73630       2.02750      -3.15820      -2.23803       4.14886       5.70690       5.92534       5.74439       4.54653       3.47028
  17  17 3261.4611    3.8135  1.3153 13.2229 -0.0002      0.597883  0.0437   0.0800   0.0808    0.1379   0.0000      0.659426   439.0825       1.15240       6.84885       5.33551       1.28257      -2.86913       2.93420       3.80067       4.04746       4.23249       4.10848       3.68882
  17  18 3403.5068    3.1134  1.8009 12.8739  0.0002      0.651196  0.0541   0.0594   0.1022    0.1021   0.0000      0.488468   434.6560       4.38542       16.3128       5.28438       6.78961      -7.75000       3.41385       4.45332       4.57307       4.75057       4.36835       4.02772
  17  19 3545.7276    2.7375  3.1444 11.8474  0.0031      0.862603  0.0705   0.0387   0.1305    0.0848   0.0000      0.200418   437.1218       13.5512       7.16987      -1.82276      -2.74743       2.19346       4.44010       5.75115       5.93612       6.14610       6.02158       5.26684
  17  20 3688.2330    2.3011  4.2086 11.3762  0.0000      0.880676  0.0851   0.0286   0.1506    0.0719   0.0000      0.139953   449.7708       18.5574       2.73673       3.16094       14.6384      -12.3461       5.31321       7.06987       7.39079       7.54180       7.24492       6.55110
  17  21 3830.5394    1.8554  5.6375 11.1934  0.0000      0.707720  0.1069   0.0216   0.1903    0.0508   0.0000      0.115925   445.8668       20.7738       12.3011       3.69327       9.57580      -1.28248       6.68691       8.44674       8.86570       9.01199       8.56327       8.22537
  17  22 3972.7956    1.5592  8.6803 10.6947 -0.0002      0.420211  0.1424   0.0150   0.2614    0.0419   0.0000     0.0784541   426.2666       2.74223       10.2461       11.8563       15.0115      -12.2603       8.39723       10.6147       11.5896       11.7368       11.1173       10.4831
  17  25 4400.0684    0.9141 16.6373 10.3696  0.0000     0.0776145  0.3457   0.0085   0.5403    0.0303   0.0000     0.0836099   454.1694      -17.4307       61.6164      -25.7964     -0.859665      -5.22925       16.0774       20.4686       22.4599       22.7524       21.4773       19.4674
  18   4 1341.4904    0.0893  0.0630 10.0769  0.0280      -4.90541  0.0249   0.0115   0.0269    0.0289   0.0000       115.361   439.8314       1.31730       20.1148      -1.54915      -2.52753       3.05159       1.67905       2.07323       2.14596       2.53421       2.14968       2.03736
  18   5 1518.7516    0.1517  0.1257 10.0231  0.0000       13.8509  0.0171   0.0115   0.0346    0.0323   0.0000       23.6736   437.9665     -0.292154       18.4245      -3.07549      -4.32822      0.919475       1.06292       1.42230       2.13471       1.83733       1.86543       2.38661
  18   6 1683.6645    0.2738  0.2202  9.9825  0.0000       17.4584  0.0179   0.0129   0.0297    0.0394   0.0000       6.14465   437.5860       1.59954       14.3031       1.75553     -0.963484       1.99803       1.45072       1.71907       1.83909       1.81266       1.79138       1.57154
  18   8 1992.9271    0.5917  0.5055  9.9153  0.0000       9.17376  0.0216   0.0170   0.0422    0.0709   0.0000       1.51998   438.1897      0.314968       13.7971     0.0842714      -4.15149      -1.12039       1.60382       2.04967       2.25874       2.34312       2.26630       2.01157
  18   9 2143.8117    0.7838  0.6402 10.2685  0.0000       7.48597  0.0256   0.0203   0.0494    0.0828   0.0000       1.25148   438.1500       1.87307       10.5155      0.997988      -4.41297       1.93718       1.76774       2.33465       2.50298       2.52794       2.44742       2.22329
  18  10 2291.7210    1.1079  0.7591 10.6816  0.0000       4.53480  0.0273   0.0275   0.0559    0.1049   0.0000      0.971406   435.3860       2.03188       7.74429       1.91145      -3.10849      -2.98249       2.02389       2.44828       2.51016       2.76274       2.80351       2.39708
  18  11 2436.9285    1.5501  0.9805 10.8913  0.0000       3.40290  0.0339   0.0328   0.0619    0.1409   0.0000      0.828095   437.8190       7.75295       6.33793     -0.218264      -2.69955      -3.09687       2.19822       2.73404       2.92962       2.98539       2.78310       2.75213
  18  12 2580.9267    1.9767  0.9649 11.7287  0.0000       3.21031  0.0328   0.0439   0.0616    0.1110   0.0000      0.809362   437.5865       7.56470       13.8011      -1.93998      -1.17456       1.70955       2.11655       2.72984       2.81664       3.02502       2.78938       2.74043
  18  13 2724.8587    2.5720  0.9113 12.5017  0.0000       3.79224  0.0317   0.0589   0.0605    0.1045   0.0000      0.865958   437.0409       4.61724       15.6071       1.71294     -0.988356      -3.50018       2.13004       2.45056       2.79392       3.03006       2.67895       2.63574
  18  14 2868.7444    3.2841  0.8391 12.8538  0.0000       1.89215  0.0291   0.0758   0.0554    0.1014   0.0000      0.831423   439.7755       2.41982       19.1164     -0.341930      -3.00651       5.83175       1.96940       2.55301       2.82436       2.88208       2.70948       2.43699
  18  15 3012.1826    3.9274  0.8202 13.1347  0.0000       2.40557  0.0283   0.0916   0.0530    0.1075   0.0000      0.908344   439.8351       8.03856       12.5182       6.10424       1.12668       3.62417       1.95835       2.43301       2.53744       2.70725       2.53874       2.36158
  18  16 3154.8109    3.8553  1.0300 13.5270  0.0000      0.309192  0.0354   0.0866   0.0683    0.1042   0.0000      0.919611   438.8714       5.69103       17.7810       2.01160      -2.72324      -1.54527       2.28970       2.84759       3.06823       3.35331       2.96290       2.71099
  18  17 3297.4604    3.5418  1.4622 13.0978  0.0000       1.18251  0.0449   0.0686   0.0830    0.1086   0.0000      0.548221   433.7055       2.12691       15.7777       6.80471      -6.20233      -3.93000       2.84064       3.66782       3.85598       3.83952       3.88340       3.54755
  18  18 3440.1920    3.0152  2.2140 12.4904  0.0000       1.06912  0.0582   0.0494   0.1061    0.0921   0.0000      0.364033   434.1545       6.72529       18.5565       11.1698      -2.71619      -3.43282       3.55097       4.43316       4.63159       4.85358       4.74284       4.49178
  18  19 3582.7894    2.5374  3.4713 11.7075  0.0000      0.672775  0.0740   0.0342   0.1323    0.0823   0.0000      0.187048   439.5097       4.21732       11.4602       14.2824     0.0328507      -5.72121       4.47657       5.55844       5.97915       6.09627       5.89425       5.51274
  18  20 3725.6415    2.1969  4.8099 11.1047  0.0000      0.562981  0.0874   0.0245   0.1593    0.0665   0.0000      0.118494   440.6151       2.43632       20.5190       6.86582      -8.56269      -3.41518       5.15223       6.61829       6.88386       7.18161       6.92357       6.49443
  18  21 3868.5307    1.7963  6.9715 10.9098  0.0000      0.373402  0.1179   0.0180   0.2091    0.0467   0.0000     0.0826343   436.3399       2.00784       18.2102       19.9389      -14.7699       5.72562       6.94980       9.07756       9.45624       9.80175       9.36862       8.79720
  18  22 4011.4986    1.4795  8.7898 10.6606  0.0000      0.429693  0.1430   0.0140   0.2596    0.0401   0.0000     0.0733993   422.0355      -1.34641       23.7865       23.8987       11.2931       13.5459       8.01144       10.3736       11.1769       11.3866       11.0183       10.2863
  18  23 4154.1981    1.2047 10.7756 10.5849  0.0000      0.293392  0.1834   0.0116   0.3432    0.0351   0.0000     0.0811531   444.1572       20.7970       27.8563      -11.4191      -25.9145      -5.42224       9.59623       12.5554       13.4162       13.5340       13.2748       12.1218
  18  24 4297.2245    1.0412 14.0623 10.4547  0.0000      0.129183  0.2665   0.0097   0.4341    0.0325   0.0000     0.0799887   421.9802      -3.75334       17.9281      -4.64613       1.30461       12.6007       12.5046       16.1550       17.2711       17.6972       17.0723       15.9537
  18  25 4439.9189    0.8585 17.3096 10.3723 -0.0008     0.0945968  0.3728   0.0079   0.5707    0.0280   0.0000     0.0904107   461.8197      -2.82572       35.6177       11.1337       3.94243      -8.87941       15.9872       20.6612       22.7992       22.8335       21.8480       20.0987
  19   6 1709.3621    0.2942  0.2339  9.9390  0.0000       13.4772  0.0167   0.0127   0.0298    0.0405   0.0000       5.13880   438.2326     -0.163836       15.3401      -1.48351      0.351699       1.00305       1.30959       1.43726       1.59257       1.78736       1.58100       1.42506
  19   7 1867.3405    0.4279  0.3824 10.0370  0.0000       13.6688  0.0206   0.0142   0.0373    0.0507   0.0000       2.46719   436.7120     -0.693388       14.8563      0.889047      -2.81886      0.333349       1.32718       1.78640       1.94899       1.96669       2.05988       1.73641
  19   8 2021.8221    0.6320  0.4507 10.1335  0.0000       11.0276  0.0187   0.0189   0.0398    0.0657   0.0000       1.58713   438.5722      0.729375       17.5363      -3.87063      0.688186      -1.91895       1.41587       1.86028       1.94094       2.04572       1.92075       1.70578
  19   9 2173.8979    0.8302  0.7108 10.3265  0.0000       7.95110  0.0265   0.0202   0.0512    0.0871   0.0000       1.14733   436.6050      -1.94734       15.4270       4.57162      -1.65079      -1.93203       1.77064       2.27952       2.52534       2.55958       2.31951       2.07106
  19  10 2322.3971    1.2689  0.8217 10.6752  0.0000       3.63962  0.0267   0.0288   0.0551    0.1064   0.0000      0.836922   439.8404     -0.484108       15.6817       2.33690      -4.33259     -0.804242       1.79339       2.29220       2.45251       2.54820       2.47329       2.15784
  19  11 2468.2485    1.6593  0.9238 11.5632  0.0000       4.39745  0.0324   0.0367   0.0621    0.1015   0.0000      0.917679   439.6702       7.08645       9.16759       2.53157      -1.16102       2.58428       2.11542       2.71222       2.69189       2.70776       2.66120       2.55225
  19  12 2613.0935    2.1155  0.9376 11.9769  0.0000       2.12081  0.0311   0.0466   0.0606    0.1130   0.0000      0.823628   441.8881       2.62850       12.8670     -0.497360       3.99134      0.513871       1.93468       2.53605       2.64953       2.82296       2.67157       2.45214
  19  13 2758.0519    2.7444  0.8396 12.3547  0.0000       2.83571  0.0280   0.0607   0.0519    0.1074   0.0000      0.954383   438.0852       2.32322       14.1306       1.49200      0.653698       1.27561       1.83562       2.29148       2.43834       2.54678       2.51758       2.30664
  19  14 2902.5504    3.3505  0.7871 13.1582  0.0000     -0.314839  0.0273   0.0785   0.0527    0.0885   0.0000       1.15534   436.3950       7.49335       9.03848       5.59785       1.60912       4.09356       1.87888       2.47625       2.71199       2.88752       2.70813       2.58679
  19  15 3046.5849    3.9354  0.9123 13.1903  0.0000     -0.319400  0.0316   0.0868   0.0596    0.1035   0.0000      0.712037   439.1942       5.08849       12.3364       1.99827      -2.02021      0.185051       2.21728       2.89238       3.14036       3.18571       3.20626       2.87789
  19  16 3189.9255    3.7659  1.2135 13.3818  0.0000       1.17938  0.0400   0.0769   0.0779    0.1101   0.0000      0.819939   433.8822       8.43254       8.68939       3.22984      -5.26186       1.68430       2.30512       2.96457       3.22561       3.39349       3.17989       3.04248
  19  17 3332.9786    3.5149  1.5443 12.9320  0.0000     -0.169915  0.0453   0.0615   0.0812    0.0963   0.0000      0.517963   441.2165       5.53014       13.0598       4.61550      0.357884      -1.83671       2.57414       3.40043       3.68523       3.88225       3.76701       3.37900
  19  18 3476.3082    2.9474  2.5144 12.2738  0.0000       1.18171  0.0596   0.0428   0.1064    0.0793   0.0000      0.240464   437.1927       15.0326       22.7170       6.10573       3.72101       4.77793       3.47855       4.42666       4.57580       4.85803       4.63740       4.33284
  19  19 3619.6071    2.4417  3.6242 11.7103  0.0000      0.778532  0.0751   0.0310   0.1329    0.0709   0.0000      0.182141   444.3072       2.81587       12.1622       14.2549      -4.10751       1.36916       4.30713       5.43990       5.83794       6.10329       5.90537       5.45159
  19  20 3762.7651    2.0365  5.3411 11.1117  0.0002      0.455278  0.0938   0.0213   0.1731    0.0557   0.0000      0.110738   442.5296       13.3616       13.1884       3.08011      -9.80512       4.56599       5.14254       6.74269       7.04307       7.37905       7.30259       6.64799
  19  21 3906.0685    1.7177  7.5566 10.7844  0.0000      0.346445  0.1185   0.0157   0.2184    0.0430   0.0000     0.0758315   440.1743       13.2752       16.4790     -0.806174       5.47717      -10.2681       6.59986       8.25210       9.00143       9.41609       9.13352       8.45554
  19  22 4049.4227    1.4616 10.4971 10.5498  0.0000      0.244822  0.1575   0.0124   0.2937    0.0372   0.0000     0.0621447   436.3552      -12.2197       23.4226      -5.09516       6.19458       1.24204       8.18947       10.5658       11.2246       11.8599       11.2961       10.5344
  19  23 4192.9360    1.2065 13.1686 10.5229  0.0000      0.293397  0.2182   0.0104   0.3835    0.0329   0.0000     0.0706958   418.2017       10.8540       46.3327       8.53733      -28.0837      -22.5067       10.3398       13.2508       14.2957       14.8213       14.4161       13.3057
  19  25 4479.8301    0.7808 16.9703 10.3745  0.0000      0.300436  0.3839   0.0076   0.5692    0.0270   0.0000      0.103352   431.5505       3.30734       26.3917      -13.0344       1.49283      -11.9107       15.7147       20.4372       22.6519       22.8171       22.2874       20.3866
  20   5 1566.5458    0.1745  0.1928 10.0037  0.0000       26.9745  0.0162   0.0099   0.0370    0.0346   0.0000       14.1804   438.4813      0.390883       18.0292      -2.54371      -3.52672      -1.19341       1.26578       1.66390       1.77052       1.76350       1.56793       1.50863
  20   6 1734.2187    0.3094  0.3168  9.9293  0.0000       15.2077  0.0189   0.0116   0.0340    0.0425   0.0000       4.27512   438.9372      0.257031       19.0858     -0.296164      -2.32918      0.279583       1.28051       1.65664       1.73989       1.81476       1.75933       1.67848
  20   7 1893.9639    0.4759  0.4175  9.9487  0.0000       9.09063  0.0190   0.0146   0.0406    0.0561   0.0000       1.94202   437.5510      -1.82047       14.5675       2.15909      -3.83653      -1.58926       1.50004       1.96295       1.93990       2.03631       2.00302       1.76965
  20   8 2050.1323    0.6461  0.5636 10.1412  0.0000       8.48412  0.0224   0.0169   0.0457    0.0675   0.0000       1.40188   436.1120       2.41210       17.7079       4.00051      -2.95762      -1.74775       1.65826       2.12694       2.28159       2.28476       2.35164       2.29415
  20   9 2203.2029    0.9504  0.7786 10.3499  0.0000       6.43931  0.0274   0.0218   0.0537    0.0975   0.0000      0.999117   438.4302      0.746791       15.2070     -0.487612      -2.05715      -5.28694       1.81525       2.35552       2.40034       2.43559       2.37044       2.40853
  20  10 2352.4995    1.2798  0.9099 10.8383  0.0000       4.47344  0.0299   0.0273   0.0576    0.1010   0.0000      0.867744   436.3201       2.48459       19.3045      0.984743       1.69696     -0.865814       1.82988       2.25526       2.52457       2.67107       2.61397       2.48660
  20  11 2499.0770    1.7996  0.8357 11.4685  0.0000       3.43401  0.0274   0.0403   0.0535    0.1079   0.0000      0.801026   439.6908      -2.58434       19.6341     -0.513570      -3.08387     -0.819431       1.72186       2.36478       2.31512       2.61238       2.50203       2.38321
  20  12 2644.9284    2.3088  0.9438 12.2083  0.0000       2.24113  0.0351   0.0494   0.0588    0.1015   0.0000      0.876534   437.9725       4.88195       13.1542       4.12583     -0.615132       2.48571       2.27806       3.15592       3.52026       3.63400       3.52293       3.02160
  20  13 2790.7773    2.8454  0.8321 12.6780  0.0000       2.46907  0.0265   0.0640   0.0550    0.0947   0.0000      0.800607   438.3970       4.66906       14.3566      -1.64242      -4.48335       3.37221       1.58871       2.05796       2.27116       2.30503       2.35079       2.21087
  20  14 2936.0165    3.5497  0.8794 12.7857  0.0000       2.17605  0.0270   0.0768   0.0548    0.1093   0.0000      0.710584   439.7684       4.28302       14.2432      -2.13044      -2.69984       2.58636       1.65609       1.99675       2.06300       2.23095       2.16734       2.03888
  20  15 3080.5313    4.0593  0.9298 13.0462  0.0000       2.03409  0.0288   0.0845   0.0564    0.1223   0.0000      0.750399   438.4157       8.09941       16.9221      -1.01574      -2.59145      -3.06745       1.72418       2.22910       2.26711       2.45053       2.31124       2.14542
  20  16 3224.4205    3.9451  1.2576 13.1760  0.0000      0.742430  0.0389   0.0747   0.0718    0.1152   0.0000      0.736301   436.7792       8.85967       12.7593       5.74418      -5.45677      -2.51526       2.14539       2.60054       2.93372       3.09121       2.98252       2.74454
  20  17 3368.1287    3.2776  1.8351 12.7298  0.0000      0.808685  0.0484   0.0515   0.0867    0.0799   0.0000      0.388892   437.6336       9.71580       15.1379       3.57098       3.29156       1.09506       2.65135       3.41059       3.59177       3.80407       3.70313       3.50402
  20  18 3512.0819    2.7298  2.7711 12.1859  0.0000      0.862221  0.0619   0.0364   0.1114    0.0664   0.0000      0.237916   443.0005       11.4509       22.6883       2.75939      -1.40981       2.48603       3.32919       4.43449       4.65628       5.02253       5.01141       4.63085
  20  19 3655.8473    2.3126  3.8972 11.7023  0.0000      0.615567  0.0762   0.0279   0.1413    0.0599   0.0000      0.163021   443.8031       13.9651       26.0761       5.16985      0.225795       3.97435       4.06915       5.25600       5.61150       5.84087       5.82641       5.36177
  20  20 3799.7955    1.9758  6.1750 10.9489  0.0000      0.572784  0.0964   0.0188   0.1847    0.0494   0.0000     0.0843613   435.7866       15.8900       12.9401       4.21638       11.6345       2.33594       5.16380       6.72594       7.26606       7.47312       7.46638       6.86283
  20  21 3943.5512    1.6283  8.1432 10.7293  0.0000      0.396150  0.1247   0.0144   0.2260    0.0393   0.0000     0.0728323   439.7245       19.1925     -0.959878       7.28498       3.30184      -6.30487       6.39874       8.23304       9.04850       9.25494       8.90581       8.49141
  20  22 4087.1483    1.3688 11.0080 10.5866  0.0000      0.236606  0.1699   0.0116   0.3012    0.0340   0.0000     0.0663664   438.4377       17.4934       16.9020       24.1361      -3.04537       4.65766       8.12671       10.5641       11.4065       11.8795       11.4103       10.8374
  20  23 4230.5041    1.1668 12.6057 10.4927 -0.0002      0.100877  0.2120   0.0099   0.3592    0.0319   0.0000     0.0714746   452.9731       1.06462      0.679153       2.64812      -19.6530      -10.1830       9.41860       12.5334       13.5143       13.8593       13.5621       12.5916
  20  24 4373.9151    0.9204 15.3352 10.4768 -0.0003    -0.0569768  0.3043   0.0082   0.4911    0.0276   0.0000     0.0804138   439.2034       10.8636       45.5714      -14.0073       6.22028       1.48630       12.2453       15.8828       17.2797       17.5043       17.0683       16.0664
  21   2 1005.1475    0.0637  0.0425 10.3286  0.0000       69.4588  0.0243   0.0147   0.0370    0.0283   0.0000       445.091   438.6047      0.960841       19.9365      0.936353     -0.974331       5.49736       1.86638       2.33992       2.44262       2.91853       2.74910       2.55011
  21   4 1408.0811    0.1327  0.0996 10.0755  0.0000       20.6195  0.0172   0.0108   0.0270    0.0288   0.0000       41.8972   440.0375      -1.51370       17.4899     0.0657061      -1.66496      0.675544       1.15808       1.17786       1.88239       1.91372       1.90206       1.96737
  21   6 1758.2651    0.3387  0.3593  9.9459  0.0000       16.0655  0.0200   0.0117   0.0361    0.0443   0.0000       3.37159   437.3332      -3.14447       22.8813    -0.0459388      -3.17063     -0.223152       1.22787       1.72498       1.83099       1.79801       2.01926       1.64139
  21   7 1919.9064    0.5264  0.4128  9.9351  0.0000       12.1355  0.0180   0.0156   0.0355    0.0565   0.0000       1.76256   439.9267      -1.68215       17.5246      0.594605     -0.452394       1.41468       1.16492       1.49611       1.57854       1.66067       1.81755       1.60688
  21   8 2077.8240    0.7170  0.6441 10.1896  0.0000       8.20478  0.0235   0.0173   0.0479    0.0694   0.0000       1.29575   438.0939       3.09786       15.6802       1.99926      -4.36646       1.27405       1.42496       1.91769       2.04330       2.26097       2.31736       2.17514
  21   9 2232.0207    1.0184  0.6978 10.5012  0.0000       6.89582  0.0244   0.0235   0.0454    0.0919   0.0000       1.00429   441.2308      -1.78466       14.4737       2.46626      -3.85125      -1.65980       1.46224       1.90565       1.98080       2.18080       2.06411       2.04155
  21  10 2382.0075    1.3700  0.8365 11.2339  0.0000       4.65215  0.0267   0.0302   0.0553    0.0893   0.0000      0.884429   438.0167       2.81816       14.1745     -0.462791       4.11416     -0.807125       1.65292       2.01079       2.21111       2.30619       2.31290       2.08990
  21  11 2529.4192    1.8261  0.8385 11.7559  0.0000       3.97444  0.0264   0.0399   0.0542    0.0947   0.0000      0.807445   438.5137      -1.61147       17.0580      -2.00749      0.910471       2.97328       1.58646       2.00234       2.06886       2.29099       2.18028       2.05298
  21  12 2676.2877    2.3672  0.9766 12.3712  0.0000       3.21065  0.0327   0.0489   0.0591    0.0952   0.0000      0.894092   439.8751       4.24228       13.7899       5.18605      -2.82728      -1.21589       1.80812       2.25089       2.42632       2.51752       2.41580       2.40287
  21  13 2823.0132    3.0964  0.8031 12.7384  0.0000       1.24700  0.0269   0.0688   0.0506    0.0950   0.0000      0.806520   438.0976       3.53437       12.6607       1.88471      -1.80068       3.68070       1.58940       2.14478       2.32801       2.39226       2.36120       2.16512
  21  14 2969.0031    3.7331  0.8512 13.4560  0.0000       2.84297  0.0272   0.0831   0.0554    0.0799   0.0000      0.842998   441.5743       7.19239       15.0956       1.76571     -0.526096      -1.33283       1.53168       1.98865       2.13263       2.23027       2.11209       2.07968
  21  15 3114.0228    3.9983  0.9535 13.4103  0.0000       1.78799  0.0295   0.0841   0.0580    0.1028   0.0000      0.903513   435.7287       8.93529       11.7937       7.06178      -1.09780      -2.40869       1.79135       2.42303       2.49132       2.67562       2.58185       2.35235
  21  16 3258.5289    3.7535  1.3351 13.2488  0.0000    -0.0841115  0.0427   0.0676   0.0701    0.0985   0.0000      0.748793   436.7529       10.6375       14.3419       1.67416       3.57766      0.401392       2.18680       2.92115       3.20689       3.24887       3.25062       3.12005
  21  17 3402.9621    3.0976  2.0281 12.7814  0.0000      0.431062  0.0515   0.0475   0.0960    0.0661   0.0000      0.336530   438.5285      0.885743       17.0721      -6.70525      -1.49279       2.35823       2.64951       3.41636       3.56857       3.80534       3.73221       3.67000
  21  18 3547.4525    2.5956  2.9449 12.2192  0.0000       1.07331  0.0640   0.0337   0.1174    0.0569   0.0000      0.226247   435.4471      -4.18140       15.3871       7.05191      -3.08518       1.81245       3.19559       4.15313       4.43055       4.68119       4.44909       4.21928
  21  19 3691.8788    2.1767  4.3909 11.5244  0.0000      0.685063  0.0792   0.0235   0.1491    0.0502   0.0000      0.144010   441.4034       5.19034       17.7150       2.05814       1.63688       14.5157       4.01425       5.23883       5.64366       6.04139       5.81740       5.54172
  21  20 3836.0646    1.8570  6.4841 10.9999  0.0000      0.458348  0.1050   0.0174   0.1816    0.0442   0.0000     0.0868884   430.3748      -4.14143       19.1393       1.52128      -2.95186       9.54817       5.23430       6.88502       7.41517       7.82097       7.57650       7.13590
  21  21 3979.9421    1.5509  8.4552 10.7908  0.0002      0.206212  0.1295   0.0136   0.2364    0.0359   0.0000     0.0762456   426.1822       13.9240       2.29538       22.4172      -3.97751      -1.15359       6.21725       8.23169       9.00940       9.24871       9.11110       8.64655
  21  23 4268.6893    1.0705 13.9376 10.5149  0.0000      0.174264  0.2475   0.0088   0.4066    0.0292   0.0000     0.0721410   433.8795       33.2816       9.26387       6.20805       11.3968       2.17542       10.0979       12.9344       14.2895       14.8031       14.3500       13.7577
  22   4 1429.1592    0.1138  0.1008 10.0518  0.0000       53.1475  0.0235   0.0130   0.0467    0.0327   0.0000       51.3796   440.9695       1.90857       22.5717       2.35496      -5.76957      -3.60657       3.56833       8.71648       15.1094       15.9053       12.6342       7.28284
  22   5 1611.3322    0.2331  0.1461 10.0414  0.0000       17.2465  0.0126   0.0122   0.0243    0.0324   0.0000       10.6375   438.1177      -2.54258       19.8094      0.299609      -2.42585      -1.11312       1.01513       1.11550       1.24958       1.28100       1.14833       1.06094
  22   6 1781.5953    0.3542  0.3132 10.0026  0.0000       16.5998  0.0158   0.0126   0.0346    0.0421   0.0000       3.65366   439.9902     -0.811856       17.7655      -1.45311      -3.87453     -0.614174       1.04100       1.38831       1.39659       1.52365       1.44961       1.43853
  22   7 1945.0898    0.5392  0.4498  9.9912  0.0000       10.0125  0.0181   0.0149   0.0375    0.0573   0.0000       1.69300   438.6673      -2.18571       16.3855      -1.33096      -1.06821      0.241065       1.13832       1.48756       1.64453       1.56424       1.65006       1.52545
  22   8 2104.7993    0.7637  0.6404 10.2585  0.0000       6.49766  0.0235   0.0178   0.0433    0.0746   0.0000       1.11919   438.9196     -0.290777       18.7000     -0.643367      -1.79461      0.647544       1.31340       1.79685       1.80855       1.98591       2.01270       1.83429
  22   9 2260.1121    1.0392  0.7993 10.7066  0.0000       6.07596  0.0265   0.0225   0.0517    0.0844   0.0000      0.972910   438.3022       3.19879       14.1849       3.42835      -5.15267      -5.10669       1.39054       1.78849       2.01686       2.10232       1.99703       1.99444
  22  10 2410.9460    1.4632  0.9741 11.1907  0.0000       4.14472  0.0308   0.0295   0.0569    0.1055   0.0000      0.790751   436.8432      -3.70560       10.9703     -0.916750      -4.09672       2.15686       1.65841       2.18508       2.33571       2.48367       2.51395       2.26066
  22  11 2559.2917    1.9946  0.9646 11.7562  0.0000       4.19186  0.0290   0.0403   0.0572    0.0999   0.0000      0.805142   437.2626       5.36443       16.0101       1.17037      -5.79137      -2.95520       1.51238       2.00338       2.04558       2.30761       2.28837       2.08012
  22  12 2707.1619    2.5333  0.9411 12.2261  0.0000       1.55176  0.0289   0.0512   0.0542    0.1104   0.0000      0.746618   438.8759     -0.100489       13.7539       5.05025      -2.43638       1.77643       1.53504       2.04335       2.11630       2.28786       2.20759       2.11585
  22  13 2854.8146    3.3003  0.8254 12.8492  0.0000       2.05226  0.0255   0.0696   0.0499    0.0956   0.0000      0.926617   439.8621       6.59987       12.2356       1.90279      -3.60179       1.17214       1.48213       1.90542       2.00658       2.19344       2.24818       2.07885
  22  14 3001.3803    3.8520  0.8468 13.3723  0.0000     -0.110430  0.0263   0.0818   0.0516    0.0934   0.0000      0.818416   442.4142       5.45415       13.2790       1.59144       3.02611     -0.285658       1.37913       1.95150       2.00698       2.22581       2.06038       2.00371
  22  15 3147.0719    4.0728  1.0589 13.4272  0.0000      0.570506  0.0319   0.0801   0.0604    0.1019   0.0000      0.608739   437.1210       2.67718       16.9288       4.17050      -1.84455      -3.79364       1.69240       2.14123       2.39162       2.44885       2.30023       2.41598
  22  16 3292.3057    3.5734  1.4380 13.2159  0.0000       1.33647  0.0406   0.0611   0.0769    0.0817   0.0000      0.580352   440.5313       9.40629       15.6519       3.70976      -3.57624      -2.64895       2.01037       2.62981       2.73293       2.91071       2.89916       2.91618
  22  17 3437.3631    3.0686  2.1673 12.5785  0.0000      0.917128  0.0528   0.0426   0.0904    0.0659   0.0000      0.335296   443.9061       5.98390       11.6705       8.98090      -4.02980      -1.70965       2.54588       3.31809       3.56772       3.76869       3.63269       3.46220
  22  18 3582.4632    2.5341  3.1999 12.1028  0.0000       1.10275  0.0624   0.0307   0.1205    0.0511   0.0000      0.191869   445.4850       12.2429       11.5265       7.06083      -4.91339     -0.198883       3.09151       3.96566       4.27534       4.44117       4.43398       4.23142
  22  19 3727.3888    2.0584  4.6869 11.5493  0.0000      0.907655  0.0833   0.0217   0.1518    0.0450   0.0000      0.137259   437.7389       8.01607       14.8856       13.3080       9.38388       11.2225       4.04907       5.37520       5.70987       5.98527       5.84327       5.54450
  22  20 3872.1168    1.8103  6.9586 10.9496  0.0000      0.444368  0.1050   0.0158   0.1890    0.0399   0.0000     0.0804142   438.1630      0.936026       1.03148       8.75224      -1.47529      -4.84439       4.98799       6.58494       7.15434       7.22699       7.28242       7.03318
  22  22 4161.2719    1.2063 12.0195 10.6270 -0.0006      0.142342  0.1969   0.0097   0.3404    0.0304   0.0000     0.0724444   437.9608       23.7575       37.7096       8.13609       6.69879       2.38526       8.17171       10.7307       11.5439       12.3031       12.0988       11.4447
  22  23 4306.4798    1.0517 14.5085 10.4832 -0.0004      0.256900  0.2513   0.0082   0.4147    0.0283   0.0000     0.0700335   470.3410      -7.53466       1.47890       17.2743      -12.5774      -10.8650       9.68487       12.6271       14.0829       14.3625       13.9235       13.2999
  23   5 1632.7945    0.2423  0.1698  9.9901  0.0000       20.1698  0.0116   0.0114   0.0243    0.0334   0.0000       8.60173   440.2106      -1.12817       18.3597     -0.448019      -4.24300      0.251073      0.708572      0.898670       1.01627       1.21746      0.963379       1.04984
  23   6 1804.2302    0.3647  0.4031  9.9613  0.0000       14.5451  0.0201   0.0114   0.0373    0.0445   0.0000       3.03109   440.1751      0.952088       18.6197       1.82040     -0.263610      0.542673       1.23154       1.55910       1.67748       1.74376       1.76569       1.74034
  23   7 1969.6866    0.5482  0.5045 10.1058  0.0000       10.7845  0.0217   0.0144   0.0393    0.0592   0.0000       1.66055   437.6818      0.300830       21.7800  -3.92758e-05      -3.06595       1.46533       1.12236       1.50591       1.65878       1.70931       1.57479       1.50613
  23   8 2131.1882    0.8056  0.6711 10.2303  0.0000       7.47945  0.0225   0.0179   0.0442    0.0722   0.0000       1.10080   439.8412       1.75020       17.8211      0.419127      -5.08619      -1.11451       1.19094       1.55802       1.69998       1.84422       1.68485       1.65285
  23   9 2287.5740    1.1575  0.7512 10.8608  0.0000       5.64082  0.0239   0.0252   0.0475    0.0824   0.0000      0.932736   437.7592      0.748209       17.1179       4.39387      -4.43890      -1.83024       1.32704       1.64855       1.81830       1.88085       1.86887       1.83998
  23  10 2439.3162    1.6085  0.9448 11.2911  0.0000       3.45767  0.0298   0.0321   0.0526    0.1110   0.0000      0.798489   439.2111       2.76946       18.7396     -0.205204      0.759211      0.991353       1.53663       1.95757       2.10128       2.30475       2.10673       2.10197
  23  11 2588.7490    2.1284  0.8739 12.0296  0.0000       2.54376  0.0265   0.0430   0.0514    0.0869   0.0000      0.743003   437.0004     0.0878369       18.1318      -1.90793      -2.27493      -1.54932       1.37606       1.76216       1.91930       1.96611       2.03099       1.94215
  23  12 2737.7326    2.7187  0.8773 12.2163  0.0000       3.68944  0.0262   0.0533   0.0484    0.1078   0.0000      0.671564   441.4468      0.565309       17.7389       4.21649     -0.486797       1.07909       1.39326       1.76220       1.89006       2.09090       1.95872       1.86450
  23  13 2886.1266    3.4046  0.7873 12.8876  0.0002       2.03106  0.0241   0.0722   0.0473    0.0943   0.0000      0.764042   439.0780      0.715582       13.6467       2.10532      0.812826       3.16235       1.39234       1.85988       2.04452       2.10285       2.02347       1.90546
  23  14 3033.5088    4.0224  0.9165 13.1961  0.0000       1.91935  0.0272   0.0799   0.0538    0.1059   0.0000      0.741341   438.7883       5.88235       16.9448       2.73338       1.77511      -3.46133       1.44229       1.91500       1.97239       2.09915       2.11772       1.98488
  23  15 3179.7524    3.8445  1.0940 13.6092  0.0000       1.07056  0.0333   0.0741   0.0635    0.0907   0.0000      0.768556   440.6636       1.45754       16.4982      -1.81481      -2.66225     -0.560141       1.61025       2.12995       2.28646       2.36138       2.32707       2.26505
  23  16 3325.7033    3.3956  1.6798 12.9222  0.0002       1.55342  0.0432   0.0528   0.0774    0.0779   0.0000      0.421204   437.5365       3.49300       11.1364       1.89258      -1.07112      -6.91145       2.02560       2.63825       2.91954       3.04132       2.91587       2.85500
  23  17 3471.4549    2.8902  2.3016 12.6334  0.0000       1.14704  0.0544   0.0395   0.0962    0.0576   0.0000      0.347121   434.1445       6.31595       10.2822       7.27767       4.55245      -3.87557       2.50571       3.20370       3.48089       3.70362       3.63427       3.45375
  23  18 3616.7842    2.3990  3.3498 11.9268  0.0000      0.560731  0.0646   0.0272   0.1175    0.0477   0.0000      0.181476   445.3699       16.9180       16.0489       9.68683     -0.387605      -4.09184       3.02589       3.93957       4.19798       4.50326       4.49456       4.28568
  23  19 3762.5678    2.0317  5.1066 11.3944  0.0000      0.878536  0.0844   0.0199   0.1549    0.0420   0.0000      0.113836   444.7838       4.53500       19.3021      -6.59666       1.76559      -1.71762       3.86983       5.05979       5.42150       5.73199       5.70970       5.41033
  23  20 3907.5386    1.6977  7.5439 10.8957 -0.0004      0.286022  0.1099   0.0142   0.2042    0.0357   0.0000     0.0781298   436.2468       22.2399       19.2639     0.0407805      -7.22357      -1.32821       4.92866       6.33750       6.92997       7.31470       7.26564       6.89650
  23  21 4053.0333    1.4273  9.5634 10.7250  0.0000      0.308127  0.1413   0.0115   0.2532    0.0320   0.0000     0.0668410   429.7089       6.92110       5.17926       3.66552      -10.0258       5.17617       6.15349       7.99144       8.84092       9.19888       9.11388       8.59430
  23  22 4198.0320    1.1901 13.4798 10.5528 -0.0010      0.264354  0.2190   0.0087   0.3695    0.0291   0.0000     0.0677784   442.3914       19.8396       5.36674      -8.38865      -1.17461       1.59967       8.24617       10.7132       11.8131       12.4409       11.9773       11.4492
  23  23 4343.8906    0.9880 15.0854 10.4428 -0.0001      0.412593  0.2586   0.0075   0.4198    0.0270   0.0000     0.0791102   450.7966       29.6081       31.2685       46.5381       7.25422      -20.3837       9.29667       12.1856       13.4657       13.9887       13.6719       13.2076
  24   4 1469.7814    0.1714  0.0751 10.0339  0.0000       15.3553  0.0146   0.0124   0.0152    0.0268   0.0000       30.1130   439.7829      0.270876       21.7378      0.150906      -1.87269      0.983997      0.747059       1.09633       1.46325       1.67281       1.38871       1.50926
  24   5 1653.7022    0.2606  0.2468  9.9400  0.0000       21.5832  0.0144   0.0104   0.0318    0.0366   0.0000       5.94894   439.4490      -1.54132       18.8325      0.564517      -1.30363      -1.39822      0.860002       1.05797       1.26994       1.39557       1.34637       1.30531
  24   6 1826.3741    0.4114  0.3948  9.9212  0.0000       12.7029  0.0166   0.0122   0.0358    0.0451   0.0000       2.40594   440.8364    -0.0124327       18.6284      0.543671      -3.27339     -0.463251      0.907107       1.16544       1.29622       1.40591       1.37000       1.32031
  24   7 1993.6474    0.5949  0.5181 10.1659 -0.0005       11.8649  0.0196   0.0150   0.0387    0.0555   0.0000       1.60025   440.4649      0.926670       15.8421      -1.34158     -0.582365       1.14577      0.998279       1.36028       1.39566       1.56816       1.43717       1.43886
  24   8 2156.8796    0.8785  0.7470 10.2206  0.0000       7.21774  0.0228   0.0187   0.0488    0.0789   0.0000      0.973871   438.7926      0.548340       17.2571      0.778667      -2.01948      -1.79789       1.16001       1.59620       1.75491       1.79195       1.85204       1.72532
  24   9 2314.4128    1.2334  0.8367 10.8217  0.0000       4.73789  0.0248   0.0244   0.0506    0.0861   0.0000      0.826639   439.2463       2.58491       17.3484     -0.508082      -4.42602      0.141050       1.24384       1.67078       1.76550       1.87762       1.82277       1.82260
  24  10 2467.1062    1.6887  0.9160 11.5399  0.0000       3.13516  0.0269   0.0332   0.0538    0.0909   0.0000      0.766432   437.1547       1.53649       17.7868       4.54315      -2.32286      -1.10947       1.37493       1.82976       1.87558       2.12912       2.09727       2.03406
  24  11 2617.7255    2.1670  0.9992 12.1923  0.0000       3.01398  0.0293   0.0424   0.0592    0.0883   0.0000      0.773102   439.2292       3.12412       18.3829      -2.34773      0.722176       3.01866       1.44072       1.94959       1.98964       2.19897       2.16235       2.08738
  24  12 2767.8015    2.7938  0.9853 12.6026  0.0000       3.48734  0.0294   0.0536   0.0553    0.0908   0.0000      0.780702   436.8008       2.48651       12.6085      -3.88268      -3.31472     -0.820938       1.41825       1.89211       1.94647       2.09601       2.09718       1.96838
  24  13 2916.9882    3.4737  0.8895 13.0617  0.0000       1.80768  0.0250   0.0695   0.0517    0.0919   0.0000      0.714075   438.7912       3.87273       12.7734      -1.04020      -4.29514       1.71821       1.28628       1.64257       1.73040       1.91038       1.84303       1.74157
  24  14 3065.0992    4.2410  0.8572 13.0626  0.0000       1.93675  0.0249   0.0825   0.0469    0.1081   0.0000      0.649873   440.7831       5.80735       14.0568       1.45844     -0.667841     -0.578533       1.26713       1.72910       1.75289       1.85917       1.83553       1.79813
  24  15 3212.0847    3.9239  1.1593 13.3854  0.0000       1.82992  0.0349   0.0727   0.0623    0.1081   0.0000      0.758532   438.6007       4.38719       13.6206       3.99452       1.95401      0.118203       1.64340       2.17399       2.23254       2.53200       2.40586       2.33995
  24  16 3358.6127    3.3930  1.7054 12.9916  0.0000       1.15576  0.0423   0.0511   0.0789    0.0705   0.0000      0.452751   437.4226       6.51623       15.4672       1.77237       2.69619      -2.65206       1.87688       2.47626       2.62577       2.83496       2.73817       2.67890
  24  17 3505.0199    2.8139  2.7599 12.3148  0.0000      0.766489  0.0577   0.0339   0.1019    0.0517   0.0000      0.246685   434.1693       6.65124       11.1398       8.48182     -0.153797      -6.79885       2.59211       3.39196       3.70705       3.91531       3.82938       3.75015
  24  18 3651.3419    2.3533  4.1357 11.5405  0.0000      0.794824  0.0702   0.0230   0.1264    0.0437   0.0000      0.131051   437.0607       11.4110       11.5115      -1.35855       3.73109      -8.89703       3.14342       4.24603       4.41440       4.70297       4.66715       4.51930
  24  19 3797.3365    1.9333  5.8163 11.2182  0.0000      0.589611  0.0913   0.0172   0.1611    0.0385   0.0000     0.0998436   428.1159       13.0013       15.4100       2.10694      -2.24062       20.6825       4.05269       5.30846       5.79761       5.94146       6.05192       5.87271
  24  20 3942.7813    1.6165  8.1539 10.8474  0.0000      0.256543  0.1178   0.0127   0.2141    0.0330   0.0000     0.0744187   443.5441       14.1110       7.43870       3.15498       2.62065      -4.62271       4.93910       6.52784       7.02411       7.52950       7.37928       7.28588
  24  21 4088.5510    1.3584 11.1305 10.6571  0.0001      0.269607  0.1671   0.0103   0.2886    0.0303   0.0000     0.0640509   436.7635       13.6019       26.8995       7.96111      -8.21727       15.2363       6.60095       8.67402       9.50578       9.87146       9.98891       9.57809
  24  22 4234.5244    1.1707 13.4863 10.5406  0.0000      0.339703  0.2127   0.0085   0.3537    0.0278   0.0000     0.0704244   451.9438      -1.40850       7.09465       23.1220      -4.77331      -11.6983       7.78904       10.2038       11.2465       11.5443       11.6026       11.1447
  25   4 1489.4526    0.1710  0.1216 10.0855  0.0000       14.5535  0.0122   0.0102   0.0231    0.0277   0.0000       21.2345   439.4979    -0.0218499       19.0167      -1.25049      -2.82728   -0.00366238      0.674228      0.857591      0.916038      0.992918      0.892665      0.990337
  25   5 1674.1108    0.2861  0.2601  9.9436  0.0000       22.3292  0.0139   0.0106   0.0313    0.0363   0.0000       5.13936   439.8132     -0.319587       20.6510      -2.06310      -1.62982     -0.304365      0.812960       1.06690       1.08945       1.11174       1.07249       1.07076
  25   6 1847.9391    0.4256  0.4031  9.9754  0.0000       14.4309  0.0169   0.0122   0.0349    0.0443   0.0000       2.34772   440.7938      -2.95496       17.8646       3.01385      -2.45271      -2.20891      0.931659       1.17221       1.26177       1.28461       1.36277       1.30931
  25   7 2017.0157    0.6280  0.5693 10.1195  0.0000       9.47340  0.0198   0.0149   0.0408    0.0624   0.0000       1.35735   441.3928      0.261414       17.8211     -0.342590      -2.64746       1.02343       1.01248       1.29216       1.48411       1.58052       1.46582       1.42668
  25   8 2181.8574    0.8873  0.7340 10.5339  0.0000       7.12779  0.0240   0.0187   0.0449    0.0731   0.0000       1.02844   439.6575       2.05811       17.0046      -2.25157     -0.286027      0.947781       1.14518       1.55272       1.69410       1.83492       1.78167       1.80094
  25   9 2340.6169    1.3064  0.8370 11.1202  0.0000       5.54783  0.0262   0.0259   0.0490    0.0799   0.0000      0.845649   439.6890       1.14982       15.5399       1.85990     -0.419879      0.524350       1.29178       1.78743       1.91842       2.10423       2.06688       1.90160
  25  10 2494.4695    1.7681  0.9403 11.6733  0.0000       3.97630  0.0272   0.0337   0.0540    0.0879   0.0000      0.822147   438.8462       2.25221       14.6038       2.84992      -3.63517     -0.346286       1.30618       1.62989       1.79470       1.88317       1.87937       1.83183
  25  11 2646.2803    2.3785  0.9323 12.0955  0.0000       1.52962  0.0263   0.0447   0.0507    0.0978   0.0000      0.682174   439.7661       1.92214       14.4021       1.67279      -2.47315       3.49675       1.24654       1.66458       1.84658       1.87790       1.89924       1.76623
  25  12 2797.4397    2.8973  0.9445 12.5973  0.0000       2.78515  0.0271   0.0549   0.0516    0.0940   0.0000      0.688678   437.7632     -0.779858       18.6137       2.45301      0.410597      0.952391       1.34112       1.77856       1.92765       2.08250       2.07714       2.01793
  25  13 2947.4493    3.6686  0.8231 13.0230  0.0000       1.78645  0.0237   0.0720   0.0466    0.0919   0.0000      0.732284   438.5150       3.85863       18.4801       1.07075      -4.33148      -1.08657       1.15137       1.46029       1.62619       1.75935       1.69522       1.63697
  25  14 3096.2796    3.9398  0.9544 13.5016  0.0000       1.39925  0.0272   0.0760   0.0556    0.0893   0.0000      0.722726   439.5808       5.90137       13.6561       2.44881      -1.15861       2.30541       1.35284       1.65925       1.79176       2.01874       1.86874       1.87553
  25  15 3244.0051    3.7975  1.3028 13.4682  0.0000       1.52417  0.0373   0.0658   0.0668    0.0895   0.0000      0.638323   439.3196       4.31289       14.7988       2.46770       1.47198       7.54594       1.62202       2.17902       2.35485       2.41361       2.56714       2.48733
  25  16 3391.1604    3.2385  1.8429 12.9253  0.0001       1.06603  0.0454   0.0468   0.0795    0.0662   0.0000      0.415350   439.4924       2.98026       11.3723       7.71652      -1.43443      0.869051       1.88526       2.51456       2.68798       2.98724       2.84049       2.69325
  25  17 3538.2875    2.6857  2.8488 12.2518  0.0000      0.843312  0.0576   0.0313   0.1003    0.0488   0.0000      0.227524   438.5899       2.75717       13.1798       12.0005       2.55215       3.64476       2.41714       3.27311       3.42161       3.76647       3.72676       3.71380
  25  18 3685.1062    2.1744  4.1786 11.7674  0.0000      0.575503  0.0726   0.0218   0.1334    0.0401   0.0000      0.140010   442.0318       4.37082       18.5790      0.723486      -6.82696      -2.84230       3.08614       4.27825       4.45029       4.89009       4.80932       4.56224
  25  19 3831.6656    1.8071  6.4841 11.1655 -0.0013      0.593605  0.0965   0.0150   0.1772    0.0336   0.0000     0.0890454   433.2591       8.48161       9.10900       8.50995      -2.28859      -3.56408       3.95320       5.24505       5.73744       6.04229       6.06588       5.79766
  25  20 3978.0204    1.5523  8.5349 10.8010 -0.0004      0.370062  0.1200   0.0119   0.2198    0.0324   0.0000     0.0705234   430.1621       10.1745       8.59211       1.51421       7.90603      -14.5668       4.91284       6.40350       7.06067       7.37341       7.43445       7.17097
  25  21 4124.3895    1.3091 12.0386 10.6334 -0.0003      0.321335  0.1784   0.0093   0.3059    0.0288   0.0000     0.0668561   447.9178       2.59167       11.4213       21.6000      -3.15528       4.09648       6.52435       8.57151       9.37007       9.80063       9.71747       9.47018
  25  22 4269.8343    1.0707 14.2236 10.5626  0.0000      0.101439  0.2377   0.0076   0.3896    0.0262   0.0000     0.0776536   439.3866       10.1241       15.0432       17.9054      -27.1467      -18.2337       8.04451       10.6335       11.5966       12.4182       12.4795       11.9474
  26   4 1508.7293    0.1668  0.1382  9.9707  0.0000       42.4970  0.0129   0.0097   0.0294    0.0310   0.0000       21.0201   440.7618      0.350935       20.5189      -1.01269      -2.41833     -0.304405      0.697091      0.802811       1.07182       1.15943       1.04739      0.936047
  26   5 1694.0672    0.3006  0.2440  9.9451  0.0000       25.9748  0.0149   0.0109   0.0277    0.0345   0.0000       5.43967   440.5847     -0.662666       19.7044       2.19193      -3.10538     -0.487541      0.863490       1.04713       1.17220       1.13580       1.34003       1.15402
  26   6 1869.0827    0.4680  0.3627  9.9930  0.0000       11.5319  0.0149   0.0134   0.0302    0.0456   0.0000       2.14497   439.1614     -0.978918       19.2583      0.464678     -0.909590      -3.05537      0.812902      0.955767       1.08777       1.22477       1.28043       1.25507
  26   7 2039.8072    0.7033  0.5718 10.0133  0.0000       8.60182  0.0190   0.0159   0.0380    0.0657   0.0000       1.14638   439.2627       1.74595       19.9225     -0.532214      -2.78806       3.42561      0.902875       1.25785       1.35953       1.41538       1.47169       1.36714
  26   8 2206.1236    0.9864  0.7396 10.5308  0.0000       5.60999  0.0219   0.0202   0.0461    0.0748   0.0000      0.955048   440.5898     -0.659123       15.9164       6.26445      -3.05748     -0.448513       1.05466       1.32829       1.39662       1.60383       1.54291       1.45212
  26   9 2366.1696    1.3389  0.9946 11.0345  0.0000       4.64205  0.0292   0.0246   0.0538    0.0878   0.0000      0.819290   440.2412      -1.24435       14.5723       3.02361       2.33315     -0.792495       1.33485       1.71796       1.85556       2.03820       1.89515       1.91555
  26  10 2521.2593    1.8518  1.0690 11.7278  0.0000       3.21785  0.0303   0.0333   0.0575    0.0931   0.0000      0.750849   441.9275      -1.27786       14.1042      0.991917      0.511704      0.111254       1.40114       1.88359       2.01514       2.23916       2.21177       2.09289
  26  11 2674.4331    2.4035  0.9500 12.3872  0.0000       1.88413  0.0281   0.0452   0.0515    0.0859   0.0000      0.771161   439.0868      0.621467       16.4950       1.61870    -0.0548758       1.23306       1.26217       1.65285       1.68655       1.95611       1.90626       1.85186
  26  12 2826.6351    3.1034  0.8078 12.9338  0.0000       2.60915  0.0254   0.0607   0.0433    0.0768   0.0000      0.724581   438.8452       5.01599       17.4595       2.94292      -5.50879      -1.56462       1.26430       1.76716       1.83658       2.01176       1.97307       1.96282
  26  13 2977.5084    3.8562  0.8379 13.1005  0.0000       2.57246  0.0228   0.0740   0.0462    0.0860   0.0000      0.671308   439.9902       3.49546       17.0551       2.81454      0.316554      0.236901       1.07651       1.42950       1.51613       1.62827       1.60874       1.56060
  26  14 3126.9872    3.9172  1.1397 13.1138  0.0002       1.84899  0.0320   0.0685   0.0575    0.1142   0.0000      0.670985   437.5111       3.49744       17.2460       2.32103      -2.48082       1.46800       1.35868       1.83854       2.02127       2.21445       2.18821       2.11407
  26  15 3275.5561    3.6182  1.4107 13.0708 -0.0014       1.91370  0.0367   0.0569   0.0673    0.0872   0.0000      0.554708   442.5203       5.69981       11.3768       4.77805      -3.58225      -1.99831       1.55491       1.98791       2.21490       2.32080       2.27575       2.25693
  26  16 3423.3806    3.1687  2.1008 12.6235  0.0000      0.705670  0.0471   0.0415   0.0823    0.0649   0.0000      0.353415   442.6100       11.5045       14.2054       5.16110       2.25532       3.30066       1.95807       2.53061       2.72453       3.00491       3.00858       2.87250
  26  17 3571.0992    2.5716  3.2361 11.9705  0.0000      0.392686  0.0580   0.0273   0.1079    0.0478   0.0000      0.175435   441.5523       9.21001       15.5104       6.07043       2.83016      -7.32389       2.39524       3.25332       3.43752       3.62657       3.67372       3.51911
  26  18 3718.6049    2.1277  4.9016 11.5054  0.0000      0.500100  0.0776   0.0192   0.1383    0.0369   0.0000      0.105144   435.2690       5.33000       16.1129      -1.11126       6.01341      -1.05044       3.15433       4.15948       4.57774       4.81697       4.66071       4.57485
  26  19 3865.9574    1.7482  6.8748 11.1212  0.0000      0.613826  0.0996   0.0143   0.1825    0.0323   0.0000     0.0814158   433.5297       2.44910       15.6339       13.0275      0.468560       8.28754       4.03967       5.32221       5.79311       6.09953       6.12104       5.99961
  26  20 4012.5250    1.4511  9.0034 10.8069  0.0000      0.432160  0.1281   0.0112   0.2346    0.0305   0.0000     0.0755051   441.0239       17.2771       11.4449       3.32319     -0.889834      -9.09077       4.95188       6.47854       7.15431       7.50955       7.53808       7.28272
  26  21 4158.9381    1.2659 12.3121 10.6123  0.0004      0.114573  0.1861   0.0086   0.3109    0.0272   0.0000     0.0656202   432.0561       6.18013       2.76187       12.1333      -7.53523      -2.50999       6.47835       8.56977       9.20342       9.81416       9.68743       9.44040
  26  22 4306.8579    1.0048 14.5089 10.5515  0.0000      0.541850  0.2444   0.0073   0.3901    0.0242   0.0000     0.0812856   441.3145       32.4824       33.9029      -10.8190       19.8000      -28.0268       7.83180       10.2544       11.3641       11.8219       11.8368       11.6062
  27   4 1527.5887    0.1798  0.1220  9.9527  0.0003       46.0729  0.0125   0.0099   0.0210    0.0311   0.0000       17.2457   440.2548     -0.374009       21.0976    -0.0458183      -2.06971     -0.425973      0.548615      0.812658      0.905721      0.930753      0.955332      0.909765
  27   5 1713.5947    0.3087  0.2644  9.9820  0.0000       10.1919  0.0149   0.0109   0.0296    0.0351   0.0000       4.34711   439.7475      0.392411       20.8216       1.52368      -2.17545      -1.78692       1.02530       1.19718       1.18360       1.17693       1.25656       1.30891
  27   6 1889.8386    0.4762  0.4497  9.9987  0.0000       11.5846  0.0176   0.0125   0.0351    0.0485   0.0000       1.88764   440.9229     -0.513179       20.1046       1.85758      -2.13221     -0.902604      0.887509       1.15458       1.17167       1.31311       1.26031       1.23522
  27   7 2062.1465    0.7045  0.5912 10.3255  0.0000       8.76624  0.0216   0.0159   0.0389    0.0616   0.0000       1.24521   439.2746       2.60608       17.9664      0.776815      -1.48291       3.73013       1.31773       1.79866       2.01445       1.95464       1.82879       1.70144
  27   8 2229.8669    1.0543  0.8016 10.5693  0.0000       6.44294  0.0232   0.0205   0.0456    0.0798   0.0000      0.861005   439.0088       2.25677       17.7887     -0.148451      -2.37327      -4.20701       1.03924       1.32740       1.49850       1.65839       1.55081       1.57450
  27   9 2391.0612    1.4312  0.9160 11.4421  0.0000       3.98236  0.0274   0.0268   0.0514    0.0771   0.0000      0.939415   438.0197    -0.0962113       17.3537       1.63828      -3.01288     -0.810250       1.21798       1.62960       1.80649       1.95339       1.81698       1.84297
  27  10 2547.5723    1.9358  1.0812 11.6609  0.0000       1.13169  0.0298   0.0335   0.0566    0.0971   0.0000      0.736534   439.6290       2.21286       14.0846       2.33568      0.999119      -3.45353       1.24505       1.52491       1.75521       1.81053       1.85354       1.73417
  27  11 2702.1218    2.4952  0.9268 12.4618  0.0000       2.03769  0.0264   0.0465   0.0507    0.0810   0.0000      0.765585   441.2968      0.669381       14.0718      0.827092      0.116369      0.681497       1.17995       1.58368       1.63415       1.80464       1.76933       1.71004
  27  12 2855.4055    3.2623  0.8617 12.9415  0.0000       1.17581  0.0238   0.0620   0.0489    0.0864   0.0000      0.698947   437.8973       3.48941       15.2454      0.270257      -2.92840      -1.18006       1.08346       1.45534       1.56699       1.71336       1.67926       1.65862
  27  13 3007.1431    3.7188  0.9715 13.3883  0.0000       2.36890  0.0264   0.0689   0.0542    0.0793   0.0000      0.707764   438.9425       3.56456       14.7607       1.55116    -0.0297897      -3.10728       1.15644       1.47376       1.57707       1.80639       1.71099       1.70376
  27  14 3157.3530    3.8590  1.1271 13.5528  0.0000       1.45117  0.0312   0.0676   0.0600    0.0839   0.0000      0.737638   439.4445       5.47258       14.6965       3.18117      0.465039      0.914116       1.33124       1.68167       1.90596       1.94475       1.91265       1.96314
  27  15 3306.6157    3.5994  1.5489 13.0264  0.0000       1.41410  0.0374   0.0535   0.0693    0.0777   0.0000      0.464242   441.2031       4.61348       11.8668       1.15101     -0.153529      -1.41249       1.52603       2.04111       2.17777       2.30324       2.32418       2.28489
  27  16 3455.3399    3.0304  2.2963 12.5762  0.0000       1.11265  0.0497   0.0380   0.0871    0.0588   0.0000      0.305753   439.3775       6.81625       18.9227       6.67404      -2.16744      -3.91188       1.92637       2.53696       2.79285       2.96797       3.00083       2.99284
  27  17 3603.6478    2.4065  3.4857 12.1298  0.0000      0.710797  0.0641   0.0254   0.1148    0.0413   0.0000      0.186414   439.5851       10.6942       9.19407      -2.05275       3.22533       5.72730       2.43500       3.33483       3.52842       3.92251       3.75953       3.64306
  27  18 3751.7680    2.0695  5.1265 11.4271  0.0000      0.380774  0.0781   0.0178   0.1395    0.0368   0.0000      0.103275   439.9713       5.81196       19.4717       5.84868      -6.39559    0.00340866       3.12304       4.06315       4.43447       4.78939       4.79924       4.67063
  27  19 3899.6649    1.6937  7.2752 11.0781  0.0000      0.497281  0.1022   0.0132   0.1861    0.0308   0.0000     0.0757725   440.0841      -3.59720       12.4709       8.03485       5.12696       12.2731       3.93936       5.18774       5.76635       6.02404       6.04123       6.05541
  27  20 4046.8623    1.4189 10.4977 10.7897 -0.0001      0.365271  0.1470   0.0101   0.2632    0.0285   0.0000     0.0678968   445.5704       8.76361       3.05787      -2.30740       2.77248     -0.801193       5.20029       6.83102       7.60593       8.20029       8.02019       7.78010
  27  21 4193.8358    1.1926 12.5318 10.6483  0.0004      0.192438  0.1903   0.0080   0.3234    0.0258   0.0000     0.0739366   434.6961       7.33529       1.77377       8.97278       2.66922       18.6053       6.26194       8.23311       9.27148       9.69442       9.77265       9.20111
  28   3 1342.6750    0.1080  0.0841 10.0771  0.0000       33.5928  0.0225   0.0095   0.0279    0.0252   0.0000       65.3011   439.4501      0.225570       22.1920      -2.23049      -1.47783     -0.428162      0.873210      0.999771       1.44884       1.54290       1.20170       1.51662
  28   4 1546.0459    0.1971  0.1501 10.0304  0.0000       34.6203  0.0106   0.0098   0.0259    0.0295   0.0000       14.0790   440.4293      0.133447       19.9736     -0.290552      -2.79590      0.778583      0.531154      0.751243      0.801071      0.940228      0.964981      0.913208
  28   5 1732.7883    0.3363  0.3382  9.9653  0.0000       14.1265  0.0152   0.0103   0.0324    0.0355   0.0000       3.32836   440.8993      -1.31726       19.8882      -1.23445      -1.57123       2.26179      0.714475      0.972194       1.04211       1.13791       1.14599       1.11405
  28   6 1910.2277    0.4936  0.4376 10.0460  0.0000       12.9350  0.0166   0.0126   0.0338    0.0466   0.0000       1.95917   438.0005      0.539874       19.1380     -0.325768      -1.02108      0.935608      0.776069       1.08932       1.15068       1.21522       1.28038       1.12749
  28   7 2083.9951    0.7571  0.6664 10.1388 -0.0002       8.44426  0.0206   0.0155   0.0402    0.0710   0.0000       1.08726   440.4765     -0.499462       19.6426       2.29811     -0.995382      -1.47106      0.964697       1.33433       1.39648       1.58651       1.56770       1.52659
  28   8 2252.8596    1.0753  0.8036 10.9103  0.0000       4.15095  0.0240   0.0208   0.0470    0.0715   0.0000      0.941973   441.2681       3.83934       18.3848       2.09543      -1.89092     -0.557450       1.03469       1.37194       1.60411       1.72917       1.67817       1.74276
  28   9 2415.4390    1.5051  0.9688 11.4567  0.0000       4.95706  0.0276   0.0272   0.0526    0.0802   0.0000      0.830466   439.7684       1.87112       14.8158       5.06328       1.44366      -1.46866       1.15442       1.52816       1.65608       1.83172       1.85488       1.80278
  28  10 2573.4411    2.0644  1.0632 11.8837  0.0000       3.40036  0.0289   0.0355   0.0560    0.0912   0.0000      0.731671   441.2389       2.94941       14.6383       1.77944     -0.389518      0.985971       1.22831       1.67853       1.80873       1.91627       1.87596       1.83051
  28  11 2729.4115    2.6479  0.9722 12.6113  0.0000       2.20688  0.0263   0.0479   0.0515    0.0802   0.0000      0.725055   439.9775       4.39970       15.5442      -2.26351      -3.95521      -1.70267       1.09325       1.39401       1.55858       1.70692       1.63871       1.61239
  28  12 2883.7589    3.4617  0.8289 13.2905  0.0000       3.14634  0.0230   0.0665   0.0464    0.0753   0.0000      0.796033   439.5721       5.46168       14.2887       1.89779       1.10028      0.891223       1.01481       1.29079       1.41630       1.54837       1.58191       1.60338
  28  13 3036.3157    4.0660  1.0130 13.1892  0.0000       1.05180  0.0269   0.0700   0.0507    0.0967   0.0000      0.635911   438.8206       1.31718       16.6424       2.14271      -2.24214      -2.15772       1.14840       1.55431       1.59368       1.80111       1.78401       1.70230
  28  14 3187.3036    3.8990  1.0541 13.5763  0.0000       2.17860  0.0290   0.0690   0.0550    0.0822   0.0000      0.761370   438.6044       3.74617       14.8600       5.72649      -1.03343      0.589705       1.18938       1.52205       1.73088       1.86189       1.85033       1.83004
  28  15 3337.3506    3.5271  1.5739 13.1515  0.0000      0.390429  0.0379   0.0521   0.0713    0.0741   0.0000      0.484781   440.6403       7.65035       13.8307       2.19628    -0.0908370       2.64997       1.50736       2.07972       2.17577       2.32186       2.27992       2.28604
  28  16 3487.0038    2.9118  2.4059 12.4491  0.0000       1.17878  0.0490   0.0351   0.0868    0.0575   0.0000      0.241533   441.1012      -1.07871       18.3708       1.36278       1.87181       1.87314       1.88190       2.53124       2.69466       2.91331       3.01334       2.91947
  28  17 3635.9654    2.3707  3.8382 11.8461  0.0000      0.704883  0.0640   0.0231   0.1170    0.0419   0.0000      0.155132   440.0389       8.46521       10.7483       10.5549      -1.63620      0.157043       2.40202       3.15021       3.46032       3.70068       3.74652       3.67543
  28  18 3784.6146    1.9933  5.4484 11.4030  0.0000      0.364363  0.0811   0.0166   0.1456    0.0339   0.0000     0.0994134   442.2887       3.02719       15.3558       7.70069      -3.14806       3.10601       3.04427       4.02090       4.41772       4.73204       4.73880       4.65583
  28  19 3933.0411    1.6140  7.9853 11.0777  0.0000      0.438592  0.1129   0.0123   0.2002    0.0287   0.0000     0.0724519   446.3447       4.77987       7.46833      -5.27932      -8.68055       10.3585       4.09311       5.50884       6.09931       6.52862       6.53243       6.42471
  28  20 4081.0290    1.3689 10.5369 10.8061  0.0002      0.387560  0.1510   0.0097   0.2580    0.0273   0.0000     0.0690765   440.3251       11.3828       17.5842       5.34830      -24.2697      -11.4595       5.06581       6.90653       7.44309       7.91728       7.99016       7.77851
  28  21 4228.3383    1.1305 13.5829 10.6586  0.0000      0.224520  0.2155   0.0074   0.3455    0.0244   0.0000     0.0778948   443.3588       20.4157       24.9908      -3.32776      -2.91231       3.21332       6.59358       8.64734       9.64117       10.2452       10.2484       10.1214
  29   4 1564.1600    0.2007  0.1626  9.9950  0.0000       20.4891  0.0109   0.0091   0.0246    0.0285   0.0000       12.1052   440.6855     -0.529954       21.2125      0.190708      -2.89254     -0.244857      0.496033      0.703836      0.735680      0.788197      0.867825      0.852403
  29   5 1751.5999    0.3369  0.3653  9.9719  0.0000       12.6458  0.0173   0.0099   0.0336    0.0383   0.0000       3.17014   440.5414      -1.27171       19.3920    -0.0361483      -3.36614      -1.02950       1.00546       1.53217       1.47561       1.73270       1.73856       1.80000
  29   6 1930.2712    0.5466  0.4498 10.0681  0.0000       13.5230  0.0163   0.0135   0.0319    0.0471   0.0000       1.74335   440.5890       1.33001       20.5726       1.21845      -1.09765     -0.653922      0.762956       1.07294       1.11494       1.24929       1.28706       1.25489
  29   7 2105.4332    0.7720  0.6743 10.4990  0.0000       10.9089  0.0213   0.0161   0.0416    0.0584   0.0000       1.25767   438.7997      0.358160       18.4368      -2.01708       2.26167     -0.395314      0.921057       1.16504       1.26091       1.45008       1.38263       1.42620
  29   8 2275.4611    1.1714  0.8477 10.8958  0.0000       4.04825  0.0237   0.0216   0.0470    0.0787   0.0000      0.870826   440.8837      0.984912       19.4733       1.73087      -5.75451      -1.65738      0.998433       1.27728       1.37219       1.54172       1.54838       1.49623
  29   9 2439.1663    1.6140  0.9743 11.4580  0.0000       4.21449  0.0283   0.0283   0.0494    0.0841   0.0000      0.785469   439.5618       1.80474       17.8209       2.70628      -1.29929      -1.55391       1.18392       1.54096       1.57578       1.79239       1.78452       1.68967
  29  10 2598.7719    2.1478  1.0783 12.0293  0.0000       3.16848  0.0298   0.0363   0.0539    0.0876   0.0000      0.771618   440.5249       3.12642       20.8708      -1.94360      -2.31996      0.583264       1.13856       1.48844       1.60288       1.69924       1.71966       1.71374
  29  11 2756.1879    2.8022  0.9056 12.7323  0.0000       2.41958  0.0246   0.0510   0.0489    0.0740   0.0000      0.760776   439.2722       3.86626       16.4901     -0.852302      -1.15877     -0.502793       1.03641       1.35906       1.52074       1.66683       1.65545       1.61603
  29  12 2911.7340    3.5102  0.8919 13.1436  0.0000       2.75876  0.0240   0.0640   0.0474    0.0832   0.0000      0.840252   440.9517       2.76215       13.9853       1.14993     -0.988795      -2.68216       1.05271       1.39705       1.54297       1.64399       1.57529       1.55620
  29  13 3064.9928    4.0884  0.9297 13.5665  0.0000      0.112565  0.0257   0.0735   0.0486    0.0835   0.0000      0.722840   440.0243       1.08321       17.7302       3.18216     -0.440617       2.66391       1.12318       1.48166       1.62590       1.69134       1.68686       1.69762
  29  14 3216.8416    3.8542  1.3009 13.2381  0.0000       1.22641  0.0341   0.0602   0.0608    0.0860   0.0000      0.523208   439.6687       2.41527       11.6386       1.67962      -1.31639      0.886292       1.32700       1.73473       1.78191       1.99453       1.97257       1.99637
  29  15 3367.7485    3.3338  1.7620 13.0832  0.0000       1.39506  0.0405   0.0466   0.0739    0.0631   0.0000      0.406081   435.3674       6.91012       13.1924       2.80304      0.271125      -1.41491       1.50890       2.01500       2.13201       2.33162       2.36637       2.33931
  29  16 3518.0341    2.7519  2.6287 12.4540  0.0000      0.870874  0.0523   0.0317   0.0923    0.0509   0.0000      0.256322   439.6281       10.1264       10.0882      -3.02172     -0.804784      -1.93271       1.91876       2.59845       2.77588       3.05668       3.18265       3.13572
  29  17 3667.7840    2.2629  4.1516 11.6786  0.0000      0.562775  0.0660   0.0207   0.1206    0.0397   0.0000      0.133142   439.4000       3.77336       14.5482       11.7696     -0.258084      0.185906       2.43903       3.23132       3.55106       3.71199       3.83738       3.72386
  29  18 3817.2969    1.8985  6.0967 11.1913  0.0000      0.509337  0.0848   0.0148   0.1548    0.0333   0.0000     0.0849764   440.1910       8.36715       14.2138      0.983107      -3.77093      -3.62596       3.11854       4.01437       4.55405       4.64245       4.75853       4.73231
  29  19 3965.9675    1.5462  8.4731 11.0019  0.0000      0.377361  0.1156   0.0114   0.2112    0.0279   0.0000     0.0725348   428.7949      -1.36672       15.0241       3.32524       1.39099       1.22649       4.08471       5.29783       5.91198       6.25644       6.40850       6.20983
  29  20 4114.6347    1.3224 10.9949 10.7654  0.0014      0.299763  0.1594   0.0091   0.2666    0.0266   0.0000     0.0678515   436.5883       4.16743       7.69555      -17.2611      -5.30688       2.23922       5.08710       6.84089       7.54351       8.01835       8.20472       7.94548
  29  21 4262.9992    1.0412 13.7681 10.6810 -0.0008      0.302041  0.2304   0.0070   0.3621    0.0231   0.0000     0.0835404   443.3941      -13.8602       11.6802     -0.336222       3.11074       3.68743       6.66444       8.77269       9.84261       10.3615       10.5410       10.1270
  30   4 1581.9217    0.2089  0.1714  9.9928  0.0000       32.4860  0.0111   0.0091   0.0235    0.0294   0.0000       10.6065   440.8186     -0.662067       21.0031      0.176409      -2.02323     -0.484450      0.546763      0.692044      0.732222      0.867197      0.916217      0.855748
  30   5 1770.0922    0.3754  0.3310  9.9819  0.0000       17.2564  0.0139   0.0109   0.0297    0.0371   0.0000       2.96822   440.8421     -0.914290       20.0302      0.369898      -1.40536     -0.273808      0.817412       1.20028       1.43695       1.64757       1.64499       1.46551
  30   6 1950.0101    0.5525  0.5420  9.9709  0.0000       8.71507  0.0189   0.0123   0.0366    0.0544   0.0000       1.43247   440.4567       1.26019       19.5251       1.36091      -3.92691     -0.448177      0.847776       1.11955       1.22912       1.27779       1.25727       1.20390
  30   7 2126.4525    0.8531  0.7316 10.1407  0.0000       6.07409  0.0216   0.0159   0.0401    0.0745   0.0000      0.969210   440.4768       1.43338       19.5401       2.17781     -0.657941       1.41980      0.920811       1.09906       1.28054       1.40331       1.38189       1.39083
  30   8 2297.5292    1.2337  0.9430 11.0005  0.0000       7.52156  0.0260   0.0220   0.0499    0.0752   0.0000      0.889960   441.5347       3.37363       21.7987      -2.08350      -2.74374       2.46887       1.02541       1.31454       1.46315       1.60948       1.60499       1.59952
  30   9 2462.3650    1.7324  1.0006 11.5409  0.0000       3.13636  0.0271   0.0294   0.0501    0.0861   0.0000      0.760056   439.9460      0.260008       17.2957       3.54621      0.518693      -1.17339       1.06790       1.34209       1.46219       1.65261       1.67426       1.65324
  30  10 2623.5865    2.2215  1.0717 12.0856  0.0000       3.40809  0.0290   0.0367   0.0525    0.0863   0.0000      0.723317   441.5013       2.81094       16.5431       3.63359      -4.38051       2.30812       1.09550       1.44635       1.57868       1.71376       1.73773       1.73841
  30  11 2782.5454    2.9303  0.8934 12.7203  0.0000       3.07736  0.0242   0.0517   0.0449    0.0762   0.0000      0.722226   438.0037       3.58470       17.9117       4.58681      -2.59993       1.86461      0.959843       1.26558       1.34787       1.47572       1.43884       1.44989
  30  12 2939.1725    3.7198  0.8001 13.3188  0.0000       2.25362  0.0222   0.0685   0.0410    0.0728   0.0000      0.752496   440.7088       3.89861       16.5490       1.55641      0.594955     -0.877836      0.894781       1.14540       1.29249       1.39055       1.35708       1.42457
  30  13 3093.4080    4.0663  0.9625 13.4251  0.0000       1.20257  0.0256   0.0700   0.0483    0.0858   0.0000      0.683363   441.5558       3.55069       12.6312       1.62868       3.00556       3.20368       1.01544       1.28859       1.47914       1.57816       1.60439       1.59782
  30  14 3246.0590    3.8803  1.3138 13.3591  0.0000       1.38615  0.0336   0.0600   0.0605    0.0784   0.0000      0.578251   439.4758      0.923995       13.0163       1.76148      -3.25974       1.65214       1.22766       1.58660       1.76417       1.89417       1.86226       1.83110
  30  15 3397.8366    3.1632  1.7883 13.2211  0.0000       1.72216  0.0426   0.0452   0.0771    0.0568   0.0000      0.442160   439.2607       5.49017       13.2564       2.66821       3.20569       2.39915       1.52526       1.99957       2.10686       2.24479       2.26479       2.30916
  30  16 3549.0571    2.6502  3.1010 12.2363 -0.0017       1.17635  0.0560   0.0275   0.0999    0.0426   0.0000      0.207110   437.3112       7.15892       14.0501       4.66066       1.04825       4.88739       1.92198       2.65287       2.84459       3.06957       3.02751       2.99645
  30  17 3699.5597    2.2050  4.4891 11.6394  0.0000      0.856400  0.0705   0.0196   0.1235    0.0374   0.0000      0.129068   440.3559       5.02656       21.2557       4.61987      -5.59401       3.63347       2.49033       3.30476       3.58898       3.93498       3.97274       3.97097
  30  18 3849.2628    1.8155  6.6822 11.1428  0.0000      0.405573  0.0918   0.0135   0.1654    0.0304   0.0000     0.0852350   442.7269       11.6009       17.6158      -5.86145      -9.86323      -14.0712       3.14655       4.10848       4.55108       4.85253       4.96402       4.87121
  30  19 3998.8571    1.5187  9.2214 10.8914  0.0000      0.323136  0.1251   0.0104   0.2223    0.0274   0.0000     0.0678742   437.7781       2.49631       17.5704      -5.84190      -11.8975       7.55920       4.12650       5.57005       6.08510       6.53589       6.65436       6.56882
  30  20 4147.9854    1.2570 11.8152 10.7368  0.0004      0.314645  0.1747   0.0083   0.2897    0.0255   0.0000     0.0696640   433.7489       10.6324       11.7947       9.72683     -0.908480      -7.19980       5.17256       6.92178       7.77100       8.22883       8.36534       8.21992
  30  21 4296.6677    1.0120 14.3399 10.6165 -0.0011      0.340131  0.2404   0.0066   0.3743    0.0226   0.0000     0.0847388   447.7957       15.7550       32.1095       14.5289      -20.2160       5.20258       6.71803       8.99191       10.0134       10.6586       10.7228       10.5682
  31   3 1393.1262    0.1176  0.1060 10.0403  0.0000       10.5712  0.0157   0.0078   0.0260    0.0236   0.0000       43.1085   441.1753      -1.38359       23.5948     -0.925960     -0.879202     -0.728791      0.875963       1.12281       1.22014       1.25791       1.32631       1.08840
  31   4 1599.3484    0.2243  0.2039  9.9757  0.0000       22.1968  0.0125   0.0088   0.0246    0.0291   0.0000       8.28941   440.1143   -0.00591399       21.9715       1.46632      -3.24478      0.459777      0.624649      0.808870      0.944927       1.08950       1.08762       1.14047
  31   5 1788.3103    0.3999  0.3586  9.9787  0.0000       16.3079  0.0144   0.0110   0.0296    0.0371   0.0000       2.58273   441.3817      -1.53051       19.9638      0.128953      -1.66909     -0.354637      0.641827      0.899865      0.951747       1.00003       1.07222       1.01434
  31   6 1969.5067    0.6152  0.5395 10.0566  0.0000       9.84138  0.0169   0.0133   0.0352    0.0528   0.0000       1.34880   440.9499      0.986833       20.9251      0.390329      -4.59018    -0.0651455      0.774372       1.00266       1.10948       1.18982       1.18276       1.13539
  31   7 2147.1184    0.8868  0.7194 10.4141  0.0000       8.23711  0.0199   0.0171   0.0417    0.0645   0.0000       1.04472   441.1573     -0.508420       20.5299      0.345806      -4.16552      -1.72112      0.824341       1.02894       1.11524       1.27225       1.29328       1.28228
  31   8 2319.0176    1.2831  0.9803 10.9131  0.0000       4.13834  0.0267   0.0215   0.0486    0.0850   0.0000      0.800945   440.1333     -0.420223       18.0540      -1.74321     -0.496215       2.15577       1.02016       1.30574       1.43746       1.53757       1.50841       1.52346
  31   9 2485.1133    1.7277  1.1137 11.6863 -0.0000       3.43908  0.0299   0.0283   0.0567    0.0814   0.0000      0.785879   442.7415     -0.489333       18.7469      0.659872      -1.75403       2.79323       1.10309       1.48838       1.55814       1.74618       1.73582       1.71779
  31  10 2647.9158    2.3527  1.0033 12.2359  0.0000       3.70572  0.0263   0.0396   0.0492    0.0824   0.0000      0.698990   438.2559      -1.04542       17.2265    -0.0470927      -1.63139      -1.81136       1.02173       1.29862       1.49122       1.62427       1.65155       1.67324
  31  11 2808.4238    3.0715  0.9179 12.8333  0.0000       3.01296  0.0237   0.0536   0.0462    0.0776   0.0000      0.727851   438.9923       4.94333       16.9262       2.76940      -2.36413      -1.21678      0.921108       1.22528       1.28269       1.45848       1.39682       1.41537
  31  12 2966.2056    3.8480  0.8665 12.9957  0.0000       1.41578  0.0218   0.0667   0.0431    0.0867   0.0000      0.642223   440.2225       2.11013       13.7595       4.09815      -3.83152     -0.750628      0.880492       1.14716       1.24230       1.35939       1.37503       1.37646
  31  13 3121.3795    4.0994  1.0744 13.5134  0.0001       2.25629  0.0279   0.0674   0.0531    0.0854   0.0000      0.741364   440.2796       5.67165       14.1499       1.02310       2.44426       1.36739       1.00873       1.33342       1.41027       1.59153       1.61564       1.61337
  31  14 3274.8918    3.7043  1.4128 13.3594  0.0014      0.753590  0.0356   0.0553   0.0616    0.0744   0.0000      0.538081   439.3677       6.32479       15.8224       5.87552      -5.38709       2.46609       1.24541       1.65324       1.76034       2.02832       1.97183       1.91105
  31  15 3427.5214    3.0729  2.2572 12.5367  0.0029       1.22429  0.0430   0.0355   0.0822    0.0531   0.0000      0.259783   440.4865       7.96439       11.2423       5.58636       1.95490       3.53349       1.48745       1.96243       2.15611       2.28462       2.33983       2.28505
  31  16 3579.5584    2.5695  3.5115 12.0130  0.0000       1.10258  0.0569   0.0245   0.1039    0.0406   0.0000      0.157980   440.0984       6.34359       12.5843       7.55344     -0.218584      -2.35491       1.95021       2.58790       2.85260       3.12083       3.06860       3.04782
  31  17 3730.7278    2.1076  4.9675 11.5505  0.0000      0.826208  0.0728   0.0177   0.1324    0.0350   0.0000      0.111265   439.1820       1.25027       9.99288       6.09185      -4.88779      -4.27133       2.48721       3.28220       3.59458       3.90270       3.92538       3.91280
  31  18 3881.1656    1.7581  7.2207 11.0622  0.0001      0.465293  0.0958   0.0123   0.1721    0.0290   0.0000     0.0775241   435.0875       6.90374       20.5307       7.82938      -1.60109     -0.847282       3.21295       4.20287       4.70187       4.92273       4.90049       4.94049
  31  19 4031.3318    1.4476  9.8993 10.8280 -0.0003      0.467652  0.1353   0.0094   0.2329    0.0267   0.0000     0.0697747   438.3605       8.68705       11.0781       5.83667      -3.80751       7.59707       4.17608       5.58148       6.12812       6.56527       6.63413       6.58946
  31  20 4181.0746    1.2274 13.3974 10.7074  0.0000      0.251657  0.2026   0.0073   0.3170    0.0243   0.0000     0.0679764   439.6498       9.77703       6.38094      -17.4906       15.9064       15.6385       5.63482       7.47716       8.19571       8.84373       8.91925       8.87588
  31  21 4330.9360    0.9806 15.4335 10.5821  0.0000      0.564102  0.2531   0.0063   0.3856    0.0216   0.0000     0.0855907   432.8992       9.71319       25.0689      -3.18436      -10.6647       14.6947       6.61301       8.67420       9.82681       10.1980       10.7580       10.3098
  32   4 1616.4648    0.2445  0.2042  9.9886  0.0000       27.3588  0.0116   0.0095   0.0253    0.0285   0.0000       7.42241   441.0735     -0.929948       20.1251      0.649642      -3.06468     -0.608078      0.539118      0.676693      0.846891      0.829028      0.848511      0.928689
  32   5 1806.2220    0.4320  0.3628  9.9613  0.0000       12.2515  0.0139   0.0114   0.0283    0.0377   0.0000       2.28915   440.7901     -0.935016       20.4877      0.297703      -3.24609       1.62477      0.678902      0.878210       1.00154       1.10043       1.10951      0.967916
  32   6 1988.7342    0.6330  0.5653 10.0821  0.0000       10.5300  0.0181   0.0134   0.0358    0.0559   0.0000       1.30359   439.8372    -0.0734000       20.3498      0.263177      -1.00005      0.647630      0.819778       1.12656       1.22981       1.29031       1.25148       1.21351
  32   7 2167.4626    0.9420  0.7468 10.3655  0.0000       7.68248  0.0205   0.0170   0.0407    0.0715   0.0000      0.912279   441.5087     -0.334164       20.5235      -1.02226      -1.42243    -0.0841868      0.798285       1.09699       1.17359       1.22296       1.27564       1.29766
  32   8 2340.2109    1.3365  0.9968 11.0259 -0.0000       5.29905  0.0267   0.0220   0.0484    0.0813   0.0000      0.784956   441.0748      0.849413       19.9732      0.320807      -4.08632      -1.45912      0.998580       1.36178       1.45974       1.63585       1.61225       1.64237
  32   9 2507.3986    1.9039  1.2532 11.3061  0.0000       3.60575  0.0308   0.0279   0.0552    0.1001   0.0000      0.660421   439.3892       3.45413       19.5869      0.150019     0.0550495       2.79666       1.03606       1.33271       1.49723       1.62030       1.66798       1.68055
  32  10 2671.6648    2.5069  0.9603 12.3971  0.0000       1.41084  0.0246   0.0416   0.0476    0.0789   0.0000      0.774228   439.3286       2.24212       17.4552       3.85635      -5.88298       3.38195      0.924762       1.23206       1.28962       1.47034       1.45961       1.47879
  32  11 2833.7333    3.1697  0.9696 12.8832  0.0000      0.837205  0.0245   0.0529   0.0480    0.0745   0.0000      0.675327   440.9756       4.00176       17.5183     -0.448330      -3.37561      0.114389      0.871675       1.15428       1.22835       1.39194       1.35332       1.35764
  32  12 2992.7716    3.8380  0.9618 13.1298  0.0000       2.44135  0.0241   0.0630   0.0449    0.0823   0.0000      0.560653   439.4233       3.76819       17.9083      0.612788      -1.27515      0.453773      0.885452       1.20959       1.24448       1.43694       1.35784       1.43948
  32  13 3148.9978    4.1201  1.0905 13.5522  0.0000       2.98462  0.0287   0.0672   0.0525    0.0837   0.0000      0.728395   439.5617       2.24939       14.8091       1.35027     -0.895988      -2.81612       1.02635       1.40043       1.41769       1.55957       1.55635       1.60382
  32  14 3303.3828    3.5825  1.5431 13.3337  0.0000      0.770551  0.0366   0.0506   0.0673    0.0663   0.0000      0.555341   440.4971       4.07645       17.0779       5.67201       1.67791      0.266185       1.25188       1.57831       1.81371       1.92177       1.89530       1.93694
  32  15 3456.7735    2.9812  2.3682 12.6912  0.0000      0.735510  0.0469   0.0339   0.0827    0.0465   0.0000      0.278450   440.1349       1.51669       14.9251       4.70592      -3.22566       2.45488       1.53347       1.99501       2.26179       2.47007       2.39905       2.55455
  32  16 3609.5231    2.4429  3.7021 12.0039  0.0000      0.560318  0.0604   0.0226   0.1051    0.0380   0.0000      0.145354   440.8367       6.44183       15.0178       3.22495     -0.658610       1.53257       2.01281       2.66755       2.90391       3.16352       3.17257       3.14251
  32  17 3761.6897    2.0906  5.6182 11.3775  0.0000      0.736175  0.0756   0.0159   0.1391    0.0321   0.0000     0.0885645   440.7300       7.54407       13.1837      0.517818       2.66954       7.01224       2.49685       3.27847       3.59179       3.93422       3.88040       3.87113
  32  18 3912.9005    1.6972  7.6788 11.0211  0.0000      0.508713  0.1011   0.0118   0.1785    0.0286   0.0000     0.0739848   436.0322       2.16715       15.9194       1.46419      -8.56814       9.71462       3.25855       4.27843       4.75707       5.12738       5.24277       5.16622
  32  19 4063.4387    1.4253 10.3536 10.7752  0.0002      0.379821  0.1410   0.0090   0.2400    0.0268   0.0000     0.0685738   437.3404       8.48681       24.2993       4.55208     -0.856880       4.10872       4.16540       5.51874       6.05407       6.47113       6.60319       6.50936
  32  20 4213.6636    1.1387 13.3934 10.7433 -0.0011      0.274767  0.2097   0.0070   0.3309    0.0231   0.0000     0.0782636   434.9918       16.2009       18.9982       1.52710      -2.44159       11.1605       5.60243       7.36081       8.27096       8.84236       8.92472       8.88375
  33   3 1425.4306    0.1481  0.1187 10.0360  0.0000       25.3131  0.0108   0.0087   0.0262    0.0237   0.0000       26.0740   441.1795     -0.951309       20.9422     -0.215383      -3.20356     -0.459908      0.519524      0.640237      0.713392      0.820583      0.808114      0.799279
  33   4 1633.2364    0.2642  0.2179  9.9982  0.0000       12.3459  0.0112   0.0092   0.0232    0.0285   0.0000       5.90662   439.9796      0.500942       21.2577     -0.485978      -3.08986      -1.76393      0.480238      0.592985      0.711080      0.725168      0.726649      0.732180
  33   5 1823.8765    0.4486  0.3957 10.0956  0.0000       10.9210  0.0148   0.0113   0.0298    0.0384   0.0000       2.09535   440.5966     -0.468571       22.5057     -0.577984      -1.51684     -0.545375      0.643760      0.878617      0.896008       1.02913       1.01278      0.983163
  33   6 2007.7083    0.6655  0.6047 10.0791  0.0000       8.83437  0.0175   0.0133   0.0367    0.0573   0.0000       1.20772   441.1076      0.278826       21.3210      0.121827      -3.06098      0.772383      0.689679      0.923098      0.945451       1.08162       1.09336       1.07766
  33   7 2187.4939    0.9501  0.8095 10.5444  0.0000       8.26802  0.0222   0.0167   0.0438    0.0686   0.0000      0.945224   441.1812     -0.340329       20.2521      -1.63413      -3.80700       2.33644      0.788782       1.08143       1.23588       1.29826       1.30669       1.30814
  33   8 2360.9414    1.4089  1.0026 11.0541  0.0000       4.41049  0.0254   0.0226   0.0481    0.0834   0.0000      0.762668   440.6594      -1.16168       19.6468      0.264226     -0.784153       1.02134      0.887986       1.14169       1.25262       1.39410       1.44995       1.37863
  33   9 2529.2236    1.9108  1.1027 11.9746  0.0000       2.65667  0.0281   0.0308   0.0562    0.0767   0.0000      0.780837   439.1328      0.151537       20.9550       1.38122      -3.78604      0.957080      0.972680       1.31432       1.43832       1.58157       1.54307       1.50382
  33  10 2695.0893    2.5758  1.0253 12.6581  0.0000       2.48379  0.0271   0.0420   0.0487    0.0731   0.0000      0.768061   439.6930       1.29373       19.3635      0.252569      -1.06188      0.261093      0.932567       1.18837       1.32664       1.44582       1.43849       1.44510
  33  11 2858.6378    3.4265  0.9482 12.9287  0.0000       1.66794  0.0233   0.0561   0.0453    0.0838   0.0000      0.646221   440.0370       1.89722       19.6450       1.09627      -1.42955      -1.60672      0.842823       1.13608       1.19826       1.33690       1.36707       1.32356
  33  12 3018.8498    3.9715  0.9143 13.3743 -0.0001       1.93250  0.0237   0.0656   0.0418    0.0800   0.0000      0.628976   440.5755       4.17191       17.0875       5.48031     -0.376036       1.26336      0.904953       1.17095       1.23834       1.43269       1.41959       1.48436
  33  13 3176.0639    4.0058  1.2126 13.5331 -0.0020      0.964102  0.0300   0.0618   0.0576    0.0765   0.0000      0.648606   440.9213       3.73852       16.3351       1.01233      -1.04682      -1.28360       1.00113       1.36922       1.47993       1.57233       1.57958       1.60241
  33  14 3331.5628    3.5708  1.7014 13.1267  0.0003       1.48969  0.0371   0.0465   0.0678    0.0625   0.0000      0.428527   438.7439       7.56376       17.8283       1.47122      -3.85297       5.45249       1.18973       1.63024       1.77686       1.96600       1.93734       1.94051
  33  15 3485.8463    2.9664  2.4643 12.5968  0.0000      0.541186  0.0461   0.0325   0.0824    0.0479   0.0000      0.260680   437.4632       7.93971       16.6738      -1.09822     -0.333414       2.18920       1.51221       2.01135       2.18443       2.36281       2.46499       2.46691
  33  16 3639.3562    2.3659  3.8851 11.9151  0.0000      0.568206  0.0597   0.0208   0.1103    0.0354   0.0000      0.137227   440.1045       6.01922       13.4713       1.38725      -3.08939      -1.92375       1.91177       2.58143       2.76158       3.02644       3.07157       3.05162
  33  17 3792.1654    1.9802  6.1879 11.2646  0.0000      0.516924  0.0801   0.0142   0.1475    0.0306   0.0000     0.0809172   436.0607       6.31538       13.6528      0.377677      -4.25085      -1.06142       2.55546       3.33474       3.69451       3.98581       4.04998       4.10814
  33  18 3944.0433    1.6256  8.3845 11.0280 -0.0002      0.445819  0.1086   0.0108   0.1936    0.0270   0.0000     0.0696199   444.2429       10.2493      -1.99297       3.86036       1.81727       10.4749       3.32657       4.35043       4.81888       5.19402       5.19781       5.20239
  33  19 4095.5036    1.3873 11.6794 10.7566  0.0002      0.452651  0.1556   0.0080   0.2665    0.0253   0.0000     0.0646430   440.1163       5.20201       10.7237       11.4313      -14.8354      -7.54878       4.27398       5.71273       6.33217       6.84851       6.89675       6.91115
  33  20 4246.4847    1.0769 13.3712 10.7568 -0.0021      0.410735  0.2120   0.0067   0.3356    0.0224   0.0000     0.0835577   443.4028       2.13475       28.0510       9.01714       4.24005       6.58169       5.40789       7.39695       8.08348       8.74932       8.80494       8.80763
  34   2 1208.0091    0.0717  0.0462 10.1822  0.0000       36.2438  0.0293   0.0091   0.0186    0.0211   0.0000       260.006   442.5057     -0.815504       20.8670     -0.844735      -3.05485     -0.988853      0.932918       1.09860       1.71684      0.975362       1.39392       1.34275
  34   4 1649.7371    0.2765  0.2045 10.0419  0.0000       18.8538  0.0096   0.0101   0.0246    0.0283   0.0000       5.65805   440.3976      0.167091       20.1622      -1.22494      -2.21897      0.664103      0.409242      0.574602      0.618326      0.800193      0.841105      0.890126
  34   5 1841.3060    0.4745  0.4402  9.9219  0.0000       9.84219  0.0142   0.0111   0.0317    0.0426   0.0000       1.67570   440.3553       1.37373       19.0059     -0.597733      -2.55602    0.00740858      0.593730      0.771408      0.871937      0.887140      0.909738      0.940664
  34   6 2026.4614    0.7126  0.5951 10.1043  0.0000       10.3516  0.0171   0.0140   0.0339    0.0573   0.0000       1.12765   441.2179     -0.247087       22.1996      0.428446      -2.63458     -0.894921      0.673812      0.883861      0.939732       1.04143       1.09617       1.06213
  34   7 2207.1434    1.0123  0.8784 10.3214  0.0000       6.59944  0.0222   0.0166   0.0434    0.0803   0.0000      0.818707   440.9411       1.68604       19.5868       4.42385      -3.02786      -1.48319      0.814586       1.09819       1.21594       1.31422       1.35153       1.35265
  34   8 2381.3389    1.4549  1.0417 11.2956  0.0000       4.20655  0.0268   0.0233   0.0501    0.0760   0.0000      0.794119   441.1402       1.74073       16.9715       1.62095      0.549418       1.91067      0.850169       1.17620       1.23700       1.35324       1.37059       1.33977
  34   9 2550.7605    2.1206  0.9857 12.0028  0.0000       3.42608  0.0246   0.0342   0.0457    0.0792   0.0000      0.698295   441.2608       3.08196       18.8146      -1.42593      -1.29822      0.313363      0.862411       1.10054       1.23371       1.34415       1.37091       1.37474
  34  10 2718.0613    2.6891  1.0588 12.4984  0.0000       2.81009  0.0258   0.0418   0.0494    0.0801   0.0000      0.673119   440.2952       4.03440       17.8347      0.530404      -4.75189       2.08549      0.867474       1.21682       1.29820       1.41668       1.41892       1.44780
  34  11 2883.0346    3.4578  0.9687 13.0462  0.0000       2.43477  0.0237   0.0555   0.0459    0.0782   0.0000      0.701554   440.7898       2.75259       15.5086       1.94835      -1.70013     -0.846423      0.816160       1.14396       1.25315       1.37050       1.35784       1.39963
  34  12 3044.4685    4.1718  0.9912 13.3518  0.0001       1.08478  0.0243   0.0654   0.0446    0.0856   0.0000      0.756216   440.4826       3.76531       15.5696       4.39146     -0.953345     -0.828837      0.870186       1.16590       1.21686       1.37928       1.39014       1.41188
  34  13 3202.8047    3.9902  1.2861 13.4493 -0.0003     -0.142034  0.0311   0.0581   0.0556    0.0731   0.0000      0.570949   437.8437       2.59337       18.0479       3.15757      -8.73539      0.207920       1.03550       1.40965       1.53163       1.71461       1.64057       1.69811
  34  14 3359.3031    3.4729  1.8545 13.0438 -0.0001      0.994066  0.0379   0.0432   0.0713    0.0578   0.0000      0.312309   441.4282       1.84011       19.4974       4.48057      -3.13941       3.25180       1.22903       1.60295       1.75726       1.88534       1.91571       1.91065
  34  15 3514.5607    2.8543  2.7027 12.3735  0.0000      0.952303  0.0467   0.0292   0.0877    0.0460   0.0000      0.215433   440.5365       6.27104       20.5129       4.91391      0.641008      -4.50053       1.60580       2.18582       2.39809       2.58210       2.65235       2.63169
  34  16 3668.8430    2.2807  4.4432 11.7005  0.0000      0.672676  0.0635   0.0185   0.1157    0.0343   0.0000      0.116290   440.4889       8.53093       17.6060       7.24371      -3.53354      -1.21480       2.00814       2.63471       2.88905       3.13022       3.15203       3.17729
  34  17 3822.4438    1.8959  6.4155 11.2884  0.0000      0.584096  0.0820   0.0134   0.1527    0.0288   0.0000     0.0815955   439.0532       6.52680       21.9823       3.74621      -6.33551       1.04700       2.53214       3.36309       3.68292       4.04216       4.05643       4.05052
  34  18 3975.0460    1.5878  9.0173 10.8908 -0.0009      0.459644  0.1140   0.0099   0.2005    0.0273   0.0000     0.0696903   438.1911       1.86067       11.0747       8.98824      0.409951     -0.571802       3.39223       4.41974       5.01616       5.32544       5.52896       5.43075
  34  19 4126.3583    1.3215 11.9664 10.7296 -0.0001     0.0599288  0.1673   0.0073   0.2705    0.0245   0.0000     0.0676462   449.4781       8.35656       7.88376       13.5699     -0.833072       2.61720       4.31527       5.83533       6.46619       6.89474       7.09709       7.11118
  34  20 4278.5533    1.0646 14.6894 10.6972 -0.0002      0.432516  0.2259   0.0063   0.3522    0.0213   0.0000     0.0773830   437.4240       4.81650       27.9738       11.6110       6.53594     -0.914957       5.42548       7.28689       8.06853       8.79407       8.93943       8.77394
  35   3 1456.6254    0.1631  0.1371  9.9792  0.0000       26.5194  0.0110   0.0082   0.0249    0.0240   0.0000       19.4682   440.9327     -0.133831       20.5734      0.233437      -3.02483     -0.176440      0.440625      0.508064      0.596738      0.665589      0.645059      0.615371
  35   4 1665.9643    0.2887  0.2718  9.8446  0.0000       17.7404  0.0123   0.0088   0.0254    0.0297   0.0000       4.48666   440.9289     -0.116680       22.7460     -0.412386      -2.63598     -0.481727      0.561622      0.677349      0.756133      0.768115      0.741380      0.814993
  35   5 1858.5035    0.4811  0.4770  9.9443 -0.0000       12.0824  0.0156   0.0108   0.0327    0.0425   0.0000       1.73251   440.7649    -0.0774786       20.7007     -0.576158      -2.39443     -0.402086      0.603327      0.822304      0.910721      0.948049       1.02475       1.01276
  35   6 2044.9055    0.7092  0.6334 10.0842  0.0000       9.22865  0.0174   0.0134   0.0370    0.0575   0.0000       1.09354   442.1432      0.514294       20.8863      0.205882      -2.72799     -0.666565      0.627437      0.810900      0.902761      0.976453      0.997080       1.00508
  35   7 2226.5389    1.0633  0.8355 10.6565  0.0000       6.22380  0.0211   0.0180   0.0433    0.0709   0.0000      0.869164   441.5408     -0.292574       23.1858     -0.967902      -2.67520      -1.51199      0.737135      0.988164       1.04166       1.16402       1.19577       1.15391
  35   8 2401.3807    1.5337  1.0824 11.4559  0.0000       3.28837  0.0267   0.0242   0.0526    0.0762   0.0000      0.749431   440.0587       1.16012       21.1806       3.25875     -0.606550      -1.19085      0.884209       1.20524       1.30416       1.34622       1.42944       1.42325
  35   9 2571.9217    2.1190  1.0683 12.0774  0.0000       3.25010  0.0268   0.0331   0.0499    0.0764   0.0000      0.739190   440.8046      0.164252       19.2733    -0.0464120      -2.82487      0.984574      0.850336       1.17023       1.22955       1.37301       1.37029       1.40464
  35  10 2740.5599    2.8048  0.9808 12.5870  0.0000       2.29402  0.0236   0.0442   0.0476    0.0767   0.0000      0.676727   440.4103       2.76700       19.7361       2.29656      -2.09743       1.62838      0.788750       1.01145       1.09831       1.22609       1.23899       1.25768
  35  11 2906.8898    3.6438  0.9411 13.0928  0.0000       2.88385  0.0231   0.0576   0.0434    0.0766   0.0000      0.768915   440.9441       2.73711       20.6932      0.481251      -2.14035      -1.06782      0.770288       1.01043       1.16659       1.23049       1.26702       1.25987
  35  12 3069.5999    4.1111  1.0028 13.4720  0.0000     0.0748925  0.0253   0.0644   0.0447    0.0774   0.0000      0.671813   440.5527       1.95718       17.2347       1.70827      -1.07232       2.08755      0.824373       1.09856       1.21269       1.31812       1.38398       1.36914
  35  13 3229.2481    3.8192  1.3507 13.4703  0.0003       1.18493  0.0319   0.0546   0.0599    0.0699   0.0000      0.524709   439.6380       6.09128       12.9595       4.58318      -1.22182       1.34970      0.970145       1.27059       1.37735       1.57087       1.62073       1.62359
  35  14 3386.7558    3.3383  2.0078 12.8575  0.0000      0.933431  0.0389   0.0386   0.0709    0.0510   0.0000      0.306631   443.6820       2.38872       15.8809       4.45866     -0.932604      -1.19611       1.19552       1.62055       1.76004       1.93613       2.01475       1.96814
  35  15 3542.9833    2.7438  3.1470 12.1215  0.0001       1.07004  0.0502   0.0252   0.0914    0.0408   0.0000      0.178096   438.1950       9.47305       17.8483       3.75242      0.961605    -0.0703187       1.49704       2.02823       2.24832       2.41439       2.48721       2.45413
  35  16 3697.9610    2.2253  5.0933 11.3904  0.0000      0.545012  0.0668   0.0163   0.1200    0.0329   0.0000     0.0960282   443.8939       8.20458       14.3401       12.6170     -0.191979       1.60942       2.08078       2.78917       3.06390       3.33256       3.39184       3.36425
  35  17 3852.0248    1.8361  6.6791 11.1777 -0.0001      0.396502  0.0851   0.0126   0.1549    0.0291   0.0000     0.0775849   444.2323       4.82352       14.5474       1.94808       3.89613      -3.78317       2.60326       3.43047       3.83090       4.13318       4.17743       4.23903
  35  18 4005.7712    1.5454  9.4592 10.8400  0.0000      0.465857  0.1191   0.0093   0.2113    0.0265   0.0000     0.0649107   441.8773       7.76205       8.82956       8.40577       3.26467      -2.45456       3.32086       4.45327       4.94615       5.29687       5.46621       5.38074
  35  19 4158.5927    1.2486 12.5306 10.6709  0.0000      0.420213  0.1781   0.0069   0.2843    0.0240   0.0000     0.0761311   431.6130       8.87545       16.3221      -1.54975      -6.87619       16.5078       4.52430       6.02377       6.74373       7.30737       7.37256       7.39866
  36   3 1471.8487    0.1755  0.1381 10.0104  0.0000       15.5129  0.0108   0.0082   0.0219    0.0232   0.0000       16.8100   440.9326      0.101295       22.3860      0.619296      -3.51232     -0.529995      0.410290      0.583070      0.702272      0.599580      0.714352      0.647957
  36   4 1681.9087    0.2973  0.3063  9.9321  0.0000       16.5891  0.0129   0.0086   0.0279    0.0310   0.0000       4.03120   440.5112      0.155795       21.5805     -0.700846      -2.72849      0.193681      0.490858      0.627643      0.743317      0.783424      0.840897      0.797417
  36   5 1875.4953    0.4912  0.5261  9.9288  0.0000       11.8946  0.0176   0.0105   0.0326    0.0462   0.0000       1.62190   441.2264     -0.371002       21.0347     -0.536877      -3.11925      0.599337      0.671566      0.856202      0.978860       1.05760       1.07989       1.02816
  36   6 2063.1836    0.7468  0.7091 10.1223  0.0000       8.19421  0.0188   0.0132   0.0385    0.0610   0.0000       1.01250   441.2775      0.974614       20.2948     -0.754389     -0.465299     -0.966267      0.652461      0.884144      0.984551       1.05637       1.09163       1.08097
  36   7 2245.6387    1.0894  0.8939 10.7678  0.0000       7.19468  0.0223   0.0179   0.0449    0.0704   0.0000      0.882272   441.4875      -1.42871       18.5583     -0.313128      -5.39444      -2.92503      0.771228      0.981212       1.09249       1.18673       1.20687       1.18927
  36   8 2421.1967    1.6266  1.0143 11.3413  0.0000       2.87831  0.0241   0.0250   0.0473    0.0838   0.0000      0.714269   440.6397       1.36095       21.9391     -0.569367      -3.12926      0.925670      0.820394       1.06403       1.21436       1.28119       1.28580       1.29806
  36   9 2592.8242    2.2235  0.9721 12.3369  0.0000       2.66074  0.0244   0.0355   0.0458    0.0678   0.0000      0.726584   439.7896       1.52561       19.8889       1.72938      -1.42313      0.581860      0.809335       1.08661       1.16306       1.27145       1.34030       1.34883
  36  10 2762.8210    2.8331  0.9523 13.0123  0.0000       4.03880  0.0244   0.0466   0.0462    0.0652   0.0000      0.788521   440.7831       1.87821       17.2149       1.09202     -0.151690      0.684436      0.791757       1.03533       1.18292       1.30174       1.35025       1.35314
  36  11 2930.3541    3.8333  0.9339 13.0647  0.0000       1.90266  0.0221   0.0594   0.0418    0.0816   0.0000      0.697352   440.2376       3.85682       21.7665      0.242684     -0.606766      -1.43943      0.748088      0.988562       1.09760       1.19919       1.24765       1.25706
  36  12 3094.3126    4.1376  0.9789 13.6275  0.0000      0.640470  0.0237   0.0655   0.0458    0.0718   0.0000      0.675444   440.6087       4.04758       18.7932       3.81107      -2.20657      0.594183      0.796851      0.999573       1.12250       1.18374       1.22417       1.27294
  36  13 3255.2024    3.8958  1.3967 13.5450  0.0000       1.64427  0.0323   0.0545   0.0586    0.0653   0.0000      0.528079   438.9789       3.04116       15.0436      0.505237      -3.67749      -1.76669      0.989949       1.29957       1.40118       1.55904       1.56129       1.59759
  36  14 3413.8167    3.1633  2.1736 12.8467 -0.0006       1.00878  0.0410   0.0354   0.0761    0.0475   0.0000      0.312616   440.7623       3.46297       16.1636       1.56188      -4.49036       2.62985       1.20022       1.64739       1.78081       1.94406       1.95302       2.01450
  36  15 3570.8635    2.6762  3.4731 12.0266  0.0001      0.657118  0.0530   0.0232   0.0936    0.0384   0.0000      0.154813   440.8197       5.44580       13.5982       1.62545       1.14383       2.82880       1.56863       2.07216       2.28698       2.45078       2.51236       2.49496
  36  16 3726.7984    2.1798  5.2057 11.4794 -0.0001      0.494974  0.0684   0.0158   0.1235    0.0316   0.0000     0.0914333   441.5129       8.34701       10.9124     -0.203601      -3.54887       4.49339       2.00364       2.66965       2.92387       3.18585       3.33092       3.34251
  36  17 3881.8962    1.7561  7.3764 11.1726 -0.0000      0.583592  0.0938   0.0115   0.1659    0.0271   0.0000     0.0770732   443.0038       5.50975       12.8671       3.35609      -1.62018       2.63644       2.69197       3.57650       3.90654       4.27408       4.36974       4.35920
  36  18 4035.8252    1.4923 10.6106 10.8505  0.0005      0.271338  0.1375   0.0083   0.2301    0.0249   0.0000     0.0673189   439.9608      -1.80010       23.5462       6.26638      -6.82681      -2.88672       3.52232       4.71411       5.14488       5.60108       5.80876       5.71081
  36  19 4189.2020    1.1996 12.9578 10.7192 -0.0003      0.367441  0.1874   0.0065   0.2967    0.0225   0.0000     0.0788252   444.0368       1.54564       6.76551       1.67069       5.53478      -11.5363       4.48420       6.03952       6.63784       7.21583       7.38280       7.39479
  37   2 1249.2094    0.0837  0.0679 10.1407  0.0004       7.35748  0.0165   0.0086   0.0237    0.0201   0.0000       130.849   441.5137     -0.351194       21.1782   -0.00552439      -3.33375    -0.0828951      0.568492      0.810367      0.956525       1.26711       1.12587       1.26175
  37   3 1486.8258    0.1826  0.1484  9.9649  0.0000       28.2434  0.0108   0.0079   0.0194    0.0238   0.0000       14.3417   441.2697     -0.744376       20.7911     -0.127320      -2.64161     -0.401948      0.425081      0.513402      0.522249      0.597768      0.666466      0.735284
  37   4 1697.6195    0.2955  0.2790  9.9464 -0.0006       22.3690  0.0130   0.0086   0.0245    0.0308   0.0000       4.33012   441.5598     -0.419943       20.4075     -0.446444      -1.96483      0.387142      0.468333      0.665153      0.752083      0.778593      0.863927      0.930861
  37   5 1892.2968    0.5176  0.4507 10.0228  0.0000       12.8488  0.0139   0.0113   0.0296    0.0434   0.0000       1.70061   441.3028      0.102414       23.2337    -0.0947397      -3.96501     -0.617088      0.541278      0.663520      0.772605      0.860060      0.876622      0.855020
  37   6 2081.2539    0.7778  0.6432 10.3675  0.0000       10.2521  0.0178   0.0144   0.0342    0.0548   0.0000       1.12240   441.7119       1.18521       22.1387       1.94693      -3.63915       1.32418      0.620734      0.813664      0.914648       1.03265       1.07401       1.10930
  37   7 2264.4812    1.1253  0.9437 10.9379  0.0000       6.41704  0.0245   0.0180   0.0447    0.0658   0.0000      0.881958   439.4873       1.41350       22.6733       1.76492      -1.40608     -0.151047      0.771077       1.02723       1.09270       1.24312       1.25535       1.24965
  37   8 2440.8140    1.6292  1.0681 11.6768  0.0000       4.89386  0.0274   0.0253   0.0491    0.0753   0.0000      0.801492   439.5688       2.86751       19.7468       1.43609      -4.35026      0.611744      0.848754       1.13191       1.25907       1.39504       1.46105       1.44517
  37   9 2613.4072    2.3281  1.1552 12.0293  0.0000       1.88861  0.0273   0.0338   0.0491    0.0893   0.0000      0.655365   441.7590       1.25945       21.2514      0.419888      -1.14300     -0.796383      0.849385       1.08732       1.18611       1.32384       1.39005       1.41665
  37  10 2784.6198    3.0014  1.0547 12.8547  0.0000       2.11034  0.0261   0.0455   0.0470    0.0767   0.0000      0.662031   441.2640       3.54116       20.7804       1.13489      -2.24789       1.81923      0.800305       1.09178       1.19940       1.29024       1.36176       1.43965
  37  11 2953.4143    3.7437  0.9976 13.3210  0.0000       3.83020  0.0231   0.0581   0.0463    0.0725   0.0000      0.715941   440.2947      0.797640       17.4122       4.74527      -1.95997     0.0329964      0.720851      0.960535       1.05366       1.15696       1.14372       1.22900
  37  12 3118.5665    4.1430  1.0878 13.6063  0.0000      0.672450  0.0260   0.0619   0.0494    0.0730   0.0000      0.674220   440.8109       3.48804       19.3257      0.305813      -4.34904      0.986626      0.806699       1.10215       1.16234       1.30640       1.33114       1.29567
  37  13 3280.7565    3.7952  1.5248 13.2279  0.0000       1.91954  0.0331   0.0486   0.0598    0.0644   0.0000      0.450815   439.2331       6.10274       18.1452       5.13918     -0.104521      0.551153      0.951748       1.30956       1.42497       1.51564       1.58204       1.57249
  37  14 3440.5135    3.1512  2.4337 12.5557  0.0000      0.854216  0.0415   0.0318   0.0759    0.0452   0.0000      0.242364   438.3617       3.87096       19.8519       4.73050     -0.850769     -0.275067       1.23950       1.64829       1.82755       1.95529       2.02223       2.04865
  37  15 3598.6181    2.5203  3.7844 11.9616  0.0000      0.748100  0.0552   0.0209   0.1013    0.0358   0.0000      0.145337   439.1511       8.50353       14.4800     -0.170076       1.89670       1.95058       1.58798       2.11400       2.37706       2.59556       2.62954       2.58888
  37  16 3755.3936    2.0932  5.5729 11.4267 -0.0001      0.443115  0.0704   0.0147   0.1311    0.0304   0.0000     0.0868567   439.5646       1.62438       22.0935       2.27267      -8.64644      -4.84513       2.04491       2.78881       3.02355       3.27070       3.39418       3.43263
  37  17 3911.2413    1.7410  8.2508 11.0422 -0.0000      0.511417  0.0981   0.0106   0.1779    0.0268   0.0000     0.0660131   440.6017       4.35947       24.2842       9.56168      -8.69807      -4.31840       2.69867       3.55872       3.95933       4.27937       4.46334       4.50152
  37  18 4065.8973    1.4070 10.6765 10.9054 -0.0003      0.319552  0.1408   0.0079   0.2425    0.0240   0.0000     0.0715243   434.4374       6.41090       14.1397      -6.27846      -3.22549       1.96439       3.54118       4.68090       5.30807       5.67503       5.85401       5.87578
  37  19 4220.1404    1.1917 13.7137 10.7137  0.0003      0.352359  0.1933   0.0063   0.3004    0.0217   0.0000     0.0744939   441.6027       6.53785       21.3207       6.84630       12.9201      -17.4788       4.43864       5.82108       6.57038       7.09914       7.36339       7.34971
  38   2 1262.5472    0.0912  0.0676 10.1137  0.0000       12.0996  0.0163   0.0081   0.0160    0.0201   0.0000       110.359   440.3813     -0.100793       22.2368      0.748826      -3.70363      0.605214      0.519284      0.633651      0.837979      0.863001      0.787259      0.884214
  38   3 1501.5490    0.1806  0.1268  9.9876  0.0000       28.8470  0.0106   0.0083   0.0175    0.0237   0.0000       15.6006   441.2592     -0.729061       21.5445      0.244100      -3.76465      0.328117      0.422021      0.498133      0.564700      0.630467      0.629563      0.612023
  38   4 1713.0904    0.3297  0.3139  9.9226  0.0000       21.9121  0.0124   0.0091   0.0261    0.0309   0.0000       3.45059   441.7278      -1.43620       20.3643     -0.169061      -3.38822      0.100213      0.465492      0.619836      0.687684      0.747414      0.762897      0.820283
  38   5 1908.8814    0.5150  0.4966  9.9990 -0.0003       14.7085  0.0170   0.0106   0.0296    0.0450   0.0000       1.73432   440.6398    -0.0704608       21.7788       2.07098      -2.40211      -1.64498      0.663500      0.896361       1.00523       1.04974       1.09962       1.01285
  38   6 2099.0508    0.8075  0.7368 10.3115  0.0000       8.14930  0.0192   0.0138   0.0386    0.0605   0.0000       1.00212   441.6664      0.601390       19.3749     -0.785046     -0.775168      0.867907      0.652274      0.886741      0.989885       1.08648       1.09378       1.13781
  38   7 2283.0043    1.1894  1.0333 10.9513  0.0000       5.71894  0.0250   0.0183   0.0483    0.0721   0.0000      0.790409   439.5258      0.390162       20.2067      0.309743      -4.02461      -2.78010      0.757901      0.987577       1.12345       1.22045       1.22009       1.25831
  38   8 2460.0686    1.6946  1.1560 11.7353  0.0000       4.42038  0.0292   0.0253   0.0523    0.0748   0.0000      0.808358   441.5241       1.03974       22.1475       1.02300      -3.52837       1.37158      0.803484       1.13433       1.19490       1.35110       1.38650       1.35729
  38   9 2633.8008    2.4367  1.0904 12.2942  0.0000       2.19305  0.0251   0.0358   0.0496    0.0736   0.0000      0.705772   440.8650      0.658411       20.4238       1.17422      -4.28598      -1.67582      0.710704      0.988675       1.06523       1.18683       1.20669       1.21832
  38  10 2806.1598    3.2954  1.0062 12.7402  0.0000       2.29402  0.0237   0.0486   0.0417    0.0801   0.0000      0.609481   440.4561       2.56084       19.9515       1.18083      -1.52664     -0.743139      0.708382      0.967305       1.09699       1.18718       1.22248       1.24908
  38  11 2975.9618    3.9986  0.9248 13.3992  0.0000       2.19523  0.0216   0.0623   0.0415    0.0708   0.0000      0.703000   440.4453       2.70025       19.3396       1.05055      -2.10261      0.836862      0.676393      0.903800       1.01270       1.10434       1.09913       1.10625
  38  12 3142.3822    4.2117  1.1612 13.5060  0.0000      0.804881  0.0276   0.0610   0.0488    0.0808   0.0000      0.622349   440.7951       4.02736       18.7298       3.66875      -3.17484     -0.720759      0.840704       1.11874       1.25197       1.32854       1.34524       1.36139
  38  13 3305.9058    3.6678  1.7573 13.0743  0.0000       1.98094  0.0349   0.0430   0.0622    0.0548   0.0000      0.363004   439.4753       5.47165       19.4385       5.11531      -4.82402      -1.35377      0.998677       1.34941       1.48869       1.62925       1.68225       1.68049
  38  14 3466.8110    3.0592  2.6658 12.4102  0.0000      0.840340  0.0437   0.0290   0.0787    0.0430   0.0000      0.216342   438.9179       5.82037       16.4471       1.40439      -1.17549       1.29113       1.23897       1.64329       1.78527       1.92346       1.98639       2.01002
  38  15 3626.0534    2.4161  3.9297 12.0038 -0.0001      0.861521  0.0563   0.0200   0.1033    0.0327   0.0000      0.137341   441.2642       5.67357       13.9503       4.36705      -2.30398      -1.79748       1.57435       2.10240       2.34829       2.54923       2.64779       2.66205
  38  16 3783.5942    2.0208  6.3502 11.2966  0.0000      0.388908  0.0782   0.0131   0.1405    0.0282   0.0000     0.0839945   439.5840       2.95051       18.0536       5.05272      0.116320       2.51012       2.14499       2.88745       3.13626       3.47108       3.49441       3.53810
  38  17 3939.8452    1.6668  8.5734 11.0208 -0.0003      0.219304  0.1068   0.0097   0.1833    0.0257   0.0000     0.0699619   441.5887       1.46312       18.7635       9.68865      -7.00644      -6.31771       2.78226       3.81294       4.15182       4.58875       4.62502       4.58257
  38  18 4095.3887    1.3618 11.3797 10.8802  0.0000      0.194977  0.1564   0.0073   0.2527    0.0233   0.0000     0.0786348   435.9490       4.80202       15.9830       2.23632      -11.9150     -0.825085       3.63470       4.93307       5.42801       5.98474       6.02806       6.16475
  39   3 1516.0803    0.1818  0.1700 10.0349  0.0000       14.1498  0.0104   0.0075   0.0228    0.0232   0.0000       13.4949   441.3973     -0.434719       21.6262      0.928210      -2.90289      0.667057      0.389289      0.510175      0.641081      0.746175      0.668483      0.670764
  39   4 1728.2853    0.3444  0.3464  9.9188  0.0000       14.2934  0.0128   0.0087   0.0268    0.0324   0.0000       2.95960   441.0523     -0.143865       21.6500     -0.596607      -1.75625      0.690046      0.456436      0.613110      0.672352      0.753478      0.786143      0.821005
  39   5 1925.3054    0.5487  0.5499 10.0334  0.0000       14.8846  0.0165   0.0108   0.0317    0.0451   0.0000       1.54450   441.4978      0.742842       21.6295      0.464184      -4.08212      0.635329      0.560730      0.732803      0.778723      0.887585      0.925320      0.927521
  39   6 2116.6774    0.8377  0.7014 10.5163  0.0000       9.25740  0.0179   0.0146   0.0377    0.0553   0.0000       1.08381   441.5736    0.00520220       20.8302       1.73341      -1.74296     -0.690291      0.574593      0.756301      0.833713      0.909791      0.911334      0.912111
  39   7 2301.3056    1.2994  1.0070 10.8515  0.0000       3.83871  0.0245   0.0192   0.0434    0.0808   0.0000      0.717810   441.2319       2.06481       22.2869       1.61218      -2.89990      0.325104      0.754277       1.04610       1.13506       1.25037       1.30576       1.26779
  39   8 2479.1922    1.8353  1.1946 11.6761  0.0000       5.16567  0.0287   0.0260   0.0514    0.0814   0.0000      0.722609   441.2353      0.809386       21.0111     -0.616597      -2.50529      0.824074      0.787353       1.07818       1.17920       1.24628       1.27314       1.28238
  39   9 2653.9314    2.4380  1.0833 12.5030  0.0000       2.41662  0.0255   0.0364   0.0491    0.0735   0.0000      0.813740   440.0520       2.95067       18.0986       2.23455     -0.743394      -2.27729      0.750786       1.03304       1.10988       1.20753       1.26608       1.32065
  39  10 2827.3036    3.2759  1.0103 12.9879  0.0000      0.461231  0.0232   0.0488   0.0445    0.0708   0.0000      0.690230   441.2094       2.17985       21.4675     0.0655927     -0.722283      -2.09919      0.699168      0.926790       1.02969       1.13681       1.18698       1.15303
  39  11 2998.1700    4.0521  0.9529 13.4101  0.0000       1.27910  0.0219   0.0616   0.0426    0.0735   0.0000      0.779242   442.7936       3.58636       20.3058       3.67751      -2.85968       2.60034      0.678456      0.896043       1.00479       1.14744       1.20467       1.19524
  39  12 3165.7545    4.2281  1.2043 13.5129  0.0000     -0.617081  0.0281   0.0593   0.0502    0.0827   0.0000      0.614363   439.5464       3.12152       17.5274       2.67187      -5.97312      -2.37885      0.784763       1.06125       1.13262       1.27477       1.31153       1.32723
  39  13 3330.5077    3.6114  1.8345 13.0520  0.0000       1.13834  0.0355   0.0415   0.0639    0.0556   0.0000      0.281878   442.7839       1.58076       14.4000       2.78425      -2.11785      0.157594       1.02814       1.31711       1.48048       1.65006       1.65380       1.65934
  39  14 3492.7676    3.0236  2.7454 12.4555  0.0000       1.09076  0.0443   0.0282   0.0798    0.0414   0.0000      0.210737   442.1179       5.90395       18.4971       1.55316   -0.00316077       4.06496       1.22301       1.67095       1.81251       2.04244       2.06042       2.11881
  39  15 3652.9717    2.4000  4.3965 11.7629  0.0000      0.587843  0.0579   0.0179   0.1063    0.0317   0.0000      0.112756   440.2889       5.09506       18.2458      -1.33294      -2.28377      -1.91152       1.61263       2.17828       2.35927       2.56801       2.65468       2.70120
  39  16 3811.5338    1.9051  6.3869 11.3573  0.0000      0.602246  0.0790   0.0127   0.1455    0.0275   0.0000     0.0829448   440.6826       8.55547       22.4270       3.19176      -3.35220       5.39633       2.14965       2.81834       3.21819       3.38452       3.55194       3.57273
  39  17 3968.8782    1.6007  9.0082 11.0612  0.0000      0.469380  0.1146   0.0093   0.1937    0.0250   0.0000     0.0728978   434.6432       2.06163       17.0061       17.3167      -8.62091       2.11941       2.85462       3.83063       4.24052       4.66570       4.79846       4.76580
  39  18 4125.0523    1.3069 12.1958 10.8901  0.0000      0.421276  0.1698   0.0069   0.2697    0.0226   0.0000     0.0790606   445.8112      -1.53609       11.9203       4.78565     -0.344429      -2.55180       3.79246       5.05859       5.66967       6.17794       6.43863       6.44797
  40   3 1530.3445    0.1964  0.1872  9.9521  0.0000       29.8008  0.0108   0.0076   0.0241    0.0239   0.0000       10.8370   441.3518     -0.184247       21.7311      0.744250      -3.23403    -0.0545728      0.389202      0.527695      0.566549      0.625582      0.697325      0.695429
  40   4 1743.3126    0.3557  0.3815  9.9865  0.0004       16.0150  0.0134   0.0088   0.0306    0.0324   0.0000       2.82223   441.5740     -0.584619       20.4558     -0.628694      -2.84588     -0.611178      0.455119      0.606030      0.676257      0.750073      0.773145      0.781156
  40   5 1941.5186    0.5474  0.5825 10.0702  0.0000       11.4360  0.0167   0.0102   0.0338    0.0437   0.0000       1.49810   441.7464     -0.708071       21.2654     -0.169270      -2.06222     -0.216114      0.516745      0.663648      0.760049      0.821559      0.831209      0.852563
  40   6 2134.0494    0.8652  0.7467 10.3945  0.0000       8.04781  0.0189   0.0142   0.0372    0.0614   0.0000      0.978939   440.6721       2.15463       21.3898       1.26897      -2.09945      0.706190      0.613393      0.800475      0.917072      0.988732      0.974935       1.00510
  40   7 2319.4253    1.3211  1.0039 11.1988  0.0000       4.50731  0.0238   0.0199   0.0455    0.0667   0.0000      0.778927   442.4566       1.11533       22.2489      0.343087      -3.47863     -0.641714      0.688292      0.933529       1.01109       1.15155       1.14721       1.09646
  40   8 2498.0168    1.8966  1.1291 11.7996  0.0002       3.72983  0.0262   0.0271   0.0485    0.0761   0.0000      0.696164   441.1327       1.84951       21.1941       1.91326      -1.83438     -0.496573      0.749197      0.941122       1.08121       1.19582       1.19109       1.26134
  40   9 2673.9220    2.5688  1.0895 12.4815  0.0000       3.26189  0.0250   0.0373   0.0476    0.0725   0.0000      0.705820   441.4114       1.16176       21.2056       4.15962      -1.25611      -1.03442      0.721165      0.953407       1.03108       1.11360       1.16148       1.17864
  40  10 2848.3180    3.3184  1.0558 13.0204  0.0000       2.22365  0.0244   0.0483   0.0449    0.0728   0.0000      0.666241   440.4312       1.27525       19.1527       3.01063      -1.31993     -0.792124      0.698524      0.935314      0.999642       1.13850       1.16498       1.15726
  40  11 3020.1031    4.1211  1.0097 13.4649  0.0000       2.37411  0.0234   0.0605   0.0439    0.0715   0.0000      0.691993   440.9580       2.59528       20.1960       2.87804     -0.503063     -0.883374      0.685212      0.914717      0.987318       1.11931       1.11540       1.13779
  40  12 3188.8376    4.1357  1.2904 13.4591  0.0000       1.40631  0.0284   0.0552   0.0514    0.0703   0.0000      0.595039   441.7075       4.39901       19.5690       1.48342     -0.419311       1.83137      0.784424       1.02758       1.14025       1.24393       1.31316       1.32927
  40  13 3354.7226    3.5894  1.8991 12.9856  0.0000      0.777331  0.0361   0.0396   0.0637    0.0519   0.0000      0.353000   440.7811       4.62498       18.4857       3.94099      -1.52868     -0.811627      0.952005       1.29706       1.45062       1.51400       1.58755       1.61951
  40  14 3518.2313    2.9017  3.0960 12.2755  0.0000      0.616706  0.0453   0.0251   0.0861    0.0373   0.0000      0.170538   440.2508       3.53444       16.5223       2.93512      -2.28425       2.68409       1.22612       1.59760       1.78133       1.96354       2.00005       1.98872
  40  15 3679.5848    2.3360  4.9487 11.5786  0.0000      0.507478  0.0617   0.0161   0.1114    0.0301   0.0000     0.0949121   439.6522       4.16697       16.1157       3.39739     -0.865925       4.10314       1.65213       2.15502       2.44101       2.63532       2.74968       2.75303
  40  16 3839.1548    1.9169  7.2093 11.2569 -0.0002      0.433978  0.0845   0.0118   0.1528    0.0266   0.0000     0.0713651   442.0387       2.68426       11.2165       1.05961      -15.4415       5.36341       2.18780       2.88916       3.25381       3.50336       3.65315       3.68842
  40  17 3997.0423    1.5610  9.7485 11.0263  0.0000      0.320267  0.1229   0.0087   0.2092    0.0244   0.0000     0.0723715   436.9348       5.87819       16.2430      -4.49809       2.39740      -6.35745       2.90907       3.86929       4.34387       4.70454       4.93647       4.92636
  40  18 4153.5469    1.2433 12.8506 10.8759  0.0001      0.146414  0.1842   0.0064   0.2879    0.0213   0.0000     0.0807834   442.0824       8.23622       9.87049       16.9307       2.44762      -3.17436       3.89891       5.23247       5.88523       6.37643       6.54684       6.59434
  41   2 1301.5739    0.0988  0.0788 10.1362  0.0000       21.0517  0.0138   0.0075   0.0210    0.0196   0.0000       87.3085   440.6207     0.0341119       22.2235     -0.588867      -1.72401      0.266966      0.453381      0.670711      0.760320      0.893632      0.756061      0.821766
  41   3 1544.3582    0.2166  0.1638 10.0122  0.0000       16.6867  0.0104   0.0080   0.0172    0.0232   0.0000       10.3306   441.5429     -0.388258       21.4582      0.365710      -1.48737     -0.611311      0.417240      0.542456      0.638566      0.744519      0.752743      0.707212
  41   4 1758.0651    0.3833  0.3660  9.9626  0.0000       16.2081  0.0131   0.0092   0.0256    0.0325   0.0000       2.59629   441.2480     -0.238858       21.9759      0.603568      -4.00417     -0.636734      0.425361      0.573480      0.700574      0.715310      0.737870      0.757155
  41   5 1957.5276    0.5796  0.6178 10.0932  0.0000       11.1587  0.0170   0.0107   0.0346    0.0474   0.0000       1.29262   440.5651       1.36047       20.1915     -0.938494      -1.06785     -0.300971      0.536696      0.686592      0.794955      0.868842      0.891534      0.900103
  41   6 2151.3017    0.9157  0.8720 10.2722  0.0000       8.94445  0.0210   0.0141   0.0401    0.0698   0.0000      0.863954   440.2359     -0.446196       22.6695       1.19911      -1.56477       1.99939      0.637605      0.860321      0.930891       1.00486       1.03602       1.03121
  41   7 2337.2652    1.3531  0.9764 11.3634  0.0000       4.49638  0.0231   0.0205   0.0444    0.0628   0.0000      0.800711   440.8122       1.22700       21.2894      -1.72385      -3.89535      0.178764      0.663027      0.896606      0.980817       1.05852       1.12055       1.11975
  41   8 2516.6630    1.9227  1.0893 11.9813  0.0000       3.51063  0.0258   0.0276   0.0475    0.0677   0.0000      0.749346   441.8932     -0.538645       19.8227     -0.564404     -0.337730       3.30945      0.696222      0.909295      0.983723       1.10043       1.09807       1.14729
  41   9 2693.5634    2.6696  1.1276 12.4373  0.0000       2.56322  0.0257   0.0371   0.0467    0.0777   0.0000      0.700423   440.7376       5.08215       20.1555     -0.382633      -4.17045       1.07164      0.728253      0.996794       1.07882       1.17055       1.20946       1.20113
  41  10 2868.9830    3.5521  1.0202 13.1288  0.0000      0.917765  0.0235   0.0510   0.0422    0.0718   0.0000      0.623960   441.4627       2.56565       20.9498       2.40789      -1.78785      0.703779      0.668824      0.905841      0.981000       1.08304       1.10450       1.15962
  41  11 3041.7473    4.1487  1.0855 13.5055  0.0000       3.44359  0.0247   0.0598   0.0467    0.0754   0.0000      0.633965   441.5780       2.61883       20.7862       1.14848      -2.99241     -0.536546      0.703912      0.983649       1.06268       1.17302       1.21990       1.23857
  41  12 3211.4376    4.1419  1.3504 13.3799  0.0000       1.27991  0.0291   0.0530   0.0509    0.0673   0.0000      0.541894   439.7464       2.63190       18.8111       2.99627     -0.652477     -0.866434      0.761722       1.04942       1.15767       1.25289       1.31171       1.34213
  41  13 3378.7082    3.5016  1.9793 12.9828  0.0000       1.25146  0.0363   0.0377   0.0654    0.0497   0.0000      0.323242   441.3176       5.92095       14.2781       2.79316     -0.313774      -2.31828      0.957771       1.25301       1.38316       1.53924       1.55118       1.58608
  41  14 3543.4700    2.7710  3.1961 12.2739 -0.0001      0.930363  0.0472   0.0235   0.0873    0.0358   0.0000      0.181265   440.1984       3.33938       17.7204       5.16651      -2.79102      0.879639       1.26214       1.65212       1.84705       2.03845       2.05944       2.08533
  41  15 3705.8560    2.2004  4.9814 11.6468  0.0000      0.438679  0.0636   0.0153   0.1166    0.0289   0.0000      0.112071   441.7318       4.90215       16.0520      0.192565      -3.63420    -0.0542043       1.70799       2.23223       2.45964       2.69596       2.82266       2.90559
  41  16 3866.0365    1.8549  7.6295 11.1875  0.0000      0.103111  0.0896   0.0108   0.1604    0.0263   0.0000     0.0717359   440.8564       8.77352       9.15502       7.18060       1.53014       11.2023       2.23484       2.96975       3.33438       3.56481       3.71461       3.76203
  41  17 4025.1407    1.4809 10.4137 11.0531  0.0001      0.267369  0.1379   0.0079   0.2277    0.0233   0.0000     0.0719700   437.0744       8.69370       12.2187       4.59494      -2.49745       5.25326       3.08086       4.12546       4.68659       5.02074       5.27237       5.23895
  41  18 4183.3109    1.2059 13.2982 10.9127  0.0008      0.393187  0.1946   0.0063   0.2925    0.0200   0.0000     0.0815808   444.2852       5.68560       13.9283       1.98559      -2.59053      0.218196       3.93937       5.31220       5.96245       6.52339       6.61034       6.76080
  42   2 1314.2327    0.0984  0.0816 10.1041  0.0000       22.1841  0.0136   0.0073   0.0184    0.0195   0.0000       77.3486   441.2853     -0.368692       21.9632     -0.376691      -4.56288       1.75930      0.523489      0.574293      0.659823      0.815767      0.751227      0.905126
  42   3 1558.2038    0.2234  0.1955  9.9635  0.0000       20.8165  0.0109   0.0076   0.0197    0.0243   0.0000       8.35210   441.3026     0.0825826       20.8850      0.332761      -1.99568      0.365826      0.336719      0.499610      0.531216      0.613963      0.649484      0.673483
  42   4 1772.6883    0.3781  0.3741 10.0011  0.0002       16.4864  0.0130   0.0089   0.0273    0.0321   0.0000       2.68933   441.3233     -0.306597       20.5681      0.108876      -2.54446      0.482497      0.452296      0.627437      0.678921      0.750136      0.754476      0.795241
  42   5 1973.4333    0.6483  0.6016 10.0536  0.0000       9.60214  0.0161   0.0117   0.0325    0.0504   0.0000       1.16038   442.7884      0.988650       21.6358      -1.13822      -3.52233      0.425921      0.572674      0.740408      0.855895      0.956580      0.983506      0.982812
  42   6 2168.1962    0.9788  0.8069 10.4423  0.0000       7.39413  0.0195   0.0153   0.0373    0.0668   0.0000      0.855988   441.5143      0.779290       20.1874     -0.448185      -2.90231      0.695198      0.542427      0.756480      0.812694      0.922753      0.962387      0.958268
  42   7 2354.9210    1.4081  1.0435 11.2590  0.0000       3.84128  0.0239   0.0200   0.0458    0.0677   0.0000      0.765755   441.4590      0.143688       20.0777      0.345391      -2.72123      -1.91534      0.658026      0.885141      0.978978       1.09267       1.10204       1.12663
  42   8 2535.1240    2.0462  1.0862 11.9442  0.0000       3.13573  0.0244   0.0287   0.0452    0.0738   0.0000      0.679422   440.8843      0.459447       20.9307      0.619393      -2.89911      0.581664      0.687544      0.914263      0.997984       1.08273       1.12774       1.17330
  42   9 2713.0764    2.7778  1.1741 12.4030  0.0000       1.94028  0.0257   0.0374   0.0477    0.0817   0.0000      0.686160   440.3466      0.393420       20.8510       2.14699      -3.61710     -0.794827      0.680570      0.915695      0.996842       1.08375       1.09886       1.13218
  42  10 2889.4200    3.6784  1.0350 13.1520  0.0000      0.844736  0.0222   0.0528   0.0457    0.0717   0.0000      0.613975   440.4648       3.27230       20.7649       1.74962      -2.37049      -1.01194      0.614110      0.838443      0.886749       1.00365       1.03083       1.06904
  42  11 3063.0415    4.2765  1.0365 13.5892  0.0000       2.81470  0.0236   0.0606   0.0419    0.0677   0.0000      0.612472   440.6167       4.76702       21.4300       2.73234      -3.31976    -0.0980056      0.657761      0.875341      0.970033       1.08356       1.11480       1.11277
  42  12 3233.7660    4.0930  1.5361 13.2662  0.0000       1.35242  0.0310   0.0486   0.0550    0.0629   0.0000      0.469611   441.5306       3.82517       21.4596      0.620073      -4.78933       1.84492      0.807668       1.06619       1.20131       1.32338       1.37817       1.41518
  42  13 3402.2188    3.3589  2.1644 12.8410  0.0001       1.20880  0.0378   0.0339   0.0681    0.0455   0.0000      0.281282   442.4711       7.03863       18.9842       3.57484      -4.47086       3.64491      0.969992       1.36025       1.47206       1.61642       1.63915       1.67327
  42  14 3568.3003    2.6555  3.6620 12.1946  0.0003       1.06280  0.0517   0.0212   0.0945    0.0322   0.0000      0.152384   440.6130       5.50279       18.0299       5.29851     -0.657179      -4.32587       1.30700       1.77312       1.97625       2.16627       2.26636       2.31496
  42  15 3731.9562    2.1492  5.7127 11.5539 -0.0001      0.711807  0.0691   0.0139   0.1282    0.0269   0.0000     0.0977666   442.2205       2.89030       18.5650       1.04298      -1.65091       2.51543       1.72743       2.29140       2.55007       2.77031       2.87209       2.90263
  42  16 3893.2376    1.7298  7.9074 11.2487 -0.0005      0.315920  0.0988   0.0100   0.1699    0.0248   0.0000     0.0820704   441.2182       7.98469       13.4046       2.93501       1.06724      -6.57754       2.33399       3.10398       3.50111       3.84677       3.94584       4.02555
  42  17 4052.8690    1.4367 10.8068 11.0372 -0.0002      0.359837  0.1435   0.0074   0.2345    0.0223   0.0000     0.0810774   433.8627       5.96519       14.6248       4.35086       1.05991       6.24853       3.07456       4.17678       4.56098       5.02300       5.21705       5.26064
  43   2 1326.7459    0.1141  0.1151 10.0992  0.0000       7.26372  0.0125   0.0067   0.0260    0.0194   0.0000       48.6124   441.1247     -0.738998       21.7469     -0.127629      -3.11175      -1.07691      0.358368      0.521037      0.537417      0.649731      0.619121      0.695497
  43   3 1571.8352    0.2170  0.2339  9.9688  0.0000       28.4560  0.0112   0.0071   0.0269    0.0244   0.0000       7.87828   441.8717     -0.706987       22.0471     -0.307919      -3.78656     0.0125501      0.361940      0.473891      0.560305      0.643373      0.665713      0.667551
  43   4 1787.0711    0.4039  0.4046 10.0121  0.0000       15.6839  0.0136   0.0090   0.0264    0.0328   0.0000       2.36034   441.8516     0.0718662       21.6327      0.961512      -2.94145     -0.402309      0.406822      0.568341      0.622576      0.692931      0.703529      0.712329
  43   5 1989.1612    0.6481  0.6575 10.1366  0.0000       8.75540  0.0167   0.0113   0.0350    0.0499   0.0000       1.14200   441.7469      -1.29887       21.1399       2.10118      -1.18844     -0.742122      0.514827      0.688026      0.741974      0.825310      0.851995      0.896083
  43   6 2185.0016    0.9960  0.8444 10.5331  0.0000       7.25188  0.0197   0.0150   0.0380    0.0639   0.0000      0.807700   441.4920       1.53799       21.8546       1.62317      -1.26395       1.23228      0.562032      0.762796      0.839510      0.901631      0.933255      0.980873
  43   7 2372.3543    1.4719  1.0740 11.4325  0.0000       4.77740  0.0244   0.0211   0.0462    0.0659   0.0000      0.777765   441.8866       1.35677       21.0237      0.155841      -2.85737       1.59495      0.647195      0.862041      0.951639       1.06557       1.07660       1.15183
  43   8 2553.4062    2.0606  1.2335 12.0182  0.0000       2.53617  0.0276   0.0275   0.0502    0.0697   0.0000      0.684308   441.0457       2.67416       20.2808       1.38140      -2.99474      0.510446      0.712457      0.955635       1.03003       1.11988       1.17523       1.18790
  43   9 2732.3860    2.8605  1.0842 12.4884 -0.0001       1.77436  0.0242   0.0385   0.0431    0.0791   0.0000      0.630976   441.4502       3.91231       20.1748      0.331443      -1.99153     -0.203677      0.672041      0.885781      0.969217       1.05420       1.07611       1.07557
  43  10 2909.7217    3.6776  1.0162 13.1832  0.0000       1.74762  0.0219   0.0519   0.0430    0.0724   0.0000      0.711828   441.3431       2.06933       22.2847       2.43680      -3.63214     -0.510599      0.592301      0.792460      0.884742      0.960934      0.996937       1.02662
  43  11 3084.0113    4.1404  1.1361 13.7400  0.0000      0.285165  0.0253   0.0584   0.0493    0.0682   0.0000      0.699279   441.9065       1.83159       19.5208       2.09565      -2.33948      -1.70367      0.660092      0.894664      0.982878       1.06829       1.08232       1.10929
  43  12 3255.7434    4.0058  1.5191 13.5058  0.0000       1.06781  0.0300   0.0486   0.0572    0.0555   0.0000      0.422254   441.6431       1.18347       21.1771      0.750611      -2.66767     -0.364189      0.763348       1.01625       1.11413       1.23444       1.26126       1.30550
  43  13 3425.2736    3.2483  2.3538 12.9196 -0.0000       1.10209  0.0397   0.0320   0.0719    0.0403   0.0000      0.265095   440.6818       6.25664       19.6280       1.27716      -1.63798       3.85548       1.00243       1.32526       1.48441       1.63490       1.72518       1.74392
  43  14 3592.6119    2.6112  3.8954 12.0535  0.0000      0.836830  0.0516   0.0198   0.0960    0.0326   0.0000      0.132844   440.1368       1.53973       20.0194       8.62948      -5.53680      -1.07750       1.30189       1.76046       1.91304       2.15226       2.24417       2.27914
  43  15 3757.4174    2.0794  5.8357 11.6230 -0.0001      0.620995  0.0704   0.0135   0.1324    0.0257   0.0000     0.0952899   442.7773       1.45522       12.2634     -0.159454    -0.0808669       3.19463       1.71908       2.33061       2.58052       2.80203       2.96864       2.98168
  43  16 3919.8265    1.7430  8.7675 11.2080  0.0011      0.385630  0.1054   0.0094   0.1834    0.0246   0.0000     0.0745116   443.3752       5.75859       18.8243       12.3142       1.36025       1.29132       2.44759       3.27508       3.63967       3.99071       4.13886       4.18693
  43  17 4080.4020    1.3876 11.7008 10.9951  0.0008      0.362267  0.1566   0.0068   0.2498    0.0220   0.0000     0.0806689   441.5142       3.04440       18.0263    0.00856218       5.57621      -1.43852       3.20921       4.27581       4.83824       5.22959       5.40068       5.53327
  44   3 1585.2207    0.2369  0.1921  9.9588  0.0000       23.4280  0.0096   0.0078   0.0196    0.0238   0.0000       7.73578   441.4865     -0.233257       21.0720      0.326211      -2.78966     -0.241852      0.302566      0.424289      0.494282      0.526208      0.517745      0.560038
  44   4 1801.3115    0.4196  0.4275 10.0499  0.0000       14.7478  0.0136   0.0090   0.0277    0.0330   0.0000       2.14626   441.0293     -0.644936       23.0963    -0.0118364      -4.43015      0.140812      0.420851      0.537000      0.617868      0.664025      0.678329      0.709299
  44   5 2004.7032    0.6717  0.6846 10.1230  0.0000       10.0444  0.0171   0.0112   0.0355    0.0497   0.0000       1.12695   441.8736    -0.0936811       21.4723      -1.88087      -3.43816     -0.220203      0.491397      0.656990      0.746300      0.815179      0.853163      0.870545
  44   6 2201.5183    1.0214  0.9236 10.6064  0.0000       5.47894  0.0210   0.0150   0.0415    0.0651   0.0000      0.833004   441.5423       1.13526       21.2068      0.697112      -3.56875       1.15006      0.564004      0.755635      0.852859      0.912762      0.961605      0.987322
  44   7 2389.5424    1.5657  1.1357 11.3875  0.0000       3.38385  0.0243   0.0212   0.0480    0.0716   0.0000      0.689882   441.6429      0.632683       21.7880     -0.237425      -2.63432     -0.425081      0.638557      0.829160      0.925053       1.03322       1.07130       1.09938
  44   8 2571.5793    2.2220  1.1233 12.0139  0.0000       3.53386  0.0248   0.0301   0.0458    0.0790   0.0000      0.646025   441.6794      0.449861       21.9176       1.89955      -1.75463     -0.674231      0.642616      0.876844      0.953829       1.06791       1.12397       1.16804
  44   9 2751.6426    2.9508  1.0666 12.8189  0.0000       3.59561  0.0237   0.0410   0.0438    0.0697   0.0000      0.668935   440.7298       1.52695       21.4306       2.85282      -2.18434      -2.17993      0.642342      0.839194      0.942762       1.03718       1.10586       1.12438
  44  10 2929.7440    3.8358  1.0732 13.2773  0.0000       2.40503  0.0229   0.0527   0.0443    0.0697   0.0000      0.643410   440.0672       1.24235       21.1307       1.26506      -1.70549      0.539083      0.599779      0.816647      0.896138      0.988307       1.03281       1.07577
  44  11 3104.8594    4.2785  1.1507 13.6928  0.0000       2.48640  0.0251   0.0581   0.0485    0.0681   0.0000      0.700060   441.2417       2.91022       20.4642       1.67603      -3.78787     -0.460346      0.620022      0.809541      0.924283       1.04481       1.06098       1.08938
  44  12 3277.3911    3.9757  1.6385 13.2488  0.0000      0.950060  0.0315   0.0447   0.0558    0.0552   0.0000      0.419131   441.2097       4.20844       18.0865       1.72538      -1.36020      0.997876      0.765391       1.05385       1.14886       1.28525       1.29966       1.32264
  44  13 3448.1061    3.2418  2.5300 12.7063  0.0000      0.927009  0.0400   0.0297   0.0723    0.0395   0.0000      0.231310   441.9697       4.10388       21.1677     -0.261229      0.931273      -1.25839      0.981609       1.30985       1.46094       1.64021       1.71753       1.71535
  44  14 3616.5742    2.5448  4.3057 11.8912  0.0000      0.615585  0.0545   0.0178   0.1010    0.0305   0.0000      0.120448   441.6174       4.72664       19.7572       4.23769      -2.79021      0.389772       1.31241       1.74476       1.95947       2.15026       2.20487       2.22565
  44  15 3782.5223    2.0623  6.4418 11.4437  0.0000      0.498980  0.0763   0.0123   0.1340    0.0266   0.0000     0.0841237   442.1409       6.75448       15.5042      -1.03300      -2.10056       3.84291       1.80342       2.44760       2.68321       3.00573       3.07234       3.15884
  44  16 3946.0742    1.6687  9.2575 11.1861  0.0006      0.273006  0.1159   0.0087   0.1916    0.0241   0.0000     0.0796013   436.9815      -1.59373       20.1682       9.85122      0.350270       3.49346       2.45553       3.31596       3.66407       4.02976       4.19874       4.29108
  44  17 4107.5475    1.3578 12.6108 10.9616  0.0001      0.212284  0.1749   0.0063   0.2619    0.0208   0.0000     0.0789385   442.8164       2.00118       27.6486     -0.632258       5.77924      -3.35862       3.31167       4.59927       5.09373       5.58524       5.84296       5.89818
  45   2 1351.2928    0.1077  0.1382 10.0453  0.0000       43.0040  0.0146   0.0065   0.0296    0.0204   0.0000       45.6071   441.9948      -1.38610       20.9888      0.257241      -3.94614     -0.476700      0.517880      0.701654      0.738236      0.848950      0.787205      0.697117
  45   3 1598.4365    0.2426  0.2213  9.9450  0.0000       19.2878  0.0102   0.0075   0.0221    0.0242   0.0000       6.48282   442.3483      0.168125       21.4792     -0.186245      -3.65098     -0.538043      0.308813      0.367795      0.472502      0.504574      0.527009      0.540162
  45   4 1815.3471    0.4621  0.4603  9.8894  0.0000       10.5722  0.0130   0.0094   0.0286    0.0376   0.0000       1.65786   441.2624    -0.0298831       21.0098       1.25030      -3.44996      0.637204      0.415211      0.563809      0.640341      0.709075      0.693620      0.718514
  45   5 2020.0999    0.7069  0.6769 10.1918  0.0001       9.23229  0.0164   0.0116   0.0339    0.0493   0.0000       1.05885   442.1388      0.533774       21.8684       1.24173      -1.51011      -1.21272      0.464282      0.610480      0.702080      0.756020      0.799665      0.830907
  45   6 2217.9021    1.0603  0.8979 10.7687  0.0000       5.54111  0.0205   0.0155   0.0397    0.0613   0.0000      0.842749   441.4826       2.42284       22.6907      -1.40999      -1.36513     -0.457145      0.547188      0.730361      0.821984      0.888576      0.913407      0.906526
  45   7 2406.5366    1.6084  1.1321 11.4251  0.0000       3.06248  0.0250   0.0217   0.0455    0.0728   0.0000      0.686999   441.2611       1.14517       20.8808       1.04646      -2.26374      -1.13528      0.641333      0.841022      0.928570       1.03292       1.04604       1.07294
  45   8 2589.5679    2.2832  1.1610 12.1663  0.0000       4.03951  0.0251   0.0305   0.0475    0.0713   0.0000      0.704840   439.8396       1.42451       20.5046       1.82657      -1.97498       1.30961      0.605195      0.823026      0.898704       1.05918       1.06092       1.06386
  45   9 2770.5682    3.0284  1.0845 12.8054  0.0000       1.54669  0.0231   0.0416   0.0454    0.0727   0.0000      0.673662   442.0088      0.285401       21.7008     -0.608189      -3.68141       1.24519      0.590442      0.770883      0.843749      0.951114      0.989527       1.00583
  45  10 2949.4847    3.8960  1.0672 13.3759  0.0000       1.59925  0.0228   0.0535   0.0433    0.0694   0.0000      0.703157   441.2081       1.90596       21.3443       1.14159      -2.49381      0.895012      0.594181      0.793885      0.899196      0.944098      0.980080       1.01000
  45  11 3125.3994    4.3494  1.2188 13.5776  0.0000      0.253999  0.0259   0.0569   0.0486    0.0747   0.0000      0.707285   442.1837       3.45145       21.9053       3.43222      -1.96901       2.67322      0.628112      0.855899      0.947962       1.02397       1.08908       1.07691
  45  12 3298.8902    3.7785  1.8329 13.1426  0.0000      0.112029  0.0335   0.0399   0.0585    0.0492   0.0000      0.321394   439.7170       4.35680       20.5670     0.0303373     -0.983719     -0.400666      0.809606       1.06644       1.16617       1.27947       1.34790       1.39305
  45  13 3470.5815    3.1333  2.7028 12.5919  0.0000      0.777166  0.0403   0.0275   0.0754    0.0375   0.0000      0.183798   441.9040       3.00966       18.6079       4.57696      -1.35557      -3.56885      0.981346       1.31049       1.42514       1.62606       1.65056       1.68615
  45  14 3640.3158    2.4704  4.4493 11.8864  0.0000      0.806633  0.0558   0.0170   0.1039    0.0296   0.0000      0.119474   440.5450       2.34025       19.5314      0.656571      -4.32139      0.173137       1.34278       1.75212       1.97564       2.13121       2.25928       2.33743
  45  15 3807.3625    2.0142  7.2349 11.3664  0.0003      0.445227  0.0844   0.0113   0.1505    0.0261   0.0000     0.0824871   439.9243       4.50052       14.4427       3.62838      -3.13812       2.96508       1.95833       2.60482       2.93564       3.15529       3.33146       3.35752
  45  16 3971.9631    1.6146  9.6224 11.1497  0.0005      0.341090  0.1225   0.0080   0.2015    0.0231   0.0000     0.0818513   438.8606       9.41072       18.7356       8.24039      0.499835      -8.70302       2.51380       3.43613       3.84179       4.17887       4.33852       4.38853
  45  17 4134.3740    1.3083 12.9320 10.9657  0.0000      0.177199  0.1836   0.0060   0.2705    0.0200   0.0000     0.0828262   433.9259       14.1441       21.4075       2.79638      -11.8029      -4.03059       3.36710       4.54740       5.11859       5.61081       5.74386       5.82043
  46   2 1363.2838    0.1222  0.0868 10.0848  0.0000       2.71206  0.0118   0.0071   0.0145    0.0188   0.0000       48.5429   442.0112      0.124853       20.6892     -0.180843      -2.35981       1.15341      0.351355      0.594339      0.616251      0.696703      0.711936      0.846010
  46   3 1611.4350    0.2528  0.2056 10.0354  0.0000       20.0729  0.0094   0.0079   0.0205    0.0237   0.0000       6.66308   441.5640      0.208864       21.9885       1.01579      -3.08996     -0.418840      0.330229      0.440898      0.506480      0.557538      0.549349      0.563812
  46   4 1829.2403    0.4696  0.5018  9.9807  0.0000       12.0364  0.0140   0.0091   0.0303    0.0367   0.0000       1.66755   441.5013      0.410053       20.8027       1.82575      -2.08312       1.02172      0.403049      0.532923      0.618375      0.668303      0.688567      0.728650
  46   5 2035.3575    0.6939  0.7623 10.2152  0.0000       9.61639  0.0187   0.0110   0.0372    0.0533   0.0000       1.05420   442.2107      0.474075       21.3992      0.628766      -4.36775      0.697030      0.497159      0.707027      0.740227      0.838820      0.854194      0.912756
  46   6 2234.0971    1.0972  0.9599 10.7921  0.0000       7.24015  0.0218   0.0157   0.0414    0.0662   0.0000      0.815356   441.4735      0.969766       21.1458      0.982417      -1.96847      0.506914      0.572792      0.777230      0.816898      0.940188       1.00206       1.02957
  46   7 2423.4147    1.6312  1.1663 11.5306  0.0000       4.09787  0.0256   0.0218   0.0470    0.0724   0.0000      0.729922   440.7147      0.906260       20.8828      0.258411      -2.61968      0.423591      0.621100      0.843004      0.947639       1.06042       1.05009       1.05981
  46   8 2607.2927    2.2751  1.1860 12.3390  0.0000       2.21513  0.0264   0.0301   0.0481    0.0676   0.0000      0.698366   440.9166      0.616701       21.7115       1.56294      -1.48179      0.504720      0.620083      0.860994      0.911337       1.04121       1.05640       1.07659
  46   9 2789.4338    3.1653  1.0805 12.9085  0.0000       3.05006  0.0229   0.0428   0.0446    0.0692   0.0000      0.717899   441.7456       2.25843       21.0583       2.27121      -2.74806     -0.346048      0.554798      0.765088      0.829624      0.897530      0.920633      0.941637
  46  10 2969.0781    4.0483  1.0886 13.2231  0.0000      0.720546  0.0227   0.0531   0.0418    0.0754   0.0000      0.647721   442.0720       1.94205       20.5504      0.355920      -1.64273     -0.643059      0.568298      0.770486      0.827748      0.928755      0.921381       1.00850
  46  11 3145.7774    4.2367  1.2067 13.7118  0.0000      0.746491  0.0265   0.0556   0.0481    0.0694   0.0000      0.622306   440.3179       3.58760       20.4858       2.67881      -3.02591   0.000269803      0.621455      0.852889      0.890595       1.01501       1.07066       1.12939
  46  12 3320.1448    3.7848  1.8181 13.1455  0.0003       1.03311  0.0322   0.0401   0.0592    0.0506   0.0000      0.345267   441.8250       4.18468       21.4572      0.364232      -1.79564      0.345635      0.749965       1.03735       1.12911       1.28129       1.32172       1.32831
  46  13 3492.8028    3.0922  2.9443 12.3996  0.0000      0.707502  0.0420   0.0252   0.0771    0.0380   0.0000      0.182003   440.2346       6.90238       20.2977       3.96323     -0.697314      -1.42845      0.982482       1.35216       1.47229       1.64921       1.70476       1.73504
  46  14 3663.5829    2.4604  4.9727 11.7224  0.0000      0.789789  0.0590   0.0158   0.1074    0.0300   0.0000     0.0984427   439.9927       5.20947       20.4614       2.96964      -1.56884      -1.44703       1.38177       1.87378       2.05799       2.29581       2.31904       2.36582
  46  15 3831.9469    1.9280  7.3177 11.4487 -0.0007      0.542839  0.0890   0.0109   0.1558    0.0260   0.0000     0.0883905   440.0820       2.52969       14.9991       2.98777     -0.269357      -2.42967       1.93431       2.58750       2.86574       3.18748       3.32194       3.37616
  46  16 3997.6673    1.5436 10.2885 11.1972 -0.0004      0.454590  0.1369   0.0075   0.2147    0.0225   0.0000     0.0887896   443.1501       3.61338       9.91372       2.02341      -4.58984     -0.360847       2.63285       3.57553       3.98543       4.40322       4.43488       4.57476
  47   2 1375.1728    0.1166  0.1207 10.0369  0.0000       14.0737  0.0119   0.0063   0.0241    0.0192   0.0000       40.7050   441.7575      0.221643       21.7781      0.310764      -3.34398      0.305273      0.357131      0.520399      0.584820      0.661347      0.675297      0.715115
  47   3 1624.2629    0.2550  0.2811  9.9437  0.0000       22.1298  0.0112   0.0070   0.0250    0.0255   0.0000       5.46984   440.9591     -0.419821       21.3380      0.344117      -3.23429      0.228875      0.344360      0.430343      0.504925      0.529597      0.572209      0.590362
  47   4 1842.9673    0.4768  0.4924  9.9823 -0.0003       11.2607  0.0143   0.0092   0.0285    0.0379   0.0000       1.67214   442.8175     -0.422317       22.1649      0.836494      -1.02146     -0.845655      0.441347      0.569396      0.656328      0.704044      0.754057      0.795673
  47   5 2050.4265    0.7735  0.7378 10.0853  0.0000       8.31361  0.0167   0.0118   0.0350    0.0584   0.0000      0.927622   441.6183     -0.709745       20.9322      -1.16778      -1.96133      0.895115      0.446778      0.596810      0.646390      0.727412      0.741917      0.774954
  47   6 2250.0612    1.1524  1.0084 10.8066  0.0000       5.30796  0.0227   0.0156   0.0416    0.0658   0.0000      0.786591   441.6990      0.683283       21.3748       2.42916      -2.96995      -1.00126      0.571764      0.744236      0.836985      0.898752      0.936371      0.981417
  47   7 2440.1328    1.7450  1.1798 11.6083  0.0000       4.16638  0.0255   0.0227   0.0464    0.0701   0.0000      0.710431   443.1025      0.666385       22.6245       1.57982      -1.05595    -0.0685058      0.597722      0.804396      0.900993      0.982558       1.00720       1.03504
  47   8 2625.0127    2.4201  1.2211 12.3338  0.0000       2.41155  0.0261   0.0310   0.0479    0.0693   0.0000      0.682535   441.7746       1.64802       22.3436       2.74609      -3.00264     -0.492459      0.619730      0.816272      0.938398       1.03050       1.04651       1.10295
  47   9 2808.0718    3.2937  1.1202 12.7888  0.0000       2.54498  0.0235   0.0423   0.0420    0.0724   0.0000      0.681857   441.2198       2.29923       22.3564       1.45593      -3.20086      -1.02479      0.565663      0.765599      0.852045      0.944898      0.967784       1.01439
  47  10 2988.5208    4.0441  1.0630 13.4546  0.0000      0.594014  0.0225   0.0539   0.0417    0.0661   0.0000      0.688853   442.1999      0.973640       19.1221       1.89837      -2.44596      -1.25244      0.541081      0.717406      0.808016      0.900628      0.898769      0.962457
  47  11 3165.9005    4.3118  1.3671 13.3768  0.0000      0.740334  0.0262   0.0511   0.0486    0.0679   0.0000      0.436812   441.1444       2.08275       23.2962       1.72879      -3.15561      0.198229      0.629623      0.812795      0.931036       1.03511       1.03837       1.07362
  47  12 3341.1731    3.6447  1.9485 13.1948  0.0000       1.20498  0.0344   0.0373   0.0610    0.0433   0.0000      0.327388   442.3872       4.54089       19.7150       1.97978      -1.34225    -0.0818902      0.794266       1.06776       1.18664       1.31391       1.35905       1.36822
  47  13 3514.7753    3.0034  3.3399 12.2651 -0.0001      0.833700  0.0454   0.0229   0.0805    0.0352   0.0000      0.161823   441.0795       3.21750       23.6663       2.71261      -1.01881      -1.00621       1.08752       1.42248       1.58464       1.74306       1.82579       1.83308
  47  14 3686.4232    2.4105  5.4278 11.6070  0.0002      0.510476  0.0629   0.0144   0.1119    0.0288   0.0000     0.0908907   440.2568       3.19570       17.3770       1.38645      -1.34109      0.753316       1.41550       1.90074       2.14504       2.28887       2.41147       2.43796
  47  15 3855.9855    1.8653  7.8737 11.4025  0.0000      0.643882  0.0966   0.0100   0.1642    0.0251   0.0000     0.0868726   441.4510       2.67506       20.1757      0.496300      -6.39929       2.35642       2.01500       2.68280       3.01107       3.29942       3.42106       3.50178
  47  16 4022.8101    1.5003 10.8357 11.1652 -0.0008      0.375482  0.1466   0.0070   0.2300    0.0220   0.0000     0.0902638   439.5355       7.75780       18.0845      -8.56318      -8.41992     -0.510588       2.72550       3.65242       4.15287       4.53314       4.70176       4.80062
  48   2 1386.9285    0.1276  0.1275 10.0098  0.0000       44.7219  0.0121   0.0063   0.0197    0.0203   0.0000       34.4384   441.9336      0.317956       21.2937       1.02194      -3.73367      0.771609      0.332775      0.418111      0.495940      0.568559      0.695679      0.662973
  48   3 1636.9091    0.2785  0.2748  9.9386  0.0000       24.0369  0.0116   0.0073   0.0216    0.0260   0.0000       4.96009   441.5953     0.0990682       21.1566      0.621428      -1.98641     -0.581774      0.332725      0.410602      0.459703      0.485044      0.520009      0.532327
  48   4 1856.5957    0.5121  0.4542  9.9277  0.0000       13.5767  0.0124   0.0097   0.0261    0.0382   0.0000       1.61782   442.0845    0.00795859       22.2586      0.701819      -2.37522     -0.292711      0.370596      0.494602      0.568616      0.593448      0.633147      0.635690
  48   5 2065.3857    0.7839  0.7480 10.2686  0.0000       8.76694  0.0179   0.0120   0.0343    0.0535   0.0000       1.01565   441.6198       1.04219       22.4403      -1.40245      -3.04025      0.976913      0.484560      0.630854      0.675602      0.774439      0.800628      0.809911
  48   6 2265.8705    1.1957  1.0092 10.8285  0.0000       6.34037  0.0219   0.0163   0.0422    0.0682   0.0000      0.786265   441.5394     -0.665055       20.8095       1.94448      -2.78985     -0.603272      0.517864      0.713842      0.817917      0.894615      0.956743      0.970491
  48   7 2456.5151    1.7141  1.1805 11.7551  0.0000       2.32772  0.0266   0.0223   0.0455    0.0653   0.0000      0.717319   441.5638     -0.515321       20.6256     -0.301091      -1.13893      -1.91938      0.612685      0.799240      0.934778       1.02045       1.10190       1.11192
  48   8 2642.5145    2.5180  1.2166 12.2747  0.0011       3.12153  0.0254   0.0319   0.0465    0.0755   0.0000      0.649456   441.6397       1.18001       20.6943     -0.324715     -0.953286      0.584425      0.566612      0.771530      0.839615      0.971747      0.971070      0.991311
  48   9 2826.5208    3.3907  1.0732 12.9203  0.0000       1.69605  0.0219   0.0443   0.0419    0.0694   0.0000      0.627308   441.5892       1.78949       20.4274       3.05591      -2.77913     -0.395777      0.530030      0.721834      0.798456      0.882904      0.940796      0.940799
  48  10 3007.7974    4.2138  1.0344 13.5191  0.0000       2.04925  0.0215   0.0561   0.0408    0.0662   0.0000      0.643886   441.9533       3.11965       21.6410    -0.0388623      -3.39548      0.180364      0.523571      0.699288      0.755218      0.875023      0.880012      0.923619
  48  11 3185.9281    4.2192  1.3706 13.2981  0.0000      0.946297  0.0262   0.0489   0.0479    0.0663   0.0000      0.486818   441.8492       2.55732       21.2646       1.15880      -2.92697      0.556631      0.607463      0.812028      0.915927      0.994794       1.02214       1.07049
  48  12 3361.9590    3.5944  2.1172 12.9676  0.0000       1.08054  0.0357   0.0347   0.0625    0.0451   0.0000      0.299989   441.7989       2.98562       21.8719       2.95570      -1.95215     -0.940611      0.820515       1.13796       1.25222       1.36994       1.45889       1.48104
  48  13 3536.4784    2.9058  3.4157 12.2757  0.0000      0.564324  0.0452   0.0219   0.0830    0.0331   0.0000      0.156049   441.7210       2.95448       20.7907       2.47031      -1.96200     -0.930720       1.03419       1.37951       1.52801       1.69578       1.78395       1.82746
  48  14 3709.1153    2.2977  5.7262 11.6213  0.0000      0.478877  0.0666   0.0135   0.1205    0.0275   0.0000     0.0928815   443.6218       4.75438       23.9658      0.534260      -1.72659       2.34197       1.46532       1.96353       2.18607       2.38004       2.51152       2.55610
  48  15 3879.6563    1.8501  8.5045 11.3280  0.0007      0.534848  0.1022   0.0092   0.1759    0.0246   0.0000     0.0813008   441.4259       4.91760       18.0586       6.10938      -6.98266     -0.195391       2.11190       2.77540       3.17697       3.39967       3.57461       3.65252
  48  16 4048.1307    1.4756 11.8012 11.1322  0.0003      0.564497  0.1597   0.0067   0.2451    0.0209   0.0000     0.0855439   443.6655       1.39756       24.2978       5.77587     -0.868156      -2.38971       2.83100       3.82021       4.22344       4.69109       4.78913       4.91552
  49   2 1398.5106    0.1452  0.1547 10.0716  0.0000       7.50470  0.0131   0.0064   0.0225    0.0193   0.0000       25.5219   441.3992      0.403138       22.9836       1.27138      -2.77786      0.442771      0.416947      0.607113      0.771387      0.832587      0.927748      0.904498
  49   3 1649.3765    0.2864  0.2901  9.9509  0.0000       26.1077  0.0110   0.0074   0.0235    0.0259   0.0000       4.61686   442.0589     -0.233103       22.8735      0.584142      -3.08722     -0.192299      0.296147      0.397753      0.453121      0.464369      0.513137      0.493054
  49   4 1870.0619    0.5140  0.5035  9.9965  0.0000       14.2035  0.0138   0.0093   0.0275    0.0391   0.0000       1.56942   441.8308      0.384452       21.8666      0.791577      -2.92326    0.00858772      0.390828      0.533843      0.606845      0.663786      0.691338      0.689331
  49   5 2080.1802    0.7889  0.7821 10.2965  0.0000       9.06282  0.0179   0.0116   0.0361    0.0537   0.0000      0.987033   441.7047     -0.353968       21.8643    -0.0875098      -2.56595     -0.476448      0.442539      0.602256      0.658022      0.720104      0.779626      0.806429
  49   6 2281.4631    1.2458  1.0386 11.0368  0.0000       6.10145  0.0227   0.0167   0.0416    0.0638   0.0000      0.771101   441.6703     0.0177528       21.7243    -0.0620876      -3.04252      0.429821      0.524241      0.713408      0.793949      0.866458      0.907982      0.940549
  49   7 2472.9348    1.8218  1.1835 11.8373  0.0000       3.47361  0.0253   0.0236   0.0480    0.0664   0.0000      0.742083   441.4552       1.25466       22.5964      0.103280      -4.38245      0.849504      0.554940      0.742970      0.816188      0.912546      0.921784      0.947816
  49   9 2844.8446    3.4208  1.1273 13.0642  0.0000       1.70638  0.0233   0.0438   0.0430    0.0681   0.0000      0.658647   439.9144       1.92403       20.4095       1.32003      -2.38031      -1.13569      0.534426      0.708235      0.792290      0.881213      0.914238      0.949904
  49  10 3026.8251    4.2379  1.1268 13.3505  0.0000       1.34078  0.0222   0.0537   0.0425    0.0776   0.0000      0.560775   442.2576       2.65008       19.9734       1.53313      -3.96734      -2.06643      0.523596      0.716610      0.804815      0.915195      0.929326      0.947717
  49  11 3205.7294    4.1470  1.4513 13.4641  0.0000       1.62426  0.0277   0.0474   0.0508    0.0580   0.0000      0.475545   442.0273       2.15071       21.2814       4.07980      -3.63321      0.956936      0.617951      0.840694      0.926712      0.990364       1.05456       1.08415
  49  12 3382.5818    3.5040  2.2669 12.8906  0.0000       1.19276  0.0351   0.0321   0.0649    0.0408   0.0000      0.270836   441.3272       4.60935       20.8634       2.56875      -2.69255      -2.26417      0.780083       1.07782       1.17622       1.31580       1.37745       1.39627
  49  13 3557.9437    2.8070  3.7159 12.2529  0.0000      0.554715  0.0476   0.0203   0.0895    0.0313   0.0000      0.147424   442.5200      0.882653       20.8044       2.35609      -4.65910     -0.606444       1.06861       1.38462       1.57218       1.72972       1.81641       1.86815
  49  14 3731.6748    2.2203  5.8185 11.6284 -0.0002      0.635210  0.0683   0.0130   0.1236    0.0279   0.0000     0.0954182   439.0159       5.43702       20.0685       5.68706      -6.60715       2.67003       1.47740       1.96052       2.19306       2.42936       2.55868       2.60839
  49  15 3903.1737    1.7671  8.7676 11.3909 -0.0004      0.523519  0.1107   0.0087   0.1831    0.0239   0.0000     0.0951776   440.5620      0.231033       17.3755       5.16404      -3.10754      0.704230       2.11813       2.79151       3.11173       3.43707       3.57680       3.62498
  50   2 1409.9749    0.1452  0.1275 10.0279  0.0000       30.7699  0.0101   0.0064   0.0192    0.0193   0.0000       27.7935   442.0646     -0.182931       22.3992     0.0429636      -3.28902     -0.106082      0.281424      0.357570      0.354237      0.407584      0.471535      0.520934
  50   3 1661.6418    0.3009  0.3136  9.9227  0.0000       22.9766  0.0127   0.0074   0.0217    0.0266   0.0000       3.97406   441.2804     -0.443265       22.5093      0.666727      -3.61775     -0.718903      0.361250      0.499386      0.563779      0.584631      0.549310      0.618803
  50   4 1883.3674    0.5254  0.5169 10.0346  0.0000       14.8943  0.0143   0.0095   0.0276    0.0384   0.0000       1.60602   442.3965      0.648778       22.3199     -0.712077      -3.68184      0.466757      0.396334      0.504378      0.585308      0.600411      0.668304      0.678031
  50   5 2094.8129    0.8202  0.8116 10.3397  0.0000       10.3665  0.0188   0.0121   0.0356    0.0563   0.0000      0.966193   441.3623     -0.295687       22.9331    -0.0788155      -2.95872     -0.649810      0.462317      0.616420      0.688628      0.741184      0.771056      0.777333
  50   6 2296.8431    1.2675  1.1592 10.9990  0.0000       4.67798  0.0251   0.0162   0.0458    0.0683   0.0000      0.764829   442.8433      0.590213       22.1498      0.852591      -1.18121      0.423021      0.543988      0.734327      0.796074      0.929977      0.939514      0.950571
  50   7 2489.1204    1.8792  1.3033 11.6510 -0.0003       3.36398  0.0265   0.0223   0.0476    0.0669   0.0000      0.604821   442.1303       1.07115       21.8259     -0.116528      -1.98439      -1.34876      0.582398      0.780979      0.884522      0.996085       1.03390       1.02264
  50   8 2677.1012    2.5734  1.3014 12.4926  0.0000       2.46920  0.0267   0.0311   0.0477    0.0599   0.0000      0.617467   441.0096       1.16226       21.1013       1.63759      -3.73957     0.0186351      0.581019      0.792431      0.880799      0.963301      0.989524      0.994836
  50   9 2863.0032    3.5901  1.1141 12.9751  0.0000       1.55167  0.0225   0.0452   0.0418    0.0719   0.0000      0.619907   442.0316       2.63047       22.9709       1.41637      -3.03138      0.692708      0.508732      0.693878      0.764399      0.845158      0.866291      0.913065
  50  10 3045.7168    4.2506  1.0921 13.5747  0.0000       1.63954  0.0221   0.0555   0.0430    0.0682   0.0000      0.605470   441.2600       3.36836       20.6562     -0.753386      -3.45003      -3.03440      0.522444      0.696565      0.739697      0.857518      0.861914      0.882600
  50  11 3225.3765    4.1818  1.5193 13.3956  0.0000       1.63667  0.0278   0.0463   0.0515    0.0564   0.0000      0.468526   441.6765       3.63122       21.7623       2.02200      0.742624       1.27768      0.630115      0.809784      0.923551       1.02177       1.07183       1.08530
  50  12 3403.0135    3.4696  2.3629 12.7494 -0.0000      0.605372  0.0353   0.0303   0.0650    0.0416   0.0000      0.246707   441.2391       2.37715       19.9964       3.48126      -1.96315     -0.999274      0.771374       1.03128       1.16092       1.25698       1.34269       1.36759
  50  13 3579.3031    2.7419  3.9845 12.0885 -0.0001      0.601184  0.0500   0.0187   0.0916    0.0309   0.0000      0.128433   441.2750       5.70058       23.3936       3.90455      -3.55711     -0.303931       1.06459       1.44438       1.59489       1.77471       1.83001       1.88474
  50  14 3753.8410    2.1991  6.4923 11.5569  0.0003      0.716958  0.0745   0.0121   0.1328    0.0272   0.0000     0.0910940   441.5683       2.91519       20.8006      -1.08983       5.28834       5.79411       1.53843       2.09058       2.31687       2.52111       2.68327       2.76591
  50  15 3926.1461    1.7593  9.2925 11.2970 -0.0003      0.458245  0.1180   0.0081   0.1877    0.0240   0.0000     0.0917061   437.1086       6.16065       23.7451       9.80249      -6.03396      -2.86768       2.15969       2.94268       3.26697       3.59453       3.81791       3.88951
  51   1 1120.2231    0.0503  0.0215 10.2187  0.0000       26.4373  0.0194   0.0081   0.0101    0.0166   0.0000       811.635   441.5650     -0.830916       20.3960      0.622785      -3.73146      -1.34983      0.576417      0.535522      0.532528      0.901479      0.983467       1.05643
  51   2 1421.2559    0.1468  0.1691 10.0002  0.0000       21.1649  0.0117   0.0061   0.0221    0.0198   0.0000       20.7638   441.3741     -0.592958       22.1502      0.258429      -2.51103     -0.326014      0.311088      0.423336      0.445587      0.447285      0.538775      0.528207
  51   3 1673.7631    0.3065  0.3407  9.9411  0.0000       17.3537  0.0115   0.0072   0.0262    0.0268   0.0000       3.77397   442.2454     0.0807374       22.6050     -0.695467      -3.65374      -1.11423      0.320535      0.408358      0.435611      0.513051      0.560820      0.555851
  51   4 1896.5507    0.5489  0.5676 10.0133  0.0000       12.5288  0.0145   0.0094   0.0294    0.0417   0.0000       1.38336   442.0396      0.857790       21.4665     -0.436459      -3.79184     -0.278967      0.366440      0.494976      0.549669      0.589075      0.631786      0.673860
  51   5 2109.2554    0.8518  0.8463 10.3691  0.0000       7.21359  0.0188   0.0121   0.0371    0.0585   0.0000      0.924450   441.8585      0.264967       21.4088      0.729762      -3.80059      -1.15664      0.464351      0.613905      0.687778      0.752519      0.788394      0.825663
  51   6 2312.0923    1.3239  1.1070 11.1310 -0.0002       4.78925  0.0232   0.0169   0.0443    0.0648   0.0000      0.740105   442.3554       1.32025       20.7720       1.45008      -1.64932      0.353641      0.523643      0.698935      0.779073      0.863044      0.898678      0.933390
  51   7 2505.1667    1.9484  1.2606 11.7360 -0.0005       4.10790  0.0256   0.0236   0.0461    0.0711   0.0000      0.638793   441.7225      0.801689       20.1890       1.64367      -2.93262      0.517116      0.560788      0.771082      0.860164      0.984966       1.02696       1.04461
  51   8 2694.2030    2.8031  1.2333 12.4335  0.0000       2.57321  0.0246   0.0337   0.0435    0.0704   0.0000      0.583174   441.9956       1.02594       23.1600       1.23872      -3.18985      0.909363      0.533036      0.696613      0.779301      0.841162      0.867079      0.931713
  51   9 2881.0371    3.6113  1.0460 13.2784  0.0000       2.08963  0.0215   0.0471   0.0405    0.0608   0.0000      0.652479   442.2108       2.14847       22.4276       1.52895      -2.29084     -0.333464      0.493826      0.650861      0.723016      0.808815      0.816764      0.835424
  51  10 3064.4405    4.2267  1.1944 13.6754  0.0000       1.98697  0.0249   0.0529   0.0455    0.0641   0.0000      0.687947   442.1760       3.33810       21.4651       2.29949      -2.89154    -0.0741837      0.540101      0.707971      0.784305      0.870083      0.899186      0.925444
  51  11 3244.7931    4.1808  1.6148 13.3575 -0.0005       1.02208  0.0291   0.0442   0.0515    0.0535   0.0000      0.424494   441.5559       2.49512       21.6901       2.79764      -4.21696     -0.767778      0.661150      0.895900      0.983503       1.07658       1.12197       1.13428
  51  12 3423.3614    3.4125  2.6437 12.5979  0.0001      0.869843  0.0373   0.0277   0.0679    0.0388   0.0000      0.204876   440.2018       2.41741       21.2174       2.24180      -2.73215     -0.193651      0.803457       1.08034       1.19349       1.33138       1.39797       1.41686
  51  13 3600.2495    2.6995  4.6200 11.8387  0.0000      0.634152  0.0527   0.0165   0.0982    0.0299   0.0000      0.114957   442.6307       4.58960       20.6394     0.0602757      -1.92862      -1.57005       1.12035       1.52332       1.65376       1.83842       1.90892       1.97215
  51  14 3775.4649    2.1777  7.3612 11.5353  0.0000      0.216275  0.0845   0.0109   0.1470    0.0267   0.0000     0.0883557   439.5310       2.48248       22.8769       3.81442      -1.26115       2.06124       1.65207       2.18329       2.46660       2.72337       2.86886       2.96172
  51  15 3949.1338    1.7101  9.7335 11.3187  0.0000      0.431569  0.1262   0.0077   0.1957    0.0231   0.0000     0.0918799   440.7596     -0.532002       16.5973       8.64417      -4.74610       4.59432       2.20776       2.97996       3.33809       3.70673       3.90291       4.02435
  52   2 1432.4548    0.1539  0.1343 10.0339  0.0000       39.1623  0.0102   0.0066   0.0186    0.0199   0.0000       22.4194   441.7572      0.204047       21.7524      0.114085      -3.29202      0.157065      0.288007      0.466184      0.474130      0.569925      0.616059      0.623160
  52   3 1685.7141    0.3237  0.3374  9.9136  0.0000       21.1554  0.0114   0.0073   0.0235    0.0273   0.0000       3.48319   442.0173     -0.632823       20.8058      0.578132      -2.40789      0.214825      0.288122      0.388272      0.443962      0.493250      0.522876      0.526377
  52   4 1909.6258    0.5900  0.6044  9.9558  0.0000       11.9124  0.0154   0.0095   0.0280    0.0445   0.0000       1.22046   442.2070     0.0783986       21.9245     0.0901450      -3.19823     -0.521456      0.383559      0.512099      0.591188      0.636880      0.656427      0.662708
  52   5 2123.6484    0.8733  0.8847 10.4568  0.0000       9.41629  0.0193   0.0119   0.0379    0.0537   0.0000      0.935935   442.1909      0.360406       20.8161      0.172712      -3.23623     -0.739424      0.434899      0.586425      0.665740      0.728826      0.775361      0.808847
  52   6 2327.2151    1.3715  1.0335 11.3245  0.0000       5.19454  0.0221   0.0179   0.0412    0.0593   0.0000      0.771483   442.1702     -0.612397       21.1666     0.0114650     -0.999430     -0.163769      0.483274      0.664564      0.745953      0.811030      0.857461      0.897851
  52   7 2521.0655    2.0178  1.2635 11.8896  0.0000       4.29720  0.0257   0.0243   0.0470    0.0664   0.0000      0.710202   441.5378       2.71141       22.1626       1.55781      -3.24632     -0.969452      0.546440      0.713326      0.792676      0.868855      0.911161      0.916163
  52   8 2711.1402    2.7697  1.2492 12.6168  0.0000       1.03896  0.0252   0.0328   0.0449    0.0634   0.0000      0.636462   441.9387       2.23965       19.5223      0.535501      -3.32743     -0.311037      0.539250      0.719608      0.800860      0.882519      0.898259      0.937388
  52   9 2898.8287    3.7966  1.0703 13.2792  0.0000       1.26083  0.0215   0.0480   0.0403    0.0645   0.0000      0.591538   441.6879       1.95097       23.2848       2.95393      -3.33926      0.857281      0.482243      0.660255      0.717784      0.803097      0.812866      0.833412
  52  10 3083.0214    4.4146  1.2355 13.3846  0.0000       1.71586  0.0234   0.0519   0.0456    0.0690   0.0000      0.577755   441.4610       2.45349       21.5786       2.32806      -1.55813      0.990674      0.505083      0.678283      0.755811      0.824187      0.874646      0.915581
  52  11 3264.1325    4.0254  1.6398 13.3006  0.0000      0.747504  0.0287   0.0417   0.0520    0.0516   0.0000      0.405304   441.8783       2.96104       20.0021       3.03980      -1.36506     -0.913790      0.598450      0.826640      0.905414       1.02329       1.07364       1.07787
  52  12 3443.3668    3.3620  2.8174 12.5933  0.0000      0.749914  0.0386   0.0265   0.0710    0.0372   0.0000      0.192345   442.0589       3.85623       21.1119       3.94482     0.0102706      -1.26191      0.805638       1.08251       1.20544       1.31275       1.39601       1.40624
  52  13 3621.0883    2.6225  4.5887 11.9147 -0.0001      0.424136  0.0545   0.0161   0.0957    0.0288   0.0000      0.117467   441.8369       5.49087       20.1045       4.11568      -4.49909       3.86407       1.10717       1.51161       1.69395       1.84522       1.94976       1.97889
  52  14 3797.0158    2.0584  7.1314 11.5617 -0.0010      0.218538  0.0866   0.0105   0.1481    0.0266   0.0000     0.0992998   440.3915     -0.337726       23.3902       3.48070     -0.275396      -2.60941       1.64281       2.21148       2.47960       2.75734       2.84815       2.91358
  52  15 3971.3416    1.6471 10.1167 11.3512  0.0000      0.254520  0.1344   0.0073   0.2078    0.0222   0.0000     0.0936543   441.8866       5.35685       17.9535      -6.75625      -1.44488       4.74810       2.25553       3.03372       3.40830       3.81475       3.99162       4.06924
  53   2 1443.4885    0.1633  0.1526  9.9946  0.0000       39.1877  0.0099   0.0063   0.0194    0.0202   0.0000       18.3015   442.2641      0.328323       21.0910     -0.171221      -2.84759     -0.321814      0.247101      0.343358      0.409088      0.418931      0.413440      0.426378
  53   3 1697.5213    0.3435  0.3279  9.9440  0.0000       22.8210  0.0115   0.0077   0.0211    0.0275   0.0000       3.31153   441.9556     -0.176550       22.7201     0.0489326      -3.15043     0.0532793      0.299144      0.361806      0.448261      0.464993      0.505083      0.504332
  53   4 1922.5586    0.5785  0.5833 10.0473  0.0000       11.2048  0.0145   0.0095   0.0290    0.0419   0.0000       1.29016   442.1792      0.491673       21.5592    -0.0553249      -4.68339    -0.0822119      0.366669      0.459118      0.507407      0.610527      0.604575      0.642434
  53   5 2137.8251    0.9173  0.8348 10.5242  0.0000       8.47999  0.0181   0.0128   0.0355    0.0552   0.0000      0.891612   442.7047      0.121102       22.4216      0.213766      -2.88980       1.52247      0.425108      0.583125      0.645261      0.710447      0.740557      0.750145
  53   6 2342.1201    1.4111  1.2213 11.1758  0.0000       4.89379  0.0254   0.0173   0.0455    0.0685   0.0000      0.724634   442.0885      0.718849       22.4532     -0.735938      -3.24559     -0.683921      0.527129      0.680347      0.765293      0.855495      0.898429      0.917937
  53   7 2536.9214    2.0389  1.2484 12.0320  0.0000       4.91916  0.0256   0.0246   0.0457    0.0596   0.0000      0.677806   441.9581       2.12951       22.8062       1.69583      -3.16646      0.635412      0.525876      0.712555      0.795615      0.886431      0.908003      0.958592
  53   8 2728.0131    2.8087  1.2101 12.8490  0.0000       2.77075  0.0260   0.0349   0.0452    0.0635   0.0000      0.730786   441.1967       2.14869       22.0345    -0.0580403      -2.92514      -1.13096      0.550255      0.738785      0.820734      0.914135      0.933794      0.982805
  53   9 2916.5593    3.8037  1.0428 13.2983  0.0000       1.49856  0.0204   0.0480   0.0397    0.0629   0.0000      0.602165   441.8201       2.12996       20.9631       2.24818      -2.22124     -0.851354      0.457990      0.621368      0.686203      0.767296      0.816316      0.800301
  53  10 3101.4503    4.3332  1.1655 13.7094  0.0000       2.93754  0.0239   0.0537   0.0434    0.0649   0.0000      0.640876   441.5447       2.10092       23.0318      0.569378      -2.24038     -0.726681      0.487075      0.657857      0.724572      0.817881      0.849173      0.872493
  53  11 3283.2274    4.0708  1.7140 13.3655  0.0000       1.12888  0.0295   0.0415   0.0531    0.0484   0.0000      0.411955   441.1356       2.15860       20.8801       2.28775      -3.01964       1.43287      0.602284      0.811351      0.910229       1.00640       1.04120       1.05584
  53  12 3463.3568    3.2520  2.8835 12.5883  0.0000      0.717596  0.0399   0.0254   0.0716    0.0364   0.0000      0.197157   442.6683       2.22315       23.5799       4.95421      -1.83754      -1.14357      0.828091       1.10814       1.22666       1.37425       1.43526       1.50501
  53  13 3641.8491    2.5066  4.9870 11.9013  0.0000      0.518973  0.0580   0.0148   0.1054    0.0276   0.0000      0.109386   440.1407       6.16603       24.5016     -0.915928      0.343429       4.59149       1.15616       1.52745       1.72250       1.90660       1.98917       2.06611
  53  14 3818.8749    2.0351  7.8078 11.5211  0.0000      0.614840  0.0950   0.0098   0.1579    0.0257   0.0000     0.0958326   441.5902       8.65716       22.8311       2.84223      -1.18640       2.29609       1.71183       2.33756       2.63696       2.87536       3.11063       3.11186
  54   1 1147.8843    0.0740  0.0880 10.1787  0.0026      -8.39989  0.0204   0.0072   0.0264    0.0169   0.0000       157.973   440.4567      0.145790       22.6742     -0.368952      -3.15732     -0.288887      0.450141      0.702584      0.662734      0.847612       1.02108      0.959434
  54   2 1454.3912    0.1607  0.1656 10.0256  0.0000       38.9328  0.0104   0.0061   0.0193    0.0201   0.0000       16.6364   442.2718     -0.511270       22.8676      0.169082      -3.10597     -0.405204      0.271748      0.375841      0.407360      0.470771      0.470234      0.475257
  54   3 1709.1640    0.3438  0.3472  9.9934  0.0000       22.6200  0.0112   0.0075   0.0233    0.0274   0.0000       3.29409   442.6870    -0.0562543       21.3545      0.151233      -2.74174      0.619975      0.285565      0.400890      0.440588      0.493709      0.502870      0.527660
  54   4 1935.4295    0.5893  0.6020 10.0958 -0.0002       11.8647  0.0144   0.0094   0.0293    0.0414   0.0000       1.25624   442.2654    -0.0355915       21.5011     -0.357498      -3.35242     0.0646655      0.348604      0.456981      0.509266      0.599023      0.595874      0.609390
  54   5 2151.8560    0.9846  0.8323 10.5830  0.0000       7.75052  0.0171   0.0136   0.0350    0.0557   0.0000      0.844154   442.6828      0.191197       22.2719     -0.257974      -3.04749       1.21624      0.399102      0.539761      0.616024      0.670846      0.720177      0.711932
  54   6 2356.8594    1.4614  1.1423 11.3900  0.0000       4.20264  0.0238   0.0183   0.0435    0.0645   0.0000      0.743208   442.4163       1.87201       21.6760      -1.87619      -1.42251       1.09116      0.482819      0.642124      0.723886      0.832645      0.847688      0.864943
  54   7 2552.4859    2.1933  1.2889 12.0012  0.0000       3.37932  0.0242   0.0255   0.0458    0.0605   0.0000      0.577947   442.1458      0.723139       21.5818      0.412542      -4.01577     -0.329475      0.491807      0.667387      0.724908      0.826633      0.830511      0.876590
  54   8 2744.7063    2.9831  1.1521 12.7451 -0.0007       2.51708  0.0228   0.0363   0.0427    0.0673   0.0000      0.664386   442.3485       2.25670       21.5784      -1.10937      -3.12532       1.98032      0.462090      0.638041      0.693197      0.783395      0.801831      0.828036
  54   9 2934.0812    3.8562  1.1390 13.3091  0.0000       1.41102  0.0227   0.0469   0.0419    0.0657   0.0000      0.631749   442.2615       3.08831       21.0298       1.13000      -1.07506      0.687895      0.455934      0.615733      0.695375      0.765557      0.803631      0.826441
  54  10 3119.6397    4.3517  1.1861 13.8497  0.0000       2.24035  0.0245   0.0548   0.0439    0.0634   0.0000      0.663329   441.5288       3.18976       21.9497       1.33607      -2.44666       1.26739      0.498379      0.668453      0.744053      0.806561      0.850282      0.877789
  54  11 3302.2707    3.8539  1.9845 13.0659  0.0000      0.798589  0.0315   0.0357   0.0566    0.0470   0.0000      0.318569   441.8677       3.06593       22.5607       4.12617      -4.80157       2.03109      0.645138      0.883762      0.988368       1.10263       1.15699       1.18463
  54  12 3483.1458    3.1528  3.3236 12.3158  0.0000      0.722284  0.0418   0.0220   0.0754    0.0343   0.0000      0.153141   442.0998       3.37421       21.9068       1.88842     -0.433807      -1.64127      0.843835       1.12855       1.26410       1.39238       1.45267       1.49187
  54  13 3662.3650    2.4841  5.3621 11.7820  0.0000      0.450185  0.0604   0.0139   0.1083    0.0282   0.0000      0.103157   442.1764       4.31471       20.3524       2.72793      -2.39844       3.57664       1.20512       1.60715       1.81222       1.98309       2.08856       2.19522
  54  14 3839.9576    1.9613  8.1012 11.6064  0.0006      0.361229  0.0999   0.0093   0.1645    0.0244   0.0000      0.103362   442.1491       4.41737       22.5015       5.37258      -4.51518       2.98494       1.72738       2.32462       2.60667       2.90125       2.99708       3.12813
  55   1 1156.9382    0.0682  0.0433 10.1811  0.0000       87.0153  0.0201   0.0078   0.0128    0.0173   0.0000       296.456   440.3368      0.443669       21.5886     -0.672192      -4.47538     -0.789603      0.568139      0.864545      0.879456      0.850237      0.925156       1.02879
  55   2 1465.1645    0.1667  0.1591 10.0634  0.0000       16.5185  0.0095   0.0063   0.0197    0.0193   0.0000       18.1188   441.7495      0.210004       22.2741       1.20119      -3.09041      0.535588      0.256007      0.367939      0.406359      0.471285      0.472082      0.526549
  55   3 1720.6368    0.3689  0.3567  9.9489  0.0000       17.5904  0.0111   0.0076   0.0227    0.0289   0.0000       2.78372   441.8746     -0.322387       22.4713       1.06260      -3.65391      0.425803      0.270575      0.381933      0.410266      0.448244      0.488714      0.500382
  55   4 1948.1100    0.6117  0.6182 10.1627  0.0000       10.8208  0.0147   0.0096   0.0299    0.0413   0.0000       1.26131   442.2062     -0.290512       21.8950       1.26698      -2.50550      -1.33636      0.351049      0.451214      0.525063      0.630607      0.658963      0.646466
  55   5 2165.7854    0.9754  0.9069 10.6300  0.0000       7.15226  0.0187   0.0131   0.0377    0.0569   0.0000      0.852682   441.3301      0.383491       22.3296     -0.454686      -2.89325      -1.36842      0.415407      0.539924      0.610391      0.705135      0.735681      0.740591
  55   6 2371.5056    1.5054  1.1853 11.3743  0.0000       4.95154  0.0243   0.0184   0.0443    0.0662   0.0000      0.754582   442.3624     0.0489700       22.3575      0.606724      -1.69622      0.155766      0.486851      0.656559      0.749582      0.836511      0.874306      0.888938
  55   7 2567.9550    2.1942  1.2963 12.0971  0.0000       1.82105  0.0242   0.0251   0.0463    0.0588   0.0000      0.572577   442.1255      0.425283       22.9708      0.301586      -2.37862       1.06042      0.487432      0.656193      0.726130      0.814293      0.837619      0.860822
  55   8 2761.2875    3.0388  1.2141 12.7276  0.0001       2.44227  0.0234   0.0356   0.0440    0.0644   0.0000      0.589201   442.4938       1.51961       21.8661      -1.34830      -2.61350      0.108304      0.495421      0.653554      0.741421      0.802529      0.851526      0.876308
  55   9 2951.4950    3.9889  1.1134 13.4814  0.0000       2.21521  0.0216   0.0492   0.0414    0.0634   0.0000      0.666373   442.0136       1.37089       20.1810       2.22280      -1.37853      0.935968      0.466189      0.619225      0.661020      0.756781      0.776423      0.836363
  55  10 3137.7094    4.4453  1.2871 13.5094  0.0000      0.715203  0.0244   0.0499   0.0419    0.0630   0.0000      0.510342   441.6404       2.73550       21.4490       1.97040      -2.17822     -0.108916      0.495055      0.671918      0.766501      0.838840      0.861684      0.875658
  55  11 3321.1734    3.8692  2.0197 12.9600  0.0000      0.998326  0.0309   0.0346   0.0560    0.0456   0.0000      0.274288   441.5690       1.88093       20.5627      0.365787      -1.94569      0.251306      0.623488      0.846752      0.944536       1.04001       1.05916       1.11438
  55  12 3502.8505    3.0507  3.2469 12.4469  0.0002      0.765068  0.0421   0.0220   0.0760    0.0328   0.0000      0.167845   442.2797       4.25697       21.2845       3.90107     -0.447906       3.47337      0.845429       1.13992       1.28446       1.41793       1.49546       1.49478
  55  13 3682.8509    2.4146  5.6300 11.7929 -0.0001      0.539811  0.0643   0.0133   0.1140    0.0278   0.0000      0.107983   441.9434       5.48285       22.0572       2.06987      -4.44091     -0.914299       1.20494       1.63113       1.82305       2.02488       2.09929       2.15611
  55  14 3861.0228    1.8969  8.3774 11.5745  0.0000      0.247055  0.1055   0.0088   0.1721    0.0242   0.0000      0.106376   441.6349     -0.218920       22.1653       4.16627      -4.50069       2.02967       1.78449       2.38796       2.69540       3.00600       3.12387       3.23024
  56   1 1165.9428    0.0541  0.0612 10.1934 -0.0054       41.1718  0.0200   0.0083   0.0268    0.0166   0.0000       346.404   440.3026     -0.488173       23.9982     -0.170376      -5.15267      0.603085      0.468399      0.547764      0.737387      0.719254      0.770256      0.917984
  56   2 1475.8138    0.1832  0.1811 10.0132  0.0000       38.2590  0.0084   0.0062   0.0220    0.0202   0.0000       14.2080   442.0498     -0.445436       22.6523      0.722301      -3.53102     -0.224018      0.215801      0.280430      0.327786      0.368609      0.411710      0.409510
  56   3 1732.0465    0.3764  0.3991  9.9671  0.0000       22.4961  0.0120   0.0075   0.0248    0.0280   0.0000       2.82209   442.5669     -0.143856       21.9776      0.208342      -3.28422    -0.0845584      0.271698      0.383318      0.410419      0.448516      0.465655      0.484266
  56   4 1960.7615    0.6369  0.6584 10.1313  0.0000       11.6997  0.0153   0.0097   0.0304    0.0434   0.0000       1.21051   441.7379     -0.424720       22.1365     -0.570352      -2.69762       1.56832      0.359768      0.481676      0.525235      0.569260      0.585486      0.636391
  56   5 2179.5146    1.0302  0.9616 10.6582  0.0000       6.63847  0.0202   0.0132   0.0377    0.0584   0.0000      0.850960   442.6076       1.01834       21.9139      0.403783      -3.22234     -0.365498      0.422873      0.575065      0.639727      0.695045      0.730107      0.747603
  56   6 2385.8771    1.5590  1.2181 11.5069  0.0000       3.49166  0.0252   0.0187   0.0446    0.0629   0.0000      0.753739   442.4497      0.680704       21.6362      0.619667      -2.87408      0.234240      0.478085      0.648027      0.722648      0.799402      0.841852      0.891246
  56   7 2583.3417    2.2497  1.2932 12.0799  0.0000       1.93032  0.0242   0.0253   0.0454    0.0588   0.0000      0.582824   442.1195       1.53596       21.5492       1.00121      -2.65070       2.06149      0.493941      0.644177      0.721635      0.804667      0.872842      0.877689
  56   8 2777.7323    3.1352  1.1504 12.9708  0.0000       2.75518  0.0223   0.0385   0.0429    0.0635   0.0000      0.632882   443.1022      0.919805       21.3190      0.962462      -2.99881     -0.407816      0.457466      0.596043      0.646554      0.739990      0.755437      0.814640
  56   9 2968.7494    4.0312  1.1688 13.5836  0.0000       2.15237  0.0233   0.0487   0.0426    0.0608   0.0000      0.790704   440.5209       2.08696       21.1906      0.896411      -1.77430      0.980800      0.457421      0.613034      0.671648      0.771246      0.810891      0.821194
  56  10 3155.6736    4.2553  1.3646 13.5637  0.0000     0.0555750  0.0252   0.0471   0.0454    0.0560   0.0000      0.503486   441.9541       2.45815       21.9564       1.80883     -0.283247     0.0668958      0.497087      0.663317      0.745054      0.808366      0.851609      0.866320
  56  11 3339.9781    3.7334  2.0395 13.0878  0.0000       1.25772  0.0321   0.0339   0.0569    0.0433   0.0000      0.263468   441.8226       3.48490       19.9208       1.82195      -1.32972       2.31637      0.636624      0.868090      0.964540       1.05997       1.12200       1.16717
  56  12 3522.2893    3.0057  3.5413 12.3595  0.0000      0.711886  0.0434   0.0204   0.0803    0.0305   0.0000      0.155805   441.7506       2.56426       20.4473       4.19206      -4.83366     -0.340575      0.833981       1.12048       1.25613       1.38562       1.48257       1.53058
  56  13 3702.9733    2.3758  5.7387 11.8004  0.0009      0.459924  0.0655   0.0129   0.1167    0.0272   0.0000      0.105844   439.6184       2.73884       19.1827       1.35850      -4.31691     -0.541188       1.21946       1.65658       1.86336       2.04263       2.13492       2.22962
  56  14 3882.0976    1.8305  9.1967 11.5499 -0.0004      0.362203  0.1223   0.0081   0.1866    0.0232   0.0000      0.107019   440.2822       7.03755       21.6213       6.29080      -6.54994     -0.539363       1.92568       2.57861       2.92497       3.20754       3.33247       3.50820
  57   1 1174.7753    0.0611  0.0622 10.1757  0.0000       12.8190  0.0200   0.0074   0.0228    0.0161   0.0000       283.020   440.5612     -0.739422       22.0882      0.278840      -3.46923     -0.892111      0.434178      0.505231      0.616367      0.687856      0.670545      0.629538
  57   2 1486.3199    0.1818  0.1980  9.9678  0.0000       38.0810  0.0096   0.0059   0.0221    0.0205   0.0000       12.4643   441.8061     -0.248838       21.5625    -0.0573571      -3.19273     -0.174348      0.235011      0.318349      0.368177      0.382743      0.422667      0.442073
  57   3 1743.2536    0.3932  0.3920  9.8840  0.0000       19.1259  0.0112   0.0076   0.0236    0.0296   0.0000       2.37934   441.9930     -0.204381       21.7063     0.0689218      -3.39361      0.454900      0.270437      0.372811      0.433203      0.475722      0.535277      0.560794
  57   4 1973.2294    0.6859  0.7100 10.1062  0.0000       10.2824  0.0154   0.0100   0.0320    0.0461   0.0000       1.05507   441.9233      0.681314       21.4455       1.41633      -3.01782      0.918554      0.355123      0.486571      0.534268      0.579794      0.613950      0.638158
  57   5 2193.1283    1.0290  0.9791 10.7431  0.0000       6.43416  0.0204   0.0131   0.0388    0.0573   0.0000      0.866121   442.2528      0.939604       20.2992      0.354614      -3.58028      0.295936      0.426665      0.570922      0.642526      0.710377      0.768468      0.808616
  57   6 2400.2111    1.6093  1.2839 11.5073  0.0000       3.41700  0.0252   0.0185   0.0462    0.0604   0.0000      0.686556   441.9310      0.414471       21.7463      0.490947      -1.34759      0.341087      0.484436      0.632342      0.732083      0.791526      0.841087      0.884523
  57   7 2598.6792    2.3406  1.3430 12.2214  0.0000       2.43878  0.0251   0.0262   0.0467    0.0601   0.0000      0.579146   441.8135       1.46453       20.5391      0.714807      -1.47388       2.07788      0.491809      0.634817      0.711972      0.799218      0.851364      0.859684
  57   8 2794.0654    3.2452  1.2280 12.9387 -0.0025       2.66717  0.0235   0.0376   0.0429    0.0658   0.0000      0.622117   442.7706       1.04956       22.7389       2.03283      -2.86920    -0.0137365      0.456648      0.621492      0.702294      0.795138      0.836876      0.841074
  57   9 2985.8687    4.1304  1.1711 13.2838  0.0000       1.86832  0.0221   0.0479   0.0411    0.0692   0.0000      0.613748   441.5023       3.65215       21.4235       1.23546      -2.84155      0.324171      0.441033      0.577224      0.646841      0.728238      0.752014      0.772422
  57  10 3173.5772    4.2594  1.4257 13.4810 -0.0002       1.46166  0.0256   0.0454   0.0462    0.0551   0.0000      0.499231   441.4249       2.50593       21.2300       2.04858      -4.15497     -0.312513      0.498625      0.665842      0.747414      0.823199      0.844188      0.873093
  57  11 3358.4952    3.6757  2.2526 12.8691  0.0010      0.766534  0.0323   0.0306   0.0598    0.0412   0.0000      0.259389   441.3852       4.86890       20.8383     0.0974190      -2.03215       1.34141      0.614509      0.821177      0.913770       1.01870       1.06906       1.10747
  57  12 3541.7326    2.9042  3.9314 12.1554  0.0000      0.758429  0.0465   0.0183   0.0832    0.0305   0.0000      0.132059   442.2727       3.25031       20.8052     -0.422792      -1.19014      0.982484      0.885793       1.18362       1.34407       1.47364       1.53548       1.59637
  57  13 3723.1982    2.2734  6.2961 11.7975 -0.0001      0.559855  0.0735   0.0119   0.1262    0.0263   0.0000      0.106151   441.6061       7.75188       23.3086       7.44570      -1.22668      -2.16444       1.30077       1.73178       1.96846       2.18957       2.28589       2.34951
  57  14 3902.8943    1.7734  9.2554 11.5862 -0.0012      0.517162  0.1229   0.0080   0.1910    0.0226   0.0000      0.110278   444.1622      -1.01686       19.2565       3.47498      -5.12653       2.44669       1.92067       2.59418       2.94250       3.16543       3.41564       3.46586
  58   2 1496.7180    0.1872  0.1628 10.0513  0.0000       33.5558  0.0084   0.0063   0.0181    0.0195   0.0000       14.5849   442.0840     -0.398585       21.7597     0.0154621      -3.67598      0.242350      0.210270      0.284223      0.359093      0.383367      0.387870      0.409582
  58   3 1754.3557    0.4079  0.4187  9.8959  0.0000       17.0450  0.0115   0.0077   0.0240    0.0305   0.0000       2.15029   441.6743      0.119684       21.7689    0.00359340      -3.57517     -0.747777      0.270820      0.350120      0.409910      0.459245      0.497205      0.510381
  58   4 1985.6152    0.6840  0.6771 10.1842  0.0000       8.76938  0.0151   0.0099   0.0299    0.0446   0.0000       1.06734   442.5238      0.747346       22.3104     -0.517223      -2.79608     -0.179347      0.337057      0.460102      0.500684      0.563735      0.611030      0.619857
  58   5 2206.6548    1.0737  1.1027 10.7295  0.0000       7.04763  0.0227   0.0131   0.0409    0.0623   0.0000      0.795289   442.2332     0.0865884       21.6277     -0.244996      -2.62578     -0.596138      0.448029      0.595225      0.667875      0.738238      0.782519      0.784757
  58   6 2414.4282    1.6702  1.2464 11.7046  0.0000       4.25519  0.0241   0.0196   0.0456    0.0566   0.0000      0.700133   441.5777      0.109476       22.9894       1.85828      -3.47489       2.62994      0.454053      0.610248      0.671780      0.757091      0.779394      0.808633
  58   7 2613.8584    2.4185  1.3100 12.1631  0.0000       2.71999  0.0242   0.0265   0.0442    0.0626   0.0000      0.559291   442.5939      0.733512       22.0121       2.09383      -4.15512     -0.204976      0.460605      0.615478      0.668512      0.761792      0.789292      0.819450
  58   8 2810.2234    3.2418  1.1512 13.1006  0.0000       2.61926  0.0224   0.0387   0.0410    0.0606   0.0000      0.629353   442.3510       1.33928       21.6298       1.63027     -0.744871     -0.339655      0.433188      0.585036      0.657116      0.723590      0.751155      0.768648
  58   9 3002.8631    4.1411  1.1624 13.6097  0.0000       2.66344  0.0230   0.0492   0.0412    0.0615   0.0000      0.645521   441.1502       2.74655       21.0633       1.98459      -2.83623      0.826098      0.436252      0.587655      0.640722      0.733236      0.742637      0.789489
  58  10 3191.2904    4.3358  1.5424 13.4354  0.0000       2.01923  0.0268   0.0441   0.0475    0.0539   0.0000      0.445556   442.2494       1.98801       20.1775       1.39463      -1.94856      0.881023      0.508465      0.689850      0.757090      0.858695      0.893924      0.918857
  58  11 3377.0351    3.6375  2.4595 12.7273  0.0002       1.28523  0.0330   0.0284   0.0622    0.0384   0.0000      0.234466   442.1650       2.87237       20.5933       4.78540      -4.34027       3.52857      0.630613      0.850429      0.942510       1.07934       1.11168       1.13191
  58  12 3560.8719    2.8773  4.2739 12.0753 -0.0001      0.561850  0.0488   0.0171   0.0874    0.0297   0.0000      0.127260   440.3043       4.15701       21.7158       1.43734      -2.29028       1.13109      0.893416       1.22040       1.34708       1.50440       1.57947       1.62810
  58  13 3743.0309    2.2518  6.6892 11.7893  0.0006      0.447789  0.0782   0.0113   0.1349    0.0261   0.0000      0.104341   441.4761       2.66862       22.1006       10.2573     -0.771615       1.47308       1.34539       1.83054       2.06247       2.27220       2.39073       2.46241
  58  14 3923.3641    1.7581 10.1352 11.6001  0.0017      0.309805  0.1344   0.0077   0.2024    0.0213   0.0000      0.104002   441.3889      0.549705       22.6536       1.47533      -3.81890       2.14011       2.00662       2.66790       3.05480       3.31936       3.57682       3.65626
  59   1 1192.2537    0.0668  0.0530 10.1661  0.0000       8.46637  0.0160   0.0068   0.0173    0.0158   0.0000       244.643   440.6963     -0.363721       22.2222       1.14875      -3.04545     -0.442594      0.344171      0.475159      0.563358      0.585605      0.602543      0.692694
  59   3 1765.3201    0.4165  0.4209  9.9479  0.0000       15.7406  0.0116   0.0077   0.0237    0.0307   0.0000       2.14671   442.3144      0.157543       22.5821    -0.0866884      -3.78289      0.781751      0.282778      0.369604      0.403358      0.455078      0.473900      0.492363
  59   4 1997.9311    0.7054  0.7571 10.1635  0.0000       9.28309  0.0163   0.0098   0.0321    0.0471   0.0000       1.04095   442.1469       1.19702       22.0504     -0.445193      -3.62711      0.507865      0.334994      0.469284      0.512336      0.575863      0.583963      0.611373
  59   5 2219.9691    1.0853  1.0267 10.9886  0.0000       6.94179  0.0212   0.0136   0.0407    0.0535   0.0000      0.873547   443.1263       1.14294       21.9181      0.115086      -2.31497     -0.183234      0.403305      0.549869      0.599710      0.678728      0.700622      0.723796
  59   6 2428.4914    1.7187  1.3279 11.4133  0.0000       3.41067  0.0247   0.0187   0.0453    0.0639   0.0000      0.605510   441.6895      0.703375       21.3600       1.57633      -2.60809      0.116925      0.472418      0.628147      0.702161      0.791402      0.824758      0.852163
  59   7 2628.9484    2.4268  1.3485 12.3228  0.0000       3.80971  0.0252   0.0269   0.0450    0.0580   0.0000      0.628910   442.0593       1.42195       21.2426      0.122155      -2.62619       1.00056      0.457569      0.630848      0.703267      0.768951      0.830618      0.845030
  59   8 2826.2420    3.4024  1.2019 13.0420  0.0000      0.869827  0.0228   0.0394   0.0421    0.0658   0.0000      0.654868   442.2334      0.322368       21.4241       1.30353      -3.59126     0.0130169      0.423748      0.581336      0.650368      0.729573      0.741889      0.769797
  59   9 3019.6427    4.2364  1.1673 13.5203  0.0001       1.29446  0.0221   0.0497   0.0410    0.0666   0.0000      0.576405   441.8628       3.49234       22.6823       1.23552      -3.25969     -0.258662      0.419401      0.552703      0.624745      0.703140      0.730962      0.769398
  59  10 3208.8304    4.3260  1.5230 13.4810  0.0000       1.42201  0.0264   0.0441   0.0466    0.0526   0.0000      0.429179   441.0636       3.69233       20.4524       1.63119      -1.23910     -0.407445      0.499011      0.670733      0.738354      0.829509      0.861221      0.901894
  59  11 3395.3949    3.5359  2.6010 12.7204  0.0000       1.10122  0.0351   0.0271   0.0636    0.0376   0.0000      0.219457   440.6882       3.60233       21.2941       4.58113      -3.33412     0.0429877      0.645412      0.851367      0.964493       1.06890       1.11100       1.14486
  59  12 3580.0151    2.7729  4.3187 12.0519 -0.0002      0.577949  0.0493   0.0165   0.0907    0.0304   0.0000      0.128871   442.5451       3.97063       23.6283       1.53406      -3.14455       2.08571      0.903658       1.21240       1.35967       1.50562       1.57223       1.61611
  59  13 3762.8499    2.1699  6.7265 11.7958 -0.0010      0.459906  0.0806   0.0109   0.1370    0.0262   0.0000      0.116639   442.3047       1.20985       15.0799       3.42004     -0.703733      -1.11567       1.33160       1.81044       2.03273       2.24181       2.36930       2.44067
  60   2 1517.1059    0.2016  0.2008  9.9811  0.0000       30.0404  0.0092   0.0060   0.0183    0.0202   0.0000       10.4195   441.6293     -0.203614       22.0105     -0.250055      -3.13094     -0.836016      0.232707      0.290153      0.324247      0.372439      0.386429      0.432488
  60   3 1776.1954    0.4210  0.4145  9.9819  0.0000       19.8384  0.0113   0.0078   0.0231    0.0293   0.0000       2.25059   441.9130    -0.0570880       22.3022      0.595976      -3.59474      0.316597      0.262600      0.334065      0.391942      0.432023      0.468797      0.504309
  60   4 2010.1901    0.7197  0.7148 10.2969  0.0000       11.1770  0.0150   0.0101   0.0319    0.0432   0.0000       1.13180   442.0591     -0.403565       22.5671      0.652187      -3.51753       1.24989      0.312855      0.407093      0.456407      0.527253      0.551860      0.566225
  60   5 2233.1924    1.1483  1.0962 10.9129  0.0000       6.32380  0.0218   0.0138   0.0404    0.0588   0.0000      0.782737   442.5941      0.191376       21.8441      0.454026      -2.10579      0.543501      0.410982      0.543098      0.611873      0.683302      0.711579      0.744281
  60   6 2442.4441    1.7445  1.3346 11.6442  0.0000       5.41783  0.0253   0.0192   0.0449    0.0566   0.0000      0.635409   442.4436       1.25442       22.4264      0.987563      -3.23165     -0.201241      0.441549      0.619376      0.663677      0.772659      0.801848      0.816928
  60   7 2643.8552    2.5566  1.3377 12.3115  0.0000       1.86213  0.0242   0.0274   0.0439    0.0593   0.0000      0.558047   442.3814     -0.775691       22.8815       1.26355      -3.70830      0.404265      0.453150      0.597774      0.678413      0.756801      0.768977      0.815810
  60   8 2842.2958    3.4802  1.1787 13.2104  0.0000       3.01362  0.0228   0.0402   0.0414    0.0604   0.0000      0.653844   441.9045       1.77804       20.8891      0.397366      -1.91579       1.56187      0.428142      0.584732      0.638388      0.722403      0.760902      0.781087
  60   9 3036.3169    4.2842  1.1810 13.6288  0.0000       1.59947  0.0231   0.0493   0.0402    0.0638   0.0000      0.659472   441.7439       3.22727       22.2791       2.63286      -2.98686     -0.349463      0.414849      0.563380      0.637520      0.700058      0.744693      0.770994
  60  10 3226.2851    4.1939  1.6142 13.3282  0.0000       1.08084  0.0267   0.0406   0.0471    0.0495   0.0000      0.387345   441.9717       3.20668       21.9852       2.39758      -3.56745     -0.471417      0.489090      0.684086      0.755269      0.849377      0.871015      0.904550
  60  11 3413.6234    3.4623  2.6768 12.7036 -0.0001      0.936830  0.0358   0.0259   0.0638    0.0365   0.0000      0.198200   442.3991       4.50537       20.2364       1.68186      -3.61197       2.35289      0.644329      0.879960      0.973649       1.08827       1.13418       1.16962
  60  12 3599.1832    2.6924  4.6066 12.1149  0.0000       1.06017  0.0518   0.0159   0.0956    0.0286   0.0000      0.120785   441.6744       4.11338       20.9693      0.641973      -2.86445      0.578453      0.926497       1.22885       1.39598       1.52965       1.59826       1.66116
  60  13 3782.5722    2.1412  7.2481 11.7818  0.0004      0.697022  0.0867   0.0103   0.1458    0.0260   0.0000      0.115335   443.9952       3.42882       21.0712       3.02987      -1.18947       3.60569       1.40291       1.88844       2.09503       2.36343       2.53596       2.58689
  61   2 1527.1398    0.2047  0.1645 10.0377  0.0000       36.4463  0.0074   0.0064   0.0170    0.0199   0.0000       11.6746   441.9207     -0.306396       21.6918     0.0971497      -3.51390     -0.146493      0.165575      0.227114      0.256856      0.270527      0.296309      0.296550
  61   3 1786.9405    0.4368  0.4487  9.9776  0.0000       14.7505  0.0117   0.0077   0.0248    0.0317   0.0000       1.99549   442.1781     0.0741716       22.5547    -0.0363604      -4.10294     -0.370577      0.268676      0.366870      0.407411      0.443680      0.475913      0.478438
  61   4 2022.2696    0.7229  0.8019 10.2673  0.0000       10.0252  0.0172   0.0098   0.0337    0.0477   0.0000       1.04308   441.9136      0.719069       22.8799      0.261490      -3.85743     0.0220912      0.340134      0.474549      0.496316      0.599934      0.585388      0.631471
  61   5 2246.2222    1.1684  1.1087 11.1100  0.0000       5.25315  0.0223   0.0141   0.0420    0.0553   0.0000      0.839040   442.1586      0.229251       21.7691     -0.712147      -2.63675     0.0115833      0.403961      0.548911      0.604289      0.691534      0.732361      0.755370
  61   6 2456.1920    1.8187  1.2922 11.6890  0.0022       3.44140  0.0236   0.0196   0.0433    0.0567   0.0000      0.608006   441.5813      0.494791       20.8875      0.997063      -3.33055      0.344994      0.433306      0.578228      0.633820      0.721325      0.754814      0.792722
  61   7 2658.7111    2.6462  1.3296 12.3802  0.0000       2.32150  0.0236   0.0286   0.0436    0.0604   0.0000      0.559842   441.3376      0.572867       21.8976       1.53537      -1.64368       1.02770      0.423749      0.582480      0.644705      0.742211      0.753638      0.798356
  61   8 2858.0497    3.4888  1.2304 13.1771  0.0000       1.52768  0.0225   0.0390   0.0421    0.0597   0.0000      0.572180   442.6031       1.68822       20.4190       1.91302      -1.68633       1.58650      0.433303      0.555654      0.624197      0.692351      0.729593      0.737169
  61   9 3052.9151    4.3092  1.2528 13.6090  0.0000       1.58329  0.0229   0.0478   0.0431    0.0599   0.0000      0.583293   442.1519       2.72806       21.5732       1.96464      -1.39704     -0.173986      0.417438      0.565021      0.633082      0.710512      0.767665      0.825437
  61  10 3243.6032    4.2297  1.6410 13.5356  0.0000       1.29297  0.0274   0.0415   0.0484    0.0472   0.0000      0.399444   441.2652       2.74131       22.6534      0.744995      -3.34358      0.454872      0.489862      0.680596      0.750836      0.848158      0.864882      0.914238
  61  11 3431.6492    3.3918  2.8473 12.6877  0.0000      0.977289  0.0362   0.0245   0.0672    0.0345   0.0000      0.201723   442.3533       2.51036       20.6504      0.920205      -2.22312      -1.78110      0.654237      0.902953      0.996241       1.10553       1.15588       1.21853
  61  12 3617.6410    2.6583  4.9681 12.0463  0.0000      0.306013  0.0548   0.0147   0.0989    0.0277   0.0000      0.115197   440.7581       2.71110       23.8550       1.71588     -0.655094      -2.02565      0.945359       1.27748       1.45774       1.59690       1.68965       1.76335
  61  13 3802.0359    2.0600  7.6628 11.7885 -0.0009      0.520470  0.0957   0.0095   0.1517    0.0249   0.0000      0.109642   437.7013       2.05827       17.0843      -1.54237      -8.12344       3.16459       1.43679       1.93786       2.17407       2.41612       2.54658       2.60701
  62   1 1217.8688    0.0812  0.0738 10.1410  0.0000       46.0148  0.0135   0.0062   0.0190    0.0161   0.0000       144.681   440.5437     -0.514888       22.1356    -0.0588782      -3.34522     -0.419243      0.253136      0.355467      0.370407      0.419601      0.455849      0.577300
  62   2 1537.0285    0.2128  0.1888 10.0053  0.0000       39.4427  0.0081   0.0062   0.0179    0.0203   0.0000       10.1504   441.7686      0.192937       22.3917     -0.104827      -2.98459      0.109166      0.180551      0.240084      0.308650      0.323608      0.355684      0.401522
  62   3 1797.5692    0.4608  0.4763  9.9166  0.0000       15.6563  0.0121   0.0077   0.0240    0.0327   0.0000       1.79849   442.0046     -0.341600       22.6415      0.512636      -2.18959      0.149592      0.261916      0.367982      0.399345      0.440389      0.471623      0.489586
  62   4 2034.2776    0.7612  0.7668 10.3399  0.0000       10.0310  0.0159   0.0102   0.0313    0.0451   0.0000       1.01628   442.8786      0.260867       21.5774      0.719263      -2.94924      -1.30064      0.313210      0.418318      0.477883      0.527578      0.556028      0.558880
  62   5 2259.1575    1.2155  1.0675 10.9692  0.0000       5.53163  0.0206   0.0141   0.0396    0.0590   0.0000      0.797058   442.4041      0.221731       21.2917      0.335835      -3.04153     -0.161476      0.373488      0.514628      0.566894      0.647043      0.660057      0.688272
  62   6 2469.8938    1.8599  1.3492 11.6546  0.0001       3.69666  0.0241   0.0194   0.0444    0.0554   0.0000      0.604269   443.1823       1.64486       21.7051      0.220266      -2.34723      0.290981      0.431318      0.583792      0.654471      0.729905      0.767655      0.812527
  62   7 2673.4450    2.6718  1.3343 12.6111  0.0000       1.67376  0.0244   0.0290   0.0446    0.0549   0.0000      0.591141   441.9217       2.40414       23.0162      0.139872      -3.47613       1.43454      0.423898      0.562184      0.636947      0.724457      0.776062      0.794172
  62   8 2873.7725    3.6803  1.2075 13.1468  0.0000       1.97036  0.0224   0.0407   0.0409    0.0643   0.0000      0.584951   442.4152       2.64804       21.8760       2.09427      -3.09717     0.0920789      0.399703      0.556988      0.609846      0.692117      0.722152      0.727708
  62   9 3069.4715    4.3336  1.2466 13.5861  0.0000       3.26045  0.0227   0.0478   0.0419    0.0594   0.0000      0.601465   442.4139       2.23572       20.7333      0.394940      -4.30305      0.329468      0.408347      0.534455      0.594975      0.692107      0.728822      0.765541
  62  10 3260.7992    4.1107  1.7155 13.3111  0.0000      0.966668  0.0270   0.0383   0.0494    0.0469   0.0000      0.383009   442.0663       1.10539       21.5404      0.335313      -2.90190       1.24256      0.488752      0.657161      0.733533      0.817817      0.879312      0.904692
  62  11 3449.7646    3.3071  3.0409 12.5942  0.0000       1.12412  0.0376   0.0229   0.0683    0.0328   0.0000      0.174013   440.5506       2.77447       20.8741       1.56638      -3.62241      -1.68865      0.672166      0.888731       1.00719       1.13517       1.17978       1.21655
  62  12 3636.5519    2.6198  5.1855 11.9615  0.0000      0.658389  0.0569   0.0140   0.1026    0.0286   0.0000      0.116509   439.9296       3.12905       18.7071       2.03867      -2.93727       3.02597      0.977716       1.31942       1.48059       1.61973       1.72715       1.77280
  62  13 3821.3681    2.0341  8.0444 11.7406  0.0011      0.419078  0.1002   0.0090   0.1589    0.0245   0.0000      0.112705   441.2301       1.54713       20.8994       5.95420      0.780199      -3.41377       1.49209       2.05633       2.28100       2.54542       2.67877       2.74282
  63   2 1546.8273    0.2350  0.2129  9.9513  0.0000       32.0797  0.0083   0.0063   0.0180    0.0207   0.0000       7.78688   441.8295     -0.335368       22.3029     -0.195898      -3.64400    -0.0652202      0.207715      0.256829      0.293796      0.327493      0.346984      0.368856
  63   3 1808.1086    0.4689  0.4615 10.0322  0.0000       18.5817  0.0121   0.0079   0.0226    0.0311   0.0000       1.93322   442.1818     -0.585682       22.2323      0.306904      -2.99208     0.0630934      0.261996      0.345157      0.393247      0.439442      0.458430      0.475439
  63   4 2046.1601    0.7744  0.7989 10.3412  0.0000       8.73163  0.0163   0.0103   0.0324    0.0480   0.0000      0.979075   441.8503      0.482712       22.4198      0.408396      -3.41424     -0.576684      0.326411      0.436616      0.489152      0.543726      0.574336      0.612314
  63   5 2272.0730    1.2495  1.1560 10.9515  0.0000       7.04205  0.0220   0.0143   0.0415    0.0625   0.0000      0.771633   441.6191    -0.0302260       21.5545     -0.395151      -2.03043      0.750274      0.391198      0.521442      0.583047      0.651502      0.694674      0.711747
  63   6 2483.4558    1.9367  1.4113 11.7364  0.0000       4.72922  0.0249   0.0199   0.0447    0.0553   0.0000      0.564440   441.7788      0.420600       22.0507      0.277825      -3.69591     -0.272208      0.430015      0.596818      0.645925      0.729814      0.770101      0.805743
  63   7 2688.1010    2.7372  1.3080 12.5745  0.0000       2.21776  0.0234   0.0292   0.0428    0.0566   0.0000      0.574351   442.8694       1.04767       22.9635      0.539896      -1.73341      0.745304      0.426716      0.567552      0.641497      0.702668      0.728343      0.786058
  63   8 2889.3387    3.7040  1.1746 13.3322  0.0000       1.96994  0.0219   0.0419   0.0412    0.0591   0.0000      0.634951   442.5063       1.79307       21.9568      0.299720      -3.42705    -0.0304785      0.397210      0.543048      0.606121      0.678006      0.718747      0.735339
  63   9 3085.7118    4.4072  1.3121 13.6355  0.0000       2.15979  0.0234   0.0470   0.0426    0.0549   0.0000      0.528937   442.4251       2.76860       20.1440       1.05711      -2.38275      0.558586      0.406819      0.550101      0.595383      0.682141      0.711589      0.751490
  63  10 3277.9240    4.0143  1.8410 13.3874  0.0000       2.06102  0.0288   0.0367   0.0521    0.0424   0.0000      0.378326   442.1025       3.01569       21.2466       2.91349      -2.85971     -0.129042      0.509897      0.693237      0.751602      0.855615      0.903114      0.945724
  63  11 3467.4948    3.2788  3.2717 12.5182  0.0001      0.550352  0.0390   0.0218   0.0722    0.0320   0.0000      0.172848   442.7153       3.35919       20.8900       2.78308      -2.25361      -1.60696      0.672747      0.904206      0.996442       1.11001       1.18333       1.22044
  63  12 3655.1688    2.5041  5.3592 12.0337  0.0000      0.600969  0.0612   0.0134   0.1063    0.0271   0.0000      0.114276   441.3968       3.86637       23.1119      0.216970      -4.09158       2.47081      0.992269       1.33263       1.50826       1.66748       1.77794       1.82045
  63  13 3840.7218    1.9432  8.4195 11.7367 -0.0015      0.551646  0.1086   0.0084   0.1675    0.0237   0.0000      0.117357   440.7806       1.67498       19.7351       2.50606      -3.37134       1.04383       1.53218       2.10254       2.37470       2.61063       2.76197       2.86207
  64   1 1234.5554    0.0863  0.0752 10.1389  0.0000       106.067  0.0122   0.0062   0.0164    0.0175   0.0000       123.139   440.8498    0.00122766       21.3232     -0.650019      -3.26016     -0.642636      0.234945      0.310879      0.363197      0.429950      0.546115      0.512629
  64   2 1556.4894    0.2284  0.2655  9.9559  0.0000       29.1378  0.0105   0.0058   0.0209    0.0208   0.0000       7.38130   441.8156      0.235475       22.0549     0.0139323      -4.07900      0.248704      0.222650      0.298589      0.360982      0.394252      0.426554      0.411271
  64   3 1818.5348    0.4746  0.5248 10.0053  0.0000       14.7307  0.0130   0.0076   0.0254    0.0335   0.0000       1.74571   441.9927     -0.165577       21.8236      0.110074      -2.99461      -1.03088      0.271298      0.357355      0.385830      0.453536      0.476444      0.492721
  64   4 2057.9741    0.7968  0.8417 10.3771  0.0000       8.61157  0.0173   0.0103   0.0327    0.0491   0.0000      0.944558   442.5404     0.0952113       21.7492      0.269977      -3.10365      0.586116      0.326132      0.442437      0.488353      0.553146      0.586390      0.606248
  64   5 2284.7013    1.2700  1.1711 11.2132  0.0000       6.38391  0.0228   0.0147   0.0435    0.0571   0.0000      0.827400   442.1282      0.477107       23.2819       1.42377      -2.73172     -0.589162      0.403492      0.542784      0.618221      0.688047      0.701667      0.739116
  64   6 2496.8633    1.9537  1.4073 11.8083  0.0000       3.07694  0.0248   0.0202   0.0452    0.0551   0.0000      0.579467   442.3861       1.60382       21.4089      0.523054      -2.10807      0.747748      0.427802      0.577484      0.637608      0.717178      0.738497      0.773114
  64   7 2702.6907    2.8344  1.3617 12.4881  0.0000       2.68713  0.0235   0.0289   0.0427    0.0546   0.0000      0.523023   442.1761      0.398411       22.4371       1.15407      -3.07051     -0.597099      0.410309      0.546929      0.599330      0.686220      0.721887      0.764016
  64   8 2904.8226    3.7017  1.2164 13.3761  0.0000       2.68826  0.0221   0.0418   0.0422    0.0598   0.0000      0.639362   441.4484       1.74134       21.2051       2.06540      -4.16482      -1.12051      0.389114      0.527568      0.590770      0.648395      0.694233      0.722968
  64   9 3101.8870    4.3360  1.3503 13.6413  0.0000       1.64190  0.0231   0.0451   0.0433    0.0497   0.0000      0.515764   442.0827       3.09314       21.7842      0.921638      -2.35149     -0.124605      0.396927      0.543532      0.594511      0.672248      0.695541      0.739667
  64  10 3294.9104    4.0002  1.9877 13.1884  0.0000       1.52199  0.0292   0.0339   0.0524    0.0405   0.0000      0.312630   441.9577       3.25280       21.6924       1.65244      -1.76567     -0.647966      0.496260      0.691199      0.776461      0.845466      0.888744      0.924009
  64  11 3485.2660    3.1696  3.4338 12.4048 -0.0000      0.648067  0.0402   0.0201   0.0730    0.0315   0.0000      0.158581   441.7664       2.72794       20.2651       1.28546      -1.01187      0.308710      0.678791      0.919443       1.02543       1.12323       1.19082       1.25969
  64  12 3673.6957    2.4985  5.7121 11.9896  0.0005      0.642038  0.0638   0.0129   0.1117    0.0272   0.0000      0.111714   442.4451       2.29511       23.0484       3.17158      -4.89297      -1.92318       1.01803       1.35694       1.54143       1.70247       1.79663       1.84193
  64  13 3859.9249    1.9409  9.0995 11.7190  0.0019      0.456015  0.1150   0.0081   0.1757    0.0224   0.0000      0.112464   442.9572       1.43689       21.6544      -2.03463      -2.09863      -4.35875       1.56152       2.12147       2.41619       2.63164       2.76883       2.86290
  65   1 1242.7863    0.0955  0.1063 10.0889 -0.0000       20.2354  0.0143   0.0057   0.0228    0.0159   0.0000       79.4797   440.7298     -0.608247       22.3857      0.359988      -2.79887     -0.511665      0.365242      0.572153      0.623994      0.730537      0.665437      0.635737
  65   3 1828.8437    0.4946  0.5172  9.9955  0.0000       15.8534  0.0119   0.0078   0.0259    0.0335   0.0000       1.65794   441.9892    -0.0255795       22.1940     -0.115624      -2.76268     0.0255472      0.242276      0.330882      0.365331      0.422376      0.470318      0.470727
  65   4 2069.6797    0.8307  0.9075 10.3001  0.0000       8.10101  0.0180   0.0102   0.0342    0.0528   0.0000      0.877446   441.7093      0.256527       22.8365      0.124573      -4.16873      0.978057      0.324232      0.457452      0.503647      0.560525      0.594594      0.613936
  65   5 2297.2746    1.3234  1.2155 11.1935  0.0000       6.50661  0.0238   0.0150   0.0427    0.0600   0.0000      0.798552   442.7386     -0.134566       21.3694       1.03035      -3.01872      0.317145      0.414097      0.574366      0.632175      0.701080      0.751083      0.775477
  65   6 2510.2422    2.0412  1.4118 11.9365  0.0000       3.28715  0.0248   0.0208   0.0449    0.0523   0.0000      0.571445   442.4311       1.34176       21.5750      0.202054      -2.24867     -0.823206      0.409567      0.546802      0.611878      0.697409      0.733062      0.756333
  65   7 2717.1615    2.9227  1.3223 12.6416  0.0000       2.84719  0.0233   0.0306   0.0419    0.0580   0.0000      0.568600   442.0726       1.30221       22.2978       1.92672      -3.00463     -0.260358      0.397470      0.531239      0.592694      0.653578      0.683573      0.708235
  65   8 2920.1583    3.9297  1.2394 13.1167  0.0000       1.52265  0.0211   0.0414   0.0394    0.0630   0.0000      0.538160   441.9561       1.99407       22.7834       1.10745      -1.03939     0.0834083      0.369149      0.498702      0.547035      0.638051      0.666840      0.687937
  65   9 3117.9684    4.4245  1.3611 13.6119  0.0000       1.61253  0.0235   0.0458   0.0419    0.0526   0.0000      0.516816   441.9172       2.50858       21.0610       2.29257      -3.79335     -0.667205      0.394620      0.545555      0.605938      0.675506      0.723365      0.768510
  65  10 3311.7014    4.0128  2.0744 13.0295  0.0000      0.669298  0.0289   0.0323   0.0524    0.0403   0.0000      0.281367   440.8734       3.62431       21.4444       2.49413      -4.05318    -0.0353896      0.487471      0.682638      0.743536      0.847728      0.889333      0.934864
  65  11 3502.9468    3.1133  3.5658 12.3856  0.0000      0.540711  0.0410   0.0193   0.0751    0.0309   0.0000      0.147810   442.0822       2.96535       22.6077       2.06449      -2.97980      0.353942      0.691306      0.916802       1.04237       1.15169       1.19853       1.23920
  65  12 3691.9962    2.4074  6.1367 11.9528 -0.0002      0.433223  0.0712   0.0117   0.1185    0.0266   0.0000      0.119771   442.4084       3.49670       20.1424       1.99799      -1.79100      0.917166       1.07290       1.44538       1.62553       1.82658       1.91323       1.97607
  65  13 3878.7175    1.8481  8.9965 11.7547 -0.0013      0.146696  0.1204   0.0079   0.1797    0.0222   0.0000      0.117751   444.7940       4.00667       23.1295       2.57031      -3.15486       1.00123       1.61955       2.20421       2.50304       2.73126       2.88691       2.96189
  66   1 1250.9402    0.0994  0.1043 10.1237  0.0000       26.3330  0.0112   0.0059   0.0235    0.0157   0.0000       73.4028   440.5889      0.328866       22.2012     -0.520968      -3.61668     -0.419020      0.234920      0.301586      0.365816      0.404093      0.435132      0.415022
  66   2 1575.4705    0.2368  0.2496 10.0084  0.0000       25.3856  0.0096   0.0058   0.0195    0.0204   0.0000       7.20175   441.8209     -0.106298       21.7839      0.726515      -2.59565    -0.0299867      0.202296      0.264648      0.306918      0.329012      0.354779      0.366585
  66   3 1839.0948    0.4949  0.6049 10.0364  0.0000       14.9315  0.0141   0.0075   0.0287    0.0341   0.0000       1.57543   442.0038     -0.831866       21.8024     -0.563583      -3.47334    -0.0472233      0.276524      0.383039      0.397304      0.460697      0.467451      0.493822
  66   4 2081.2849    0.8541  0.8685 10.4048  0.0000       7.68112  0.0173   0.0105   0.0330    0.0513   0.0000      0.919942   442.5532      0.274494       21.6079   -0.00460643      -2.14353       1.41952      0.314774      0.420888      0.454322      0.514534      0.537640      0.566611
  66   5 2309.6934    1.3750  1.2509 11.2922  0.0000       5.69280  0.0230   0.0153   0.0438    0.0556   0.0000      0.731213   442.3171      0.955080       22.2060      0.703493      -1.69509     -0.409527      0.386084      0.520894      0.577441      0.652725      0.722058      0.744090
  66   6 2523.5434    2.0582  1.4652 12.0325  0.0000       3.75011  0.0252   0.0208   0.0457    0.0492   0.0000      0.545730   442.4312      0.823403       23.0157      0.377524      -2.68314      0.439667      0.422972      0.548823      0.625557      0.695156      0.738955      0.772927
  66   7 2731.4685    3.0358  1.3573 12.6696  0.0025       2.33949  0.0230   0.0308   0.0418    0.0579   0.0000      0.610154   442.2475      0.434175       22.0668      0.543251      -3.82471     0.0567850      0.380746      0.516813      0.575789      0.651882      0.678473      0.689522
  66   8 2935.3226    3.9836  1.2510 13.2967  0.0000      0.425092  0.0219   0.0416   0.0400    0.0598   0.0000      0.610684   442.5951       2.05387       21.5944      0.899118      -2.76241     -0.554418      0.364562      0.485693      0.543562      0.612413      0.646577      0.674431
  66   9 3133.9192    4.4345  1.4411 13.5119  0.0000      0.591944  0.0234   0.0435   0.0435    0.0518   0.0000      0.429420   442.3337       2.14842       21.8239       2.11276      -3.71440      -1.14006      0.393457      0.526823      0.589562      0.653637      0.695793      0.711340
  66  10 3328.4848    3.9164  2.1203 13.1451  0.0000      0.616687  0.0298   0.0317   0.0545    0.0394   0.0000      0.265342   442.1425       1.87913       21.2644       2.93819      -3.29456     -0.484616      0.493837      0.673622      0.750214      0.829115      0.890009      0.924117
  66  11 3520.5163    3.0320  3.8728 12.4050  0.0000      0.794074  0.0439   0.0180   0.0797    0.0286   0.0000      0.136699   441.8709       3.51043       20.7678       4.75058      -2.29846       1.79851      0.719990      0.963419       1.08551       1.20131       1.28118       1.31579
  66  12 3710.3937    2.3758  6.4723 11.9275 -0.0004      0.774381  0.0749   0.0112   0.1250    0.0271   0.0000      0.113974   440.3638       3.25014       20.1912       4.01108      -1.75167      -1.59013       1.10058       1.47711       1.68970       1.85491       1.97735       2.05943
  67   1 1259.0343    0.0963  0.1002 10.1020  0.0000       35.8175  0.0125   0.0058   0.0197    0.0158   0.0000       82.7602   440.7577      0.115806       22.1721      0.252790      -3.70693      0.339761      0.228602      0.319207      0.353458      0.363695      0.433057      0.495061
  67   2 1584.8183    0.2486  0.2794  9.9603  0.0000       28.6898  0.0094   0.0059   0.0220    0.0212   0.0000       6.03465   442.1048     -0.133156       22.4722     -0.236039      -3.49856     -0.444084      0.201661      0.265353      0.300997      0.322010      0.354908      0.373013
  67   3 1849.2293    0.5076  0.5369 10.0785  0.0000       13.3635  0.0122   0.0078   0.0265    0.0327   0.0000       1.65991   442.2142     -0.280884       22.4979     -0.357339      -3.94195     -0.138582      0.244980      0.327229      0.356769      0.403263      0.418756      0.431258
  67   4 2092.8301    0.8568  0.9291 10.3915  0.0000       9.12134  0.0183   0.0103   0.0347    0.0533   0.0000      0.931216   442.6677     -0.763473       22.3201      0.592165      -3.23435      0.323281      0.319300      0.428357      0.487349      0.530569      0.557070      0.569668
  67   5 2321.9814    1.3976  1.2773 11.2108  0.0000       5.00205  0.0237   0.0148   0.0424    0.0558   0.0000      0.727369   441.9197      0.224870       22.0272      0.376155      -3.02259      0.435983      0.368593      0.494454      0.565026      0.628851      0.642483      0.683105
  67   6 2536.6630    2.1658  1.3981 12.0544  0.0000       2.55079  0.0240   0.0218   0.0438    0.0519   0.0000      0.562368   443.0336       1.15545       22.4893      0.515649      -2.92289      0.847294      0.384355      0.526695      0.582035      0.635761      0.682187      0.689915
  67   7 2745.7318    3.0635  1.2896 12.7161  0.0000       2.00351  0.0219   0.0313   0.0407    0.0551   0.0000      0.543130   442.8074       1.82097       22.3196       1.45717      -2.60440      0.264117      0.365068      0.492567      0.559504      0.625081      0.649195      0.675429
  67   8 2950.5029    3.9968  1.1745 13.5762  0.0000       1.69328  0.0210   0.0444   0.0403    0.0566   0.0000      0.676660   441.5794       2.12397       21.8219       2.04437      -3.82211     -0.141119      0.348324      0.477345      0.536600      0.605480      0.642079      0.668417
  67   9 3149.7736    4.3308  1.4399 13.5858  0.0000      0.747807  0.0241   0.0429   0.0431    0.0488   0.0000      0.477699   441.9369       1.56584       22.3114       2.12623      -2.68445     0.0382671      0.388552      0.522871      0.580328      0.658175      0.707468      0.737045
  67  10 3345.1661    3.8135  2.2741 12.9652  0.0000       1.06358  0.0310   0.0293   0.0548    0.0389   0.0000      0.239773   442.4050       3.44527       19.2934       1.57257      -2.01200      0.563440      0.512200      0.700939      0.765423      0.877241      0.920581      0.973096
  67  11 3537.9843    2.9912  4.2276 12.2700  0.0000      0.738336  0.0458   0.0170   0.0845    0.0290   0.0000      0.134067   441.2280       3.44328       21.6759       1.57860      -2.35774     -0.325599      0.728734      0.981129       1.10776       1.24758       1.32027       1.36322
  67  12 3728.4103    2.3581  6.7521 11.8969  0.0007      0.442496  0.0767   0.0107   0.1281    0.0265   0.0000      0.114270   439.1952       4.72979       24.5096       5.81101      -3.41465      0.575644       1.12340       1.49904       1.70837       1.88493       2.02252       2.10574
  68   1 1267.0449    0.0953  0.0843 10.0961  0.0000       32.1408  0.0119   0.0056   0.0174    0.0154   0.0000       86.1441   440.7652     -0.242423       21.7146     -0.310921      -2.81997    -0.0815925      0.199251      0.276265      0.368564      0.328879      0.373813      0.355982
  68   2 1594.0623    0.2462  0.2826 10.0285  0.0000       32.7172  0.0102   0.0058   0.0209    0.0206   0.0000       6.30648   442.3718     -0.136287       21.7328      0.127810      -3.75338      0.751034      0.212538      0.277895      0.324589      0.346268      0.387942      0.371445
  68   3 1859.2979    0.5310  0.5794 10.0366  0.0000       14.0578  0.0131   0.0078   0.0266    0.0365   0.0000       1.44124   441.9424     -0.509503       22.0797     -0.134747      -2.76589     -0.926056      0.272521      0.371417      0.412689      0.460187      0.485196      0.526357
  68   4 2104.2654    0.8928  0.9653 10.6378  0.0000       10.6447  0.0183   0.0108   0.0378    0.0478   0.0000      0.969050   441.9556      0.345920       22.2924     -0.174934      -3.91613      0.473918      0.319463      0.423899      0.458586      0.545354      0.575455      0.598494
  68   5 2334.1849    1.4644  1.3049 11.3768  0.0000       4.64955  0.0234   0.0154   0.0428    0.0524   0.0000      0.668251   442.6376       1.22766       21.9113      0.735161      -2.39088      0.310846      0.375489      0.502799      0.558114      0.632026      0.686384      0.696301
  68   6 2549.7504    2.1949  1.4366 12.0420  0.0000       2.75074  0.0239   0.0215   0.0438    0.0501   0.0000      0.544672   441.9784      0.760558       22.0421      0.156348      -3.47595      0.879426      0.391428      0.511231      0.592493      0.658548      0.683713      0.726155
  68   7 2759.8434    3.1539  1.3524 12.8545  0.0000       1.45628  0.0229   0.0316   0.0412    0.0511   0.0000      0.506766   441.9811      0.931951       23.7570      0.305823      -2.68020      0.449697      0.372845      0.521483      0.568436      0.641521      0.679768      0.716423
  68   8 2965.5077    4.1004  1.2401 13.4414  0.0000       2.23326  0.0211   0.0429   0.0400    0.0562   0.0000      0.638961   442.9725       2.19993       22.3344       2.21693      -2.77596      -1.00290      0.341838      0.458562      0.521751      0.581364      0.611140      0.652441
  68   9 3165.5152    4.3509  1.4674 13.7407  0.0000      0.190238  0.0243   0.0432   0.0446    0.0478   0.0000      0.485189   442.2697       2.41958       21.9695       2.77713      -2.48229     -0.129785      0.387879      0.524923      0.584799      0.665989      0.693077      0.718525
  68  10 3361.7332    3.7280  2.4533 12.9512  0.0000       1.04007  0.0319   0.0273   0.0582    0.0348   0.0000      0.216182   442.2744       3.24252       20.6927       1.37119      -2.30358     -0.283447      0.517239      0.716072      0.790287      0.892444      0.933493      0.977196
  68  11 3555.1858    2.9069  4.3866 12.2857  0.0001      0.394748  0.0481   0.0162   0.0870    0.0286   0.0000      0.142321   441.6969       4.97644       19.6748      0.783724      -2.61903    -0.0275632      0.756653       1.03901       1.15760       1.29502       1.37656       1.42553
  68  12 3746.1399    2.2687  7.2705 11.9539 -0.0006     0.0576162  0.0871   0.0099   0.1419    0.0254   0.0000      0.116338   441.0009       4.22012       21.6193       3.26532      -6.17877      -4.06394       1.18868       1.61888       1.81081       2.01397       2.13545       2.21243
  69   1 1275.0112    0.0991  0.1034 10.1565 -0.0041      -1.41223  0.0115   0.0056   0.0196    0.0153   0.0000       73.0005   440.6324      0.165564       22.3909     0.0128382      -3.60423      0.283323      0.216439      0.284990      0.325772      0.373121      0.375967      0.376397
  69   2 1603.1812    0.2652  0.3264  9.9693  0.0000       18.8494  0.0104   0.0057   0.0231    0.0217   0.0000       4.38165   441.6770     -0.840906       22.5390      0.736116      -3.49450      0.374316      0.205584      0.268062      0.309988      0.343521      0.357301      0.365446
  69   3 1869.2634    0.5377  0.6111 10.0878  0.0000       14.4316  0.0136   0.0079   0.0276    0.0361   0.0000       1.49979   441.9620      0.270049       22.0918     -0.389807      -2.94123      0.765224      0.262467      0.342006      0.386163      0.433080      0.451341      0.464877
  69   4 2115.5591    0.8998  0.9525 10.6317  0.0000       8.00205  0.0178   0.0108   0.0364    0.0490   0.0000      0.911811   442.7642      0.547571       21.8373   -0.00794517      -3.10274       1.29307      0.313362      0.413448      0.467664      0.525456      0.548065      0.565856
  69   5 2346.2639    1.4751  1.2717 11.4943  0.0000       4.07602  0.0234   0.0159   0.0428    0.0557   0.0000      0.700936   442.4586      0.963283       22.1780      0.342283      -3.81151     0.0869582      0.380798      0.527668      0.584875      0.660294      0.678266      0.721563
  69   6 2562.7138    2.2510  1.3874 12.3099  0.0000       2.84729  0.0238   0.0230   0.0438    0.0491   0.0000      0.583949   442.3825       1.49046       22.7360     0.0666104      -3.08724     -0.801600      0.389642      0.523360      0.599743      0.650874      0.694430      0.726500
  69   7 2773.9295    3.1503  1.3046 12.9809  0.0000       1.41958  0.0223   0.0322   0.0407    0.0508   0.0000      0.556141   442.3166       1.60411       23.0412      0.864559      -2.91441     0.0224368      0.360586      0.479821      0.542443      0.612232      0.648307      0.660638
  69   8 2980.3925    4.2137  1.2543 13.5081  0.0000       1.91420  0.0215   0.0436   0.0402    0.0576   0.0000      0.576336   442.4658       2.12224       21.6362       1.09888      -2.33432      0.816345      0.355394      0.477732      0.524306      0.591595      0.622757      0.646354
  69   9 3181.1655    4.2822  1.6088 13.5517  0.0001      0.827213  0.0251   0.0397   0.0455    0.0442   0.0000      0.397843   442.4607       2.71154       22.2365       1.72980      -2.25721      0.904509      0.403292      0.554249      0.603030      0.694237      0.717164      0.746654
  69  10 3378.1598    3.6625  2.5270 12.9552  0.0000       1.22530  0.0322   0.0265   0.0593    0.0343   0.0000      0.222022   442.2790       2.16834       21.4934       1.69714      -3.01758      -1.03352      0.502135      0.680837      0.755735      0.856987      0.927148      0.949908
  69  11 3572.4755    2.8759  4.4500 12.2193 -0.0002      0.570023  0.0485   0.0155   0.0883    0.0294   0.0000      0.134911   441.8802       4.25372       19.7759       1.95958      -2.22026      0.501104      0.746690       1.01892       1.13218       1.28052       1.36308       1.42375
  69  12 3764.3565    2.1491  7.3708 11.9875 -0.0005      0.474115  0.0924   0.0096   0.1479    0.0251   0.0000      0.128206   442.7865       4.25295       21.0117       5.61501      -1.43268      -1.08568       1.23148       1.64038       1.87773       2.06594       2.18207       2.26462
  70   1 1282.9383    0.1070  0.1244 10.0972  0.0000       25.5179  0.0117   0.0053   0.0221    0.0155   0.0000       56.9115   440.8549     -0.539056       22.0821     -0.185896      -3.18853      0.491791      0.189813      0.273532      0.322327      0.360383      0.396166      0.417944
  70   2 1612.1828    0.2874  0.2867 10.0014  0.0000       21.8762  0.0088   0.0063   0.0201    0.0207   0.0000       4.74277   441.8030     -0.179310       22.5713     -0.197421      -3.48184      0.354973      0.174925      0.232491      0.269767      0.300363      0.343315      0.367877
  70   3 1879.1607    0.5634  0.5846 10.0984  0.0000       15.0677  0.0127   0.0081   0.0263    0.0353   0.0000       1.42755   442.0528      0.147759       22.7590      0.527355      -3.48474      0.215518      0.242493      0.336674      0.371658      0.422032      0.439223      0.450671
  70   4 2126.7649    0.9509  1.0421 10.5305  0.0000       6.54675  0.0190   0.0108   0.0382    0.0554   0.0000      0.846293   442.4819     -0.331260       22.3663       1.00286      -3.16699      0.604890      0.325316      0.427107      0.499434      0.546928      0.580497      0.589103
  70   5 2358.2674    1.5476  1.3852 11.2378  0.0000       4.62558  0.0234   0.0152   0.0425    0.0540   0.0000      0.604598   442.4034      0.113565       22.8889       1.91713      -2.70647     -0.149534      0.358352      0.494977      0.550859      0.621859      0.643304      0.653445
  70   6 2575.5974    2.2946  1.4787 12.1106  0.0000       1.87394  0.0241   0.0219   0.0445    0.0509   0.0000      0.528456   442.1085      0.271951       21.8875      0.173036      -4.37240     -0.191501      0.370285      0.513265      0.562926      0.631252      0.668878      0.696912
  70   7 2787.8960    3.2375  1.2835 13.0754  0.0000       1.41489  0.0221   0.0336   0.0417    0.0529   0.0000      0.593504   442.4891       1.07924       20.8184       1.22016      -3.25776       1.74638      0.342939      0.473708      0.519881      0.585240      0.604515      0.632596
  70   8 2995.1706    4.1827  1.2568 13.5963  0.0000       1.81808  0.0219   0.0435   0.0398    0.0540   0.0000      0.581939   442.7111       2.21584       21.7092       2.15449      -2.75878     -0.686535      0.348728      0.464651      0.513843      0.581887      0.624640      0.656812
  70   9 3196.6981    4.3511  1.5924 13.5199  0.0000      0.970239  0.0250   0.0400   0.0453    0.0465   0.0000      0.423002   442.5849       2.75822       21.9849       1.99553      -3.44932     -0.478362      0.399863      0.551642      0.613753      0.674078      0.713237      0.746478
  70  10 3394.4869    3.6730  2.7545 12.7949  0.0000      0.902685  0.0337   0.0248   0.0605    0.0331   0.0000      0.195977   442.3298       3.18368       22.9548       2.23031      -1.84251    -0.0359815      0.513462      0.707806      0.776183      0.879385      0.934702      0.971382
  70  11 3589.6395    2.7875  5.0034 12.2067 -0.0005      0.753970  0.0547   0.0143   0.0969    0.0277   0.0000      0.123390   442.1226       2.47597       20.6753       4.10501      -2.06791      0.817153      0.803076       1.10877       1.24954       1.39897       1.46744       1.54269
  70  12 3782.3512    2.1502  7.6996 11.9628  0.0023      0.793093  0.0934   0.0093   0.1494    0.0239   0.0000      0.124151   439.6420       6.13332       20.8770       5.56349       1.69515     -0.667055       1.22318       1.64550       1.86681       2.08283       2.21424       2.32262
  71   1 1290.7364    0.1112  0.1456 10.0549  0.0000       35.2290  0.0116   0.0052   0.0228    0.0159   0.0000       45.6386   440.1010     -0.489215       22.6840      0.823367      -3.34462     -0.166460      0.212956      0.289717      0.305565      0.341321      0.336678      0.407760
  71   2 1621.0928    0.2805  0.3034  9.9638  0.0000       21.2368  0.0097   0.0060   0.0202    0.0211   0.0000       4.68196   441.6839      0.294807       22.1906     0.0180633      -3.87182      0.276701      0.202982      0.279657      0.309610      0.345457      0.373675      0.388262
  71   3 1888.9872    0.5574  0.7085 10.0711  0.0000       12.9358  0.0150   0.0076   0.0305    0.0378   0.0000       1.37093   441.8161     -0.192065       22.2119      0.909016      -3.47931      0.226620      0.263466      0.363585      0.411334      0.468925      0.495971      0.533616
  71   4 2137.9341    0.9722  0.9854 10.5564  0.0000       7.43074  0.0183   0.0111   0.0357    0.0547   0.0000      0.878179   442.1083      0.448800       22.6509      0.319840      -3.61688     0.0890368      0.307629      0.399651      0.474059      0.520515      0.549017      0.573666
  71   5 2370.0788    1.5708  1.3711 11.3588  0.0000       3.48567  0.0229   0.0155   0.0424    0.0520   0.0000      0.584522   441.8230       1.69140       22.0631      0.337736      -1.84591      0.707975      0.359406      0.488240      0.542378      0.615736      0.644205      0.675002
  71   6 2588.4478    2.3399  1.4322 12.1812  0.0000       2.56332  0.0234   0.0224   0.0433    0.0492   0.0000      0.536583   442.7452       1.44379       21.3453      0.379033      -3.21072       1.45580      0.362771      0.492466      0.560486      0.607382      0.658101      0.686856
  71   7 2801.7479    3.3906  1.3379 13.0369  0.0000       1.36938  0.0229   0.0338   0.0409    0.0524   0.0000      0.616796   441.7328       1.69115       22.9803      0.509984      -2.88313      0.361311      0.347816      0.470360      0.534955      0.597640      0.627707      0.668148
  71   8 3009.8219    4.2825  1.2798 13.5315  0.0000      0.600857  0.0223   0.0437   0.0400    0.0565   0.0000      0.566328   442.0765       1.75184       21.7518      0.983483      -3.53418      0.313662      0.333519      0.452859      0.489061      0.551860      0.583016      0.606203
  71   9 3212.1819    4.3289  1.7195 13.3459 -0.0000       1.43463  0.0258   0.0371   0.0454    0.0444   0.0000      0.352767   442.5745       2.75669       22.2237       2.13367      -3.33939     -0.135034      0.399201      0.551327      0.608645      0.685295      0.719341      0.733544
  71  10 3410.6927    3.5913  2.7959 12.7643 -0.0000      0.594748  0.0338   0.0242   0.0614    0.0335   0.0000      0.202982   442.4324       2.82328       20.5635       2.15338      -1.86260      0.415658      0.518708      0.706158      0.787511      0.876724      0.927569      0.973786
  71  11 3606.5731    2.7549  5.1277 12.1521 -0.0003      0.589415  0.0557   0.0139   0.0978    0.0280   0.0000      0.128389   442.2248       3.93747       21.8233       2.56395      -4.08044       2.20366      0.813484       1.08664       1.23883       1.36890       1.44544       1.52325
  71  12 3799.6612    2.0985  8.0355 11.9461  0.0012      0.137454  0.1011   0.0089   0.1552    0.0233   0.0000      0.123489   442.4065       1.69776       25.4598       6.63018      -3.79791      -1.25376       1.28455       1.73960       1.97586       2.19546       2.31290       2.41206
  72   2 1629.9150    0.2917  0.3260  9.9729  0.0000       20.9657  0.0101   0.0060   0.0210    0.0215   0.0000       4.33785   441.3401    -0.0337639       21.8893      0.265169      -2.81635     -0.263664      0.191749      0.262854      0.293969      0.328448      0.358672      0.342674
  72   3 1898.7249    0.5877  0.6873 10.1010  0.0000       12.6119  0.0141   0.0080   0.0292    0.0383   0.0000       1.26090   442.0000      0.347882       22.3922      0.382872      -3.78875      0.688723      0.248015      0.341942      0.378451      0.420561      0.462368      0.479737
  72   4 2149.0237    0.9829  1.0783 10.6561  0.0000       8.98481  0.0203   0.0111   0.0374    0.0543   0.0000      0.864632   442.4859     0.0631016       22.7967     -0.565399      -3.08903      0.234504      0.310138      0.436249      0.485088      0.534209      0.573234      0.588685
  72   5 2381.8557    1.6089  1.4355 11.4243  0.0000       3.68773  0.0237   0.0155   0.0440    0.0493   0.0000      0.582059   442.0900      0.399801       22.1676      0.689452      -3.22688     -0.371924      0.364825      0.492873      0.540494      0.602235      0.641817      0.667411
  72   6 2601.1250    2.4116  1.4562 12.2168  0.0000       2.22761  0.0237   0.0228   0.0431    0.0499   0.0000      0.519151   442.3460      0.988959       22.2329      0.375712      -3.44355     -0.535963      0.354704      0.490192      0.543777      0.615787      0.658355      0.692337
  72   7 2815.5857    3.3983  1.2891 13.0589  0.0000       2.18766  0.0218   0.0340   0.0399    0.0519   0.0000      0.561729   442.3724       1.23775       22.2930      0.385747      -2.44675      0.618704      0.337416      0.469146      0.511815      0.582421      0.604200      0.650362
  72   8 3024.4562    4.3471  1.3572 13.4625  0.0000       1.69679  0.0221   0.0419   0.0395    0.0520   0.0000      0.490380   441.9065       2.44398       22.3166       1.08125      -2.40475       1.63298      0.339583      0.462561      0.506068      0.566312      0.594856      0.632741
  72   9 3227.5165    4.2999  1.7241 13.5268  0.0000       1.34919  0.0256   0.0376   0.0471    0.0422   0.0000      0.372153   442.9879       1.44168       22.9013      0.167941      -2.37342      -2.34050      0.396593      0.533082      0.604127      0.661686      0.682306      0.707092
  72  10 3426.9241    3.4479  2.9080 12.8744  0.0000       1.04707  0.0348   0.0230   0.0649    0.0302   0.0000      0.207853   442.4449       2.49898       21.5951       2.95937      -2.53744     -0.794466      0.525921      0.711995      0.807253      0.893737      0.934600      0.979328
  72  11 3623.3703    2.7032  5.5094 12.1241  0.0011      0.412682  0.0601   0.0130   0.1026    0.0281   0.0000      0.120583   442.0136       3.23394       22.9781       1.43338      -2.48428      -3.54049      0.841230       1.14111       1.28414       1.43147       1.51408       1.56903
  72  12 3817.5576    1.9632  7.5641 11.9556 -0.0013      0.745217  0.0985   0.0088   0.1536    0.0241   0.0000      0.135206   443.4917       4.34586       24.7009      -1.85036     -0.899156       1.36299       1.22672       1.67675       1.91023       2.10526       2.21453       2.29379
  73   2 1638.6611    0.3013  0.3089 10.0017  0.0000       23.8461  0.0099   0.0061   0.0194    0.0216   0.0000       4.34383   441.7812     -0.216266       21.9600      0.418206      -3.97699    -0.0286718      0.200357      0.275636      0.326120      0.356322      0.361692      0.389540
  73   3 1908.3733    0.6011  0.6982 10.0680  0.0000       10.8826  0.0138   0.0079   0.0298    0.0397   0.0000       1.22088   442.2922      0.487748       22.9612    -0.0877385      -3.72266      0.570654      0.241257      0.331447      0.379936      0.427613      0.445979      0.469862
  73   4 2159.9507    1.0292  1.0491 10.7078  0.0000       7.47635  0.0190   0.0114   0.0362    0.0537   0.0000      0.838898   442.0768      0.334547       22.9828      0.872314      -2.48854     -0.323324      0.298337      0.403145      0.456461      0.512573      0.539334      0.565081
  73   5 2393.5659    1.6332  1.4057 11.5296  0.0000       3.75785  0.0235   0.0159   0.0441    0.0497   0.0000      0.613706   441.7313      0.371509       21.0992      0.603143      -3.65644     -0.109794      0.359649      0.497178      0.547085      0.615925      0.667614      0.685387
  73   6 2613.8342    2.4357  1.5184 12.3090  0.0000       2.91555  0.0244   0.0227   0.0451    0.0474   0.0000      0.517396   441.4902       2.19353       21.7268     0.0845447      -3.10798      0.925848      0.366759      0.494770      0.548769      0.605061      0.638795      0.681622
  73   7 2829.2599    3.5054  1.3902 12.9539  0.0000       2.03506  0.0222   0.0333   0.0410    0.0520   0.0000      0.546689   442.5262       1.40764       22.6336       1.42180      -2.73108     -0.318779      0.332153      0.447634      0.492649      0.554734      0.598326      0.627665
  73   8 3038.8988    4.3210  1.3114 13.6699  0.0002      0.868877  0.0212   0.0429   0.0415    0.0493   0.0000      0.572561   442.9389       1.37340       22.2091       2.53835      -3.23691      0.525684      0.323660      0.445671      0.491589      0.551216      0.584120      0.615487
  73   9 3242.7410    4.2742  1.8397 13.3089  0.0000      0.766402  0.0263   0.0350   0.0466    0.0421   0.0000      0.325566   442.6868       2.19878       22.6889       1.19298      -3.18277      0.703654      0.390033      0.529231      0.603293      0.660607      0.705361      0.736245
  73  10 3442.8976    3.4486  3.2762 12.6002  0.0003      0.613060  0.0368   0.0210   0.0664    0.0314   0.0000      0.169146   442.1715       1.90086       21.7463       2.70002      -1.55256     0.0289861      0.549123      0.745769      0.819980      0.932120      0.981180       1.01659
  73  11 3640.1552    2.6418  5.5479 12.1633  0.0001      0.140025  0.0621   0.0128   0.1047    0.0278   0.0000      0.120734   442.8442       4.57283       26.1322       1.69082      -2.60714      -1.89845      0.851145       1.16556       1.30442       1.47535       1.54980       1.61955
  74   1 1313.8511    0.1149  0.1533 10.0798  0.0000       46.9036  0.0109   0.0052   0.0254    0.0160   0.0000       43.3570   440.6627     -0.126199       22.4345     -0.453893      -4.15851     -0.280104      0.193876      0.236707      0.265312      0.316071      0.333382      0.351200
  74   2 1647.2591    0.3079  0.3573  9.9513  0.0000       22.2057  0.0099   0.0060   0.0228    0.0228   0.0000       3.74200   441.3320     -0.299808       21.9749     -0.347322      -3.19744      0.234696      0.194673      0.261910      0.298646      0.335658      0.347100      0.344304
  74   3 1918.0075    0.6054  0.7055 10.1944  0.0000       13.6845  0.0148   0.0080   0.0285    0.0375   0.0000       1.30140   442.1049     0.0462802       21.6945     -0.486603      -3.32849      0.234963      0.249856      0.345308      0.373038      0.426141      0.461797      0.483407
  74   4 2170.7918    1.0349  1.1726 10.7809  0.0000       6.80132  0.0213   0.0112   0.0410    0.0532   0.0000      0.865038   443.0259      0.212461       21.5836      0.420980      -3.82699      0.105146      0.310682      0.419385      0.470121      0.522794      0.565076      0.585960
  74   5 2405.1092    1.6954  1.4058 11.5700  0.0000       3.52119  0.0238   0.0164   0.0426    0.0519   0.0000      0.598721   441.8516      0.393891       22.1202       1.09414      -2.40912      0.431986      0.353622      0.476131      0.535398      0.603611      0.633868      0.647314
  74   6 2626.4290    2.5321  1.5140 12.3113  0.0000       3.38339  0.0240   0.0231   0.0435    0.0475   0.0000      0.500818   443.1876       1.64326       22.4206     -0.738742      -3.81896      0.452615      0.363559      0.479754      0.532091      0.589055      0.617745      0.656784
  74   7 2842.8358    3.5746  1.3281 13.1784  0.0000       1.92046  0.0221   0.0353   0.0395    0.0511   0.0000      0.568020   443.2903       2.12234       22.1582      0.781887      -3.93443      0.786847      0.333174      0.450704      0.503741      0.571999      0.612051      0.644918
  74   8 3053.3021    4.3714  1.3950 13.6173 -0.0001       1.39209  0.0225   0.0415   0.0414    0.0488   0.0000      0.504310   442.5938       2.11312       21.7169       1.16471      -1.88009      0.597805      0.331704      0.446090      0.502192      0.569729      0.597444      0.623387
  74   9 3257.9691    4.2263  1.8558 13.4298  0.0000       1.41225  0.0267   0.0348   0.0484    0.0393   0.0000      0.369638   442.1541       2.50868       22.1290       1.62015      -2.84170     -0.371648      0.389969      0.539130      0.592929      0.673370      0.706938      0.749543
  74  10 3458.8476    3.3961  3.3231 12.6706  0.0000      0.403103  0.0375   0.0207   0.0675    0.0298   0.0000      0.169761   443.1254       3.26013       22.7173       1.87995      -2.25574    -0.0330317      0.558952      0.771120      0.865806      0.963706       1.03040       1.05571
  74  11 3656.9549    2.4868  5.6045 12.2474 -0.0015      0.479933  0.0660   0.0122   0.1121    0.0263   0.0000      0.134474   442.5209       2.08720       18.6600       5.19273      -3.12975      0.450083      0.875430       1.18653       1.33778       1.47550       1.55800       1.62168
  75   1 1321.4185    0.1284  0.1362 10.1058  0.0000       19.9278  0.0097   0.0052   0.0188    0.0153   0.0000       37.4705   440.7541    -0.0676071       21.9555     -0.167727      -3.10484      0.404254      0.157910      0.222330      0.237771      0.285101      0.295636      0.331613
  75   2 1655.7791    0.3173  0.3806  9.9672  0.0000       23.7225  0.0105   0.0059   0.0227    0.0225   0.0000       3.47955   441.6616      0.171965       21.8020      -1.52801      -2.55510      0.687764      0.197971      0.264071      0.301662      0.317944      0.346218      0.370079
  75   3 1927.5381    0.6221  0.7662 10.0819  0.0000       11.5586  0.0149   0.0078   0.0305    0.0408   0.0000       1.15661   442.2171      0.353548       22.0104     -0.405379      -3.51570      0.622015      0.242830      0.327163      0.377640      0.414718      0.440965      0.467795
  75   4 2181.5605    1.0980  1.0704 10.7898  0.0000       6.41786  0.0192   0.0118   0.0362    0.0539   0.0000      0.831110   442.0385     -0.187712       22.3615      0.385454      -2.78346     -0.258767      0.290504      0.395773      0.436398      0.507126      0.534411      0.550673
  75   5 2416.6137    1.7390  1.4810 11.5850  0.0000       4.16556  0.0235   0.0161   0.0436    0.0462   0.0000      0.528847   442.5770     0.0936125       22.1967       1.80458      -1.89126     -0.132003      0.345633      0.470770      0.524119      0.599716      0.630419      0.652627
  75   6 2638.9168    2.6044  1.4977 12.3128  0.0000       3.37652  0.0231   0.0235   0.0425    0.0479   0.0000      0.511163   443.3702       1.95172       22.2995      0.867308      -2.86673      0.262738      0.339248      0.472113      0.522890      0.577349      0.616217      0.640746
  75   7 2856.3458    3.7045  1.3320 13.0391  0.0000       1.01054  0.0215   0.0355   0.0385    0.0574   0.0000      0.517032   442.3063       1.56265       23.0944       1.05871      -2.83463     -0.991846      0.309781      0.426187      0.478710      0.535515      0.558750      0.575165
  75   8 3067.5997    4.3379  1.3930 13.7240  0.0000       2.37846  0.0227   0.0420   0.0414    0.0470   0.0000      0.504814   443.0619       2.07324       21.1248       2.92420      -2.76112     -0.630027      0.329710      0.446757      0.498866      0.546697      0.589336      0.616183
  75   9 3272.9760    4.1915  1.9965 13.3553  0.0001       1.23748  0.0270   0.0328   0.0500    0.0367   0.0000      0.346955   443.2184       3.00656       22.7754      0.886583      -2.17061      0.252228      0.397465      0.539182      0.602104      0.676170      0.716889      0.735754
  75  10 3474.6304    3.2673  3.3220 12.6940 -0.0003      0.187572  0.0379   0.0201   0.0696    0.0300   0.0000      0.169504   442.4144       1.95251       21.8384       4.35374      -2.37044     0.0868515      0.559011      0.742559      0.829164      0.933373      0.981034       1.03056
  75  11 3673.7715    2.5280  6.2704 12.1520 -0.0003      0.886458  0.0719   0.0114   0.1191    0.0265   0.0000      0.119076   441.9993       2.18852       21.1192       2.71551     -0.983639      -2.98178      0.930720       1.25451       1.43369       1.56745       1.69192       1.73005
  76   2 1664.2242    0.3348  0.3929  9.9880  0.0000       17.2416  0.0107   0.0060   0.0220    0.0231   0.0000       3.16491   441.5905     -0.652908       22.3341      0.201000      -2.97528    -0.0770199      0.197572      0.269920      0.305295      0.336015      0.346356      0.364974
  76   3 1937.0072    0.6520  0.7545 10.2178  0.0000       11.3327  0.0147   0.0082   0.0293    0.0389   0.0000       1.15083   441.8106      0.577168       22.6845      0.431810      -4.14014      0.170032      0.239591      0.323367      0.369844      0.406077      0.437954      0.443305
  76   4 2192.2515    1.1129  1.2234 10.7641 -0.0023       6.31314  0.0211   0.0115   0.0403    0.0591   0.0000      0.799058   442.3912      0.324038       22.4162      0.509184      -2.92203      0.356738      0.302318      0.406483      0.464588      0.519475      0.537460      0.582275
  76   5 2427.9682    1.7640  1.4921 11.6618 -0.0007       2.74146  0.0242   0.0162   0.0429    0.0467   0.0000      0.526378   442.6039     -0.112430       22.9425      0.500076      -2.74950      0.140834      0.352792      0.491385      0.541845      0.613224      0.639184      0.681256
  76   6 2651.3258    2.6161  1.4462 12.5011  0.0000       3.31312  0.0229   0.0244   0.0425    0.0475   0.0000      0.532303   442.1459       1.12249       21.7990      0.414670      -3.35875      0.462617      0.325607      0.452683      0.500330      0.569367      0.600808      0.635502
  76   7 2869.7594    3.7226  1.2413 13.3894  0.0000       1.30468  0.0211   0.0376   0.0385    0.0516   0.0000      0.610085   442.7637       2.14934       21.4977       1.92212      -3.28108     -0.405157      0.312580      0.409012      0.476587      0.519589      0.555243      0.579225
  76   8 3081.8274    4.4296  1.4038 13.6514  0.0000       2.42576  0.0222   0.0418   0.0414    0.0482   0.0000      0.493400   442.5809       2.06336       22.5050       1.11360      -1.97217      0.180565      0.329493      0.440514      0.488803      0.552739      0.588511      0.613583
  76   9 3288.0273    4.0951  2.1169 13.2420 -0.0000       1.58199  0.0282   0.0310   0.0506    0.0374   0.0000      0.306818   441.9204       2.71666       21.4740       3.10406      -4.25861      -1.43989      0.401384      0.553028      0.618669      0.693431      0.737066      0.769129
  76  10 3490.5013    3.2496  3.7717 12.5181 -0.0002      0.535234  0.0411   0.0182   0.0741    0.0297   0.0000      0.158155   442.3113       4.05991       22.4964       3.10639     -0.481654       1.65319      0.569022      0.782739      0.866351      0.975708       1.01295       1.05666
  76  11 3690.2319    2.4828  6.5680 12.1546 -0.0004      0.545423  0.0755   0.0108   0.1218    0.0261   0.0000      0.123897   443.3958       2.03916       21.3924       2.47422      -5.51448      -2.75869      0.942801       1.26677       1.41362       1.59129       1.66583       1.74613
  77   1 1336.4057    0.1122  0.1326 10.0786  0.0004       40.5569  0.0117   0.0051   0.0193    0.0154   0.0000       47.0964   440.7289     0.0274210       21.7505      0.632970      -3.19419     -0.766035      0.247751      0.318875      0.380799      0.362026      0.385196      0.438736
  77   2 1672.5649    0.3615  0.3886  9.9158  0.0000       17.0832  0.0099   0.0063   0.0208    0.0234   0.0000       2.79916   441.6640     -0.378295       22.5675      0.423293      -3.84333     -0.586833      0.183614      0.249646      0.286738      0.309834      0.332831      0.346838
  77   3 1946.3867    0.6656  0.8394 10.0891  0.0000       7.96179  0.0156   0.0080   0.0320    0.0436   0.0000       1.02599   442.1797    -0.0796040       21.9460     -0.874173      -3.72254      0.621873      0.258133      0.333930      0.383484      0.430454      0.449076      0.484112
  77   4 2202.8152    1.1129  1.2007 10.8067  0.0000       6.09934  0.0215   0.0115   0.0393    0.0554   0.0000      0.817370   443.0437      0.738846       21.4989      0.121228      -3.23687     -0.909046      0.299074      0.408329      0.451257      0.501834      0.528478      0.571377
  77   5 2439.2567    1.8086  1.5108 11.6252  0.0004       3.63033  0.0237   0.0163   0.0440    0.0471   0.0000      0.539020   441.8866       1.73727       21.8849      0.803347      -2.63464      0.494493      0.333639      0.459080      0.506587      0.586663      0.609954      0.643680
  77   6 2663.6552    2.7281  1.4988 12.4667  0.0000       2.31486  0.0231   0.0248   0.0420    0.0461   0.0000      0.482006   442.5759      0.861670       22.3224      0.601079      -3.26843      0.174928      0.323581      0.443188      0.490065      0.546692      0.580112      0.610588
  77   7 2883.0933    3.7445  1.3257 13.2460  0.0000       1.96352  0.0216   0.0358   0.0393    0.0517   0.0000      0.547603   442.8325       1.73084       22.6904       1.67151      -3.56315      0.541696      0.311037      0.415442      0.467799      0.532070      0.567554      0.583447
  77   8 3095.8369    4.5194  1.3869 13.5988  0.0000       2.18843  0.0221   0.0421   0.0389    0.0493   0.0000      0.489462   443.0744       2.08955       20.7678       1.79920      -3.00845     -0.679086      0.310082      0.421395      0.464194      0.530041      0.563263      0.599605
  77   9 3302.9117    4.0075  2.1961 13.2471  0.0002       1.29106  0.0286   0.0294   0.0517    0.0333   0.0000      0.289380   442.4578       3.38328       22.5781      0.535927      -2.64516       1.36087      0.397110      0.542490      0.610367      0.686598      0.719657      0.751206
  77  10 3506.2242    3.1617  3.9152 12.5549  0.0000      0.685197  0.0428   0.0178   0.0765    0.0289   0.0000      0.167646   442.3206       3.10856       20.7555       1.17470      -3.08440     -0.394361      0.591761      0.795622      0.902168       1.00169       1.08623       1.12542
  77  11 3706.3207    2.3785  6.5468 12.1910 -0.0003     0.0920837  0.0791   0.0106   0.1263    0.0252   0.0000      0.136654   442.1403       3.87438       20.4776       2.53407      0.265034      -3.21002      0.956322       1.29418       1.46765       1.62237       1.72708       1.77699
  78   1 1343.8362    0.1300  0.1399 10.0801  0.0000       18.1869  0.0092   0.0051   0.0173    0.0151   0.0000       34.4404   440.4569     -0.145289       22.1451      0.150059      -3.60352     -0.103497      0.159178      0.210224      0.256939      0.252420      0.280476      0.288924
  78   2 1680.8140    0.3420  0.4013 10.0252  0.0000       16.7092  0.0108   0.0060   0.0221    0.0230   0.0000       3.05810   441.2980     -0.143191       21.9857      0.309949      -2.84742      0.193147      0.180795      0.240772      0.278305      0.312842      0.327252      0.350849
  78   3 1955.7209    0.6644  0.7848 10.2311  0.0000       10.0259  0.0149   0.0081   0.0307    0.0408   0.0000       1.12825   441.9506     -0.142532       22.1890       1.40266      -2.76624     -0.467443      0.236630      0.321342      0.358889      0.396795      0.422974      0.445239
  78   4 2213.3445    1.1338  1.2361 10.9431  0.0000       6.66187  0.0213   0.0116   0.0407    0.0500   0.0000      0.797893   442.1933      0.194522       22.9990      0.469869      -4.03246     -0.183798      0.296722      0.400836      0.454919      0.514179      0.557864      0.587437
  78   5 2450.4485    1.8738  1.5338 11.6779  0.0000       3.45690  0.0239   0.0165   0.0437    0.0469   0.0000      0.556307   442.6330      0.921016       22.4521      0.240262      -4.00008       1.70415      0.327909      0.454151      0.508112      0.572960      0.611186      0.633468
  78   6 2675.9043    2.8040  1.4871 12.5678  0.0000       1.41783  0.0225   0.0249   0.0416    0.0436   0.0000      0.473646   442.2252       1.50001       22.5186      0.639735      -3.09151       1.01652      0.317953      0.428421      0.470775      0.546629      0.572418      0.602586
  78   7 2896.3621    3.8227  1.3045 13.3571  0.0000       2.63829  0.0213   0.0366   0.0382    0.0500   0.0000      0.553930   442.5060       1.41163       22.4171       1.62470      -1.98836      0.114808      0.310833      0.406619      0.453084      0.521448      0.551412      0.574590
  78   8 3109.8409    4.5190  1.5274 13.4892  0.0000       1.20574  0.0228   0.0396   0.0406    0.0480   0.0000      0.438905   443.0197       1.63642       23.2918      0.924410      -3.14604     -0.395617      0.320634      0.439862      0.489854      0.561728      0.610343      0.635673
  78   9 3317.6262    4.0017  2.2189 13.2475  0.0000      0.901858  0.0288   0.0291   0.0515    0.0347   0.0000      0.283993   443.0713       2.15465       22.1477       1.64562      -4.53742       1.43009      0.401596      0.546197      0.618866      0.694802      0.728284      0.760700
  78  10 3521.6890    3.1103  4.0495 12.5805 -0.0001      0.309501  0.0444   0.0171   0.0794    0.0280   0.0000      0.152812   441.6892       3.61960       22.1761      0.472489      -1.66012      -1.04305      0.598266      0.808933      0.907869       1.02109       1.10186       1.12567
  78  11 3722.8836    2.3002  6.7925 12.2172 -0.0020      0.490869  0.0842   0.0101   0.1328    0.0247   0.0000      0.135293   441.8540       3.71549       24.7665      0.485455      -4.51312      0.869791      0.986418       1.32683       1.50024       1.66006       1.77668       1.85686
  79   1 1351.1846    0.1355  0.1495 10.0610  0.0000       26.9743  0.0084   0.0051   0.0206    0.0152   0.0000       31.3353   440.8604     -0.201777       21.9488      0.298979      -3.57853     -0.316089      0.141539      0.191831      0.207589      0.238053      0.253957      0.273170
  79   2 1688.9825    0.3459  0.4203  9.9948  0.0000       17.0104  0.0112   0.0059   0.0221    0.0235   0.0000       2.96784   441.7190     -0.382726       21.9493      0.392022      -2.57830     0.0128754      0.183229      0.251534      0.288472      0.310050      0.351647      0.355153
  79   3 1965.0484    0.6801  0.7576 10.3282  0.0000       11.4774  0.0147   0.0084   0.0293    0.0383   0.0000       1.19195   441.8140      0.301540       22.3375     -0.398601      -2.87181      0.775834      0.229359      0.311701      0.338107      0.384775      0.403012      0.418777
  79   4 2223.7227    1.1672  1.2665 11.0066  0.0000       5.34899  0.0223   0.0119   0.0406    0.0508   0.0000      0.782493   442.4431      0.536025       22.9429     0.0939391      -4.09513     -0.774526      0.310400      0.416533      0.467490      0.528266      0.554687      0.576227
  79   5 2461.6011    1.9046  1.5660 11.6549  0.0000       3.71134  0.0235   0.0164   0.0439    0.0452   0.0000      0.521697   442.1855     0.0469939       21.8734      0.592910      -2.44068     -0.511219      0.327523      0.440394      0.501050      0.557617      0.591344      0.632787
  79   6 2688.1139    2.7808  1.4531 12.6254  0.0000       1.42420  0.0229   0.0252   0.0417    0.0458   0.0000      0.519614   442.3494       1.52512       22.1784      0.297883      -4.56339     -0.127431      0.317037      0.425990      0.486003      0.536480      0.586614      0.613326
  79   7 2909.5748    3.9374  1.4078 13.2174  0.0000       2.89342  0.0216   0.0361   0.0397    0.0506   0.0000      0.490436   442.8487       2.16242       22.1543      0.339742      -2.98760       1.10857      0.295803      0.409962      0.452727      0.514172      0.555178      0.556888
  79   8 3123.7247    4.4715  1.4937 13.5926  0.0000       1.12483  0.0220   0.0402   0.0416    0.0453   0.0000      0.445839   442.9887       1.72598       21.6185       1.41119      -3.12655      0.416857      0.311402      0.427398      0.472450      0.531296      0.571812      0.583954
  79   9 3332.4103    3.9079  2.4349 13.0686  0.0000       1.26336  0.0297   0.0271   0.0553    0.0348   0.0000      0.239769   442.2289       2.41922       22.4444       1.83426      -3.00496    0.00318078      0.414075      0.553117      0.628047      0.710022      0.753222      0.790030
  79  10 3537.3867    3.0245  4.2154 12.5164 -0.0011      0.680218  0.0464   0.0164   0.0829    0.0284   0.0000      0.155578   441.7638       1.26720       22.2439       1.07840      -3.92240       1.50165      0.622860      0.841746      0.940473       1.05915       1.12840       1.18882
  79  11 3739.0881    2.3113  7.3683 12.1599  0.0009      0.596106  0.0898   0.0096   0.1398    0.0235   0.0000      0.133178   442.7690       3.08365       22.4824      0.221729      -1.03818     -0.137417       1.03418       1.41336       1.60700       1.78349       1.91588       1.98583
  80   1 1358.4708    0.1350  0.1448 10.0541  0.0000       28.0683  0.0088   0.0049   0.0167    0.0152   0.0000       30.9150   440.5934    -0.0736331       21.5548     0.0907972      -3.39908      0.214937      0.155591      0.202312      0.230429      0.234661      0.274151      0.281409
  80   2 1697.0838    0.3523  0.4256  9.9901  0.0000       21.0415  0.0110   0.0060   0.0219    0.0240   0.0000       2.88963   441.7128    -0.0501056       22.2362      0.298255      -3.18303      0.384682      0.185136      0.253996      0.278978      0.313725      0.342241      0.349552
  80   3 1974.2570    0.6975  0.8065 10.3132  0.0000       11.5297  0.0150   0.0084   0.0309    0.0406   0.0000       1.12835   442.0932      0.519320       22.0865      0.158900      -3.39662     -0.410990      0.231269      0.304341      0.351096      0.384795      0.422495      0.450421
  80   4 2234.0671    1.2004  1.3013 10.8953  0.0000       5.57725  0.0221   0.0116   0.0394    0.0527   0.0000      0.697116   442.1287      0.382329       22.3655    -0.0536809      -2.46106      0.687116      0.298065      0.407753      0.457743      0.518806      0.549173      0.561152
  80   5 2472.6270    1.9345  1.6406 11.8093  0.0000       3.50211  0.0246   0.0165   0.0449    0.0413   0.0000      0.486751   442.2451      0.763119       21.0441       1.48363      -3.97657      0.508730      0.336244      0.456807      0.512186      0.572157      0.616878      0.647332
  80   6 2700.2672    2.9256  1.5323 12.4596  0.0000       2.41299  0.0224   0.0251   0.0418    0.0489   0.0000      0.471304   442.5740      0.266418       21.8664       1.42868      -3.01230     0.0144556      0.314124      0.431477      0.479132      0.535075      0.574568      0.601714
  80   7 2922.5404    3.9184  1.3951 13.3674  0.0000       1.41245  0.0214   0.0362   0.0401    0.0479   0.0000      0.536333   442.8934       2.30878       21.2008       1.80785      -3.47587    0.00326460      0.300318      0.407614      0.457003      0.515007      0.548444      0.569426
  80   8 3137.5530    4.5067  1.5600 13.7738  0.0000      0.864361  0.0232   0.0397   0.0424    0.0397   0.0000      0.439824   442.9608       1.92472       22.4615       1.89409      -2.41666      0.719908      0.318048      0.429353      0.489445      0.551203      0.589826      0.610857
  80   9 3346.9925    3.9136  2.6336 12.9119 -0.0000      0.794877  0.0308   0.0255   0.0557    0.0350   0.0000      0.200444   442.2690       3.35303       22.2089       2.11933      -3.36086     -0.659585      0.424107      0.570338      0.644830      0.730424      0.769785      0.806530
  80  10 3552.8248    2.9486  4.4631 12.5379  0.0001      0.979066  0.0487   0.0154   0.0868    0.0273   0.0000      0.153404   442.2649       4.24931       22.8915       2.91535      -2.12447     -0.281383      0.631982      0.845005      0.958572       1.07205       1.14094       1.19211
  80  11 3755.2888    2.2315  7.3765 12.2181  0.0000      0.393021  0.0915   0.0095   0.1409    0.0230   0.0000      0.143088   441.9516       2.31717       24.2397       2.65457      -1.18673       2.20934       1.01462       1.37324       1.56550       1.73393       1.83500       1.90935
  81   1 1365.7111    0.1433  0.1692 10.0126  0.0000       36.8517  0.0087   0.0048   0.0199    0.0156   0.0000       25.5007   440.5390     -0.317041       22.0494     -0.243579      -3.58294      0.551170      0.142753      0.185055      0.232442      0.268241      0.289565      0.281468
  81   2 1705.0782    0.3645  0.4092 10.0153  0.0000       18.4211  0.0105   0.0061   0.0213    0.0246   0.0000       2.82514   441.5097   -0.00524152       22.5254    -0.0147536      -3.14123    -0.0643991      0.180298      0.250995      0.278935      0.325471      0.334469      0.351092
  81   3 1983.3895    0.6844  0.8212 10.4034  0.0000       11.0070  0.0157   0.0081   0.0319    0.0384   0.0000       1.23365   442.0978      0.873316       21.9634    -0.0628536      -2.94149     -0.421898      0.236105      0.311998      0.354726      0.394611      0.413325      0.438118
  81   4 2244.2837    1.2256  1.3197 11.0004  0.0000       5.97658  0.0220   0.0117   0.0404    0.0477   0.0000      0.736328   443.0310       1.52818       22.3586     -0.449604      -3.80695      0.303180      0.290543      0.394288      0.447090      0.501518      0.519101      0.551055
  81   5 2483.5623    2.0194  1.6068 11.7296  0.0000       2.74550  0.0239   0.0170   0.0431    0.0466   0.0000      0.480699   442.2174       1.81372       22.8881      0.487959      -2.45887     -0.224861      0.323286      0.442674      0.501604      0.554926      0.595918      0.618782
  81   6 2712.3204    2.9201  1.4725 12.7592  0.0000       2.32629  0.0232   0.0262   0.0412    0.0447   0.0000      0.531144   442.6778       1.23035       22.5157      0.917215      -3.61632     -0.467494      0.318378      0.422259      0.474891      0.535139      0.574111      0.595650
  81   7 2935.5458    4.1201  1.3279 13.4123  0.0000       1.67829  0.0208   0.0384   0.0374    0.0515   0.0000      0.574441   442.9444      0.903424       21.9723       1.82095      -2.90973     -0.598279      0.288516      0.383292      0.429637      0.485033      0.525189      0.541912
  81   8 3151.2932    4.4422  1.6332 13.5589  0.0000      0.504274  0.0234   0.0371   0.0424    0.0409   0.0000      0.397347   442.6529       1.77541       22.5488       1.32094      -2.78432      0.368174      0.318648      0.439766      0.484587      0.538932      0.565302      0.595108
  81   9 3361.5521    3.8436  2.6073 12.9779 -0.0000      0.821342  0.0312   0.0250   0.0552    0.0329   0.0000      0.208787   442.9310       1.58230       22.2331       2.04288      -3.95768       2.80396      0.410441      0.565841      0.629093      0.711029      0.744837      0.785991
  81  10 3568.1039    2.9556  5.1360 12.4252  0.0009      0.614556  0.0550   0.0142   0.0958    0.0278   0.0000      0.151411   441.6574       3.63112       23.8473      0.571448      -2.07753      -1.04993      0.679943      0.933431       1.05563       1.17680       1.25700       1.33047
  82   2 1713.0277    0.3787  0.4905  9.9602  0.0000       19.4370  0.0115   0.0059   0.0242    0.0258   0.0000       2.48107   441.2454    0.00501471       22.6471     -0.103464      -4.08504     0.0568549      0.189598      0.255937      0.297073      0.327473      0.347867      0.364567
  82   3 1992.5277    0.7398  0.8326 10.2644  0.0000       11.8232  0.0151   0.0083   0.0305    0.0430   0.0000       1.07918   442.1409     -0.185433       22.7860      0.401067      -3.25517     -0.432364      0.222192      0.308543      0.344934      0.370849      0.395898      0.428630
  82   4 2254.4056    1.2662  1.3403 10.9339  0.0000       5.26630  0.0217   0.0119   0.0400    0.0536   0.0000      0.680488   442.4356      0.203660       22.8904     -0.697351      -4.15234      0.683940      0.296925      0.390595      0.450693      0.498243      0.542190      0.569267
  82   5 2494.4300    2.0460  1.5654 11.9691 -0.0002       2.44896  0.0235   0.0177   0.0439    0.0422   0.0000      0.502713   442.1605      0.416420       22.3267      0.966476      -3.35553     -0.478980      0.311760      0.425431      0.469234      0.530558      0.568809      0.587091
  82   6 2724.3458    2.9719  1.5400 12.7057 -0.0006       2.98804  0.0228   0.0258   0.0424    0.0434   0.0000      0.522690   442.8079      0.721610       21.8660       1.33252      -4.56102      0.344505      0.302049      0.408482      0.457502      0.517245      0.547566      0.574982
  82   7 2948.4200    4.1018  1.3416 13.5315  0.0000      0.709360  0.0215   0.0385   0.0388    0.0489   0.0000      0.606569   442.4402       1.98312       22.6937       1.30902      -2.97419     -0.340055      0.288271      0.384835      0.425826      0.472372      0.507797      0.529043
  82   8 3164.9422    4.4176  1.6381 13.6093  0.0001      0.747056  0.0234   0.0368   0.0434    0.0400   0.0000      0.383487   442.0768       2.46672       20.9209      0.401984      -2.58340      0.395670      0.314634      0.427979      0.490197      0.546226      0.571484      0.593604
  82   9 3375.9810    3.7633  2.8375 12.9030  0.0000      0.861362  0.0322   0.0234   0.0582    0.0318   0.0000      0.201450   443.0652       2.58285       21.9583       2.68243      -1.53955     -0.219512      0.434061      0.581408      0.661431      0.735807      0.783137      0.826974
  82  10 3583.3258    2.8930  4.9161 12.4491  0.0004      0.293567  0.0540   0.0141   0.0933    0.0275   0.0000      0.146502   441.8308       3.89750       21.1581       2.79112      0.732502      0.716730      0.664012      0.907244       1.02157       1.14213       1.21131       1.26778
  83   1 1380.0281    0.1373  0.1701 10.0512  0.0000       46.0421  0.0096   0.0048   0.0188    0.0157   0.0000       26.6919   440.4031     0.0998444       22.2032    -0.0161965      -3.40627     -0.352666      0.164684      0.231383      0.254563      0.292810      0.335320      0.338860
  83   2 1720.8580    0.3966  0.4522 10.0088  0.0000       21.0861  0.0105   0.0063   0.0225    0.0251   0.0000       2.44176   441.2939      0.198573       22.4839      0.423228      -3.84947      0.172684      0.169551      0.226665      0.252204      0.291450      0.297755      0.304849
  83   3 2001.5439    0.7545  0.9110 10.3077  0.0000       11.6266  0.0162   0.0084   0.0326    0.0432   0.0000       1.05820   442.0178      0.189129       22.5914      0.243271      -3.88795     -0.334650      0.231571      0.306716      0.353250      0.390933      0.416229      0.442508
  83   4 2264.5009    1.2900  1.2718 11.2860 -0.0005       6.14186  0.0220   0.0129   0.0400    0.0482   0.0000      0.802374   441.9302    -0.0783421       22.6469    -0.0459188      -2.97082      0.250000      0.290137      0.388552      0.439581      0.493687      0.520218      0.548726
  83   5 2505.2924    2.0724  1.6088 11.9557 -0.0000       2.59972  0.0238   0.0174   0.0434    0.0413   0.0000      0.498161   442.3753      0.228813       22.8902       1.16698      -3.34672      0.168169      0.309061      0.424976      0.483450      0.543621      0.570490      0.616225
  83   6 2736.2246    3.0445  1.4765 12.7417  0.0025       1.25591  0.0220   0.0269   0.0410    0.0446   0.0000      0.491773   442.6748       1.04242       22.5835      0.502729      -3.38905       1.31172      0.299058      0.395720      0.446747      0.508272      0.535893      0.564365
  83   7 2961.2462    4.1148  1.4028 13.4219 -0.0000       1.72900  0.0215   0.0370   0.0388    0.0492   0.0000      0.513139   442.7735       2.28916       20.8654      0.656091      -3.19506     -0.352018      0.287755      0.398767      0.440257      0.497197      0.524457      0.560471
  83   8 3178.5220    4.5220  1.7369 13.4920  0.0002      0.829929  0.0237   0.0360   0.0437    0.0415   0.0000      0.380985   442.5981       2.98042       21.8115       1.75343      -2.73264     -0.301651      0.314240      0.426983      0.472427      0.538668      0.580879      0.626014
  83   9 3390.3746    3.7449  2.8497 13.0008  0.0003      0.659864  0.0323   0.0235   0.0594    0.0304   0.0000      0.202201   442.6102       2.61170       22.3276       1.85215      -2.43911     -0.831180      0.425674      0.580776      0.644433      0.729807      0.779880      0.811123
  83  10 3598.4656    2.7800  5.1095 12.4551 -0.0010      0.384117  0.0578   0.0132   0.0990    0.0271   0.0000      0.151680   443.7314       3.89153       23.6080       1.91600     -0.529146       1.14077      0.695224      0.948176       1.07352       1.19268       1.27142       1.34976
  84   1 1387.1158    0.1460  0.1728 10.0399  0.0000       41.9828  0.0091   0.0048   0.0184    0.0155   0.0000       24.1388   440.6337     -0.531578       21.7335      0.284634      -3.02313     0.0941187      0.137182      0.188567      0.224746      0.222275      0.277901      0.262755
  84   2 1728.6415    0.3911  0.4704 10.0035  0.0000       16.6928  0.0109   0.0061   0.0231    0.0263   0.0000       2.40886   441.2669    -0.0331840       22.2832      0.810360      -3.65306     0.0653703      0.184162      0.250186      0.287415      0.310388      0.330466      0.348356
  84   3 2010.5489    0.7778  0.9252 10.3862  0.0000       9.17230  0.0167   0.0086   0.0320    0.0436   0.0000       1.02839   441.6812    -0.0737902       22.5644      0.770090      -3.42549      0.707161      0.233043      0.313641      0.349352      0.394962      0.423119      0.425267
  84   4 2274.4721    1.3156  1.3378 11.2149 -0.0023       4.97823  0.0222   0.0125   0.0415    0.0484   0.0000      0.750167   442.9726      0.245995       21.7091      0.404617      -3.50421     -0.926982      0.285630      0.386444      0.427144      0.491577      0.512572      0.537620
  84   5 2515.9849    2.1105  1.6797 11.9031  0.0000       2.50653  0.0246   0.0171   0.0435    0.0417   0.0000      0.467081   442.8561      0.871569       22.7622       1.24413      -2.38359      0.367134      0.322937      0.435327      0.491878      0.549258      0.594952      0.629564
  84   6 2748.1170    3.1471  1.5265 12.7182  0.0000       1.81426  0.0224   0.0265   0.0403    0.0446   0.0000      0.470889   443.0109      0.846293       22.3805       1.07748      -2.22337       1.74240      0.294085      0.406203      0.447943      0.502261      0.532067      0.560572
  84   7 2973.9703    4.2578  1.3632 13.4638  0.0000       1.45326  0.0206   0.0383   0.0373    0.0481   0.0000      0.488694   442.4980       1.51025       22.5716      0.931618      -3.27419     0.0230688      0.276647      0.366441      0.411850      0.460214      0.493923      0.513644
  84   8 3192.0249    4.4244  1.7590 13.6282  0.0000       1.51946  0.0244   0.0358   0.0446    0.0380   0.0000      0.396128   442.1441       1.63025       22.1651       1.32493      -2.49783    -0.0759261      0.316940      0.422999      0.486678      0.553716      0.575432      0.612152
  84   9 3404.7031    3.6574  3.1743 12.8338 -0.0003      0.416365  0.0346   0.0213   0.0630    0.0301   0.0000      0.177916   442.5999       1.12325       23.2083       2.38421      -3.38576      0.524524      0.444028      0.598749      0.668371      0.756738      0.796104      0.826772
  84  10 3613.7774    2.7449  5.3651 12.4130 -0.0001       1.08519  0.0612   0.0129   0.1019    0.0274   0.0000      0.146399   443.5756       2.37159       21.8883       2.03602      -2.47906       1.74693      0.720116      0.979242       1.10933       1.22436       1.31292       1.36882
  85   1 1394.1458    0.1622  0.1703 10.0399  0.0000       30.3438  0.0081   0.0049   0.0173    0.0153   0.0000       20.3184   440.5381     -0.303345       22.3391     0.0392579      -3.71970     -0.134511      0.129155      0.170031      0.171177      0.204111      0.219155      0.226451
  85   2 1736.3295    0.4060  0.4553  9.9879  0.0000       21.1584  0.0104   0.0062   0.0216    0.0260   0.0000       2.41090   441.4561     0.0118879       21.9707    -0.0802753      -3.89675      0.300423      0.159791      0.221944      0.242216      0.285145      0.287258      0.313888
  85   3 2019.4593    0.7943  0.9455 10.4240  0.0000       8.89040  0.0163   0.0086   0.0327    0.0427   0.0000      0.973497   441.7847      0.182387       22.2093     -0.334292      -3.37903     -0.286554      0.229108      0.305950      0.347517      0.394785      0.415255      0.435130
  85   5 2526.7654    2.1541  1.5929 12.0458  0.0000       3.48607  0.0236   0.0180   0.0437    0.0430   0.0000      0.534958   443.3641      0.755519       21.8401       1.66372      -3.16004      0.286262      0.302713      0.409045      0.474023      0.521909      0.546983      0.573840
  85   6 2759.8484    3.2361  1.5308 12.8467  0.0000       1.48950  0.0224   0.0276   0.0404    0.0445   0.0000      0.498907   443.2731       1.14487       22.4337      0.354110      -2.69103     -0.515266      0.298205      0.400168      0.454111      0.503266      0.543990      0.560519
  85   7 2986.6056    4.2165  1.4371 13.5145  0.0000      0.797963  0.0213   0.0373   0.0394    0.0453   0.0000      0.491932   442.4679       1.32334       22.4327       1.56983      -2.61302     0.0941088      0.278973      0.376738      0.420042      0.467513      0.500365      0.533418
  85   8 3205.4424    4.4520  1.8230 13.4675  0.0000      0.848016  0.0244   0.0341   0.0436    0.0384   0.0000      0.330563   443.0432       1.82438       22.0599       1.31001      -3.44842     -0.189521      0.312613      0.427410      0.479802      0.538129      0.576439      0.590703
  85   9 3418.9289    3.5343  3.1478 12.9474 -0.0000      0.574668  0.0356   0.0209   0.0652    0.0290   0.0000      0.199530   442.5730       3.49701       21.4470      0.529614      -2.84050      0.510689      0.447928      0.607934      0.678797      0.760369      0.813451      0.850611
  85  10 3628.7305    2.7783  5.9953 12.3500  0.0006      0.535899  0.0662   0.0120   0.1090    0.0277   0.0000      0.136743   444.0273       2.46738       21.6582       1.70349      -3.77214      0.740588      0.746910       1.00249       1.13663       1.26853       1.36612       1.42130
  86   1 1401.1052    0.1553  0.1754 10.0489  0.0000       28.0159  0.0086   0.0048   0.0171    0.0154   0.0000       21.3964   440.0975     0.0639820       22.3464      0.511745      -3.53242     -0.301952      0.150131      0.183608      0.196534      0.210879      0.253609      0.265502
  86   2 1743.9394    0.4236  0.5266  9.9851  0.0000       18.7961  0.0115   0.0061   0.0246    0.0279   0.0000       2.14495   441.1554      0.179707       22.0353      0.106004      -3.40781      0.557578      0.191877      0.252297      0.288637      0.316768      0.348926      0.367203
  86   3 2028.3058    0.8068  1.0128 10.3000  0.0000       6.50712  0.0181   0.0084   0.0328    0.0494   0.0000      0.918961   441.5497    -0.0736429       22.2335   -0.00702160      -2.88610     -0.215904      0.248331      0.345126      0.380315      0.424398      0.451872      0.474362
  86   4 2294.1689    1.3891  1.5422 11.1597  0.0003       4.51509  0.0240   0.0120   0.0424    0.0451   0.0000      0.579780   442.2523      0.335495       22.7126      0.738485      -2.96372     -0.374789      0.301202      0.408860      0.463677      0.524066      0.547356      0.582164
  86   5 2537.3908    2.1937  1.5991 12.1723  0.0000       4.56026  0.0242   0.0187   0.0427    0.0417   0.0000      0.569970   442.2407       1.01930       22.4126      0.878254      -3.96841      -1.28103      0.306167      0.420005      0.471287      0.527914      0.573516      0.599324
  86   6 2771.5678    3.2540  1.5383 12.9292  0.0000      0.618988  0.0228   0.0276   0.0409    0.0435   0.0000      0.515299   442.6555      0.846891       22.2805       1.39328      -3.56342      0.636200      0.289102      0.392222      0.439094      0.497789      0.525157      0.560244
  86   7 2999.1831    4.3334  1.3865 13.5129  0.0000      0.964609  0.0206   0.0385   0.0376    0.0496   0.0000      0.458472   442.8619       2.39649       22.4571       1.53378      -3.35530      0.299072      0.269617      0.364014      0.407106      0.458594      0.466920      0.500986
  86   8 3218.7675    4.3833  1.9027 13.4033  0.0000       1.08154  0.0249   0.0326   0.0447    0.0382   0.0000      0.303764   442.7444       2.15141       23.5205       1.93610      -4.31390     -0.677507      0.328610      0.448599      0.502078      0.564447      0.602597      0.621332
  86   9 3433.1441    3.5517  3.4504 12.8002 -0.0000       1.15312  0.0369   0.0197   0.0669    0.0295   0.0000      0.204049   442.6082       3.47283       22.5023       1.72950      -5.09365    -0.0294286      0.466730      0.625096      0.707069      0.796333      0.859845      0.881778
  86  10 3643.3587    2.6491  6.0369 12.4294  0.0007     -0.340199  0.0704   0.0115   0.1151    0.0261   0.0000      0.159103   443.2705       4.38188       23.6232       1.27207      -3.16121       2.44186      0.765306       1.02864       1.17367       1.30335       1.38437       1.45102
  87   1 1408.0352    0.1649  0.2110 10.0091  0.0000       45.6058  0.0096   0.0047   0.0201    0.0160   0.0000       16.9437   440.3524     -0.302177       22.2137    0.00583560      -3.25178      0.289999      0.165362      0.225177      0.281196      0.306855      0.331229      0.335442
  87   2 1751.5203    0.4187  0.5479 10.0227  0.0000       19.7746  0.0118   0.0060   0.0256    0.0273   0.0000       2.17672   441.2486     -0.109888       22.1076     -0.357335      -3.46684      0.177364      0.179719      0.243534      0.267455      0.312825      0.317901      0.339503
  87   3 2037.1562    0.7989  0.9906 10.4227  0.0000       8.42150  0.0175   0.0084   0.0340    0.0450   0.0000       1.04206   442.7601     -0.113046       23.0032      0.594920      -3.61028     0.0386695      0.230145      0.311874      0.354592      0.391757      0.428943      0.438160
  87   4 2303.8676    1.4270  1.4684 11.2036  0.0000       4.11669  0.0225   0.0125   0.0413    0.0459   0.0000      0.633093   442.8373      0.311112       22.1616      0.235540      -3.83901       1.30402      0.284092      0.380640      0.426855      0.484914      0.511588      0.540343
  87   5 2547.8401    2.2651  1.7400 12.0066  0.0000       2.02928  0.0241   0.0176   0.0435    0.0399   0.0000      0.430903   442.6811     0.0539606       22.3080      0.530120      -1.96550      0.366150      0.302935      0.411510      0.459454      0.523368      0.552320      0.574236
  87   6 2783.2606    3.2785  1.4895 13.0135  0.0000       1.49718  0.0219   0.0279   0.0404    0.0406   0.0000      0.513808   443.1953       1.43125       23.2715      0.910725      -2.30969      0.654476      0.281289      0.382656      0.423720      0.486088      0.517294      0.534765
  87   7 3011.6539    4.3942  1.4750 13.4055  0.0002      0.971911  0.0212   0.0368   0.0384    0.0445   0.0000      0.451746   442.9309      0.759152       21.6286       1.19627      -2.65929     -0.307630      0.269159      0.361297      0.398945      0.447172      0.480462      0.507504
  87   8 3232.0030    4.3608  1.9478 13.4706  0.0000      0.859339  0.0249   0.0325   0.0464    0.0361   0.0000      0.320862   442.7762       3.17970       21.0128       2.13862      -2.94822      0.820186      0.320580      0.429945      0.490700      0.551515      0.599499      0.632213
  87   9 3447.1649    3.5206  3.4673 12.8202  0.0000      0.518032  0.0375   0.0197   0.0670    0.0294   0.0000      0.175897   442.0496       2.28861       20.6921       1.12880      -4.38367       1.26286      0.460100      0.619075      0.703746      0.788546      0.828357      0.881799
  87  10 3658.5510    2.5280  6.1309 12.4727 -0.0033      0.535287  0.0760   0.0110   0.1212    0.0250   0.0000      0.162715   443.1480       2.67733       22.1053       2.15207      -2.17964     -0.772927      0.811062       1.08999       1.25654       1.38768       1.49732       1.56169
  88   1 1414.9292    0.1657  0.1904 10.0123  0.0000       25.2895  0.0082   0.0048   0.0185    0.0153   0.0000       17.9664   440.3252     0.0732764       21.8202    -0.0351099      -3.71944     0.0178469      0.130598      0.175694      0.211026      0.232928      0.237981      0.263405
  88   2 1758.9976    0.4294  0.4969 10.0578  0.0000       19.1790  0.0107   0.0062   0.0232    0.0272   0.0000       2.19812   441.4685     -0.514158       22.3376     -0.192951      -3.25017      0.227697      0.162093      0.219623      0.252719      0.274106      0.296367      0.310955
  88   3 2045.9616    0.8071  1.0437 10.4744  0.0000       10.6008  0.0185   0.0086   0.0356    0.0471   0.0000       1.04117   442.1083     -0.197833       22.3730      0.782286      -4.08899      0.583989      0.241030      0.322705      0.362302      0.409795      0.446500      0.471339
  88   4 2313.5579    1.4233  1.5008 11.3452  0.0000       4.69224  0.0231   0.0124   0.0421    0.0409   0.0000      0.616582   441.8763      0.922422       22.7853      0.688227      -3.85605       1.66962      0.285397      0.391291      0.433589      0.492612      0.519301      0.548640
  88   5 2558.3798    2.2826  1.7061 12.1901  0.0000       2.83955  0.0241   0.0184   0.0444    0.0390   0.0000      0.463232   442.8286       1.18190       22.1679      0.963120      -2.32252      0.104177      0.300898      0.411284      0.459276      0.519439      0.553814      0.580294
  88   6 2794.8705    3.3912  1.5052 12.9278  0.0000       2.09283  0.0217   0.0282   0.0390    0.0439   0.0000      0.481098   442.6039       1.47618       22.5920      0.922609      -2.99615     -0.196498      0.268576      0.369296      0.411089      0.466809      0.485482      0.514923
  88   7 3024.0603    4.3899  1.4665 13.5998  0.0000       1.23911  0.0218   0.0377   0.0386    0.0453   0.0000      0.503498   442.9868       1.52920       23.1081      0.801023      -3.26173    -0.0670501      0.265590      0.366309      0.407840      0.466927      0.489615      0.522170
  88   8 3245.2104    4.3296  2.0456 13.3727  0.0000      0.834822  0.0260   0.0308   0.0462    0.0356   0.0000      0.312392   442.5197       2.32887       22.4303       1.03211      -2.59886     -0.164204      0.321223      0.432424      0.481162      0.549354      0.584965      0.615951
  88   9 3461.1786    3.4214  3.7100 12.7733 -0.0001      0.465836  0.0395   0.0185   0.0718    0.0293   0.0000      0.167159   442.6045       3.16855       20.5848      0.398966      -1.59068      0.417718      0.479713      0.648282      0.724694      0.819655      0.874210      0.908152
  88  10 3673.3890    2.5651  6.5841 12.4382  0.0012      0.683758  0.0791   0.0106   0.1242    0.0240   0.0000      0.150959   443.8036      0.808432       19.6613      0.961298      -4.51752     -0.544617      0.814354       1.10649       1.25666       1.39113       1.49225       1.56422
  89   1 1421.7469    0.1641  0.1924 10.0060  0.0000       31.3055  0.0088   0.0047   0.0174    0.0152   0.0000       17.8722   440.2814     -0.224962       22.1741    -0.0118941      -3.22939     0.0985794      0.144052      0.190039      0.224892      0.269106      0.309380      0.315065
  89   2 1766.4163    0.4371  0.5750 10.0259  0.0000       20.5672  0.0123   0.0060   0.0256    0.0276   0.0000       2.10642   441.4325      0.172153       22.1491      0.366219      -3.52150      0.159083      0.175150      0.231720      0.261360      0.290708      0.307600      0.320983
  89   3 2054.6804    0.8470  1.0027 10.4992  0.0000       11.1696  0.0173   0.0090   0.0337    0.0463   0.0000       1.01138   442.4891      0.780209       21.7590       1.04067      -3.74440     -0.817877      0.225660      0.311217      0.341898      0.395547      0.421642      0.431194
  89   4 2323.0574    1.4696  1.5025 11.3249  0.0000       3.03540  0.0228   0.0125   0.0419    0.0432   0.0000      0.624156   442.3565     -0.135485       22.0598       1.61567      -3.77236     -0.913867      0.279768      0.379492      0.441543      0.482184      0.520364      0.539794
  89   5 2568.7771    2.3311  1.6894 12.2261  0.0002       1.68699  0.0240   0.0187   0.0429    0.0388   0.0000      0.443362   442.6775      0.451720       21.6911      0.626394      -2.87543      0.168721      0.296224      0.406608      0.451721      0.514581      0.549411      0.573983
  89   6 2806.4310    3.4753  1.4478 13.0669  0.0000       2.34586  0.0211   0.0300   0.0388    0.0448   0.0000      0.474443   443.2561       1.64712       22.4547       1.42231      -2.41179     -0.670938      0.264287      0.368864      0.397864      0.472597      0.494736      0.525675
  89   7 3036.4268    4.3443  1.4179 13.6839  0.0000       2.41162  0.0209   0.0378   0.0390    0.0414   0.0000      0.552919   442.9072       1.51218       22.6395       1.26221      -2.17510      0.218749      0.261898      0.365469      0.404662      0.467047      0.499052      0.521813
  89   8 3258.3295    4.3176  2.1330 13.2978  0.0000      0.474183  0.0256   0.0296   0.0480    0.0352   0.0000      0.300293   442.2633       2.53648       22.2327       1.22947      -2.94882     -0.917567      0.319360      0.427064      0.482794      0.549654      0.577654      0.622588
  89   9 3475.1142    3.3589  3.8999 12.7771  0.0000      0.531082  0.0415   0.0177   0.0752    0.0282   0.0000      0.164250   443.3044       3.12100       21.5698       1.79396      -1.87022      -1.24791      0.490628      0.651093      0.751208      0.822509      0.881516      0.931357
  89  10 3687.9552    2.5196  6.9965 12.4320  0.0008      0.486007  0.0866   0.0103   0.1300    0.0237   0.0000      0.152882   442.9035       2.42003       22.0309       3.12003      -3.55448       1.23183      0.859986       1.16292       1.34199       1.47242       1.57778       1.64068
  90   1 1428.5145    0.1763  0.2354 10.0397  0.0000       21.3901  0.0097   0.0046   0.0207    0.0156   0.0000       14.1840   440.0958     -0.506915       21.8687     -0.131745      -3.80780     -0.215190      0.153203      0.200739      0.212569      0.231299      0.252358      0.264664
  90   2 1773.7531    0.4414  0.5624 10.0862  0.0000       18.3054  0.0123   0.0061   0.0242    0.0278   0.0000       2.02785   440.8093     -0.124767       22.6540     0.0989677      -3.67455     -0.271149      0.173206      0.240507      0.261437      0.289503      0.314649      0.335096
  90   3 2063.3076    0.8615  1.1091 10.5378  0.0000       7.94802  0.0190   0.0087   0.0360    0.0460   0.0000      0.955094   442.1615     0.0501742       22.0538     0.0261049      -3.66056     -0.845234      0.234255      0.314193      0.361513      0.409213      0.438796      0.458186
  90   4 2332.6000    1.4780  1.5820 11.3482  0.0001       4.90816  0.0236   0.0122   0.0436    0.0422   0.0000      0.626252   442.1679      0.174045       22.8944      0.889428      -3.76593   -0.00201991      0.288944      0.396596      0.445702      0.500033      0.534485      0.557858
  90   5 2579.1175    2.3856  1.6786 12.3329  0.0000       1.18494  0.0236   0.0191   0.0435    0.0384   0.0000      0.474808   442.9662      0.786200       22.1704      0.738620      -3.87526       1.43909      0.285768      0.385438      0.433227      0.488271      0.516246      0.543020
  90   6 2817.8274    3.5172  1.5389 13.0793  0.0000       1.46886  0.0217   0.0291   0.0406    0.0431   0.0000      0.466724   442.4837       1.33698       22.9411      0.650972      -2.62204      0.278385      0.262866      0.361662      0.405178      0.459745      0.484466      0.515405
  90   7 3048.6580    4.4436  1.5635 13.6019  0.0000       1.02040  0.0216   0.0365   0.0405    0.0405   0.0000      0.426304   442.9664       1.84252       22.6943       1.19299      -3.13931       1.18800      0.264818      0.363098      0.412755      0.461754      0.494367      0.507123
  90   8 3271.3760    4.2386  2.1773 13.3763  0.0001       1.09872  0.0268   0.0291   0.0488    0.0343   0.0000      0.295401   442.5695       2.56583       21.9057       1.85543      -4.71840     -0.688434      0.324811      0.442041      0.496039      0.552182      0.587933      0.618949
  90   9 3488.9959    3.2634  4.0940 12.7925  0.0000      0.486942  0.0441   0.0168   0.0782    0.0280   0.0000      0.183024   443.4191       3.99189       22.2637      0.539819      -2.57643      -1.54805      0.500717      0.680265      0.776596      0.859932      0.926779      0.980207
  90  10 3702.4714    2.4457  7.1910 12.4716  0.0000      0.242345  0.0888   0.0101   0.1357    0.0231   0.0000      0.152446   442.7942       2.06832       22.2614       1.50689      -3.02986      -2.19960      0.880447       1.18600       1.35025       1.50715       1.60547       1.68427
  91   1 1435.2461    0.1755  0.2191 10.0343  0.0000       33.9427  0.0089   0.0047   0.0193    0.0155   0.0000       14.9601   440.4286     0.0328804       22.0171    -0.0588749      -3.24919      0.336114      0.124280      0.166722      0.198551      0.221371      0.221678      0.238329
  91   2 1781.0368    0.4502  0.6249 10.0296  0.0000       14.5014  0.0125   0.0059   0.0274    0.0290   0.0000       1.83411   441.2957      0.248611       22.2778     0.0301461      -3.05624     -0.228196      0.175433      0.235973      0.271830      0.305231      0.325760      0.344168
  91   3 2071.9006    0.8693  0.9745 10.6563  0.0000       7.93623  0.0168   0.0090   0.0328    0.0429   0.0000       1.01828   442.2732      0.414001       21.4427      0.549307      -3.39378      0.335008      0.219107      0.299114      0.338603      0.377376      0.400523      0.420562
  91   4 2342.0232    1.5283  1.5661 11.3454  0.0000       4.77559  0.0230   0.0127   0.0424    0.0434   0.0000      0.575269   442.1345      0.697890       22.4678      0.450383      -2.82840      0.116678      0.277678      0.381526      0.439531      0.486778      0.512067      0.549167
  91   5 2589.4970    2.4157  1.7036 12.2768 -0.0002       2.10448  0.0239   0.0187   0.0438    0.0390   0.0000      0.490019   442.0663     0.0389921       22.8592       1.05699      -3.45072      -1.00621      0.284352      0.385724      0.442209      0.499173      0.532885      0.568110
  91   6 2829.2414    3.6016  1.5441 12.9951  0.0000       1.38680  0.0213   0.0291   0.0390    0.0431   0.0000      0.458221   442.7171      0.907406       22.7680      0.695057      -2.89623      0.918930      0.259743      0.344487      0.388992      0.437301      0.467846      0.501588
  91   7 3060.8158    4.5165  1.5411 13.6420  0.0000      0.895679  0.0219   0.0370   0.0396    0.0421   0.0000      0.462933   442.6939       2.28804       21.8454       1.16709      -3.44455     -0.155394      0.263640      0.360429      0.402493      0.457401      0.475137      0.512973
  91   8 3284.4005    4.2271  2.2339 13.3527  0.0001      0.758470  0.0264   0.0287   0.0498    0.0331   0.0000      0.272793   442.1612       1.40231       21.9590       2.03190      -3.11277     -0.471909      0.321625      0.433450      0.488275      0.559771      0.587375      0.618707
  91   9 3502.8454    3.2564  4.2492 12.7349 -0.0007      0.582926  0.0454   0.0165   0.0811    0.0289   0.0000      0.174533   442.7945       2.94869       22.4482       2.29739      -7.21348     -0.617270      0.519732      0.709861      0.805278      0.891975      0.971955      0.994750
  92   1 1441.9413    0.1761  0.2198 10.0392  0.0000       26.9827  0.0089   0.0046   0.0182    0.0155   0.0000       14.2383   440.1516     -0.279314       22.4130     -0.118328      -3.70270      0.250765      0.128719      0.171212      0.194235      0.209646      0.233875      0.246598
  92   2 1788.2753    0.4755  0.5903 10.1354  0.0000       15.5251  0.0121   0.0063   0.0247    0.0286   0.0000       1.80602   440.7628     0.0646871       22.3569      0.200822      -3.64625      0.224940      0.165681      0.228665      0.253037      0.291416      0.321176      0.331849
  92   3 2080.4558    0.8993  1.1287 10.6406  0.0000       9.15597  0.0190   0.0091   0.0370    0.0486   0.0000      0.946596   442.2541      0.170197       22.4246      0.562639      -3.08189    -0.0142217      0.234000      0.314221      0.350994      0.388715      0.425025      0.455171
  92   4 2351.3544    1.5582  1.5837 11.5301  0.0000       4.55902  0.0232   0.0130   0.0437    0.0404   0.0000      0.571152   442.3644      0.609858       22.4943      0.942879      -2.90367     -0.782129      0.274708      0.377709      0.423093      0.477083      0.500130      0.529675
  92   5 2599.7722    2.4724  1.8092 12.2111  0.0000       3.18481  0.0244   0.0183   0.0442    0.0387   0.0000      0.453713   442.6761       1.22259       22.7892       1.03384      -3.95781      0.175898      0.291494      0.404549      0.441435      0.504974      0.542719      0.564935
  92   6 2840.5778    3.7048  1.4435 13.0338  0.0000      0.983245  0.0207   0.0305   0.0369    0.0490   0.0000      0.497753   442.6201       1.30088       22.6315      0.774324      -3.07452      0.271054      0.251112      0.346796      0.383940      0.431286      0.458070      0.479506
  92   7 3072.9411    4.5784  1.5965 13.5893  0.0001       1.23338  0.0218   0.0362   0.0397    0.0418   0.0000      0.422905   443.1614       1.71667       22.6115      0.942074      -3.28181     -0.238321      0.261435      0.355401      0.394955      0.447486      0.470987      0.499262
  92   8 3297.2471    4.1419  2.3218 13.3369 -0.0000      0.627081  0.0279   0.0273   0.0495    0.0327   0.0000      0.275528   442.7847       2.92306       22.4669       2.43194      -3.48706     -0.744110      0.333375      0.453810      0.514047      0.576405      0.629235      0.654480
  92   9 3516.5374    3.1902  4.3061 12.7582  0.0000      0.397709  0.0469   0.0158   0.0810    0.0281   0.0000      0.165283   442.6106       4.03359       22.7051       2.29838      -3.39155      -1.90165      0.520201      0.700430      0.795669      0.895103      0.954507       1.01548
  93   1 1448.5638    0.1788  0.2104 10.0275  0.0000       29.0133  0.0089   0.0047   0.0170    0.0154   0.0000       14.3568   440.1356     -0.195283       21.8503     -0.203953      -3.88444     -0.169112      0.124587      0.163382      0.197596      0.214022      0.230406      0.266962
  93   2 1795.4328    0.4761  0.6093 10.1036  0.0000       14.1261  0.0122   0.0062   0.0257    0.0297   0.0000       1.85825   440.9893      0.281707       22.1438     -0.483369      -3.42824     0.0298820      0.168561      0.226056      0.245607      0.282753      0.305764      0.330526
  93   3 2088.9778    0.9207  1.1432 10.5667  0.0000       7.63363  0.0189   0.0091   0.0361    0.0509   0.0000      0.921232   442.0170     0.0465294       22.2563     -0.483701      -3.14194      0.967114      0.231826      0.312636      0.349228      0.400595      0.428421      0.448653
  93   4 2360.5931    1.6221  1.6962 11.4302  0.0000       2.70047  0.0238   0.0128   0.0438    0.0410   0.0000      0.498754   441.9893     -0.226176       23.1907      0.803523      -3.20300      -1.13704      0.282666      0.381791      0.434937      0.489764      0.516047      0.548967
  93   5 2609.9624    2.5078  1.7100 12.2459  0.0003       2.76532  0.0235   0.0193   0.0422    0.0420   0.0000      0.429402   442.5182      0.446557       22.3146       1.07935      -3.38640     -0.433579      0.277583      0.375937      0.420630      0.476168      0.511680      0.541200
  93   6 2851.8529    3.6802  1.6007 13.0980  0.0000       2.10517  0.0219   0.0289   0.0404    0.0412   0.0000      0.460645   442.7294       1.22333       22.1769       1.17021      -2.69248     -0.692249      0.258111      0.341156      0.386646      0.439571      0.465198      0.488356
  93   7 3084.9667    4.5222  1.6116 13.5326  0.0000       1.26432  0.0216   0.0353   0.0401    0.0407   0.0000      0.429178   442.2428       2.35446       22.1114       1.31365      -3.22183      0.736916      0.258866      0.343864      0.388572      0.429885      0.456468      0.488851
  93   8 3310.0500    4.1153  2.5295 13.2524 -0.0002      0.814665  0.0289   0.0257   0.0528    0.0315   0.0000      0.252313   442.8317       2.41831       23.2229      0.919566      -2.94350    -0.0557765      0.342141      0.463162      0.532798      0.586358      0.640307      0.664963
  93   9 3530.2468    3.1701  4.7641 12.7586  0.0007      0.371753  0.0516   0.0151   0.0886    0.0273   0.0000      0.162601   442.9415       2.18487       20.1948       1.50119      -2.71876      0.129586      0.557965      0.766489      0.872158      0.973387       1.05277       1.08995
  94   1 1455.1609    0.1785  0.2198 10.0159  0.0000       29.4430  0.0086   0.0046   0.0180    0.0156   0.0000       13.9771   440.0886     -0.205788       21.9776     0.0905049      -3.24722     -0.244731      0.129013      0.166277      0.182013      0.213359      0.237093      0.247485
  94   2 1802.5445    0.4903  0.6258 10.0465  0.0000       17.8688  0.0122   0.0061   0.0254    0.0308   0.0000       1.80454   440.9599     -0.376032       22.2854      0.373006      -3.19751     -0.435964      0.169542      0.225389      0.261759      0.288250      0.313999      0.319625
  94   3 2097.3944    0.9226  1.1413 10.7009  0.0000       7.87767  0.0197   0.0091   0.0357    0.0456   0.0000      0.978465   441.7233     0.0644198       22.7383     -0.179289      -2.62984      0.259564      0.230052      0.316711      0.345464      0.392538      0.420051      0.448661
  94   4 2369.8228    1.6080  1.6391 11.5410  0.0000       3.33408  0.0235   0.0130   0.0441    0.0408   0.0000      0.557559   441.8926    -0.0132803       22.0309      0.369772      -3.40059    -0.0688331      0.272719      0.372006      0.422866      0.472064      0.508195      0.527904
  94   5 2620.0986    2.5618  1.7608 12.3465  0.0000       2.26843  0.0236   0.0192   0.0434    0.0383   0.0000      0.426064   442.4438       1.39772       22.9043       1.31119      -3.54571     -0.649733      0.278649      0.374650      0.425539      0.475928      0.499060      0.532812
  94   6 2863.0308    3.7636  1.5039 13.1593  0.0001       2.19045  0.0210   0.0303   0.0382    0.0430   0.0000      0.466851   442.6888       1.52287       23.0427      0.899335      -2.81518      0.533148      0.248006      0.332577      0.371509      0.416342      0.453202      0.472004
  94   7 3096.9844    4.6094  1.6374 13.5566  0.0002       1.84907  0.0221   0.0354   0.0392    0.0402   0.0000      0.402603   443.3347       2.25866       23.0600      0.806504      -2.42472    0.00931592      0.256185      0.354387      0.388555      0.448136      0.478681      0.503331
  94   8 3322.9052    4.0362  2.6551 13.1631  0.0001       1.08194  0.0296   0.0245   0.0543    0.0316   0.0000      0.271974   443.6166       1.67151       23.9644       1.82069      -3.21655      0.260620      0.344350      0.467556      0.526036      0.594683      0.628970      0.661341
  94   9 3543.7436    2.9622  4.5223 12.8470 -0.0014    -0.0677272  0.0530   0.0150   0.0893    0.0270   0.0000      0.192538   442.5076       1.23401       23.0628       2.57410      -1.94951      0.534018      0.557565      0.755776      0.864857      0.963441       1.03250       1.08812
  95   1 1461.7308    0.1916  0.2387  9.9838  0.0000       33.6072  0.0088   0.0045   0.0181    0.0158   0.0000       11.7514   440.3862    -0.0922588       22.1439      0.226307      -3.16994      0.331297      0.125466      0.175599      0.197950      0.210489      0.232975      0.246995
  95   2 1809.6020    0.5053  0.6690 10.0280  0.0000       17.4632  0.0129   0.0062   0.0259    0.0324   0.0000       1.65795   440.8356      0.128309       22.1539      0.149870      -3.52972      0.279127      0.173452      0.233150      0.267212      0.298548      0.319186      0.336067
  95   3 2105.7534    0.9382  1.1406 10.6925  0.0000       5.06238  0.0197   0.0091   0.0364    0.0494   0.0000       1.00588   441.7837      0.377676       21.8570      0.335599      -2.79806      0.396957      0.229171      0.309581      0.346990      0.390649      0.413776      0.449228
  95   4 2378.9138    1.6846  1.6328 11.5342  0.0000       3.15617  0.0227   0.0133   0.0427    0.0414   0.0000      0.526300   442.2115     0.0543510       22.7214      0.725351      -3.79161       1.15102      0.265425      0.361929      0.396619      0.458117      0.492341      0.519576
  95   5 2630.1916    2.6275  1.8138 12.3476 -0.0000       1.93851  0.0233   0.0192   0.0443    0.0380   0.0000      0.398764   442.6841      0.595060       23.3931      0.159075      -3.76250      0.587032      0.270945      0.367094      0.417537      0.468629      0.510718      0.534929
  95   6 2874.1804    3.7905  1.5174 13.3039 -0.0001       2.52955  0.0215   0.0311   0.0387    0.0416   0.0000      0.499926   443.1712       1.70958       22.0500      0.666385      -2.99905       1.58735      0.250806      0.345225      0.377833      0.429964      0.457394      0.494319
  95   7 3108.8745    4.6235  1.7087 13.6247 -0.0000      0.900871  0.0223   0.0350   0.0415    0.0376   0.0000      0.411805   443.0662       1.54675       22.4638      0.463094      -3.66819      0.272588      0.258933      0.355583      0.390177      0.439246      0.464299      0.487665
  95   8 3335.6398    4.0052  2.7101 13.1619  0.0000      0.824973  0.0299   0.0238   0.0552    0.0307   0.0000      0.217737   443.5170       1.87787       22.4850      0.882410      -2.98614     -0.777551      0.339438      0.457146      0.523143      0.583257      0.619431      0.654111
  95   9 3557.4318    2.9866  4.8227 12.7882  0.0018       1.00204  0.0557   0.0144   0.0929    0.0276   0.0000      0.183063   442.6243       2.21361       20.5165       1.35803      -2.70916       1.66893      0.566793      0.779147      0.884542      0.987734       1.05811       1.11095
  96   0  995.5901    0.0361  0.0134 10.3234  0.0000       197.170  0.0176   0.0072   0.0082    0.0124   0.0000       3395.00   436.4704      0.194130       21.7946     -0.387570      -3.49586     -0.317531      0.261493      0.668327      0.453626      0.596479      0.572185      0.785093
  96   1 1468.2151    0.1883  0.2275  9.9861  0.0000       38.6135  0.0086   0.0046   0.0175    0.0157   0.0000       12.3239   440.0336      0.234779       22.1603    -0.0461963      -3.34137     -0.161932      0.130747      0.179827      0.203166      0.223702      0.242847      0.254580
  96   2 1816.5733    0.4948  0.6777 10.1243  0.0000       15.4131  0.0132   0.0061   0.0271    0.0306   0.0000       1.71141   440.8953      0.135786       22.4881      0.669577      -2.98610      0.268453      0.170132      0.229823      0.265261      0.285867      0.309925      0.331206
  96   3 2114.1982    0.9472  1.1707 10.7285  0.0000       11.5795  0.0200   0.0093   0.0373    0.0483   0.0000       1.03591   442.5121     -0.155013       21.6552      0.395646      -2.27619    -0.0471232      0.222383      0.305316      0.343309      0.383410      0.411038      0.432248
  96   4 2388.0148    1.6838  1.5920 11.7134 -0.0004       3.64443  0.0241   0.0139   0.0421    0.0406   0.0000      0.619580   441.8136       1.05217       22.4437      0.324866      -2.83182      0.302604      0.267791      0.369743      0.408936      0.460957      0.496997      0.521091
  96   5 2640.2613    2.6929  1.8503 12.3137 -0.0000       1.59631  0.0239   0.0193   0.0435    0.0394   0.0000      0.394269   442.7214      0.854280       22.9888       1.64495      -2.55667    -0.0954497      0.268410      0.362589      0.409584      0.464492      0.494399      0.510390
  96   6 2885.2357    3.8962  1.5940 13.2063  0.0001       1.93077  0.0218   0.0305   0.0388    0.0424   0.0000      0.446336   442.9215       1.65395       22.1573      0.929769      -3.07856    -0.0848568      0.249436      0.337667      0.375073      0.422362      0.459375      0.481596
  96   7 3120.6907    4.5961  1.7271 13.6432  0.0000      0.843279  0.0230   0.0347   0.0410    0.0379   0.0000      0.399601   442.4372       2.04351       21.8967       2.09809      -2.57928      0.609990      0.265606      0.358970      0.409608      0.455734      0.493699      0.516754
  96   8 3348.2918    3.9964  2.8771 13.1322 -0.0001      0.910888  0.0317   0.0232   0.0569    0.0307   0.0000      0.221180   442.8527       2.71603       22.6233      0.603000      -2.00613      -1.22507      0.355482      0.494932      0.546153      0.620269      0.671163      0.709936
  97   0 1000.6052    0.0360  0.0145 10.3182  0.0000       8.56540  0.0146   0.0059   0.0079    0.0119   0.0000       2952.96   436.7029     -0.162785       21.7700     -0.141788      -3.72551      0.511689      0.171531      0.338850      0.308177      0.347035      0.441017      0.420669
  97   1 1474.6579    0.1956  0.2639 10.0027  0.0000       23.3152  0.0091   0.0045   0.0204    0.0159   0.0000       10.4047   439.9500     0.0161137       22.0078    -0.0908979      -3.53508      0.219400      0.120731      0.167815      0.188290      0.210118      0.241698      0.265451
  97   2 1823.5452    0.5200  0.7028 10.0940 -0.0005       14.6503  0.0133   0.0062   0.0270    0.0327   0.0000       1.57441   441.2062     -0.420743       22.4529      0.279017      -2.59108     0.0277175      0.171598      0.236132      0.270462      0.297538      0.322936      0.336139
  97   3 2122.4550    0.9706  1.1813 10.8758  0.0000       9.93544  0.0199   0.0096   0.0379    0.0461   0.0000       1.00791   441.8778      0.182180       22.1254      0.504568      -2.14226     -0.294996      0.226944      0.309287      0.342713      0.394848      0.431056      0.450501
  97   4 2397.0002    1.7189  1.7862 11.5722  0.0000       3.30411  0.0244   0.0129   0.0451    0.0402   0.0000      0.524392   442.0226     -0.320581       22.9627       1.68997      -3.35400     -0.197278      0.274265      0.364119      0.429224      0.471478      0.508531      0.536105
[truncated: 188,278 more chars]
