# Supplementary material for: Global-Mode Analysis of Full-Disk Data from the Michelson Doppler Imager and the Helioseismic and Magnetic Imager
Source: Sol Phys. 2018 Jan 31;293(2):29. doi: 10.1007/s11207-017-1201-5 (PMC6566312; doi:10.1007/s11207-017-1201-5)
Supplement: Supplementary file 2 — (TAR 362.4 MB) [file 11207_2017_1201_MOESM2_ESM.tar › HMI/hmiv72dasym.6400]

   0  13 1957.6232    0.5440  0.4814  9.8002  0.0000       23.5266  0.1284   0.0967   0.3351    0.5239   0.0000       13.9855    -0.0000       0.00000       0.00000       0.00000       0.00000       0.00000       0.00000       0.00000       0.00000       0.00000       0.00000       0.00000
   0  15 2228.8119    0.7885  0.3621 10.8225  0.0000       19.3758  0.1574   0.1785   0.1858    0.4090   0.0000       11.8146    -0.0000       0.00000       0.00000       0.00000       0.00000       0.00000       0.00000       0.00000       0.00000       0.00000       0.00000       0.00000
   1  11 1749.2860    0.4682  0.1636  9.6497  0.0000       23.2658  0.0939   0.0807   0.0726    0.1756   0.0000       17.8709   477.4346      -15.6965       0.00000       0.00000       0.00000       0.00000       92.4219       37.7486       0.00000       0.00000       0.00000       0.00000
   1  12 1885.2003    0.4255  0.3783  9.4501  0.0000       20.9540  0.0628   0.0537   0.1547    0.2175   0.0000       9.62635   461.9630      -92.7306       0.00000       0.00000       0.00000       0.00000       74.1081       33.5293       0.00000       0.00000       0.00000       0.00000
   1  13 2020.7974    0.6953  0.6679  9.2396 -0.0025       5.80509  0.0865   0.0664   0.2132    0.6967   0.0000       3.86929   364.4331       66.2791       0.00000       0.00000       0.00000       0.00000       89.1149       44.4709       0.00000       0.00000       0.00000       0.00000
   1  14 2156.7143    0.8664  0.5968  9.5267  0.0000       1.99454  0.0978   0.0807   0.1746    0.7833   0.0000       2.86113   315.5487      -30.8622       0.00000       0.00000       0.00000       0.00000       90.0154       61.4252       0.00000       0.00000       0.00000       0.00000
   1  15 2292.0095    0.9961  0.8986 10.0702  0.0000       6.17394  0.0959   0.0829   0.2816    0.6913   0.0000       3.09857   535.5873      -31.0294       0.00000       0.00000       0.00000       0.00000       93.5480       50.0767       0.00000       0.00000       0.00000       0.00000
   1  16 2425.6098    1.4915  0.7172 10.3498  0.0000       1.27951  0.0869   0.1262   0.1820    0.9109   0.0000       2.12006   421.6735       54.0172       0.00000       0.00000       0.00000       0.00000       88.4097       50.9559       0.00000       0.00000       0.00000       0.00000
   1  17 2559.2186    2.0980  0.8753 11.0546  0.0000       4.44503  0.1065   0.1785   0.2199    1.2257   0.0000       3.38576   490.3971       23.8833       0.00000       0.00000       0.00000       0.00000       85.1849       61.7414       0.00000       0.00000       0.00000       0.00000
   1  19 2828.0332    2.8102  1.0893 10.8724  0.0000      -1.29167  0.1291   0.2304   0.3266    4.1153   0.0000       3.01249   503.6179       4.23053       0.00000       0.00000       0.00000       0.00000       120.743       57.1715       0.00000       0.00000       0.00000       0.00000
   1  20 2963.3702    4.3420  0.6211 12.5251  0.0000       2.31836  0.0847   0.3600   0.1461    0.9259   0.0000       2.67690   388.7380       16.3873       0.00000       0.00000       0.00000       0.00000       86.5200       42.6945       0.00000       0.00000       0.00000       0.00000
   1  21 3098.3993    4.2024  1.3128  7.5662  0.0007       4.42050  0.1572   0.2993   0.2643   45.2679   0.0000       2.15864   449.4442      -74.8076       0.00000       0.00000       0.00000       0.00000       111.426       73.3925       0.00000       0.00000       0.00000       0.00000
   1  24 3504.1725    2.9723  3.2364  1.4703  0.0000     -0.615967  0.2220   0.1571   0.5429 1000.0000   0.0000      0.599129    86.9624       180.624       0.00000       0.00000       0.00000       0.00000       185.710       104.189       0.00000       0.00000       0.00000       0.00000
   1  26 3776.4810    2.0613  4.0935 11.0790 -0.0601      0.335746  0.3138   0.1020   0.5985    1.4239   0.0000      0.494871   439.3082      -102.445       0.00000       0.00000       0.00000       0.00000       268.591       137.651       0.00000       0.00000       0.00000       0.00000
   1  27 3914.6098    1.7717  7.5438  9.5485  0.0187      0.695361  0.5176   0.0600   0.8358    0.9093   0.0000      0.420838   715.6000      -87.0653       0.00000       0.00000       0.00000       0.00000       348.700       214.946       0.00000       0.00000       0.00000       0.00000
   2  11 1810.3150    0.3708  0.2964  9.7761  0.0000       4.35817  0.0742   0.0430   0.1340    0.1491   0.0000       8.25247   474.3776      -41.2918       43.4194      -4.93584       0.00000       0.00000       39.1645       25.3395       27.8618       9.11175       0.00000       0.00000
   2  12 1945.7206    0.5548  0.4546  9.3670  0.0000       8.76103  0.0616   0.0492   0.1330    0.2772   0.0000       3.97872   369.7467      -15.3924      0.399771      -2.90074       0.00000       0.00000       30.2539       26.7902       15.2764       6.54895       0.00000       0.00000
   2  13 2082.2136    0.7028  0.4007 10.0722  0.0000       11.4767  0.0604   0.0617   0.1006    0.2069   0.0000       4.59400   394.2450      -10.1380       26.9834       5.57307       0.00000       0.00000       36.4539       28.6707       16.3679       5.57147       0.00000       0.00000
   2  15 2352.1990    1.2451  0.8630 -0.5571  0.0000       1.08418  0.0726   0.0795   0.1947 1000.0000   0.0000       1.62953   477.7182       19.5221       5.58132       1.38490       0.00000       0.00000       42.4098       35.5978       17.0644       7.13950       0.00000       0.00000
   2  16 2485.9136    1.6186  0.8634 11.7354  0.0000       2.55353  0.1019   0.1176   0.1627    0.3677   0.0000       2.26713   466.0486      -7.27586       9.59498      -9.01622       0.00000       0.00000       55.1017       41.8922       28.9931       9.31539       0.00000       0.00000
   2  19 2889.5717    3.5336  0.7419 12.3429  0.0000       1.04509  0.0741   0.2280   0.1272    0.6062   0.0000       1.72879   465.0774       91.7351      -25.7162      -3.78468       0.00000       0.00000       37.5121       32.6781       19.2652       7.65112       0.00000       0.00000
   2  20 3024.7526    3.7243  0.9718 10.7127  0.0000       3.03883  0.0990   0.2125   0.1463    3.4674   0.0000       1.46588   415.1688       84.0450       20.2118       2.38160       0.00000       0.00000       49.1171       38.5079       26.3514       8.21865       0.00000       0.00000
   2  21 3160.0246    3.5032  0.8727 13.2368  0.0000       5.73800  0.0968   0.2282   0.1617    0.3968   0.0000       2.46499   346.8149       39.5239       11.7282       6.69269       0.00000       0.00000       47.4138       48.6128       20.9889       12.0399       0.00000       0.00000
   2  22 3295.2344    3.7087  1.2564 12.0240  0.0000       5.10545  0.1217   0.2163   0.2517    1.2947   0.0000       2.08898   407.0589      -9.96510       19.0911       30.4604       0.00000       0.00000       64.8733       50.0426       36.1534       10.0857       0.00000       0.00000
   2  23 3431.0841    3.1319  2.5222 10.7847 -0.0011       1.22767  0.1670   0.1224   0.2983    1.1890   0.0000      0.676942   420.6040       92.4569       32.1503       1.94972       0.00000       0.00000       95.8806       72.3019       37.9582       13.0903       0.00000       0.00000
   2  24 3566.9577    2.7035  3.6128 10.3294  0.0089      0.625714  0.1807   0.0915   0.3875    0.8138   0.0000      0.420282   498.3771      -12.1873      -41.7844      -19.5816       0.00000       0.00000       86.0681       70.2633       44.8265       15.7307       0.00000       0.00000
   3  11 1865.2741    0.4165  0.3308  9.9623  0.0000       8.97074  0.0872   0.0426   0.1194    0.1353   0.0000       6.43923   444.6882      -13.6555       8.96160      -6.84555      -7.59692       1.15479       42.4605       46.3433       24.2111       15.2076       4.55228      0.947159
   3  12 2001.2842    0.6541  0.4322  9.7372  0.0000       12.7787  0.0460   0.0513   0.1063    0.2326   0.0000       3.91752   459.8489       1.09993      -33.1577      -7.70516      -1.79861      -1.16760       18.8983       17.3850       13.3113       9.23818       3.59338       1.06981
   3  13 2137.7774    0.7741  0.5888 10.1225  0.0000       5.62272  0.0818   0.0495   0.1116    0.2772   0.0000       2.68099   442.0223       2.49119       6.16508      -4.85830       1.82950     0.0162473       44.1824       42.0971       25.7053       10.5737       4.42709       1.18038
   3  14 2273.5429    1.0358  0.6511 10.6949  0.0000       8.00286  0.0724   0.0666   0.1257    0.2710   0.0000       2.67343   442.9635       19.0168      -2.25218      -12.7664      -4.45213       2.51619       29.4678       26.9239       21.0533       13.2505       5.43469       1.49646
   3  15 2407.7274    1.4540  1.1109 10.3560  0.0000       5.96324  0.0927   0.0765   0.1595    0.6096   0.0000       1.88736   417.1062       54.7422       10.7301      -11.2177     -0.995228      -2.57238       28.5687       27.8529       20.2251       13.9240       5.38108       1.84827
   3  17 2675.9951    2.5884  1.1846  0.6491  0.0000     -0.467592  0.0853   0.1227   0.1853 1000.0000   0.0000       1.48963   468.3604       33.5704      -22.1428       6.91141      -6.34080      -3.24498       31.9465       26.1114       21.9953       14.6541       6.12060       1.59692
   3  19 2946.8986    3.4051  0.7221 12.8378  0.0000      0.884306  0.0637   0.2022   0.1266    0.3685   0.0000       1.25388   385.7221      -8.32274       8.88976       5.00609      -7.16079      -2.94727       22.2886       23.8750       17.2699       8.76546       4.98107       1.51562
   3  20 3082.0848    3.8963  0.8232 12.8007  0.0000      -2.93383  0.0792   0.2085   0.1201    0.4695   0.0000       1.37596   458.4785       6.12896       17.9063      -15.5134      -4.00138     0.0756230       25.9582       26.7554       19.3646       14.8910       5.37762       2.07882
   3  21 3217.9097    3.8308  0.9930 13.0258  0.0006       5.56250  0.0754   0.2054   0.1759    0.4525   0.0000       2.35869   439.0346      -37.6606       33.2081      -7.88195       7.57713     -0.371397       27.1401       24.4939       19.5347       12.5102       5.21255       1.51275
   3  22 3353.5513    3.3261  1.4520 12.1683 -0.0043       1.75092  0.1022   0.1492   0.1816    0.6020   0.0000       1.35562   442.3242      -25.5941       73.6667       4.25505      -6.44049       2.60685       35.6060       35.2366       24.7259       14.3206       6.43287       1.99248
   3  23 3489.4454    2.8617  2.6750 11.6838  0.0010      0.720850  0.1392   0.0941   0.2701    0.3001   0.0000      0.614176   394.6377       7.31877       13.6432      -15.3645       6.67301      -2.53036       46.4989       43.8085       33.4634       19.9024       8.80099       2.52464
   3  24 3626.0073    2.3673  3.6121 11.3691  0.0000      0.115249  0.1640   0.0708   0.3482    0.2428   0.0000      0.370368   451.4952      -84.1766       46.8932      -11.1225      -5.14887      -2.51256       57.1009       55.2496       40.1123       24.5829       10.6049       3.46157
   3  25 3762.5014    1.9587  4.9235 11.0585  0.0011      0.241366  0.2077   0.0524   0.3989    0.1827   0.0000      0.279857   363.1381       27.2450       57.5949      -1.80308       2.03631      -1.22682       71.5014       68.9442       49.6314       28.9289       12.7668       3.91423
   3  26 3899.3154    1.7130  7.0292 10.6505 -0.0048    -0.0267423  0.2775   0.0415   0.5322    0.1725   0.0000      0.205456   566.2481       172.466      -54.0291      -29.2400      -20.0044       7.20365       91.7383       90.3235       64.1239       34.8924       16.5257       4.99703
   4  12 2051.7483    0.6322  0.5529 10.0522  0.0000       8.55555  0.0486   0.0384   0.1106    0.1812   0.0000       3.00635   428.6391       15.1415       7.48304      -5.80534     -0.760004      -3.95180       16.7150       16.1621       14.0624       8.91516       5.31719       2.57482
   4  13 2188.4358    0.8248  0.7483  9.7630  0.0000       5.55349  0.0668   0.0422   0.1078    0.3680   0.0000       1.97756   437.9437      -7.94214       16.4695      -23.9367      -2.60779      -1.36183       19.8081       20.0030       18.5417       10.9028       6.42039       3.57804
   4  14 2324.1684    1.1433  0.7318 10.7642  0.0000       2.65311  0.0654   0.0586   0.1122    0.3102   0.0000       1.99716   400.2540      -31.1099      -6.11465      -26.2842     -0.715732      -1.65634       18.5610       19.7066       15.3428       11.8965       7.21541       3.36706
   4  15 2458.5996    1.7242  0.9955  8.5253  0.0000       2.99578  0.0699   0.0859   0.1592    6.5280   0.0000       1.41638   472.0601      -11.2859       15.2261      -4.47144      -2.80191      -5.32339       20.1865       21.6181       16.9796       12.0642       6.47296       3.43105
   4  16 2593.0695    2.1125  0.7111 11.3402  0.0000       2.71891  0.0538   0.1069   0.1052    0.5679   0.0000       1.38101   436.4222      -24.5755       2.83919       2.73800      -5.66388      -8.17804       17.1845       15.2432       13.2166       11.4397       6.69909       3.22642
   4  17 2728.4608    2.8995  0.7077 11.7565  0.0000       3.58547  0.0481   0.1545   0.1100    0.6403   0.0000       1.50625   434.5379       19.6531       35.0303       7.01498       3.38514       4.31419       15.2091       15.6422       13.3345       9.75821       5.46697       2.98738
   4  18 2864.1802    3.3480  0.9093 11.0955  0.0006     0.0104778  0.0697   0.1559   0.1186    1.5332   0.0000       1.36799   422.6132      -1.17783       3.97023      -2.45590       5.56356      -1.06440       21.4505       16.7958       15.4414       14.4910       8.85694       3.60239
   4  19 3000.0918    3.6850  0.9602 12.1956  0.0000       1.42978  0.0766   0.1668   0.1276    0.6635   0.0000       1.45954   408.8224      -1.52764       26.8161       7.14642      -7.47289      -2.28368       20.7663       23.0230       17.7154       11.5850       6.53904       3.18461
   4  20 3135.8212    3.7622  0.9723 13.3507  0.0000    -0.0344671  0.0766   0.1756   0.1445    0.3075   0.0000       1.62899   435.0269      -4.91028      -19.1249       1.19107       13.7037      0.533516       17.0223       22.7358       16.9188       12.5009       6.95835       3.75981
   4  21 3271.7934    3.6233  1.5389 11.9390 -0.0022       1.61507  0.0860   0.1366   0.1787    0.7173   0.0000      0.762949   416.5240      -1.53739      -5.91735      -9.40600      -9.54499       2.26761       23.8166       25.1608       21.3049       13.9480       8.52927       3.94948
   4  22 3408.0787    3.0849  2.0340 12.2077  0.0024      0.504812  0.1030   0.1054   0.2118    0.2823   0.0000      0.838436   443.1376       50.4990      -18.9777       18.2848       4.66230      -6.56573       25.7296       27.3716       23.1800       16.4930       9.60269       5.00226
   4  23 3544.5153    2.6489  2.9183 11.8269  0.0000    -0.0632384  0.1317   0.0760   0.2456    0.2208   0.0000      0.411290   419.4392       12.0296       50.5818      -5.05210       6.65350       1.97443       34.4004       38.0159       31.7562       20.2881       12.2210       6.09057
   5  10 1823.4138    0.3702  0.3200  9.9431  0.0000       13.9779  0.0361   0.0258   0.0682    0.0897   0.0000       6.12077   438.3636       5.91578       15.3969     -0.919189      -6.11291       5.27012       9.27624       8.70417       9.70658       8.57751       4.89744       3.54995
   5  11 1960.6406    0.5538  0.3547  9.8325  0.0000       15.6159  0.0326   0.0363   0.0700    0.1153   0.0000       3.53681   441.8779       14.0415       7.05935      -1.72306      -9.55643       1.19558       9.77634       11.6391       9.30566       6.93978       4.40349       2.47394
   5  12 2098.5920    0.6966  0.6763  9.7388  0.0000       7.92680  0.0500   0.0337   0.0911    0.1944   0.0000       1.92445   428.5613    -0.0430928      -12.2762      -15.0829      -5.05837       5.27419       10.9342       12.5464       11.4538       8.73520       5.89979       3.33568
   5  13 2235.4809    0.8654  0.6654 10.4170  0.0000       9.20046  0.0522   0.0412   0.1002    0.1652   0.0000       2.12716   436.8268      -10.9886       8.89912       19.7001       9.63194      -4.79554       10.8622       14.3535       10.2644       10.3343       5.69622       3.85051
   5  14 2371.2063    1.3767  0.7167 10.7883  0.0000       5.98709  0.0517   0.0616   0.0881    0.2382   0.0000       1.73643   417.2398       17.1878       28.8052       4.82371       5.55165      -2.13842       11.9942       13.7651       11.0657       8.85454       6.91511       4.01026
   5  15 2506.0597    1.7219  1.1021 11.0305  0.0000       1.62146  0.0783   0.0690   0.1247    0.3907   0.0000       1.28470   441.0150      -4.68221       24.1682       1.43562      -7.27285      -7.53006       17.5703       18.2363       18.1062       11.8307       7.95157       5.01325
   5  16 2641.3011    2.2830  0.7825 11.3202  0.0000       4.44659  0.0481   0.0984   0.1008    0.3407   0.0000       1.27043   421.4458       9.04532      -2.67204       8.08963      -3.86892      -8.12113       11.2007       12.9053       10.2254       8.56113       5.73323       3.44843
   5  18 2913.7951    3.4832  0.9143 11.4030  0.0000       2.73693  0.0612   0.1441   0.1075    1.2587   0.0000       1.44249   429.8753       28.9255       2.51413      -6.33946      -8.00326       1.14031       17.2057       19.1631       16.0137       11.5006       6.94963       4.18197
   5  19 3049.9032    3.8996  0.9646 12.5238  0.0000    -0.0501354  0.0653   0.1702   0.1158    0.7351   0.0000       1.34161   436.6349       14.6411       8.90612      -9.35426      -8.03258      -5.29275       13.6123       15.6901       12.3636       10.8291       8.20141       4.65474
   5  20 3186.2474    3.5721  1.0827 13.4075  0.0000       1.62285  0.0657   0.1602   0.1746    0.3778   0.0000       1.46095   411.5627       55.9938       17.2909      -12.4630       3.34372      -2.82034       14.1455       16.3167       14.0439       11.7473       7.89066       5.04033
   5  21 3322.5665    3.7173  1.6870  4.5740  0.0000     -0.312530  0.0916   0.1220   0.1556  830.9154   0.0000      0.677673   426.1078      -4.71321      -19.6822      -25.3631       21.8337      -5.15286       19.7623       20.7842       17.8428       15.0744       9.69400       5.95291
   5  24 3734.1212    2.1701  4.8970 10.6660 -0.0010      0.549216  0.1678   0.0453   0.2922    0.2382   0.0000      0.166719   489.9205       13.1742       35.3744       37.9782       9.83727      -7.33206       36.0713       40.9404       36.7711       27.8205       17.3623       10.6188
   5  25 3872.2204    1.7677  6.5947 10.2789 -0.0012      0.527202  0.1951   0.0318   0.3636    0.1672   0.0000      0.135887   415.0941       43.4057      -36.7231      -14.3962      -34.9864       5.64801       38.4476       44.0506       37.9762       30.7145       21.3050       12.7502
   6   9 1727.7331    0.2931  0.2521  9.8168  0.0000       12.9733  0.0292   0.0218   0.0674    0.0749   0.0000       7.65564   443.4716      -16.6561      -1.11742     -0.618340      -4.40558     -0.377464       5.94408       6.06615       7.08366       5.18888       3.33936       2.46208
   6  10 1866.1562    0.4319  0.3532  9.8680  0.0000       14.6874  0.0315   0.0260   0.0650    0.0935   0.0000       4.31351   441.2851      -11.5409       15.9748      -1.90200      -5.37251      -4.87142       6.72561       7.29788       6.55902       5.91195       4.45868       3.14397
   6  11 2004.1054    0.6406  0.3562  9.9162  0.0000       9.34178  0.0451   0.0356   0.0539    0.1207   0.0000       2.59645   443.9139       7.96703       13.2218      -5.05426       2.16070      -2.61638       8.71864       9.03118       6.34014       7.10805       6.21720       4.65647
   6  12 2142.5910    0.8221  0.6092 10.1815  0.0000       7.38639  0.0424   0.0381   0.0920    0.1512   0.0000       1.85459   444.2395       2.65757       13.0424      0.189805      -9.76902       3.12899       8.62075       10.1513       8.54115       7.07669       6.30203       4.51499
   6  13 2279.9687    1.1558  0.7063 10.2167  0.0000       6.19767  0.0420   0.0477   0.0850    0.2070   0.0000       1.32212   442.6976      -4.23819       18.0283      -3.92528      -6.02295      -6.39719       8.76540       10.4830       8.87983       6.95590       5.98898       4.39301
   6  14 2415.6374    1.4224  0.8828 10.9033  0.0000       6.07037  0.0504   0.0580   0.1056    0.2240   0.0000       1.47162   425.7835      -8.55156       24.8186      -12.1708      -3.97700       2.27330       10.1326       11.0648       10.2071       8.48920       6.23553       4.32530
   6  15 2551.0408    1.8623  0.8092 11.8294  0.0000       1.07200  0.0483   0.0743   0.0958    0.1847   0.0000       1.39403   432.9190      0.744239       5.81984      -7.19248       7.64636      -4.84272       10.1448       11.2705       10.0116       8.32872       6.66941       4.73656
   6  16 2687.0555    2.4347  0.9674 11.5668  0.0000       1.03478  0.0554   0.0896   0.0988    0.3158   0.0000       1.05726   452.7199       7.62097       31.9267       11.3117       4.39894       2.88500       10.4239       11.7558       11.7083       8.56580       7.21702       4.65071
   6  17 2823.7665    3.0957  0.7108 12.2289 -0.0002       1.46631  0.0413   0.1266   0.0788    0.2667   0.0000       1.09265   441.3783      -10.0345       23.4283      -1.71185      -2.57633      -4.34379       8.28154       9.33927       9.12001       7.11487       5.80911       3.78615
   6  18 2960.6330    3.6974  0.8197 12.5890  0.0000       1.66294  0.0503   0.1435   0.0848    0.2869   0.0000       1.12708   422.8887       5.10716       5.70877      -9.75540      -1.01218      -10.3446       11.6673       13.5544       12.4834       9.51900       6.35128       3.93475
   6  19 3097.3301    3.8543  0.8923 13.0265  0.0000       2.61832  0.0570   0.1508   0.0951    0.2748   0.0000       1.20921   440.6109       5.30714       3.44498       15.9635      -6.36888      -3.14241       11.4035       11.5848       11.5382       9.19102       7.15122       4.59694
   6  20 3234.0687    3.6658  1.1657 12.7998  0.0000       2.24456  0.0688   0.1379   0.1204    0.3863   0.0000       1.40486   431.1391      -14.0198      -4.88712       15.0694       6.59648      -1.97177       12.2659       14.9935       12.5152       10.4180       7.66333       5.02515
   6  21 3371.1026    3.4031  2.0970 10.3394  0.0000      0.971117  0.0890   0.0868   0.1513    1.5051   0.0000      0.488042   446.1748       1.74165      -20.6714      -1.61901       1.83810       7.15088       15.4195       18.7491       17.4131       13.7166       10.4697       6.50906
   6  22 3508.2908    2.7674  3.0475 11.2873  0.0000      0.598634  0.1140   0.0612   0.2065    0.2714   0.0000      0.329084   400.9115      -26.7842       7.37901       17.0109      -7.60363       5.09495       19.2875       22.3558       20.8448       17.6360       12.7498       8.65993
   6  23 3645.9100    2.4167  3.7667 11.0778  0.0000      0.195316  0.1299   0.0510   0.2375    0.2401   0.0000      0.224979   494.7623       61.9881      -26.6215      -2.55411      -23.4606      -7.88395       22.2337       26.1430       23.8625       19.8761       15.4101       10.3096
   6  24 3784.2858    1.9879  5.2131 10.7827  0.0000      0.685563  0.1585   0.0366   0.2969    0.1435   0.0000      0.163187   464.4074      -6.26132       51.3323       13.5190      -5.49043       1.22432       26.4186       31.4179       29.0150       23.8227       17.8499       11.8474
   6  26 4060.3955    1.4144  9.6478 10.1875  0.0000     0.0968729  0.2481   0.0216   0.4703    0.0883   0.0000     0.0995818   400.5239      -40.8153       5.25400      -13.8067      -19.2626      -31.1075       39.0873       48.3131       42.7267       37.0138       26.6421       18.1423
   7   9 1767.7282    0.3208  0.2758  9.9397  0.0000       19.3270  0.0269   0.0207   0.0544    0.0738   0.0000       6.39601   430.4683      -22.0865       12.0421       3.31807     -0.755524      -3.22462       5.47213       5.11386       5.06556       4.84770       3.89798       2.77387
   7  10 1906.8796    0.4639  0.3083 10.0578  0.0000       10.3322  0.0261   0.0284   0.0585    0.0839   0.0000       3.78496   438.2933      -8.84423       7.84126       3.13934     -0.891174     -0.844781       5.60456       6.91943       6.09146       5.26829       4.12200       2.69139
   7  11 2045.9342    0.6592  0.5463 10.0506  0.0000       5.60731  0.0379   0.0289   0.0692    0.1227   0.0000       1.90280   450.9933       1.54275       13.1071      -2.93249       12.9975      -2.15334       7.33976       9.16648       7.91137       6.38639       5.28403       3.87800
   7  12 2184.6074    0.8411  0.7221 10.1637  0.0000       6.82432  0.0425   0.0324   0.0864    0.1582   0.0000       1.69040   447.5856      -7.08658       16.7102       9.55428      -9.96324       1.47487       7.12823       8.39200       7.99174       6.60673       5.93090       3.82304
   7  13 2322.2163    1.2573  0.7308 10.5969  0.0000       2.33026  0.0477   0.0469   0.0737    0.2058   0.0000       1.40868   436.8832       8.95007      -17.4089       5.97476      -1.39327       6.03527       8.57435       8.85544       8.97671       7.71059       5.59042       4.29506
   7  14 2458.2624    1.6880  0.8403 10.7923  0.0000       2.85699  0.0448   0.0601   0.0862    0.2585   0.0000       1.17889   434.0228      -17.4440       9.56983       6.60606      -1.01428      -1.76522       7.76513       8.79612       8.64719       7.30295       5.47283       4.17114
   7  15 2594.2458    2.0830  0.8272 11.3246  0.0000      0.835597  0.0463   0.0743   0.0838    0.2555   0.0000       1.05397   440.3915       13.4544       15.6040       6.61585      -2.91491      -3.85088       8.00854       10.5591       8.94578       8.16686       5.90911       4.19137
   7  16 2731.1525    2.5763  0.8599 12.2471  0.0000       1.90998  0.0446   0.0937   0.0941    0.2178   0.0000      0.991693   438.1386       10.3750       3.35638      -1.09582      -2.06821     -0.138704       7.50194       9.08578       9.08684       7.21377       5.80086       4.23809
   7  17 2868.3886    3.1606  0.7304 12.5965  0.0000       3.54168  0.0427   0.1205   0.0784    0.1818   0.0000       1.22596   439.0211       7.30452       1.43857      -7.26029      -5.18170       4.23312       7.53848       8.61758       6.98706       6.85232       5.57899       4.33155
   7  18 3005.6480    3.9239  0.7280 12.8927  0.0000       1.82691  0.0363   0.1551   0.0825    0.2041   0.0000       1.06063   436.6444       2.48801       15.5918      -5.49560       3.42811      -2.54276       7.04122       8.11670       7.60145       6.80584       4.86166       3.60896
   7  19 3142.8296    4.2676  0.8050 12.9882  0.0000       2.68516  0.0439   0.1624   0.0851    0.2387   0.0000       1.10444   434.4998     -0.669522       18.8938      -6.99062       2.09974      -1.97705       8.77683       10.7632       10.1235       8.08159       6.21173       3.78399
   7  20 3279.9047    3.6360  1.3021 12.8218  0.0000       1.69937  0.0674   0.1164   0.1184    0.2749   0.0000       1.01536   433.2298       9.88085      -16.3123       1.16427      -13.9582      -4.56602       10.5103       11.7249       10.3898       9.98185       7.82791       5.52341
   7  21 3417.5654    3.1697  1.8756 12.3950  0.0004       1.04920  0.0799   0.0878   0.1454    0.2112   0.0000      0.644502   447.6778       24.2731       1.48116      -12.2400      -2.10942      -1.89481       12.3735       14.3275       12.8299       11.2948       9.50801       6.99105
   7  22 3555.3616    2.7507  2.9668 11.5472  0.0000      0.593742  0.0991   0.0590   0.1913    0.2065   0.0000      0.314492   455.9448       17.9357       19.6831       10.1477       2.24068      -19.3196       15.7409       18.6462       17.4722       15.2704       11.6029       8.29361
   7  23 3693.7428    2.2869  4.2403 10.9728  0.0000      0.781450  0.1296   0.0437   0.2257    0.1920   0.0000      0.196219   457.6854      -19.7994      -11.9323       13.2513      -1.29714      -10.2310       20.0073       22.8728       22.4790       18.7408       15.1457       10.5798
   7  24 3832.0087    1.9334  6.3793 10.4069  0.0038      0.365262  0.1641   0.0294   0.3017    0.1334   0.0000      0.127367   423.7353       12.8836       24.0849      -17.4694       20.3995      -8.99675       24.5009       28.5711       26.9459       23.4977       18.8004       13.3798
   7  25 3970.6261    1.6378  8.1946 10.3518  0.0000      0.255396  0.1943   0.0239   0.3876    0.0975   0.0000     0.0972491   390.2934       42.1384       20.1785     0.0747729      -36.7795      -27.9066       27.9507       32.8585       31.1829       28.0427       22.0381       15.7826
   7  27 4248.3546    1.1487 13.7139 10.1337  0.0000    -0.0557647  0.3461   0.0164   0.6222    0.0650   0.0000     0.0933396   454.8862       12.1425       5.61679      -13.6895      -18.5327       6.35160       41.5651       49.9903       48.3958       43.3727       32.9149       24.0397
   8   9 1806.2472    0.3754  0.2724  9.8804  0.0000       17.1071  0.0296   0.0229   0.0544    0.0713   0.0000       4.93456   438.8630      -3.45556       17.9137       3.30633      -6.59418      0.987815       5.58912       5.59118       3.40255       4.92230       4.95757       3.64569
   8  11 2086.2471    0.7105  0.5521 10.0983  0.0000       6.08079  0.0309   0.0300   0.0706    0.1182   0.0000       1.59662   432.5658      -11.1674       13.0262      -7.36558       4.43968     -0.397873       4.86159       5.57850       5.68459       5.48510       4.07350       3.35297
   8  12 2225.2451    0.9771  0.5602 10.4504  0.0000       5.90213  0.0319   0.0397   0.0658    0.1319   0.0000       1.49802   434.6936       4.09185       14.3073       2.16167       4.96927      -2.49319       5.49626       6.19888       5.72372       5.02772       4.48749       3.67793
   8  13 2362.9653    1.3664  0.8217 10.8695  0.0000       3.63386  0.0434   0.0467   0.0785    0.1789   0.0000       1.13912   438.7457       5.15183       10.4963      -10.8473      -2.84146      -3.61748       6.52437       7.51155       6.86627       6.81417       5.44633       4.24635
   8  14 2499.5774    1.6783  0.8407 11.4785  0.0000       3.07926  0.0426   0.0606   0.0924    0.1637   0.0000       1.22842   442.4258       11.6578       17.3907       10.4965      -15.7333      -5.99269       7.64622       9.54507       8.90446       7.86523       5.98375       4.51927
   8  15 2636.1398    2.2995  0.8267 11.7828  0.0000       2.24817  0.0468   0.0782   0.0750    0.2025   0.0000       1.09179   444.3064      0.983004       7.19867       1.67804      -3.12836       4.26836       7.17746       7.58801       6.95145       6.78292       5.70826       4.77447
   8  16 2773.8560    3.0049  0.8113 12.1506  0.0000       3.55428  0.0362   0.1051   0.0848    0.2107   0.0000      0.976077   442.3499       1.13362       11.0012      -3.36744       1.50196      -1.39073       5.77717       6.33089       6.58153       5.95061       4.75548       3.39149
   8  17 2911.6564    3.4527  0.8384 12.6606  0.0000       2.51456  0.0395   0.1156   0.0805    0.2171   0.0000      0.787075   442.4454      -1.84642       6.87143       2.73600       7.80608       1.04071       6.12627       7.32621       7.08490       6.51060       5.20366       3.91327
   8  18 3049.0696    4.0622  0.7340 12.9199  0.0000     -0.570566  0.0371   0.1429   0.0700    0.2077   0.0000      0.963835   439.4557       16.9140       15.6513      -8.90406      -8.86363      -3.41269       6.21305       7.53784       7.23621       6.50624       5.16297       3.81717
   8  19 3186.7824    4.0129  1.0557 13.1294  0.0000       2.32977  0.0504   0.1292   0.0992    0.2322   0.0000       1.35558   417.3475       4.43578      -6.79013      -1.96287      -2.16464      -4.55148       7.45154       8.89980       8.85599       7.64809       5.81582       4.90572
   8  20 3324.3881    3.4086  1.4672 12.8851  0.0000       1.75546  0.0695   0.0956   0.1197    0.1836   0.0000      0.881747   427.8900       7.04337       19.8986       16.8906      -5.15457      -7.54169       9.34756       10.5575       11.5289       9.66272       7.99362       5.92164
   8  21 3462.4413    3.0014  1.9248 12.4762  0.0048      0.886275  0.0765   0.0750   0.1391    0.1495   0.0000      0.592724   418.0450       22.6855       7.05146       4.41797      -8.78252      -1.86753       10.6351       12.2914       12.4200       11.0533       8.72520       6.78710
   8  22 3600.9291    2.4098  3.0678 11.9971  0.0003      0.602244  0.1058   0.0526   0.1837    0.1203   0.0000      0.318304   432.9664      -25.2941       20.0632       6.27854       2.53156      -2.37366       14.1118       17.3162       16.9144       15.3240       12.0824       8.93475
   8  23 3739.5829    2.1346  4.8655 10.8834  0.0000      0.635283  0.1252   0.0347   0.2316    0.1317   0.0000      0.159486   432.2361       3.78494      -10.1706      -15.3301       9.30543       3.81437       17.2403       19.9999       19.7138       17.8262       14.2633       11.0991
   8  24 3878.6034    1.7498  7.1592 10.5105  0.0000      0.320182  0.1686   0.0242   0.3049    0.0907   0.0000      0.108201   430.7329       13.1168       20.9343      -2.01545       17.2807      -14.6604       21.2502       26.7284       26.1183       23.5412       18.1897       14.2734
   8  26 4156.8116    1.2780 11.8989 10.2668  0.0000     0.0331260  0.2737   0.0175   0.5034    0.0620   0.0000     0.0852515   410.1148      -47.2991       36.3427      -4.49607      -32.8995      -20.1186       31.7553       37.0102       37.6965       34.2591       27.3198       20.9917
   8  28 4436.1328    0.8778 16.0513 10.2171  0.0000    -0.0697920  0.4662   0.0141   0.7799    0.0500   0.0000      0.110476   478.3131      -112.581       35.1808      -32.7859       22.1539       10.8632       46.3628       57.9884       56.1988       50.8480       41.5155       31.4560
   9   8 1702.4554    0.2915  0.2206  9.8867  0.0000       15.6683  0.0230   0.0186   0.0450    0.0577   0.0000       7.60395   435.3846      -2.92774       15.6330      -2.29709      -5.43440       3.06722       3.19140       3.34397       3.98679       3.20150       2.77429       2.59205
   9  11 2125.2219    0.8270  0.4989 10.2107  0.0000       6.32029  0.0274   0.0336   0.0598    0.1280   0.0000       1.51036   432.6286      -3.95774       6.36059       13.6303      -1.33134       5.58473       4.47529       5.24765       5.18050       4.93886       3.93965       2.89514
   9  12 2264.6809    1.0642  0.6069 10.6738  0.0000       6.67422  0.0399   0.0397   0.0591    0.1377   0.0000       1.34475   429.0540       1.23732       3.39524      -8.66259      -1.14814      -4.23771       5.18936       6.58772       5.69833       5.68649       4.92755       4.12406
   9  13 2402.3899    1.3532  0.8416 11.1839  0.0000       4.08268  0.0454   0.0441   0.0787    0.1465   0.0000       1.32779   436.7506       4.47582       15.8553      -1.86241       4.46464       4.63164       5.99221       7.65250       6.84526       6.62034       5.68440       4.12565
   9  14 2539.5652    1.7742  0.9631 11.3017  0.0000       2.28330  0.0437   0.0542   0.0893    0.1967   0.0000      0.986154   431.2959     -0.698587       3.81482      -8.78525      0.714968       1.12670       6.42131       8.06043       7.83119       7.24623       6.11555       4.18661
   9  15 2677.1188    2.4079  0.9251 11.6693  0.0000       2.52381  0.0417   0.0737   0.0814    0.2240   0.0000       1.03680   441.6746      -1.53081       7.87164       6.38547       2.03564      -6.90699       5.55577       6.73149       6.43279       6.05651       4.99864       4.08896
   9  16 2815.2014    3.0521  0.8715 12.2865  0.0000      0.798297  0.0396   0.0978   0.0807    0.1888   0.0000       1.07455   435.5840      -3.26774       7.33844    -0.0353315       8.24841      -1.99792       5.08798       5.88536       5.79404       5.42929       4.74021       3.84209
   9  17 2953.6002    3.7051  0.8107 12.7535  0.0000       1.67623  0.0375   0.1200   0.0755    0.1897   0.0000       1.05645   437.5727      -5.62759      0.842936       2.68412      0.991795      0.232469       5.18743       6.41671       6.23503       5.90399       4.66634       3.63815
   9  18 3091.4414    4.1056  0.8142 12.8408  0.0000      0.194955  0.0368   0.1289   0.0735    0.2090   0.0000      0.861178   440.5434     -0.660876       9.07206      -1.99705       6.60370      -6.95275       5.04886       5.87066       5.53146       5.65081       4.65740       3.56881
   9  19 3229.6624    3.7893  1.1219 13.2478  0.0000       3.10391  0.0539   0.1135   0.1001    0.1867   0.0000       1.14322   442.1592     -0.877251     -0.401288       7.89901       11.3701      -1.90389       7.04380       8.41309       8.36584       7.50179       6.07640       5.05186
   9  20 3367.7159    3.3643  1.8751 12.2675  0.0000     -0.230146  0.0686   0.0756   0.1233    0.1606   0.0000      0.526219   446.2922       10.8560       24.6794       7.81511     -0.566646      -8.38497       8.57401       10.6121       10.6113       9.78941       7.69813       5.91799
   9  21 3506.5147    2.7928  2.3256 12.2692 -0.0007       1.22504  0.0838   0.0627   0.1483    0.1202   0.0000      0.405353   448.9135       2.71193      -1.72112      -3.26533      -10.5226       2.66034       9.73372       12.1016       12.2592       11.0595       9.09261       6.99817
   9  22 3645.3633    2.3672  3.5955 11.4407  0.0000      0.630327  0.1030   0.0414   0.1812    0.1080   0.0000      0.232568   479.2950       7.91492       3.27943       3.78697      -21.6624      -13.1131       12.5104       15.1771       15.1058       14.0192       11.5086       8.81261
   9  23 3784.7411    1.9100  4.9937 11.2455  0.0000      0.773873  0.1298   0.0320   0.2448    0.0862   0.0000      0.168315   459.4715      -38.3629       40.6028       24.9386     -0.643486      -6.24138       15.1718       18.6785       18.1142       17.0102       14.2168       11.3485
   9  24 3923.8950    1.6284  7.6184 10.7378  0.0000      0.442915  0.1716   0.0225   0.3247    0.0677   0.0000      0.111638   444.3206      -39.4595       4.98800      -16.1850       19.4394       8.39490       18.6525       23.2065       23.2293       21.8044       18.0978       13.9588
   9  25 4063.2897    1.4160  9.7215 10.4538  0.0000      0.123529  0.2078   0.0181   0.3885    0.0588   0.0000     0.0878128   453.7190      -24.5986       65.1504       14.1830      -6.92037      -12.1000       23.0158       27.6794       27.7192       25.9802       21.7672       17.4327
   9  26 4202.7490    1.2154 12.6609 10.2167 -0.0021   -0.00303620  0.2731   0.0154   0.5077    0.0558   0.0000     0.0801171   429.3213      -20.4882       17.0996       37.9709       23.5685      -30.7601       27.1641       34.5080       33.9345       31.3183       26.7347       20.6999
   9  27 4342.3038    0.9861 15.2944 10.2519  0.0000     -0.148376  0.3822   0.0138   0.6769    0.0481   0.0000     0.0950940   393.7798      -35.8917      -31.4989      -11.2745       22.5480       7.06832       34.2797       42.3422       43.0112       40.2217       33.0296       26.6773
  10   8 1737.8464    0.3722  0.1704  9.9619  0.0000       17.6211  0.0356   0.0262   0.0315    0.0574   0.0000       7.02277   437.8646      -7.04428       4.95278      -1.66050     -0.268601      -3.62893       6.90900       8.63332       8.05759       5.66354       4.38600       2.64192
  10   9 1880.0583    0.4375  0.4028  9.7453  0.0000       12.6344  0.0300   0.0193   0.0528    0.0752   0.0000       2.72550   430.5667       1.77690       12.6664       4.59766     -0.374923     -0.768187       3.28905       4.94500       4.60927       4.24899       3.65022       3.10359
  10  10 2021.5335    0.5975  0.5592 10.1385  0.0000       7.08901  0.0326   0.0228   0.0659    0.0966   0.0000       1.88748   438.5951      -1.45486       7.71157       2.88201       2.04362      -2.35847       4.47887       5.21063       5.55368       4.79579       4.27099       3.33379
  10  11 2163.0054    0.8118  0.5872 10.2629  0.0000       7.30578  0.0340   0.0295   0.0630    0.1238   0.0000       1.58833   435.7361       4.70719       2.25046      -4.85408      -4.98525      -4.39941       4.17857       5.13623       4.73844       4.44829       4.30393       4.05608
  10  12 2302.8318    1.1955  0.7666 10.3945  0.0000       3.42013  0.0368   0.0372   0.0730    0.2016   0.0000       1.13573   441.5154      0.920716       9.90977       3.75190       7.07318      -1.30085       4.97456       6.21764       5.96358       5.76228       4.79244       3.73965
  10  13 2440.8469    1.5408  1.1259 10.7532  0.0000       4.37143  0.0492   0.0428   0.0989    0.2354   0.0000       1.04016   440.3490       17.6367       11.5326      -2.30442       2.64589       4.46925       5.05767       6.69138       5.89130       6.10372       5.26756       4.42369
  10  14 2578.6167    2.0240  0.8769 11.4663  0.0000       1.67342  0.0380   0.0608   0.0762    0.1834   0.0000      0.927500   435.0447       2.42605       3.30846      -8.21413       11.4416      -1.42963       4.66620       5.86732       5.97034       5.90475       5.05868       3.80282
  10  15 2717.0670    2.4935  0.9157 11.8555  0.0000       4.37467  0.0403   0.0749   0.0777    0.1849   0.0000       1.06986   438.6835       3.62787       16.7774     -0.752963      -13.7625       2.78610       5.07742       5.61760       5.16265       5.40671       4.95044       3.77619
  10  16 2855.6799    3.2094  0.7618 12.5640  0.0000      0.370646  0.0383   0.0992   0.0636    0.1587   0.0000       1.01530   447.0045      -16.0662       14.3488       5.35062      -1.81337      0.114016       4.58813       5.61018       5.24448       4.92473       4.57499       3.72792
  10  17 2994.5443    3.8177  0.7956 13.1388  0.0000       2.00241  0.0364   0.1218   0.0705    0.1516   0.0000       1.04779   438.4885      -9.70875       8.35281       5.19400      -5.36825       8.57044       4.64984       5.58332       5.65796       5.20854       4.45293       3.70528
  10  18 3132.8548    3.9718  0.8688 12.9617  0.0000     0.0643464  0.0381   0.1185   0.0749    0.2021   0.0000       1.12472   434.4357       2.57849     -0.387002       12.3692      -5.66729       1.66279       5.01220       5.82388       5.79153       5.45846       4.76336       3.69126
  10  19 3271.1293    3.6765  1.3974 12.9695  0.0000     -0.457805  0.0560   0.0934   0.1080    0.1584   0.0000      0.726821   439.7975      -2.76977       17.9956       3.92761       1.61336      -1.89660       6.12276       7.53596       7.58066       7.00703       6.07614       4.86272
  10  20 3410.1962    3.1088  1.9199 12.4003  0.0000      0.983130  0.0706   0.0685   0.1173    0.1425   0.0000      0.391530   431.4782       17.3277       4.14547      -12.1251       7.04758      -13.7711       7.59710       9.47558       9.32087       8.78436       7.84534       6.26260
  10  21 3549.3027    2.6691  2.8111 11.9809  0.0000       1.08369  0.0814   0.0498   0.1578    0.1017   0.0000      0.304632   451.7534      -11.9152       7.48406      -10.5813       22.5241      0.949469       9.16912       10.9364       10.8235       10.6473       8.96317       7.44185
  10  22 3688.5953    2.1485  4.2428 11.5382  0.0000      0.824471  0.1090   0.0347   0.2049    0.0755   0.0000      0.199052   447.7691       16.0408      -14.5214      -5.48307       8.21634     -0.174653       11.5660       14.2346       14.5409       13.5026       11.5750       9.43696
  10  23 3828.5649    1.8809  5.7168 10.9401  0.0000      0.612645  0.1324   0.0273   0.2363    0.0825   0.0000      0.129781   440.4863      -13.8773      -9.04083       13.3977       20.0442      -18.7900       13.7294       17.3842       16.8731       16.3134       14.1085       11.3471
  10  24 3967.9564    1.5682  7.9083 10.6479  0.0000      0.387927  0.1664   0.0204   0.3099    0.0652   0.0000      0.100819   442.5594      -17.2829       46.5952      -4.13512      -2.77009      -19.4154       17.0040       21.4625       21.0535       20.3332       17.3120       13.9002
  10  25 4107.5307    1.3511 11.1216 10.3834  0.0000    -0.0108743  0.2235   0.0160   0.4140    0.0527   0.0000     0.0793652   434.5363      -43.0521      -7.91192       7.47177      -11.5963      -6.52373       21.0857       27.2951       26.2476       24.9815       21.9292       18.2554
  10  26 4247.7442    1.1201 13.2074 10.3430  0.0000    -0.0825095  0.2880   0.0148   0.5332    0.0487   0.0000     0.0824907   394.5292      -73.0407       37.3323      -24.0939       8.40942       6.45728       26.0407       32.8288       32.4917       31.0393       26.9579       21.8634
  11   7 1627.1332    0.2103  0.1426  9.9904  0.0000       22.1212  0.0219   0.0157   0.0332    0.0490   0.0000       13.6547   433.6431      -2.92136       18.3352       1.41205       1.26897      -3.51262       3.21601       2.96945       5.23851       4.73271       2.66222       3.44533
  11   8 1772.2707    0.3487  0.2366  9.8758  0.0000       14.1977  0.0175   0.0192   0.0437    0.0601   0.0000       4.74307   438.8246      -4.99043       14.4509       3.37032       2.34813      0.613283       2.72721       3.53649       3.35438       3.09359       2.72987       2.15356
  11   9 1915.4355    0.4344  0.5071  9.9604  0.0000       7.97455  0.0292   0.0172   0.0713    0.0750   0.0000       2.61269   436.3430      0.118956       8.56134       3.72523   -0.00454219      0.812787       3.29123       4.20646       4.18812       4.00310       3.43384       2.91979
  11  10 2058.0273    0.7028  0.4755 10.1243  0.0000       5.67230  0.0253   0.0273   0.0544    0.0962   0.0000       1.52688   434.4625      -3.32794       17.0484       2.81226       1.84000     -0.823032       3.38206       4.40466       4.25317       4.16113       3.68957       3.11879
  11  11 2199.9397    0.9241  0.6523 10.1344  0.0000       6.66404  0.0294   0.0295   0.0615    0.1429   0.0000       1.20464   444.4329      -2.15792       2.00798       5.33220       2.58015       1.65102       3.65408       4.23629       4.35226       4.13791       3.71687       3.19440
  11  12 2340.1325    1.2649  0.7931 10.8279  0.0000       6.34825  0.0375   0.0391   0.0694    0.1530   0.0000       1.16751   438.4488       11.6543      -1.15433      -2.75049      -5.36295      0.988901       4.37326       5.23794       5.27694       5.41607       4.43859       4.00204
  11  13 2478.6977    1.6019  0.8932 11.2779  0.0000       5.26334  0.0395   0.0473   0.0796    0.1691   0.0000       1.12650   445.8294       2.41127       8.84733       2.96735      0.396829      0.668092       4.04657       5.33498       5.37716       5.18583       4.51109       3.69877
  11  14 2616.9153    2.1751  0.8076 11.7613  0.0000       2.27336  0.0339   0.0648   0.0704    0.1715   0.0000      0.930749   431.3962      -1.28440       8.97680      -8.74725      -5.34955      -3.85292       3.95117       4.72530       4.94430       4.44289       4.24751       3.48946
  11  15 2756.1571    2.7186  0.9746 12.1303  0.0000       1.89920  0.0400   0.0747   0.0771    0.1779   0.0000      0.873505   441.7873       2.34202       15.6990      -1.71984       6.77113      -3.77751       4.38057       5.35733       5.17696       5.21951       4.66463       3.68739
  11  16 2895.4620    3.4003  0.8090 12.7007  0.0000       2.36702  0.0332   0.1016   0.0702    0.1588   0.0000      0.878869   433.2998      -7.65797       16.2832       2.08489       6.66658      -1.53473       3.62820       4.40965       4.64803       4.46250       3.88451       3.38152
  11  17 3034.6193    3.9492  0.8878 13.0298  0.0000       2.63902  0.0390   0.1125   0.0732    0.1581   0.0000      0.898505   436.1565       2.27732       12.9452      -2.17617       9.13641      0.874412       4.80713       6.48182       6.59228       6.72740       5.60408       4.46485
  11  18 3173.5650    3.8886  0.9816 13.2460  0.0000       2.63422  0.0417   0.1110   0.0799    0.1545   0.0000       1.12182   426.9324     0.0926062       18.8505       2.32325      -1.55917       1.51626       4.21854       5.57401       5.31483       5.56159       5.02413       3.87459
  11  19 3312.3736    3.6196  1.3312 13.1046  0.0000      0.543918  0.0536   0.0918   0.0970    0.1596   0.0000      0.881368   436.8172       1.47337       7.67981      -1.43977      -2.58509       5.12408       5.35979       6.30287       6.48122       6.40234       5.28915       4.88352
  11  20 3451.6840    2.9867  2.0505 12.5031  0.0019      0.461809  0.0677   0.0620   0.1257    0.1047   0.0000      0.426041   432.4777       1.64225       17.0806       14.2624       5.06122      -1.98870       6.75189       8.31089       8.63519       7.90630       7.01780       6.12810
  11  21 3591.4298    2.5027  3.2873 11.6812 -0.0002      0.816937  0.0885   0.0407   0.1566    0.0895   0.0000      0.226928   444.1383      -1.92088       19.1333       12.3110     -0.151312      -4.14033       8.45947       10.2841       10.7965       10.4447       9.09929       7.46997
  11  22 3731.1780    2.0672  4.5903 11.3977  0.0000      0.692680  0.1084   0.0304   0.2061    0.0671   0.0000      0.168554   445.0668      0.222887       37.9365      -15.7447      -11.4388       10.4760       10.5134       13.1592       13.4770       13.0021       11.3195       9.53243
  11  23 3871.1021    1.7306  6.2915 10.9503  0.0000      0.550399  0.1410   0.0235   0.2455    0.0647   0.0000      0.122846   425.1857      -15.3542       28.4881       7.59266      -2.65398       12.7369       13.4163       16.5593       16.4845       15.8669       14.5598       11.9487
  11  24 4011.2949    1.4790  8.3188 10.6250  0.0000      0.277954  0.1649   0.0182   0.3105    0.0573   0.0000     0.0943874   451.5944       17.5007       9.52593      -22.8232      -9.51118      -3.76528       15.5136       18.7410       19.3510       18.9577       16.7313       13.7934
  11  26 4291.7230    1.0160 13.1223 10.4054 -0.0015    -0.0536691  0.2992   0.0136   0.5291    0.0434   0.0000     0.0895917   455.7860      -18.9171       35.2634       18.5863       24.0657      -2.15583       24.0025       30.2611       31.3144       30.1542       26.6899       21.8200
  11  28 4572.8829    0.6972 19.3465 10.2355 -0.0019     -0.268174  0.5836   0.0096   0.8846    0.0343   0.0000      0.117598   428.2834       20.2625       79.6148       81.6578       31.4162       1.06983       37.4749       49.2761       49.5192       48.1526       41.6981       35.6150
  12   6 1509.7168    0.1712  0.1121  9.9677  0.0000       6.48979  0.0286   0.0144   0.0266    0.0391   0.0000       23.7713   438.2625     -0.417880       15.4403     -0.741765      -5.35577     -0.897546       3.79027       3.07120       2.95429       3.70003       3.22007       1.98288
  12   7 1660.2727    0.2528  0.2241  9.9553  0.0000       18.7067  0.0208   0.0150   0.0419    0.0483   0.0000       7.78904   438.2528       1.66271       16.4770      -1.86135      -5.28718      0.752414       2.41443       3.70463       3.68010       2.61301       3.18700       2.64145
  12   8 1805.8488    0.3481  0.3176  9.9334  0.0000       20.7200  0.0215   0.0165   0.0496    0.0595   0.0000       4.46494   435.2661       3.88658       10.4733     0.0231625      -1.14750       1.46810       2.66329       2.91461       2.88133       3.51707       2.46850       2.38619
  12   9 1950.0709    0.5511  0.4775  9.8286  0.0000       8.44507  0.0268   0.0202   0.0489    0.0768   0.0000       1.96102   429.5186       1.03592       15.4905      -2.96939       3.65261       1.06583       2.65475       3.35431       3.46662       3.28066       3.09597       2.51338
  12  10 2093.6985    0.7543  0.5164 10.1363  0.0000       8.33104  0.0257   0.0263   0.0504    0.0978   0.0000       1.44235   432.5174       1.47181       11.1496       3.42573      -1.02829      0.490105       2.83762       3.43476       3.65455       3.13978       3.26253       2.66762
  12  11 2235.9616    0.9984  0.7099 10.2403  0.0000       7.40787  0.0322   0.0303   0.0620    0.1341   0.0000       1.15595   438.6354       1.93036       10.6171       2.69438      -1.32979      -5.40969       3.65467       4.27508       4.28607       4.01123       3.74673       3.28363
  12  12 2376.4035    1.3812  0.8197 10.9793  0.0000       3.81329  0.0358   0.0402   0.0705    0.1537   0.0000       1.00884   436.9567       4.78658       18.6530      -3.85824      0.362896     -0.587165       3.83465       4.95737       5.25522       4.97772       4.40166       3.64314
  12  13 2515.5004    1.8084  0.8494 11.5846  0.0000       3.49743  0.0355   0.0538   0.0735    0.1624   0.0000      0.982407   431.6710      -9.88093       10.4717      0.393315      -5.03927      -9.00984       3.76382       4.74870       4.65925       4.48789       4.03240       3.36998
  12  14 2654.6585    2.2440  0.8290 12.1815  0.0000       3.26539  0.0346   0.0648   0.0686    0.1384   0.0000       1.02513   434.5019       8.42344       15.1690      -4.98946      -3.73633       4.45401       3.61349       4.32558       4.44874       4.35549       3.73970       3.30376
  12  15 2794.5508    2.9966  0.7114 12.6266  0.0000       2.23980  0.0301   0.0924   0.0609    0.1415   0.0000      0.915539   439.3259      -1.86511       21.6301       4.48569      0.355478       2.89087       3.43303       3.88216       3.74949       4.10618       3.67270       3.07761
  12  16 2934.3983    3.5433  0.7883 12.8294  0.0000       2.28356  0.0312   0.1030   0.0642    0.1425   0.0000      0.878403   437.8569      0.648920       10.0377      -1.55785       4.15998     -0.920398       3.44287       4.10770       4.38448       4.49363       4.01122       3.31066
  12  17 3073.8288    4.0536  0.8615 13.1594  0.0000       1.84330  0.0369   0.1106   0.0629    0.1512   0.0000      0.903361   435.0590       12.0771       8.25669      -5.12475      -8.73654      -5.00729       3.54592       4.29652       4.63265       4.59353       4.18959       3.56193
  12  18 3213.2373    3.7485  1.0406 13.3507  0.0000       1.09485  0.0452   0.1000   0.0797    0.1460   0.0000       1.02233   434.4360       2.69022       6.25701    -0.0380945       17.7281     -0.993322       4.30144       5.57645       5.53654       5.60523       4.83730       3.99150
  12  19 3352.6718    3.3508  1.5162 12.9540  0.0000      0.761652  0.0551   0.0766   0.1006    0.1268   0.0000      0.663794   438.9973      -3.57455       10.6154       5.00829      -6.12588      -6.86101       4.97026       6.28232       6.25235       6.36428       5.88704       5.01518
  12  20 3492.3783    2.9357  2.4041 11.9918  0.0000      0.469413  0.0688   0.0519   0.1230    0.1041   0.0000      0.309147   439.1712       12.6751       11.9460      0.962847       9.33986       11.1447       6.64497       8.15268       8.07445       7.96414       7.21447       6.10714
  12  21 3632.7403    2.3824  3.4912 11.7018  0.0000      0.822653  0.0865   0.0376   0.1626    0.0765   0.0000      0.203284   433.4417      -5.26130       27.0495      -7.33453       7.37842       12.9936       8.02176       10.2524       10.3809       9.93392       9.41240       7.67712
  12  22 3772.8367    1.9983  5.4205 11.0858  0.0000      0.659308  0.1156   0.0255   0.2038    0.0626   0.0000      0.126513   445.5741      -10.4258       20.4531       16.0714      -1.88263      -12.8248       10.2543       12.8202       13.1443       12.6160       11.5005       9.61545
  12  23 3913.2041    1.6474  7.2677 10.8559  0.0000      0.446785  0.1518   0.0205   0.2563    0.0565   0.0000      0.101432   426.8572       11.8264       20.5613      -20.3271      -7.85266       6.33381       12.9003       15.8977       16.2702       16.0801       14.5092       12.5308
  12  24 4053.7557    1.3980  8.9987 10.6289  0.0000      0.324267  0.1726   0.0167   0.3303    0.0507   0.0000     0.0886567   409.0050       2.92177       25.4225      -30.8426       9.85925      -11.4429       14.2927       18.0516       18.5367       18.3121       16.5280       13.7283
  12  25 4194.1460    1.1744 11.8426 10.4304  0.0000      0.108612  0.2320   0.0140   0.4367    0.0456   0.0000     0.0818506   429.6279      -7.10649       20.8208       4.81121       28.5739      -11.6276       18.2476       22.5769       23.5457       22.9939       20.7420       17.8066
  12  26 4335.3698    0.9909 15.0016 10.3600  0.0015     0.0563200  0.3388   0.0121   0.5677    0.0408   0.0000     0.0901619   468.5057      -37.6834       13.3041      -41.6629       66.3960     -0.689098       23.1694       30.0928       30.5666       29.8503       27.2814       23.2041
  13   6 1541.1733    0.1890  0.0999  9.9799  0.0000       26.3551  0.0177   0.0159   0.0258    0.0396   0.0000       21.1708   437.9686      0.178487       14.4635       1.18207      -1.37448      0.909316       2.15271       2.05759       2.26916       2.19076       2.26255       1.67592
  13   7 1692.3741    0.2828  0.1925  9.9719  0.0000       16.0073  0.0171   0.0163   0.0357    0.0475   0.0000       6.84410   436.8477      -3.42821       11.3357      -4.46849      -5.33095      -1.71970       2.38111       2.83369       2.78473       2.45045       2.24139       1.80299
  13   8 1838.6996    0.4090  0.3753  9.8176  0.0000       13.8845  0.0238   0.0166   0.0484    0.0663   0.0000       2.97544   435.1312       3.18191       12.6633      -1.88844      -7.81102      -6.09573       2.59458       2.98385       2.91360       2.94447       2.71106       2.59511
  13   9 1983.9245    0.5855  0.4595 10.0017  0.0000       9.57749  0.0238   0.0205   0.0481    0.0783   0.0000       1.76079   438.2681      0.626725       8.52466    -0.0334740      -1.47073       4.12944       2.36300       3.16405       3.11581       3.05767       2.88611       2.41952
  13  10 2128.5576    0.7813  0.5815 10.1770  0.0000       7.16988  0.0272   0.0243   0.0524    0.0965   0.0000       1.31796   439.1981      -3.47196       13.0052     -0.583475      0.836237      -1.70830       2.55248       3.00237       3.38733       3.41347       2.97904       2.50867
  13  11 2271.2910    1.1005  0.7665 10.3539  0.0000       6.69527  0.0289   0.0314   0.0674    0.1260   0.0000       1.03839   435.8519     0.0349286       13.0051       1.39576      -1.79323     -0.119982       2.89958       3.46040       3.69035       3.59536       3.29433       2.91045
  13  12 2411.8895    1.4812  0.9073 11.1505  0.0000       3.90506  0.0352   0.0399   0.0735    0.1425   0.0000      0.927830   439.7713      -6.95787       11.0063      -3.42396       2.29102      0.164623       3.36226       4.31216       4.32885       4.29367       3.72316       3.44226
  13  13 2551.7275    1.8553  0.8971 11.7120  0.0000       3.06726  0.0365   0.0513   0.0713    0.1474   0.0000       1.01577   443.1554      -1.77026       8.54195       6.49460     -0.814787       3.43029       3.44236       4.42837       4.51595       4.90475       4.43696       3.77138
  13  14 2691.7342    2.3160  1.1509 11.7708  0.0000       2.40182  0.0446   0.0576   0.0858    0.2125   0.0000      0.904524   439.8681      -2.64196       8.69729      -5.79208       3.17452     -0.790922       3.63125       4.75820       4.68077       4.89265       4.18143       4.05727
  13  15 2832.2008    3.1548  0.8069 12.4345  0.0000       2.29544  0.0341   0.0863   0.0598    0.1783   0.0000      0.862726   438.1755      -1.42809       6.13879      -7.69789       8.25455      -1.82932       3.55796       4.22336       4.32164       4.00737       3.82806       3.18390
  13  16 2972.6319    3.6981  0.7694 13.1877  0.0000       2.29636  0.0304   0.1051   0.0633    0.1299   0.0000      0.979287   442.6383       12.7445       9.39400       1.91727       1.94674      -3.10195       3.15692       3.91124       4.13640       4.04226       3.48681       3.08300
  13  17 3112.4737    4.0026  0.9402 13.4246  0.0000       1.20861  0.0374   0.1068   0.0766    0.1338   0.0000      0.965525   445.2021      -1.73230       11.4029      -6.29165       7.76954      -8.28671       3.77983       4.46992       4.57753       4.43999       4.12399       3.83816
  13  18 3252.3864    3.7734  1.2833 13.0951 -0.0033       1.20869  0.0484   0.0875   0.0857    0.1388   0.0000      0.691817   441.7146       6.94194       5.04279      0.587827      0.680395      -4.28737       4.00813       5.11082       5.55281       5.21259       5.05711       4.20393
  13  19 3392.4905    3.1557  1.7307 12.9542 -0.0001       1.66731  0.0591   0.0669   0.1092    0.1041   0.0000      0.671226   439.6649      -9.45488      -2.45071     -0.329621      -1.60170      -7.11826       4.79366       6.09904       6.15725       6.16022       5.60811       5.10532
  13  20 3532.4527    2.7687  2.4809 12.1500  0.0000     0.0385344  0.0698   0.0481   0.1260    0.0915   0.0000      0.332322   428.3612      -3.39296       17.6426       4.98330      -15.8066     -0.497299       5.73327       7.20087       7.40088       7.57469       6.73189       5.82535
  13  21 3673.3585    2.2725  4.0713 11.3912  0.0000      0.791501  0.0918   0.0310   0.1650    0.0695   0.0000      0.157014   454.4909       2.52241       25.2119      -4.75486     -0.587208      -6.51015       7.52542       9.76506       9.79456       9.64063       8.88436       7.80623
  13  22 3813.6939    1.8378  5.8065 11.1000  0.0000      0.181116  0.1184   0.0228   0.2141    0.0567   0.0000      0.117333   429.4120      -15.1692       8.75561       14.0408      -14.5593       3.37661       9.66091       12.4100       12.7752       12.6392       11.2318       10.0308
  13  23 3954.8141    1.5567  7.9265 10.8374  0.0000      0.439802  0.1546   0.0181   0.2735    0.0483   0.0000     0.0909549   427.0612      0.559459       14.6397       1.23832       2.61418      -13.2983       12.0752       14.9600       15.5652       15.2904       14.2202       12.4131
  13  25 4236.4881    1.1275 12.9400 10.4207 -0.0004     0.0887038  0.2536   0.0130   0.4551    0.0418   0.0000     0.0789134   437.6312      -6.58344       38.8427       43.4693      -16.5939       8.11254       17.6831       22.3796       23.3519       23.6255       21.2107       18.5584
  14   6 1571.5413    0.1887  0.1880  9.9105  0.0000       20.2207  0.0169   0.0125   0.0454    0.0410   0.0000       13.0338   437.0377       2.87201       14.8732       1.92411     -0.455222       1.77779       1.98104       2.27205       2.43550       2.49824       2.27420       1.80003
  14   7 1723.5441    0.2860  0.2192 10.0197  0.0000       15.3587  0.0180   0.0156   0.0409    0.0460   0.0000       6.62689   434.1494      -1.43419       13.5819       2.91604      -3.48965      -1.91704       2.11681       2.38411       2.56093       2.63845       2.14998       1.71941
  14   8 1870.8801    0.4382  0.3838  9.9285  0.0000       11.4054  0.0228   0.0170   0.0441    0.0665   0.0000       2.55985   434.7131       3.80813       13.6720       1.98493       1.11966     -0.132445       2.12148       2.72602       2.59410       2.91153       2.42559       2.30785
  14   9 2017.0923    0.6251  0.4548 10.0526  0.0000       8.58370  0.0214   0.0216   0.0464    0.0836   0.0000       1.67077   438.0263       2.21013       9.62871       1.50879     -0.670192      -1.96148       2.15646       2.53326       2.87717       2.79311       2.41226       2.27330
  14  10 2162.6233    0.8653  0.6883 10.1929  0.0000       4.96050  0.0309   0.0239   0.0551    0.1025   0.0000       1.16827   436.4989       1.68365       8.65276       4.46776      -6.02434      0.991119       2.48102       3.51182       3.29846       3.61821       3.06037       2.86573
  14  11 2305.8607    1.1858  0.7367 10.4991  0.0000       5.52859  0.0313   0.0318   0.0556    0.1267   0.0000      0.981890   438.7798       7.48589       17.1088      -2.47408      -7.11495      0.310138       2.94490       3.76300       4.11618       3.92896       3.36230       3.23173
  14  12 2446.6916    1.5425  0.8586 11.5030  0.0000       2.99730  0.0339   0.0409   0.0660    0.1146   0.0000      0.952091   442.6378      -4.72514       16.3871     -0.870223       5.71721      0.930400       2.99887       3.75309       3.93764       3.86946       3.54704       3.11208
  14  13 2587.3550    2.0352  0.9193 11.9430  0.0000       3.49942  0.0370   0.0517   0.0659    0.1223   0.0000      0.932175   432.2636       1.02938       14.3804      0.431632       1.98943      -2.26721       3.13619       4.11730       4.23267       4.40577       3.95415       3.51104
  14  14 2728.1516    2.6992  0.7265 12.3263  0.0000       1.73947  0.0285   0.0769   0.0572    0.1343   0.0000      0.945490   438.0623      -7.40493       7.74338     -0.416999       3.73427      -5.61429       2.63617       3.38285       3.44621       3.59132       3.05836       2.92051
  14  15 2869.2674    3.2371  0.7959 12.9087  0.0000       1.74833  0.0317   0.0893   0.0621    0.1392   0.0000      0.909915   437.4337       1.99545       8.30170       4.50194       4.83257      -1.30353       2.96302       3.54092       3.77464       3.83923       3.53057       2.94848
  14  16 3010.1017    3.9107  0.8157 13.2995  0.0000       1.46548  0.0326   0.1070   0.0619    0.1429   0.0000      0.875299   436.0393      0.640835       8.33596      -4.80283      -2.89665      -6.26729       3.04762       3.87142       3.82639       3.76009       3.49689       3.14872
  14  17 3150.5795    3.9125  0.8836 13.5922  0.0000       2.57395  0.0351   0.1061   0.0683    0.1231   0.0000       1.10578   436.4876       3.11144       17.9392      -2.50858      -6.49405      -2.91188       3.07430       3.65441       3.83980       4.01586       3.31505       3.28738
  14  18 3290.8342    3.5519  1.2506 13.3237  0.0000      0.175858  0.0470   0.0860   0.0891    0.1332   0.0000      0.920481   429.1135       7.80513       15.6432       1.44886      -1.65841      -6.04277       3.67223       4.74163       5.05572       5.12070       4.46068       4.00754
  14  19 3431.5475    2.9896  2.0781 12.5057  0.0000       1.09210  0.0615   0.0546   0.1121    0.0928   0.0000      0.362622   445.0136      -6.23967       9.68660       4.80055      -2.73541      -4.85179       4.81322       6.19765       6.32738       6.34852       5.96264       5.06929
  14  20 3572.3764    2.5693  3.0327 11.8664  0.0000      0.935930  0.0753   0.0386   0.1348    0.0776   0.0000      0.239241   436.3994       15.1927       5.50750       7.06490      -8.52570      -9.02747       5.65064       7.09244       7.44659       7.49852       6.72414       6.11007
  14  21 3713.4039    2.1177  4.5055 11.4199  0.0002      0.730169  0.0962   0.0277   0.1750    0.0615   0.0000      0.159090   437.6356      -1.21485       42.9511      -15.6776       10.8893       5.09863       7.17571       9.13784       9.69183       9.81196       8.71112       7.91991
  14  22 3854.1124    1.8028  6.4614 10.9619  0.0000      0.278490  0.1215   0.0205   0.2248    0.0532   0.0000      0.102140   426.3600       12.5319       4.20988       7.73535       10.4886      -6.07394       9.00440       11.3758       11.9888       11.6520       11.2668       9.74087
  14  23 3995.8389    1.4986  8.1377 10.7487  0.0000      0.420539  0.1480   0.0166   0.2769    0.0458   0.0000     0.0844482   429.1664       5.82842       14.6779       13.7436      -3.90915     -0.835866       10.4187       13.4448       14.1866       14.0700       12.6880       11.4206
  14  24 4137.3086    1.2182 11.2660 10.5835  0.0000      0.357288  0.2154   0.0139   0.3902    0.0415   0.0000     0.0847532   407.1297       19.7854       15.0960      -10.0734       41.5840       20.0288       14.0342       18.0472       19.3365       19.0197       17.7981       15.4178
  14  25 4278.3956    1.0219 12.7735 10.4619  0.0000      0.164769  0.2627   0.0122   0.4595    0.0390   0.0000     0.0926218   423.8507      -39.0370       21.8583       12.3936       18.4645       5.93749       17.0076       21.2905       22.7589       22.2159       20.8044       18.5055
  14  27 4562.0191    0.7314 19.4213 10.2441  0.0000    -0.0550776  0.5239   0.0084   0.7807    0.0295   0.0000     0.0959328   465.1317      -4.79415       21.0638       29.5089      -16.1150      -17.9845       27.1217       34.3563       36.1582       36.2425       33.7846       29.6131
  15   7 1753.8509    0.3232  0.2465 10.0483  0.0000       16.8876  0.0240   0.0155   0.0338    0.0474   0.0000       5.17825   435.5358      -2.15149       18.0177    -0.0329312      -1.61101       2.76010       2.64685       2.50432       1.92949       2.88532       2.95355       2.14353
  15   8 1902.3679    0.4605  0.4018 10.0016  0.0000       10.4372  0.0229   0.0166   0.0417    0.0634   0.0000       2.28026   440.9986     -0.118479       13.8533      -3.36669     -0.804103      0.221519       2.02588       2.56885       2.71945       2.75331       2.67089       2.29350
  15   9 2049.6741    0.6344  0.5697 10.0843  0.0000       9.04680  0.0270   0.0191   0.0513    0.0861   0.0000       1.49560   437.7277      -1.21967       14.8563       1.39579      -5.55103     -0.694949       2.28935       3.24028       3.15452       2.91023       2.95006       2.56786
  15  10 2195.8611    0.8933  0.6935 10.5463  0.0000       6.06568  0.0268   0.0250   0.0599    0.0939   0.0000       1.19076   437.8910      -3.31815       14.9182       2.75091     -0.443840      -2.74104       2.23163       2.72597       3.08852       3.12031       2.83575       2.50222
  15  11 2339.5664    1.2632  0.8112 11.0687  0.0000       3.80628  0.0326   0.0327   0.0628    0.1073   0.0000       1.04462   437.2845     -0.373397       12.7647      -4.71694      -1.23711      -4.03548       2.76106       3.30431       3.68186       3.73906       3.13587       2.99444
  15  12 2481.1275    1.7077  0.8453 11.3829  0.0000       3.32765  0.0320   0.0433   0.0608    0.1258   0.0000      0.895681   437.5952      -5.07666       8.99459     -0.168121       1.74418       4.15246       2.75379       3.28950       3.26163       3.41042       3.25871       2.86492
  15  13 2622.4028    2.2539  0.8540 12.0754  0.0000       1.96608  0.0315   0.0579   0.0639    0.1232   0.0000      0.872166   438.2597      -1.25042       13.5129       1.72826       2.46027      -4.20354       2.68815       3.49850       3.72231       3.93935       3.52589       3.13790
  15  14 2764.2289    2.6798  0.8350 12.7144  0.0000       2.78834  0.0301   0.0722   0.0671    0.1068   0.0000      0.940816   436.1007       1.37135       6.24531      -2.33911      -1.12946      -5.85547       2.58391       3.25955       3.49053       3.43108       3.28892       2.89734
  15  15 2905.8050    3.4310  0.8512 12.6743  0.0000       2.01188  0.0301   0.0873   0.0624    0.1609   0.0000      0.835238   437.4134      -2.13520       11.6408      -2.61595      -7.40676      -3.75284       2.50906       3.10602       3.32038       3.16942       3.01670       2.67312
  15  16 3047.1036    3.8095  0.9420 13.0675  0.0000       1.04925  0.0348   0.0930   0.0671    0.1682   0.0000      0.904076   439.5443      -6.45710       10.1797      0.660705      -3.42687       1.57304       2.94644       3.71960       3.77258       3.85619       3.55870       3.13242
  15  17 3188.0537    3.9182  1.0138 13.5840  0.0000      0.463355  0.0385   0.0980   0.0724    0.1370   0.0000      0.848561   442.6938      -5.38337       16.1428       4.44165      -8.22108      -12.4225       3.04894       3.88019       3.90838       4.28136       3.94893       3.44761
  15  18 3328.9259    3.4480  1.6477 12.8609  0.0000       1.25747  0.0532   0.0700   0.0961    0.1332   0.0000      0.493793   448.0498       4.33798       12.1598      -10.6699      -2.42467      -1.03376       3.91903       4.75171       4.99717       5.14374       4.80695       4.46634
  15  19 3470.1067    2.8921  2.1757 12.6018  0.0000       1.21653  0.0629   0.0525   0.1130    0.0912   0.0000      0.411328   437.8717      -4.79507       12.9693       8.95508      -10.5134      -12.8314       4.49179       5.88469       6.16826       6.14227       5.57466       5.22014
  15  20 3611.2672    2.4696  3.6489 11.6761  0.0000      0.355906  0.0795   0.0339   0.1496    0.0761   0.0000      0.186333   435.6133      -14.4811       20.7331       1.51050       2.50661      -6.90360       5.78673       7.58607       7.85683       7.96506       7.31199       6.58557
  15  21 3752.9268    2.0202  4.9946 11.3197  0.0000      0.525175  0.1009   0.0245   0.1833    0.0577   0.0000      0.129120   428.2403      -15.2415      -5.66686       16.7887       5.08750      -10.9027       7.02790       8.90284       9.80894       9.46179       8.90276       8.02223
  15  22 3894.3632    1.7321  6.8071 10.9026  0.0000      0.374598  0.1243   0.0190   0.2264    0.0520   0.0000     0.0969472   452.6709      -13.4794       16.9235      -7.64927      0.457871      -20.0427       8.43062       10.7485       11.3268       11.2771       10.6993       9.53542
  15  23 4035.7020    1.3938  9.4351 10.7342  0.0000      0.273413  0.1673   0.0149   0.3122    0.0428   0.0000     0.0789486   433.5523       27.2270       21.3355      -17.2138      -10.0393      -2.98142       11.0763       14.3057       14.9928       14.8161       13.8980       12.5833
  15  24 4177.7632    1.2114 11.6978 10.5654  0.0000      0.329513  0.2146   0.0133   0.3884    0.0418   0.0000     0.0756581   422.1049      0.329660       27.7861      -31.5847      -5.24160       18.4587       13.3744       16.8876       17.9693       17.9655       16.9200       15.1411
  15  25 4320.0803    0.9743 14.9213 10.4979  0.0003      0.283003  0.3084   0.0110   0.5401    0.0363   0.0000     0.0918598   423.1619      -32.0813       31.8709       35.6071      -37.6879      -4.18164       17.3412       22.6246       23.8659       24.0529       22.0979       20.0981
  16   5 1467.3307    0.1564  0.1076 10.0192  0.0000       19.2236  0.0163   0.0125   0.0298    0.0344   0.0000       25.8916   442.7704       3.29430       19.3308       5.68137       4.72195       2.56636       1.41601       2.12659       2.01640       1.92082       1.88919       1.54514
  16   6 1629.5136    0.2325  0.1922  9.8973  0.0000       18.3576  0.0154   0.0123   0.0332    0.0425   0.0000       8.83669   438.0747      0.470681       14.4005     -0.779851      -1.01171       1.79623       1.49736       1.79319       1.99063       2.38086       2.18903       1.86737
  16   7 1783.3145    0.3487  0.2593  9.9828  0.0000       14.7253  0.0154   0.0160   0.0385    0.0466   0.0000       4.15440   440.6128     0.0678187       15.0564      -2.45346      -1.36912      0.231492       1.46297       1.94632       2.02746       2.06230       1.88431       1.70649
  16   8 1933.2234    0.5205  0.4786  9.8943  0.0000       10.7620  0.0234   0.0164   0.0442    0.0665   0.0000       1.83041   438.4187      -1.62708       13.1454      -3.90502      -3.21180       1.10722       1.82544       2.59857       2.55436       2.70270       2.52195       2.22913
  16   9 2081.7075    0.7048  0.6388  9.9980  0.0000       8.60339  0.0271   0.0196   0.0502    0.0975   0.0000       1.27475   436.1771      -1.12398       15.7935      0.410319       3.47435     -0.669247       2.18889       2.77636       2.90762       2.88621       2.66272       2.49066
  16  10 2228.5190    0.9976  0.7822 10.5012  0.0000       5.76907  0.0308   0.0254   0.0559    0.1090   0.0000       1.01761   438.8883      -2.70666       16.0026       2.54353      -6.78907     -0.272407       2.35601       3.05693       3.29035       3.44108       3.08148       2.76338
  16  11 2372.7401    1.3368  0.8575 11.0072 -0.0001       4.46551  0.0328   0.0328   0.0627    0.1179   0.0000      0.932812   437.0242     -0.940347       15.6165       1.76594      -4.21446      -3.83651       2.54753       3.24425       3.46637       3.67200       3.65383       3.32913
  16  12 2514.9236    1.8443  0.9235 11.2394  0.0000       3.53890  0.0325   0.0437   0.0665    0.1471   0.0000      0.810850   438.6073      -4.75724       10.7135       7.08093       3.20837      -2.21549       2.72878       3.60495       3.67643       3.73587       3.47384       2.99992
  16  13 2657.0133    2.2739  0.8883 12.1723  0.0000       3.78327  0.0329   0.0557   0.0616    0.1105   0.0000      0.897237   440.8398       3.74746       13.8658       2.38485      -5.61634      -1.33722       2.45789       3.27436       3.34059       3.60166       3.26772       3.01811
  16  14 2799.5884    3.0036  0.8405 12.4884  0.0000       2.67894  0.0289   0.0739   0.0599    0.1228   0.0000      0.847122   438.5660      -3.48175       12.5593       6.74451       6.04598      -3.66068       2.17763       2.86560       2.87366       2.85739       2.75101       2.45978
  16  15 2941.7533    3.6750  0.7531 13.1974  0.0000       1.70539  0.0294   0.0938   0.0530    0.1122   0.0000      0.898782   440.6559      0.178975       15.1291     -0.625810       3.31711      -5.72479       2.57389       3.39071       3.68991       3.87956       3.32466       2.89987
  16  16 3083.4745    3.9864  0.8290 13.3710  0.0000       1.06334  0.0309   0.0989   0.0589    0.1273   0.0000      0.902288   438.4110       3.61772       12.7999      0.419809     -0.491902      -2.32862       2.25966       2.93161       2.97375       3.05921       2.88559       2.66925
  16  17 3224.9774    3.6609  1.0709 13.4013  0.0000      0.542135  0.0397   0.0861   0.0747    0.1412   0.0000      0.876616   440.1048       2.37852       16.5832       1.95901      0.466470      -11.2754       2.83003       3.54865       3.71489       3.95353       3.76768       3.36180
  16  18 3366.2901    3.3045  1.5556 12.8247  0.0000      0.524903  0.0500   0.0672   0.0918    0.1376   0.0000      0.606423   434.4223       2.13873       2.86615      -1.53249       8.35192      -10.7159       3.46593       4.44452       4.61517       4.70647       4.29248       3.95180
  16  19 3507.8543    2.8201  2.4951 12.3678  0.0000    0.00417397  0.0665   0.0464   0.1206    0.0896   0.0000      0.315605   436.2507       5.02854       5.82924       3.74995     -0.317727     -0.629808       4.45610       5.54106       5.84703       6.05171       5.59218       5.13529
  16  20 3649.9529    2.3176  3.8061 11.5887  0.0000      0.675840  0.0842   0.0306   0.1467    0.0711   0.0000      0.160268   426.8379       14.4992       19.2807       3.65394       6.68452       3.39868       5.47157       7.08968       7.30949       7.45206       7.22192       6.55055
  16  21 3791.7281    1.9304  5.6750 11.0636  0.0000      0.460318  0.1071   0.0217   0.1913    0.0566   0.0000      0.108223   444.7621       13.8797       16.9868       1.17222      -4.52260      -4.54418       7.01548       9.21009       9.47479       9.66637       8.89551       8.24488
  16  22 3934.0317    1.5998  7.3437 10.8860  0.0000      0.560820  0.1295   0.0170   0.2410    0.0448   0.0000     0.0891659   448.1648       9.11210      -11.1944      -8.60703      -14.7400       6.53510       8.42784       10.6800       11.4315       11.4064       11.0156       10.0877
  16  24 4218.2853    1.1340 12.8939 10.4938 -0.0001      0.432613  0.2365   0.0120   0.4187    0.0398   0.0000     0.0785473   441.8146       4.48477       36.0407      -4.93501       26.0146      -6.60828       13.4048       17.0865       18.0835       18.5613       17.8691       16.1245
  16  26 4503.4366    0.7629 17.2946 10.3672  0.0003     0.0937461  0.4182   0.0086   0.6365    0.0295   0.0000      0.102691   449.4474      -22.3256       44.8643      -71.5418      -2.11724       56.3153       19.9155       26.1752       27.9147       28.5366       26.1098       24.4138
  17   5 1493.5107    0.1457  0.1084 10.0254  0.0000       3.92640  0.0185   0.0115   0.0260    0.0327   0.0000       27.6597   440.2889     0.0612720       18.6562      -1.16450     -0.589675     -0.385044       1.62989       1.86870       2.51916       3.22272       2.96418       2.66988
  17   6 1657.0653    0.2493  0.2348  9.9775  0.0000       30.0989  0.0177   0.0123   0.0401    0.0419   0.0000       7.92133   437.2636      -2.89750       16.0131     -0.376184      -4.12204      0.300710       1.67955       1.70469       1.95641       2.12459       2.09682       1.68803
  17   7 1812.0217    0.4040  0.3279 10.0195  0.0000       10.4484  0.0176   0.0153   0.0370    0.0488   0.0000       2.89759   438.1443      -2.26561       12.0466      -5.29263       1.91702       2.92230       1.32957       1.69037       1.88737       1.81227       1.83681       1.61073
  17   8 1963.3820    0.5533  0.4114 10.0739  0.0000       9.50844  0.0197   0.0179   0.0386    0.0603   0.0000       1.90246   436.1089       4.79910       17.3383       1.16150       1.27547       1.74929       1.58867       1.87018       1.98256       2.11289       1.99575       1.93423
  17   9 2113.0476    0.7199  0.6728 10.0626  0.0005       7.34424  0.0262   0.0191   0.0540    0.0895   0.0000       1.25636   441.8681       1.72336       13.0049      -1.85852     -0.851358      -3.71697       1.83197       2.44749       2.57431       2.64855       2.67384       2.37315
  17  10 2260.3672    1.0684  0.8062 10.4314  0.0000       3.26506  0.0278   0.0260   0.0603    0.1208   0.0000      0.953014   438.6726      -1.74898       10.6639      -1.32875       1.90776      -4.30609       2.06216       2.63010       2.79175       2.81683       2.66142       2.40917
  17  11 2405.0649    1.4139  1.0739 10.9597  0.0000       3.09674  0.0382   0.0308   0.0693    0.1367   0.0000      0.838800   442.4433       2.19766       12.4287      -4.30487       4.93043      0.473898       2.52616       2.99759       3.32837       3.40421       3.11011       3.05265
  17  12 2548.1085    1.8787  0.9749 11.5832 -0.0025       2.28356  0.0346   0.0417   0.0639    0.1214   0.0000      0.842501   435.5532      0.983993       18.8786      -1.29009     -0.559765     -0.773032       2.35671       2.92056       3.15317       3.27676       3.21460       2.72212
  17  13 2691.0799    2.4520  0.9493 11.9884  0.0000       2.88034  0.0321   0.0547   0.0641    0.1321   0.0000      0.750537   438.2184       5.45211       13.1537      -1.01146      0.321775     -0.112629       2.29327       3.04340       3.32233       3.35288       3.01578       2.89185
  17  14 2834.3738    3.1811  0.8265 12.4801  0.0000       2.88583  0.0286   0.0739   0.0549    0.1265   0.0000      0.762768   433.0075       3.64552       14.7847       3.39840      -4.46963      -7.96828       2.10113       2.65780       2.78271       2.84072       2.80550       2.48579
  17  15 2977.2708    3.7877  0.8004 13.0775  0.0000       3.37346  0.0284   0.0926   0.0554    0.1167   0.0000      0.833790   438.0681     0.0925539       14.3422      0.280696      -1.20690     0.0923181       2.19617       2.90544       3.10818       3.25161       3.02716       2.88395
  17  16 3119.3832    4.0088  0.8674 13.6188  0.0000       1.37401  0.0320   0.0983   0.0594    0.1046   0.0000      0.908569   437.1961       2.87281       12.4331      -1.17399       2.17812      -5.35092       2.28143       2.84045       2.78440       3.03705       2.80210       2.76973
  17  17 3261.4427    3.8159  1.2493 13.1859 -0.0001       1.71251  0.0432   0.0817   0.0762    0.1487   0.0000      0.715936   441.4127       4.71479       25.3910      -2.07241      -3.97030      -1.33736       2.84413       3.64335       3.65153       3.80189       3.62365       3.37434
  17  18 3403.5119    3.2694  1.9563 12.5192  0.0000       1.47345  0.0526   0.0578   0.1020    0.1210   0.0000      0.401824   435.2727      -4.11079       12.2771      -3.94841       4.82172      -4.32533       3.35720       4.33098       4.55854       4.78722       4.41760       4.16075
  17  19 3545.6569    2.7358  2.6510 11.9309  0.0000       1.01834  0.0639   0.0423   0.1171    0.1054   0.0000      0.269711   435.2836       1.77517       6.97363      0.669251     -0.524244       7.84444       4.06994       5.29230       5.51116       5.61891       5.32346       4.98009
  17  20 3688.0920    2.2575  4.3787 11.3231  0.0000      0.689960  0.0847   0.0274   0.1567    0.0712   0.0000      0.138402   446.9472       2.42454       6.19217       2.89776       6.16049     -0.301569       5.39010       6.64415       7.22704       7.48892       6.91687       6.35862
  17  22 3972.8531    1.5566  7.8756 10.7621  0.0000      0.420095  0.1307   0.0156   0.2444    0.0431   0.0000     0.0789062   450.8671       5.72752       37.0092     -0.238649      -7.76511      -9.00744       7.86130       10.2498       10.8391       11.2245       10.4514       9.69797
  17  23 4115.5171    1.2881 10.6262 10.6117  0.0000      0.379532  0.1804   0.0127   0.3317    0.0380   0.0000     0.0744775   441.8532       14.0106       23.5424      0.636256      -13.3409      -24.3369       10.1488       13.1672       14.0067       14.5848       13.9479       12.6046
  17  24 4257.9755    1.1133 13.7804 10.4550  0.0000      0.314262  0.2420   0.0108   0.4336    0.0363   0.0000     0.0730711   430.5101       21.1051       20.0368      -4.08764      -4.61821       1.53501       12.5065       16.2382       17.3302       17.8296       17.1934       15.4862
  17  25 4400.1092    0.8735 16.2423 10.4355  0.0000      0.152398  0.3599   0.0087   0.5647    0.0307   0.0000     0.0988340   423.0259     -0.690773      -22.7115       12.2660       18.8693      -27.3541       16.7531       21.6793       23.0794       23.7385       22.2316       20.6984
  18   4 1341.5256    0.0967  0.0750 10.0648  0.0000       27.2875  0.0274   0.0117   0.0282    0.0300   0.0000       91.0644   438.8981      -2.10340       18.0500      0.680009      -1.85388      -1.39154       1.60278       2.09026       2.80208       2.03446       2.25461       2.04741
  18   5 1518.7257    0.1706  0.1492 10.0536  0.0000       12.7028  0.0185   0.0109   0.0279    0.0335   0.0000       20.0297   438.5308       1.43827       16.7885      -1.27432    -0.0357646      0.544326       1.49294       1.84708       1.90078       2.24769       1.99725       1.60650
  18   6 1683.6471    0.2729  0.2870  9.9304  0.0000       9.66204  0.0182   0.0117   0.0410    0.0410   0.0000       5.38835   437.2375      -1.42937       14.4871      -1.00144      -4.37912     -0.906933       1.43847       1.89133       1.90003       2.05534       1.84919       2.03631
  18   7 1840.0130    0.4030  0.3529  9.8803  0.0000       11.8575  0.0179   0.0142   0.0374    0.0529   0.0000       2.61288   437.5531      -2.96040       15.4317      -1.67210      -3.07288       1.97084       1.50157       1.95283       2.05291       2.13587       1.81155       1.86055
  18   8 1992.9316    0.6051  0.5132  9.9609  0.0000       8.38001  0.0211   0.0179   0.0446    0.0719   0.0000       1.45928   439.6120     0.0934396       14.4522      0.849656      -5.19285      0.782940       1.46876       2.00551       1.93957       2.18335       2.03299       1.92755
  18   9 2143.7812    0.8385  0.5537 10.3179  0.0000       7.31097  0.0210   0.0232   0.0436    0.0819   0.0000       1.19130   438.5825       2.69675       11.7892      0.552668      -3.64877       3.06070       1.63933       2.06317       2.25100       2.34859       2.02645       2.05294
  18  10 2291.7584    1.1545  0.7865 10.7018  0.0000       5.64949  0.0277   0.0281   0.0546    0.1111   0.0000      0.932454   437.0498      -3.39936       16.0096      -1.06174      -1.18629      -3.59346       1.94842       2.46471       2.63224       2.73626       2.52672       2.30525
  18  11 2436.8851    1.5788  0.8547 11.1595  0.0002       3.23207  0.0303   0.0360   0.0552    0.1177   0.0000      0.843555   442.2761       3.10681       12.8051       2.14460     -0.543677      -1.14380       2.01259       2.57553       2.75647       2.74409       2.56914       2.55538
  18  12 2580.9014    2.0581  0.8757 11.7519  0.0000       3.49070  0.0289   0.0469   0.0585    0.1169   0.0000      0.803075   442.9604       4.21045       11.1734      -2.31239       6.26198       1.17952       1.97434       2.52314       2.79265       2.85542       2.72711       2.39353
  18  13 2724.7491    2.6695  0.8120 12.4578  0.0000       2.42049  0.0289   0.0624   0.0553    0.1048   0.0000      0.828304   440.7239       3.08720       12.4968      -2.43719       5.22165      -3.04780       1.87438       2.47858       2.34969       2.61011       2.51403       2.42443
  18  14 2868.6769    3.5097  0.7857 12.5947  0.0000       2.69993  0.0260   0.0815   0.0506    0.1199   0.0000      0.728928   439.3823     -0.401050       13.8407       1.01135       2.43035      -9.99975       1.82410       2.37025       2.47393       2.57801       2.38671       2.38218
  18  15 3012.1814    4.1009  0.7815 13.0448  0.0000       1.66330  0.0256   0.0960   0.0519    0.1140   0.0000      0.842602   437.9648       1.10834       13.1427       1.07501      0.289695      -3.97466       1.72509       2.12625       2.43308       2.54218       2.37695       2.19157
  18  16 3154.7691    3.9738  1.0547 13.2660  0.0000      0.461441  0.0349   0.0846   0.0670    0.1284   0.0000      0.749041   437.9939       5.62617       11.9790      -2.26078      -5.05346      -3.13886       2.13790       2.94749       2.96067       3.14302       2.88823       2.79943
  18  17 3297.3958    3.6113  1.4218 13.1259  0.0000       1.31397  0.0424   0.0704   0.0844    0.1098   0.0000      0.556026   433.1075       3.67377       12.4536       1.17583      -2.54514      -1.89344       2.57927       3.27842       3.43492       3.64909       3.59685       3.28474
  18  18 3440.0585    3.0153  2.1545 12.4176  0.0000       1.24932  0.0569   0.0501   0.1025    0.1028   0.0000      0.370417   439.4884     -0.337645       15.3879      -3.64537       5.50545       2.94074       3.31679       4.33506       4.66077       4.87567       4.50361       4.24080
  18  19 3582.6814    2.5838  3.1585 11.8186  0.0000      0.663212  0.0710   0.0366   0.1259    0.0899   0.0000      0.216547   433.1996     0.0178338       5.91712      0.459028       2.29324      -2.83279       4.31386       5.51380       5.78080       5.98461       5.89595       5.44377
  18  20 3725.5568    2.1364  4.7764 11.2864  0.0000      0.514220  0.0898   0.0248   0.1653    0.0642   0.0000      0.125777   434.3358      -11.2728       14.7828      -5.96361       5.69959      -6.15534       5.37922       6.85140       7.21604       7.59318       7.18501       6.66809
  18  21 3868.3812    1.8198  6.8553 10.8287  0.0000      0.475908  0.1122   0.0178   0.2049    0.0493   0.0000     0.0814813   435.4987       13.6706       9.70697      -9.09496      -2.75484      0.689488       6.33863       8.41327       8.81689       9.13668       8.74912       8.09218
  18  22 4011.1781    1.4802  8.5195 10.7068  0.0000      0.300109  0.1375   0.0142   0.2575    0.0401   0.0000     0.0740478   431.3579       16.0026       23.8593      -6.18226      -3.87657       3.16064       7.83735       10.0199       10.9939       11.1702       10.8298       9.88192
  18  23 4154.7631    1.2329 11.7182 10.4915 -0.0008      0.458880  0.1918   0.0114   0.3553    0.0372   0.0000     0.0732424   446.6995      -17.2545       30.1872       18.9192       12.3528      -7.77297       9.81215       12.8713       13.8956       14.0972       13.5959       12.6467
  18  25 4441.4322    0.8500 16.8349 10.4058  0.0006      0.503442  0.3457   0.0088   0.5600    0.0291   0.0000     0.0902693   434.0270      -42.6226      -11.2923       34.6377       41.0848      -41.4433       15.4406       19.7359       21.7033       21.8787       20.9033       19.1937
  19   6 1709.3894    0.3227  0.2091  9.9483  0.0000       10.6803  0.0140   0.0150   0.0302    0.0394   0.0000       4.94007   438.0996     -0.522110       18.3563      0.851815      -2.57395     -0.699639      0.956504       1.39881       1.33867       1.38857       1.32143       1.21711
  19   7 1867.3493    0.4198  0.3872 10.0024  0.0000       13.4821  0.0211   0.0142   0.0379    0.0515   0.0000       2.54797   435.2962      -2.31506       15.0087      -1.20151      -3.95337     -0.595854       1.72307       2.53637       2.58230       2.74087       2.41621       2.52653
  19   8 2021.8161    0.6333  0.5052 10.1946  0.0000       9.65381  0.0222   0.0180   0.0410    0.0653   0.0000       1.55052   439.3223     -0.451241       15.4470      -3.59680     -0.277231       1.80926       1.50995       2.13474       2.08604       2.25011       2.16268       2.04673
  19   9 2173.8249    0.9078  0.7453 10.2231  0.0000       6.19039  0.0252   0.0217   0.0535    0.0954   0.0000       1.00395   437.5852       4.01674       15.2655      -4.14210      -1.59367       3.19049       1.59779       2.11772       2.21108       2.51719       2.42874       2.24257
  19  10 2322.4213    1.1686  0.8316 11.0107  0.0000       5.03304  0.0328   0.0275   0.0579    0.0949   0.0000       1.00032   435.1243    -0.0808475       13.2830      -3.89142      -4.47401      -1.30129       2.55258       3.60670       3.62126       3.94023       3.60807       3.08399
  19  11 2468.2319    1.6628  0.9476 11.3180  0.0000       3.51422  0.0312   0.0361   0.0614    0.1191   0.0000      0.819718   440.8131      -3.95871       9.09645       3.33679      -4.26125      -3.20824       1.90558       2.50211       2.69568       2.74664       2.68488       2.59554
  19  12 2613.1293    2.0916  1.0369 11.8246  0.0000       4.19166  0.0331   0.0449   0.0664    0.1303   0.0000      0.844553   440.2605      -1.73224       18.0264      -3.33619      -7.05198      -1.53643       2.01082       2.58321       2.72884       2.82624       2.76546       2.61587
  19  13 2757.9552    2.7120  0.9711 12.4636  0.0000       1.12038  0.0325   0.0584   0.0603    0.1146   0.0000      0.808892   434.3810     -0.899779       16.1692       5.98656      -3.65179      -1.88494       2.01305       2.53529       2.60942       2.78459       2.60680       2.60824
  19  14 2902.5558    3.3891  0.7630 13.2519  0.0000       1.38262  0.0261   0.0811   0.0523    0.0861   0.0000      0.861509   439.9248       1.82982       14.5236      -1.06343       3.31288      -3.46903       1.68575       2.01298       2.43075       2.38202       2.25821       2.19682
  19  15 3046.5700    3.9311  0.9320 13.1436  0.0003       1.49504  0.0314   0.0832   0.0562    0.1190   0.0000      0.779230   439.7305       1.97158       12.6558     -0.437239      -2.18677      -2.22433       1.88641       2.48488       2.55989       2.72193       2.56490       2.50072
  19  16 3189.8003    3.9458  1.1059 13.4240  0.0000      0.558326  0.0366   0.0807   0.0671    0.1131   0.0000      0.772372   443.3782      0.538768       10.3924       4.50272      -5.16754      -1.71362       2.15180       2.74211       2.84601       3.18985       2.79347       2.75520
  19  17 3332.9064    3.4560  1.6556 12.9606  0.0000      0.903708  0.0476   0.0595   0.0851    0.0935   0.0000      0.459119   433.2205       1.82758       14.8759     -0.171101      -7.30322      -5.39832       2.73842       3.66945       3.80682       3.93832       3.90515       3.53987
  19  18 3476.2200    2.8256  2.3095 12.5469  0.0000       1.02282  0.0624   0.0439   0.1048    0.0785   0.0000      0.342990   435.4889      -4.74465       8.49112       1.73510      0.678493      -6.63623       3.30366       4.35230       4.65810       4.95403       4.55801       4.28151
  19  19 3619.5855    2.4716  3.4466 11.7305  0.0001       1.11059  0.0727   0.0327   0.1308    0.0790   0.0000      0.194330   431.2105       12.3159       11.3337      -5.97029      -3.95625       3.38157       4.14680       5.33481       5.72930       6.01222       5.90273       5.45292
  19  20 3762.6730    2.0280  5.1030 11.2029  0.0000      0.495282  0.0934   0.0227   0.1697    0.0601   0.0000      0.124311   439.1225       5.27581       37.9185      -4.16797      -4.38042      -13.8207       5.33636       6.85109       7.13498       7.28091       7.15205       6.81154
  19  21 3905.9103    1.7115  7.3500 10.7966  0.0000      0.254533  0.1192   0.0161   0.2141    0.0449   0.0000     0.0781836   443.5599       13.8459       25.5010      -2.63119       7.01123      -1.71986       6.48949       8.65336       9.18054       9.35011       9.18299       8.45530
  19  22 4049.4330    1.4065  9.3601 10.6797  0.0000      0.309829  0.1503   0.0131   0.2738    0.0366   0.0000     0.0724020   434.7141      -8.38667       29.3501       13.0547      -3.70385      -4.08346       7.75705       10.0827       10.7853       11.0456       10.7682       10.0642
  19  23 4192.4498    1.2254 13.0027 10.4018  0.0000      0.129214  0.2144   0.0101   0.3623    0.0358   0.0000     0.0682431   435.4339      -3.47158       39.4996       21.3775       15.8752       3.29347       10.1464       12.9791       14.2577       14.4970       14.0263       13.0826
  19  24 4335.6823    0.9765 14.9837 10.4358 -0.0018    -0.0178911  0.2873   0.0085   0.4696    0.0302   0.0000     0.0834095   443.6110      -2.88197       41.9252       10.7783      -11.2377       16.1995       12.3206       16.0801       17.2165       17.9301       17.2792       16.2218
  20   4 1386.4830    0.1127  0.0556 10.0716  0.0000       22.2398  0.0163   0.0128   0.0184    0.0284   0.0000       78.7543   438.5531      -1.30173       20.6291      -2.26572      0.387570       2.71644       1.20560       1.46137       1.54942       1.35197       1.48673       1.46424
  20   5 1566.5637    0.2094  0.1831  9.9848  0.0000       1.70982  0.0134   0.0108   0.0308    0.0332   0.0000       10.9554   438.3242     -0.677256       17.7854      -3.15648      -3.31765       2.19631      0.977387       1.20754       1.36962       1.43467       1.40975       1.35011
  20   6 1734.1950    0.3417  0.2496  9.9227  0.0000       13.7888  0.0148   0.0134   0.0282    0.0413   0.0000       3.57896   439.4506      -1.78244       15.4942    -0.0878649      -4.49874      -1.08694       1.01928       1.27629       1.26209       1.47345       1.39718       1.31600
  20   7 1893.9286    0.4758  0.4558  9.9599  0.0000       9.32846  0.0193   0.0143   0.0416    0.0567   0.0000       1.87457   439.8364     -0.106178       12.9012      -2.40079      -3.49884      -1.46711       1.31145       1.55302       1.76114       1.92328       1.92506       1.74919
  20   8 2050.1084    0.6543  0.5202 10.1708  0.0000       8.27398  0.0203   0.0179   0.0429    0.0689   0.0000       1.37949   437.5375      -3.40833       16.9423      0.151904      -5.87920       4.04111       1.47779       1.78350       1.75304       1.89162       1.84715       1.89593
  20   9 2203.2337    0.9348  0.7136 10.7006  0.0000       6.84331  0.0256   0.0229   0.0504    0.0824   0.0000       1.12359   439.5128       2.95699       14.0959      -4.01731      -2.42994       1.53185       1.59934       2.04076       2.15991       2.41047       2.07868       2.14117
  20  10 2352.4949    1.2962  0.9151 10.9508  0.0000       4.51992  0.0286   0.0281   0.0595    0.1031   0.0000      0.833159   438.6984      -2.02398       16.5523      -3.83920      -1.75538       2.51040       1.71148       2.22016       2.38981       2.41093       2.51054       2.37668
  20  11 2499.0501    1.7865  0.9189 11.4706  0.0000       4.49376  0.0299   0.0382   0.0560    0.1127   0.0000      0.814289   437.4687       6.72770       18.0242       1.66597     -0.281239      -2.23490       1.74576       2.16904       2.43337       2.43802       2.43842       2.31815
  20  12 2644.9237    2.3598  0.8395 11.8627  0.0000       2.55445  0.0262   0.0511   0.0527    0.1179   0.0000      0.717658   438.7285       1.56072       14.6558     -0.835002      -5.39611      -4.04866       1.64756       2.08205       2.28773       2.36515       2.24470       2.23427
  20  13 2790.7864    2.8443  0.9446 12.6248  0.0000       3.78669  0.0291   0.0603   0.0599    0.0998   0.0000      0.930402   432.6676      -1.45781       12.4892      -3.78066      0.590921     -0.959550       1.72687       2.22774       2.33297       2.51543       2.31652       2.29140
  20  14 2935.9151    3.6164  0.7316 13.3072  0.0000      0.194488  0.0243   0.0862   0.0491    0.0850   0.0000      0.924172   438.0472      0.798939       15.2432      -2.40240      -1.40654      -2.56629       1.58936       2.02413       2.10641       2.13722       2.07449       2.02481
  20  15 3080.4770    4.0235  0.8730 13.2070  0.0000      0.809503  0.0274   0.0868   0.0539    0.1173   0.0000      0.715329   439.0966     -0.534675       12.2773      -2.48517       5.61553      -4.18328       1.80841       2.24242       2.27192       2.39540       2.41817       2.25533
  20  16 3224.3372    3.8729  1.2515 13.2039  0.0000    -0.0800409  0.0398   0.0739   0.0717    0.1250   0.0000      0.664413   438.8161       2.05857       11.6312      -1.64469      -5.72432     -0.858062       2.40099       3.13126       3.33143       3.40804       3.37047       3.02517
  20  17 3368.1297    3.3142  1.7736 12.8425  0.0000      0.774662  0.0483   0.0538   0.0862    0.0847   0.0000      0.376551   436.4629       4.21964       14.9488      -6.91973      -3.17434      -3.41982       2.67801       3.38505       3.72234       3.91242       3.69912       3.49960
  20  18 3512.0948    2.7783  2.6414 12.3125  0.0000       1.55836  0.0623   0.0389   0.1086    0.0670   0.0000      0.262283   430.0452      -5.22523       16.1255      -4.63091      -2.30749      -9.70256       3.40578       4.42311       4.59284       4.80317       4.74669       4.40996
  20  19 3655.8935    2.2981  3.8357 11.7897  0.0000       1.08744  0.0770   0.0282   0.1389    0.0597   0.0000      0.176450   444.4807       7.63762       14.4147       1.56947       1.84063      -2.26353       4.16665       5.19639       5.77839       6.06514       5.91353       5.43362
  20  20 3799.5487    1.9484  5.6280 11.1178  0.0000      0.676072  0.0951   0.0196   0.1745    0.0510   0.0000      0.106242   445.2325       14.4423       18.1607      -3.44522      -8.64198     0.0916784       4.94736       6.46921       6.95897       7.26657       6.93333       6.77094
  20  21 3943.2901    1.6360  7.8583 10.7930 -0.0002      0.359229  0.1208   0.0148   0.2263    0.0410   0.0000     0.0761713   435.2357      -2.93529       22.2577      -9.40525       1.50680       4.46252       6.35372       8.37475       8.85310       9.42079       9.09090       8.43934
  20  22 4087.0346    1.3622 10.5558 10.6249  0.0002      0.245881  0.1608   0.0118   0.2999    0.0347   0.0000     0.0669251   439.4188       7.81681       11.2637       25.0930      -13.7335      -8.89221       7.86029       10.0155       11.1903       11.4334       11.2977       10.5505
  20  23 4230.8604    1.1655 12.7054 10.4743  0.0000      0.189377  0.2093   0.0097   0.3576    0.0331   0.0000     0.0692494   434.6298       18.8872       22.6719       4.81378       6.43870       7.69691       9.37484       12.2141       13.3905       13.4828       13.1869       12.2930
  20  24 4374.7678    0.9170 15.4499 10.4689 -0.0014      0.129924  0.3009   0.0081   0.4809    0.0291   0.0000     0.0879084   432.0710      -7.58077       24.2676      -22.5649       3.54260       34.2787       12.0681       15.6610       17.2268       17.6437       16.9293       16.2332
  21   4 1408.0991    0.1149  0.0789 10.1082  0.0000       33.2467  0.0169   0.0112   0.0251    0.0287   0.0000       64.6960   440.1971      -2.25847       19.0691     -0.664317      -3.85007       2.60067       1.00120       1.44169       1.48373       1.49973       1.57219       1.45487
  21   5 1589.2786    0.2353  0.1249 10.0778  0.0000       20.0315  0.0119   0.0138   0.0236    0.0323   0.0000       11.8951   439.8596      -1.30509       18.4288     -0.737321      -4.61738       1.72031      0.883154      0.846345       1.18403       1.31669       1.10057       1.20813
  21   6 1758.2188    0.3612  0.2858  9.9724  0.0000       14.5042  0.0153   0.0131   0.0306    0.0421   0.0000       3.58652   439.5594       1.32431       17.7296       1.04024      -2.67467   -0.00688553       1.00158       1.28397       1.36683       1.50020       1.56690       1.31018
  21   7 1919.9023    0.5214  0.4211  9.9922  0.0000       10.6253  0.0183   0.0152   0.0354    0.0541   0.0000       1.72523   436.5119      0.612682       15.8373      -3.60688      -2.92834      0.595299       1.13390       1.51044       1.58983       1.70805       1.62635       1.48220
  21   8 2077.8334    0.6989  0.5488 10.3080  0.0000       8.90656  0.0205   0.0182   0.0431    0.0663   0.0000       1.37873   440.0812     -0.846447       16.7652      -4.11058      -3.62676       2.00863       1.41214       1.75945       1.91345       1.97280       1.83925       1.81653
  21   9 2231.9965    0.9955  0.7742 10.6397  0.0000       7.03310  0.0270   0.0223   0.0502    0.0874   0.0000      0.994251   440.1359      -2.23818       16.2743       4.60530       1.24174      0.518742       1.52590       2.04727       2.04378       2.17906       2.20828       1.95087
  21  10 2382.0026    1.4558  0.8389 10.9669  0.0000       4.87290  0.0248   0.0315   0.0548    0.1036   0.0000      0.804361   438.7629      -3.90382       13.2526       2.11337      -1.07570     -0.469183       1.51318       1.98309       2.02210       2.25771       2.08972       2.01556
  21  11 2529.3683    1.8942  0.9726 11.5518  0.0000       3.07265  0.0297   0.0384   0.0586    0.1080   0.0000      0.744210   439.2853       3.42339       16.0665      0.221081      -2.50226      0.310759       1.61366       2.12722       2.19217       2.33175       2.29133       2.29220
  21  12 2676.2827    2.3966  0.8930 12.3384  0.0000       3.34115  0.0276   0.0516   0.0564    0.1007   0.0000      0.769440   439.1805     -0.671521       12.8747       1.14434      0.408602    -0.0603020       1.66438       2.05625       2.23808       2.50093       2.33764       2.26100
  21  13 2822.9674    2.9992  0.8261 12.8831  0.0000       2.55291  0.0276   0.0654   0.0508    0.0988   0.0000      0.810024   436.6503     0.0547047       16.0199      -1.34741      -6.75020      -1.16025       1.64599       2.15970       2.36655       2.36591       2.31506       2.18815
  21  14 2968.9054    3.8094  0.8140 13.1522  0.0015       1.33830  0.0253   0.0832   0.0513    0.1001   0.0000      0.832615   438.7693      0.907925       15.3360       1.11965       4.66657      0.383520       1.45214       1.98447       1.97361       2.22269       2.07569       2.08736
  21  15 3113.9010    3.9424  0.9774 13.3227  0.0000      0.574744  0.0298   0.0807   0.0585    0.1083   0.0000      0.709239   440.7639       1.74439       15.0089       1.49363      -1.82154      -2.40947       1.75166       2.09829       2.21915       2.34209       2.32513       2.23909
  21  16 3258.5061    3.7343  1.2760 13.3241  0.0064       1.11935  0.0397   0.0707   0.0727    0.1005   0.0000      0.663596   439.2032       4.91054       18.1820       1.57788     -0.708440      0.271286       2.09050       2.70307       2.97675       3.28773       2.93800       2.85564
  21  17 3402.9191    3.1871  1.7562 12.9496  0.0000       1.33653  0.0491   0.0519   0.0851    0.0738   0.0000      0.481379   436.1406      0.692499       17.6966       1.57077      -1.84054      -5.29833       2.47026       3.26139       3.43360       3.50998       3.52677       3.36659
  21  18 3547.2983    2.7041  2.8924 12.1172  0.0000      0.823658  0.0628   0.0345   0.1094    0.0636   0.0000      0.235886   436.7516     -0.388779       15.1504      -5.82903      -2.65873       1.34955       3.20650       4.09245       4.33129       4.60288       4.58050       4.33365
  21  19 3691.6910    2.2528  4.2545 11.3719  0.0000      0.628959  0.0772   0.0239   0.1369    0.0587   0.0000      0.134396   444.4575       5.70315       14.8108     0.0328047      -10.2852      -6.95628       3.87163       5.06573       5.33029       5.71639       5.49190       5.25209
  21  20 3835.9271    1.8682  6.3419 10.9899  0.0000      0.494974  0.1001   0.0175   0.1825    0.0459   0.0000     0.0873398   429.1894       4.47301       7.06395       3.96980      0.903723      -5.06574       5.13333       6.44656       6.97034       7.35188       7.15776       6.87268
  21  21 3979.8727    1.5548  8.5571 10.7474  0.0000      0.247891  0.1279   0.0133   0.2393    0.0369   0.0000     0.0718512   429.4364      -5.55549       18.2386       22.4861       2.62459      -6.70707       6.23216       8.12203       8.64821       9.06260       8.80400       8.31916
  21  22 4124.0088    1.3080 11.0162 10.5593 -0.0004      0.155107  0.1698   0.0110   0.3064    0.0345   0.0000     0.0667846   410.3641       27.5083       29.6704       4.60199      -10.9122      -22.2944       7.83444       10.0861       11.1803       11.4427       11.2138       10.5957
  21  23 4268.1182    1.0805 13.8954 10.4508  0.0000     0.0326620  0.2392   0.0086   0.3978    0.0310   0.0000     0.0743716   436.1351     -0.520092      -4.47382      -1.31115       46.9110      -26.8527       9.84137       12.8440       13.8855       14.3551       14.1008       13.4149
  22   4 1429.1368    0.1240  0.1001 10.0745  0.0000       15.0765  0.0168   0.0102   0.0281    0.0277   0.0000       43.5671   438.6904     -0.671036       18.9363     -0.332477      -1.86099     -0.357386      0.953458       1.19717       1.50442       1.60288       1.31733       1.40193
  22   5 1611.3564    0.2417  0.1799 10.0272  0.0000       22.0914  0.0180   0.0117   0.0266    0.0333   0.0000       9.17910   438.7271      -1.23889       22.4134     -0.381447      -4.45400       1.18620       1.56461       2.38236       2.20848       2.69576       2.05080       2.15320
  22   6 1781.5875    0.3821  0.3098  9.9099  0.0000       17.9886  0.0151   0.0133   0.0329    0.0432   0.0000       3.24497   439.1090      0.427344       17.3605       1.03405      -3.64667       1.35301      0.898417       1.28240       1.33570       1.39144       1.42104       1.42476
  22   7 1945.1127    0.5587  0.4567  9.9142  0.0000       7.43033  0.0182   0.0153   0.0373    0.0604   0.0000       1.52653   438.9381    -0.0829233       14.6986      -2.49439      -2.53831     -0.334219       1.24647       1.47946       1.51794       1.47031       1.58509       1.60669
  22   8 2104.8545    0.7497  0.6771 10.3572  0.0000       7.23461  0.0241   0.0178   0.0478    0.0725   0.0000       1.17923   440.2137      -1.76004       14.8470     -0.506629      -6.76496      -4.18096       1.37006       1.73830       1.82092       1.92129       1.94456       1.87902
  22   9 2260.0752    1.0773  0.7659 10.7835 -0.0001       5.35040  0.0256   0.0236   0.0496    0.0868   0.0000      0.947568   437.8003      0.976789       17.6209      -1.39852      -2.83572      0.138529       1.47400       1.89016       2.01792       2.06214       2.10790       1.98810
  22  10 2410.9344    1.4365  0.8888 11.1524  0.0000       4.15940  0.0285   0.0299   0.0530    0.1028   0.0000      0.827461   438.1601      -3.31887       11.1974      -2.15275      0.905843      -5.66352       1.55316       2.02180       2.23466       2.36215       2.11621       2.07104
  22  11 2559.2459    1.9894  0.9463 11.6447  0.0000       2.43750  0.0282   0.0396   0.0561    0.1100   0.0000      0.741106   438.5507       3.35706       16.9570       1.34854      -2.44448    0.00191262       1.50418       2.05705       2.17140       2.36381       2.24799       2.16640
  22  12 2707.1148    2.5770  0.8883 12.3040  0.0000       2.11741  0.0266   0.0534   0.0527    0.1033   0.0000      0.790736   439.0085       2.26630       15.0627       1.26612      -3.98501      -1.94582       1.48641       1.91210       2.07683       2.22057       2.12061       2.04418
  22  13 2854.7395    3.3445  0.8196 12.6930  0.0000      0.829747  0.0247   0.0698   0.0492    0.1103   0.0000      0.695270   441.0264       3.04158       13.0451      -4.24958       3.85090      0.124741       1.39189       1.78184       1.96713       2.11917       2.11798       1.94735
  22  14 3001.4286    3.9050  0.8348 13.1887  0.0000       2.32152  0.0256   0.0817   0.0477    0.1014   0.0000      0.666471   436.2261      -2.27801       11.3426       1.16038      -2.63988     -0.601869       1.38723       1.79188       1.92111       2.04083       1.99005       1.90742
  22  15 3147.0505    4.1066  0.9789 13.2895  0.0000       1.61565  0.0293   0.0809   0.0568    0.1102   0.0000      0.698351   439.6612       4.27993       13.7904       5.87965      -3.68408      -1.07713       1.53761       2.01416       2.17316       2.32109       2.21875       2.22580
  22  16 3292.2912    3.6151  1.4169 13.0912 -0.0020       1.85895  0.0376   0.0630   0.0769    0.1002   0.0000      0.582091   439.9028       6.09272       14.7632      -9.07169      0.802793      -7.50656       1.85537       2.46034       2.68306       2.82760       2.69714       2.59787
  22  17 3437.3361    3.0768  2.1078 12.5333  0.0000      0.973017  0.0496   0.0433   0.0908    0.0704   0.0000      0.332128   441.3614       3.71217       11.4546     -0.658051      -4.55250      0.825588       2.50742       3.33962       3.58828       3.70243       3.56334       3.38163
  22  18 3582.4431    2.5086  2.9856 12.1345  0.0000       1.25215  0.0641   0.0312   0.1102    0.0527   0.0000      0.224049   435.0328       6.21117       16.3366       2.28601      0.144325      -6.86229       3.06552       4.01540       4.23637       4.41893       4.33224       4.13161
  22  19 3727.3150    2.0785  4.6814 11.5672  0.0000      0.817367  0.0831   0.0221   0.1530    0.0453   0.0000      0.140522   439.0748     -0.215513       17.4026       6.59487      0.720294       11.7954       3.90919       5.18590       5.40079       5.99458       5.67097       5.39939
  22  20 3871.9262    1.7832  6.5251 10.9640  0.0000      0.367742  0.1023   0.0162   0.1815    0.0420   0.0000     0.0844215   429.3463       12.0802       17.2778      -7.37549      -13.1626      -2.09710       4.74354       6.23470       6.70826       7.12953       6.86933       6.64800
  22  21 4016.8676    1.4647  9.2684 10.7015  0.0021      0.438050  0.1383   0.0122   0.2482    0.0343   0.0000     0.0685857   446.1089      -5.41677      0.404426      -3.37624       1.22517      -13.7244       6.24195       8.10480       8.84075       9.16326       8.98037       8.64172
  22  22 4160.9745    1.2424 11.6595 10.5612  0.0000      0.181448  0.1849   0.0099   0.3145    0.0318   0.0000     0.0698091   442.4517       2.73257       25.8898      0.778217       25.5322      -20.0454       7.81936       10.0740       10.9642       11.5063       11.1973       10.6826
  22  23 4305.8404    1.0221 14.8943 10.4651  0.0000      0.177883  0.2601   0.0079   0.4249    0.0287   0.0000     0.0760766   439.9243       18.0079      -3.19730      -11.7708       15.9537      -7.07435       9.71576       12.7833       13.8699       14.5321       14.3073       13.7858
  22  24 4450.1974    0.8015 15.4331 10.4568 -0.0008    -0.0534927  0.3228   0.0074   0.4889    0.0262   0.0000      0.100952   455.3418      -9.02538       13.5311      -18.6994       13.8505      -7.28108       11.6309       15.3830       16.8737       17.7811       17.1461       16.3870
  23   3 1252.2582    0.0766  0.0335 10.1693 -0.0077      -7.06850  0.0143   0.0109   0.0161    0.0252   0.0000       227.205   440.8427     -0.887433       19.6051       3.85275      -2.46576      -2.44816      0.797833       1.05176       1.17773       1.27418       1.06853       1.23278
  23   5 1632.8090    0.2390  0.2316  9.9789  0.0000       13.9704  0.0146   0.0102   0.0330    0.0341   0.0000       7.24230   439.0674      -1.15899       22.5993      -1.19468      -2.00043     -0.161533      0.890861       1.18473       1.21131       1.31555       1.27311       1.26597
  23   6 1804.2559    0.3885  0.3073  9.9125  0.0000       16.5453  0.0144   0.0128   0.0300    0.0429   0.0000       2.95857   439.2686      0.754328       19.4121     -0.878831      -1.89652      0.261973      0.899117       1.23309       1.32542       1.38607       1.27812       1.34652
  23   7 1969.6935    0.5885  0.4821 10.0827  0.0000       11.2303  0.0178   0.0158   0.0388    0.0570   0.0000       1.56724   440.1343      -2.43101       19.0975      -3.38789      -5.77778       1.84213       1.05178       1.35899       1.47249       1.52379       1.62036       1.60519
  23   8 2131.1893    0.8116  0.6515 10.3185  0.0000       7.70983  0.0212   0.0187   0.0456    0.0716   0.0000       1.07242   439.2395      0.233672       15.7176       4.95292      -2.47005       2.40106       1.19621       1.59172       1.73839       1.77127       1.82631       1.67887
  23   9 2287.5661    1.1469  0.8275 10.8017  0.0000       5.66731  0.0260   0.0240   0.0512    0.0886   0.0000      0.887367   438.2442     -0.813642       15.5454       3.66200      -2.74711      -5.09828       1.47196       1.90674       2.07430       2.20288       2.08415       2.01777
  23  10 2439.2485    1.6025  0.8931 11.4068  0.0000       3.29487  0.0279   0.0321   0.0515    0.0994   0.0000      0.773441   439.5384      0.467634       15.8064      -3.99406       3.40708      0.141485       1.41845       1.86904       2.01338       2.09962       2.08835       2.04723
  23  11 2588.7074    2.0479  0.9687 12.0252  0.0000       3.64725  0.0298   0.0404   0.0577    0.0935   0.0000      0.852197   436.8424       4.84289       15.5857     -0.303509     -0.952952     -0.661646       1.57053       2.09745       2.16278       2.20306       2.20029       2.16592
  23  12 2737.5586    2.7227  0.8123 12.5901  0.0001      0.856239  0.0248   0.0578   0.0508    0.0883   0.0000      0.750595   439.0256      -2.30345       15.6063      0.115090      -2.91053      -6.23654       1.54624       2.10712       2.26995       2.34647       2.13472       2.00449
  23  13 2886.0948    3.3919  1.0016 12.4544  0.0000       2.14790  0.0288   0.0638   0.0549    0.1284   0.0000      0.657124   438.5661     0.0788110       15.5217    -0.0841252      0.964493      0.418017       1.40362       1.77607       1.96818       2.10052       1.94737       1.94238
  23  14 3033.4030    3.9691  0.7518 13.3913  0.0000      0.876117  0.0227   0.0845   0.0451    0.0915   0.0000      0.846666   437.6542       2.34132       11.2875      0.339702      -3.57688       3.20783       1.29289       1.65135       1.75546       1.80822       1.83627       1.78190
  23  15 3179.6299    3.8818  1.2189 13.2893  0.0016     0.0571724  0.0369   0.0703   0.0660    0.1050   0.0000      0.692651   440.1782       4.69227       11.4449     -0.304295      0.329023      -4.06167       1.84000       2.28212       2.40869       2.68763       2.53729       2.43994
  23  16 3325.5366    3.5212  1.4304 13.2456  0.0000      0.772373  0.0396   0.0599   0.0737    0.0851   0.0000      0.483267   438.9566      -1.42755       12.8275      -2.66670      -2.76396      -4.22703       1.87279       2.51977       2.59752       2.84264       2.82388       2.67055
  23  17 3471.3001    2.9363  2.4913 12.3390  0.0000       1.02520  0.0536   0.0373   0.0991    0.0595   0.0000      0.262741   439.2812       3.37723       17.9295     0.0416904      -5.79509      -6.44826       2.56634       3.43883       3.54091       3.78199       3.77132       3.69735
  23  18 3616.8206    2.4025  3.5013 11.8516  0.0000      0.778391  0.0667   0.0267   0.1188    0.0493   0.0000      0.172792   443.8696       3.07511       11.3825      -6.98459       8.91774      -8.03711       3.19153       4.21033       4.50461       4.88735       4.73090       4.56575
  23  19 3762.2256    2.0234  5.3311 11.3284  0.0000      0.611714  0.0863   0.0195   0.1574    0.0431   0.0000      0.107566   438.5531       1.28478       18.9169      -8.97788    -0.0398427      -11.3367       4.00325       5.27393       5.67831       6.06374       5.82452       5.63431
  23  20 3907.5015    1.6869  7.4882 10.8248  0.0000      0.334058  0.1101   0.0142   0.1984    0.0387   0.0000     0.0734265   430.6586       3.47126       19.2551       4.16466      -10.0557      -15.3716       4.90355       6.52976       6.92108       7.53886       7.24319       7.01820
  23  21 4052.6492    1.4077  9.8165 10.6904  0.0002      0.264860  0.1433   0.0114   0.2600    0.0322   0.0000     0.0641681   431.0779       4.85230       20.5759       1.21671       4.45875       7.88342       6.07666       7.99086       8.57855       8.94978       8.74867       8.51072
  23  22 4197.9123    1.2138 12.7211 10.5394  0.0004      0.280120  0.1990   0.0092   0.3379    0.0300   0.0000     0.0693709   430.0296       10.4918       15.4000      -16.7036       1.76399      -6.06066       7.77947       10.3331       11.1902       11.8831       11.7519       11.1019
  24   3 1271.0213    0.0780  0.0259 10.1301  0.0000       32.9629  0.0203   0.0119   0.0136    0.0248   0.0000       381.227   439.2469      -1.09974       20.4607      -1.38408      -1.46065       2.31270      0.923328       1.03112       1.33632       1.39043       1.30956       1.31235
  24   4 1469.7660    0.1566  0.0896 10.0854 -0.0063     -0.213236  0.0166   0.0114   0.0197    0.0265   0.0000       30.1363   439.8208      -1.20651       20.8870       2.16177      -3.07798      -1.35454      0.946865      0.951441       1.40874       1.41444       1.39827       1.67978
  24   5 1653.7253    0.2687  0.2169  9.9581  0.0000       18.0430  0.0137   0.0109   0.0250    0.0345   0.0000       5.07141   440.7086     -0.709007       19.4400      0.564954      -2.69001      0.165639      0.838671       1.12084       1.23961       1.24355       1.26835       1.28849
  24   6 1826.3480    0.4216  0.3874 10.0036  0.0000       12.2853  0.0162   0.0126   0.0353    0.0439   0.0000       2.42619   439.9647      -3.99035       18.1621     0.0905689     -0.916246      -2.51727      0.927883       1.14002       1.26920       1.37275       1.32587       1.37122
  24   7 1993.6530    0.6261  0.5189 10.0067  0.0000       8.67451  0.0184   0.0155   0.0384    0.0610   0.0000       1.37645   439.5914      0.454649       17.3660      -1.84265      -2.73481      0.385200       1.01703       1.29917       1.44137       1.51364       1.55861       1.50923
  24   8 2156.8496    0.8860  0.6651 10.4615  0.0000       6.39159  0.0218   0.0198   0.0440    0.0741   0.0000       1.06976   439.2114      -1.23041       14.2893      -1.46268      0.312172       1.07550       1.16322       1.46408       1.49959       1.61021       1.61527       1.54924
  24   9 2314.3445    1.2221  0.8576 11.0511  0.0000       3.79823  0.0270   0.0248   0.0513    0.0829   0.0000      0.862761   438.7422      -1.10332       15.3650     -0.521471     -0.678614       2.37662       1.39853       1.82053       1.92535       2.04386       2.03530       2.02166
  24  10 2467.1247    1.5975  0.9979 11.4567  0.0000       3.64980  0.0288   0.0307   0.0590    0.0966   0.0000      0.766781   438.9409      0.339999       15.2043     -0.201018     -0.323677       1.05873       1.39780       1.87421       1.96094       2.06163       2.05957       2.01853
  24  11 2617.7447    2.0947  1.0272 12.2612  0.0000       3.10442  0.0301   0.0413   0.0627    0.0904   0.0000      0.826783   439.2053       1.80217       10.5413      -1.24724      -4.12864       1.32325       1.47645       1.89147       2.08390       2.14210       2.22912       2.18807
  24  12 2767.7111    2.8849  0.8828 12.6084  0.0000       2.09840  0.0257   0.0579   0.0506    0.0922   0.0000      0.793504   441.5362       1.66808       14.4703      -5.37015     -0.638615      -2.72577       1.31248       1.57358       1.72359       2.00667       1.83782       1.82511
  24  13 2916.9307    3.6597  0.8216 13.0479  0.0000      0.979483  0.0237   0.0733   0.0467    0.0993   0.0000      0.658013   439.7768     -0.324690       14.3161      -2.54536      0.601165     -0.851025       1.32648       1.73862       1.90836       1.94515       1.96701       1.85376
  24  14 3065.0295    4.0878  0.8588 13.5145  0.0000       1.99972  0.0252   0.0818   0.0509    0.0858   0.0000      0.733208   438.6320       4.29068       14.0340       1.49829      0.375844      -5.84953       1.28460       1.65192       1.81637       2.02138       1.96357       1.90616
  24  15 3211.9835    3.8517  1.2149 13.3649 -0.0028       1.64161  0.0348   0.0684   0.0656    0.1003   0.0000      0.676542   440.1900       1.12667       18.4471      -1.74078       1.36548      0.978794       1.61021       2.11505       2.20225       2.42221       2.32563       2.27107
  24  16 3358.4479    3.3856  1.7777 12.8971  0.0000       1.38907  0.0439   0.0502   0.0788    0.0733   0.0000      0.427214   437.2496       1.72405       20.9810      -4.93054     -0.693748      0.431428       1.95042       2.63151       2.73690       2.92578       2.89703       2.76630
  24  17 3504.7994    2.8419  2.5052 12.4939  0.0000      0.585738  0.0553   0.0360   0.0958    0.0554   0.0000      0.277661   437.0080       8.49403       14.5410       2.85899      -5.89622      -4.57239       2.37901       3.24904       3.40618       3.70669       3.60301       3.51332
  24  18 3651.1827    2.3037  4.0082 11.6924  0.0000      0.736632  0.0706   0.0232   0.1259    0.0435   0.0000      0.140309   435.6398      -2.63961       17.7708       5.43969       2.00168      -4.50155       3.12859       4.06820       4.45001       4.64334       4.69351       4.52571
  24  19 3797.1108    1.9143  5.4272 11.2991  0.0000      0.500135  0.0861   0.0174   0.1578    0.0381   0.0000      0.108011   440.5770      -4.43077       12.4183       9.95035     -0.480344      -13.7305       3.75659       4.89056       5.26024       5.56216       5.46296       5.32897
  24  20 3942.7254    1.6121  7.9848 10.8517  0.0000      0.299984  0.1159   0.0131   0.2076    0.0346   0.0000     0.0730601   443.8161       4.88429       17.8240      -8.26554      -10.1102      -4.53026       4.84035       6.39008       6.93640       7.41924       7.37365       7.00788
  24  21 4088.3059    1.3408 10.2690 10.6860 -0.0010      0.190239  0.1556   0.0104   0.2670    0.0308   0.0000     0.0679627   443.8348       19.3017       12.8037      -8.58929       13.8749       19.5918       6.18354       8.12953       8.91338       9.37127       9.33688       8.99339
  24  22 4234.0230    1.1154 13.3798 10.5625  0.0006      0.214007  0.2169   0.0083   0.3600    0.0276   0.0000     0.0719965   432.4726      -2.19128       21.2686      -10.1414      -34.7743       6.87301       7.74019       10.3965       11.1428       11.8975       11.3937       11.2204
  24  23 4379.1993    0.8606 14.5537 10.5442 -0.0005    0.00434784  0.2858   0.0071   0.4462    0.0249   0.0000     0.0987487   445.8813       4.23061       13.2207       4.04953      -6.44537      -15.7947       9.44574       12.7771       13.6798       14.6063       14.1658       13.8026
  25   4 1489.4649    0.1501  0.1007 10.0568  0.0000       5.65383  0.0166   0.0100   0.0209    0.0264   0.0000       27.4067   439.4033      0.554212       22.0725     -0.363395      -1.46811      0.465466      0.845292       1.40968       1.27250       1.60060       1.17702       1.32084
  25   5 1674.1141    0.2612  0.1982 10.0215  0.0000       19.2619  0.0118   0.0107   0.0258    0.0334   0.0000       6.86212   439.2927      0.590527       20.0188      -4.18736      -2.77229      0.534871      0.664909      0.807231       1.00589      0.979393       1.01119      0.918704
  25   6 1847.9538    0.4670  0.3984  9.8633  0.0000       10.7737  0.0158   0.0131   0.0334    0.0481   0.0000       1.89696   439.7654     -0.672366       18.4149       2.13550      -4.32803      0.996201      0.869837       1.04914       1.24892       1.31370       1.35407       1.39046
  25   7 2016.9958    0.6454  0.5850 10.0206  0.0000       8.09376  0.0207   0.0148   0.0396    0.0661   0.0000       1.22343   440.1659     0.0916816       19.5251       2.18800     0.0265788      0.756635      0.998579       1.33584       1.49963       1.54401       1.54149       1.50047
  25   8 2181.8205    0.9218  0.7964 10.4767  0.0000       5.93933  0.0257   0.0187   0.0464    0.0793   0.0000      0.947914   440.7496      0.834096       16.1606       1.29801      -1.79142     -0.371022       1.24931       1.66354       1.69171       1.85378       1.89455       1.87434
  25   9 2340.5541    1.2958  0.8634 10.9105  0.0000       3.63595  0.0257   0.0252   0.0488    0.0935   0.0000      0.793290   439.8954     -0.111895       15.3722       1.40150      -2.81205      0.347074       1.25526       1.62145       1.82776       1.96740       2.04031       1.97976
  25  10 2494.3913    1.8183  1.0318 11.3759  0.0000       2.48237  0.0291   0.0326   0.0541    0.1094   0.0000      0.675378   439.0534     -0.432120       19.1149      -2.10563      -4.18054      -2.02919       1.29739       1.73698       1.84403       1.92520       1.93099       1.85380
  25  11 2646.3114    2.2973  0.9678 12.2244  0.0000       2.91348  0.0283   0.0440   0.0536    0.0959   0.0000      0.775488   437.1231     -0.524979       18.3452      -2.40585      -4.71623       1.13673       1.30338       1.70189       1.82136       2.01131       1.93162       1.97283
  25  12 2797.3386    2.9548  0.8916 12.6277  0.0000       1.38280  0.0258   0.0569   0.0482    0.0894   0.0000      0.712300   439.5983       3.19671       14.0289       2.77934      -3.73855    -0.0957469       1.18808       1.58540       1.74826       1.81413       1.83496       1.79448
  25  13 2947.4034    3.6848  0.8126 13.2938  0.0000       1.55186  0.0236   0.0748   0.0472    0.0817   0.0000      0.710389   436.7154      -2.16697       15.9340       2.82762      -6.20399      0.224964       1.19717       1.50893       1.68388       1.82679       1.77528       1.70742
  25  14 3096.2067    4.0802  1.0168 13.2135  0.0000       2.08034  0.0289   0.0743   0.0542    0.1108   0.0000      0.637710   439.6731     -0.969744       9.81995     -0.229528      0.217155      -5.16456       1.37186       1.83185       2.00030       2.13443       2.12335       2.06550
  25  15 3243.9240    3.7143  1.2855 13.4506 -0.0040       2.21830  0.0369   0.0642   0.0693    0.0848   0.0000      0.733175   437.9839       2.50262       11.1044       1.31078     -0.739392      -2.23302       1.60230       2.12549       2.22918       2.40417       2.45662       2.35371
  25  16 3391.1004    3.2056  1.8989 12.9443  0.0000      0.635913  0.0459   0.0465   0.0828    0.0661   0.0000      0.425487   435.2842     -0.655467       13.7569     -0.192861       2.24969      -4.73055       2.02509       2.50120       2.71365       2.92309       2.90765       2.91260
  25  17 3538.1371    2.6525  2.8852 12.2422  0.0000      0.697471  0.0573   0.0310   0.1032    0.0508   0.0000      0.211284   440.6037       4.68493       10.7045     -0.648106      -6.49071       3.84183       2.48189       3.25648       3.52115       3.71626       3.60277       3.57439
  25  18 3685.1138    2.2195  4.1404 11.6844  0.0000      0.846029  0.0722   0.0219   0.1270    0.0405   0.0000      0.143903   438.5305       3.23270       6.08064       6.16448      -3.31640       4.39376       3.03814       4.07415       4.34970       4.64471       4.68428       4.55493
  25  19 3831.3507    1.8482  6.3343 11.1430  0.0000      0.397308  0.0937   0.0154   0.1689    0.0358   0.0000     0.0894490   441.2299       1.54712       8.98582      -12.9045       2.80317       4.37735       3.97238       5.05627       5.61140       5.86220       5.83930       5.83376
  25  20 3977.7911    1.5103  8.2556 10.9122  0.0000      0.323737  0.1222   0.0125   0.2203    0.0325   0.0000     0.0732694   433.5798      -4.78015       26.8892       9.51372      -9.76522      -11.2240       5.01606       6.61958       7.12690       7.64187       7.65317       7.33444
  25  21 4124.3499    1.2931 10.7075 10.6544  0.0000      0.476475  0.1594   0.0099   0.2780    0.0300   0.0000     0.0724474   447.9172      -9.47692       4.12351      -2.11534      -14.6373      -1.62164       6.10682       8.08872       8.95698       9.26011       9.35405       9.01156
  26   3 1307.4680    0.1007  0.0869 10.0953  0.0000       30.5222  0.0188   0.0095   0.0290    0.0257   0.0000       73.5438   440.0063     -0.178009       19.4483      -1.30812      -2.28755       1.34458       1.00578      0.994882       1.27961       1.31905       1.39773       1.19477
  26   4 1508.7180    0.1837  0.1266 10.0239  0.0000       19.0222  0.0121   0.0101   0.0210    0.0271   0.0000       16.6587   440.3055    0.00758815       20.0140     -0.662202      -1.76406      0.230151      0.602225      0.868467       1.10956       1.23835       1.43521       1.26648
  26   5 1694.0578    0.3033  0.2353  9.9599  0.0000       19.7252  0.0119   0.0111   0.0269    0.0347   0.0000       5.03951   439.4040     0.0630489       21.1018     -0.794652      -4.29488      -1.45853      0.640901      0.837535      0.924671      0.979651      0.991925      0.891826
  26   6 1869.0690    0.4689  0.4317 10.0493  0.0000       8.74372  0.0170   0.0127   0.0348    0.0476   0.0000       1.94907   440.1068      0.757606       19.1489       1.51138      -2.63899      0.334589      0.915806       1.17223       1.37258       1.51729       1.53134       1.56244
  26   7 2039.8434    0.6604  0.6223 10.1530  0.0000       9.39387  0.0209   0.0150   0.0423    0.0629   0.0000       1.35665   439.1886     -0.353639       20.6300      0.688551      -1.70329     -0.889351       1.00463       1.30521       1.38447       1.58258       1.54598       1.45259
  26   8 2206.1250    1.0040  0.7411 10.5051  0.0000       4.47203  0.0225   0.0202   0.0431    0.0812   0.0000      0.872879   439.5396       1.83519       15.8683      0.782750      -2.76254       1.11262       1.07058       1.39849       1.52497       1.63257       1.62780       1.52332
  26   9 2366.1475    1.3501  0.9130 11.1908  0.0000       5.18616  0.0266   0.0260   0.0517    0.0856   0.0000      0.852842   439.5805      -2.04513       18.2828    0.00131666      -1.79842      -2.78384       1.24229       1.65970       1.69810       1.91148       1.78686       1.75993
  26  10 2521.2033    1.8560  0.9683 11.7170  0.0000       1.52468  0.0282   0.0339   0.0516    0.0944   0.0000      0.733590   439.6757       1.75353       17.5024       1.89422      -3.67094     0.0429578       1.28209       1.65277       1.78625       1.90192       1.86779       1.78363
  26  11 2674.4083    2.3876  0.8944 12.3916  0.0000       3.03431  0.0269   0.0456   0.0485    0.0897   0.0000      0.765118   438.5792      0.337389       13.7791      -5.13086      -3.25519      0.415422       1.21479       1.53793       1.74816       1.85677       1.87518       1.80131
  26  12 2826.5243    3.1798  0.8584 12.8056  0.0000       1.18258  0.0242   0.0605   0.0469    0.0893   0.0000      0.726366   438.2689       2.01383       14.9123     -0.635488      -2.11682      -3.15555       1.13627       1.46264       1.64149       1.76239       1.74400       1.69463
  26  13 2977.4083    3.7944  0.8970 13.2147  0.0000       1.41497  0.0248   0.0716   0.0497    0.0897   0.0000      0.653507   438.0709       1.44230       14.3965      -1.77134      -5.13649       1.06766       1.18694       1.58425       1.63899       1.74173       1.74680       1.73247
  26  14 3126.9080    3.9481  0.9962 13.5002  0.0000       1.62576  0.0280   0.0734   0.0553    0.0920   0.0000      0.715966   439.0293       3.40303       15.1140      -3.94228      -3.27448      -1.99616       1.17378       1.64107       1.72490       1.92150       1.81368       1.73600
  26  15 3275.3803    3.6160  1.4131 13.1156 -0.0006      0.906336  0.0369   0.0566   0.0678    0.0862   0.0000      0.565975   440.2206       6.37156       12.5205      0.634706      0.152172     -0.687009       1.54082       1.98284       2.19192       2.42400       2.37931       2.27307
  26  16 3423.2792    3.1672  2.0020 12.7341  0.0000      0.672400  0.0446   0.0427   0.0821    0.0655   0.0000      0.346949   440.8593      -2.01677       16.7278       2.38493      0.255075     -0.527291       1.85899       2.39587       2.65794       2.86952       2.79781       2.73655
  26  17 3571.0411    2.5658  3.1604 12.0999  0.0000      0.453753  0.0575   0.0280   0.1096    0.0474   0.0000      0.186999   438.5465       1.20563       16.6837       2.09242      -1.08028       4.50757       2.37969       3.13120       3.39798       3.64903       3.60728       3.53276
  26  18 3718.5795    2.1162  4.6997 11.5976  0.0000      0.624110  0.0759   0.0195   0.1358    0.0375   0.0000      0.115688   433.2377       6.97163       10.3452       9.02707      -5.44793      -11.4045       3.09291       4.04621       4.38459       4.62560       4.70018       4.52839
  26  19 3865.6136    1.7413  6.6840 11.1561  0.0000      0.432376  0.0980   0.0142   0.1778    0.0330   0.0000     0.0857272   430.7855      0.993939       11.4786      -3.73744       7.52940      -1.41033       3.94182       5.03458       5.63356       5.90301       5.94367       5.66825
  26  20 4012.5086    1.4600  9.3097 10.8699 -0.0005      0.413078  0.1311   0.0114   0.2433    0.0302   0.0000     0.0694712   441.6489      -8.47500       12.5580      -13.6592       8.21828      -11.7145       4.98699       6.63098       7.23436       7.58808       7.65003       7.41337
  26  21 4159.2028    1.2689 12.5762 10.6393  0.0000      0.256488  0.1876   0.0087   0.3144    0.0279   0.0000     0.0674150   442.5793      -15.2308       9.53762       4.38944       12.4583      -11.8406       6.49300       8.53077       9.40257       9.94321       9.89712       9.52259
  26  22 4305.4184    0.9951 13.5475 10.5562  0.0000     0.0391767  0.2331   0.0075   0.3803    0.0263   0.0000     0.0852435   431.3727      -6.63661       12.3958      -1.17526       5.14814      -7.78745       7.85404       10.3192       11.1885       12.0036       11.8427       11.5689
  27   3 1325.2150    0.0865  0.0603 10.1438  0.0000       24.7720  0.0269   0.0110   0.0354    0.0247   0.0000       118.422   441.8215      -2.09047       21.2250      0.582319      -3.39815       2.74408       1.36383      0.985533       1.84252       1.82147       1.79284       1.82935
  27   4 1527.5406    0.1853  0.1990 10.0258  0.0000       18.5885  0.0159   0.0086   0.0268    0.0281   0.0000       12.5837   439.9624      0.567247       20.5253     -0.987387      -2.53967      0.850023      0.795597       1.10232       1.16203       1.27213       1.24296       1.16911
  27   5 1713.6044    0.3353  0.2470  9.9956  0.0000       22.9960  0.0113   0.0120   0.0281    0.0347   0.0000       4.29484   439.7473     -0.985542       19.7643       1.78765      -1.53225      -1.60378      0.639704      0.789469      0.892439      0.908855      0.951834      0.918838
  27   6 1889.8224    0.4944  0.4184  9.9808  0.0000       12.3835  0.0157   0.0131   0.0328    0.0481   0.0000       1.88466   439.6620      0.782316       19.8458     -0.633930      -4.51638     -0.325616      0.809496       1.07739       1.22671       1.46949       1.44260       1.36777
  27   7 2062.1670    0.7233  0.6411 10.0658  0.0000       9.58943  0.0198   0.0154   0.0413    0.0693   0.0000       1.15359   441.0076      -2.04306       17.2348     -0.774729      -4.74412       1.44533      0.973394       1.23808       1.38590       1.45343       1.54159       1.39337
  27   8 2229.8201    1.0097  0.8382 10.7423  0.0000       6.15195  0.0247   0.0198   0.0503    0.0736   0.0000      0.980395   439.3177       2.26440       19.2912     -0.847707      -2.80037      0.893742       1.15750       1.50030       1.61642       1.81787       1.77579       1.80824
  27   9 2391.0830    1.4870  0.9763 11.1435  0.0000       4.11911  0.0266   0.0270   0.0541    0.0971   0.0000      0.770253   442.3448      0.253844       18.5110       2.08653      -1.02181       1.30312       1.17580       1.51374       1.64434       1.78298       1.83403       1.74416
  27  10 2547.5905    1.9404  1.0377 11.7426  0.0000       3.24439  0.0291   0.0341   0.0547    0.0951   0.0000      0.748627   438.4297       2.27283       15.7292     -0.791173      -2.08191       2.66423       1.24597       1.58166       1.66459       1.83429       1.80242       1.78183
  27  11 2702.0923    2.5787  0.9573 12.3449  0.0000       1.63964  0.0261   0.0472   0.0508    0.0929   0.0000      0.718495   438.7672       1.79050       15.3256      -1.90591      -1.24564      -1.77623       1.13379       1.47492       1.57685       1.74924       1.63950       1.74436
  27  12 2855.4165    3.3445  0.8721 12.7896  0.0000       2.12292  0.0239   0.0629   0.0478    0.0950   0.0000      0.691680   439.2908     -0.299515       14.3168     -0.628933      -3.90843      0.989505       1.04957       1.42564       1.52493       1.68845       1.61482       1.52669
  27  13 3007.0458    3.9137  0.8894 13.1669  0.0000       1.86700  0.0236   0.0715   0.0464    0.0889   0.0000      0.626979   440.5821      0.673121       13.6979       3.69428      -3.41482      -3.78127       1.07068       1.38580       1.46071       1.63025       1.54022       1.55065
  27  14 3157.2422    4.1068  1.0776 13.2764  0.0000       1.89129  0.0286   0.0703   0.0548    0.1052   0.0000      0.644485   437.3774       1.83309       15.1794      -2.80130     -0.960660      -1.80816       1.24259       1.53748       1.63004       1.82788       1.85056       1.74565
  27  15 3306.5256    3.6607  1.4591 13.2071  0.0000       1.16703  0.0365   0.0566   0.0693    0.0821   0.0000      0.548769   439.9708       1.19378       15.8101      -4.83868      -3.60202     0.0366986       1.46866       1.96955       2.08051       2.25181       2.34487       2.21590
  27  16 3455.1983    3.0380  2.2151 12.7144  0.0000      0.695369  0.0485   0.0388   0.0856    0.0576   0.0000      0.300719   437.5417     -0.710613       17.6508      -2.41836      -6.93773      -1.55274       1.88707       2.47894       2.74727       2.91513       2.95396       2.83533
  27  17 3603.7216    2.4630  3.3175 12.0626  0.0000       1.05232  0.0604   0.0262   0.1094    0.0445   0.0000      0.187029   437.1683       3.32812       14.6665       2.23394       2.24276      -3.90188       2.33183       3.01477       3.37240       3.61444       3.49489       3.53578
  27  18 3751.6041    2.0323  5.0943 11.4327  0.0000      0.449277  0.0779   0.0177   0.1407    0.0363   0.0000      0.110233   436.8778       1.65267       13.8883       3.11658       6.70857      -4.51369       3.07407       4.05163       4.40635       4.71552       4.70704       4.53691
  27  19 3899.4043    1.6659  7.0627 11.1361 -0.0002      0.450847  0.1007   0.0134   0.1892    0.0309   0.0000     0.0821273   439.1860      -7.78226       7.65977       6.70697     -0.379401      -15.5740       3.88559       5.08756       5.53974       5.99528       6.11789       5.79017
  27  20 4046.8240    1.4147  9.8486 10.8282  0.0000      0.366348  0.1396   0.0105   0.2466    0.0285   0.0000     0.0714406   432.5134       7.73005       20.3034     -0.701538      -2.94494      -1.96803       4.99518       6.61643       7.17093       7.69148       7.77129       7.59741
  27  21 4193.4504    1.1959 12.9308 10.6736 -0.0003     0.0355207  0.1989   0.0080   0.3299    0.0254   0.0000     0.0697910   436.9715       16.1922       3.58505       10.5221       5.84251      -14.4606       6.43592       8.55457       9.50629       10.0344       10.1039       9.76371
  27  22 4341.3876    0.9473 14.7234 10.5673  0.0012      0.272298  0.2585   0.0069   0.4111    0.0241   0.0000     0.0871005   431.5306     0.0244888       32.3319       7.68725      -5.80738      -9.51367       8.01639       10.7256       11.6487       12.3770       12.4654       12.1294
  28   3 1342.6650    0.1054  0.0683 10.0549  0.0000       45.5375  0.0145   0.0101   0.0242    0.0252   0.0000       75.9456   439.6269      0.212292       19.2907      0.210705      -1.62148     -0.494871      0.892954       1.12231       1.09708       1.11267       1.37278       1.09957
  28   4 1546.0323    0.1970  0.1468  9.9848  0.0000       18.0499  0.0106   0.0096   0.0237    0.0276   0.0000       13.0104   439.1908     -0.709286       21.0378      0.915323      -3.21600      -1.15218      0.486768      0.655093      0.739010      0.847914      0.802960      0.734741
  28   5 1732.7663    0.3322  0.2894  9.9142  0.0000       11.8268  0.0139   0.0105   0.0277    0.0366   0.0000       3.64915   439.8827     -0.927130       20.9197    -0.0646668      -3.68580      0.593478      0.832018       1.32459       1.39878       1.63923       1.51540       1.41701
  28   6 1910.2243    0.4837  0.5426  9.9558  0.0000       12.2866  0.0206   0.0114   0.0386    0.0533   0.0000       1.79899   441.2698     -0.544096       20.5847      -2.07743      -4.27488     -0.391323      0.943527       1.18510       1.31450       1.35416       1.38436       1.45692
  28   7 2084.0038    0.7483  0.6401 10.1759  0.0000       9.89486  0.0195   0.0157   0.0409    0.0644   0.0000       1.18540   438.9362      0.113522       18.2279    -0.0185146      -4.51048      -2.13177      0.871511       1.10678       1.21103       1.31658       1.29978       1.28436
  28   8 2252.9236    1.0732  0.7974 10.7950  0.0000       5.81926  0.0226   0.0209   0.0475    0.0743   0.0000      0.930221   440.8491      -1.46695       18.0322      0.252544      -3.58551      0.191467      0.994736       1.23707       1.43964       1.48027       1.58129       1.50663
  28   9 2415.4330    1.5126  0.9590 11.3420  0.0000       4.39485  0.0269   0.0270   0.0518    0.0853   0.0000      0.822306   441.0018      0.371344       17.0319       1.71291      -1.19599     -0.484565       1.10445       1.45834       1.57419       1.82741       1.58011       1.64112
  28  10 2573.4196    2.1075  1.0585 11.9154  0.0000       3.29089  0.0285   0.0363   0.0544    0.0925   0.0000      0.718829   438.5752      0.969442       16.8610       5.10047      -3.54245      -1.07744       1.15896       1.49663       1.66918       1.81048       1.77671       1.79275
  28  11 2729.3880    2.7350  0.9314 12.4873  0.0000       2.47353  0.0258   0.0485   0.0475    0.0861   0.0000      0.708014   438.0357       1.82948       15.5683       1.77283      -1.11697      -1.08517       1.10737       1.43314       1.59787       1.72188       1.68838       1.63500
  28  12 2883.7447    3.4368  0.8777 12.9198  0.0000       2.33335  0.0234   0.0626   0.0460    0.0897   0.0000      0.775265   436.6886      -2.86493       16.3323      -1.77015      -3.36921      -1.58359       1.05186       1.28754       1.45799       1.61644       1.62363       1.60975
  28  13 3036.1725    3.9877  0.9136 13.2570  0.0000      0.148997  0.0254   0.0712   0.0466    0.0900   0.0000      0.675180   439.2207       1.71292       12.1288      0.186960     -0.415978      -1.29101       1.07611       1.39444       1.52530       1.63466       1.64743       1.60358
  28  14 3187.2000    4.1342  1.1225 13.2808  0.0000       1.80581  0.0305   0.0691   0.0538    0.1044   0.0000      0.620679   437.6468       1.27385       14.8960      0.744701      -4.64278      -2.95616       1.21956       1.62071       1.72944       1.80538       1.89617       1.89774
  28  15 3337.1876    3.4269  1.6526 13.2179  0.0000     0.0952131  0.0408   0.0510   0.0732    0.0684   0.0000      0.488964   438.1030       1.43499       12.9388       1.03000     -0.278447      -1.82691       1.55203       2.12016       2.21766       2.54558       2.39860       2.44558
  28  16 3486.7886    2.8325  2.6141 12.4018  0.0001      0.825650  0.0515   0.0329   0.0925    0.0533   0.0000      0.217207   441.8212       2.44291       18.2346      -2.74878      -4.72233     -0.930533       1.92201       2.63718       2.73745       3.17974       2.99516       3.01817
  28  17 3635.7761    2.3928  3.8700 11.7222  0.0000      0.455704  0.0639   0.0228   0.1141    0.0439   0.0000      0.140154   437.8408       1.15642       14.9632       2.65212      0.449777      -5.12141       2.39453       3.21500       3.49122       3.69618       3.69904       3.62257
  28  18 3784.5141    1.9469  5.4136 11.2870  0.0000      0.433902  0.0793   0.0160   0.1457    0.0350   0.0000     0.0957319   437.6867       4.64452       21.9792       3.04372      -5.66865      -9.88557       2.95990       3.88468       4.22592       4.55861       4.62875       4.41335
  28  19 3932.7614    1.6457  7.8510 10.9527  0.0000      0.456587  0.1064   0.0123   0.1930    0.0307   0.0000     0.0704223   437.8093       3.13606       8.17234       1.04671       3.14882      -4.12807       3.89743       5.09182       5.59958       5.97022       5.97331       5.84395
  28  20 4080.9003    1.3228 10.1332 10.8132 -0.0005      0.301219  0.1484   0.0098   0.2603    0.0278   0.0000     0.0739841   427.7482      -5.80761       27.6412      -8.81856      -6.13274      -16.7598       5.02744       6.64116       7.35776       7.73042       7.79778       7.61523
  28  21 4228.3848    1.0868 12.6803 10.7209  0.0001      0.285199  0.2052   0.0079   0.3364    0.0244   0.0000     0.0765191   436.6339      -12.4068       34.8025      -2.69180      -21.0851      -4.79834       6.33252       8.43607       9.21562       9.89994       9.98082       9.84262
  28  22 4376.3533    0.9250 15.9763 10.5282  0.0009      0.301202  0.2788   0.0066   0.4237    0.0229   0.0000     0.0777851   439.2651      -12.9640       6.58219       18.9023       1.68503      -26.5333       7.86447       10.4456       11.5223       12.2816       12.4582       12.1295
  29   3 1359.7795    0.1127  0.0994 10.0997  0.0000       12.8046  0.0180   0.0089   0.0279    0.0238   0.0000       51.7875   440.9248     -0.898673       22.0035     -0.930503      -5.11872      0.600926      0.833144      0.883287       1.22189       1.04150      0.996553       1.01539
  29   5 1751.5862    0.3502  0.2986  9.9602  0.0000       18.9816  0.0140   0.0108   0.0280    0.0360   0.0000       3.58590   439.8256      0.543172       21.5750     -0.584753      -2.45356      0.457510      0.715533      0.870068      0.911246      0.967115       1.05941       1.10165
  29   6 1930.2613    0.5579  0.5252  9.9347  0.0000       13.2458  0.0182   0.0127   0.0347    0.0539   0.0000       1.50849   440.4257      0.518190       22.5476     -0.595938      -1.91437      -3.04451      0.854159       1.14663       1.22120       1.25837       1.29651       1.31832
  29   7 2105.4160    0.8057  0.7029 10.2405  0.0000       8.12131  0.0209   0.0159   0.0416    0.0686   0.0000       1.04527   440.1759      -1.11675       20.5078      0.519343      0.233037       3.76235      0.871635       1.19717       1.27609       1.38810       1.34730       1.37463
  29   8 2275.4457    1.1600  0.9109 10.8287  0.0000       4.98863  0.0261   0.0206   0.0488    0.0809   0.0000      0.863843   441.0533     -0.447031       17.7486     0.0984893      -1.23256      -1.88696       1.06082       1.38550       1.53772       1.61661       1.59315       1.56270
  29   9 2439.1671    1.6066  0.9447 11.3748  0.0000       4.98065  0.0265   0.0281   0.0489    0.0904   0.0000      0.795466   439.7647       2.69190       15.3557      -1.97197      -4.09227       3.81658       1.08247       1.47010       1.57389       1.76029       1.76361       1.71491
  29  10 2598.7263    2.1844  0.9418 12.1011  0.0000       2.90650  0.0256   0.0383   0.0485    0.0848   0.0000      0.733339   436.9469       1.49491       15.7893       1.63253      -1.40424     -0.283795       1.05876       1.36642       1.50049       1.60437       1.57954       1.58795
  29  11 2756.1543    2.8834  0.9406 12.5565  0.0000       2.31149  0.0250   0.0508   0.0474    0.0880   0.0000      0.685543   438.6946       3.07565       14.0218      0.133852     -0.979655     -0.912558       1.02325       1.33056       1.43854       1.58397       1.60372       1.55628
  29  12 2911.6410    3.6617  0.8605 12.9903  0.0000       2.01106  0.0230   0.0666   0.0443    0.0890   0.0000      0.668195   440.3566      0.935291       14.0013      0.316783      -5.13026       3.29795       1.00359       1.27942       1.40036       1.47333       1.43348       1.47051
  29  13 3064.9972    4.0281  1.0153 13.3199  0.0000       2.76113  0.0273   0.0707   0.0507    0.1007   0.0000      0.806619   439.6615      0.525021       15.8984      -2.16085     -0.306716      -4.50781       1.08754       1.43207       1.50600       1.73061       1.65467       1.74753
  29  14 3216.7060    3.9405  1.1675 13.6491  0.0000    -0.0390803  0.0333   0.0672   0.0584    0.0866   0.0000      0.782280   440.3021      0.492665       15.4169       1.17891       3.03865      -3.09908       1.24550       1.60312       1.69870       1.87653       1.84925       1.83633
  29  15 3367.6053    3.3419  1.9476 12.9078  0.0000       1.05512  0.0421   0.0434   0.0760    0.0579   0.0000      0.301523   439.0569       3.95475       12.3393     -0.164260      -1.54658      -5.31404       1.59770       2.13971       2.32285       2.56771       2.53577       2.56424
  29  16 3517.9299    2.8188  2.7818 12.2013  0.0000      0.780156  0.0508   0.0306   0.0929    0.0523   0.0000      0.212090   441.9623       3.90050       10.2312      -2.41996       3.42880      -1.16155       1.86967       2.44544       2.73923       2.89929       2.94826       2.86082
  29  17 3667.7429    2.2463  4.2088 11.6950  0.0000      0.613657  0.0667   0.0207   0.1242    0.0400   0.0000      0.131056   434.7407       2.56597       19.2166       3.28167      -9.72504      -5.98309       2.43008       3.11577       3.57867       3.78939       3.85546       3.84291
  29  18 3817.0027    1.9145  5.9495 11.1664 -0.0000      0.513555  0.0840   0.0149   0.1504    0.0345   0.0000     0.0880006   440.6352      -2.59942       16.1055      -1.58489       1.58360      -4.26637       3.04724       4.05607       4.43146       4.77201       4.75691       4.64791
  29  19 3965.8918    1.5622  8.6565 10.9234  0.0000      0.310981  0.1174   0.0112   0.2096    0.0288   0.0000     0.0683353   435.0786      -9.43497       18.5479      -6.23036      -15.9411      0.283419       4.12921       5.35887       5.88252       6.24004       6.25864       6.15799
  29  20 4114.5834    1.2905 11.1864 10.7562 -0.0004      0.463074  0.1615   0.0089   0.2813    0.0269   0.0000     0.0764213   436.8508       2.35247      -2.63817      -7.04400       2.03882      -2.94072       5.15785       6.92972       7.64417       8.08929       8.16741       7.98335
  30   3 1376.6109    0.1100  0.1056 10.0834  0.0000       31.2052  0.0141   0.0084   0.0308    0.0242   0.0000       50.4081   439.5110      0.272080       22.9800     -0.453466      -3.33432     -0.718492      0.675016      0.825433      0.886443      0.947113      0.962522       1.17281
  30   4 1581.9305    0.2186  0.1819 10.0532  0.0000       16.3964  0.0118   0.0092   0.0238    0.0275   0.0000       9.94930   440.0880     -0.819288       20.9247     -0.459869      -2.18018    -0.0121762      0.550948      0.794590      0.876404      0.988677      0.933018      0.938899
  30   5 1770.0960    0.3847  0.2900  9.9945  0.0000       16.6490  0.0124   0.0115   0.0265    0.0370   0.0000       3.03749   441.9461     -0.378602       20.5398      -1.19975      -4.52896     -0.689481      0.614469      0.783406      0.839924      0.923303      0.888321      0.901868
  30   6 1950.0428    0.5813  0.4957 10.0390  0.0005       10.7584  0.0163   0.0133   0.0342    0.0518   0.0000       1.49689   439.9340      -1.43855       20.6148      0.718478      -4.64665      -1.32799      0.733329      0.944080       1.09385       1.15452       1.19757       1.17947
  30   7 2126.4236    0.8654  0.6771 10.2938  0.0000       7.87407  0.0194   0.0171   0.0403    0.0682   0.0000      0.970474   439.3276     -0.635870       19.1157     -0.482005      -3.45377      0.814760      0.801294       1.04700       1.19206       1.21978       1.22642       1.23486
  30   8 2297.5226    1.2171  0.8894 10.9604  0.0000       6.66946  0.0245   0.0220   0.0483    0.0786   0.0000      0.864327   439.8417      -1.29794       19.2722      -1.03047      -2.30712      -1.59967      0.986256       1.25364       1.40101       1.46664       1.58348       1.55631
  30   9 2462.4009    1.6615  0.9917 11.6357  0.0000       5.28758  0.0265   0.0287   0.0516    0.0795   0.0000      0.791200   441.9853      -1.55669       16.3590       1.24756      -2.27670      0.528959       1.02571       1.35664       1.50257       1.61162       1.57189       1.59608
  30  10 2623.5268    2.3139  0.9693 12.2065  0.0000       3.59386  0.0259   0.0399   0.0483    0.0824   0.0000      0.753068   439.7687      -1.14360       14.3095      -3.25855      -3.62552       1.21627      0.986856       1.34466       1.44552       1.60788       1.62242       1.66137
  30  11 2782.4846    3.0014  0.9485 12.5384 -0.0007       1.85496  0.0246   0.0509   0.0462    0.0936   0.0000      0.655973   439.4623      0.447251       16.0582      -1.06950      -2.52543      0.549110      0.970792       1.28490       1.33952       1.47472       1.52061       1.55236
  30  12 2939.1276    3.7091  0.9290 13.0075  0.0000       2.01783  0.0239   0.0637   0.0473    0.0892   0.0000      0.663736   441.7485       1.11049       16.2095      -2.72944      -1.64847      -4.68600      0.973923       1.29191       1.42459       1.54233       1.54656       1.62755
  30  13 3093.3041    4.1803  0.9720 13.5272  0.0000       1.17376  0.0253   0.0728   0.0498    0.0929   0.0000      0.664269   439.6585    -0.0559454       14.3270      0.125758       1.38381      -4.86379       1.05700       1.44602       1.55527       1.73317       1.74520       1.67897
  30  14 3245.9413    3.9688  1.3381 13.3185  0.0000       1.07266  0.0342   0.0605   0.0602    0.0868   0.0000      0.582366   438.9386       2.08739       16.6363      -2.36592      -1.48983      -2.14721       1.21580       1.65607       1.75620       1.93697       1.91877       1.84579
  30  15 3397.6652    3.2358  2.0063 12.7708  0.0000      0.826676  0.0418   0.0402   0.0756    0.0572   0.0000      0.327235   441.6614      -1.21523       16.4936       1.79014      -1.27729      -3.01430       1.50350       2.00329       2.15336       2.33233       2.33887       2.37245
  30  16 3548.7730    2.6698  3.1314 12.1358  0.0000      0.574894  0.0551   0.0267   0.0984    0.0448   0.0000      0.184061   438.6648       3.83892       16.6449      -6.42567       2.61271      -2.15376       1.92211       2.57134       2.77881       2.99032       3.07510       2.96621
  30  17 3699.3952    2.1936  4.4703 11.6227  0.0000      0.862460  0.0687   0.0196   0.1262    0.0387   0.0000      0.119322   437.7749       6.52332       9.43148      -4.18255     0.0243825       1.33916       2.44696       3.27936       3.62670       3.86021       3.79334       3.88305
  30  18 3849.2200    1.8079  6.5562 11.2118 -0.0003      0.556334  0.0901   0.0139   0.1683    0.0311   0.0000     0.0856864   435.6991       1.45772       11.4188     -0.862750       4.40264      0.546466       3.12286       4.15261       4.51601       4.85776       4.89957       4.84231
  30  19 3998.9437    1.4890  8.9238 10.9143  0.0000      0.476172  0.1195   0.0106   0.2232    0.0281   0.0000     0.0719870   437.2994       3.25174       4.69284       5.29802      -5.34158      -8.43071       3.96462       5.26351       5.77815       6.13101       6.26687       6.26062
  30  20 4147.8729    1.2800 12.3667 10.6870  0.0021      0.340581  0.1780   0.0081   0.2937    0.0262   0.0000     0.0679244   455.3629       5.87392      0.225882     -0.231879       10.6809       4.13483       5.40410       6.97852       7.93255       8.49704       8.52961       8.37669
  30  21 4296.3291    0.9994 13.7689 10.5942  0.0016      0.159390  0.2291   0.0066   0.3622    0.0239   0.0000     0.0895877   423.3586       1.38126       8.00159       10.1495       4.52279      -24.3609       6.48952       8.64028       9.57157       10.1456       10.2698       10.1543
  31   3 1393.1739    0.1172  0.0968 10.0304  0.0000       24.5242  0.0129   0.0084   0.0240    0.0234   0.0000       47.7490   439.9775      -1.35660       21.2095      0.821654      -2.58343     -0.266981      0.528734      0.681924      0.768642      0.938343      0.831823      0.810257
  31   4 1599.3170    0.2227  0.1940  9.9726  0.0000       21.7469  0.0130   0.0089   0.0242    0.0289   0.0000       8.82972   440.5154      -1.12146       21.7499      -1.56909      -3.20326      -1.68542      0.720970       1.05056       1.05374       1.10548       1.00058       1.21289
  31   5 1788.2863    0.3989  0.3237  9.9725  0.0000       16.5394  0.0138   0.0113   0.0265    0.0371   0.0000       2.76612   440.8612      0.883669       19.0217     -0.780561      -2.18719      0.156997      0.645969      0.825136      0.903597      0.902554      0.955065       1.03138
  31   6 1969.4987    0.6114  0.5663  9.9578  0.0000       10.1837  0.0171   0.0130   0.0378    0.0548   0.0000       1.31336   441.6116     -0.318461       18.5009      -1.13486      -3.46578      0.533953      0.712331      0.949646      0.961489       1.06683       1.09406       1.07898
  31   7 2147.1324    0.8651  0.7358 10.3379  0.0000       6.62358  0.0206   0.0162   0.0416    0.0682   0.0000      0.986224   441.0279      -2.60613       20.0625      0.621916      -1.79145      -1.39227      0.825488       1.11806       1.14648       1.36747       1.29593       1.25477
  31   8 2319.0342    1.2985  0.9387 10.8977  0.0000       5.78990  0.0244   0.0222   0.0494    0.0851   0.0000      0.804188   441.2322     0.0868823       19.9060      0.316083      -3.17440      -2.31291      0.925782       1.21854       1.32605       1.45341       1.40579       1.35853
  31   9 2485.0583    1.8108  1.0149 11.5400  0.0000       3.54525  0.0269   0.0302   0.0493    0.0896   0.0000      0.725159   439.9861       2.16101       17.8409      0.355705      -2.50334      -1.45377      0.997208       1.33322       1.39623       1.54494       1.59637       1.53301
  31  10 2647.8580    2.4695  0.9808 12.0198  0.0000       3.14356  0.0250   0.0407   0.0467    0.0980   0.0000      0.651914   439.2230    -0.0331365       17.2377      0.805266      -1.77379      -1.33880      0.939317       1.27704       1.34139       1.50964       1.55228       1.57902
  31  11 2808.3864    3.0847  0.9022 12.7884  0.0000       2.30350  0.0239   0.0533   0.0445    0.0789   0.0000      0.698232   441.3811     -0.355067       16.1035      0.420413      -2.96055      -1.64292      0.947486       1.29203       1.42632       1.61135       1.53443       1.60998
  31  12 2966.1604    3.8734  0.8906 13.1576  0.0000       3.04258  0.0216   0.0674   0.0463    0.0849   0.0000      0.656687   439.3376      0.908152       13.3780      0.357802      -1.24923      -1.47104      0.905647       1.14696       1.28067       1.45570       1.41725       1.41198
  31  13 3121.2949    4.1434  1.0218 13.3214  0.0000       1.22876  0.0256   0.0686   0.0495    0.0993   0.0000      0.687377   441.5576      0.935759       15.0474     -0.221591      -1.44788     -0.429975       1.01460       1.27621       1.39364       1.51050       1.58082       1.56851
  31  14 3274.7647    3.7359  1.5248 13.1138  0.0000      0.486848  0.0355   0.0525   0.0642    0.0774   0.0000      0.487113   439.7107       2.39460       14.6323      0.658689      0.266148      -4.67119       1.25481       1.65922       1.81246       1.99911       2.02229       2.06193
  31  15 3427.3382    3.1750  2.1151 12.6700  0.0000      0.582477  0.0421   0.0377   0.0773    0.0565   0.0000      0.275397   436.9310       4.48848       18.7405     -0.303338      -1.45095     -0.385145       1.49878       2.01132       2.18020       2.31434       2.44817       2.37119
  31  16 3579.4011    2.5370  3.2934 12.0630  0.0000       1.08373  0.0557   0.0250   0.1010    0.0427   0.0000      0.166115   439.8277      -3.82808       14.9881       1.38071       2.83967      -4.13683       1.94261       2.49235       2.79355       3.00028       3.03015       2.99672
  31  17 3730.6722    2.0870  5.1030 11.4771  0.0000      0.843417  0.0736   0.0171   0.1343    0.0343   0.0000      0.106570   439.9814     -0.172182       14.5237      -4.54195       6.50001      0.678662       2.47886       3.27988       3.58153       3.88099       3.92158       3.88498
  31  18 3881.0492    1.7657  7.3366 11.0351  0.0001      0.540651  0.0969   0.0125   0.1706    0.0298   0.0000     0.0741367   439.0875       5.46987       8.29317      -2.35029      -1.74823      -6.63270       3.19900       4.22691       4.70543       4.95325       5.07911       5.01752
  31  19 4030.9131    1.4617  9.9060 10.8026  0.0000      0.338733  0.1316   0.0095   0.2322    0.0271   0.0000     0.0688866   436.0830      0.123003    -0.0963059       4.13435      -1.43572      -7.18678       4.16136       5.47207       6.10271       6.51017       6.56373       6.53799
  31  20 4180.7189    1.1840 12.7476 10.6733 -0.0009      0.136689  0.1925   0.0073   0.3078    0.0250   0.0000     0.0770128   440.2560      -28.3156       22.1595      -12.7380      -4.17387       8.50543       5.30791       7.10814       7.89283       8.38759       8.65902       8.41849
  32   3 1409.4344    0.1427  0.0943 10.0430  0.0000       27.4159  0.0121   0.0093   0.0210    0.0237   0.0000       32.7712   439.6049      0.537491       19.8046    -0.0104525      -2.89738    -0.0165606      0.604783      0.673276      0.716891      0.714813      0.813778      0.826442
  32   4 1616.4618    0.2399  0.2019  9.9597  0.0000       26.0911  0.0111   0.0091   0.0250    0.0294   0.0000       7.23041   440.6424     -0.508691       21.0244      0.113425      -2.18986    0.00547211      0.506348      0.682242      0.723711      0.814034      0.858941      0.752430
  32   5 1806.2237    0.4311  0.3252  9.9589  0.0000       13.5260  0.0126   0.0115   0.0256    0.0383   0.0000       2.37342   440.1685     -0.893624       21.1585     -0.431113      -3.36514     -0.340653      0.590001      0.745599      0.829536      0.881027      0.927445      0.877513
  32   6 1988.7171    0.6284  0.5205 10.2581  0.0000       9.67658  0.0162   0.0138   0.0347    0.0499   0.0000       1.40505   439.2784     -0.318540       20.2906       1.16212      -2.11043      -1.41201      0.741162      0.941864       1.01952       1.05956       1.10632       1.07663
  32   7 2167.4363    0.9263  0.7048 10.6331  0.0000       7.03955  0.0203   0.0176   0.0397    0.0688   0.0000      0.979632   442.0379     -0.635999       19.4171       1.41111      -3.67225      -1.03988      0.848325       1.07189       1.13114       1.23251       1.31907       1.21648
  32   8 2340.2207    1.3710  0.9046 11.0818  0.0000       5.49782  0.0233   0.0235   0.0463    0.0805   0.0000      0.806685   442.5031       2.78786       15.7203     -0.221891      -3.08729      0.876452      0.896228       1.16771       1.25089       1.39569       1.34093       1.32442
  32   9 2507.3371    1.8589  1.0528 11.8178  0.0000       3.43284  0.0269   0.0304   0.0521    0.0839   0.0000      0.727536   440.9530       1.54343       21.5992      -2.19930      -1.91550      0.799221      0.987102       1.31438       1.33759       1.52182       1.49323       1.51208
  32  10 2671.6740    2.6028  0.9881 12.2968  0.0000       2.30585  0.0247   0.0422   0.0466    0.0899   0.0000      0.647957   441.0849      0.323780       17.8317       1.76938      -1.16870     -0.842165      0.932426       1.21082       1.33758       1.46667       1.46601       1.47231
  32  11 2833.7019    3.2660  0.9320 12.8433  0.0000       2.70773  0.0236   0.0548   0.0441    0.0833   0.0000      0.641564   438.6202      0.128234       19.5530      -1.83896      -3.63930      -1.77692      0.889606       1.12914       1.22466       1.37753       1.38088       1.40132
  32  12 2992.7022    3.9091  0.8688 13.3589  0.0000       2.01920  0.0221   0.0667   0.0426    0.0768   0.0000      0.688205   439.6101       2.13239       14.2563      -1.84548      -1.41636      -1.86962      0.836576       1.11969       1.22510       1.32288       1.34725       1.36128
  32  13 3148.8430    4.0043  1.0568 13.7620  0.0000       1.23490  0.0269   0.0677   0.0555    0.0778   0.0000      0.799425   438.0111      0.511824       14.1596       4.70162      -3.09196      -1.88610      0.979098       1.28462       1.37367       1.55538       1.61654       1.56353
  32  14 3303.2591    3.6863  1.5325 13.1567  0.0000      0.411844  0.0364   0.0510   0.0613    0.0772   0.0000      0.465816   439.6678      0.842385       13.7531      0.506438      -1.26049      0.368178       1.18539       1.61283       1.78653       1.93305       1.93521       1.85797
  32  15 3456.8024    2.9863  2.4561 12.5442  0.0000      0.859441  0.0466   0.0325   0.0816    0.0480   0.0000      0.225869   439.1537       2.24766       17.9707      -5.05187      -5.17189      -3.54530       1.58692       2.04749       2.24205       2.48570       2.42492       2.46673
  32  16 3609.6393    2.4719  3.5189 12.0053  0.0000      0.991428  0.0568   0.0231   0.1025    0.0401   0.0000      0.155039   437.5780      0.620639       11.6099       1.70077      0.101403      -2.37710       1.88401       2.46578       2.74153       2.88247       2.99310       3.01153
  32  17 3761.4915    2.0290  5.3437 11.4676  0.0000      0.694348  0.0744   0.0160   0.1362    0.0325   0.0000      0.102382   441.3881      -4.17004       17.9097       11.3108      -7.78627     -0.554416       2.45021       3.17458       3.56214       3.81500       3.87769       3.81086
  32  18 3912.5601    1.6896  7.6145 11.0091  0.0000      0.391331  0.0992   0.0117   0.1772    0.0297   0.0000     0.0715464   437.4447       6.49193       1.59710      -3.29243     -0.918291       10.1676       3.17297       4.13395       4.57496       4.89717       5.06299       4.99802
  32  19 4063.5074    1.3882 10.9689 10.7925 -0.0002      0.433771  0.1482   0.0085   0.2576    0.0260   0.0000     0.0669205   445.0544     -0.754964     0.0814609       9.39733       2.83113      -16.9046       4.34650       5.75318       6.32081       6.76019       6.78508       6.83927
  32  20 4213.5215    1.1339 13.2154 10.6989  0.0000      0.276292  0.2044   0.0068   0.3231    0.0237   0.0000     0.0795573   449.4220       9.76191       8.16759      -5.46414      -4.28153     0.0682532       5.62325       7.40158       8.29701       8.78834       9.00496       8.96030
  33   3 1425.4072    0.1355  0.1035 10.0544  0.0000       6.98294  0.0129   0.0090   0.0256    0.0227   0.0000       33.2547   440.5021     -0.934651       20.1239       1.40649      -3.26272      -1.21883      0.474221      0.845496      0.861831       1.05974      0.956256       1.23977
  33   4 1633.2531    0.2543  0.2636  9.9549  0.0000       22.2224  0.0149   0.0084   0.0276    0.0305   0.0000       5.67235   440.8096      -2.16348       20.8685      -1.14446      -2.65922      0.561472      0.620226      0.882120       1.04655      0.943143      0.970891      0.920215
  33   5 1823.8975    0.4315  0.3979  9.9843  0.0000       14.9707  0.0149   0.0108   0.0294    0.0390   0.0000       2.18275   440.0050     -0.752134       21.8354      0.619198      -2.08098      0.684182      0.626398      0.793086      0.927486      0.992931      0.985425       1.02105
  33   6 2007.6978    0.6595  0.6084 10.0951  0.0000       9.55725  0.0178   0.0132   0.0363    0.0569   0.0000       1.19424   441.4330      -1.58933       21.7737      -1.50491      -4.75792       2.10452      0.720494      0.938028       1.00369       1.11181       1.09556       1.11824
  33   7 2187.4492    0.9512  0.8045 10.4890  0.0000       8.39772  0.0228   0.0168   0.0408    0.0705   0.0000      0.936618   442.3005      -1.23755       19.7497      0.190877      -3.22355     -0.111289      0.846188       1.12258       1.13861       1.26663       1.34508       1.34708
  33   8 2360.8719    1.3687  1.0144 11.1611  0.0000       4.46502  0.0264   0.0224   0.0502    0.0850   0.0000      0.794529   438.6796     -0.490358       17.7480     -0.305883      -3.79164      -1.08330      0.947079       1.23704       1.34526       1.42932       1.47191       1.43384
  33   9 2529.1763    1.9595  0.9842 11.8848  0.0000       2.59762  0.0257   0.0318   0.0464    0.0773   0.0000      0.735367   440.4802    -0.0310696       20.6255      -1.07159      -2.17638      -2.33278      0.898900       1.17497       1.27616       1.42794       1.38937       1.41865
  33  10 2695.0378    2.6513  1.1191 12.0088  0.0000       2.43965  0.0286   0.0400   0.0483    0.1131   0.0000      0.625653   441.2848     0.0942598       17.6930      0.352050      -2.27982     -0.585333       1.00678       1.26676       1.41078       1.51991       1.60274       1.53789
  33  11 2858.5725    3.4112  0.8357 13.1657  0.0000       2.24463  0.0213   0.0590   0.0414    0.0709   0.0000      0.680118   440.2244      -1.88070       17.4333       1.03556     -0.391507      -1.93689      0.822537       1.09386       1.18175       1.33250       1.33594       1.35270
  33  12 3018.8598    4.0545  0.9865 13.2476  0.0000       2.36489  0.0247   0.0648   0.0454    0.0847   0.0000      0.659058   439.5803      0.790516       17.7236      -3.37782      -1.60324      -1.05739      0.855244       1.12534       1.21865       1.36905       1.30274       1.34445
  33  13 3176.0554    4.0829  1.1940 13.5437  0.0000       1.30550  0.0302   0.0637   0.0557    0.0875   0.0000      0.689197   439.7621       1.75308       15.8270      -3.99188     -0.747591     -0.283537      0.989427       1.32096       1.41648       1.61515       1.59647       1.54457
  33  14 3331.4185    3.4733  1.7264 13.0488  0.0000       1.01792  0.0370   0.0445   0.0680    0.0622   0.0000      0.400785   438.7828      -2.59539       12.9549     -0.593291      -2.02431      -2.15210       1.21518       1.56437       1.76430       1.89960       1.93276       1.94739
  33  15 3485.8619    2.9816  2.5451 12.3926  0.0000       1.00685  0.0456   0.0313   0.0826    0.0495   0.0000      0.231829   441.2161       2.33867       15.5890     -0.558528      -4.57614      -2.78689       1.46004       1.96807       2.11500       2.29837       2.34202       2.36193
  33  16 3639.2321    2.3706  3.9288 11.8871 -0.0001      0.577225  0.0600   0.0209   0.1095    0.0362   0.0000      0.138800   439.3575       1.58030       15.7836      -6.32060      -1.63203      -2.71407       1.98491       2.57744       2.84131       3.08604       3.15830       3.15161
  33  17 3791.9754    1.9492  6.0087 11.2381  0.0000      0.553783  0.0790   0.0141   0.1449    0.0317   0.0000     0.0836329   441.4751       4.60496       14.0698      -3.32951      -4.12328      -5.70238       2.50967       3.38665       3.69231       4.03054       3.99538       4.05513
  33  18 3943.8554    1.6299  8.6940 10.9186  0.0000      0.408658  0.1106   0.0105   0.1957    0.0277   0.0000     0.0677923   432.3012      -6.83470       20.5358      -7.70963      -6.10793      -8.96444       3.36529       4.40599       4.86414       5.27685       5.28211       5.31897
  33  19 4095.1972    1.3519 11.2106 10.8069  0.0000      0.290238  0.1515   0.0082   0.2557    0.0248   0.0000     0.0663762   437.1343     -0.851605       27.1360      -4.08840       2.62318     -0.612471       4.19380       5.55865       6.17850       6.65305       6.73464       6.69153
  33  20 4246.3138    1.1064 14.3596 10.6797  0.0000      0.317859  0.2202   0.0064   0.3361    0.0222   0.0000     0.0792692   434.1540      -3.31434       23.9431       12.2719       4.61150      -4.11026       5.33151       7.01482       7.89264       8.52706       8.55544       8.51175
  34   2 1208.0109    0.0867  0.0797 10.1842  0.0000       40.4614  0.0177   0.0092   0.0291    0.0219   0.0000       122.747   440.3775   -0.00801044       22.0318      -2.16224      -1.91414       2.72569      0.614047       1.00239       1.00283       1.19889       1.17092       1.48159
  34   3 1441.1590    0.1604  0.0856 10.0367  0.0000       26.4193  0.0101   0.0103   0.0176    0.0230   0.0000       29.1574   441.2791      -1.45279       20.9860      0.283848      -2.74508      0.128335      0.491659      0.560715      0.635279      0.566460      0.641022      0.766795
  34   4 1649.7627    0.2689  0.2263  9.9791  0.0000       24.1346  0.0109   0.0091   0.0235    0.0297   0.0000       5.88671   441.4384     -0.955579       21.9257     -0.205695      -4.63585     -0.184764      0.475435      0.579360      0.622152      0.685151      0.703827      0.690258
  34   5 1841.3191    0.4594  0.4175  9.9006  0.0000       11.2804  0.0138   0.0109   0.0304    0.0415   0.0000       1.77355   440.4797     -0.649311       19.6477      -1.28476      -1.69769      0.787880      0.563069      0.760043      0.818785      0.852400      0.893735      0.880781
  34   6 2026.4060    0.6861  0.5875 10.1279  0.0000       9.22228  0.0170   0.0135   0.0348    0.0554   0.0000       1.20275   440.1034      0.359156       20.3619     -0.891984      -2.60847     -0.402523      0.704228      0.910617      0.999813       1.06957       1.11338       1.09380
  34   7 2207.1105    1.0249  0.8693 10.4920  0.0000       5.06078  0.0224   0.0171   0.0448    0.0803   0.0000      0.823432   439.5938     -0.821236       23.8098      -2.16906      -2.70768     -0.788637      0.769107       1.02038       1.14500       1.27236       1.25607       1.29278
  34   8 2381.3315    1.4784  1.0564 11.1350  0.0000       5.71899  0.0258   0.0231   0.0500    0.0868   0.0000      0.727497   441.2226       2.81660       20.1607       4.50491      -1.47911      -1.39119      0.883907       1.16924       1.30723       1.39366       1.45530       1.39483
  34   9 2550.7187    2.0965  1.0468 11.9489  0.0000       2.21570  0.0260   0.0328   0.0488    0.0809   0.0000      0.694231   440.3791      0.462757       20.0775    -0.0210618      -1.20368     -0.696131      0.877613       1.13537       1.26534       1.34372       1.33512       1.35513
  34  10 2718.0390    2.7002  0.9928 12.5591  0.0000       3.39588  0.0254   0.0430   0.0455    0.0758   0.0000      0.731975   439.7522     -0.392599       15.9862      0.524186     -0.724567     -0.904528      0.815014       1.11606       1.18954       1.32547       1.31786       1.36049
  34  11 2882.9294    3.5023  0.9680 12.9757  0.0000       1.33401  0.0236   0.0555   0.0449    0.0824   0.0000      0.647510   439.6777       1.68382       17.7279       1.33580     -0.271001      -5.12700      0.837827       1.07763       1.16628       1.34288       1.29762       1.31470
  34  12 3044.4295    4.0730  0.9906 13.3171  0.0000       2.00827  0.0238   0.0647   0.0455    0.0836   0.0000      0.607556   440.1621      0.902792       18.7262      0.613850      -3.91106      -1.60993      0.829647       1.12325       1.19876       1.32862       1.32372       1.34779
  34  13 3202.8120    4.0077  1.3396 13.2688  0.0000       1.53191  0.0324   0.0568   0.0559    0.0832   0.0000      0.574018   440.3516       1.60429       15.8159      -1.18805      -3.07904      -1.54051      0.995796       1.38807       1.41648       1.59903       1.54305       1.62282
  34  14 3359.1832    3.4685  1.7356 13.1633  0.0026      0.970410  0.0371   0.0455   0.0675    0.0603   0.0000      0.401051   437.4444      -1.27377       15.4263     -0.266642      -2.64118      0.502316       1.20754       1.59596       1.80219       1.95129       1.94956       1.91854
  34  15 3514.4865    2.8279  2.9713 12.1331  0.0002      0.804542  0.0495   0.0268   0.0856    0.0465   0.0000      0.176744   440.4596      0.758994       12.9420       1.08901      -6.22120       1.60017       1.58034       2.05781       2.30362       2.49277       2.56367       2.51494
  34  16 3668.7749    2.2828  4.3130 11.6267  0.0000      0.643752  0.0609   0.0184   0.1122    0.0361   0.0000      0.114582   437.6118       4.18914       12.1157      0.905843      -1.58845      -2.62416       1.91707       2.53232       2.80578       3.05324       3.16403       3.12184
  34  17 3822.2881    1.8883  6.5836 11.1526  0.0000      0.526450  0.0836   0.0130   0.1521    0.0311   0.0000     0.0758375   435.0835     -0.663749       21.8317      0.214474      -6.98457       3.10536       2.59881       3.39538       3.76028       4.06777       4.16786       4.13018
  34  18 3974.9884    1.5531  8.6372 10.9160  0.0000      0.442379  0.1087   0.0100   0.2002    0.0277   0.0000     0.0762598   440.8453      -1.18740       10.2580      -9.19792     -0.915257      -4.45105       3.24326       4.31531       4.79402       5.27368       5.36601       5.24900
  35   2 1221.9294    0.0833  0.0642 10.1861  0.0000       34.1431  0.0235   0.0088   0.0185    0.0214   0.0000       145.278   442.2113    -0.0231669       19.5683      0.257838      -3.51184     -0.324948      0.700611       1.20814       1.03633       1.50119       1.20032       1.58069
  35   3 1456.6059    0.1521  0.1433 10.0154  0.0000       22.9580  0.0130   0.0075   0.0227    0.0238   0.0000       22.0699   442.3909     -0.135987       20.8496     -0.953351      -2.06147     -0.288680      0.491030      0.558905      0.650828      0.764959      0.699401      0.754992
  35   4 1665.9800    0.2929  0.2713  9.9488  0.0000       20.5689  0.0124   0.0090   0.0257    0.0306   0.0000       4.48549   440.9475     -0.575829       21.7826     -0.311146      -3.01173      0.114156      0.501421      0.635787      0.686065      0.804250      0.861724      0.866820
  35   5 1858.4985    0.4940  0.4176  9.9342  0.0001       10.8200  0.0159   0.0114   0.0280    0.0436   0.0000       1.68285   440.5931      0.709681       20.7376      0.109199      -2.23347      -1.34217      0.769824       1.02410       1.11488       1.20890       1.19671       1.20709
  35   6 2044.9533    0.7084  0.6317 10.2034  0.0000       9.88037  0.0178   0.0135   0.0364    0.0557   0.0000       1.13903   440.0547     -0.626321       20.5913      -1.38483      -1.05476      0.472817      0.640301      0.818609      0.951029       1.02045       1.02695       1.08058
  35   7 2226.5300    1.0803  0.8568 10.6531  0.0000       7.16560  0.0216   0.0182   0.0446    0.0746   0.0000      0.903755   440.9739      0.292308       18.9439      -1.22681      -3.02475       1.30548      0.766027      0.982537       1.06450       1.16165       1.28801       1.26679
  35   8 2401.4085    1.5297  1.1480 11.3619  0.0000       3.05255  0.0291   0.0231   0.0534    0.0807   0.0000      0.784692   439.2511       1.46321       19.2542     0.0387081      -3.48568      0.365122      0.894734       1.22194       1.32038       1.54599       1.49581       1.54889
  35   9 2571.8928    2.0937  1.1830 12.0410  0.0000       2.61019  0.0300   0.0316   0.0528    0.0841   0.0000      0.701913   441.0976       2.32685       19.2573      -2.44101      -1.77904     0.0114347      0.915171       1.20949       1.29746       1.51024       1.44631       1.49608
  35  10 2740.5485    2.9046  0.9940 12.5092  0.0000       2.71707  0.0247   0.0452   0.0443    0.0896   0.0000      0.686968   439.7092     -0.762656       18.6778      0.405193      0.797690     -0.629550      0.832002       1.19890       1.25792       1.43910       1.44129       1.45053
  35  11 2906.8119    3.6337  0.8923 13.2612  0.0000      0.816831  0.0222   0.0597   0.0426    0.0718   0.0000      0.695324   441.6016       1.28768       16.9651      0.229968      -3.37249     -0.451484      0.769548      0.995751       1.08807       1.24097       1.20644       1.25117
  35  12 3069.5968    4.1260  0.9888 13.5273  0.0000       1.92887  0.0238   0.0657   0.0463    0.0757   0.0000      0.672600   441.2230      0.652216       18.2085      0.224948      -4.18771      -3.73674      0.832828       1.06767       1.20231       1.31868       1.30546       1.31727
  35  13 3229.0951    3.9056  1.3455 13.5122  0.0000      0.469129  0.0312   0.0563   0.0596    0.0739   0.0000      0.628637   440.2796       1.87575       12.8690      -4.76686      -3.18730      -5.28825      0.970311       1.27504       1.41360       1.54904       1.60202       1.60689
  35  14 3386.6016    3.4027  2.0476 12.5365 -0.0019      0.405699  0.0385   0.0374   0.0674    0.0592   0.0000      0.259785   441.9810       2.28312       12.3938       2.41592      -4.16880      -4.99262       1.19462       1.60081       1.80462       1.92099       2.00240       2.02749
  35  15 3542.7759    2.6605  3.0672 12.3169  0.0000      0.683754  0.0525   0.0255   0.0926    0.0408   0.0000      0.186289   439.9128       2.42771       17.2830      -2.08630      -3.29827       7.98253       1.55593       2.08143       2.33374       2.50003       2.48789       2.52959
  35  16 3697.9810    2.2584  4.8659 11.4654  0.0000      0.654687  0.0647   0.0170   0.1166    0.0355   0.0000     0.0926514   438.8774       3.61798       18.5702      -4.01978      -2.31212      -2.62494       1.97505       2.61197       2.91643       3.16714       3.19783       3.15627
  35  17 3852.1441    1.8072  6.8435 11.1890  0.0000      0.601213  0.0865   0.0124   0.1596    0.0294   0.0000     0.0798209   438.7960     -0.167390       16.3930      -4.35321       4.07313      -7.27269       2.59588       3.41699       3.78465       4.09544       4.27413       4.29903
  35  18 4005.2722    1.5151  9.8882 10.9063  0.0002      0.304378  0.1259   0.0091   0.2218    0.0262   0.0000     0.0694916   440.5781      -4.81582       20.6494      -2.67264      -1.61156      -10.0043       3.49768       4.63386       5.18834       5.58847       5.70925       5.67054
  35  19 4157.8040    1.2164 11.7720 10.7702  0.0000      0.203448  0.1735   0.0070   0.2820    0.0236   0.0000     0.0830854   443.7111       4.21658       19.6762       3.34296      -7.65478      -5.58680       4.34825       5.76025       6.39503       6.96674       7.13468       7.07577
  36   2 1235.6797    0.0836  0.0553 10.1803  0.0000       53.7571  0.0225   0.0086   0.0207    0.0216   0.0000       157.294   441.8326      0.311961       22.9805      0.913272     -0.538744       1.51890      0.490569       1.17607      0.839516       1.22351      0.885099       1.07213
  36   3 1471.8405    0.1598  0.1670 10.0638  0.0000       11.3004  0.0153   0.0074   0.0268    0.0238   0.0000       18.2666   441.5085     -0.454250       21.6579      0.350380      -2.21379     -0.107403      0.534603      0.817762      0.896277       1.00946       1.02905       1.06264
  36   4 1681.9297    0.3091  0.2641  9.9774  0.0000       20.1584  0.0119   0.0092   0.0235    0.0306   0.0000       4.23398   440.9726     -0.841784       21.9835     -0.276843      -2.51558     -0.483547      0.499428      0.590587      0.643735      0.744801      0.692423      0.727106
  36   5 1875.4691    0.4871  0.4318 10.0697  0.0000       12.6966  0.0145   0.0112   0.0292    0.0414   0.0000       1.75844   440.2455      0.615639       20.8493     -0.686907      -2.99345      0.583200      0.567446      0.759216      0.811395      0.835876      0.892657      0.937145
  36   6 2063.1993    0.7126  0.7022 10.1792  0.0000       9.39895  0.0200   0.0127   0.0378    0.0578   0.0000       1.09750   441.8300     -0.332933       22.0052      0.797110      -3.81145     -0.709222      0.658968      0.951740      0.974025       1.11190       1.10612       1.13075
  36   7 2245.6836    1.0991  0.9027 10.8076  0.0000       7.99136  0.0227   0.0181   0.0453    0.0679   0.0000      0.917127   440.5804     -0.650051       21.7231       1.53863      -2.52684     -0.731191      0.722561      0.968925       1.04766       1.18701       1.17789       1.23616
  36   8 2421.2058    1.6138  1.1354 11.3174  0.0000       2.99082  0.0278   0.0237   0.0497    0.0873   0.0000      0.728820   439.8587      -1.61952       21.4089       2.74188      -1.64830      -2.45756      0.855449       1.12479       1.25581       1.39209       1.40008       1.42129
  36   9 2592.7989    2.1908  1.1339 11.9909  0.0000       1.69407  0.0268   0.0328   0.0512    0.0923   0.0000      0.648501   441.2311      0.297062       19.5569       1.60572      -5.79610      -2.69145      0.827901       1.14124       1.21090       1.32758       1.37486       1.35006
  36  10 2762.7410    2.9863  1.0202 12.5783  0.0000       2.30235  0.0243   0.0447   0.0452    0.0829   0.0000      0.643841   441.2697      0.611495       18.2849      -3.70782      -1.02695      -1.88812      0.769463       1.02908       1.11457       1.24234       1.30277       1.27179
  36  11 2930.2878    3.7277  0.9630 13.2917  0.0000       1.89580  0.0233   0.0587   0.0446    0.0773   0.0000      0.711465   440.3727    -0.0232054       17.2104      -1.24342     -0.852633      0.921118      0.765343       1.04971       1.11773       1.23022       1.28689       1.26000
  36  12 3094.2661    4.1815  1.0887 13.4316  0.0000      0.987625  0.0253   0.0630   0.0493    0.0867   0.0000      0.677643   440.7757       1.26302       16.3701      -2.36159     -0.404697     -0.567584      0.866039       1.11271       1.26623       1.38340       1.45964       1.46098
  36  13 3255.0611    3.8682  1.3987 13.3710  0.0000      0.540283  0.0316   0.0523   0.0580    0.0715   0.0000      0.533190   440.0774       2.53922       13.7962     -0.746051      0.577485      -3.05286      0.956771       1.27775       1.39580       1.53710       1.56926       1.58601
  36  14 3413.6583    3.2229  2.0916 12.9135  0.0000      0.715339  0.0403   0.0364   0.0728    0.0486   0.0000      0.283139   441.5781       1.13433       14.0446      -3.39265      -3.41166      -4.87477       1.18003       1.60385       1.75398       1.90765       1.92135       1.90494
  36  15 3570.9774    2.6037  3.5255 12.0422  0.0000       1.14663  0.0536   0.0226   0.0964    0.0384   0.0000      0.155416   438.2959      -3.00276       18.5237       4.80296      -1.73636       1.60515       1.59764       2.08146       2.33346       2.48528       2.57515       2.58667
  36  16 3726.7316    2.1278  5.0617 11.5564  0.0000      0.472606  0.0681   0.0159   0.1235    0.0318   0.0000      0.102936   437.6672     -0.143484       13.2043       2.33790       1.07165      -1.84710       2.02750       2.64269       2.89750       3.18817       3.17783       3.23806
  36  17 3881.7153    1.7470  7.4289 11.1788 -0.0002      0.553230  0.0924   0.0114   0.1692    0.0272   0.0000     0.0740232   436.3889       2.43238       20.8724     -0.141019      -5.05407      -5.21043       2.64020       3.52247       3.87821       4.14908       4.28998       4.33848
  36  18 4035.6816    1.4593  9.9978 10.8966 -0.0001      0.318591  0.1295   0.0085   0.2241    0.0253   0.0000     0.0692735   437.7926      -1.07046       19.1062       5.40500     -0.801751      -6.84896       3.40882       4.56296       5.05298       5.53377       5.67136       5.65183
  36  19 4189.1749    1.1748 12.9583 10.7967  0.0002      0.355146  0.1916   0.0066   0.3069    0.0225   0.0000     0.0780232   450.0553       11.1641       8.39865       1.30218       1.35536      -9.47219       4.58412       6.16088       6.86491       7.31884       7.63618       7.64233
  37   2 1249.2542    0.0792  0.0429 10.1876  0.0000       63.8979  0.0140   0.0081   0.0140    0.0213   0.0000       198.732   437.2608       3.97641       15.4820       4.75500      -6.87910       3.47009      0.485548      0.683796      0.671603      0.803619      0.766579      0.751645
  37   3 1486.8299    0.1721  0.1684 10.0302  0.0000       41.0769  0.0111   0.0077   0.0277    0.0252   0.0000       15.5498   441.1843     -0.210097       22.4356     -0.689261      -4.34400      0.584438      0.372353      0.503274      0.583693      0.592605      0.604333      0.540664
  37   4 1697.6164    0.3199  0.2538 10.0076  0.0000       22.4503  0.0116   0.0095   0.0221    0.0298   0.0000       4.25430   441.6157      0.182270       20.9050      0.135135      -2.18110      0.881884      0.512531      0.586104      0.731584      0.775634      0.803815      0.827082
  37   5 1892.2715    0.5291  0.5112  9.8816  0.0000       10.3406  0.0160   0.0109   0.0312    0.0482   0.0000       1.38514   441.1047     -0.764949       21.9090    -0.0280905      -5.55480     -0.366702      0.587911      0.805878      0.918307       1.05651       1.10711       1.11236
  37   6 2081.2145    0.7998  0.7739 10.1375  0.0000       7.37370  0.0204   0.0135   0.0387    0.0672   0.0000      0.943644   441.9858     0.0705791       19.9722      0.791279      -2.60213    -0.0109874      0.680106      0.890628      0.982254       1.08194       1.08597       1.09961
  37   7 2264.4580    1.1471  0.9348 10.8558  0.0000       6.41820  0.0228   0.0182   0.0458    0.0715   0.0000      0.854825   439.1608      0.520946       20.5004     -0.423631      -2.27430     -0.102072      0.716198      0.942725       1.07737       1.19909       1.22954       1.21636
  37   8 2440.7248    1.6920  1.0970 11.6235  0.0000       3.17105  0.0260   0.0256   0.0501    0.0757   0.0000      0.721787   441.4965       2.56304       21.4737     -0.401617     -0.718629       1.17287      0.816894       1.08184       1.14290       1.25448       1.24235       1.33064
  37   9 2613.3901    2.3134  1.0632 12.2051  0.0000       2.64215  0.0251   0.0349   0.0492    0.0778   0.0000      0.706620   439.4681    -0.0532500       20.3804     -0.557000      -3.08575       1.16087      0.759018       1.03510       1.16453       1.28793       1.22755       1.27684
  37  10 2784.6377    3.0406  1.0723 12.8811  0.0000       3.51953  0.0257   0.0463   0.0476    0.0763   0.0000      0.669598   439.7679       1.44500       19.4242       1.90222      -2.04414     -0.770732      0.785992       1.01055       1.12029       1.29708       1.32105       1.30682
  37  11 2953.3229    3.8738  1.0165 13.1961  0.0000       3.07595  0.0239   0.0586   0.0450    0.0810   0.0000      0.685601   441.1657      -1.04575       19.4188      -1.24413      0.151599      -1.09194      0.743062      0.982269       1.05569       1.17773       1.21155       1.24744
  37  12 3118.4946    4.1713  1.1271 13.4413  0.0000       1.04642  0.0265   0.0613   0.0495    0.0874   0.0000      0.623108   441.2005       1.48993       18.7730     -0.358538      -1.87893    -0.0851293      0.788098       1.05259       1.13207       1.26589       1.26517       1.26581
  37  13 3280.6237    3.8390  1.4829 13.3269 -0.0019       1.90464  0.0336   0.0497   0.0558    0.0667   0.0000      0.498120   441.4651       3.70019       17.3768     -0.882464      -5.18452      -2.90191      0.977419       1.26972       1.48606       1.62287       1.64042       1.65421
  37  14 3440.3998    3.1698  2.2815 12.7461  0.0000      0.542096  0.0422   0.0333   0.0728    0.0459   0.0000      0.277989   440.2598      -2.63175       15.0507      -2.77915      -2.25862      -2.72039       1.25069       1.69572       1.85782       1.97090       2.05703       2.04400
  37  15 3598.5540    2.5881  3.5170 12.0871  0.0000      0.783696  0.0517   0.0224   0.0960    0.0371   0.0000      0.144567   442.2289     -0.580081       16.6844       2.23856      -4.94895     -0.590633       1.50023       2.01046       2.21364       2.42327       2.49198       2.49427
  37  16 3755.2772    2.0471  5.6389 11.3874  0.0000      0.528527  0.0716   0.0141   0.1318    0.0301   0.0000     0.0888938   439.4980       1.97811       22.2859      -5.84900       4.56232      -5.37169       2.02247       2.67453       2.98269       3.21735       3.30659       3.26049
  37  17 3911.1667    1.6867  7.9966 11.1465 -0.0004      0.595790  0.0990   0.0107   0.1782    0.0259   0.0000     0.0742088   438.6115      0.844630       14.1050      -5.57195      -5.95845     -0.981129       2.70608       3.64350       4.03004       4.34950       4.46826       4.54032
  37  18 4065.7574    1.4253 11.0266 10.8606  0.0013      0.265948  0.1438   0.0077   0.2403    0.0242   0.0000     0.0677928   441.6400       8.81419       17.3905      -11.6875      -4.63711      -4.17822       3.59005       4.76507       5.40523       5.74288       5.99244       5.85815
  37  19 4220.0258    1.1254 13.6539 10.7767 -0.0017      0.408104  0.2065   0.0063   0.3186    0.0217   0.0000     0.0833819   442.7913      -6.38720       10.9387       3.38952      -10.1167      -6.68989       4.63299       6.20222       6.95286       7.57436       7.73980       7.68965
  38   3 1501.5529    0.1788  0.1545  9.9932  0.0000       32.6941  0.0101   0.0076   0.0217    0.0243   0.0000       15.1797   441.3611     -0.847093       21.4983       1.00320      -4.38830     -0.342444      0.358442      0.488129      0.582069      0.603576      0.667169      0.655235
  38   4 1713.0446    0.3417  0.2791  9.9322  0.0000       15.9394  0.0116   0.0094   0.0227    0.0310   0.0000       3.52097   441.4007     -0.419047       20.9821       1.35309      -3.94093      0.990214      0.446774      0.560630      0.596426      0.664356      0.718333      0.705875
  38   5 1908.8678    0.5485  0.4503 10.0528  0.0000       12.6843  0.0137   0.0116   0.0283    0.0425   0.0000       1.59795   441.4489      0.215553       21.5735       1.04340      -2.25188      0.835116      0.497054      0.622613      0.712447      0.779877      0.781251      0.796187
  38   6 2099.0800    0.8079  0.7549 10.1319  0.0000       7.85531  0.0195   0.0134   0.0377    0.0687   0.0000      0.938154   441.3576      0.566447       22.3192       1.15835      -4.35604      -1.02780      0.641863      0.861661      0.960730       1.04266       1.01943       1.06028
  38   7 2282.9995    1.2101  1.0003 10.8701 -0.0022       5.11367  0.0241   0.0183   0.0465    0.0738   0.0000      0.805441   440.7638     0.0694037       20.5010       1.31696      -2.13311      0.848471      0.738524      0.969999       1.04077       1.21454       1.21944       1.23358
  38   8 2460.0598    1.7457  1.1160 11.5708  0.0000       2.53036  0.0255   0.0257   0.0501    0.0835   0.0000      0.662599   440.6622      0.320300       20.4161     -0.471826      -2.76602     -0.458938      0.756336       1.01981       1.12567       1.24955       1.25366       1.23724
  38   9 2633.8234    2.4314  1.1266 12.2522  0.0000       3.64724  0.0261   0.0355   0.0501    0.0791   0.0000      0.703402   442.0273       1.08566       19.7063      0.436985      -2.99153      -1.92291      0.758678      0.993555       1.08791       1.22591       1.24154       1.25093
  38  10 2806.0750    3.2542  1.0175 12.9032  0.0000       1.62921  0.0239   0.0484   0.0441    0.0746   0.0000      0.651437   440.6334      0.366108       18.2094     -0.887438      -1.05021     -0.363889      0.701432      0.978280       1.03699       1.16899       1.13193       1.19764
  38  11 2975.9355    3.9822  1.0435 13.1602  0.0000       2.16302  0.0236   0.0588   0.0457    0.0831   0.0000      0.672543   441.2382       1.89926       17.5955     -0.478106      -2.59328      -2.40166      0.716595      0.942058       1.01591       1.14290       1.16051       1.20257
  38  12 3142.2754    4.1580  1.1352 13.6074  0.0000      0.638961  0.0271   0.0611   0.0491    0.0760   0.0000      0.660155   440.5339       1.26390       17.9495     -0.429926      -2.92700     -0.122648      0.808559       1.05866       1.17781       1.32536       1.30298       1.34217
  38  13 3305.7610    3.7484  1.5759 13.2523  0.0007       1.80984  0.0324   0.0471   0.0607    0.0617   0.0000      0.438635   440.2428       1.46966       17.6146      -1.45382      -1.89627      -2.73407      0.934990       1.23116       1.34726       1.47828       1.54325       1.52016
  38  14 3466.7285    3.0782  2.5508 12.5411  0.0000      0.539745  0.0428   0.0302   0.0781    0.0439   0.0000      0.244964   440.9509       1.99702       16.9701      -2.42723    -0.0785395     -0.160357       1.24840       1.61226       1.82249       1.98994       2.06657       2.10633
  38  15 3625.8619    2.4640  3.9443 11.8892  0.0000      0.531155  0.0550   0.0198   0.1012    0.0341   0.0000      0.126542   439.5942       1.72697       14.2606       1.64753      0.792375      -1.16378       1.55404       2.06075       2.33509       2.50349       2.57852       2.64199
  38  16 3783.4761    2.0378  6.4104 11.2166  0.0000      0.455350  0.0774   0.0130   0.1357    0.0291   0.0000     0.0730281   440.2007       3.02097       15.4859      -2.24963      -4.32820      -6.73707       2.11802       2.81835       3.18059       3.40492       3.49882       3.52746
  38  17 3940.0077    1.6310  8.6712 11.0712  0.0001      0.442642  0.1065   0.0099   0.1903    0.0256   0.0000     0.0714739   440.0007      -1.31221       15.0456       9.26462      0.959129      -7.66549       2.75267       3.66712       4.11586       4.44886       4.65272       4.64253
  38  18 4095.4987    1.3394 11.3798 10.8862 -0.0002      0.211148  0.1571   0.0073   0.2554    0.0235   0.0000     0.0732102   436.2076      -8.90901       9.46760       6.50140      -2.81401      -5.15587       3.73483       4.95542       5.43674       5.88703       6.08131       6.03569
  39   3 1516.0574    0.1940  0.1805 10.0102  0.0000       17.5725  0.0104   0.0076   0.0245    0.0239   0.0000       11.5528   442.1086      0.131777       20.3980    -0.0542038      -2.80739     -0.524084      0.379094      0.492110      0.604612      0.638437      0.647702      0.636141
  39   4 1728.2966    0.3296  0.3171  9.9880  0.0000       18.4589  0.0138   0.0088   0.0264    0.0312   0.0000       3.48451   440.8985     -0.331934       22.1213     -0.289239      -2.87495     -0.811205      0.615909      0.899222       1.02137       1.07719       1.15592       1.10131
  39   5 1925.2642    0.6016  0.5035 10.0339  0.0000       11.3756  0.0142   0.0120   0.0292    0.0465   0.0000       1.32168   441.2578     -0.405936       20.6852     -0.305890      -2.46152      0.530933      0.492659      0.636137      0.714989      0.787690      0.876274      0.850594
  39   6 2116.6856    0.8529  0.7813 10.5760  0.0000       10.0236  0.0203   0.0144   0.0392    0.0559   0.0000       1.06081   441.2954      -1.65460       20.1813      0.666759      -3.34278      -1.92336      0.623423      0.846189      0.932897       1.05464      0.997805       1.05373
  39   7 2301.3466    1.2871  1.0013 10.9859  0.0000       5.02807  0.0232   0.0195   0.0468    0.0757   0.0000      0.764470   441.1862      0.623749       20.3017      -1.04293      -2.62734      -1.37774      0.696406      0.918107       1.00778       1.09608       1.16009       1.12232
  39   8 2479.0754    1.8469  1.1429 11.5312  0.0000       2.56081  0.0260   0.0260   0.0488    0.0833   0.0000      0.685377   440.1127      -1.83827       21.8360     -0.707491      -4.14836      -2.22330      0.739025      0.967891       1.07725       1.17717       1.20865       1.20697
  39   9 2653.9434    2.4358  1.1247 12.4486 -0.0002       2.64811  0.0266   0.0356   0.0501    0.0740   0.0000      0.729061   442.1168     0.0637340       20.9814       2.23651      -3.10874      -2.67985      0.789503       1.02657       1.16509       1.27722       1.30897       1.35485
  39  10 2827.2926    3.3307  1.0108 13.0606  0.0000       1.62319  0.0232   0.0503   0.0450    0.0741   0.0000      0.718717   441.2910       1.52523       21.3468      0.137352      -2.39071     -0.823184      0.719853      0.976742       1.06675       1.17458       1.18410       1.23311
  39  11 2998.0990    4.1532  1.0190 13.3799  0.0000      0.748554  0.0229   0.0612   0.0450    0.0758   0.0000      0.653773   442.2793      0.503181       19.3461     -0.539092      -1.79470       1.22210      0.669727      0.926010      0.980075       1.09420       1.13226       1.13968
  39  12 3165.7353    4.1298  1.2577 13.5881  0.0000       1.04461  0.0285   0.0574   0.0528    0.0749   0.0000      0.550227   440.1915      0.745151       18.4953     -0.104565      -2.88706      -1.97818      0.792812       1.06880       1.15480       1.30117       1.34019       1.34495
  39  13 3330.4407    3.5470  1.7508 13.1392  0.0001       1.96093  0.0352   0.0418   0.0611    0.0527   0.0000      0.380557   439.4164      0.158607       17.3039      0.729189      -1.62518      -1.62002      0.944076       1.25338       1.41233       1.54532       1.55625       1.56381
  39  14 3492.6423    2.8912  2.8881 12.4000  0.0000      0.800559  0.0456   0.0263   0.0822    0.0389   0.0000      0.216987   438.6833       1.58551       14.4830      -2.34991       2.04982      -1.50630       1.25351       1.66555       1.81071       2.01617       1.99646       2.04566
  39  15 3652.6876    2.3929  4.2833 11.8237  0.0000      0.313361  0.0583   0.0182   0.1047    0.0326   0.0000      0.120374   440.1094      -1.25390       17.4989      -4.80069      -1.70390      -5.97083       1.59877       2.14994       2.41855       2.60691       2.71115       2.71042
  39  16 3811.2504    1.9274  6.5464 11.3142  0.0000      0.291178  0.0804   0.0123   0.1425    0.0274   0.0000     0.0784577   443.7179      -1.58569       19.9514      -4.98969      -3.36801      -1.51083       2.14298       2.85653       3.19842       3.49516       3.63002       3.61377
  39  17 3968.3810    1.5981  9.1377 11.0138 -0.0003      0.237766  0.1131   0.0089   0.1971    0.0252   0.0000     0.0680009   435.4669     -0.393421       14.6978       4.84586      -12.5779      -2.60313       2.84426       3.77632       4.19988       4.55016       4.73129       4.81646
  39  18 4125.1068    1.2676 12.1137 10.8959 -0.0014      0.369686  0.1724   0.0068   0.2742    0.0228   0.0000     0.0795715   440.3752     -0.931829       14.5236      -9.77655       5.56897      -1.41463       3.80455       5.15076       5.80032       6.14991       6.44668       6.43389
  40   3 1530.3335    0.1934  0.1659 10.0060  0.0000       28.3520  0.0096   0.0076   0.0215    0.0240   0.0000       12.7301   442.2737       1.08998       22.3074      0.727576      -2.38076     -0.630848      0.317160      0.453735      0.495787      0.526192      0.512799      0.527492
  40   4 1743.2773    0.3658  0.3543  9.9565  0.0000       17.0427  0.0127   0.0091   0.0270    0.0329   0.0000       2.74651   440.4437      -1.22361       21.8382      0.299483      -3.59056    -0.0847936      0.447955      0.575563      0.687626      0.714278      0.793542      0.785181
  40   5 1941.4966    0.5812  0.6076 10.0602  0.0000       10.6511  0.0164   0.0109   0.0344    0.0473   0.0000       1.28225   441.8673      0.781225       22.5071      0.520792      -3.81048      -1.09783      0.548288      0.743104      0.796291      0.912920      0.932922      0.956118
  40   6 2134.0534    0.8721  0.8101 10.4640  0.0000       7.58744  0.0201   0.0142   0.0404    0.0612   0.0000      0.956507   440.8429     0.0101162       21.1406      0.389541      -1.61667     -0.575949      0.623578      0.839228      0.894049      0.975106      0.981426      0.996992
  40   7 2319.3498    1.2894  1.0448 11.1677  0.0000       3.71606  0.0251   0.0192   0.0474    0.0718   0.0000      0.777640   441.3590      0.795845       22.8722     -0.710288      -4.93866     -0.528653      0.709178      0.934337       1.03613       1.14809       1.18736       1.19135
  40   8 2497.9399    1.8238  1.1843 11.5834  0.0000       2.66357  0.0269   0.0256   0.0508    0.0870   0.0000      0.709518   440.6644       1.05077       21.8637      0.376277      -1.02859      -1.92600      0.749624      0.978116       1.06896       1.20664       1.20670       1.25383
  40   9 2673.7932    2.5639  1.1210 12.3963  0.0000       1.86460  0.0249   0.0364   0.0502    0.0759   0.0000      0.691092   441.4044       1.33220       21.6050      0.923656      -2.83370      -3.06872      0.716182      0.950008       1.02737       1.11965       1.18906       1.20877
  40  10 2848.2571    3.4386  1.0411 12.8985  0.0000       1.53652  0.0230   0.0491   0.0441    0.0794   0.0000      0.616982   441.2840      0.900640       19.3406     -0.318522      -2.68376      -1.52438      0.681955      0.877532       1.03096       1.10686       1.10631       1.17030
  40  11 3020.0503    4.1970  0.9799 13.4398  0.0000       1.83765  0.0218   0.0620   0.0420    0.0731   0.0000      0.609007   441.2499       1.16319       20.3211     -0.426986      -3.32277     -0.377997      0.652405      0.839962      0.945347       1.00154       1.02903       1.04918
  40  12 3188.7158    4.1298  1.2727 13.7213  0.0000       1.89095  0.0303   0.0579   0.0514    0.0710   0.0000      0.733802   440.6771      0.437047       20.5423    -0.0635199      -4.04583     -0.349165      0.802168       1.11904       1.20877       1.28004       1.33540       1.36185
  40  13 3354.5424    3.5475  1.9649 12.9346  0.0000     0.0117230  0.0359   0.0383   0.0651    0.0523   0.0000      0.339299   440.7781      0.699456       16.9483      0.989579      -5.45163      -2.12013      0.948085       1.27445       1.37395       1.49353       1.52222       1.54252
  40  14 3518.0767    2.8784  2.9800 12.3576 -0.0001      0.425671  0.0455   0.0253   0.0827    0.0384   0.0000      0.160045   438.4120       1.86508       17.4954      -1.06729      -7.94625      -2.44563       1.24741       1.68145       1.86698       2.00145       2.05735       2.10626
  40  15 3679.5820    2.2987  4.5588 11.7314 -0.0000      0.663114  0.0603   0.0166   0.1091    0.0303   0.0000      0.111394   441.3216     -0.394471       19.7164      -3.12777      -3.60357       2.06003       1.60729       2.14257       2.33257       2.55040       2.61180       2.64256
  40  16 3838.8630    1.8468  7.0618 11.3014  0.0000      0.378600  0.0850   0.0115   0.1538    0.0264   0.0000     0.0763351   438.5686      0.666879       15.9686       1.95925      -2.90775       1.48790       2.18533       2.85962       3.19612       3.50196       3.58032       3.71673
  40  17 3997.2793    1.5166  9.5379 11.0311 -0.0005      0.604585  0.1188   0.0085   0.2093    0.0243   0.0000     0.0730121   441.9635      -1.43975       18.1260      0.180740      -11.3325      -3.87140       2.84211       3.79906       4.25698       4.58840       4.80377       4.75533
  40  18 4153.9166    1.2333 12.7056 10.8761 -0.0005      0.311628  0.1824   0.0064   0.2816    0.0217   0.0000     0.0848173   437.8871      0.859562       22.2348      -10.8707      -5.69885      -18.2259       3.93849       5.19618       5.92416       6.36409       6.57104       6.61419
  41   2 1301.5840    0.0954  0.1192 10.0837  0.0000       35.7253  0.0168   0.0073   0.0299    0.0205   0.0000       65.8927   441.3624     -0.254786       20.6952      0.313400      -4.49340      0.960284      0.575845      0.801350      0.935732       1.14410       1.30131       1.22218
  41   3 1544.3741    0.2102  0.1996  9.9815  0.0000       34.1074  0.0117   0.0075   0.0206    0.0252   0.0000       9.74317   441.3695     0.0461549       20.6170      -1.17890      -4.19757       1.14628      0.401610      0.551154      0.578656      0.671946      0.722007      0.699826
  41   4 1758.0800    0.3800  0.3810  9.9301  0.0000       16.8793  0.0138   0.0089   0.0263    0.0337   0.0000       2.53352   441.4261      -1.00480       22.5651      0.485354      -3.10785     -0.661951      0.454187      0.634926      0.685332      0.747618      0.754667      0.818609
  41   5 1957.5340    0.6026  0.5499 10.1492  0.0000       9.75983  0.0149   0.0114   0.0324    0.0447   0.0000       1.38687   441.8321     -0.741488       20.0415       1.15841      -2.57396      0.931216      0.495180      0.659517      0.718363      0.801798      0.816503      0.849247
  41   6 2151.2111    0.9140  0.8052 10.4553  0.0000       6.49673  0.0197   0.0145   0.0388    0.0614   0.0000      0.914843   442.7778     0.0127323       22.8049     -0.578689      -1.68014      -2.31111      0.604145      0.772102      0.830144      0.920464       1.00908       1.05295
  41   7 2337.2591    1.3819  1.0181 11.1273  0.0006       3.78077  0.0238   0.0201   0.0442    0.0729   0.0000      0.726476   441.0123   -0.00534158       21.1865      -1.13609     -0.311562      0.528902      0.654793      0.897437      0.995688       1.13025       1.11499       1.12419
  41   8 2516.6563    1.9885  1.1155 11.9284  0.0000       4.17197  0.0259   0.0281   0.0475    0.0752   0.0000      0.701549   441.3910     -0.401649       20.9816     -0.713417      -5.02832    0.00764298      0.699475      0.942105       1.05150       1.13201       1.15017       1.22005
  41   9 2693.5835    2.6868  1.0833 12.5125  0.0000       2.98170  0.0243   0.0383   0.0459    0.0751   0.0000      0.671888   440.4366      0.801989       20.4306       2.89289      -2.67007      0.463899      0.667963      0.891173      0.976115       1.10602       1.10034       1.13757
  41  10 2868.9412    3.5230  0.9619 13.1439  0.0000       2.37550  0.0219   0.0525   0.0411    0.0693   0.0000      0.701801   441.4036       1.55077       22.2558     -0.970329      -2.38780      -1.20335      0.629462      0.869004      0.954588       1.06547       1.08343       1.08823
  41  11 3041.6202    4.2579  1.0638 13.1598  0.0000       1.03459  0.0231   0.0589   0.0432    0.0900   0.0000      0.586465   440.5337      0.337880       22.1031     -0.419626      -3.43875     -0.796034      0.644146      0.871100      0.971675       1.08453       1.09904       1.06165
  41  12 3211.3224    4.1197  1.3004 13.5530  0.0000       1.26200  0.0284   0.0549   0.0517    0.0691   0.0000      0.597445   441.2648      0.556755       18.2555      -2.08905      -2.90746      -2.69421      0.791934       1.01777       1.12287       1.23229       1.26680       1.27415
  41  13 3378.4056    3.4610  2.1135 12.7671 -0.0000      0.284941  0.0372   0.0351   0.0665    0.0487   0.0000      0.291569   439.7256      0.519496       18.9310      -1.77062      -3.57043      -2.19926      0.969168       1.29062       1.43196       1.56476       1.61559       1.59614
  41  14 3543.3553    2.7485  3.3185 12.1978  0.0001      0.803732  0.0481   0.0229   0.0901    0.0353   0.0000      0.153406   438.9563       1.31564       16.8505     -0.451289      0.297170      -2.47852       1.24980       1.67461       1.86095       2.02662       2.06780       2.08995
  41  15 3705.8958    2.2197  5.2400 11.5654  0.0000      0.687728  0.0647   0.0149   0.1175    0.0284   0.0000      0.101823   439.4922      0.685701       17.7815      0.442384     -0.864434      -1.97466       1.68850       2.22552       2.49045       2.75027       2.82109       2.79452
  41  16 3865.9633    1.8447  7.6753 11.2130  0.0002      0.142164  0.0901   0.0108   0.1629    0.0257   0.0000     0.0748328   438.3885     -0.691619       19.0113      -3.50141      0.439743       1.97896       2.27730       3.06614       3.37768       3.62666       3.80203       3.85295
  41  17 4024.9126    1.5305 10.8343 10.9461  0.0005      0.218276  0.1380   0.0078   0.2217    0.0241   0.0000     0.0652402   438.3863      -1.58985       15.4643      -3.42731      -5.37646       1.35522       3.05094       4.12995       4.53776       4.96629       5.15700       5.18554
  41  18 4182.8749    1.1760 13.1757 10.8542  0.0008      0.389212  0.1946   0.0061   0.2968    0.0208   0.0000     0.0851952   438.6349       6.23549       12.4353       5.98269      -13.3478      -1.31459       3.96681       5.29710       5.91061       6.44804       6.69518       6.80741
  42   3 1558.1987    0.2255  0.1734 10.0067  0.0000       24.9739  0.0096   0.0080   0.0184    0.0238   0.0000       9.44916   441.5163      -1.22457       21.1816      -1.33610      -3.03932      -1.23070      0.359841      0.525140      0.559275      0.659802      0.651391      0.682327
  42   4 1772.6977    0.3858  0.3728  9.9680  0.0000       15.9228  0.0126   0.0089   0.0269    0.0331   0.0000       2.51905   441.7307      -1.22070       20.9803      0.793651      -4.40509     -0.681461      0.389419      0.553524      0.597805      0.674614      0.650061      0.683828
  42   5 1973.4352    0.6519  0.5432 10.1266  0.0000       11.7953  0.0146   0.0121   0.0301    0.0469   0.0000       1.24983   441.5595     -0.577688       20.9370     -0.120593      -3.32192     -0.397441      0.444085      0.622153      0.656993      0.739772      0.796996      0.802939
  42   6 2168.1994    0.9573  0.8675 10.3877  0.0004       5.78744  0.0200   0.0144   0.0402    0.0705   0.0000      0.833293   440.7006      -1.65421       20.3960      0.758300      -4.20936    -0.0489021      0.583171      0.778098      0.862522      0.921342      0.984844      0.981346
  42   7 2354.8643    1.4132  1.0701 11.2857  0.0000       3.89173  0.0250   0.0201   0.0472    0.0709   0.0000      0.775635   442.0856    -0.0675678       20.7576     -0.637028      -2.37648     -0.858688      0.656427      0.849715      0.938729       1.07917       1.13409       1.12432
  42   8 2535.1645    2.0202  1.1863 11.9456  0.0000       4.13751  0.0265   0.0277   0.0498    0.0745   0.0000      0.684620   440.4095    -0.0812903       21.8104     -0.513338      -2.05510      -2.21366      0.684754      0.895374      0.965174       1.10365       1.11517       1.14262
  42   9 2713.0699    2.8217  1.0535 12.5405  0.0000       2.66504  0.0241   0.0396   0.0419    0.0781   0.0000      0.682603   441.5008     -0.570122       19.4334      0.470331      -2.70945       1.09164      0.662409      0.870667      0.940640       1.05256       1.08380       1.11234
  42  10 2889.3952    3.5623  0.9834 13.2023  0.0000       1.00964  0.0220   0.0519   0.0417    0.0699   0.0000      0.685407   440.1722      0.113891       20.4280     -0.496030      -2.51915      -1.10070      0.631016      0.827518      0.899738       1.02669       1.03232       1.07927
  42  11 3062.8969    4.2791  1.1559 13.4349  0.0002       1.12257  0.0249   0.0581   0.0477    0.0799   0.0000      0.576151   440.1269       1.69006       20.4549     -0.897937      -2.59090      -1.51013      0.669061      0.913218      0.977279       1.12447       1.13446       1.18561
  42  12 3233.6922    3.9922  1.5198 13.3332  0.0000       1.81783  0.0313   0.0479   0.0551    0.0610   0.0000      0.454392   441.6858       1.05144       20.3433      -2.25955      -1.97257      0.363404      0.815100       1.11266       1.23775       1.36498       1.39496       1.42063
  42  13 3402.0604    3.3541  2.1496 12.8834  0.0000       1.05814  0.0389   0.0340   0.0656    0.0451   0.0000      0.298003   441.7874       3.64497       20.7977       3.64090      0.221728      -4.20249      0.967382       1.31504       1.43596       1.63867       1.59912       1.64476
  42  14 3568.2098    2.6648  3.7158 12.0177  0.0000      0.891821  0.0504   0.0205   0.0926    0.0345   0.0000      0.144088   441.6538      -1.19504       13.7957     -0.923698      -3.31222      -2.43414       1.30501       1.72029       1.94017       2.09589       2.17146       2.15635
  42  15 3731.6412    2.1817  5.6840 11.4549  0.0000      0.368010  0.0674   0.0138   0.1228    0.0283   0.0000     0.0889363   440.3043      0.935399       21.2223      -2.33537      -3.42623      -5.17768       1.70691       2.24777       2.50106       2.72989       2.86716       2.90789
  42  16 3893.0856    1.7068  7.8488 11.2858 -0.0011      0.334079  0.0972   0.0100   0.1704    0.0242   0.0000     0.0855917   447.3232      0.315660       18.2178       1.75243      -4.61568      0.577507       2.31583       3.07203       3.47767       3.70477       3.85658       3.91505
  42  17 4052.1237    1.4396 11.2244 10.9641  0.0008    -0.0780091  0.1507   0.0071   0.2388    0.0235   0.0000     0.0744348   441.3540     -0.399373       13.1365       12.7971       4.10062      -11.6154       3.18991       4.22301       4.75817       5.18963       5.36957       5.51207
  43   1 1041.6927    0.0503  0.0294 10.3415  0.0000       52.3607  0.0242   0.0102   0.0240    0.0184   0.0000       885.272   439.8227      -1.46244       20.4123      0.468451      -3.45440     -0.861583       1.00563       1.04211       1.39898       1.36386       1.89213       1.57254
  43   4 1787.0865    0.3959  0.3876 10.0433  0.0000       15.7023  0.0129   0.0090   0.0279    0.0329   0.0000       2.51768   441.1277     -0.456894       22.1065      0.518931      -2.48288    -0.0488655      0.410701      0.539922      0.568892      0.667321      0.687925      0.668736
  43   5 1989.1521    0.6611  0.6427 10.1135  0.0000       10.5098  0.0168   0.0113   0.0331    0.0506   0.0000       1.13863   441.2018      -1.04222       21.6364     -0.365310      -3.99219     -0.108904      0.520188      0.690169      0.735729      0.835524      0.852795      0.823563
  43   6 2184.9935    0.9952  0.8587 10.5832  0.0000       8.10002  0.0199   0.0151   0.0400    0.0662   0.0000      0.864926   441.1116      0.944436       22.7092     -0.282861      -2.99389      0.271362      0.588473      0.771566      0.840461      0.935921      0.992585      0.976040
  43   7 2372.3552    1.4449  1.1374 11.3066  0.0000       4.88912  0.0257   0.0201   0.0489    0.0745   0.0000      0.738267   440.1349       1.00217       23.2747       2.00940      -2.33301      -1.60666      0.676736      0.899420       1.00028       1.11026       1.21462       1.22835
  43   8 2553.4258    2.1319  1.2205 11.9194  0.0012       3.43466  0.0269   0.0284   0.0491    0.0845   0.0000      0.742993   441.8247      0.130887       20.8098      -1.75383      -2.42368      0.181331      0.674773      0.884673      0.987706       1.06354       1.11554       1.17676
  43   9 2732.3565    2.8117  1.0814 12.7372  0.0000      0.514061  0.0245   0.0391   0.0450    0.0733   0.0000      0.705476   440.8660     -0.230651       20.5700      -1.44296      -2.82950      -1.57603      0.661536      0.873261      0.966645       1.06537       1.09323       1.11496
  43  10 2909.6329    3.7738  1.0162 13.2631  0.0000       1.25449  0.0225   0.0535   0.0423    0.0752   0.0000      0.570527   440.4149      0.614194       20.0959      -1.91704      -1.50903      -3.61666      0.607969      0.812985      0.843805      0.985005      0.966707       1.00088
  43  11 3084.0047    4.3450  1.1447 13.6229  0.0000       1.65919  0.0252   0.0601   0.0475    0.0760   0.0000      0.684982   442.5288       2.23644       19.3691     -0.633860      -4.43426      -2.05444      0.667708      0.902121      0.992538       1.11247       1.13932       1.12434
  43  12 3255.5826    4.0375  1.4526 13.5259  0.0000      0.603762  0.0295   0.0497   0.0556    0.0593   0.0000      0.524529   440.2788       2.64383       20.5369     -0.121371      -3.00662      -2.29733      0.751975       1.00738       1.06603       1.22443       1.24379       1.29669
  43  13 3425.1721    3.2611  2.3843 12.8103 -0.0001      0.758167  0.0391   0.0312   0.0713    0.0413   0.0000      0.231141   441.6066       3.40689       17.6962      0.497728      -1.35419      -1.05651      0.968891       1.34556       1.47137       1.59447       1.61817       1.69755
  43  14 3592.6084    2.6305  3.9476 11.9963  0.0000      0.884950  0.0517   0.0195   0.0963    0.0324   0.0000      0.130777   440.3101      -3.14963       19.0428     -0.112567       3.61063      -5.71686       1.26923       1.72508       1.90387       2.07469       2.15651       2.16948
  43  15 3757.2976    2.1033  5.9987 11.4839  0.0000      0.425149  0.0714   0.0129   0.1284    0.0269   0.0000     0.0899844   440.0912     -0.221210       20.5105      0.254555      -1.71957       3.13041       1.74433       2.26571       2.59423       2.81205       2.89433       2.95384
  43  16 3919.6705    1.6956  8.5867 11.2237  0.0000      0.354140  0.1056   0.0095   0.1816    0.0251   0.0000     0.0751329   437.7386       4.15122       18.4974      -1.94456       5.03126      -9.41019       2.43401       3.22480       3.58563       3.90162       4.09629       4.16304
  43  17 4080.6281    1.3750 11.8973 11.0092 -0.0017      0.418735  0.1633   0.0067   0.2572    0.0220   0.0000     0.0828934   442.4639      -5.46651       13.8486       11.2949      -3.09759       3.02878       3.27878       4.37715       4.94673       5.37256       5.47932       5.57016
  44   2 1339.0693    0.0953  0.0537 10.1087  0.0000       14.8568  0.0142   0.0075   0.0115    0.0191   0.0000       100.375   441.1763     -0.513650       21.2610      -2.06874      -3.21354      0.434902      0.409975      0.624856      0.663075      0.732557      0.785607      0.639701
  44   3 1585.2254    0.2433  0.1955  9.9920  0.0000       19.9239  0.0087   0.0080   0.0208    0.0243   0.0000       7.59431   442.2520      0.126800       21.2284    -0.0543306      -3.35927    -0.0386934      0.296224      0.376341      0.436265      0.489281      0.539390      0.519865
  44   4 1801.3076    0.4121  0.4326 10.0304  0.0000       13.9300  0.0139   0.0089   0.0286    0.0347   0.0000       2.28941   442.2350     -0.783622       22.9338     -0.427705      -3.55130      -1.58409      0.446720      0.608682      0.658996      0.674381      0.723978      0.750416
  44   5 2004.6988    0.6717  0.6250 10.1778  0.0000       9.86867  0.0162   0.0117   0.0325    0.0494   0.0000       1.12736   441.0743     -0.198695       21.4185      0.338398      -2.09076       1.76247      0.500087      0.658506      0.704374      0.822922      0.877412      0.843472
  44   6 2201.6072    1.0105  0.8565 10.6995  0.0000       8.84882  0.0197   0.0153   0.0400    0.0590   0.0000      0.916094   440.9205       1.17593       20.9123      0.397073      -2.25107     -0.466175      0.532234      0.716172      0.805679      0.896919      0.862666      0.954568
  44   7 2389.4992    1.5610  1.0861 11.3242  0.0000       4.40904  0.0242   0.0214   0.0458    0.0765   0.0000      0.722427   440.9776       2.23924       21.9644      0.284210      -5.83737       1.15099      0.622574      0.833922      0.872131      0.981496      0.997826       1.07536
  44   9 2751.6080    3.0203  1.1022 12.5904  0.0000       2.62824  0.0235   0.0405   0.0453    0.0817   0.0000      0.648069   442.2774     -0.304392       20.9258     0.0352954      -3.37806     -0.801728      0.625359      0.792298      0.878249      0.992560       1.02874       1.07819
  44  10 2929.6123    4.0174  0.9688 13.0771  0.0000       1.66982  0.0206   0.0554   0.0385    0.0793   0.0000      0.608162   441.9252       1.18394       19.9735     -0.686671      -2.44286     -0.405203      0.577055      0.763224      0.823933      0.924930      0.990687      0.975240
  44  11 3104.7269    4.3421  1.1493 13.6924  0.0000       1.20646  0.0249   0.0597   0.0474    0.0730   0.0000      0.619951   441.1800     -0.755485       21.9144      0.370514      -5.70300      -1.74540      0.642293      0.842893      0.917471      0.990892       1.02358       1.03847
  44  12 3277.4005    3.9957  1.5671 13.4058  0.0000       1.69475  0.0309   0.0470   0.0559    0.0572   0.0000      0.448453   441.8839       2.64940       18.8657       2.87041      -3.73371      -5.20046      0.753676       1.00335       1.15818       1.27342       1.33933       1.35558
  44  13 3447.9538    3.2137  2.5424 12.7146  0.0001      0.750649  0.0410   0.0294   0.0714    0.0398   0.0000      0.242005   441.2277     -0.753119       18.8116      -3.47786      -3.32184      -2.26494      0.995921       1.34407       1.46772       1.63369       1.65147       1.69894
  44  14 3616.4757    2.5394  4.1202 11.9109  0.0002      0.563854  0.0537   0.0181   0.0971    0.0317   0.0000      0.126275   441.9286       1.14667       16.3936      -3.65547      -3.77139      -3.41010       1.30251       1.73654       1.93642       2.10603       2.18618       2.23638
  44  15 3782.4017    2.0238  6.3207 11.4348  0.0000      0.440792  0.0745   0.0121   0.1365    0.0267   0.0000     0.0876262   439.0081      0.759254       21.4778      -1.08272     -0.247257       1.20029       1.74402       2.30200       2.60142       2.84374       2.89918       2.94651
  44  16 3945.8290    1.6870  9.2469 11.1508  0.0011      0.250984  0.1139   0.0088   0.1903    0.0250   0.0000     0.0746323   440.4260       2.49260       14.9046       3.56015      -4.74674       1.08692       2.53363       3.33047       3.78579       4.06706       4.27576       4.36213
  44  17 4107.6570    1.3390 12.8228 11.0200  0.0001      0.312175  0.1772   0.0064   0.2664    0.0205   0.0000     0.0827153   444.8867       2.18023       17.6954       6.05042      -2.29593     -0.986302       3.33376       4.55591       5.09721       5.58314       5.77388       5.79299
  45   3 1598.4599    0.2353  0.2207  9.9331  0.0000       28.0647  0.0101   0.0074   0.0224    0.0252   0.0000       7.20365   442.5060     -0.267305       21.7036     -0.388090      -3.56667      0.681659      0.313386      0.426740      0.458409      0.511208      0.548645      0.630904
  45   4 1815.3564    0.4398  0.4625  9.9651  0.0000       16.6747  0.0142   0.0090   0.0282    0.0359   0.0000       2.02732   441.7792     0.0669279       21.4894     -0.301249      -4.24385     -0.805695      0.447556      0.609836      0.696566      0.807259      0.852565      0.830562
  45   5 2020.0590    0.7187  0.6499 10.1107  0.0000       8.38017  0.0161   0.0118   0.0317    0.0515   0.0000       1.04306   441.1795     -0.263328       22.6339       1.08222      -3.51574      -1.00313      0.439099      0.602709      0.658427      0.721632      0.763880      0.750343
  45   6 2217.8893    1.0804  0.9334 10.7481  0.0000       6.14874  0.0213   0.0155   0.0407    0.0617   0.0000      0.823535   442.3565     -0.422004       21.7393    -0.0560619      -3.81950     -0.967016      0.549604      0.712991      0.791773      0.873701      0.934872      0.955194
  45   7 2406.5930    1.5625  1.1178 11.6300  0.0000       5.08640  0.0257   0.0215   0.0474    0.0635   0.0000      0.813051   442.2919     -0.243521       21.3377      -1.42644      -2.67321    -0.0523602      0.632276      0.839987      0.954059       1.04223       1.06688       1.08283
  45   8 2589.4536    2.2687  1.2328 11.7962  0.0000       2.12856  0.0255   0.0283   0.0465    0.0829   0.0000      0.575753   441.1113       1.50171       21.8755     -0.759073      -3.75978     -0.740194      0.628933      0.846115      0.926077       1.01983       1.09713       1.13053
  45   9 2770.6159    3.0514  1.0608 12.6639  0.0000       3.39510  0.0231   0.0410   0.0423    0.0757   0.0000      0.661375   440.4288       1.42287       21.9947       1.86226      -2.19918      -1.40155      0.601793      0.767832      0.857748      0.942557      0.981944       1.00962
  45  10 2949.4266    3.9428  1.0357 13.2812  0.0000       1.24398  0.0222   0.0537   0.0415    0.0746   0.0000      0.655031   441.7371     -0.503630       21.0180     -0.122640      -4.07432     -0.743284      0.562770      0.754014      0.822191      0.919917      0.920473      0.963432
  45  11 3125.3435    4.1924  1.2799 13.5695  0.0000       1.08083  0.0269   0.0536   0.0504    0.0669   0.0000      0.585416   441.1393     -0.190332       19.4171     -0.397250      -1.71702      -1.72682      0.650068      0.872742      0.983721       1.06817       1.10809       1.14253
  45  12 3298.8505    3.8725  1.6397 13.3068  0.0002       1.49707  0.0313   0.0439   0.0559    0.0545   0.0000      0.410872   441.5830     -0.672101       20.0290       2.41509      -3.04993      -1.42556      0.741280       1.03543       1.13994       1.25794       1.31157       1.34399
  45  13 3470.4311    3.1884  2.8079 12.4141  0.0000      0.670009  0.0410   0.0268   0.0742    0.0401   0.0000      0.187816   441.5455      0.181877       18.9082      -2.45422      -1.37270     -0.555831      0.986663       1.33208       1.49628       1.61730       1.65888       1.69348
  45  14 3640.2624    2.4548  4.4167 11.9124 -0.0000       1.05107  0.0562   0.0170   0.1044    0.0293   0.0000      0.123466   439.8759       5.55622       16.7674       1.31847      -3.49179     -0.165410       1.29527       1.73219       1.94505       2.09090       2.18889       2.21713
  45  15 3807.0874    1.9896  6.9018 11.3231  0.0000      0.406684  0.0810   0.0111   0.1428    0.0266   0.0000     0.0861278   441.1385       2.50107       17.8422       1.24518      -2.28007       1.98199       1.83645       2.45936       2.73714       3.00788       3.12672       3.15941
  45  16 3971.7853    1.5564  9.4456 11.1679 -0.0014      0.338531  0.1224   0.0080   0.2031    0.0239   0.0000     0.0919774   444.6998      -3.68942       14.8601       6.70650      0.888581     -0.885565       2.54821       3.38209       3.79223       4.09572       4.31650       4.35082
  46   2 1363.3309    0.1196  0.1204 10.0373  0.0000       45.2881  0.0126   0.0066   0.0240    0.0203   0.0000       39.8622   441.9045      0.198008       22.3858     -0.384065      -4.09707    -0.0769669      0.320681      0.446368      0.578988      0.515893      0.510872      0.556130
  46   3 1611.4517    0.2580  0.2486  9.9443  0.0012       29.5622  0.0106   0.0074   0.0218    0.0254   0.0000       5.91537   441.9848     -0.405616       21.6468     -0.692572      -3.20627      0.485489      0.307180      0.403178      0.463534      0.492891      0.536911      0.522877
  46   4 1829.2657    0.4673  0.4348  9.9675  0.0000       14.3741  0.0124   0.0094   0.0266    0.0362   0.0000       1.83941   441.9213    0.00149630       21.7826       1.15149      -4.22495     -0.247712      0.363647      0.484565      0.546686      0.627283      0.624227      0.645042
  46   5 2035.3294    0.7200  0.7008 10.2857  0.0000       9.39128  0.0179   0.0115   0.0334    0.0504   0.0000       1.06619   441.5931     -0.800067       22.2503      0.457889      -2.11758     -0.234618      0.471868      0.655353      0.682605      0.764954      0.792321      0.825286
  46   6 2234.0494    1.0880  0.9035 10.9816  0.0000       6.01958  0.0208   0.0160   0.0408    0.0584   0.0000      0.871427   442.2391    -0.0476043       23.8370     -0.420915      -3.67129      0.233913      0.554091      0.721666      0.795149      0.887678      0.945805      0.955408
  46   7 2423.4022    1.6446  1.2265 11.2955  0.0000       4.36424  0.0260   0.0209   0.0479    0.0774   0.0000      0.649800   440.8245      0.727498       20.0704       1.03987      -3.78511     -0.289492      0.635566      0.828870      0.926763       1.02676       1.06149       1.08724
  46   8 2607.2980    2.3605  1.1469 12.2257  0.0000       3.13759  0.0250   0.0312   0.0444    0.0763   0.0000      0.651568   441.7617    -0.0408347       21.2655     0.0457585      -2.39824    -0.0661162      0.613582      0.811925      0.898325      0.997664       1.05089       1.05444
  46   9 2789.4090    3.1256  1.1196 12.8157  0.0000       2.37959  0.0232   0.0411   0.0458    0.0732   0.0000      0.640014   442.1347     -0.680218       22.4078      0.900377      -1.19966      -1.35314      0.604481      0.801854      0.894170      0.980176       1.02593       1.04670
  46  10 2969.0656    3.9433  1.0321 13.4706  0.0000       2.09774  0.0218   0.0543   0.0426    0.0674   0.0000      0.666470   442.0205     0.0897673       19.0914      -1.45508      -3.32367       1.45979      0.557116      0.738856      0.815939      0.923325      0.916626      0.968682
  46  11 3145.6848    4.3084  1.2956 13.4567 -0.0010       1.03969  0.0264   0.0537   0.0479    0.0731   0.0000      0.578383   440.1410      0.658222       20.3348      0.811680      -2.30966      -2.35141      0.645554      0.824383      0.916811       1.02333       1.07020       1.11382
  46  12 3320.1012    3.7616  1.8817 13.0051  0.0000       1.10726  0.0325   0.0386   0.0593    0.0518   0.0000      0.340020   441.6363      -1.38265       21.9697       1.46828      -4.55751      -1.64256      0.787595       1.04336       1.15284       1.27797       1.31131       1.33545
  46  13 3492.6300    3.0599  3.1297 12.2657  0.0000      0.499531  0.0420   0.0240   0.0801    0.0379   0.0000      0.161160   439.7215       1.53988       18.0707       1.04544      -2.92649      -3.07829       1.00520       1.33557       1.49258       1.63719       1.71423       1.72069
  46  14 3663.4055    2.4150  4.8200 11.8212  0.0000      0.769612  0.0592   0.0158   0.1060    0.0289   0.0000      0.103136   438.7351       3.56097       19.2280      -1.32324      -5.14680       4.54781       1.36456       1.81238       2.05633       2.21934       2.32207       2.36380
  46  15 3831.8502    1.9296  7.5179 11.3829  0.0004      0.588240  0.0896   0.0105   0.1565    0.0258   0.0000     0.0838623   440.7348     -0.447281       17.8954      0.198352      -7.80402      -3.84250       1.97331       2.65579       2.92835       3.24209       3.40109       3.44412
  46  16 3997.6307    1.5486 10.3592 11.1344 -0.0014      0.520235  0.1342   0.0074   0.2150    0.0229   0.0000     0.0867613   445.4934      -4.97954       19.0998       5.09409     -0.841630      -4.43118       2.64757       3.58477       3.92617       4.39865       4.47898       4.60867
  47   2 1375.1904    0.1196  0.1345 10.0393  0.0000       23.6980  0.0133   0.0064   0.0260    0.0194   0.0000       37.3574   441.9680     -0.531678       21.5582    -0.0148896      -3.27457     -0.128223      0.376712      0.555377      0.646237      0.665379      0.598558      0.720441
  47   3 1624.2691    0.2596  0.2677  9.9658  0.0000       27.2509  0.0114   0.0073   0.0229    0.0254   0.0000       5.59475   441.7862     -0.356400       20.6163      0.162285      -2.69966     -0.826581      0.371157      0.459244      0.549134      0.612861      0.606032      0.661971
  47   4 1842.9883    0.4792  0.5013  9.8946  0.0000       11.8056  0.0140   0.0089   0.0283    0.0402   0.0000       1.63038   441.8786     -0.534578       21.4708     -0.126197      -1.93333      -1.29758      0.408271      0.522338      0.589404      0.657867      0.671565      0.669640
  47   5 2050.4313    0.7733  0.6638 10.2632  0.0000       9.21396  0.0161   0.0123   0.0315    0.0526   0.0000       1.02683   442.0593     -0.574015       21.1472      0.213709      -2.72599     -0.792299      0.429049      0.583760      0.647031      0.686545      0.764178      0.765610
  47   6 2250.0286    1.1621  0.9958 10.8523  0.0000       5.71684  0.0224   0.0161   0.0415    0.0683   0.0000      0.786088   442.2274     -0.205430       21.3419      0.354100      -2.82556     -0.624672      0.556440      0.736973      0.809261      0.879150      0.913481      0.955886
  47   7 2440.0691    1.7532  1.1974 11.3076  0.0000       4.25994  0.0249   0.0221   0.0468    0.0870   0.0000      0.677747   441.5576      0.324928       21.5375      0.850566      -2.82014      -1.02885      0.591669      0.797925      0.866484      0.961579       1.00861       1.03671
  47   8 2624.9323    2.4595  1.1010 12.3862  0.0000       1.70879  0.0241   0.0324   0.0436    0.0682   0.0000      0.678788   441.8678     -0.300718       22.1843      -1.06941      -1.65800      -2.13296      0.572074      0.785014      0.849675      0.943060      0.987092       1.02263
  47   9 2808.0539    3.2235  1.1720 12.7991  0.0000       2.83093  0.0255   0.0412   0.0438    0.0761   0.0000      0.617224   441.0343     -0.334093       20.4402     0.0530563      -3.34747      -1.59080      0.591510      0.816464      0.918579       1.00685       1.02378       1.03956
  47  10 2988.4728    4.1864  1.0554 13.2610  0.0000       2.19325  0.0214   0.0550   0.0417    0.0754   0.0000      0.664410   442.4126       2.84163       21.4704      0.257867      -3.13968      -2.22192      0.525222      0.695176      0.774996      0.847003      0.885411      0.892242
  47  11 3165.7940    4.2782  1.3214 13.4392  0.0000      0.608064  0.0262   0.0520   0.0490    0.0679   0.0000      0.527726   442.2448       2.55545       20.4817     -0.625733      -2.27741     -0.536613      0.610176      0.845934      0.948244       1.05837       1.11611       1.13863
  47  12 3341.1194    3.6643  2.0684 12.9397  0.0000       1.51824  0.0343   0.0354   0.0618    0.0451   0.0000      0.294316   441.3833       1.06684       20.4677       1.34716      -3.05271     0.0128278      0.781551       1.05324       1.17386       1.30204       1.32446       1.34708
  47  13 3514.5750    2.9126  3.2729 12.4469  0.0001      0.420067  0.0462   0.0230   0.0839    0.0329   0.0000      0.181058   440.3760     0.0532685       20.1166     -0.803625      -1.49760      -2.18503       1.03970       1.38893       1.57881       1.70748       1.80919       1.85954
  47  14 3686.3976    2.3340  5.2898 11.7115  0.0000      0.679017  0.0631   0.0146   0.1138    0.0282   0.0000     0.0955054   443.3742       4.48865       18.6155      -1.81292      0.466229      -7.01433       1.42058       1.90018       2.11482       2.30773       2.44029       2.49200
  47  15 3855.7522    1.8530  7.7661 11.3688  0.0000      0.557704  0.0955   0.0099   0.1639    0.0255   0.0000     0.0886602   442.4430      -3.35335       23.1369       1.39640      -5.79967      -2.15278       2.00871       2.67890       3.01157       3.23830       3.39801       3.45239
  47  16 4022.7558    1.4770 10.6108 11.1078 -0.0014      0.452624  0.1417   0.0070   0.2210    0.0225   0.0000     0.0929160   437.3761     -0.651452       24.7052       6.53875      -2.97056      -1.84081       2.63094       3.55675       4.02951       4.39550       4.55442       4.63868
  48   1 1091.6257    0.0528  0.0126 10.2647  0.0000       10.0111  0.0155   0.0096   0.0066    0.0170   0.0000       1118.43   440.7218     -0.179855       21.0702      -1.84631      -3.19707       1.64320      0.594744      0.573082      0.988982      0.857286      0.913186      0.977872
  48   2 1386.9258    0.1227  0.1106 10.0205  0.0000       6.63120  0.0111   0.0064   0.0177    0.0189   0.0000       38.0722   441.7310     -0.457471       22.3618     -0.316661      -3.42888      0.613056      0.343634      0.418922      0.448541      0.515352      0.548373      0.613833
  48   3 1636.9023    0.2879  0.2343  9.9485  0.0000       16.5919  0.0096   0.0078   0.0187    0.0248   0.0000       4.86655   442.0882     -0.446202       20.6316     -0.206444      -3.89066     0.0312880      0.288498      0.372175      0.428483      0.449553      0.455455      0.515877
  48   4 1856.5920    0.5035  0.5363  9.9798  0.0000       16.0277  0.0147   0.0091   0.0288    0.0379   0.0000       1.57204   441.3097     -0.267941       22.5313      -1.26881      -2.28495     -0.130526      0.390372      0.516332      0.567789      0.636522      0.639744      0.643106
  48   5 2065.3994    0.7676  0.8222 10.2324  0.0000       9.42786  0.0194   0.0113   0.0371    0.0557   0.0000      0.989523   441.5122     -0.295995       22.3442    -0.0235458      -3.50850      0.554603      0.472459      0.640295      0.708003      0.764890      0.829192      0.800313
  48   6 2265.8716    1.1881  1.0049 10.9352  0.0000       6.39239  0.0221   0.0163   0.0417    0.0665   0.0000      0.792272   441.7513      0.764134       20.5778    -0.0695098      -4.26792     -0.790435      0.518339      0.702782      0.759861      0.889057      0.904258      0.930213
  48   7 2456.5476    1.7870  1.2462 11.5631  0.0000       3.47224  0.0264   0.0221   0.0484    0.0707   0.0000      0.677871   441.7661     -0.219344       22.4869      -1.93560      -4.06234      -2.45024      0.612915      0.823123      0.915697       1.00369       1.03591       1.06745
  48   8 2642.4845    2.4559  1.1753 12.3436  0.0000       2.76818  0.0250   0.0318   0.0459    0.0751   0.0000      0.672823   441.1597       1.26439       21.2871     -0.868979      -2.02165      -1.16080      0.567808      0.776105      0.835570      0.961886      0.970209       1.01912
  48   9 2826.4885    3.4297  0.9949 12.9570  0.0000       1.75667  0.0202   0.0460   0.0399    0.0746   0.0000      0.613776   441.6550      0.339602       22.0864      0.982218      -2.67754      -1.58276      0.531988      0.683660      0.776978      0.840165      0.869032      0.899269
  48  10 3007.7171    4.2352  0.9894 13.4652  0.0000       1.72771  0.0210   0.0569   0.0389    0.0706   0.0000      0.634997   442.6664    -0.0466780       21.3126      0.574891      -2.98794      -1.00973      0.521013      0.673655      0.740433      0.829717      0.863837      0.888249
  48  11 3185.8424    4.1730  1.3934 13.4910  0.0000       1.18773  0.0272   0.0490   0.0510    0.0629   0.0000      0.525134   442.1274       2.73235       22.4132     -0.386321      -1.34309      -2.23400      0.624462      0.846524      0.951140       1.05698       1.07672       1.09460
  48  12 3361.9151    3.6169  2.0610 12.9902  0.0004      0.951854  0.0335   0.0348   0.0619    0.0439   0.0000      0.301084   439.7179       2.60944       21.0440      0.435119      -2.41603      -4.39241      0.771313       1.02427       1.14637       1.28739       1.33829       1.35235
  48  13 3536.3081    2.9115  3.4555 12.2386  0.0000      0.523660  0.0451   0.0215   0.0839    0.0345   0.0000      0.149474   443.0807      0.681437       20.3546      -2.32354     -0.393177      -5.96203       1.05471       1.38906       1.56288       1.68033       1.77792       1.79699
  48  14 3709.0581    2.3034  5.6540 11.6304  0.0000      0.587629  0.0649   0.0137   0.1191    0.0282   0.0000     0.0898140   440.7721      -2.46606       15.5074      0.221422      -4.52339      -6.80764       1.43175       1.89862       2.10986       2.31191       2.46351       2.48077
  48  15 3879.6030    1.8507  8.4261 11.3391  0.0005      0.654398  0.1010   0.0094   0.1734    0.0257   0.0000     0.0854883   443.1238      -1.24540       13.3348       1.31063      -7.27146       1.25367       2.01890       2.65693       3.05543       3.28365       3.45093       3.49624
  49   2 1398.5201    0.1387  0.1321 10.0436  0.0000       26.3707  0.0092   0.0065   0.0243    0.0197   0.0000       28.4841   441.7284      0.423933       21.4142     -0.703014      -3.74379      0.520265      0.261291      0.339999      0.381116      0.439900      0.457919      0.468134
  49   3 1649.3776    0.2997  0.2739  9.9539  0.0000       22.1499  0.0103   0.0078   0.0226    0.0260   0.0000       4.29881   441.5360     -0.879620       21.0826     -0.241516      -3.92730     -0.699744      0.341622      0.451397      0.515626      0.548191      0.518157      0.527859
  49   4 1870.0338    0.5336  0.4970  9.9970  0.0000       11.5940  0.0128   0.0097   0.0275    0.0386   0.0000       1.43950   442.3724     -0.161825       21.0041       1.19507      -3.98738      0.875205      0.358498      0.465532      0.528031      0.564735      0.618335      0.605403
  49   5 2080.1590    0.8187  0.7487 10.2744  0.0000       9.60972  0.0175   0.0121   0.0331    0.0552   0.0000      0.938304   441.9805      0.293671       21.2563      0.343479      -3.79483      0.461770      0.453928      0.626573      0.689532      0.733600      0.791150      0.812954
  49   6 2281.4130    1.2494  1.0773 10.8867  0.0000       5.45573  0.0234   0.0162   0.0426    0.0710   0.0000      0.761577   441.6846      0.586955       20.7184     -0.467113      -2.71192     -0.435770      0.542598      0.723145      0.789767      0.887491      0.929437      0.964879
  49   7 2472.9446    1.7830  1.1912 11.9281  0.0000       3.98833  0.0263   0.0234   0.0483    0.0650   0.0000      0.753178   440.9017       1.21859       21.9828      -1.14609      -3.54216       1.56940      0.592561      0.761211      0.821467      0.964990      0.988811       1.00321
  49   8 2659.8616    2.5957  1.1869 12.4958  0.0000       3.18860  0.0253   0.0329   0.0454    0.0690   0.0000      0.660478   441.3195     -0.633131       22.4340     -0.715308      -2.23717      -1.68849      0.561584      0.764054      0.848019      0.926249      0.988792       1.00215
  49   9 2844.8782    3.4733  1.1205 13.0540  0.0000       3.58546  0.0230   0.0445   0.0437    0.0728   0.0000      0.632069   441.3693       1.91861       20.8338     -0.487408      -3.62857      -1.67766      0.550875      0.720168      0.814187      0.880017      0.922703      0.943604
  49  10 3026.8072    4.1971  1.1541 13.4869  0.0000       2.41907  0.0240   0.0531   0.0430    0.0716   0.0000      0.619277   440.9163      0.335628       20.9410      -2.81047      -2.72923      -1.44202      0.533291      0.710964      0.804491      0.899974      0.900706      0.932782
  49  11 3205.6399    4.2284  1.3655 13.5789  0.0000       2.24540  0.0266   0.0503   0.0493    0.0609   0.0000      0.524488   442.7171     0.0957983       20.3555       1.10108      -3.62779      -3.78200      0.600051      0.801290      0.870250      0.976244       1.03899       1.08511
  49  12 3382.5125    3.5505  2.3279 12.7560  0.0003       1.29762  0.0353   0.0313   0.0641    0.0434   0.0000      0.253434   442.4303       1.81012       20.1659     -0.199420      -2.80888      -1.52549      0.779040       1.06715       1.17842       1.32795       1.35831       1.42452
  49  13 3557.8766    2.8142  3.8160 12.0892  0.0001      0.669435  0.0487   0.0196   0.0871    0.0334   0.0000      0.142842   442.0623       2.05621       20.8227      -2.02735      0.369176      -2.91776       1.08553       1.44752       1.62009       1.77651       1.84617       1.89928
  49  14 3731.3011    2.2105  5.9562 11.6575  0.0000      0.420296  0.0692   0.0128   0.1262    0.0275   0.0000     0.0978599   442.1654       3.17525       20.4937       3.54384      -2.96811      -5.22512       1.46165       1.95808       2.16254       2.42303       2.47957       2.53213
  49  15 3902.7158    1.7997  8.9781 11.3309  0.0009      0.345173  0.1108   0.0086   0.1816    0.0250   0.0000     0.0931913   444.0899       4.66388       17.9557     -0.180442      -8.57540       1.22545       2.11512       2.83739       3.14923       3.47201       3.62698       3.72636
  50   1 1110.7735    0.0638  0.0463 10.2516  0.0000       14.3308  0.0190   0.0074   0.0216    0.0170   0.0000       386.937   440.0623     -0.306212       22.4722      0.274726      -4.14244      -1.43099      0.491218      0.796834      0.740587      0.643028      0.822163      0.865838
  50   2 1409.9694    0.1423  0.1188 10.0482  0.0000       52.2094  0.0098   0.0065   0.0196    0.0205   0.0000       30.1515   441.9683     -0.162468       22.0355    -0.0956417      -3.38730     -0.446634      0.258466      0.380427      0.419713      0.490012      0.586680      0.624851
  50   3 1661.6570    0.3045  0.2650  9.9641  0.0000       21.8990  0.0098   0.0077   0.0205    0.0254   0.0000       4.37472   441.5855     -0.308348       22.7978     -0.572112      -4.21618     -0.354488      0.296769      0.383835      0.427410      0.445735      0.502914      0.525899
  50   4 1883.3354    0.5360  0.5658  9.9495  0.0000       9.45075  0.0147   0.0092   0.0289    0.0421   0.0000       1.33813   441.9897     -0.110060       21.2752     -0.946033      -4.58807     -0.558189      0.393966      0.481827      0.598546      0.622319      0.652538      0.665514
  50   5 2094.7762    0.8343  0.8740 10.2759  0.0000       7.74905  0.0196   0.0117   0.0368    0.0593   0.0000      0.872363   441.6066     -0.878983       20.7220       1.36942      -3.12020      0.837250      0.473436      0.634933      0.666913      0.757709      0.772655      0.777186
  50   6 2296.8581    1.2927  1.0945 11.0029  0.0000       5.63206  0.0227   0.0166   0.0444    0.0682   0.0000      0.732328   441.2547    -0.0530451       21.1431      -2.02476      -2.87831     -0.132249      0.517027      0.701431      0.749989      0.834735      0.867550      0.891553
  50   7 2489.0625    1.9195  1.1956 11.8385  0.0000       3.81067  0.0255   0.0243   0.0454    0.0729   0.0000      0.698207   441.9887      0.576322       21.9101     -0.781054      -1.87881      -4.04379      0.536816      0.750048      0.795741      0.920742      0.943264      0.972981
  50   8 2677.0139    2.6312  1.2822 12.3915  0.0000       1.79987  0.0262   0.0320   0.0464    0.0730   0.0000      0.586115   441.5296      0.320288       20.5992       1.02680      -2.53188       1.32912      0.563240      0.769574      0.789204      0.914777      0.936250      0.961572
  50   9 2863.0047    3.5726  1.0882 13.0604  0.0000       2.68819  0.0222   0.0455   0.0409    0.0712   0.0000      0.615894   441.9860      0.903869       20.9712     -0.941802      -2.74929     -0.168076      0.488830      0.665282      0.744034      0.844165      0.864478      0.884342
  50  10 3045.6750    4.3409  1.0630 13.5959  0.0000       1.43806  0.0220   0.0562   0.0404    0.0674   0.0000      0.659974   442.4732       1.16802       21.4522     0.0618004      -2.98661     -0.547550      0.507993      0.680240      0.741017      0.840053      0.871864      0.866460
  50  11 3225.2465    4.1601  1.5410 13.3363  0.0015      0.752849  0.0282   0.0453   0.0509    0.0565   0.0000      0.423082   442.3494       1.10034       20.4436     -0.153110      -3.25258      -1.12787      0.623809      0.842537      0.939367       1.04251       1.07162       1.09732
  50  12 3402.9211    3.4880  2.4045 12.7603 -0.0002      0.995737  0.0360   0.0302   0.0642    0.0413   0.0000      0.226634   439.8972      -2.45867       21.2700     -0.838156      -3.08874      -1.39375      0.791159       1.03392       1.16359       1.27976       1.33237       1.35015
  50  13 3579.1396    2.7214  4.0562 12.0561  0.0000      0.787888  0.0498   0.0182   0.0915    0.0309   0.0000      0.130132   441.3336      0.768437       20.6398      0.893222      -3.98905      0.750924       1.08457       1.46955       1.61914       1.79515       1.87364       1.91033
  50  14 3753.4564    2.1835  6.4659 11.5884  0.0004      0.470786  0.0739   0.0120   0.1337    0.0273   0.0000     0.0968036   438.7412       1.94658       23.1603      -1.30302      -6.72217      -4.97857       1.51680       2.02157       2.24801       2.48560       2.62042       2.67413
  50  15 3925.6325    1.6928  9.9913 11.2894 -0.0019      0.168074  0.1325   0.0074   0.2082    0.0237   0.0000     0.0949537   441.2939       3.50508       16.8083     -0.958015      -7.57372      -1.68597       2.34253       3.14291       3.52372       3.90744       3.99133       4.13517
  51   2 1421.3030    0.1394  0.1379 10.0504  0.0000       54.8276  0.0113   0.0063   0.0190    0.0207   0.0000       26.3593   441.6098     -0.343286       21.9968     -0.426968      -3.03124      0.151057      0.305203      0.401512      0.464858      0.487324      0.666848      0.703181
  51   3 1673.7652    0.3104  0.3103  9.9651  0.0007       21.2110  0.0115   0.0076   0.0224    0.0266   0.0000       3.82431   441.6008     -0.295888       22.2222     -0.539786      -2.68352     -0.168255      0.318266      0.439286      0.457318      0.510711      0.566447      0.544489
  51   4 1896.5570    0.5574  0.5198 10.0269  0.0000       13.7738  0.0134   0.0096   0.0271    0.0390   0.0000       1.39906   441.6169     -0.809840       20.9098      -1.70766      -3.89061      0.632946      0.346959      0.446255      0.489925      0.582223      0.547852      0.600617
  51   5 2109.2661    0.8689  0.8144 10.3760  0.0000       6.67682  0.0179   0.0123   0.0349    0.0559   0.0000      0.883401   441.9048     -0.352279       21.2707     -0.348470      -2.23969     -0.690657      0.430633      0.581390      0.651563      0.721499      0.734225      0.762782
  51   6 2312.1345    1.3235  1.1163 11.0903  0.0000       5.28233  0.0234   0.0170   0.0439    0.0664   0.0000      0.756429   441.1597     0.0504069       22.0221     -0.918104      -4.89148      0.662777      0.514529      0.672082      0.760605      0.858208      0.904258      0.953128
  51   7 2505.1257    1.9676  1.2641 11.8377  0.0000       3.18272  0.0251   0.0239   0.0472    0.0660   0.0000      0.640088   442.0012     -0.701425       21.5241      -1.44877      -1.32252       1.32573      0.549572      0.742910      0.814835      0.921281      0.958602       1.02066
  51   8 2694.1214    2.7557  1.2156 12.3637  0.0026       1.92256  0.0242   0.0332   0.0451    0.0723   0.0000      0.626436   441.9617       1.08262       20.7406      0.835421      -3.33422     -0.912031      0.524724      0.715729      0.809057      0.886679      0.948196      0.943211
  51   9 2880.9464    3.6463  1.0425 13.0732  0.0000       1.30698  0.0210   0.0467   0.0395    0.0723   0.0000      0.614866   441.2746      0.949286       21.9246      0.244111      -2.59814      -1.37902      0.489361      0.641227      0.728703      0.796220      0.811079      0.860576
  51  10 3064.3520    4.3098  1.1542 13.6476  0.0000       1.58185  0.0236   0.0547   0.0437    0.0673   0.0000      0.635426   441.7419    -0.0598601       21.7528     -0.736805      -3.52692      -1.42898      0.516806      0.696634      0.771993      0.863219      0.910121      0.924377
  51  11 3244.7291    4.1650  1.6411 13.1884  0.0000      0.990120  0.0286   0.0430   0.0513    0.0561   0.0000      0.394158   442.4076       1.26169       20.6734     -0.627377      -3.04678      -2.72422      0.604230      0.836107      0.901258       1.02463       1.06045       1.07003
  51  12 3423.2010    3.3812  2.3611 12.8906  0.0000      0.751237  0.0364   0.0298   0.0650    0.0393   0.0000      0.251783   441.5416      -1.02838       20.1702       2.28541      -2.93436      -3.29620      0.776839       1.06506       1.15616       1.30169       1.36855       1.39645
  51  13 3600.1464    2.6768  4.2509 12.0257  0.0001      0.678616  0.0517   0.0173   0.0925    0.0298   0.0000      0.127558   443.0154      0.985376       19.0966      -1.58610      -3.84761      -5.70616       1.06677       1.45049       1.62267       1.83529       1.87328       1.93139
  51  14 3775.1861    2.1115  6.8502 11.5605  0.0000      0.218358  0.0809   0.0111   0.1401    0.0269   0.0000     0.0903880   439.6914      -1.68472       19.7561      0.943397       2.94455      -3.75163       1.58951       2.13161       2.40667       2.65854       2.74138       2.80913
  51  15 3949.2278    1.6391  9.6375 11.3285  0.0005      0.808647  0.1267   0.0077   0.2021    0.0233   0.0000      0.100647   440.3114     -0.140825       16.0391      -2.35810      -6.34060      -4.76365       2.20858       2.98943       3.34234       3.67502       3.78631       3.89179
  52   2 1432.4568    0.1561  0.1559 10.0532  0.0000       19.2167  0.0094   0.0062   0.0236    0.0195   0.0000       20.8983   442.2448     -0.693222       21.5746   -0.00957928      -3.41693     -0.414728      0.221167      0.308930      0.354168      0.443898      0.400153      0.443307
  52   3 1685.6972    0.3210  0.3515  9.9696  0.0000       17.5025  0.0120   0.0072   0.0239    0.0277   0.0000       3.40431   442.5237    -0.0969807       21.3922      0.228887      -4.16176     -0.657634      0.334112      0.433682      0.499620      0.544651      0.570534      0.594385
  52   4 1909.5985    0.5613  0.5675 10.1172  0.0000       11.6126  0.0144   0.0094   0.0287    0.0402   0.0000       1.40687   441.9811      0.119462       21.8015      0.340811      -1.81851     -0.267193      0.354485      0.472549      0.541339      0.580721      0.611698      0.621457
  52   5 2123.5641    0.8943  0.9232 10.3986  0.0008       7.38300  0.0194   0.0121   0.0392    0.0602   0.0000      0.870532   441.6887     -0.263876       21.5402     -0.276325      -3.72856    -0.0964252      0.433719      0.591156      0.654146      0.741824      0.764052      0.795231
  52   6 2327.1471    1.3757  1.1399 11.1877  0.0000       3.84409  0.0243   0.0174   0.0434    0.0699   0.0000      0.757316   441.8522     -0.369651       22.5604      0.578474      -2.88627      -1.58796      0.507260      0.697441      0.746013      0.852470      0.872973      0.923390
  52   7 2520.9818    2.0050  1.2890 11.8603 -0.0025       2.22371  0.0246   0.0235   0.0473    0.0667   0.0000      0.606267   441.4015      0.867099       22.4976     -0.997172      -2.53210      0.714905      0.515719      0.705305      0.765334      0.857379      0.875252      0.906789
  52   8 2711.1178    2.8005  1.2177 12.5404  0.0030       1.59564  0.0241   0.0339   0.0452    0.0693   0.0000      0.586544   441.2750     -0.441711       20.7465     -0.748136      -3.07727      0.104683      0.522044      0.687492      0.759013      0.867504      0.886828      0.922974
  52   9 2898.8534    3.7562  1.0726 13.3606 -0.0000       3.57351  0.0224   0.0481   0.0405    0.0666   0.0000      0.697775   441.8448     -0.144303       21.0097     -0.375523      -2.78533     -0.934645      0.464734      0.654301      0.695336      0.800175      0.811572      0.826694
  52  10 3082.8920    4.2881  1.2232 13.6247  0.0000      0.547396  0.0246   0.0519   0.0436    0.0651   0.0000      0.603792   441.7853      0.657357       21.3215     -0.963940      -3.77997      -1.50373      0.519488      0.698560      0.757338      0.862048      0.880860      0.923241
  52  11 3264.0286    4.0711  1.6117 13.4116  0.0000       1.09849  0.0286   0.0426   0.0513    0.0507   0.0000      0.370508   441.8183       1.47471       20.8489      -1.58357      -3.95875      -2.65853      0.609345      0.815883      0.887346      0.974755       1.04243       1.07560
  52  12 3443.3185    3.3013  2.7491 12.6745  0.0000      0.915204  0.0386   0.0266   0.0698    0.0375   0.0000      0.201357   441.2777      0.915932       22.2317       2.64777      -1.98917      0.108771      0.807953       1.08679       1.21177       1.32793       1.39462       1.41309
  52  13 3621.0912    2.6208  4.5500 11.9565  0.0001      0.642649  0.0540   0.0162   0.0962    0.0294   0.0000      0.117402   441.6059     0.0250090       22.5170       1.64916      -1.70410      -4.53853       1.10832       1.46015       1.67118       1.83106       1.94441       1.94028
  52  14 3797.1341    2.0292  7.2874 11.5898 -0.0006      0.583637  0.0886   0.0104   0.1494    0.0266   0.0000      0.100260   439.7002      -5.80038       25.0557       1.77333      -5.07468      -1.07316       1.68902       2.28076       2.52681       2.79857       2.94280       3.00007
  52  15 3971.0429    1.6434 10.6773 11.3686  0.0011      0.214232  0.1413   0.0072   0.2149    0.0219   0.0000     0.0963187   440.0605      -5.79408       15.6084      -3.11930     -0.689963      -2.15984       2.35691       3.20856       3.62839       3.91164       4.10001       4.21260
  53   2 1443.4913    0.1589  0.1449 10.0894  0.0000       41.0951  0.0095   0.0064   0.0196    0.0199   0.0000       21.7977   441.6239      0.127229       22.4015      0.195785      -3.93690      0.460975      0.242226      0.347251      0.400819      0.405855      0.406598      0.405237
  53   3 1697.5141    0.3280  0.3400  9.9966  0.0000       21.7879  0.0113   0.0073   0.0235    0.0274   0.0000       3.44644   441.8689     -0.292436       21.6476     -0.416851      -3.27102     -0.844794      0.303970      0.388644      0.459789      0.495568      0.517551      0.538650
  53   4 1922.5825    0.5801  0.6287 10.0981  0.0000       11.6213  0.0152   0.0094   0.0308    0.0428   0.0000       1.29355   441.7085      -1.05879       21.5308     0.0700714      -3.39174      -1.22577      0.375047      0.479996      0.545650      0.605502      0.606155      0.648244
  53   5 2137.7849    0.9324  0.8820 10.5235  0.0000       7.66733  0.0185   0.0127   0.0372    0.0580   0.0000      0.865335   441.7474     -0.414390       21.2018     -0.197025      -3.10269     0.0736602      0.418742      0.552186      0.611856      0.696133      0.720120      0.725566
  53   6 2342.1179    1.4088  1.1832 11.1541  0.0000       5.42417  0.0239   0.0173   0.0452    0.0736   0.0000      0.718641   441.2627      0.436839       21.3802      0.316783      -3.17613     -0.884987      0.514942      0.679982      0.758795      0.833742      0.867340      0.897682
  53   7 2536.7654    2.1092  1.2318 11.9326  0.0000       2.76357  0.0247   0.0253   0.0442    0.0705   0.0000      0.628599   440.4156     -0.502021       21.7569      -1.49720      -3.43640     -0.392442      0.508690      0.701559      0.764234      0.847840      0.867589      0.921247
  53   8 2727.9594    2.8923  1.1653 12.7988  0.0000       2.72919  0.0235   0.0356   0.0435    0.0657   0.0000      0.653067   441.9954      0.489823       21.1618     -0.601844      -3.54188      0.393475      0.484035      0.657019      0.729642      0.831567      0.851543      0.880541
  53   9 2916.5012    3.9097  1.1353 13.2065  0.0000       2.19232  0.0220   0.0477   0.0414    0.0759   0.0000      0.609829   440.8937      0.885579       21.7056     -0.418397      -2.55465     -0.987095      0.474519      0.638854      0.691971      0.791756      0.829954      0.849172
  53  10 3101.2927    4.3152  1.2257 13.5401  0.0000       1.17257  0.0232   0.0511   0.0453    0.0673   0.0000      0.633562   442.7412      0.944998       22.3530     -0.770780      -2.55876      -1.15397      0.481313      0.660439      0.709580      0.823610      0.851881      0.876544
  53  11 3283.1527    4.0344  1.7187 13.2662  0.0000      0.300196  0.0290   0.0403   0.0532    0.0512   0.0000      0.377216   441.6355      0.207067       20.4838     -0.126154      -2.90416      -1.92369      0.602444      0.803458      0.911942      0.980735       1.04562       1.08458
  53  12 3463.1980    3.2034  2.8796 12.4864 -0.0000      0.579976  0.0391   0.0244   0.0698    0.0379   0.0000      0.170212   440.9010       3.12386       20.4521     -0.825382      -2.11549      -1.53953      0.790219       1.09126       1.21119       1.34891       1.39944       1.44129
  53  13 3641.7629    2.5329  5.0562 11.8940  0.0001      0.491861  0.0579   0.0149   0.1035    0.0282   0.0000      0.105413   440.8358      0.879395       21.4781       1.26918      -3.12023     -0.949777       1.15913       1.55946       1.74226       1.97577       2.01289       2.10643
  53  14 3818.6672    2.0268  7.9735 11.5370  0.0006      0.396092  0.0957   0.0096   0.1590    0.0262   0.0000     0.0933668   439.9005      -1.48572       16.1996      -3.16198      -4.39897      -4.00722       1.71671       2.34308       2.57124       2.90961       3.00475       3.10570
  54   1 1147.9156    0.0615  0.0444 10.1660  0.0000       102.220  0.0239   0.0078   0.0214    0.0178   0.0000       353.660   440.6389     -0.119358       21.8694      0.881702      -4.30996      -1.15854      0.663202      0.605908      0.887064       1.32391       1.28819       1.15089
  54   2 1454.3852    0.1497  0.1837  9.9862  0.0000       28.6255  0.0109   0.0056   0.0248    0.0203   0.0000       19.2958   442.1189     -0.831590       21.1313      0.706253      -4.02009     -0.259158      0.277773      0.379728      0.443810      0.494180      0.525033      0.552406
  54   3 1709.1695    0.3614  0.3552  9.9451  0.0000       21.4517  0.0111   0.0077   0.0232    0.0273   0.0000       2.91295   441.6516     -0.275036       22.4204      0.193762      -2.83661     -0.248904      0.276673      0.388601      0.416988      0.470550      0.469185      0.485984
  54   4 1935.4069    0.5933  0.6042 10.0792  0.0000       11.5393  0.0144   0.0095   0.0303    0.0426   0.0000       1.28454   442.5926      0.218083       21.6672      0.883860      -3.53364     -0.274956      0.355889      0.489135      0.538559      0.598229      0.660346      0.660965
  54   5 2151.8676    0.9411  0.8833 10.6471  0.0000       7.29380  0.0188   0.0128   0.0376    0.0542   0.0000      0.888227   442.0837     -0.415357       21.5296      0.961537      -3.48639   -0.00213737      0.411787      0.563302      0.628973      0.693070      0.715584      0.736130
  54   6 2356.8470    1.4891  1.1934 11.1863 -0.0002       4.68917  0.0238   0.0179   0.0440    0.0707   0.0000      0.678950   442.0163      0.201603       21.9557      0.466430      -3.00123     -0.314663      0.476134      0.632696      0.731138      0.812891      0.828016      0.844551
  54   7 2552.5070    2.1392  1.2474 12.0752  0.0000       3.91717  0.0246   0.0257   0.0458    0.0649   0.0000      0.625369   441.5511      0.620584       20.3267       1.01008      -3.52156      0.451713      0.503048      0.693034      0.738492      0.832733      0.873497      0.913410
  54   8 2744.6537    2.9648  1.1438 12.8719  0.0000       2.72674  0.0228   0.0369   0.0439    0.0632   0.0000      0.676740   441.3275      0.890239       21.6182     -0.140477      -4.25956     -0.661143      0.469330      0.633250      0.696110      0.797898      0.787430      0.798467
  54   9 2934.0309    3.9044  1.0747 13.4161  0.0000       2.35900  0.0216   0.0486   0.0399    0.0621   0.0000      0.630554   441.2542       1.38361       22.0438     0.0391606      -2.93593      -1.01823      0.445155      0.606266      0.663711      0.754478      0.764563      0.786121
  54  10 3119.5894    4.3037  1.1930 13.7264  0.0000       2.44151  0.0240   0.0528   0.0436    0.0670   0.0000      0.615653   442.0924       2.37503       20.6658     0.0470882      -4.70386      -1.34648      0.508061      0.669844      0.750230      0.834275      0.854748      0.907581
  54  11 3302.2196    3.8681  1.7635 13.3546  0.0000       1.54610  0.0299   0.0388   0.0559    0.0449   0.0000      0.408947   442.1286     -0.112844       22.7478      0.802254      -4.03656      -2.06706      0.602997      0.827212      0.907614      0.999928       1.02864       1.11016
  54  12 3482.9693    3.1076  3.2040 12.4392  0.0000      0.667073  0.0423   0.0224   0.0758    0.0336   0.0000      0.188357   442.6565      0.864046       20.6379      0.643011      -2.65469      -1.22424      0.855055       1.13905       1.27144       1.39827       1.50224       1.54677
  54  13 3662.2121    2.4247  5.3226 11.8350 -0.0000      0.280237  0.0616   0.0139   0.1104    0.0280   0.0000      0.109342   442.9220     0.0231135       21.4104      -3.48674      -5.00378      0.966859       1.18852       1.58352       1.78120       1.97761       2.04004       2.11747
  54  14 3839.6985    1.9326  8.0199 11.5276 -0.0005      0.312783  0.1014   0.0091   0.1633    0.0253   0.0000      0.109435   442.0218       1.36948       16.8032      -1.08390      -1.17817      -7.83627       1.73967       2.37822       2.65596       2.90378       3.06007       3.12920
  55   2 1465.1733    0.1778  0.1448 10.0517  0.0000       62.1119  0.0083   0.0066   0.0175    0.0209   0.0000       17.8021   441.8715     -0.288921       21.7518     -0.159801      -2.95647      0.857092      0.214795      0.292678      0.334424      0.370089      0.403816      0.370092
  55   3 1720.6346    0.3429  0.3609  9.9731  0.0000       16.1999  0.0114   0.0071   0.0234    0.0287   0.0000       2.96938   442.3079     0.0460856       21.7119     -0.855537      -3.41024     -0.842344      0.279732      0.379211      0.424506      0.477429      0.513507      0.505389
  55   4 1948.1260    0.6293  0.6623 10.0191  0.0000       11.2729  0.0152   0.0095   0.0301    0.0474   0.0000       1.11996   441.2200      0.240820       21.1059      0.493161      -3.59326      0.140056      0.357031      0.468737      0.538879      0.600080      0.642720      0.632163
  55   5 2165.7784    0.9784  0.9834 10.5876  0.0000       7.18841  0.0205   0.0127   0.0390    0.0613   0.0000      0.839144   441.5609     -0.192533       24.7453     -0.324502      -3.70794       1.03464      0.437987      0.613619      0.679948      0.765602      0.754387      0.798891
  55   6 2371.3855    1.5282  1.2180 11.4339  0.0000       2.86689  0.0243   0.0185   0.0460    0.0688   0.0000      0.715875   441.6760     -0.358402       21.5523    -0.0232202      -3.18999      -1.80490      0.486149      0.644735      0.727575      0.809144      0.835009      0.852503
  55   8 2761.2358    3.0626  1.1079 13.0190  0.0000       2.56127  0.0223   0.0378   0.0413    0.0604   0.0000      0.685891   441.1380       1.60138       21.7151    0.00559614      -3.96390      -1.47147      0.440799      0.598349      0.670879      0.760928      0.777710      0.786654
  55   9 2951.4128    4.1261  1.0894 13.2413 -0.0002       1.55511  0.0211   0.0492   0.0377    0.0729   0.0000      0.583061   442.4108      0.918902       22.0172    -0.0617656      -4.49372      -1.54514      0.443790      0.589912      0.651347      0.723072      0.756749      0.791485
  55  10 3137.6727    4.3783  1.3005 13.5442  0.0000       1.43386  0.0237   0.0495   0.0442    0.0627   0.0000      0.492249   441.2311      0.717562       20.9354     -0.279739      -3.32107     -0.527339      0.485026      0.647328      0.754204      0.830840      0.867885      0.888919
  55  11 3321.0870    3.8100  1.9434 13.2205  0.0000       1.38084  0.0317   0.0356   0.0560    0.0431   0.0000      0.320897   441.1325     -0.481515       21.2525     -0.831975      -1.82639      -1.96660      0.607194      0.832920      0.930019       1.03708       1.04760       1.10090
  55  12 3502.7436    3.0563  3.3520 12.3276  0.0000       1.11418  0.0414   0.0210   0.0775    0.0327   0.0000      0.162969   442.7225       2.56569       21.4000       1.98619      -4.82077      -4.52717      0.802030       1.07853       1.23161       1.34787       1.39779       1.44770
  55  13 3682.7164    2.3935  5.5880 11.8952 -0.0004      0.625085  0.0640   0.0136   0.1160    0.0277   0.0000      0.111527   440.9813       1.56013       21.2883     -0.626615       2.06556      -4.04496       1.23360       1.63981       1.83993       2.02272       2.11837       2.16216
  55  14 3860.7847    1.8922  8.7010 11.5503 -0.0005      0.406210  0.1102   0.0085   0.1756    0.0246   0.0000      0.107023   444.7740       1.08834       20.8936      -2.84224      0.709490      -5.57845       1.83507       2.47276       2.80961       3.08650       3.23541       3.34179
  56   2 1475.8089    0.1839  0.1779 10.0054  0.0000       14.3062  0.0090   0.0061   0.0208    0.0195   0.0000       13.8688   442.2280      0.266388       22.5395     -0.148983      -4.43057     -0.406554      0.225791      0.278545      0.343205      0.367846      0.441700      0.441687
  56   3 1732.0341    0.3709  0.3953  9.9136  0.0000       21.4691  0.0117   0.0074   0.0244    0.0296   0.0000       2.58707   442.2216     -0.375266       21.8154      0.436138      -4.01719     -0.372850      0.299555      0.386539      0.419361      0.478092      0.537014      0.573016
  56   4 1960.7483    0.6582  0.6472 10.1113  0.0000       11.4724  0.0146   0.0099   0.0299    0.0461   0.0000       1.14987   441.6050      0.245592       22.1777     -0.383283      -3.82452      0.118193      0.333160      0.443525      0.518339      0.561507      0.583064      0.595977
  56   5 2179.5012    1.0346  1.0425 10.4841  0.0000       5.52271  0.0211   0.0128   0.0400    0.0709   0.0000      0.763815   441.8813      -1.00242       22.9785      0.272649      -5.58121     0.0902971      0.438276      0.605686      0.662653      0.749889      0.794462      0.782771
  56   6 2385.8889    1.5631  1.2421 11.3124  0.0000       4.23826  0.0244   0.0180   0.0454    0.0669   0.0000      0.682919   441.0057      0.852401       22.3046       1.18836      -5.04096     0.0240469      0.474503      0.660099      0.720661      0.808502      0.836486      0.866576
  56   7 2583.3501    2.3120  1.2877 12.1056  0.0000       2.30789  0.0239   0.0260   0.0448    0.0626   0.0000      0.545823   442.4517      0.305840       21.0546     0.0210267      -1.83969     -0.296754      0.464170      0.627581      0.685894      0.785637      0.805503      0.843890
  56   8 2777.6940    3.1044  1.1931 12.9664  0.0000       3.25772  0.0235   0.0369   0.0434    0.0629   0.0000      0.645009   441.4581       1.31491       21.6850     -0.917863      -4.09601     0.0670983      0.462329      0.631530      0.701268      0.796056      0.802411      0.853422
  56   9 2968.6621    4.0877  1.1069 13.3528  0.0000       1.85723  0.0210   0.0489   0.0401    0.0689   0.0000      0.687527   441.7366       1.33168       21.6866      0.223141      -2.95844      -1.38476      0.423269      0.582529      0.643048      0.720339      0.716136      0.776924
  56  10 3155.6017    4.3537  1.3155 13.6972  0.0000      0.391843  0.0239   0.0497   0.0462    0.0583   0.0000      0.516696   442.0424       1.27266       20.1437      -1.08583      -3.68814     -0.594942      0.480738      0.642916      0.719102      0.798549      0.849591      0.892877
  56  11 3339.9128    3.7405  1.9908 13.2192 -0.0000       1.63377  0.0318   0.0346   0.0571    0.0418   0.0000      0.294329   442.1981      0.891534       22.7743     -0.207871      -3.49292      -1.78622      0.624086      0.836855      0.948790       1.03096       1.07092       1.10344
  56  12 3522.2023    2.9957  3.4962 12.3327 -0.0000      0.973931  0.0431   0.0205   0.0778    0.0323   0.0000      0.158994   442.2467       1.20603       23.3845       2.87086      -6.39439      -2.39762      0.850320       1.12274       1.24460       1.39884       1.47028       1.53620
  56  13 3702.9102    2.3575  5.8482 11.7887  0.0002      0.447716  0.0670   0.0128   0.1186    0.0283   0.0000      0.110039   440.9930      0.226708       21.2936     -0.329166      -4.71280      -5.24652       1.21503       1.65119       1.82470       2.02190       2.13330       2.21771
  56  14 3881.8151    1.8456  9.4215 11.5284  0.0015      0.268137  0.1213   0.0079   0.1888    0.0235   0.0000      0.101152   446.1567       2.58515       24.4627       1.24798      -2.61964      -1.14325       1.93854       2.59011       2.91890       3.28249       3.42615       3.52633
  57   2 1486.3375    0.1903  0.1676  9.9744  0.0000       34.5147  0.0084   0.0064   0.0180    0.0198   0.0000       13.3277   441.5952     -0.379971       22.0760     -0.103748      -3.40714     0.0443695      0.210659      0.283751      0.346265      0.362758      0.395655      0.423318
  57   3 1743.2492    0.3913  0.4073  9.9364  0.0000       19.1479  0.0116   0.0077   0.0245    0.0295   0.0000       2.47681   442.1414     -0.662082       21.7347      0.341961      -3.90515     -0.643603      0.294228      0.366060      0.413962      0.457955      0.492292      0.522225
  57   4 1973.2437    0.6664  0.6774 10.0862  0.0000       11.4611  0.0152   0.0098   0.0303    0.0470   0.0000       1.13382   441.7987    -0.0258690       22.1887      0.616558      -3.99928    -0.0864558      0.352254      0.445145      0.489582      0.550917      0.592589      0.608846
  57   5 2193.1717    1.0446  1.0220 10.6846  0.0000       7.53491  0.0207   0.0131   0.0402    0.0617   0.0000      0.812708   441.8130     0.0156274       22.1787      0.151565      -4.26748     -0.663327      0.420923      0.576343      0.643701      0.707917      0.743182      0.777817
  57   6 2400.2209    1.5856  1.3201 11.4364  0.0000       5.33003  0.0260   0.0179   0.0455    0.0600   0.0000      0.646804   441.8546      0.175237       22.7010     -0.285734      -2.50769     -0.205966      0.478539      0.668751      0.725908      0.829533      0.846522      0.870320
  57   7 2598.6065    2.3861  1.3086 12.0402  0.0000       2.00125  0.0244   0.0261   0.0440    0.0644   0.0000      0.571952   442.2298      -1.42718       21.5063     -0.180526      -3.96262     -0.825047      0.453167      0.637568      0.683858      0.785042      0.791452      0.822764
  57   8 2793.9929    3.2906  1.2103 12.7863  0.0000       2.16136  0.0230   0.0379   0.0428    0.0742   0.0000      0.613061   442.1642     -0.229356       20.0419     0.0413414      -1.71139      -1.47269      0.437019      0.570849      0.643056      0.733016      0.752043      0.791711
  57   9 2985.7673    4.1292  1.1782 13.3975  0.0000       1.93213  0.0222   0.0487   0.0418    0.0704   0.0000      0.661085   441.7379      0.615942       22.2549     -0.223289      -3.19559      -1.03846      0.423697      0.577026      0.652707      0.717143      0.751292      0.762387
  57  10 3173.4630    4.3231  1.3850 13.4754  0.0000      0.385429  0.0252   0.0465   0.0450    0.0597   0.0000      0.504117   441.9636      0.624303       22.0011      0.946459      -3.31738      -2.13729      0.483011      0.641630      0.723047      0.798136      0.836130      0.859944
  57  11 3358.4281    3.7652  2.1674 12.8429  0.0000      0.847023  0.0317   0.0317   0.0569    0.0440   0.0000      0.243268   441.9041      0.476782       21.4416      0.907270      -2.46112      -3.08526      0.601305      0.805666      0.913141       1.01041       1.07546       1.11526
  57  12 3541.4990    2.9166  3.8248 12.1910  0.0001      0.646020  0.0456   0.0186   0.0815    0.0306   0.0000      0.136562   440.2339       1.66875       22.8700       2.43243      -2.51402      -3.00391      0.873310       1.14505       1.28779       1.43001       1.51268       1.56856
  57  13 3722.9252    2.2921  6.4494 11.7686  0.0003      0.528522  0.0740   0.0118   0.1300    0.0269   0.0000      0.106360   442.7577       1.16094       18.3818      -2.87886    -0.0899597       1.02205       1.29035       1.71704       1.94433       2.16263       2.25546       2.31636
  57  14 3902.4192    1.7684  9.3171 11.5455 -0.0005      0.209184  0.1261   0.0079   0.1900    0.0233   0.0000      0.109569   441.8250      -1.36612       22.9223      0.879685      -7.10012      -7.04049       1.92859       2.60089       2.89640       3.22784       3.40260       3.47046
  58   1 1183.5223    0.0839  0.0608 10.1949  0.0000      0.725454  0.0160   0.0073   0.0151    0.0162   0.0000       156.762   440.6164     -0.655455       21.7951     0.0595358      -4.12918     0.0755407      0.329877      0.375934      0.512708      0.495637      0.669974      0.728827
  58   2 1496.7214    0.1890  0.1740  9.9636  0.0000       31.2058  0.0086   0.0061   0.0184    0.0198   0.0000       11.4207   441.5878     -0.639198       22.4689      0.317277      -4.29561     0.0921362      0.220811      0.290991      0.329127      0.353896      0.385105      0.373578
  58   3 1754.3608    0.3942  0.4073  9.9828  0.0000       17.7745  0.0112   0.0076   0.0251    0.0291   0.0000       2.38668   441.9897     -0.751856       21.2228     -0.523514      -3.62540     -0.843415      0.269284      0.360178      0.423298      0.445018      0.469111      0.483509
  58   4 1985.6733    0.6981  0.6873 10.1795  0.0000       12.0353  0.0150   0.0101   0.0301    0.0449   0.0000       1.09695   442.1176      0.945169       21.6484      0.286926      -3.04218      0.125708      0.314254      0.429195      0.476592      0.527670      0.546547      0.564012
  58   5 2206.6193    1.0343  1.1057 10.7991  0.0000       6.95411  0.0225   0.0127   0.0439    0.0588   0.0000      0.870586   441.5995      0.289830       22.9478     -0.180614      -3.08144     -0.371311      0.424374      0.561484      0.634442      0.710187      0.732534      0.760879
  58   6 2414.3754    1.6803  1.3284 11.4229  0.0000       3.50102  0.0250   0.0186   0.0452    0.0649   0.0000      0.613017   442.7117      -1.32874       21.4766      0.390875      -3.37719      -2.57526      0.474509      0.629695      0.715704      0.782337      0.819050      0.854915
  58   7 2613.8201    2.3721  1.3265 12.4174  0.0000       2.59521  0.0258   0.0267   0.0449    0.0557   0.0000      0.596605   440.9848      0.384274       21.6726     -0.609002      -3.05517     -0.951844      0.485883      0.636233      0.734062      0.795952      0.844376      0.881641
  58   8 2810.1940    3.3625  1.1835 13.0761 -0.0000       2.58779  0.0231   0.0394   0.0417    0.0652   0.0000      0.657616   442.3231       1.31992       22.6316      -1.23583      -3.41414      -1.14072      0.444395      0.604897      0.660483      0.738650      0.752647      0.790009
  58   9 3002.7263    4.2175  1.1104 13.4673  0.0000       1.10425  0.0205   0.0500   0.0397    0.0678   0.0000      0.610484   441.1021       1.01860       22.1176      -1.27003      -3.05716      -1.71085      0.400477      0.551846      0.601048      0.683058      0.718856      0.735599
  58  10 3191.1582    4.3539  1.5130 13.2952  0.0000       1.14664  0.0255   0.0436   0.0464    0.0578   0.0000      0.402963   441.8286   -0.00398598       20.1835      -1.31425      -2.74289     -0.673438      0.484629      0.659547      0.743577      0.802232      0.846788      0.889359
  58  11 3376.9584    3.6564  2.3551 12.8823  0.0001       1.22260  0.0333   0.0300   0.0608    0.0410   0.0000      0.239374   441.0975      -1.12407       21.4363      -2.38100     -0.495479      -2.52002      0.622612      0.859306      0.935869       1.04877       1.10926       1.14080
  58  12 3560.8147    2.8536  3.9815 12.1721  0.0002      0.758949  0.0461   0.0179   0.0851    0.0310   0.0000      0.140864   442.7304       1.38518       21.7203      -1.35618      -2.16229      -3.64488      0.868750       1.16136       1.30076       1.45254       1.53912       1.57087
  58  13 3742.7854    2.2163  6.5116 11.7950 -0.0004      0.252766  0.0765   0.0114   0.1323    0.0272   0.0000      0.105534   442.0856       1.64218       23.8750    -0.0735365      -1.10313      -3.30850       1.30498       1.77466       2.00796       2.20182       2.29241       2.38408
  58  14 3923.4711    1.7031  9.7368 11.5720  0.0000      0.556818  0.1317   0.0075   0.2002    0.0224   0.0000      0.106674   441.1864      -2.94719       18.9936       2.68727       3.44359       1.66850       1.96115       2.63727       3.00332       3.28205       3.47905       3.56895
  59   1 1192.2530    0.0886  0.1219 10.1255  0.0000       27.5925  0.0174   0.0061   0.0279    0.0166   0.0000       95.5622   440.5603    -0.0822061       20.9647      0.244022      -3.34620      0.745020      0.350441      0.510746      0.470348      0.531754      0.561120      0.731010
  59   2 1506.9659    0.1861  0.1872  9.9956  0.0000       27.5937  0.0100   0.0060   0.0188    0.0197   0.0000       12.5718   441.5502      0.234821       21.3249      0.172326      -3.61231     -0.305711      0.223438      0.303923      0.360621      0.393380      0.435155      0.446743
  59   3 1765.3195    0.4180  0.4084  9.9255  0.0000       16.9092  0.0112   0.0078   0.0231    0.0299   0.0000       2.14968   442.4399     -0.544155       22.7998      0.493918      -4.42888     -0.304779      0.245949      0.343932      0.387503      0.413003      0.457223      0.471224
  59   4 1997.9550    0.7041  0.7326 10.2054  0.0004       9.63735  0.0154   0.0100   0.0325    0.0461   0.0000       1.04358   442.4274     -0.228594       21.8484      0.167356      -3.65894      0.174868      0.335235      0.444281      0.487099      0.584462      0.600596      0.630198
  59   5 2219.9626    1.1114  1.0569 10.8208  0.0000       7.22762  0.0210   0.0136   0.0400    0.0593   0.0000      0.785145   442.3195     0.0653809       21.8151      0.479533      -3.67887     -0.542574      0.409931      0.543066      0.602779      0.664055      0.694186      0.731634
  59   6 2428.4153    1.7384  1.3449 11.4865  0.0000       3.78251  0.0243   0.0189   0.0466    0.0626   0.0000      0.607045   441.7882      0.315876       22.9527    -0.0488736      -3.96925      -1.04519      0.458160      0.598571      0.669306      0.755512      0.773338      0.811822
  59   7 2628.8244    2.4720  1.3164 12.2342  0.0002       2.35706  0.0238   0.0269   0.0445    0.0625   0.0000      0.573755   442.5380      0.333542       22.7173    -0.0172143      -3.78910      0.273499      0.449453      0.604289      0.676790      0.728212      0.782634      0.814693
  59   8 2826.2106    3.4022  1.2027 12.9109  0.0000       1.40172  0.0225   0.0386   0.0420    0.0724   0.0000      0.588452   442.2189       1.16265       21.3567      0.314225      -2.27101      -1.00458      0.418968      0.575380      0.639915      0.730724      0.744069      0.758763
  59   9 3019.6176    4.2464  1.1300 13.6260  0.0005       2.39741  0.0218   0.0501   0.0397    0.0617   0.0000      0.598649   441.9334      0.864175       22.0494      0.413338      -1.72464      -1.44627      0.406584      0.569720      0.613542      0.707212      0.708766      0.768003
  59  10 3208.7431    4.3217  1.4613 13.6088  0.0000       1.73106  0.0258   0.0457   0.0470    0.0537   0.0000      0.498883   442.3547      0.682649       21.8899     -0.806686      -2.33073      -1.81643      0.478886      0.642187      0.718804      0.810846      0.836760      0.863470
  59  11 3395.1840    3.5109  2.4731 12.8941  0.0000      0.853785  0.0345   0.0280   0.0633    0.0361   0.0000      0.252713   441.4843      0.990841       21.5648      0.559776      -3.59406      -3.89149      0.627062      0.860841      0.945118       1.05240       1.11712       1.13923
  59  12 3579.8363    2.7982  4.4314 12.0938  0.0001      0.433304  0.0501   0.0166   0.0903    0.0294   0.0000      0.115265   441.5251      0.100075       22.8178      -2.29483      -4.75622      -1.57185      0.894983       1.22617       1.36015       1.54044       1.59311       1.65246
  59  13 3762.8665    2.1406  6.6079 11.8081 -0.0020      0.783141  0.0791   0.0111   0.1360    0.0267   0.0000      0.110393   441.8456      0.573076       22.4966      -6.32374      -3.58153      0.565955       1.34109       1.80702       2.02410       2.29353       2.41401       2.50318
  60   1 1200.8535    0.0640  0.0443 10.1826  0.0000       68.2614  0.0161   0.0068   0.0149    0.0164   0.0000       294.367   440.3600     -0.132734       22.4418     -0.507656      -2.67957      0.516564      0.467246      0.497834      0.501291      0.653089      0.609475      0.588510
  60   2 1517.1266    0.2040  0.1875 10.0078  0.0000       30.7039  0.0090   0.0062   0.0176    0.0198   0.0000       11.0381   441.7624     -0.160335       21.9607     -0.227198      -3.79307    -0.0253154      0.206362      0.275343      0.267827      0.314722      0.343643      0.376714
  60   3 1776.1636    0.4465  0.4604  9.9682  0.0000       14.3775  0.0118   0.0079   0.0251    0.0313   0.0000       1.85460   442.2208      0.162830       21.9927     -0.143384      -3.53593     -0.211104      0.283088      0.366581      0.423556      0.453996      0.479887      0.510433
  60   4 2010.1368    0.7387  0.7437 10.1095  0.0000       8.16062  0.0153   0.0100   0.0307    0.0508   0.0000      0.945774   442.6365      0.171691       21.6191      0.142903      -3.28032    -0.0949440      0.328047      0.428331      0.498830      0.551910      0.572018      0.598372
  60   5 2233.1709    1.1663  1.0416 10.8319  0.0000       5.33993  0.0200   0.0140   0.0386    0.0630   0.0000      0.723560   442.3420      0.259594       21.1910     0.0469117      -3.72257    -0.0128025      0.383661      0.507450      0.563160      0.660935      0.696215      0.682436
  60   6 2442.3728    1.7908  1.3320 11.5306  0.0000       4.26919  0.0244   0.0192   0.0444    0.0628   0.0000      0.583979   441.5741      -1.11268       21.4129      0.659771      -3.20728       1.09025      0.439456      0.591625      0.655061      0.743978      0.768051      0.807554
  60   7 2643.8731    2.5683  1.2951 12.3560  0.0000       3.31420  0.0238   0.0279   0.0429    0.0593   0.0000      0.576723   442.1091      0.327476       21.6722      0.922134      -5.17937      -1.03273      0.431566      0.578860      0.639544      0.716165      0.743798      0.769680
  60   8 2842.2364    3.5525  1.2079 12.9761  0.0000       2.69435  0.0222   0.0400   0.0413    0.0720   0.0000      0.620613   442.1469       1.21562       21.7623      0.157866      -2.78260      -1.19692      0.410124      0.539254      0.613356      0.665623      0.702512      0.742798
  60   9 3036.2626    4.2813  1.1930 13.6640  0.0001       1.43246  0.0224   0.0496   0.0412    0.0648   0.0000      0.593958   442.2083      0.826607       20.9943      0.215503      -3.07451     -0.578166      0.426349      0.588221      0.640485      0.732071      0.776865      0.798683
  60  10 3226.2254    4.2220  1.6106 13.4946  0.0000       1.42118  0.0263   0.0416   0.0492    0.0456   0.0000      0.405052   441.7271     -0.142974       20.2913      0.320861      -3.53216      -2.30250      0.473581      0.656201      0.713286      0.810637      0.845751      0.887428
  60  11 3413.4577    3.5174  2.6581 12.7368  0.0000      0.850051  0.0347   0.0263   0.0648    0.0364   0.0000      0.219435   442.0327     -0.130719       22.4092     -0.261290      -2.38803     -0.787523      0.635404      0.839999      0.946392       1.04088       1.07499       1.12787
  60  12 3598.7923    2.6347  4.4202 12.1426 -0.0004      0.435831  0.0518   0.0157   0.0919    0.0288   0.0000      0.126430   440.4183      0.719548       20.6703     -0.768415      -3.17055      -4.09677      0.915087       1.23223       1.38144       1.51661       1.63612       1.67665
  60  13 3782.3668    2.1371  7.2575 11.7749  0.0011      0.661746  0.0848   0.0103   0.1436    0.0258   0.0000      0.101560   440.4767     -0.321475       20.3382      -5.71182      -4.84892      -1.67913       1.38310       1.82817       2.08067       2.28592       2.39992       2.48431
  61   1 1209.4024    0.0940  0.1179 10.1809  0.0000       54.7639  0.0147   0.0061   0.0266    0.0169   0.0000       85.0703   440.2413     -0.474191       22.0499      0.845017      -4.38445     -0.474218      0.279457      0.414859      0.433739      0.487658      0.493618      0.461294
  61   2 1527.1356    0.2134  0.2216 10.0173  0.0000       27.1087  0.0093   0.0060   0.0200    0.0202   0.0000       9.16585   441.5815     -0.586723       22.0869      0.311620      -4.07334      0.244029      0.205056      0.280482      0.312976      0.357310      0.356964      0.423250
  61   3 1786.9034    0.4436  0.4742  9.9840  0.0000       13.9622  0.0126   0.0076   0.0242    0.0321   0.0000       1.82941   441.8017    -0.0656367       22.2283     -0.508239      -4.47471      -1.03871      0.274339      0.364275      0.395096      0.479299      0.477854      0.503384
  61   4 2022.2327    0.7549  0.7411 10.2881  0.0000       9.48678  0.0150   0.0104   0.0324    0.0484   0.0000      0.999826   442.4717     -0.167798       22.2643       1.49814      -3.53248     -0.654494      0.309630      0.421291      0.465169      0.526145      0.554748      0.562966
  61   5 2246.2529    1.1912  1.0763 10.9523  0.0000       5.32628  0.0203   0.0143   0.0401    0.0605   0.0000      0.749219   442.0217     -0.222068       21.1296    -0.0735204      -3.62301     -0.846614      0.380693      0.511424      0.576837      0.647107      0.669875      0.689083
  61   6 2456.1467    1.8638  1.3090 11.7750  0.0000       3.62509  0.0239   0.0204   0.0434    0.0584   0.0000      0.588101   442.0850      0.914103       21.9663     -0.123287      -3.00939      -1.06357      0.443903      0.591140      0.639480      0.726028      0.744426      0.785790
  61   7 2658.7002    2.6649  1.3416 12.3548  0.0000       2.99234  0.0238   0.0283   0.0441    0.0650   0.0000      0.554426   442.5801      0.140645       21.6547     0.0566447      -2.81667     -0.510026      0.429076      0.586569      0.634439      0.708554      0.750116      0.779879
  61   8 2857.9819    3.6204  1.1577 13.4046 -0.0001       2.09824  0.0228   0.0421   0.0396    0.0590   0.0000      0.791985   441.9778      0.942093       21.6472     -0.285750      -4.08115      -1.70133      0.432156      0.579044      0.662617      0.720442      0.739193      0.776546
  61   9 3052.7654    4.2290  1.2134 13.7227 -0.0030      0.324375  0.0227   0.0484   0.0424    0.0571   0.0000      0.627252   441.7866      0.292660       21.2257      0.293573      -3.45606      0.492509      0.404367      0.549368      0.606041      0.694721      0.713938      0.740903
  61  10 3243.4711    4.2089  1.6712 13.4023  0.0000      0.780783  0.0272   0.0403   0.0493    0.0495   0.0000      0.346760   442.8691      0.913204       22.8361     -0.429551     -0.586195      0.488408      0.484551      0.641230      0.704388      0.807347      0.850992      0.873070
  61  11 3431.6166    3.4175  2.8807 12.6038  0.0000      0.956018  0.0366   0.0241   0.0655    0.0361   0.0000      0.177245   441.8738       1.27732       20.6430      -1.23422      -3.30676      -2.00678      0.648452      0.862121      0.977397       1.08863       1.13706       1.16987
  61  12 3617.7603    2.6258  4.6698 12.1426  0.0000      0.845849  0.0531   0.0153   0.0954    0.0286   0.0000      0.133633   441.9456       3.13067       22.4528     -0.595621      -1.26819      -3.36951      0.928952       1.23050       1.39362       1.55950       1.63074       1.68642
  61  13 3801.5666    2.0634  7.6729 11.7952  0.0000     0.0533774  0.0931   0.0095   0.1535    0.0252   0.0000      0.112528   442.6960       1.53091       21.3912     -0.492691      -3.66861      -1.01559       1.41578       1.90412       2.14693       2.36855       2.49970       2.59610
  62   1 1217.8558    0.0886  0.0628 10.1412  0.0000       22.1352  0.0134   0.0070   0.0139    0.0157   0.0000       137.773   441.1155     -0.489077       21.2671      0.655224      -4.31272     -0.201680      0.451625      0.729919      0.599292       1.14786      0.936696       1.16653
  62   2 1537.0619    0.2000  0.2154  9.9997  0.0000       36.8058  0.0095   0.0059   0.0203    0.0200   0.0000       10.5630   441.7746    -0.0484828       21.8969     -0.123141      -4.38421     -0.142169      0.209748      0.283166      0.315516      0.354718      0.361078      0.400847
  62   3 1797.5593    0.4605  0.4663 10.0328  0.0000       14.3834  0.0119   0.0079   0.0244    0.0305   0.0000       1.89090   442.0477     -0.615137       21.5603     -0.461399      -3.48828      0.241855      0.242119      0.342947      0.365143      0.402069      0.423102      0.452904
  62   4 2034.2690    0.7670  0.8338 10.2250  0.0000       9.62539  0.0172   0.0099   0.0330    0.0502   0.0000      0.999122   441.3904     -0.372282       21.3097     -0.338294      -2.39316      -1.17141      0.335220      0.447296      0.495400      0.574508      0.587530      0.612995
  62   5 2259.1433    1.2363  1.0618 11.1131  0.0000       4.37174  0.0208   0.0150   0.0394    0.0598   0.0000      0.779048   442.9844      0.730410       21.1750     -0.918044      -4.23203    -0.0699232      0.395058      0.519689      0.591141      0.649154      0.671573      0.720931
  62   6 2469.8088    1.8871  1.3817 11.7383  0.0000       2.71301  0.0250   0.0198   0.0445    0.0554   0.0000      0.563881   441.7411     -0.578421       24.4033     0.0910125      -3.74080     -0.749014      0.441353      0.593017      0.657232      0.734977      0.773646      0.806601
  62   7 2673.4243    2.7567  1.2673 12.4808  0.0000       2.49012  0.0226   0.0300   0.0423    0.0633   0.0000      0.574465   441.5347      0.166871       22.7020      0.218498      -3.69517      -1.56807      0.412984      0.545410      0.601635      0.694309      0.700228      0.736221
  62   8 2873.6988    3.6623  1.1398 13.2825  0.0000       2.23662  0.0215   0.0420   0.0390    0.0620   0.0000      0.684642   442.0011      0.731439       20.5662      0.299463      -2.15351      -1.18264      0.390537      0.527847      0.581634      0.672963      0.701094      0.722162
  62   9 3069.2477    4.3343  1.3418 13.5862 -0.0005      0.651660  0.0238   0.0467   0.0445    0.0584   0.0000      0.544534   441.2227      0.388192       21.3928      0.466642      -3.65311      -1.67476      0.422526      0.577149      0.625015      0.714563      0.748036      0.781306
  62  10 3260.7332    4.1424  1.7463 13.3584  0.0000       1.41521  0.0275   0.0385   0.0500    0.0453   0.0000      0.343677   441.3077     -0.103091       22.2183       1.11375      -3.61861      -1.20467      0.485970      0.656157      0.706243      0.816864      0.839957      0.880606
  62  11 3449.5448    3.3508  2.9368 12.6212 -0.0000      0.692146  0.0370   0.0234   0.0674    0.0339   0.0000      0.193237   442.5106      0.253663       20.7149     -0.541908      -3.30636      -2.46120      0.632186      0.866269      0.953872       1.06914       1.12632       1.14994
  62  12 3636.3968    2.5900  5.1414 12.0100  0.0000      0.501180  0.0573   0.0143   0.1013    0.0286   0.0000      0.111362   439.9444      0.292651       20.8145       4.04227      -1.51843      -3.41509      0.965804       1.31215       1.46298       1.62600       1.69560       1.76227
  62  13 3821.2837    1.9853  8.0007 11.7631 -0.0007      0.476352  0.1023   0.0090   0.1643    0.0249   0.0000      0.115808   442.0247       1.71369       22.2641      -6.46809      -2.66921       1.64528       1.50400       2.04777       2.29205       2.55022       2.66099       2.79736
  63   2 1546.8130    0.2382  0.2144  9.9819  0.0000       30.6951  0.0101   0.0064   0.0180    0.0199   0.0000       8.14344   442.0604    0.00169799       22.3182     -0.194248      -4.11759     -0.722306      0.298431      0.431210      0.535367      0.594798      0.564814      0.548550
  63   3 1808.0915    0.4430  0.5498 10.0022  0.0000       14.4040  0.0134   0.0073   0.0289    0.0325   0.0000       1.81916   441.7096      0.315000       21.7316      0.426465      -3.82367       1.00560      0.282514      0.373601      0.412059      0.465393      0.486652      0.501652
  63   4 2046.1956    0.7855  0.8524 10.2654  0.0001       9.83728  0.0170   0.0100   0.0342    0.0506   0.0000      0.944812   442.7360     -0.677025       22.5648     -0.401146      -4.91863      -1.36162      0.333426      0.447948      0.491244      0.535580      0.567996      0.596342
  63   5 2271.9643    1.2585  1.1727 11.0045  0.0000       4.99154  0.0226   0.0145   0.0419    0.0647   0.0000      0.753157   442.0938   -0.00239680       21.5664      0.778288      -3.76941     -0.311265      0.396640      0.539516      0.584101      0.670141      0.690582      0.711033
  63   6 2483.4252    1.8833  1.3810 11.8673  0.0000       3.34559  0.0245   0.0198   0.0468    0.0506   0.0000      0.623469   442.1610     -0.596369       20.5553      0.145381      -3.24129      -1.59425      0.427641      0.557944      0.630919      0.714139      0.743345      0.764932
  63   7 2688.0363    2.7918  1.2173 12.6344  0.0000       1.72013  0.0220   0.0313   0.0429    0.0656   0.0000      0.624182   442.0110      0.525605       21.3748     0.0640867      -4.13461      0.888550      0.393422      0.533915      0.588379      0.662907      0.691694      0.739453
  63   8 2889.2790    3.7594  1.2127 13.2226  0.0000       2.36060  0.0220   0.0418   0.0413    0.0642   0.0000      0.628513   442.3256       1.65043       23.4579     -0.364370      -4.19142      -1.97204      0.378816      0.522735      0.566522      0.651903      0.673468      0.693680
  63   9 3085.5846    4.3986  1.3293 13.4317  0.0000      0.888061  0.0229   0.0456   0.0422    0.0615   0.0000      0.517393   442.0773     -0.200028       22.1123      -1.27559      -2.49774      0.504456      0.405680      0.528739      0.594420      0.667779      0.688243      0.716223
  63  10 3277.8221    4.0750  1.8108 13.2902 -0.0000       1.20100  0.0272   0.0366   0.0511    0.0437   0.0000      0.318356   441.1290       2.07257       21.5521     -0.776862      -3.30825      -2.84230      0.480598      0.653764      0.721694      0.793634      0.849502      0.882679
  63  11 3467.4922    3.2362  3.0806 12.5494 -0.0002       1.02041  0.0389   0.0222   0.0688    0.0341   0.0000      0.184379   443.5083       1.64565       21.1369       1.06091      -4.03745      -4.48093      0.666785      0.906202       1.00629       1.12349       1.16072       1.22499
  63  12 3654.9579    2.5178  5.1925 12.0018  0.0001      0.502511  0.0587   0.0136   0.1033    0.0279   0.0000      0.117625   440.3045      0.875573       20.7170     -0.437848      -2.94712      -1.99830      0.959838       1.30520       1.46232       1.62349       1.69565       1.76606
  63  13 3840.5248    1.9340  8.4460 11.7144 -0.0011      0.641961  0.1088   0.0085   0.1676    0.0243   0.0000      0.114511   441.1552       3.32492       22.8694      -3.71345      -4.92591       2.63056       1.52763       2.05034       2.32519       2.57246       2.70663       2.82603
  64   2 1556.4937    0.2430  0.2333  9.9733  0.0000       19.6648  0.0090   0.0062   0.0182    0.0200   0.0000       6.98208   442.2608     -0.240798       21.5088     -0.531306      -4.42892      0.181820      0.200790      0.277038      0.304356      0.351260      0.349512      0.379100
  64   3 1818.4978    0.4850  0.5501  9.9214  0.0000       13.3150  0.0131   0.0076   0.0265    0.0354   0.0000       1.59319   441.7027    -0.0805846       22.5239     -0.333432      -3.66991      0.636949      0.269845      0.360843      0.402374      0.451718      0.477745      0.495898
  64   4 2057.9397    0.8101  0.8353 10.2936  0.0000       7.93153  0.0165   0.0103   0.0334    0.0521   0.0000      0.919895   441.8149     -0.728830       21.9721      0.388707      -3.68723      0.923178      0.307020      0.421982      0.461606      0.550854      0.542586      0.569380
  64   5 2284.6709    1.2968  1.2407 11.0152  0.0001       4.62951  0.0231   0.0142   0.0433    0.0612   0.0000      0.715995   442.5656     -0.561975       20.1340      0.639878      -4.41404      0.435928      0.400814      0.552845      0.608531      0.668430      0.717105      0.743744
  64   6 2496.8415    1.9539  1.3977 11.8696  0.0000       3.39056  0.0253   0.0205   0.0442    0.0551   0.0000      0.554107   442.2917      0.240577       22.7066      -1.54834      -3.84334       1.73869      0.421535      0.589606      0.639151      0.727529      0.753381      0.784444
  64   7 2702.6713    2.8421  1.3363 12.5988  0.0000       3.49793  0.0238   0.0298   0.0424    0.0572   0.0000      0.615658   443.1701      0.344831       21.8648     -0.808447      -3.99517      -1.67862      0.395839      0.530842      0.600211      0.664116      0.688191      0.731426
  64   8 2904.7067    3.9500  1.1506 13.3219  0.0000      0.721957  0.0205   0.0440   0.0394    0.0637   0.0000      0.656213   443.1368     -0.183695       22.0133      0.529666      -2.91718      -1.39389      0.367075      0.483075      0.535277      0.614178      0.649133      0.675489
  64   9 3101.7847    4.3909  1.3861 13.5028  0.0000      0.947805  0.0235   0.0446   0.0429    0.0560   0.0000      0.452658   442.3843      0.299262       22.4285      0.337610      -3.15197      -1.37842      0.409612      0.552317      0.616092      0.692784      0.728017      0.760283
  64  10 3294.8106    3.9976  1.9177 13.2463  0.0000       1.11481  0.0287   0.0349   0.0529    0.0429   0.0000      0.318155   441.0462      0.156262       21.2954    -0.0178900      -3.24736      -2.51074      0.488279      0.653093      0.720569      0.822810      0.878424      0.913259
  64  11 3485.2778    3.1568  3.4583 12.4299 -0.0001       1.02212  0.0405   0.0201   0.0739    0.0316   0.0000      0.156908   440.1053       1.73996       21.7631      0.701987      -2.62301      -1.14274      0.695662      0.932691       1.03430       1.14717       1.21317       1.25638
  64  12 3673.4375    2.4411  5.6827 11.9590 -0.0005      0.593028  0.0650   0.0124   0.1115    0.0276   0.0000      0.119020   441.0919      0.169851       21.9152      -1.94538      0.261994      -3.59005       1.03299       1.39166       1.58007       1.75830       1.86631       1.92679
  64  13 3859.7036    1.9303  9.0960 11.7008  0.0006      0.471680  0.1142   0.0081   0.1754    0.0231   0.0000      0.108933   440.4180       4.84478       18.7051      -1.16538      -2.68591      0.528465       1.57979       2.12832       2.41099       2.65894       2.81488       2.94267
  65   1 1242.7793    0.0846  0.0857 10.1591  0.0000       73.5142  0.0132   0.0059   0.0192    0.0167   0.0000       120.110   441.2610     -0.114506       22.0442      0.425476      -5.19374     -0.716362      0.283226      0.360679      0.424778      0.443267      0.491639      0.544606
  65   2 1566.0306    0.2437  0.2168  9.9710  0.0000       24.9217  0.0084   0.0063   0.0174    0.0201   0.0000       7.30799   442.0943     -0.171485       21.5532     -0.291992      -3.28706     -0.662917      0.208416      0.287887      0.342998      0.391560      0.405712      0.404591
  65   3 1828.8343    0.4966  0.5347  9.9811  0.0000       15.5102  0.0128   0.0077   0.0255    0.0340   0.0000       1.58537   442.0688     -0.128110       22.5134      0.741888      -3.67508      0.437549      0.248294      0.344301      0.392658      0.430083      0.470927      0.465133
  65   4 2069.6819    0.8072  0.8659 10.4324  0.0000       9.48893  0.0174   0.0101   0.0341    0.0470   0.0000      0.988761   442.2724     -0.604638       22.7771      0.143278      -4.51707     0.0847047      0.310604      0.421832      0.473386      0.531801      0.543044      0.579691
  65   5 2297.2432    1.3239  1.2174 11.1651  0.0000       6.28473  0.0229   0.0148   0.0438    0.0608   0.0000      0.791227   443.3205     -0.299997       21.3512      0.944304      -3.02824      0.583001      0.386244      0.507315      0.579645      0.643652      0.662064      0.706546
  65   6 2510.1733    2.0207  1.3641 11.8911  0.0000       2.71229  0.0237   0.0208   0.0445    0.0552   0.0000      0.578874   442.0016       1.58709       22.2319      -1.65943      -3.74523     -0.769307      0.399702      0.557933      0.603638      0.687753      0.727678      0.739757
  65   7 2717.0776    2.8979  1.3073 12.6645  0.0000       1.72656  0.0230   0.0304   0.0421    0.0561   0.0000      0.552451   442.0819      0.536327       22.0916      0.155576      -3.08748     -0.411454      0.382661      0.523601      0.579028      0.646913      0.681582      0.690928
  65   8 2920.0914    3.9428  1.1305 13.4356  0.0000       2.86313  0.0205   0.0440   0.0388    0.0596   0.0000      0.664215   441.8411      0.297772       21.3877     0.0791600      -3.90574      -1.17735      0.342183      0.460901      0.523012      0.577118      0.595096      0.625523
  65   9 3117.8637    4.4342  1.3402 13.6698  0.0008      0.666078  0.0233   0.0464   0.0423    0.0551   0.0000      0.531555   442.4587    -0.0374938       21.7385     -0.387347      -1.88871     0.0188464      0.395729      0.521374      0.584265      0.653078      0.665382      0.699132
  65  10 3311.6401    3.9352  2.0160 13.2718  0.0000       1.57725  0.0296   0.0333   0.0533    0.0376   0.0000      0.302050   441.8919    -0.0627111       20.3752       1.83003      -1.58329      -2.81472      0.484228      0.666790      0.726257      0.826307      0.853530      0.876866
  65  11 3502.8629    3.1570  3.7534 12.2784  0.0000      0.585225  0.0416   0.0187   0.0755    0.0310   0.0000      0.135681   442.4140      -1.08261       21.0829       1.71826      -3.65208      -1.90437      0.687959      0.920187       1.04570       1.15739       1.23121       1.26467
  65  12 3691.9386    2.4067  6.1188 11.9503 -0.0005      0.904217  0.0695   0.0119   0.1185    0.0274   0.0000      0.120912   442.2973      0.400594       21.5479      -1.78457      -5.26940       2.06741       1.06115       1.43672       1.62053       1.78549       1.91030       1.96552
  65  13 3878.4022    1.8592  9.2881 11.7162 -0.0001  -8.65599e-05  0.1224   0.0078   0.1820    0.0226   0.0000      0.117816   440.1465      -2.42635       19.9815     -0.291134     -0.679559      -3.00388       1.62227       2.20791       2.49907       2.76562       2.91116       2.99040
  66   1 1250.9418    0.1004  0.0996 10.1537  0.0000       81.7215  0.0115   0.0057   0.0200    0.0172   0.0000       80.7797   440.7110      0.178779       21.8671     -0.625136      -4.08585    -0.0617168      0.286247      0.424320      0.474066      0.536464      0.530716      0.511813
  66   2 1575.4846    0.2620  0.2850  9.9727  0.0000       23.0973  0.0106   0.0061   0.0203    0.0211   0.0000       5.43573   441.7370     0.0175857       21.7104   0.000436645      -3.95550    0.00648840      0.232964      0.324202      0.367458      0.381439      0.411960      0.435425
  66   3 1839.0864    0.5026  0.5397 10.0230  0.0000       14.5733  0.0125   0.0078   0.0254    0.0341   0.0000       1.58656   441.9030     -0.149688       22.3581      0.508290      -3.76767      0.535871      0.252471      0.334223      0.370984      0.420576      0.449887      0.463830
  66   4 2081.3023    0.8487  0.9105 10.4057  0.0000       9.06553  0.0178   0.0103   0.0348    0.0519   0.0000      0.936893   442.2575      0.382997       21.3694      0.401644      -2.94356      0.429702      0.306203      0.428845      0.473886      0.534266      0.545838      0.581593
  66   5 2309.6826    1.3835  1.2708 11.1327  0.0000       5.52923  0.0229   0.0150   0.0428    0.0628   0.0000      0.678284   441.5857     -0.325234       22.3834     -0.162167      -4.26579      -1.23840      0.388553      0.504734      0.574549      0.638289      0.672877      0.712682
  66   6 2523.5034    2.1268  1.2959 11.9326  0.0000       3.76517  0.0224   0.0222   0.0416    0.0613   0.0000      0.574407   442.2568      0.196852       23.4514     -0.770390      -3.81376      -1.25786      0.374169      0.503785      0.554540      0.643078      0.656557      0.681986
  66   7 2731.4077    3.0027  1.2547 12.8527  0.0000       2.54528  0.0230   0.0325   0.0409    0.0598   0.0000      0.604653   442.5994      0.445913       21.4156      0.199785      -3.50279      -1.10646      0.379528      0.522923      0.563475      0.639414      0.657204      0.713049
  66   8 2935.2977    4.0047  1.2512 13.2320 -0.0001       2.38027  0.0221   0.0422   0.0386    0.0650   0.0000      0.612001   441.9794       1.30731       21.8114    -0.0722769      -3.52154      0.128447      0.372106      0.494890      0.547568      0.604404      0.654345      0.679465
  66  10 3328.3866    3.8979  2.0954 13.1444  0.0001      0.734728  0.0292   0.0317   0.0537    0.0397   0.0000      0.257305   441.9816    -0.0735398       21.0523       1.25295      -2.05377      -1.91759      0.485426      0.653124      0.723465      0.810983      0.862580      0.885104
  66  11 3520.3736    2.9846  3.6833 12.4419 -0.0001      0.715910  0.0421   0.0185   0.0791    0.0301   0.0000      0.153224   441.7085      0.919427       21.9491      -1.48378     0.0881439      -3.53332      0.689989      0.919827       1.03792       1.15557       1.22260       1.26202
  66  12 3710.0145    2.3971  6.6439 11.9349  0.0016      0.400009  0.0748   0.0111   0.1259    0.0270   0.0000      0.110059   441.2758      -1.02679       24.3797       1.06708      -2.41445      -1.01670       1.11217       1.49952       1.70043       1.86561       1.95409       2.02222
  67   2 1584.8177    0.2460  0.2687 10.0241  0.0000       24.9447  0.0096   0.0059   0.0206    0.0204   0.0000       6.42139   441.7921     -0.301093       21.6543     0.0273057      -4.23691     -0.318896      0.191431      0.261378      0.301907      0.349979      0.401225      0.402751
  67   3 1849.2357    0.5169  0.6008 10.0051  0.0000       13.2774  0.0135   0.0076   0.0275    0.0363   0.0000       1.51338   442.0543     -0.339095       22.8965      0.361953      -3.04002      0.404248      0.265090      0.358231      0.405118      0.439898      0.470034      0.486723
  67   4 2092.7742    0.8879  0.9091 10.4369  0.0000       8.50146  0.0178   0.0106   0.0335    0.0521   0.0000      0.906686   442.2068      0.232282       22.4099     -0.250676      -3.76719     -0.135998      0.306037      0.429214      0.476774      0.530075      0.555330      0.584568
  67   5 2321.9560    1.4327  1.2739 11.3408  0.0005       4.44802  0.0234   0.0156   0.0426    0.0578   0.0000      0.693262   442.6471      0.889814       22.4338      0.411867      -5.06194     -0.924378      0.381126      0.501399      0.581072      0.628737      0.680267      0.695040
  67   6 2536.6858    2.1459  1.4429 11.9194  0.0000       3.80107  0.0242   0.0208   0.0433    0.0516   0.0000      0.514831   442.8137     -0.163380       23.1540     -0.353639      -3.02203     -0.278262      0.382962      0.514671      0.588208      0.667107      0.699535      0.729612
  67   7 2745.6650    3.0557  1.3579 12.6913  0.0000       2.54652  0.0225   0.0306   0.0417    0.0538   0.0000      0.607673   442.3851      0.909327       21.9737     -0.381097      -4.08812      0.237659      0.368924      0.497923      0.568313      0.641323      0.687281      0.701264
  67   8 2950.3811    4.0595  1.2027 13.6269  0.0000      0.221993  0.0215   0.0448   0.0412    0.0593   0.0000      0.667582   441.7643      0.375005       21.4170     -0.796070      -2.43605      -1.07846      0.352621      0.477129      0.521571      0.596759      0.605637      0.658345
  67   9 3149.6636    4.4294  1.4369 13.5706 -0.0006      0.604408  0.0237   0.0434   0.0431    0.0515   0.0000      0.414694   442.8186       1.52071       21.6656      0.118609      -4.10672      -2.10120      0.391292      0.526367      0.582801      0.654669      0.707027      0.736499
  67  10 3345.0264    3.8079  2.2948 13.0238  0.0000      0.960975  0.0312   0.0291   0.0557    0.0381   0.0000      0.252048   441.7532       1.86517       21.1909      0.486565      -2.13152      -1.18276      0.506605      0.687741      0.758914      0.854637      0.894688      0.940654
  67  11 3537.6931    3.0472  4.2044 12.0871  0.0000      0.373731  0.0443   0.0168   0.0807    0.0325   0.0000      0.129687   441.1690      0.672139       21.9831      -1.50163      -3.16921      -2.04062      0.726113      0.962838       1.08306       1.22124       1.28105       1.33406
  67  12 3728.1186    2.2730  6.6789 11.9782 -0.0003     0.0874696  0.0788   0.0107   0.1331    0.0266   0.0000      0.115353   441.1232       2.85194       23.8239      -1.67766     -0.650998      -3.81530       1.13803       1.50753       1.72547       1.89043       2.01621       2.09900
  68   2 1594.0389    0.2604  0.2901 10.0084  0.0000       24.0330  0.0092   0.0060   0.0230    0.0207   0.0000       5.66781   441.9120     -0.318052       21.4312      0.168317      -3.88344      0.392985      0.193147      0.259332      0.291920      0.328638      0.336714      0.350142
  68   3 1859.2995    0.5255  0.5942 10.0792  0.0000       15.4962  0.0132   0.0078   0.0272    0.0347   0.0000       1.50816   442.0839     -0.222244       22.3951     -0.832879      -2.98573      0.650061      0.253444      0.340910      0.377527      0.422683      0.457135      0.481285
  68   4 2104.2289    0.9451  0.9180 10.4070  0.0000       8.07862  0.0169   0.0111   0.0335    0.0559   0.0000      0.839463   442.6021     -0.303514       22.3234      0.973431      -3.41066     -0.430007      0.300015      0.402492      0.454080      0.511338      0.540591      0.562596
  68   5 2334.1431    1.4526  1.2702 11.3275  0.0000       4.22266  0.0233   0.0157   0.0424    0.0609   0.0000      0.698183   442.1194      0.358026       23.7622     -0.176341      -2.85564     -0.556476      0.373181      0.498787      0.553750      0.626197      0.659009      0.659346
  68   6 2549.6743    2.2293  1.4425 11.9401  0.0000       2.72707  0.0238   0.0213   0.0426    0.0542   0.0000      0.508444   442.0120      0.574515       22.3059       1.50175      -4.07995      0.298205      0.380704      0.508488      0.579608      0.648559      0.675345      0.723564
  68   7 2759.8223    3.1472  1.3256 12.7515  0.0000       1.91405  0.0228   0.0318   0.0406    0.0596   0.0000      0.564444   441.7812       1.03150       22.3180     0.0511225      -3.44361     -0.599911      0.366352      0.482645      0.540938      0.611789      0.629088      0.662281
  68   8 2965.4262    4.1441  1.2228 13.4861  0.0006       1.05923  0.0211   0.0436   0.0399    0.0575   0.0000      0.605891   442.5473      0.884220       21.9735      -1.02767      -2.64773      -2.05986      0.347114      0.472390      0.522127      0.592757      0.611464      0.654101
  68   9 3165.4172    4.4392  1.5571 13.4616 -0.0001      0.715164  0.0242   0.0410   0.0445    0.0485   0.0000      0.387051   443.2244      0.532544       21.7021      -1.45432      -4.23780      -1.07084      0.392651      0.521221      0.571674      0.647774      0.674360      0.715011
  68  10 3361.6066    3.7691  2.2885 13.1050  0.0001       1.28394  0.0317   0.0289   0.0553    0.0362   0.0000      0.256134   441.3598       1.26146       23.5492     -0.138281      -3.79513      -2.95644      0.499100      0.666177      0.741244      0.839142      0.885944      0.929434
  68  11 3555.0759    2.9094  4.1808 12.3185  0.0000      0.479165  0.0466   0.0165   0.0840    0.0293   0.0000      0.138607   441.9705     -0.204790       18.7122      0.462021     -0.736127      -2.55417      0.729995      0.982225       1.10340       1.23738       1.33070       1.36938
  68  12 3746.4806    2.2253  7.0750 11.9866 -0.0010      0.653395  0.0859   0.0101   0.1392    0.0259   0.0000      0.119210   442.8764       4.57705       20.7939    -0.0701566      -3.01051      -1.22790       1.18960       1.57705       1.78925       1.99635       2.07924       2.17194
  69   1 1275.0123    0.1102  0.1245 10.1050  0.0000       35.0780  0.0110   0.0055   0.0231    0.0158   0.0000       57.6568   440.7123     0.0552748       21.8172     -0.322232      -3.96799     0.0807867      0.195628      0.250615      0.311884      0.313085      0.361785      0.370736
  69   2 1603.1708    0.2642  0.2983  9.9922  0.0000       23.4937  0.0104   0.0059   0.0203    0.0210   0.0000       5.39729   441.7236     -0.388656       21.8632     -0.315162      -3.71348      0.782600      0.202531      0.262822      0.298116      0.340341      0.331688      0.349293
  69   3 1869.2497    0.5636  0.5797 10.0377  0.0000       12.2059  0.0127   0.0082   0.0257    0.0372   0.0000       1.31843   441.6878    -0.0867099       22.3611     -0.150327      -3.94287     -0.230495      0.241987      0.332143      0.367213      0.404299      0.421681      0.450015
  69   4 2115.5857    0.9087  0.9902 10.5060  0.0000       8.66322  0.0189   0.0107   0.0359    0.0534   0.0000      0.889274   442.4795     -0.772605       21.2102       1.13365      -3.60986      -1.30262      0.323669      0.425626      0.473192      0.549377      0.583443      0.590741
  69   5 2346.2622    1.4926  1.3055 11.3287  0.0000       4.13639  0.0231   0.0153   0.0427    0.0538   0.0000      0.674528   442.3928      0.498524       22.4224     -0.109398      -4.09529      0.111697      0.363843      0.497832      0.555306      0.628521      0.655724      0.686826
  69   6 2562.6892    2.2301  1.4451 12.2140  0.0000       2.74402  0.0245   0.0219   0.0450    0.0471   0.0000      0.546461   442.1065      0.424873       21.9866     -0.506561      -1.84181     -0.948864      0.386133      0.524889      0.583894      0.671124      0.683842      0.711109
  69   7 2773.9072    3.1646  1.3074 12.9607  0.0000       2.97486  0.0222   0.0329   0.0407    0.0526   0.0000      0.556458   442.7044      0.833159       21.4452     -0.464978      -3.80336     -0.390919      0.357381      0.473860      0.535417      0.603534      0.634623      0.674387
  69   8 2980.3031    4.2646  1.2398 13.4480  0.0000       1.49959  0.0211   0.0440   0.0389    0.0589   0.0000      0.631132   441.9975      0.554142       21.4344     -0.667898      -2.78603      0.157860      0.342994      0.459551      0.513492      0.572838      0.592600      0.639738
  69   9 3181.0648    4.4268  1.5254 13.4423  0.0000      0.411526  0.0241   0.0408   0.0430    0.0505   0.0000      0.421279   442.1666     0.0679175       21.3962     -0.157326      -2.72973     -0.829854      0.381119      0.522457      0.575918      0.652557      0.678480      0.720660
  69  10 3378.0305    3.6850  2.5301 12.8592  0.0000      0.819156  0.0324   0.0262   0.0580    0.0355   0.0000      0.203804   441.5519      0.627304       22.2649     0.0332793      -2.84826     0.0679437      0.504353      0.684287      0.742559      0.827528      0.872031      0.927346
  69  11 3572.3318    2.8201  4.3837 12.2528  0.0000      0.653518  0.0481   0.0157   0.0873    0.0291   0.0000      0.133066   442.6274      0.369072       22.4479     -0.215808      -2.21986     -0.602548      0.742042       1.00699       1.13249       1.24293       1.33058       1.38194
  69  12 3764.2045    2.1742  7.4452 11.9472 -0.0005      0.461718  0.0910   0.0096   0.1451    0.0251   0.0000      0.121252   443.7791      0.651231       19.0206      -4.87617      -4.41563      -3.60142       1.20405       1.61191       1.84338       2.03223       2.15433       2.21998
  70   1 1282.9084    0.1009  0.1237 10.1100  0.0000       26.4390  0.0119   0.0052   0.0227    0.0155   0.0000       65.7347   440.2889      0.232791       21.8118     -0.111340      -4.33119      0.112816      0.211206      0.288076      0.325454      0.334251      0.366954      0.394486
  70   2 1612.1779    0.2707  0.2852  9.9622  0.0000       26.6157  0.0093   0.0059   0.0199    0.0214   0.0000       5.21010   441.6169     -0.358844       22.1004      0.195416      -4.38884     0.0482596      0.188008      0.254964      0.272054      0.295665      0.337958      0.345100
  70   3 1879.1425    0.5786  0.6257 10.0259  0.0000       11.5197  0.0133   0.0081   0.0264    0.0384   0.0000       1.27242   441.6045     -0.171178       22.0115     -0.185038      -3.64709     -0.324749      0.253098      0.325062      0.354054      0.405421      0.425112      0.441279
  70   4 2126.7661    0.9327  1.0063 10.6147  0.0000       6.83943  0.0195   0.0107   0.0357    0.0526   0.0000      0.883230   442.2793     -0.168344       21.8162      0.183994      -3.83570     -0.337579      0.320109      0.421284      0.469577      0.523219      0.560812      0.596931
  70   5 2358.2964    1.5208  1.3514 11.3797  0.0000       5.51932  0.0236   0.0156   0.0435    0.0560   0.0000      0.649871   441.9998      -1.31481       21.0449      0.554549      -3.71340     -0.244184      0.367215      0.492371      0.564527      0.625382      0.666057      0.693455
  70   6 2575.6073    2.3386  1.4623 12.1444  0.0001       3.28849  0.0241   0.0224   0.0431    0.0513   0.0000      0.584721   441.6818      0.331640       22.5526    0.00706651      -4.18572      -1.15882      0.369476      0.503858      0.567020      0.637034      0.645230      0.689456
  70   7 2787.8213    3.3075  1.3305 12.9749  0.0000      0.487808  0.0218   0.0333   0.0420    0.0533   0.0000      0.563370   442.3374      0.622987       23.3158     -0.522704      -3.86534     0.0600628      0.336143      0.473791      0.508272      0.589498      0.599040      0.635078
  70   8 2995.1038    4.2582  1.2375 13.6090  0.0000       1.14032  0.0213   0.0443   0.0391    0.0551   0.0000      0.531140   442.5288      0.811564       21.2478      -1.00084      -2.63712     -0.733622      0.336890      0.442859      0.503595      0.556846      0.597217      0.620124
  70   9 3196.6507    4.4078  1.5725 13.4835  0.0000       1.04894  0.0241   0.0401   0.0448    0.0470   0.0000      0.398463   441.9681      0.675376       21.8364     -0.663914      -3.41558      -1.71314      0.372228      0.508605      0.558154      0.646112      0.683069      0.713128
  70  10 3394.4410    3.5802  2.7832 12.8747  0.0000       1.20758  0.0339   0.0244   0.0625    0.0324   0.0000      0.207536   442.6531    0.00448521       20.9312       1.75665      -2.48970     -0.141581      0.533650      0.725305      0.812092      0.883345      0.943839      0.994645
  70  11 3589.4048    2.8092  4.9284 12.1773  0.0005      0.392936  0.0525   0.0146   0.0947    0.0293   0.0000      0.125132   442.2819       1.07133       21.0171       1.54792      -4.41294      -1.74026      0.800272       1.05997       1.19059       1.31682       1.42340       1.47958
  70  12 3782.0177    2.1090  7.9205 11.9656  0.0003      0.476166  0.0987   0.0090   0.1556    0.0243   0.0000      0.119326   441.1017      -1.45384       19.5131      0.384608      -2.97231      -2.06662       1.25998       1.71907       1.94644       2.13868       2.29198       2.37542
  71   1 1290.7551    0.1170  0.1199 10.0955  0.0000       46.1046  0.0098   0.0054   0.0198    0.0158   0.0000       51.9343   440.6239     -0.287348       21.4865      0.174585      -3.67711       1.14751      0.194543      0.270120      0.288048      0.370040      0.370694      0.376252
  71   2 1621.1121    0.2856  0.3128  9.9420  0.0000       27.0724  0.0098   0.0059   0.0203    0.0219   0.0000       4.57541   441.8196     -0.143711       22.0767      0.197144      -4.16931      0.303249      0.185276      0.247702      0.289888      0.312400      0.345932      0.337985
  71   3 1888.9921    0.5636  0.6790 10.0262  0.0000       11.6936  0.0138   0.0077   0.0299    0.0386   0.0000       1.30155   441.9122     -0.593962       21.8604      0.550269      -2.97982      -1.10788      0.250829      0.337027      0.377466      0.411888      0.450596      0.470663
  71   4 2137.9619    0.9410  1.0333 10.6526  0.0000       8.21726  0.0197   0.0108   0.0376    0.0535   0.0000      0.907187   442.3661     -0.144793       22.6310    -0.0538302      -3.87952       1.69701      0.317881      0.426654      0.478686      0.538886      0.586758      0.600263
  71   5 2370.0833    1.5710  1.2843 11.5221  0.0000       4.83136  0.0227   0.0164   0.0429    0.0561   0.0000      0.730742   442.1311     -0.264687       22.2788       1.05449      -3.83161      0.138334      0.349816      0.455805      0.517654      0.572147      0.599142      0.619825
  71   6 2588.3713    2.4069  1.4057 12.1848  0.0000       2.08509  0.0232   0.0234   0.0423    0.0564   0.0000      0.559432   441.9300       1.42881       20.3141    -0.0665360      -3.18416      -1.11408      0.354829      0.486458      0.535901      0.604066      0.629438      0.672014
  71   7 2801.7237    3.3363  1.3099 13.0288  0.0000      0.979759  0.0224   0.0333   0.0404    0.0513   0.0000      0.585116   442.1750      0.534972       21.9304     -0.525189      -4.40741      -1.29862      0.339643      0.465564      0.496611      0.579277      0.603953      0.646186
  71   8 3009.7801    4.3111  1.2742 13.5199  0.0000       1.20349  0.0219   0.0438   0.0391    0.0593   0.0000      0.543514   442.2239      0.236572       22.0042      0.361741      -3.65962     -0.888307      0.341525      0.454161      0.517362      0.581685      0.608629      0.643110
  71   9 3212.0829    4.3665  1.7313 13.4466  0.0002       1.17337  0.0260   0.0380   0.0465    0.0444   0.0000      0.367864   441.8969     -0.579086       22.9451    -0.0466468      -4.05167      -1.92855      0.387699      0.530171      0.585664      0.668450      0.697214      0.715796
  71  10 3410.5846    3.5541  2.8700 12.7489  0.0000      0.828763  0.0341   0.0234   0.0627    0.0328   0.0000      0.194395   441.5905      -1.14051       21.7794      0.967811      -2.49131      -1.49324      0.523223      0.709386      0.794726      0.883106      0.943780      0.989393
  71  11 3606.4550    2.6887  4.8648 12.2699  0.0000      0.587547  0.0538   0.0143   0.0972    0.0275   0.0000      0.135221   443.1443       2.53946       20.0601       1.36338      -4.36637     -0.819245      0.781250       1.05551       1.19592       1.33558       1.40382       1.46497
  71  12 3799.7213    2.0931  8.0616 11.9417  0.0013      0.416437  0.1005   0.0090   0.1547    0.0241   0.0000      0.119876   445.1458      0.850218       18.0800      0.344122      -5.90029      -6.45754       1.28733       1.73916       1.96907       2.18489       2.34102       2.40526
  72   1 1298.5105    0.1184  0.1225 10.0862  0.0000       24.9575  0.0098   0.0053   0.0185    0.0154   0.0000       48.8528   440.4063     -0.228625       22.1917      0.160417      -4.46915     -0.295018      0.184620      0.237647      0.282919      0.285257      0.318240      0.338415
  72   2 1629.9233    0.2987  0.3693  9.9453  0.0000       24.8684  0.0109   0.0059   0.0227    0.0225   0.0000       3.92180   441.7524     -0.312426       22.4426     -0.163991      -3.99250      0.151019      0.211475      0.282570      0.314752      0.340806      0.375501      0.378377
  72   3 1898.7166    0.5897  0.6474 10.0758  0.0000       12.5374  0.0129   0.0079   0.0280    0.0373   0.0000       1.31035   441.2185     -0.732781       21.8929    0.00873567      -3.83598     -0.124189      0.229167      0.312216      0.351529      0.400132      0.418184      0.439937
  72   4 2149.0227    0.9728  1.0305 10.6496  0.0000       9.28343  0.0195   0.0111   0.0363    0.0553   0.0000      0.882743   442.9014     -0.388727       21.9403     -0.652205      -3.32510      0.521756      0.311626      0.427944      0.461417      0.535298      0.571211      0.583184
  72   5 2381.8887    1.6356  1.3143 11.5579  0.0000       5.02636  0.0224   0.0165   0.0418    0.0519   0.0000      0.651051   442.7968      0.398278       23.1912     -0.128888      -3.63742      0.187696      0.337856      0.460049      0.509185      0.564900      0.599553      0.625626
  72   6 2601.1038    2.4168  1.4403 12.2799  0.0000       2.76535  0.0234   0.0231   0.0429    0.0497   0.0000      0.531553   442.1948     -0.644205       22.0741     -0.500784      -3.89098      -3.04701      0.362602      0.483543      0.543868      0.610792      0.662085      0.677838
  72   7 2815.5106    3.4446  1.2353 13.0947 -0.0007       1.68665  0.0213   0.0352   0.0389    0.0568   0.0000      0.659772   442.6360      0.620746       21.5995      -1.08166      -2.68026      -1.02104      0.324486      0.434355      0.482749      0.543063      0.571382      0.596114
  72   8 3024.3222    4.4753  1.3136 13.4788  0.0000      0.617922  0.0216   0.0441   0.0393    0.0582   0.0000      0.528104   441.6109      0.760730       21.5232      0.454361      -2.75540      -1.72206      0.325995      0.458089      0.490087      0.561935      0.572549      0.593055
  72   9 3227.4122    4.2419  1.7756 13.3695 -0.0000      0.848677  0.0255   0.0357   0.0472    0.0423   0.0000      0.331741   441.9508      0.313243       23.1230     -0.328996     -0.964005      -1.64999      0.389447      0.533496      0.588538      0.673331      0.710208      0.744936
  72  10 3426.7513    3.5249  2.9198 12.7041  0.0005      0.768939  0.0339   0.0228   0.0626    0.0330   0.0000      0.183723   442.3596      0.644399       22.0659     0.0118991      -3.50592      -2.01837      0.513610      0.692324      0.787931      0.882500      0.912174      0.953302
  72  11 3623.3416    2.6454  5.2097 12.2543 -0.0005      0.566320  0.0579   0.0137   0.1013    0.0278   0.0000      0.126311   441.7484      0.549329       21.6505       1.16736      -4.51434      -1.13165      0.825906       1.11904       1.25029       1.40799       1.48873       1.55234
  72  12 3817.3952    1.9493  7.6269 11.9716 -0.0005      0.668700  0.0996   0.0088   0.1558    0.0245   0.0000      0.135949   437.5901      0.178870       20.9185      0.372079       1.34179      -4.01940       1.24496       1.67605       1.90292       2.10292       2.22631       2.29725
  73   2 1638.6357    0.3019  0.3260  9.9715  0.0000       19.6175  0.0098   0.0059   0.0201    0.0222   0.0000       4.03010   441.4060     -0.665332       22.2457      0.468798      -4.12114      0.287904      0.184178      0.236834      0.260593      0.305027      0.321701      0.322065
  73   3 1908.4188    0.5932  0.7077 10.1141  0.0000       13.7106  0.0149   0.0078   0.0284    0.0386   0.0000       1.30232   441.8953     -0.344014       22.1943     -0.220690      -4.07278     0.0373359      0.253939      0.337755      0.391949      0.425953      0.446840      0.484236
  73   4 2159.9155    1.0030  1.1262 10.8505  0.0000       7.14959  0.0213   0.0112   0.0400    0.0514   0.0000      0.925459   442.5359      0.181254       22.5209      0.187340      -3.53541      0.684853      0.331074      0.444863      0.505111      0.557003      0.582890      0.617122
  73   5 2393.5169    1.6745  1.3718 11.4563  0.0000       3.21375  0.0228   0.0162   0.0421    0.0537   0.0000      0.596963   441.7958    -0.0644063       22.2403      0.240164      -2.60319     -0.755176      0.341592      0.465405      0.511199      0.589143      0.606257      0.649395
  73   6 2613.8113    2.4628  1.4904 12.2263  0.0000       2.60633  0.0230   0.0228   0.0432    0.0494   0.0000      0.464342   442.1115     -0.587273       21.3800      0.470465      -3.72847     -0.526818      0.352372      0.460635      0.527348      0.597064      0.626497      0.645284
  73   7 2829.2357    3.5509  1.2947 13.0965  0.0000       2.66668  0.0214   0.0350   0.0391    0.0533   0.0000      0.561824   442.0938       1.03961       22.0097     -0.509465      -2.50228     -0.785778      0.315815      0.421793      0.481630      0.533833      0.564540      0.589696
  73   8 3038.8343    4.3596  1.3741 13.4919  0.0000       1.31406  0.0220   0.0413   0.0395    0.0512   0.0000      0.501457   442.7154       1.43116       23.1186     -0.428721      -4.03139      -1.56589      0.330887      0.441892      0.497988      0.549619      0.593269      0.599733
  73   9 3242.6619    4.3001  1.8144 13.4266  0.0000       1.04065  0.0259   0.0358   0.0473    0.0405   0.0000      0.345227   442.3330      0.442862       22.5522      0.796780      -3.45949      0.108496      0.381685      0.516125      0.576310      0.645682      0.681157      0.705080
  73  10 3442.8026    3.4275  3.1589 12.6478  0.0000      0.639757  0.0361   0.0213   0.0654    0.0319   0.0000      0.172796   442.2007       1.29209       22.0617      -2.01865      -3.75754     -0.923391      0.534707      0.725062      0.819871      0.911709      0.969312       1.01426
  73  11 3640.1253    2.6089  5.4408 12.2540 -0.0002      0.514428  0.0598   0.0131   0.1072    0.0270   0.0000      0.125330   441.5391      -1.41066       21.8588      -1.16100      -4.15941      -1.91986      0.816349       1.10403       1.24677       1.39356       1.48065       1.55480
  74   1 1313.8614    0.1185  0.1280 10.1066  0.0000       42.8256  0.0101   0.0052   0.0206    0.0155   0.0000       46.7089   440.6607     -0.184358       22.0478     -0.171085      -4.26499     -0.210767      0.159713      0.246918      0.257380      0.294752      0.336246      0.329935
  74   2 1647.2543    0.3101  0.3451  9.9608  0.0000       25.2534  0.0099   0.0060   0.0212    0.0224   0.0000       3.89609   441.6100      0.241036       22.3255      0.126875      -3.84452    -0.0674394      0.189117      0.242554      0.286203      0.306896      0.333112      0.331228
  74   3 1917.9948    0.6017  0.7007 10.1548  0.0000       12.4377  0.0142   0.0079   0.0288    0.0387   0.0000       1.28657   442.1615     -0.509365       21.4780     -0.733249      -4.53626     -0.600156      0.244475      0.321087      0.370443      0.421446      0.454692      0.481880
  74   4 2170.8105    1.0540  1.1108 10.7396  0.0000       7.12341  0.0200   0.0114   0.0379    0.0568   0.0000      0.809771   442.7931      0.213282       21.5258      0.390573      -3.75231     -0.131224      0.304170      0.421385      0.459197      0.526605      0.540604      0.566795
  74   5 2405.1040    1.6856  1.4682 11.5160  0.0000       4.29394  0.0250   0.0158   0.0435    0.0518   0.0000      0.596498   443.1832      0.318174       21.9042     -0.788372      -3.85426     -0.365565      0.357591      0.493167      0.530110      0.626899      0.652098      0.690524
  74   6 2626.3342    2.5437  1.4732 12.3437  0.0000       2.28969  0.0236   0.0238   0.0421    0.0510   0.0000      0.510923   442.2570     -0.412068       22.2078      0.471696      -4.32758     -0.912720      0.350308      0.474211      0.520704      0.599860      0.631373      0.663883
  74   7 2842.7837    3.6207  1.2880 13.0619 -0.0000       1.65127  0.0213   0.0354   0.0382    0.0564   0.0000      0.579480   442.2473      0.635920       22.2688     0.0734320      -4.28814    -0.0500926      0.334404      0.449272      0.508548      0.568182      0.604987      0.629332
  74   8 3053.1754    4.4311  1.2894 13.6827 -0.0015      0.699674  0.0213   0.0440   0.0399    0.0565   0.0000      0.596797   442.2586      0.245146       21.1046      -1.21891      -4.37374     -0.266147      0.309486      0.432055      0.470553      0.543060      0.566084      0.580433
  74   9 3257.7708    4.2916  1.9137 13.2716  0.0000      0.437954  0.0263   0.0341   0.0482    0.0419   0.0000      0.309946   442.1634       1.02746       21.3878     -0.507174      -4.30695      -1.53578      0.390588      0.524278      0.600916      0.651055      0.695150      0.739990
  74  10 3458.6775    3.3999  3.3293 12.5669 -0.0002      0.429241  0.0372   0.0203   0.0668    0.0320   0.0000      0.156913   442.5994      0.478896       21.7532     -0.244836      -3.59056      -1.79289      0.542862      0.742913      0.822384      0.915918      0.967625       1.02862
  74  11 3656.7229    2.5418  5.9004 12.2251  0.0019      0.267994  0.0674   0.0121   0.1141    0.0268   0.0000      0.123553   443.7615       1.49858       20.3339       1.02883      -2.58527      -2.50277      0.895494       1.18919       1.34318       1.51660       1.58861       1.67207
  75   1 1321.4243    0.1333  0.1278 10.0632  0.0004       45.3177  0.0083   0.0053   0.0190    0.0157   0.0000       37.8247   440.4715      0.222824       21.3773    -0.0672879      -4.06304      0.264930      0.156570      0.204939      0.232126      0.244307      0.280463      0.275154
  75   2 1655.7887    0.3145  0.3666  9.9464 -0.0004       21.2881  0.0101   0.0059   0.0221    0.0228   0.0000       3.59457   441.7318     -0.283900       22.3105      0.173778      -4.12493     -0.359510      0.175999      0.236852      0.275824      0.299090      0.312555      0.337390
  75   3 1927.5466    0.6186  0.7304 10.1305  0.0000       13.0170  0.0150   0.0079   0.0284    0.0393   0.0000       1.23617   441.4568      0.623078       22.4935    -0.0450118      -4.00783     -0.491494      0.244637      0.332646      0.383226      0.423490      0.459263      0.467117
  75   4 2181.5522    1.0625  1.1199 10.9101  0.0000       6.48731  0.0204   0.0118   0.0388    0.0530   0.0000      0.850974   442.2586      0.176333       22.4099     -0.638612      -4.35881    0.00487874      0.311211      0.410433      0.464696      0.522600      0.554273      0.590226
  75   5 2416.6267    1.7288  1.5289 11.3974  0.0000       5.33881  0.0243   0.0157   0.0431    0.0527   0.0000      0.539829   442.2668      0.379562       22.3614      0.539690      -3.92766      0.242362      0.359283      0.469078      0.528280      0.585425      0.630188      0.651820
  75   6 2638.7768    2.6318  1.4710 12.5212  0.0000       1.46607  0.0238   0.0246   0.0432    0.0470   0.0000      0.551567   442.3136      0.352723       21.9704     -0.616330      -3.99807      -1.52974      0.338388      0.454312      0.494056      0.578225      0.605460      0.617609
  75   7 2856.3018    3.6509  1.3348 13.0362  0.0000       1.52362  0.0219   0.0350   0.0390    0.0588   0.0000      0.526333   442.0358      0.538158       22.1225       1.27151      -3.84460      -1.26568      0.313698      0.431202      0.482603      0.531435      0.577086      0.604370
  75   8 3067.4684    4.4656  1.3810 13.7168  0.0000       1.11991  0.0219   0.0430   0.0415    0.0477   0.0000      0.525804   441.8569      0.346805       21.8398      0.853760      -3.51227      -1.17593      0.317043      0.429726      0.478060      0.540118      0.570017      0.599104
  75   9 3272.8473    4.2101  1.9005 13.2883  0.0000      0.710785  0.0263   0.0337   0.0479    0.0417   0.0000      0.329875   442.5677       1.10403       21.3697      0.244589      -3.31656     -0.931661      0.390456      0.522734      0.579890      0.643177      0.692947      0.720875
  75  10 3474.6037    3.2704  3.4366 12.5944  0.0000      0.406761  0.0383   0.0193   0.0705    0.0301   0.0000      0.163785   442.2028       1.76137       21.4386      0.255902      -3.73255      -1.87418      0.547938      0.749175      0.829046      0.949387      0.998175       1.04122
  75  11 3673.3835    2.4484  5.9833 12.2219 -0.0016      0.452472  0.0705   0.0116   0.1173    0.0265   0.0000      0.130731   442.9458     -0.504137       23.3828       3.03646      -3.77788     -0.894413      0.916053       1.22577       1.39244       1.53667       1.65417       1.72588
  76   1 1328.9713    0.1175  0.1267 10.0707  0.0000       45.0748  0.0104   0.0052   0.0178    0.0154   0.0000       45.1162   440.3437    -0.0766680       21.9603    -0.0259283      -4.67688   -0.00483447      0.199516      0.275409      0.322088      0.321881      0.348857      0.375885
  76   2 1664.2235    0.3216  0.3657  9.9838  0.0000       24.2825  0.0105   0.0060   0.0209    0.0229   0.0000       3.63604   441.5163      0.143145       21.8217      0.123472      -4.32830     -0.206118      0.190584      0.238314      0.279633      0.332494      0.338378      0.339779
  76   3 1936.9766    0.6609  0.7335 10.1562  0.0000       10.0212  0.0142   0.0083   0.0288    0.0420   0.0000       1.09761   441.8225     -0.400307       21.8850     -0.512014      -3.52180      -1.20692      0.232008      0.321094      0.350042      0.393605      0.410091      0.425724
  76   4 2192.2448    1.0912  1.1516 10.8767  0.0000       6.90761  0.0199   0.0117   0.0402    0.0534   0.0000      0.823173   442.2358     0.0518387       22.3276     -0.824337      -4.01433     -0.602341      0.298573      0.391907      0.438804      0.519821      0.549533      0.566379
  76   5 2427.9040    1.7726  1.4747 11.5827  0.0000       3.47905  0.0233   0.0164   0.0441    0.0512   0.0000      0.556780   442.4320      0.705167       22.6001     -0.255357      -4.32487    -0.0858290      0.345290      0.451352      0.512129      0.582797      0.610211      0.637805
  76   6 2651.2473    2.6543  1.4025 12.6732  0.0000       2.32109  0.0234   0.0254   0.0420    0.0468   0.0000      0.566274   442.3877       1.12077       21.6686      0.431159      -2.70832      -1.46488      0.327095      0.444420      0.489453      0.561290      0.598170      0.628916
  76   7 2869.7085    3.7756  1.3165 13.1441  0.0000       2.76917  0.0205   0.0362   0.0395    0.0544   0.0000      0.559179   442.5110      0.626151       21.5345     -0.724089      -3.02958     -0.106878      0.298237      0.397762      0.439187      0.498973      0.521485      0.545335
  76   8 3081.6468    4.4915  1.3578 13.6378  0.0000      0.875134  0.0218   0.0429   0.0395    0.0516   0.0000      0.518356   442.6764      0.286597       22.3198     -0.418256      -4.30276      -1.73477      0.323525      0.433017      0.499289      0.551939      0.573283      0.599543
  76   9 3287.8514    4.0614  2.0236 13.3440  0.0000       1.05538  0.0278   0.0316   0.0501    0.0372   0.0000      0.312433   442.5160      0.572076       21.9013      -1.40043      -3.97098      -2.27392      0.396200      0.534567      0.598119      0.678025      0.716649      0.759225
  76  10 3490.3777    3.1930  3.8018 12.5241  0.0000      0.440874  0.0411   0.0180   0.0759    0.0299   0.0000      0.153310   442.8153     0.0379525       22.0321      0.753611      -1.82916     -0.488534      0.579466      0.781178      0.870611      0.974905       1.03830       1.08558
  76  11 3689.9786    2.4413  6.4409 12.1694  0.0004      0.589818  0.0753   0.0109   0.1233    0.0265   0.0000      0.125744   442.0430     -0.121829       21.3840       1.68059      -5.30035      -3.14549      0.943570       1.25943       1.42509       1.57498       1.67713       1.76046
  77   1 1336.4155    0.1258  0.1494 10.0537  0.0000       24.1558  0.0104   0.0051   0.0201    0.0153   0.0000       35.7817   440.0701     0.0662342       21.8731      0.199972      -4.09204     -0.340200      0.174389      0.213653      0.285620      0.291192      0.316836      0.350576
  77   2 1672.5859    0.3411  0.3729  9.9624  0.0000       22.6515  0.0102   0.0062   0.0205    0.0232   0.0000       3.23092   441.4238    -0.0653512       22.4113     -0.100986      -4.19881      0.481752      0.182966      0.250552      0.286750      0.309512      0.329463      0.333925
  77   3 1946.3934    0.6545  0.7249 10.2628  0.0000       11.2951  0.0143   0.0082   0.0287    0.0393   0.0000       1.19859   441.9831    -0.0990945       21.8833    -0.0454378      -3.86549      0.211791      0.238588      0.312832      0.347613      0.397606      0.414456      0.444499
  77   4 2202.7809    1.1323  1.1569 10.7684  0.0000       4.64132  0.0202   0.0118   0.0383    0.0598   0.0000      0.793703   441.9533      0.355925       22.1229    -0.0493865      -3.79692      0.420934      0.288732      0.397424      0.444745      0.501206      0.525062      0.548766
  77   5 2439.2141    1.8034  1.5533 11.6327  0.0000       3.81340  0.0244   0.0159   0.0437    0.0450   0.0000      0.508796   441.9083      0.139731       21.6539     -0.511606      -3.21715      0.344202      0.337614      0.469650      0.519110      0.581093      0.621964      0.650527
  77   6 2663.6182    2.7628  1.4465 12.5414  0.0000       2.90404  0.0225   0.0255   0.0418    0.0486   0.0000      0.524475   442.7711     -0.321177       21.9386     -0.686144      -3.86698    -0.0166956      0.319079      0.435395      0.492793      0.551687      0.592779      0.621105
  77   7 2883.0267    3.8878  1.3063 13.0934  0.0000       1.27429  0.0204   0.0366   0.0376    0.0586   0.0000      0.504135   442.3591     -0.547401       21.5253      0.298188      -3.15167     -0.787103      0.298774      0.391520      0.441531      0.504210      0.530506      0.558454
  77   8 3095.8240    4.5125  1.3883 13.6679  0.0000       2.15072  0.0218   0.0422   0.0401    0.0487   0.0000      0.478604   442.9604      0.310679       21.5319     -0.171143      -4.70747    -0.0482203      0.308571      0.420154      0.471244      0.521426      0.559028      0.569060
  77   9 3302.7263    4.0807  2.2755 13.0926  0.0001       1.29175  0.0289   0.0291   0.0511    0.0366   0.0000      0.258654   442.2703     -0.165313       22.4018       1.39016      -3.10270      -1.21954      0.411321      0.557209      0.621958      0.707445      0.744870      0.761236
  77  10 3506.1545    3.1643  3.8386 12.5608 -0.0002      0.763197  0.0422   0.0179   0.0753    0.0291   0.0000      0.159428   442.2131      0.888706       23.4012     -0.719691      -3.67820      -2.96097      0.571499      0.779555      0.874061      0.997059       1.05129       1.11383
  77  11 3706.3382    2.3824  6.4469 12.1532  0.0000      0.529839  0.0759   0.0106   0.1233    0.0260   0.0000      0.133573   444.2135       2.09334       21.4165      -1.94325      -6.29204      -2.61723      0.932664       1.24438       1.43478       1.58565       1.70121       1.76463
  78   1 1343.8001    0.1367  0.1436 10.0711  0.0000       5.45501  0.0085   0.0051   0.0190    0.0150   0.0000       33.1040   440.4244      0.399464       22.0282     -0.507084      -4.40798     0.0459576      0.157126      0.189868      0.211339      0.250400      0.280613      0.268026
  78   2 1680.8151    0.3405  0.4236  9.9175  0.0000       18.1720  0.0111   0.0058   0.0229    0.0246   0.0000       2.82991   440.9518    -0.0593463       22.3120     -0.325206      -4.06809      0.204592      0.197750      0.269774      0.298774      0.324412      0.349938      0.354781
  78   3 1955.7455    0.6810  0.7846 10.1938  0.0000       11.3085  0.0149   0.0083   0.0299    0.0430   0.0000       1.10495   442.0459     -0.498156       22.4450     -0.462054      -3.65406     -0.582809      0.243159      0.325663      0.360981      0.399868      0.431438      0.442675
  78   4 2213.3384    1.1460  1.1823 10.9568  0.0000       5.56665  0.0213   0.0119   0.0390    0.0551   0.0000      0.843687   442.5946      0.299567       22.6226      0.690821      -3.77789      -1.56766      0.298263      0.391114      0.453573      0.499669      0.524808      0.560868
  78   5 2450.4148    1.8843  1.4556 11.8319  0.0000       3.83216  0.0233   0.0173   0.0431    0.0467   0.0000      0.580022   442.3017     -0.313893       21.4499     -0.557650      -3.26836      0.174860      0.312907      0.439558      0.487977      0.560364      0.577209      0.602049
  78   6 2675.8541    2.7533  1.5407 12.4412  0.0000       2.11007  0.0235   0.0240   0.0423    0.0472   0.0000      0.483493   442.1956      0.436208       22.5125     0.0545443      -3.58729     -0.307889      0.327826      0.440253      0.484098      0.546756      0.574515      0.600145
  78   7 2896.2680    3.8721  1.3499 13.1282  0.0019       1.75280  0.0208   0.0358   0.0390    0.0534   0.0000      0.524554   442.3438      0.612106       22.4406     -0.349554      -3.71285     -0.389781      0.294014      0.403766      0.446960      0.514156      0.547784      0.580441
  78   8 3109.7302    4.5251  1.4048 13.7646  0.0000      0.808611  0.0223   0.0425   0.0405    0.0474   0.0000      0.525605   443.1035      0.426697       21.4840     -0.848434      -3.82660      -2.05195      0.315103      0.422139      0.463397      0.520532      0.562674      0.585686
  78   9 3317.5012    3.9835  2.2641 13.1624 -0.0006      0.767647  0.0286   0.0286   0.0519    0.0353   0.0000      0.257676   442.3637      0.546008       21.8657     -0.389490      -2.68483      -1.47941      0.401952      0.543228      0.623432      0.686462      0.717072      0.767132
  78  10 3521.5631    3.0501  4.1986 12.5199 -0.0000      0.350171  0.0455   0.0164   0.0816    0.0283   0.0000      0.146238   443.3369      0.796931       23.2238      -1.35666      -4.26808     -0.397569      0.613261      0.824964      0.938629       1.04849       1.11534       1.15857
  78  11 3722.8822    2.3610  7.0878 12.1788  0.0000      0.534893  0.0853   0.0101   0.1317    0.0247   0.0000      0.125320   442.8460     -0.737798       22.5833      -1.80899      -3.71760      -4.84188      0.978307       1.34594       1.52480       1.71543       1.79733       1.90786
  79   1 1351.1895    0.1295  0.1549 10.0826  0.0000       43.9681  0.0105   0.0049   0.0186    0.0153   0.0000       34.0367   440.5059     -0.332861       22.1392      0.280060      -4.06271      0.340491      0.169086      0.215520      0.253894      0.257181      0.309550      0.293245
  79   2 1688.9786    0.3500  0.4209 10.0369  0.0000       21.8414  0.0113   0.0060   0.0220    0.0234   0.0000       2.97537   441.1727      0.338832       21.5554      0.249898      -4.24216     0.0706925      0.187232      0.253735      0.291758      0.326651      0.334968      0.352000
  79   3 1965.0181    0.7007  0.7993 10.2629  0.0000       11.3501  0.0149   0.0084   0.0299    0.0418   0.0000       1.09556   441.4732      0.228926       21.6258      0.433926      -4.61365      0.574654      0.230071      0.306989      0.337551      0.393545      0.406268      0.430859
  79   4 2223.7310    1.1819  1.2323 10.9226  0.0000       6.55105  0.0213   0.0119   0.0390    0.0547   0.0000      0.763490   442.5692     0.0968774       22.1853     0.0431159      -3.55414     0.0270212      0.289604      0.392784      0.443834      0.501853      0.506780      0.556568
  79   5 2461.5804    1.9332  1.5725 11.7959  0.0000       3.53633  0.0235   0.0170   0.0448    0.0446   0.0000      0.505965   442.0162      0.274958       21.9709     -0.265023      -2.65655      -1.19586      0.327851      0.436640      0.499573      0.556798      0.590746      0.617146
  79   6 2688.1057    2.8662  1.5308 12.5392  0.0000       2.64974  0.0230   0.0251   0.0422    0.0471   0.0000      0.471575   442.5814     -0.130583       21.7254      0.761658      -3.83341     -0.338198      0.313991      0.429781      0.482192      0.536301      0.589143      0.599570
  79   7 2909.4806    3.9473  1.2952 13.3675  0.0000       2.73666  0.0205   0.0377   0.0380    0.0520   0.0000      0.579241   442.2570       1.10294       21.8159      0.811625      -3.80421     -0.749691      0.289530      0.397744      0.437614      0.497811      0.532194      0.556786
  79   8 3123.6101    4.5290  1.4715 13.7251  0.0000      0.696827  0.0228   0.0409   0.0409    0.0467   0.0000      0.507264   442.6510      0.877812       21.7310   -0.00860261      -3.98261      -1.83285      0.315778      0.419876      0.470627      0.539715      0.558592      0.590200
  79   9 3332.2002    3.8939  2.3882 13.1403  0.0000      0.670643  0.0299   0.0269   0.0534    0.0334   0.0000      0.242308   442.3960      0.710687       21.4816      -1.22499      -3.50328      -1.99934      0.406327      0.556918      0.629237      0.701216      0.743662      0.777278
  79  10 3537.1696    3.0419  4.3736 12.5242 -0.0002      0.511295  0.0471   0.0160   0.0843    0.0280   0.0000      0.154951   443.1641       1.81665       22.2097      -1.77902      -5.31436      0.590334      0.611204      0.833659      0.943119       1.03993       1.13440       1.15270
  79  11 3738.7416    2.2713  7.0497 12.2366  0.0011    -0.0221711  0.0872   0.0098   0.1361    0.0239   0.0000      0.135159   440.9052       1.61477       22.2160      0.891206      -2.62889      0.330199      0.996379       1.35670       1.52473       1.70255       1.82705       1.88769
  80   1 1358.4627    0.1357  0.1351 10.0635  0.0000       11.2257  0.0086   0.0051   0.0160    0.0148   0.0000       32.8126   440.2595    -0.0154415       22.3626      0.363481      -4.83829     -0.315529      0.159017      0.209900      0.243125      0.253166      0.284991      0.290165
  80   2 1697.0701    0.3560  0.4493  9.9731  0.0000       15.2468  0.0115   0.0059   0.0233    0.0251   0.0000       2.70671   441.0415     -0.370024       21.8316     -0.541579      -3.05951     -0.341768      0.194629      0.258401      0.301197      0.332859      0.365907      0.383123
  80   3 1974.2286    0.7046  0.8391 10.2574 -0.0003       9.97011  0.0157   0.0083   0.0310    0.0432   0.0000       1.06207   442.0707    -0.0533650       22.4557       1.05026      -4.70966      0.601840      0.240375      0.322183      0.357965      0.403089      0.427502      0.448423
  80   4 2234.0690    1.1827  1.2888 11.0202 -0.0005       6.73933  0.0223   0.0119   0.0404    0.0531   0.0000      0.752484   442.3732       1.00708       22.4604    0.00899983      -6.06853      -1.23682      0.297839      0.413433      0.463301      0.515433      0.551243      0.573797
  80   5 2472.5862    1.9466  1.4990 11.9057  0.0000       3.81341  0.0240   0.0175   0.0420    0.0449   0.0000      0.554776   442.4478      0.341895       21.9399      0.386293      -4.00374     -0.283335      0.324316      0.449550      0.493606      0.559878      0.589769      0.632359
  80   6 2700.1903    2.9234  1.4944 12.3992  0.0000       1.77834  0.0217   0.0249   0.0402    0.0495   0.0000      0.449401   442.3999      0.142555       22.1764     -0.160707      -2.51963     -0.958356      0.304851      0.414170      0.462224      0.512311      0.555184      0.573086
  80   7 2922.5102    3.9489  1.3326 13.5271  0.0000       1.76971  0.0214   0.0379   0.0393    0.0481   0.0000      0.553332   442.6926      0.826583       22.2388      0.386234      -3.22382      0.109460      0.291971      0.385650      0.432838      0.501136      0.519964      0.540983
  80   8 3137.4708    4.5939  1.5052 13.5009  0.0000       1.47500  0.0219   0.0397   0.0404    0.0491   0.0000      0.429955   442.4394       1.58807       21.8506      -1.26583      -3.81970     -0.408876      0.308359      0.415478      0.464018      0.517228      0.540103      0.577330
  80   9 3346.8847    3.8835  2.5799 13.0261  0.0001      0.917698  0.0307   0.0255   0.0553    0.0328   0.0000      0.218462   442.5674       1.85673       22.0692      -1.05837      -3.57851      -1.03902      0.415509      0.560504      0.632686      0.713227      0.756139      0.778654
  80  10 3552.7391    2.9083  4.3389 12.5500  0.0000      0.868207  0.0480   0.0158   0.0859    0.0280   0.0000      0.160596   443.4094      0.443058       22.8839      0.112468      -2.12177      -4.06841      0.618330      0.841822      0.936164       1.06450       1.13350       1.17620
  80  11 3755.0936    2.1780  7.2189 12.2412 -0.0010      0.397717  0.0947   0.0095   0.1431    0.0235   0.0000      0.148998   441.0342      -1.05117       21.1308     -0.257073      -2.03362     0.0872200       1.06121       1.46378       1.64259       1.83937       1.95168       2.03628
  81   1 1365.7057    0.1446  0.1469 10.0597  0.0000       1.97111  0.0082   0.0050   0.0175    0.0149   0.0000       27.7313   440.5998     -0.393638       21.5220      0.448292      -3.88342     -0.453837      0.139641      0.191832      0.220816      0.251953      0.270354      0.276609
  81   2 1705.0854    0.3793  0.4243  9.9748  0.0000       20.1416  0.0101   0.0062   0.0219    0.0244   0.0000       2.50526   441.2992     -0.185309       22.4674     -0.138074      -4.20686     -0.342283      0.173287      0.233825      0.259121      0.294734      0.324577      0.340186
  81   3 1983.3698    0.7035  0.8462 10.2909  0.0000       9.80513  0.0158   0.0082   0.0316    0.0424   0.0000       1.10395   442.3877    -0.0796424       21.6566    -0.0429020      -3.63396    -0.0200716      0.233339      0.312547      0.354390      0.392237      0.419934      0.433719
  81   4 2244.2820    1.2228  1.2652 11.1160  0.0000       6.23694  0.0220   0.0123   0.0392    0.0505   0.0000      0.766987   441.4738      0.196655       22.7317     -0.101939      -3.22850     -0.579835      0.293606      0.401692      0.441626      0.497596      0.528793      0.547848
  81   5 2483.5342    1.9903  1.5527 11.8506  0.0000       2.89109  0.0229   0.0173   0.0439    0.0447   0.0000      0.497196   442.4496    -0.0227050       22.9247      0.183152      -3.46701     -0.267592      0.320120      0.429098      0.488413      0.539093      0.578035      0.590712
  81   6 2712.2783    2.9488  1.4271 12.7444  0.0000       2.20106  0.0217   0.0271   0.0409    0.0474   0.0000      0.516774   443.1416      0.188943       22.4183     -0.936256      -4.39132      -1.13292      0.300067      0.402768      0.451277      0.507289      0.538647      0.560710
  81   7 2935.4541    4.0937  1.2932 13.5572  0.0000       1.46907  0.0207   0.0389   0.0374    0.0473   0.0000      0.557662   442.4444      0.280345       22.7066     -0.237200      -3.29007     0.0348876      0.279649      0.382493      0.424858      0.476429      0.511037      0.531516
  81   8 3151.2319    4.5879  1.6096 13.4698  0.0004       1.68883  0.0226   0.0380   0.0418    0.0465   0.0000      0.398519   442.4470       1.07853       21.9283    -0.0243003      -4.64585      -1.20642      0.313207      0.405200      0.470957      0.518204      0.551949      0.580928
  81   9 3361.4274    3.8460  2.6310 12.9689  0.0000      0.771653  0.0308   0.0249   0.0565    0.0333   0.0000      0.230170   442.3039       1.09788       21.9764      -1.93645      -3.17804      -1.37277      0.405139      0.552287      0.615950      0.696794      0.743366      0.771641
  81  10 3567.9784    2.9105  4.7510 12.4700  0.0000      0.509591  0.0511   0.0148   0.0913    0.0279   0.0000      0.132928   444.2146     -0.449464       22.7490      0.593636      -2.76661      -1.90208      0.637041      0.855294      0.983262       1.08057       1.14572       1.20828
  81  11 3771.6452    2.0847  7.3362 12.2189 -0.0008       1.34172  0.0949   0.0094   0.1473    0.0234   0.0000      0.147908   443.1969       1.71040       24.1810      0.726114     0.0160805      -6.04380       1.04896       1.41761       1.60033       1.81279       1.89697       2.00229
  82   1 1372.8918    0.1419  0.1580 10.0574  0.0000       28.2412  0.0094   0.0049   0.0178    0.0153   0.0000       28.4263   440.5455     -0.281940       21.8726      0.252213      -3.76713     -0.131848      0.179902      0.264974      0.296522      0.337613      0.322511      0.361150
  82   2 1713.0146    0.3805  0.4338 10.0304  0.0000       19.0084  0.0107   0.0062   0.0216    0.0243   0.0000       2.66422   441.2756      0.119575       21.8051     -0.262513      -3.72473      0.694522      0.171128      0.240709      0.262344      0.297117      0.307856      0.332231
  82   3 1992.4935    0.7189  0.9133 10.3616  0.0000       10.5043  0.0170   0.0083   0.0334    0.0422   0.0000       1.12152   441.8564      0.330929       22.2669      0.483895      -3.09966      0.284979      0.235212      0.331217      0.366506      0.418429      0.438831      0.459421
  82   4 2254.3381    1.2728  1.3111 11.1012  0.0000       3.47386  0.0219   0.0122   0.0402    0.0505   0.0000      0.710822   442.8011      0.567740       21.8094      0.271624      -3.95336      0.461452      0.297275      0.395124      0.451602      0.489006      0.535849      0.560596
  82   5 2494.4404    2.0164  1.6220 11.8096  0.0000       2.96052  0.0238   0.0170   0.0443    0.0448   0.0000      0.481377   442.4095     0.0980196       22.7274      0.489441      -4.10293      -1.74594      0.319514      0.425420      0.472278      0.541075      0.578715      0.614464
  82   6 2724.2524    3.0336  1.4293 12.7167  0.0000       1.62196  0.0219   0.0269   0.0389    0.0473   0.0000      0.508983   442.2108      0.760265       22.1826     -0.279103      -3.77451      -1.21541      0.299748      0.407879      0.443985      0.519735      0.540951      0.567697
  82   7 2948.3516    4.1421  1.3618 13.3531  0.0000       1.30309  0.0210   0.0372   0.0369    0.0503   0.0000      0.483056   442.9489      0.684276       23.0049      -1.33849      -3.42317     -0.819533      0.280901      0.390785      0.429506      0.489769      0.513462      0.540343
  82   8 3164.8229    4.5489  1.6362 13.4787  0.0000       1.22939  0.0230   0.0374   0.0419    0.0434   0.0000      0.384577   442.8127       1.36735       22.0070     -0.975653      -4.30655      -1.45045      0.304591      0.418162      0.463607      0.535496      0.547381      0.587486
  82   9 3375.8778    3.6890  2.7239 13.0874  0.0001      0.838618  0.0323   0.0238   0.0590    0.0298   0.0000      0.240440   442.5565      0.782071       22.4819      0.218591      -3.54496      -2.30478      0.422145      0.565214      0.642218      0.712808      0.755365      0.788515
  82  10 3583.1383    2.8644  4.9996 12.3815 -0.0001      0.295957  0.0555   0.0139   0.0937    0.0293   0.0000      0.141433   442.8732     0.0414062       22.0965     -0.271645     -0.690349      -1.45299      0.675612      0.916684       1.03940       1.16898       1.23041       1.30081
  83   1 1380.0338    0.1430  0.1567 10.0253  0.0000       41.4853  0.0081   0.0047   0.0178    0.0156   0.0000       27.2958   440.1495     0.0565272       21.2834    -0.0766067      -4.48553      0.346111      0.140859      0.190102      0.220989      0.237079      0.256345      0.256088
  83   2 1720.8548    0.3978  0.4272  9.9628  0.0000       17.8434  0.0102   0.0062   0.0205    0.0256   0.0000       2.39831   441.1402     -0.379663       21.6838      0.412821      -3.48364   -0.00651699      0.163907      0.221340      0.253546      0.294766      0.298692      0.319555
  83   3 2001.5406    0.7389  0.8796 10.3752  0.0000       9.88860  0.0162   0.0083   0.0318    0.0426   0.0000       1.09628   441.9858     0.0648875       22.2804      0.454743      -3.49086      0.712304      0.233065      0.312582      0.352021      0.394488      0.422168      0.438950
  83   4 2264.4533    1.2777  1.4252 10.9806  0.0000       4.73517  0.0224   0.0115   0.0422    0.0480   0.0000      0.638714   441.9835     -0.579426       21.9814     -0.289090      -2.96932      -1.09959      0.294510      0.402026      0.451054      0.499456      0.526286      0.556117
  83   5 2505.2632    2.0951  1.6244 11.8134  0.0000       3.00302  0.0233   0.0174   0.0436    0.0461   0.0000      0.465388   441.9897      0.193421       21.6375      0.237520      -4.54690      0.480907      0.310609      0.426842      0.477496      0.550109      0.581404      0.616712
  83   6 2736.2205    3.0558  1.4662 12.9147  0.0000       2.12482  0.0225   0.0274   0.0412    0.0432   0.0000      0.576746   443.0784      0.186408       21.5748     -0.858856      -2.92090       1.31050      0.298058      0.400373      0.448632      0.514414      0.536984      0.564226
  83   7 2961.1303    4.2105  1.3534 13.4609  0.0009      0.700532  0.0210   0.0379   0.0373    0.0509   0.0000      0.546042   442.7645      0.275119       22.0684     -0.382791      -2.66554      -1.20062      0.270710      0.365207      0.418306      0.466476      0.484479      0.526145
  83   8 3178.3797    4.4485  1.6026 13.7023  0.0000      0.977341  0.0234   0.0379   0.0439    0.0419   0.0000      0.434735   442.3195      0.896597       23.0819      -1.18422      -3.51203      -2.36829      0.304634      0.418986      0.462743      0.531363      0.554363      0.578863
  83   9 3390.2838    3.7586  2.9038 12.8740  0.0000      0.679374  0.0322   0.0229   0.0584    0.0317   0.0000      0.183604   443.0107      0.684622       22.0257      0.342239      -3.75160     -0.371928      0.424952      0.570698      0.646337      0.710080      0.760459      0.787845
  83  10 3598.4651    2.7735  5.1436 12.4124  0.0000      0.831234  0.0575   0.0136   0.0972    0.0291   0.0000      0.145366   443.1083      0.199026       22.2201       1.82522      -3.07113      -3.04643      0.694774      0.939200       1.05185       1.18377       1.24380       1.31917
  84   1 1387.1076    0.1480  0.1736 10.0529  0.0000       48.3515  0.0089   0.0048   0.0186    0.0158   0.0000       24.0155   440.2460     -0.146137       21.5135      0.339470      -3.95800      0.375397      0.144492      0.201622      0.243547      0.259893      0.283985      0.317413
  84   2 1728.6188    0.4006  0.5322  9.9551  0.0000       17.1252  0.0121   0.0059   0.0248    0.0275   0.0000       2.23240   441.5190      0.211441       21.9312      0.114900      -4.11984      0.466574      0.195166      0.248129      0.277512      0.311574      0.320813      0.337135
  84   3 2010.5367    0.7695  0.9262 10.4439  0.0000       10.3799  0.0169   0.0086   0.0324    0.0421   0.0000       1.05775   442.3036     -0.324313       21.8697      0.179422      -4.52812     -0.374805      0.233849      0.311507      0.346631      0.402133      0.410254      0.440921
  84   4 2274.4629    1.2910  1.4093 11.1065  0.0000       5.35318  0.0229   0.0120   0.0414    0.0495   0.0000      0.668510   442.2461     -0.215837       22.1449   -0.00847727      -3.70194     -0.645254      0.295694      0.401439      0.455055      0.511834      0.551878      0.569430
  84   5 2515.9954    2.1228  1.5822 12.0284  0.0000       2.92296  0.0236   0.0181   0.0433    0.0446   0.0000      0.504968   442.5398      0.203861       20.9126      0.697679      -3.42034     -0.372248      0.309116      0.417239      0.467416      0.523518      0.561852      0.583497
  84   6 2748.0508    3.1723  1.5073 12.7131  0.0000       2.15893  0.0216   0.0268   0.0401    0.0461   0.0000      0.456414   442.5195   -0.00756768       22.5005    0.00565334      -3.10635      -1.02357      0.286695      0.382171      0.431499      0.482042      0.511279      0.545099
  84   7 2973.8915    4.2423  1.3658 13.5106  0.0000       2.00042  0.0208   0.0381   0.0378    0.0488   0.0000      0.484086   442.5786      0.167022       22.0722     -0.361016      -3.42509     -0.248424      0.278831      0.379953      0.421452      0.472705      0.511060      0.525709
  84   8 3191.9622    4.4758  1.7482 13.5217  0.0001       2.27564  0.0240   0.0353   0.0433    0.0400   0.0000      0.394091   442.6375    -0.0805524       22.0911     -0.283272      -3.08688     -0.744729      0.311205      0.422996      0.472154      0.528837      0.567089      0.589887
  84   9 3404.5074    3.6288  2.8191 13.0571 -0.0001      0.384503  0.0329   0.0230   0.0599    0.0305   0.0000      0.241216   442.0800       1.06910       21.5357      0.159451      -2.54786      -1.48599      0.418092      0.571046      0.653752      0.730829      0.775150      0.811541
  84  10 3613.4873    2.7651  5.6992 12.4091  0.0006      0.298142  0.0639   0.0126   0.1065    0.0281   0.0000      0.133991   443.2390       2.49507       23.3053       1.15837      -2.79419     -0.312627      0.743593       1.02102       1.15022       1.28738       1.37114       1.43522
  85   1 1394.1378    0.1394  0.1725 10.0878  0.0000       39.7751  0.0101   0.0048   0.0181    0.0155   0.0000       26.9713   440.3428     -0.113308       21.9989      0.484113      -4.13371      0.439407      0.163484      0.208744      0.259620      0.266454      0.318732      0.357722
  85   2 1736.3210    0.4091  0.4805  9.9933  0.0000       18.8350  0.0109   0.0061   0.0224    0.0267   0.0000       2.26239   441.1079     -0.352804       21.7657     -0.226831      -4.37107     -0.396877      0.169966      0.235569      0.263841      0.294929      0.311908      0.332238
  85   3 2019.4554    0.7765  0.9119 10.4429  0.0000       8.81362  0.0164   0.0087   0.0320    0.0444   0.0000       1.01690   441.5807     -0.620879       21.9330       1.21145      -3.93548    -0.0358652      0.226183      0.305286      0.341104      0.399134      0.407729      0.426481
  85   4 2284.3252    1.3371  1.3814 11.1639  0.0000       4.81682  0.0221   0.0123   0.0412    0.0491   0.0000      0.668057   441.7249    -0.0511404       23.0830     -0.325307      -4.40456      -1.82450      0.282607      0.386601      0.430044      0.479089      0.518871      0.538649
  85   5 2526.6806    2.1824  1.6026 11.9203  0.0000       3.04951  0.0233   0.0179   0.0435    0.0469   0.0000      0.499152   442.6722       1.33583       22.0954     -0.305226      -3.19975     -0.363505      0.292645      0.406748      0.452153      0.514576      0.545536      0.572608
  85   6 2759.8443    3.2127  1.4185 12.9141  0.0000       1.77090  0.0215   0.0283   0.0384    0.0458   0.0000      0.497901   442.3959     0.0663003       22.2937     -0.480987      -4.65648      -1.12557      0.274976      0.369844      0.416681      0.472902      0.496073      0.522444
  85   7 2986.5588    4.2913  1.3469 13.6387  0.0000       2.20337  0.0210   0.0392   0.0382    0.0484   0.0000      0.557678   442.0202      0.703823       23.0703      0.117150      -4.00044      -1.39552      0.265397      0.356872      0.395562      0.452830      0.471088      0.494508
  85   8 3205.3247    4.4782  1.8635 13.3987 -0.0009       1.12934  0.0245   0.0338   0.0437    0.0390   0.0000      0.339128   443.0734       1.35039       22.2213     -0.841365      -4.46842     -0.681397      0.316000      0.424146      0.472781      0.536760      0.556889      0.594701
  85   9 3418.8109    3.5859  3.2754 12.8390  0.0001      0.558215  0.0358   0.0206   0.0647    0.0303   0.0000      0.189529   442.6703      0.693327       20.2511      0.171958      -1.78019      -2.22848      0.444656      0.609250      0.687070      0.759894      0.807572      0.844600
  85  10 3628.4712    2.6562  5.6787 12.4550 -0.0014      0.339436  0.0670   0.0120   0.1092    0.0267   0.0000      0.152209   442.7277      0.363049       19.8428       1.29839      -5.69298      -2.61314      0.744319       1.00542       1.15476       1.27112       1.36364       1.41963
  86   1 1401.1198    0.1560  0.1430 10.0739  0.0000       58.5059  0.0075   0.0051   0.0151    0.0153   0.0000       24.8477   440.3887     -0.403114       21.9300      0.367407      -4.02660     -0.273363      0.122231      0.166448      0.186261      0.209815      0.221060      0.232310
  86   2 1743.9543    0.4080  0.5449 10.0178  0.0000       19.0916  0.0123   0.0059   0.0249    0.0270   0.0000       2.17994   441.3280     -0.312492       22.3734     -0.150437      -4.42414      0.399236      0.182361      0.249159      0.286658      0.312729      0.342989      0.366516
  86   3 2028.3428    0.8045  0.9622 10.4340  0.0000       8.55061  0.0168   0.0086   0.0331    0.0456   0.0000      0.983041   441.8422      0.197749       22.4004      0.356068      -3.56948     -0.594266      0.229603      0.315211      0.347293      0.402141      0.429567      0.460499
  86   4 2294.1670    1.3893  1.4182 11.1922  0.0000       4.73971  0.0221   0.0123   0.0412    0.0466   0.0000      0.633085   442.4481      0.246993       21.6491      -1.06515      -2.70982      0.810875      0.276480      0.379104      0.418669      0.481165      0.506628      0.524355
  86   5 2537.3494    2.2407  1.6552 11.9741  0.0000       3.58432  0.0242   0.0181   0.0428    0.0460   0.0000      0.479260   441.8114      0.568465       21.5675     -0.788664      -4.23406      -1.01685      0.306955      0.416037      0.462712      0.522850      0.553131      0.570225
  86   6 2771.5669    3.3069  1.5538 12.8551  0.0000       1.78835  0.0221   0.0274   0.0401    0.0438   0.0000      0.433824   442.6547      0.997612       22.2134      0.352789      -3.30376      -1.17940      0.285010      0.375600      0.427674      0.481969      0.499308      0.524060
  86   7 2999.1332    4.3608  1.4123 13.4654  0.0000       2.36562  0.0208   0.0381   0.0380    0.0499   0.0000      0.533119   442.5233      0.457348       21.8292     -0.145279      -3.57286     -0.775318      0.266327      0.363180      0.397342      0.454809      0.478028      0.518359
  86   8 3218.6519    4.4246  1.7861 13.5981  0.0002      0.451983  0.0246   0.0347   0.0441    0.0389   0.0000      0.388731   443.0640      0.398436       23.1424     -0.298097      -4.25796     -0.891362      0.308076      0.420962      0.475140      0.528112      0.566872      0.588394
  86   9 3432.9831    3.4469  3.2998 12.8479 -0.0003      0.651885  0.0365   0.0197   0.0658    0.0299   0.0000      0.176480   442.5494       1.01105       22.9507     -0.295075      -2.40749      -1.19992      0.453517      0.617766      0.694802      0.783755      0.828040      0.869177
  86  10 3643.5062    2.6501  6.1356 12.4393  0.0014      0.590023  0.0708   0.0115   0.1166    0.0261   0.0000      0.147235   443.1967      0.236946       20.8833      -1.29107      -4.09119      -3.45791      0.769116       1.04832       1.17599       1.32720       1.41100       1.47405
  87   1 1408.0396    0.1575  0.1937 10.0560  0.0000       7.75852  0.0093   0.0047   0.0182    0.0149   0.0000       19.8293   440.1838     -0.393400       22.1119     -0.370187      -4.09879      0.134062      0.148043      0.199211      0.215766      0.247386      0.268078      0.293435
  87   2 1751.4862    0.4294  0.5039 10.0510  0.0000       15.9254  0.0106   0.0062   0.0237    0.0267   0.0000       2.11647   440.8578      0.140597       21.9492      0.337325      -3.57030     -0.557479      0.161414      0.213548      0.245684      0.273875      0.295213      0.307743
  87   3 2037.1218    0.8021  1.0316 10.4168  0.0000       8.49270  0.0178   0.0085   0.0354    0.0473   0.0000      0.985685   441.9792      0.443196       22.6912    -0.0112984      -4.11551       1.15526      0.241699      0.330379      0.371962      0.427457      0.443373      0.476203
  87   4 2303.8748    1.4016  1.5015 11.3058  0.0000       5.39488  0.0231   0.0123   0.0431    0.0424   0.0000      0.624579   442.0946     0.0703918       22.0313      0.150308      -3.58292     -0.365216      0.285780      0.389298      0.433740      0.492364      0.519850      0.556246
  87   5 2547.8818    2.2543  1.7022 12.1215 -0.0002       3.24974  0.0247   0.0181   0.0441    0.0409   0.0000      0.504827   441.8197     0.0908198       21.9177      0.562541      -3.91824      0.407050      0.303626      0.408501      0.449802      0.517231      0.550384      0.578822
  87   6 2783.2101    3.3354  1.4749 12.9970  0.0000       1.05472  0.0222   0.0288   0.0401    0.0462   0.0000      0.544729   442.8833      0.519798       22.2431     0.0139470      -3.36598     -0.503837      0.274505      0.371277      0.421963      0.462140      0.490526      0.522164
  87   7 3011.5908    4.4729  1.4601 13.5061  0.0000       1.07693  0.0210   0.0376   0.0383    0.0450   0.0000      0.447279   442.4279      0.457266       22.8365       1.01665      -3.56488      -1.12924      0.261733      0.350530      0.398866      0.452706      0.481922      0.498651
  87   8 3231.9414    4.3235  1.9676 13.5425  0.0000       1.24912  0.0257   0.0321   0.0470    0.0347   0.0000      0.325886   443.2466      0.371646       22.0889      0.238413      -2.97478      -1.81520      0.317821      0.433401      0.490726      0.552716      0.586536      0.620893
  87   9 3447.0854    3.4510  3.5534 12.8040  0.0001      0.774508  0.0382   0.0193   0.0692    0.0301   0.0000      0.185858   442.6716      0.815659       21.7446     -0.790174      -2.00587       2.50028      0.468164      0.624925      0.706428      0.803623      0.840852      0.886741
  87  10 3658.2270    2.5591  6.2031 12.4334 -0.0007      0.221152  0.0755   0.0111   0.1172    0.0260   0.0000      0.156289   442.8711      0.216968       23.8454      -2.65153      -5.85362      -2.24847      0.798542       1.07666       1.22632       1.36134       1.43495       1.51161
  88   1 1414.9233    0.1606  0.1932 10.0548  0.0000       23.4146  0.0087   0.0047   0.0191    0.0152   0.0000       18.5591   440.0758     -0.136834       21.8630      0.213933      -4.61488      0.171530      0.140063      0.205421      0.228907      0.268928      0.290016      0.295913
  88   2 1758.9726    0.4379  0.5317 10.0283  0.0000       16.4329  0.0114   0.0061   0.0231    0.0278   0.0000       2.02841   441.1743     -0.271849       21.8682      0.412355      -4.31128     -0.278648      0.170473      0.223756      0.252078      0.288861      0.315673      0.330384
  88   3 2045.9118    0.8443  1.0095 10.4558  0.0000       8.82745  0.0172   0.0087   0.0337    0.0475   0.0000      0.961174   441.4354    -0.0883260       22.6707     -0.265855      -3.76062     -0.300572      0.221095      0.305744      0.347494      0.397016      0.426061      0.453635
  88   4 2313.4813    1.4389  1.4479 11.3017  0.0000       4.19538  0.0226   0.0126   0.0405    0.0467   0.0000      0.625903   442.7418      0.437090       22.4362     -0.661040      -3.03128     -0.227191      0.284006      0.381575      0.433538      0.487100      0.516186      0.531535
  88   5 2558.3216    2.3146  1.7199 12.0668  0.0000       3.14494  0.0244   0.0181   0.0432    0.0432   0.0000      0.444912   442.0278      0.570476       21.7143     0.0153960      -3.25265      -1.16666      0.291997      0.409091      0.445476      0.502854      0.538326      0.564487
  88   6 2794.7989    3.4346  1.6168 12.7780  0.0000       1.87283  0.0216   0.0270   0.0410    0.0442   0.0000      0.439110   442.3880     -0.299912       22.2211     -0.867036      -3.12284     -0.146707      0.272358      0.367840      0.416559      0.474405      0.497036      0.527156
  88   7 3023.9576    4.4372  1.4771 13.5972  0.0000      0.781710  0.0211   0.0377   0.0394    0.0455   0.0000      0.515705   442.1477      0.300981       21.6930      0.259418      -4.58063     -0.248385      0.262319      0.358889      0.405323      0.463810      0.503315      0.529983
  88   8 3245.0537    4.3982  2.0461 13.4196  0.0000      0.377092  0.0256   0.0314   0.0470    0.0367   0.0000      0.288806   442.4783      0.453530       22.1053      -1.31872      -3.04261      -1.54214      0.318509      0.433815      0.478668      0.545068      0.588825      0.614297
  88   9 3461.0953    3.3982  3.6268 12.8912  0.0000      0.706297  0.0389   0.0187   0.0701    0.0280   0.0000      0.163804   442.2991     -0.905981       22.5275      0.182569      -3.31747     -0.639423      0.471375      0.628579      0.717119      0.799426      0.859797      0.889104
  88  10 3673.1718    2.5184  6.6090 12.4444 -0.0001      0.590711  0.0815   0.0106   0.1249    0.0253   0.0000      0.155543   443.3086      0.756582       24.1594     -0.684433      -2.94232       1.71979      0.835445       1.14022       1.30084       1.43548       1.54648       1.61662
  89   1 1421.7532    0.1818  0.1746 10.0188  0.0000       26.0756  0.0070   0.0050   0.0156    0.0152   0.0000       15.9809   440.4490     0.0293425       21.5184      0.234642      -4.37288     0.0580745      0.107330      0.136734      0.164521      0.191808      0.197658      0.202882
  89   2 1766.4165    0.4363  0.5507 10.0256  0.0000       19.0547  0.0116   0.0061   0.0243    0.0286   0.0000       2.06553   441.0181    -0.0731273       22.4196    -0.0616742      -4.12681     -0.217598      0.171510      0.232641      0.261970      0.303335      0.315658      0.328215
  89   3 2054.6462    0.8353  1.0449 10.4490  0.0000       8.82583  0.0183   0.0087   0.0346    0.0501   0.0000      0.995642   442.1213     -0.573666       21.7998      0.235186      -4.86646    -0.0362745      0.229113      0.320901      0.350862      0.400028      0.429119      0.439260
  89   4 2323.1174    1.4579  1.5196 11.3209  0.0000       5.12822  0.0234   0.0124   0.0422    0.0436   0.0000      0.626273   442.3425      0.596770       22.9435    0.00776178      -4.59022     -0.712515      0.283574      0.375458      0.431967      0.482584      0.515369      0.536035
  89   5 2568.7405    2.3416  1.6907 12.2567  0.0002       2.45318  0.0238   0.0187   0.0439    0.0391   0.0000      0.478206   442.3589      0.879015       22.2851     -0.908911      -3.49255     -0.837170      0.297058      0.390062      0.442317      0.488054      0.533707      0.558889
  89   6 2806.3400    3.4682  1.5205 13.0734  0.0000       1.51681  0.0223   0.0290   0.0397    0.0435   0.0000      0.512799   442.6714      0.441619       22.1517    -0.0314062      -2.99148      0.439919      0.271203      0.361497      0.408685      0.463129      0.490181      0.513660
  89   7 3036.2965    4.4757  1.4617 13.6425  0.0000      0.944466  0.0211   0.0381   0.0391    0.0452   0.0000      0.493749   443.0664      0.285163       22.4698     -0.583827      -3.97958      -1.38609      0.257378      0.347170      0.390820      0.438686      0.478548      0.490468
  89   8 3258.1937    4.3275  2.0828 13.3064  0.0001      0.708759  0.0258   0.0301   0.0468    0.0373   0.0000      0.308136   442.7262     0.0605940       21.9345     -0.551551      -3.00390      -1.11120      0.317041      0.429003      0.487196      0.543535      0.577346      0.613527
  89   9 3474.9697    3.3244  3.8388 12.8121  0.0001      0.160749  0.0416   0.0181   0.0740    0.0294   0.0000      0.166805   441.4886      0.267884       21.5604     0.0869641      -3.21126      -2.64509      0.490946      0.670776      0.757762      0.859898      0.917086      0.951913
  89  10 3687.9828    2.4814  6.8277 12.4497  0.0000      0.689855  0.0843   0.0105   0.1272    0.0244   0.0000      0.144198   444.2175       1.37134       23.2206     -0.320780      -3.37961      -3.95723      0.839969       1.15763       1.29484       1.47239       1.58641       1.63787
  90   0  964.8136    0.0395  0.0129 10.3779  0.0000       207.162  0.0131   0.0063   0.0104    0.0129   0.0000       3121.49   436.5465     -0.505612       20.6708       1.03991      -4.70888      0.451334      0.187972      0.287001      0.433166      0.262211      0.353358      0.382538
  90   1 1428.5110    0.1726  0.2218 10.0246  0.0000       26.4076  0.0089   0.0046   0.0200    0.0156   0.0000       15.2787   440.2409     0.0317790       21.6357    -0.0654832      -4.12627     -0.186476      0.135350      0.186920      0.217354      0.240160      0.263848      0.271606
  90   2 1773.7515    0.4518  0.5915 10.0356  0.0000       18.0447  0.0123   0.0061   0.0257    0.0296   0.0000       1.91514   440.5490     -0.116300       22.2918     -0.164917      -3.80067     -0.244639      0.178299      0.237735      0.252069      0.297106      0.318318      0.331265
  90   3 2063.2932    0.8521  1.1023 10.4989  0.0000       9.28054  0.0189   0.0087   0.0366    0.0495   0.0000      0.992440   441.5796     -0.175860       22.5626     -0.336114      -4.35712    -0.0587862      0.235171      0.318185      0.361766      0.402299      0.431592      0.466909
  90   4 2332.5867    1.5051  1.5452 11.3353  0.0002       4.00993  0.0228   0.0126   0.0422    0.0441   0.0000      0.568800   442.0720      0.506336       20.9310     0.0328000      -4.48268      -1.09944      0.275887      0.380085      0.422929      0.470348      0.507447      0.524112
  90   5 2579.1416    2.4043  1.6351 12.3190  0.0000       2.45245  0.0234   0.0196   0.0422    0.0410   0.0000      0.473420   442.5137     0.0657565       22.2499     0.0157164      -2.88109     -0.765843      0.283111      0.381872      0.432413      0.492634      0.518243      0.552308
  90   6 2817.7960    3.5653  1.5711 12.7922  0.0001       2.34673  0.0217   0.0281   0.0385    0.0478   0.0000      0.454285   442.3925      0.263968       22.2341     -0.203931      -3.91978     -0.975154      0.266733      0.355865      0.402339      0.443294      0.473022      0.496889
  90   7 3048.5660    4.4880  1.4513 13.7102  0.0000      0.750477  0.0210   0.0384   0.0387    0.0440   0.0000      0.504158   442.9453      0.714084       22.2842     -0.249170      -3.75373      -1.41320      0.260899      0.346235      0.388112      0.447890      0.475120      0.494393
  90   8 3271.3045    4.3220  2.1875 13.2108  0.0000      0.878917  0.0259   0.0288   0.0475    0.0367   0.0000      0.255379   443.2029      0.800251       22.9281       1.05913      -3.20914      -2.50952      0.319364      0.434126      0.487534      0.544706      0.592575      0.618743
  90   9 3488.8928    3.2826  4.0478 12.7738 -0.0002      0.642275  0.0436   0.0171   0.0778    0.0295   0.0000      0.187998   443.1183      0.248944       22.7168     -0.270453      -5.29695      -2.07788      0.505893      0.682988      0.771780      0.867109      0.906130      0.961041
  90  10 3702.2503    2.4284  6.8942 12.4731  0.0007    -0.0274987  0.0848   0.0104   0.1307    0.0243   0.0000      0.154760   443.4875       1.86662       21.9689     -0.851216      -1.92884     -0.800322      0.841166       1.14395       1.29043       1.45218       1.55555       1.62977
  91   1 1435.2671    0.1669  0.2132 10.0055  0.0000       34.2547  0.0093   0.0046   0.0182    0.0158   0.0000       16.2132   439.9406    -0.0154823       22.0272    -0.0659532      -4.92087     -0.205708      0.138600      0.187572      0.208855      0.241810      0.256617      0.295453
  91   2 1781.0307    0.4659  0.5787 10.0408  0.0000       16.5669  0.0118   0.0062   0.0247    0.0297   0.0000       1.86862   440.9483     -0.736610       22.5157      0.713747      -4.56601      0.112504      0.173213      0.229341      0.265129      0.299478      0.311488      0.338366
  91   3 2071.9203    0.8758  1.0550 10.6602  0.0000       10.4013  0.0182   0.0092   0.0353    0.0465   0.0000       1.00941   441.8133     0.0372083       21.8356     -0.109049      -4.30354     -0.331733      0.231056      0.313464      0.343986      0.404203      0.422868      0.437672
  91   4 2342.0095    1.5254  1.5861 11.4219  0.0000       4.55499  0.0235   0.0128   0.0436    0.0426   0.0000      0.601826   442.7216      0.663222       22.6845      0.556892      -3.59759     -0.149491      0.280379      0.378517      0.426155      0.482882      0.500230      0.525008
  91   5 2589.4126    2.4440  1.6888 12.3073 -0.0000       1.95563  0.0233   0.0192   0.0432    0.0388   0.0000      0.462745   442.2774    -0.0643835       22.2582     -0.517392      -3.40105      -1.46292      0.282566      0.378030      0.425717      0.479905      0.523203      0.549296
  91   6 2829.1877    3.6008  1.5795 12.9621  0.0000       1.65501  0.0214   0.0287   0.0399    0.0446   0.0000      0.435681   442.8421      0.138080       22.4913    -0.0314796      -3.99274     -0.898803      0.260031      0.352119      0.402224      0.456101      0.477932      0.504970
  91   7 3060.7687    4.5357  1.4869 13.6696  0.0000       1.10646  0.0212   0.0376   0.0387    0.0424   0.0000      0.477049   442.8760       1.20992       21.8030   -0.00880943      -4.11657      -1.75265      0.254578      0.347202      0.374314      0.438597      0.452412      0.476286
  91   8 3284.2625    4.2210  2.2353 13.3439  0.0000      0.649440  0.0270   0.0284   0.0495    0.0343   0.0000      0.276850   442.1207     0.0580980       22.6378     -0.164183      -4.00044      -1.22317      0.321133      0.431890      0.489592      0.554578      0.592166      0.616912
  91   9 3502.7495    3.2109  4.1457 12.7796 -0.0010      0.781557  0.0451   0.0168   0.0795    0.0289   0.0000      0.178938   443.7681      0.643522       22.6604       1.62285      -3.72995      -1.66934      0.507729      0.690902      0.778736      0.870215      0.927949      0.979289
  92   1 1441.9465    0.1761  0.2231 10.0665  0.0000       41.0160  0.0091   0.0046   0.0183    0.0158   0.0000       14.5637   440.2582      0.296843       21.7167     -0.171747      -3.72308      0.473178      0.134782      0.175918      0.198045      0.226097      0.237898      0.250091
  92   2 1788.2675    0.4765  0.5981 10.1137  0.0000       18.6881  0.0120   0.0063   0.0251    0.0298   0.0000       1.86463   441.2528      0.266087       22.0179      0.115983      -4.74954     -0.768466      0.169188      0.220862      0.251268      0.275111      0.301448      0.319070
  92   3 2080.4571    0.8982  1.1432 10.6210  0.0000       8.30564  0.0194   0.0089   0.0363    0.0484   0.0000      0.966159   441.8977      0.338194       22.1644      0.588166      -4.35654     -0.373807      0.233442      0.314341      0.363759      0.402318      0.440961      0.448432
  92   4 2351.3025    1.6138  1.6828 11.2570  0.0000       3.09401  0.0232   0.0124   0.0422    0.0456   0.0000      0.499376   442.6333      0.360235       22.0999     -0.492130      -4.73607      0.282182      0.276718      0.380746      0.424365      0.478232      0.502955      0.520996
  92   5 2599.6404    2.5254  1.7575 12.2679  0.0000       1.31882  0.0235   0.0191   0.0431    0.0417   0.0000      0.423858   442.0593      0.168382       22.1078     -0.153402      -4.63510     -0.618736      0.285529      0.376902      0.430805      0.480752      0.516174      0.540758
  92   6 2840.4826    3.6297  1.5152 13.2624  0.0000       1.35302  0.0217   0.0299   0.0397    0.0409   0.0000      0.489733   442.9575       1.28288       22.2105     0.0994090      -3.29578     -0.135971      0.253174      0.343557      0.383192      0.434644      0.465691      0.481470
  92   7 3072.8281    4.6138  1.6284 13.6366  0.0000       1.05074  0.0219   0.0361   0.0403    0.0402   0.0000      0.391786   442.7995      0.601946       22.5238     -0.266450      -4.15372      -1.33073      0.257722      0.350842      0.396261      0.452335      0.469580      0.492984
  92   8 3297.1587    4.1012  2.3857 13.4193  0.0000       1.22878  0.0281   0.0267   0.0517    0.0307   0.0000      0.271953   442.9300     -0.148159       21.9687      0.380449      -3.75941      -1.87146      0.325855      0.443142      0.493033      0.563023      0.593329      0.611966
  92   9 3516.3898    3.1458  4.4865 12.8083  0.0024      0.382792  0.0490   0.0156   0.0860    0.0286   0.0000      0.174372   443.5981      0.785765       22.7681     -0.277050      -4.21343      -1.49802      0.533311      0.730210      0.814859      0.931565      0.996021       1.04758
  93   1 1448.5889    0.1803  0.2417 10.0459  0.0000       32.0777  0.0095   0.0046   0.0194    0.0157   0.0000       13.1191   440.0042     -0.110019       22.4946     0.0571025      -4.66596     0.0960652      0.137895      0.188515      0.202478      0.239757      0.263448      0.282942
  93   2 1795.4388    0.4855  0.6344 10.0994  0.0000       15.7696  0.0126   0.0062   0.0259    0.0308   0.0000       1.71931   441.1567     -0.185959       22.2527      0.176572      -3.88676     -0.193797      0.170712      0.234600      0.262027      0.296614      0.323188      0.347226
  93   3 2088.9515    0.8950  1.1290 10.7964  0.0000       7.22786  0.0194   0.0092   0.0380    0.0460   0.0000       1.01165   441.7357     -0.628674       21.8006     0.0792196      -4.35321     -0.235013      0.235489      0.313458      0.358948      0.398480      0.425939      0.448078
  93   4 2360.5953    1.5412  1.6789 11.4515  0.0000       3.63117  0.0244   0.0122   0.0441    0.0411   0.0000      0.541217   441.9009    -0.0606415       22.3866      0.496611      -4.35484     -0.329725      0.281140      0.380337      0.437285      0.475910      0.509156      0.541153
  93   5 2609.9068    2.5338  1.7787 12.3320  0.0000       2.17701  0.0245   0.0190   0.0439    0.0402   0.0000      0.445900   442.5762     0.0298100       22.2704     -0.395769      -4.82153     -0.177757      0.280994      0.388621      0.426834      0.477809      0.516767      0.538241
  93   6 2851.7616    3.7380  1.4871 13.1511  0.0000       1.53075  0.0209   0.0302   0.0374    0.0442   0.0000      0.481773   442.4261      0.491714       22.1558      0.160556      -3.09561     0.0778761      0.249588      0.333983      0.374313      0.424333      0.449985      0.489393
  93   7 3084.8569    4.6216  1.6095 13.6982  0.0001      0.846303  0.0214   0.0364   0.0405    0.0383   0.0000      0.428586   442.6315      0.428678       21.9302     -0.679772      -3.39162      -1.20785      0.255393      0.349244      0.393549      0.438500      0.461049      0.485769
  93   8 3309.9987    4.1067  2.5244 13.2878 -0.0001      0.596349  0.0287   0.0256   0.0522    0.0312   0.0000      0.231267   443.3917     -0.474424       22.6454      -1.21012      -3.52961      -1.49559      0.332511      0.452520      0.503584      0.570056      0.606628      0.640666
  93   9 3530.1215    3.1001  4.5329 12.7712 -0.0008      0.665940  0.0510   0.0151   0.0860    0.0286   0.0000      0.169067   443.8045       1.73579       22.9940      -1.53837      -1.72999      -2.94196      0.542748      0.745785      0.839548      0.939938       1.00659       1.04009
  94   1 1455.1513    0.1814  0.2480 10.0275  0.0000       24.7338  0.0097   0.0045   0.0204    0.0158   0.0000       12.7862   440.0172     -0.141110       21.9360     -0.263650      -3.83811    -0.0767194      0.145675      0.189779      0.225409      0.229745      0.265007      0.278642
  94   2 1802.5399    0.4961  0.6009 10.0853  0.0000       14.0681  0.0119   0.0063   0.0241    0.0306   0.0000       1.74749   440.8816     -0.303173       21.3093      0.384806      -4.06553     -0.154793      0.157159      0.223051      0.238990      0.283399      0.284104      0.299889
  94   3 2097.4113    0.9222  1.1544 10.5821  0.0000       7.66521  0.0192   0.0090   0.0370    0.0522   0.0000      0.943064   442.0686     -0.629058       21.6055     -0.220588      -3.26700     -0.344680      0.224492      0.297251      0.343196      0.380075      0.410609      0.428112
  94   4 2369.7819    1.6149  1.5952 11.5588  0.0000       4.05095  0.0235   0.0131   0.0435    0.0432   0.0000      0.590026   442.1326     -0.701849       22.3824     0.0865354      -5.10813      0.156369      0.260753      0.361231      0.396719      0.459517      0.477329      0.502635
  94   5 2620.0173    2.6241  1.7058 12.3067  0.0002       2.40780  0.0228   0.0197   0.0426    0.0430   0.0000      0.442084   442.4960      0.947759       22.2112     -0.150423      -4.28191     -0.827968      0.266408      0.360789      0.409214      0.464073      0.492064      0.523980
  94   6 2862.9492    3.7555  1.5324 13.3286  0.0000       1.47319  0.0215   0.0309   0.0405    0.0418   0.0000      0.512434   442.9736     0.0767419       22.1058      0.111866      -4.22408      -1.06452      0.254814      0.341621      0.381964      0.430011      0.466596      0.490187
  94   7 3096.8730    4.5568  1.6429 13.6737  0.0000      0.910593  0.0223   0.0354   0.0408    0.0393   0.0000      0.429958   442.9238      0.180321       22.1602     -0.291559      -3.63013      -1.22091      0.257100      0.355615      0.384233      0.444630      0.467790      0.483038
  94   8 3322.7129    4.0279  2.5354 13.3133 -0.0003      0.554352  0.0291   0.0255   0.0535    0.0316   0.0000      0.247123   442.9918       1.25764       22.1882      -1.09241      -3.80984      -1.22683      0.339210      0.456047      0.522368      0.576032      0.617366      0.647668
[truncated: 192,061 more chars]
