# Supplementary material for: Global-Mode Analysis of Full-Disk Data from the Michelson Doppler Imager and the Helioseismic and Magnetic Imager
Source: Sol Phys. 2018 Jan 31;293(2):29. doi: 10.1007/s11207-017-1201-5 (PMC6566312; doi:10.1007/s11207-017-1201-5)
Supplement: Supplementary file 2 — (TAR 362.4 MB) [file 11207_2017_1201_MOESM2_ESM.tar › HMI/hmiv360d.7048.36]

   0  12 1822.0937    0.3693  0.3899 11.6935  0.0000  0.0500   0.0368   0.1133    0.1373   0.0000     0.0000       0.00000       0.00000       0.00000       0.00000       0.00000       0.00000       0.00000       0.00000       0.00000       0.00000       0.00000       0.00000       0.00000       0.00000       0.00000       0.00000       0.00000       0.00000       0.00000       0.00000       0.00000       0.00000       0.00000       0.00000       0.00000       0.00000       0.00000       0.00000       0.00000       0.00000       0.00000       0.00000       0.00000       0.00000       0.00000       0.00000       0.00000       0.00000       0.00000       0.00000       0.00000       0.00000       0.00000       0.00000       0.00000       0.00000       0.00000       0.00000       0.00000       0.00000       0.00000       0.00000       0.00000       0.00000       0.00000       0.00000       0.00000       0.00000       0.00000       0.00000       0.00000       0.00000       0.00000       0.00000       0.00000       0.00000       0.00000       0.00000       0.00000       0.00000       0.00000
   0  13 1957.4676    0.5400  0.4263 11.7866  0.0000  0.0461   0.0477   0.1117    0.1714   0.0000     0.0000       0.00000       0.00000       0.00000       0.00000       0.00000       0.00000       0.00000       0.00000       0.00000       0.00000       0.00000       0.00000       0.00000       0.00000       0.00000       0.00000       0.00000       0.00000       0.00000       0.00000       0.00000       0.00000       0.00000       0.00000       0.00000       0.00000       0.00000       0.00000       0.00000       0.00000       0.00000       0.00000       0.00000       0.00000       0.00000       0.00000       0.00000       0.00000       0.00000       0.00000       0.00000       0.00000       0.00000       0.00000       0.00000       0.00000       0.00000       0.00000       0.00000       0.00000       0.00000       0.00000       0.00000       0.00000       0.00000       0.00000       0.00000       0.00000       0.00000       0.00000       0.00000       0.00000       0.00000       0.00000       0.00000       0.00000       0.00000       0.00000       0.00000       0.00000       0.00000
   0  14 2093.4826    0.7374  0.8003 11.0614  0.0000  0.0606   0.0506   0.1568    0.6408   0.0000     0.0000       0.00000       0.00000       0.00000       0.00000       0.00000       0.00000       0.00000       0.00000       0.00000       0.00000       0.00000       0.00000       0.00000       0.00000       0.00000       0.00000       0.00000       0.00000       0.00000       0.00000       0.00000       0.00000       0.00000       0.00000       0.00000       0.00000       0.00000       0.00000       0.00000       0.00000       0.00000       0.00000       0.00000       0.00000       0.00000       0.00000       0.00000       0.00000       0.00000       0.00000       0.00000       0.00000       0.00000       0.00000       0.00000       0.00000       0.00000       0.00000       0.00000       0.00000       0.00000       0.00000       0.00000       0.00000       0.00000       0.00000       0.00000       0.00000       0.00000       0.00000       0.00000       0.00000       0.00000       0.00000       0.00000       0.00000       0.00000       0.00000       0.00000       0.00000       0.00000
   0  15 2228.5502    0.8931  0.8610 12.0353  0.0000  0.0649   0.0603   0.2291    0.4440   0.0000     0.0000       0.00000       0.00000       0.00000       0.00000       0.00000       0.00000       0.00000       0.00000       0.00000       0.00000       0.00000       0.00000       0.00000       0.00000       0.00000       0.00000       0.00000       0.00000       0.00000       0.00000       0.00000       0.00000       0.00000       0.00000       0.00000       0.00000       0.00000       0.00000       0.00000       0.00000       0.00000       0.00000       0.00000       0.00000       0.00000       0.00000       0.00000       0.00000       0.00000       0.00000       0.00000       0.00000       0.00000       0.00000       0.00000       0.00000       0.00000       0.00000       0.00000       0.00000       0.00000       0.00000       0.00000       0.00000       0.00000       0.00000       0.00000       0.00000       0.00000       0.00000       0.00000       0.00000       0.00000       0.00000       0.00000       0.00000       0.00000       0.00000       0.00000       0.00000       0.00000
   0  20 2899.0418    3.4739  0.8377 -1.6890  0.0000  0.0536   0.2158   0.1738 1000.0000   0.0000     0.0000       0.00000       0.00000       0.00000       0.00000       0.00000       0.00000       0.00000       0.00000       0.00000       0.00000       0.00000       0.00000       0.00000       0.00000       0.00000       0.00000       0.00000       0.00000       0.00000       0.00000       0.00000       0.00000       0.00000       0.00000       0.00000       0.00000       0.00000       0.00000       0.00000       0.00000       0.00000       0.00000       0.00000       0.00000       0.00000       0.00000       0.00000       0.00000       0.00000       0.00000       0.00000       0.00000       0.00000       0.00000       0.00000       0.00000       0.00000       0.00000       0.00000       0.00000       0.00000       0.00000       0.00000       0.00000       0.00000       0.00000       0.00000       0.00000       0.00000       0.00000       0.00000       0.00000       0.00000       0.00000       0.00000       0.00000       0.00000       0.00000       0.00000       0.00000       0.00000
   0  22 3168.8252    4.1282  1.1397  8.3263  0.0000  0.0637   0.2493   0.2178  466.9581   0.0000     0.0000       0.00000       0.00000       0.00000       0.00000       0.00000       0.00000       0.00000       0.00000       0.00000       0.00000       0.00000       0.00000       0.00000       0.00000       0.00000       0.00000       0.00000       0.00000       0.00000       0.00000       0.00000       0.00000       0.00000       0.00000       0.00000       0.00000       0.00000       0.00000       0.00000       0.00000       0.00000       0.00000       0.00000       0.00000       0.00000       0.00000       0.00000       0.00000       0.00000       0.00000       0.00000       0.00000       0.00000       0.00000       0.00000       0.00000       0.00000       0.00000       0.00000       0.00000       0.00000       0.00000       0.00000       0.00000       0.00000       0.00000       0.00000       0.00000       0.00000       0.00000       0.00000       0.00000       0.00000       0.00000       0.00000       0.00000       0.00000       0.00000       0.00000       0.00000       0.00000
   0  23 3303.7840    3.6511  1.5819 10.9857  0.0000  0.0777   0.1987   0.2777   19.5917   0.0000     0.0000       0.00000       0.00000       0.00000       0.00000       0.00000       0.00000       0.00000       0.00000       0.00000       0.00000       0.00000       0.00000       0.00000       0.00000       0.00000       0.00000       0.00000       0.00000       0.00000       0.00000       0.00000       0.00000       0.00000       0.00000       0.00000       0.00000       0.00000       0.00000       0.00000       0.00000       0.00000       0.00000       0.00000       0.00000       0.00000       0.00000       0.00000       0.00000       0.00000       0.00000       0.00000       0.00000       0.00000       0.00000       0.00000       0.00000       0.00000       0.00000       0.00000       0.00000       0.00000       0.00000       0.00000       0.00000       0.00000       0.00000       0.00000       0.00000       0.00000       0.00000       0.00000       0.00000       0.00000       0.00000       0.00000       0.00000       0.00000       0.00000       0.00000       0.00000       0.00000
   0  24 3439.2175    3.0990  2.2813  9.5307  0.0000  0.1034   0.1453   0.3336   45.3616   0.0000     0.0000       0.00000       0.00000       0.00000       0.00000       0.00000       0.00000       0.00000       0.00000       0.00000       0.00000       0.00000       0.00000       0.00000       0.00000       0.00000       0.00000       0.00000       0.00000       0.00000       0.00000       0.00000       0.00000       0.00000       0.00000       0.00000       0.00000       0.00000       0.00000       0.00000       0.00000       0.00000       0.00000       0.00000       0.00000       0.00000       0.00000       0.00000       0.00000       0.00000       0.00000       0.00000       0.00000       0.00000       0.00000       0.00000       0.00000       0.00000       0.00000       0.00000       0.00000       0.00000       0.00000       0.00000       0.00000       0.00000       0.00000       0.00000       0.00000       0.00000       0.00000       0.00000       0.00000       0.00000       0.00000       0.00000       0.00000       0.00000       0.00000       0.00000       0.00000       0.00000
   1   8 1329.5052    0.1330  0.0836 11.9906  0.0000  0.0220   0.0215   0.0501    0.0465   0.0000   256.8999      -44.2895       0.00000       0.00000       0.00000       0.00000       0.00000       0.00000       0.00000       0.00000       0.00000       0.00000       0.00000       0.00000       0.00000       0.00000       0.00000       0.00000       0.00000       0.00000       0.00000       0.00000       0.00000       0.00000       0.00000       0.00000       0.00000       0.00000       0.00000       0.00000       0.00000       0.00000       0.00000       0.00000       0.00000       0.00000       30.8121       13.9394       0.00000       0.00000       0.00000       0.00000       0.00000       0.00000       0.00000       0.00000       0.00000       0.00000       0.00000       0.00000       0.00000       0.00000       0.00000       0.00000       0.00000       0.00000       0.00000       0.00000       0.00000       0.00000       0.00000       0.00000       0.00000       0.00000       0.00000       0.00000       0.00000       0.00000       0.00000       0.00000       0.00000       0.00000
   1  10 1612.7618    0.2084  0.0539 11.9165  0.0000  0.0204   0.0284   0.0168    0.0472   0.0000   464.0463      -29.8124       0.00000       0.00000       0.00000       0.00000       0.00000       0.00000       0.00000       0.00000       0.00000       0.00000       0.00000       0.00000       0.00000       0.00000       0.00000       0.00000       0.00000       0.00000       0.00000       0.00000       0.00000       0.00000       0.00000       0.00000       0.00000       0.00000       0.00000       0.00000       0.00000       0.00000       0.00000       0.00000       0.00000       0.00000       15.1077       18.3753       0.00000       0.00000       0.00000       0.00000       0.00000       0.00000       0.00000       0.00000       0.00000       0.00000       0.00000       0.00000       0.00000       0.00000       0.00000       0.00000       0.00000       0.00000       0.00000       0.00000       0.00000       0.00000       0.00000       0.00000       0.00000       0.00000       0.00000       0.00000       0.00000       0.00000       0.00000       0.00000       0.00000       0.00000
   1  11 1749.2481    0.3412  0.2178 11.9214  0.0000  0.0228   0.0255   0.0480    0.0614   0.0000   412.5298       11.0652       0.00000       0.00000       0.00000       0.00000       0.00000       0.00000       0.00000       0.00000       0.00000       0.00000       0.00000       0.00000       0.00000       0.00000       0.00000       0.00000       0.00000       0.00000       0.00000       0.00000       0.00000       0.00000       0.00000       0.00000       0.00000       0.00000       0.00000       0.00000       0.00000       0.00000       0.00000       0.00000       0.00000       0.00000       28.0056       15.7619       0.00000       0.00000       0.00000       0.00000       0.00000       0.00000       0.00000       0.00000       0.00000       0.00000       0.00000       0.00000       0.00000       0.00000       0.00000       0.00000       0.00000       0.00000       0.00000       0.00000       0.00000       0.00000       0.00000       0.00000       0.00000       0.00000       0.00000       0.00000       0.00000       0.00000       0.00000       0.00000       0.00000       0.00000
   1  12 1885.0367    0.4746  0.3174 11.7187  0.0000  0.0211   0.0281   0.0582    0.0798   0.0000   393.1512       11.7007       0.00000       0.00000       0.00000       0.00000       0.00000       0.00000       0.00000       0.00000       0.00000       0.00000       0.00000       0.00000       0.00000       0.00000       0.00000       0.00000       0.00000       0.00000       0.00000       0.00000       0.00000       0.00000       0.00000       0.00000       0.00000       0.00000       0.00000       0.00000       0.00000       0.00000       0.00000       0.00000       0.00000       0.00000       26.3607       14.6512       0.00000       0.00000       0.00000       0.00000       0.00000       0.00000       0.00000       0.00000       0.00000       0.00000       0.00000       0.00000       0.00000       0.00000       0.00000       0.00000       0.00000       0.00000       0.00000       0.00000       0.00000       0.00000       0.00000       0.00000       0.00000       0.00000       0.00000       0.00000       0.00000       0.00000       0.00000       0.00000       0.00000       0.00000
   1  13 2020.7439    0.5778  0.5228 11.9397  0.0000  0.0327   0.0289   0.0824    0.1088   0.0000   388.7653       36.9436       0.00000       0.00000       0.00000       0.00000       0.00000       0.00000       0.00000       0.00000       0.00000       0.00000       0.00000       0.00000       0.00000       0.00000       0.00000       0.00000       0.00000       0.00000       0.00000       0.00000       0.00000       0.00000       0.00000       0.00000       0.00000       0.00000       0.00000       0.00000       0.00000       0.00000       0.00000       0.00000       0.00000       0.00000       40.6523       20.0753       0.00000       0.00000       0.00000       0.00000       0.00000       0.00000       0.00000       0.00000       0.00000       0.00000       0.00000       0.00000       0.00000       0.00000       0.00000       0.00000       0.00000       0.00000       0.00000       0.00000       0.00000       0.00000       0.00000       0.00000       0.00000       0.00000       0.00000       0.00000       0.00000       0.00000       0.00000       0.00000       0.00000       0.00000
   1  14 2156.7767    0.8108  0.7131 11.9095  0.0000  0.0328   0.0336   0.1030    0.1941   0.0000   434.0649       8.81972       0.00000       0.00000       0.00000       0.00000       0.00000       0.00000       0.00000       0.00000       0.00000       0.00000       0.00000       0.00000       0.00000       0.00000       0.00000       0.00000       0.00000       0.00000       0.00000       0.00000       0.00000       0.00000       0.00000       0.00000       0.00000       0.00000       0.00000       0.00000       0.00000       0.00000       0.00000       0.00000       0.00000       0.00000       41.6049       20.4233       0.00000       0.00000       0.00000       0.00000       0.00000       0.00000       0.00000       0.00000       0.00000       0.00000       0.00000       0.00000       0.00000       0.00000       0.00000       0.00000       0.00000       0.00000       0.00000       0.00000       0.00000       0.00000       0.00000       0.00000       0.00000       0.00000       0.00000       0.00000       0.00000       0.00000       0.00000       0.00000       0.00000       0.00000
   1  15 2291.9191    1.1733  0.8683 10.8907  0.0000  0.0337   0.0425   0.0956    0.9349   0.0000   464.2762       6.86681       0.00000       0.00000       0.00000       0.00000       0.00000       0.00000       0.00000       0.00000       0.00000       0.00000       0.00000       0.00000       0.00000       0.00000       0.00000       0.00000       0.00000       0.00000       0.00000       0.00000       0.00000       0.00000       0.00000       0.00000       0.00000       0.00000       0.00000       0.00000       0.00000       0.00000       0.00000       0.00000       0.00000       0.00000       42.7661       22.0814       0.00000       0.00000       0.00000       0.00000       0.00000       0.00000       0.00000       0.00000       0.00000       0.00000       0.00000       0.00000       0.00000       0.00000       0.00000       0.00000       0.00000       0.00000       0.00000       0.00000       0.00000       0.00000       0.00000       0.00000       0.00000       0.00000       0.00000       0.00000       0.00000       0.00000       0.00000       0.00000       0.00000       0.00000
   1  16 2425.5496    1.5692  0.8211 11.6289  0.0000  0.0316   0.0567   0.0909    0.7775   0.0000   441.5855       6.44263       0.00000       0.00000       0.00000       0.00000       0.00000       0.00000       0.00000       0.00000       0.00000       0.00000       0.00000       0.00000       0.00000       0.00000       0.00000       0.00000       0.00000       0.00000       0.00000       0.00000       0.00000       0.00000       0.00000       0.00000       0.00000       0.00000       0.00000       0.00000       0.00000       0.00000       0.00000       0.00000       0.00000       0.00000       38.7208       21.9431       0.00000       0.00000       0.00000       0.00000       0.00000       0.00000       0.00000       0.00000       0.00000       0.00000       0.00000       0.00000       0.00000       0.00000       0.00000       0.00000       0.00000       0.00000       0.00000       0.00000       0.00000       0.00000       0.00000       0.00000       0.00000       0.00000       0.00000       0.00000       0.00000       0.00000       0.00000       0.00000       0.00000       0.00000
   1  17 2559.1470    1.9839  1.0757  1.2643  0.0000  0.0344   0.0674   0.1247 1000.0000   0.0000   440.6245       23.8391       0.00000       0.00000       0.00000       0.00000       0.00000       0.00000       0.00000       0.00000       0.00000       0.00000       0.00000       0.00000       0.00000       0.00000       0.00000       0.00000       0.00000       0.00000       0.00000       0.00000       0.00000       0.00000       0.00000       0.00000       0.00000       0.00000       0.00000       0.00000       0.00000       0.00000       0.00000       0.00000       0.00000       0.00000       42.1192       24.5661       0.00000       0.00000       0.00000       0.00000       0.00000       0.00000       0.00000       0.00000       0.00000       0.00000       0.00000       0.00000       0.00000       0.00000       0.00000       0.00000       0.00000       0.00000       0.00000       0.00000       0.00000       0.00000       0.00000       0.00000       0.00000       0.00000       0.00000       0.00000       0.00000       0.00000       0.00000       0.00000       0.00000       0.00000
   1  19 2828.2807    3.0456  0.9511  2.6431  0.0000  0.0326   0.1033   0.1103 1000.0000   0.0000   477.8114       25.1498       0.00000       0.00000       0.00000       0.00000       0.00000       0.00000       0.00000       0.00000       0.00000       0.00000       0.00000       0.00000       0.00000       0.00000       0.00000       0.00000       0.00000       0.00000       0.00000       0.00000       0.00000       0.00000       0.00000       0.00000       0.00000       0.00000       0.00000       0.00000       0.00000       0.00000       0.00000       0.00000       0.00000       0.00000       41.4622       22.3840       0.00000       0.00000       0.00000       0.00000       0.00000       0.00000       0.00000       0.00000       0.00000       0.00000       0.00000       0.00000       0.00000       0.00000       0.00000       0.00000       0.00000       0.00000       0.00000       0.00000       0.00000       0.00000       0.00000       0.00000       0.00000       0.00000       0.00000       0.00000       0.00000       0.00000       0.00000       0.00000       0.00000       0.00000
   1  22 3233.2341    3.7754  1.1687 14.3784  0.0000  0.0425   0.1407   0.1530    0.6891   0.0000   494.4205       98.2525       0.00000       0.00000       0.00000       0.00000       0.00000       0.00000       0.00000       0.00000       0.00000       0.00000       0.00000       0.00000       0.00000       0.00000       0.00000       0.00000       0.00000       0.00000       0.00000       0.00000       0.00000       0.00000       0.00000       0.00000       0.00000       0.00000       0.00000       0.00000       0.00000       0.00000       0.00000       0.00000       0.00000       0.00000       56.6740       27.6844       0.00000       0.00000       0.00000       0.00000       0.00000       0.00000       0.00000       0.00000       0.00000       0.00000       0.00000       0.00000       0.00000       0.00000       0.00000       0.00000       0.00000       0.00000       0.00000       0.00000       0.00000       0.00000       0.00000       0.00000       0.00000       0.00000       0.00000       0.00000       0.00000       0.00000       0.00000       0.00000       0.00000       0.00000
   1  23 3368.5325    3.4334  1.9336  3.7986  0.0000  0.0513   0.0972   0.1769 1000.0000   0.0000   400.2359       60.8510       0.00000       0.00000       0.00000       0.00000       0.00000       0.00000       0.00000       0.00000       0.00000       0.00000       0.00000       0.00000       0.00000       0.00000       0.00000       0.00000       0.00000       0.00000       0.00000       0.00000       0.00000       0.00000       0.00000       0.00000       0.00000       0.00000       0.00000       0.00000       0.00000       0.00000       0.00000       0.00000       0.00000       0.00000       63.6692       35.6653       0.00000       0.00000       0.00000       0.00000       0.00000       0.00000       0.00000       0.00000       0.00000       0.00000       0.00000       0.00000       0.00000       0.00000       0.00000       0.00000       0.00000       0.00000       0.00000       0.00000       0.00000       0.00000       0.00000       0.00000       0.00000       0.00000       0.00000       0.00000       0.00000       0.00000       0.00000       0.00000       0.00000       0.00000
   1  24 3504.1290    2.9522  3.1025  4.2425  0.0000  0.0678   0.0693   0.2378 1000.0000   0.0000   336.0192       6.45541       0.00000       0.00000       0.00000       0.00000       0.00000       0.00000       0.00000       0.00000       0.00000       0.00000       0.00000       0.00000       0.00000       0.00000       0.00000       0.00000       0.00000       0.00000       0.00000       0.00000       0.00000       0.00000       0.00000       0.00000       0.00000       0.00000       0.00000       0.00000       0.00000       0.00000       0.00000       0.00000       0.00000       0.00000       80.9549       49.8046       0.00000       0.00000       0.00000       0.00000       0.00000       0.00000       0.00000       0.00000       0.00000       0.00000       0.00000       0.00000       0.00000       0.00000       0.00000       0.00000       0.00000       0.00000       0.00000       0.00000       0.00000       0.00000       0.00000       0.00000       0.00000       0.00000       0.00000       0.00000       0.00000       0.00000       0.00000       0.00000       0.00000       0.00000
   2   9 1535.8510    0.1745  0.0899 11.7169  0.0000  0.0142   0.0162   0.0242    0.0380   0.0000   445.7342      -5.34673       5.12299     -0.828072       0.00000       0.00000       0.00000       0.00000       0.00000       0.00000       0.00000       0.00000       0.00000       0.00000       0.00000       0.00000       0.00000       0.00000       0.00000       0.00000       0.00000       0.00000       0.00000       0.00000       0.00000       0.00000       0.00000       0.00000       0.00000       0.00000       0.00000       0.00000       0.00000       0.00000       0.00000       0.00000       11.8710       9.10616       4.55636       1.43754       0.00000       0.00000       0.00000       0.00000       0.00000       0.00000       0.00000       0.00000       0.00000       0.00000       0.00000       0.00000       0.00000       0.00000       0.00000       0.00000       0.00000       0.00000       0.00000       0.00000       0.00000       0.00000       0.00000       0.00000       0.00000       0.00000       0.00000       0.00000       0.00000       0.00000       0.00000       0.00000
   2  10 1674.5113    0.2510  0.1201 11.7509  0.0000  0.0122   0.0198   0.0296    0.0398   0.0000   422.7744       1.17662       7.83572      -2.86495       0.00000       0.00000       0.00000       0.00000       0.00000       0.00000       0.00000       0.00000       0.00000       0.00000       0.00000       0.00000       0.00000       0.00000       0.00000       0.00000       0.00000       0.00000       0.00000       0.00000       0.00000       0.00000       0.00000       0.00000       0.00000       0.00000       0.00000       0.00000       0.00000       0.00000       0.00000       0.00000       7.32961       7.30547       4.13929       1.92413       0.00000       0.00000       0.00000       0.00000       0.00000       0.00000       0.00000       0.00000       0.00000       0.00000       0.00000       0.00000       0.00000       0.00000       0.00000       0.00000       0.00000       0.00000       0.00000       0.00000       0.00000       0.00000       0.00000       0.00000       0.00000       0.00000       0.00000       0.00000       0.00000       0.00000       0.00000       0.00000
   2  11 1810.2834    0.3836  0.1969 11.8685  0.0000  0.0135   0.0220   0.0324    0.0472   0.0000   424.5697       4.03797       6.56039      -2.79538       0.00000       0.00000       0.00000       0.00000       0.00000       0.00000       0.00000       0.00000       0.00000       0.00000       0.00000       0.00000       0.00000       0.00000       0.00000       0.00000       0.00000       0.00000       0.00000       0.00000       0.00000       0.00000       0.00000       0.00000       0.00000       0.00000       0.00000       0.00000       0.00000       0.00000       0.00000       0.00000       8.99027       7.79335       5.06622       1.87743       0.00000       0.00000       0.00000       0.00000       0.00000       0.00000       0.00000       0.00000       0.00000       0.00000       0.00000       0.00000       0.00000       0.00000       0.00000       0.00000       0.00000       0.00000       0.00000       0.00000       0.00000       0.00000       0.00000       0.00000       0.00000       0.00000       0.00000       0.00000       0.00000       0.00000       0.00000       0.00000
   2  12 1945.7784    0.5208  0.4647 11.7220  0.0000  0.0262   0.0207   0.0522    0.0769   0.0000   438.2139      -6.08618      -7.84457       3.11195       0.00000       0.00000       0.00000       0.00000       0.00000       0.00000       0.00000       0.00000       0.00000       0.00000       0.00000       0.00000       0.00000       0.00000       0.00000       0.00000       0.00000       0.00000       0.00000       0.00000       0.00000       0.00000       0.00000       0.00000       0.00000       0.00000       0.00000       0.00000       0.00000       0.00000       0.00000       0.00000       19.1212       15.0395       8.77563       3.01814       0.00000       0.00000       0.00000       0.00000       0.00000       0.00000       0.00000       0.00000       0.00000       0.00000       0.00000       0.00000       0.00000       0.00000       0.00000       0.00000       0.00000       0.00000       0.00000       0.00000       0.00000       0.00000       0.00000       0.00000       0.00000       0.00000       0.00000       0.00000       0.00000       0.00000       0.00000       0.00000
   2  13 2082.0452    0.7154  0.5825 11.7190  0.0000  0.0245   0.0246   0.0567    0.1177   0.0000   418.9129       7.61667     -0.927905       2.82423       0.00000       0.00000       0.00000       0.00000       0.00000       0.00000       0.00000       0.00000       0.00000       0.00000       0.00000       0.00000       0.00000       0.00000       0.00000       0.00000       0.00000       0.00000       0.00000       0.00000       0.00000       0.00000       0.00000       0.00000       0.00000       0.00000       0.00000       0.00000       0.00000       0.00000       0.00000       0.00000       15.7808       14.3069       7.69819       3.32888       0.00000       0.00000       0.00000       0.00000       0.00000       0.00000       0.00000       0.00000       0.00000       0.00000       0.00000       0.00000       0.00000       0.00000       0.00000       0.00000       0.00000       0.00000       0.00000       0.00000       0.00000       0.00000       0.00000       0.00000       0.00000       0.00000       0.00000       0.00000       0.00000       0.00000       0.00000       0.00000
   2  14 2217.6481    0.9275  0.6322 12.0296  0.0000  0.0225   0.0297   0.0616    0.1404   0.0000   433.3695      -4.89154       12.7818      0.653229       0.00000       0.00000       0.00000       0.00000       0.00000       0.00000       0.00000       0.00000       0.00000       0.00000       0.00000       0.00000       0.00000       0.00000       0.00000       0.00000       0.00000       0.00000       0.00000       0.00000       0.00000       0.00000       0.00000       0.00000       0.00000       0.00000       0.00000       0.00000       0.00000       0.00000       0.00000       0.00000       16.1336       13.5929       7.81445       2.96487       0.00000       0.00000       0.00000       0.00000       0.00000       0.00000       0.00000       0.00000       0.00000       0.00000       0.00000       0.00000       0.00000       0.00000       0.00000       0.00000       0.00000       0.00000       0.00000       0.00000       0.00000       0.00000       0.00000       0.00000       0.00000       0.00000       0.00000       0.00000       0.00000       0.00000       0.00000       0.00000
   2  16 2485.8848    1.7191  0.8550 12.4706  0.0000  0.0258   0.0484   0.0728    0.3408   0.0000   446.8684      -8.46211      -5.01949       3.61013       0.00000       0.00000       0.00000       0.00000       0.00000       0.00000       0.00000       0.00000       0.00000       0.00000       0.00000       0.00000       0.00000       0.00000       0.00000       0.00000       0.00000       0.00000       0.00000       0.00000       0.00000       0.00000       0.00000       0.00000       0.00000       0.00000       0.00000       0.00000       0.00000       0.00000       0.00000       0.00000       18.1607       15.5213       9.06576       3.46976       0.00000       0.00000       0.00000       0.00000       0.00000       0.00000       0.00000       0.00000       0.00000       0.00000       0.00000       0.00000       0.00000       0.00000       0.00000       0.00000       0.00000       0.00000       0.00000       0.00000       0.00000       0.00000       0.00000       0.00000       0.00000       0.00000       0.00000       0.00000       0.00000       0.00000       0.00000       0.00000
   2  18 2754.5294    2.6855  0.8607 12.8269  0.0000  0.0255   0.0730   0.0704    0.5695   0.0000   441.6820       12.1933       3.21274      -4.41175       0.00000       0.00000       0.00000       0.00000       0.00000       0.00000       0.00000       0.00000       0.00000       0.00000       0.00000       0.00000       0.00000       0.00000       0.00000       0.00000       0.00000       0.00000       0.00000       0.00000       0.00000       0.00000       0.00000       0.00000       0.00000       0.00000       0.00000       0.00000       0.00000       0.00000       0.00000       0.00000       18.9551       15.5936       8.84578       3.24520       0.00000       0.00000       0.00000       0.00000       0.00000       0.00000       0.00000       0.00000       0.00000       0.00000       0.00000       0.00000       0.00000       0.00000       0.00000       0.00000       0.00000       0.00000       0.00000       0.00000       0.00000       0.00000       0.00000       0.00000       0.00000       0.00000       0.00000       0.00000       0.00000       0.00000       0.00000       0.00000
   2  19 2889.6700    3.2673  1.0077  8.1279  0.0000  0.0264   0.0820   0.0783   90.1680   0.0000   428.9987       28.5062       7.69862     -0.854245       0.00000       0.00000       0.00000       0.00000       0.00000       0.00000       0.00000       0.00000       0.00000       0.00000       0.00000       0.00000       0.00000       0.00000       0.00000       0.00000       0.00000       0.00000       0.00000       0.00000       0.00000       0.00000       0.00000       0.00000       0.00000       0.00000       0.00000       0.00000       0.00000       0.00000       0.00000       0.00000       19.8215       15.6588       9.62670       3.20818       0.00000       0.00000       0.00000       0.00000       0.00000       0.00000       0.00000       0.00000       0.00000       0.00000       0.00000       0.00000       0.00000       0.00000       0.00000       0.00000       0.00000       0.00000       0.00000       0.00000       0.00000       0.00000       0.00000       0.00000       0.00000       0.00000       0.00000       0.00000       0.00000       0.00000       0.00000       0.00000
   2  20 3024.7373    3.8970  0.9419 11.7342  0.0000  0.0259   0.1008   0.0698    3.5527   0.0000   422.2305      -4.78145       3.76858      -2.11320       0.00000       0.00000       0.00000       0.00000       0.00000       0.00000       0.00000       0.00000       0.00000       0.00000       0.00000       0.00000       0.00000       0.00000       0.00000       0.00000       0.00000       0.00000       0.00000       0.00000       0.00000       0.00000       0.00000       0.00000       0.00000       0.00000       0.00000       0.00000       0.00000       0.00000       0.00000       0.00000       18.9294       15.6278       9.14571       3.36218       0.00000       0.00000       0.00000       0.00000       0.00000       0.00000       0.00000       0.00000       0.00000       0.00000       0.00000       0.00000       0.00000       0.00000       0.00000       0.00000       0.00000       0.00000       0.00000       0.00000       0.00000       0.00000       0.00000       0.00000       0.00000       0.00000       0.00000       0.00000       0.00000       0.00000       0.00000       0.00000
   2  21 3159.9274    4.0518  1.2517  6.0641  0.0000  0.0303   0.1004   0.0933 1000.0000   0.0000   399.1977       32.9750       1.06761       1.98265       0.00000       0.00000       0.00000       0.00000       0.00000       0.00000       0.00000       0.00000       0.00000       0.00000       0.00000       0.00000       0.00000       0.00000       0.00000       0.00000       0.00000       0.00000       0.00000       0.00000       0.00000       0.00000       0.00000       0.00000       0.00000       0.00000       0.00000       0.00000       0.00000       0.00000       0.00000       0.00000       22.7790       18.1931       10.7782       3.70677       0.00000       0.00000       0.00000       0.00000       0.00000       0.00000       0.00000       0.00000       0.00000       0.00000       0.00000       0.00000       0.00000       0.00000       0.00000       0.00000       0.00000       0.00000       0.00000       0.00000       0.00000       0.00000       0.00000       0.00000       0.00000       0.00000       0.00000       0.00000       0.00000       0.00000       0.00000       0.00000
   2  23 3430.8514    3.1778  2.3222 12.5966  0.0000  0.0425   0.0591   0.1335    0.5906   0.0000   462.3722       17.3270       19.2692       8.30777       0.00000       0.00000       0.00000       0.00000       0.00000       0.00000       0.00000       0.00000       0.00000       0.00000       0.00000       0.00000       0.00000       0.00000       0.00000       0.00000       0.00000       0.00000       0.00000       0.00000       0.00000       0.00000       0.00000       0.00000       0.00000       0.00000       0.00000       0.00000       0.00000       0.00000       0.00000       0.00000       30.7149       25.8470       14.6146       5.59893       0.00000       0.00000       0.00000       0.00000       0.00000       0.00000       0.00000       0.00000       0.00000       0.00000       0.00000       0.00000       0.00000       0.00000       0.00000       0.00000       0.00000       0.00000       0.00000       0.00000       0.00000       0.00000       0.00000       0.00000       0.00000       0.00000       0.00000       0.00000       0.00000       0.00000       0.00000       0.00000
   2  24 3566.8249    2.6380  3.1803 12.7479  0.0000  0.0536   0.0466   0.1707    0.3201   0.0000   483.4461       107.313       5.78228       5.62691       0.00000       0.00000       0.00000       0.00000       0.00000       0.00000       0.00000       0.00000       0.00000       0.00000       0.00000       0.00000       0.00000       0.00000       0.00000       0.00000       0.00000       0.00000       0.00000       0.00000       0.00000       0.00000       0.00000       0.00000       0.00000       0.00000       0.00000       0.00000       0.00000       0.00000       0.00000       0.00000       38.5532       32.2643       18.8818       7.12645       0.00000       0.00000       0.00000       0.00000       0.00000       0.00000       0.00000       0.00000       0.00000       0.00000       0.00000       0.00000       0.00000       0.00000       0.00000       0.00000       0.00000       0.00000       0.00000       0.00000       0.00000       0.00000       0.00000       0.00000       0.00000       0.00000       0.00000       0.00000       0.00000       0.00000       0.00000       0.00000
   3   9 1591.5384    0.2010  0.1139 11.6225  0.0000  0.0116   0.0137   0.0249    0.0336   0.0000   436.8093      -1.97495       5.79151      -2.15164     -0.294161     -0.276566       0.00000       0.00000       0.00000       0.00000       0.00000       0.00000       0.00000       0.00000       0.00000       0.00000       0.00000       0.00000       0.00000       0.00000       0.00000       0.00000       0.00000       0.00000       0.00000       0.00000       0.00000       0.00000       0.00000       0.00000       0.00000       0.00000       0.00000       0.00000       0.00000       0.00000       6.04039       5.28581       4.26638       2.71886       1.14197      0.310090       0.00000       0.00000       0.00000       0.00000       0.00000       0.00000       0.00000       0.00000       0.00000       0.00000       0.00000       0.00000       0.00000       0.00000       0.00000       0.00000       0.00000       0.00000       0.00000       0.00000       0.00000       0.00000       0.00000       0.00000       0.00000       0.00000       0.00000       0.00000       0.00000       0.00000
   3  10 1729.0721    0.3152  0.2424 11.6489  0.0000  0.0156   0.0146   0.0326    0.0429   0.0000   438.1940      -16.7875       6.14691      -1.59655      0.218258      0.662837       0.00000       0.00000       0.00000       0.00000       0.00000       0.00000       0.00000       0.00000       0.00000       0.00000       0.00000       0.00000       0.00000       0.00000       0.00000       0.00000       0.00000       0.00000       0.00000       0.00000       0.00000       0.00000       0.00000       0.00000       0.00000       0.00000       0.00000       0.00000       0.00000       0.00000       8.13757       7.62715       5.51395       3.15771       1.38692      0.413413       0.00000       0.00000       0.00000       0.00000       0.00000       0.00000       0.00000       0.00000       0.00000       0.00000       0.00000       0.00000       0.00000       0.00000       0.00000       0.00000       0.00000       0.00000       0.00000       0.00000       0.00000       0.00000       0.00000       0.00000       0.00000       0.00000       0.00000       0.00000       0.00000       0.00000
   3  11 1865.2180    0.4088  0.3112 11.6866  0.0000  0.0151   0.0165   0.0399    0.0519   0.0000   452.6458       5.36832       6.86652      -1.23418      -4.59236     -0.254479       0.00000       0.00000       0.00000       0.00000       0.00000       0.00000       0.00000       0.00000       0.00000       0.00000       0.00000       0.00000       0.00000       0.00000       0.00000       0.00000       0.00000       0.00000       0.00000       0.00000       0.00000       0.00000       0.00000       0.00000       0.00000       0.00000       0.00000       0.00000       0.00000       0.00000       7.18097       7.28468       5.08495       3.10307       1.35755      0.450034       0.00000       0.00000       0.00000       0.00000       0.00000       0.00000       0.00000       0.00000       0.00000       0.00000       0.00000       0.00000       0.00000       0.00000       0.00000       0.00000       0.00000       0.00000       0.00000       0.00000       0.00000       0.00000       0.00000       0.00000       0.00000       0.00000       0.00000       0.00000       0.00000       0.00000
   3  12 2001.1917    0.5482  0.3962 11.9054  0.0000  0.0159   0.0183   0.0392    0.0601   0.0000   417.9847       2.60269       5.17588      0.723551      -2.90383     -0.656737       0.00000       0.00000       0.00000       0.00000       0.00000       0.00000       0.00000       0.00000       0.00000       0.00000       0.00000       0.00000       0.00000       0.00000       0.00000       0.00000       0.00000       0.00000       0.00000       0.00000       0.00000       0.00000       0.00000       0.00000       0.00000       0.00000       0.00000       0.00000       0.00000       0.00000       7.62246       7.36818       5.78355       3.26753       1.60078      0.455539       0.00000       0.00000       0.00000       0.00000       0.00000       0.00000       0.00000       0.00000       0.00000       0.00000       0.00000       0.00000       0.00000       0.00000       0.00000       0.00000       0.00000       0.00000       0.00000       0.00000       0.00000       0.00000       0.00000       0.00000       0.00000       0.00000       0.00000       0.00000       0.00000       0.00000
   3  13 2137.7259    0.7685  0.6744 11.7399  0.0000  0.0209   0.0212   0.0554    0.1143   0.0000   442.6516       5.49548       24.5543       1.90655       2.12860     0.0963893       0.00000       0.00000       0.00000       0.00000       0.00000       0.00000       0.00000       0.00000       0.00000       0.00000       0.00000       0.00000       0.00000       0.00000       0.00000       0.00000       0.00000       0.00000       0.00000       0.00000       0.00000       0.00000       0.00000       0.00000       0.00000       0.00000       0.00000       0.00000       0.00000       0.00000       10.1294       9.55996       7.43015       4.33173       1.96382      0.565788       0.00000       0.00000       0.00000       0.00000       0.00000       0.00000       0.00000       0.00000       0.00000       0.00000       0.00000       0.00000       0.00000       0.00000       0.00000       0.00000       0.00000       0.00000       0.00000       0.00000       0.00000       0.00000       0.00000       0.00000       0.00000       0.00000       0.00000       0.00000       0.00000       0.00000
   3  14 2273.4144    1.0617  0.7980 12.0647  0.0000  0.0222   0.0271   0.0620    0.1544   0.0000   450.6606       8.18660       8.11242      -5.46096    -0.0960355      0.855267       0.00000       0.00000       0.00000       0.00000       0.00000       0.00000       0.00000       0.00000       0.00000       0.00000       0.00000       0.00000       0.00000       0.00000       0.00000       0.00000       0.00000       0.00000       0.00000       0.00000       0.00000       0.00000       0.00000       0.00000       0.00000       0.00000       0.00000       0.00000       0.00000       0.00000       12.0162       10.8277       8.02549       4.77083       1.99045      0.558903       0.00000       0.00000       0.00000       0.00000       0.00000       0.00000       0.00000       0.00000       0.00000       0.00000       0.00000       0.00000       0.00000       0.00000       0.00000       0.00000       0.00000       0.00000       0.00000       0.00000       0.00000       0.00000       0.00000       0.00000       0.00000       0.00000       0.00000       0.00000       0.00000       0.00000
   3  15 2407.6369    1.5484  0.8545 12.1375  0.0000  0.0212   0.0368   0.0616    0.2554   0.0000   438.6972     -0.823047       10.6262       1.25191       4.51106     -0.412127       0.00000       0.00000       0.00000       0.00000       0.00000       0.00000       0.00000       0.00000       0.00000       0.00000       0.00000       0.00000       0.00000       0.00000       0.00000       0.00000       0.00000       0.00000       0.00000       0.00000       0.00000       0.00000       0.00000       0.00000       0.00000       0.00000       0.00000       0.00000       0.00000       0.00000       10.3760       9.83998       7.50255       4.57408       2.01098      0.598808       0.00000       0.00000       0.00000       0.00000       0.00000       0.00000       0.00000       0.00000       0.00000       0.00000       0.00000       0.00000       0.00000       0.00000       0.00000       0.00000       0.00000       0.00000       0.00000       0.00000       0.00000       0.00000       0.00000       0.00000       0.00000       0.00000       0.00000       0.00000       0.00000       0.00000
   3  16 2541.7068    1.8480  0.8955 13.0122  0.0000  0.0239   0.0439   0.0649    0.1822   0.0000   442.6616       4.82859       4.45709       13.5923      -3.95050     -0.693763       0.00000       0.00000       0.00000       0.00000       0.00000       0.00000       0.00000       0.00000       0.00000       0.00000       0.00000       0.00000       0.00000       0.00000       0.00000       0.00000       0.00000       0.00000       0.00000       0.00000       0.00000       0.00000       0.00000       0.00000       0.00000       0.00000       0.00000       0.00000       0.00000       0.00000       10.6694       10.3676       8.55756       4.84028       2.48984      0.711697       0.00000       0.00000       0.00000       0.00000       0.00000       0.00000       0.00000       0.00000       0.00000       0.00000       0.00000       0.00000       0.00000       0.00000       0.00000       0.00000       0.00000       0.00000       0.00000       0.00000       0.00000       0.00000       0.00000       0.00000       0.00000       0.00000       0.00000       0.00000       0.00000       0.00000
   3  18 2811.4382    3.0780  0.8209 12.6208  0.0000  0.0198   0.0710   0.0549    0.5728   0.0000   427.0720       20.3133       7.78771       8.25854      0.781447     -0.525333       0.00000       0.00000       0.00000       0.00000       0.00000       0.00000       0.00000       0.00000       0.00000       0.00000       0.00000       0.00000       0.00000       0.00000       0.00000       0.00000       0.00000       0.00000       0.00000       0.00000       0.00000       0.00000       0.00000       0.00000       0.00000       0.00000       0.00000       0.00000       0.00000       0.00000       10.0061       9.97076       6.95291       4.27548       1.77486      0.596287       0.00000       0.00000       0.00000       0.00000       0.00000       0.00000       0.00000       0.00000       0.00000       0.00000       0.00000       0.00000       0.00000       0.00000       0.00000       0.00000       0.00000       0.00000       0.00000       0.00000       0.00000       0.00000       0.00000       0.00000       0.00000       0.00000       0.00000       0.00000       0.00000       0.00000
   3  19 2947.0154    3.5775  0.8340 13.6547  0.0000  0.0202   0.0827   0.0565    0.3013   0.0000   405.6676       29.2190       5.14811      -2.39120     -0.225653     -0.365262       0.00000       0.00000       0.00000       0.00000       0.00000       0.00000       0.00000       0.00000       0.00000       0.00000       0.00000       0.00000       0.00000       0.00000       0.00000       0.00000       0.00000       0.00000       0.00000       0.00000       0.00000       0.00000       0.00000       0.00000       0.00000       0.00000       0.00000       0.00000       0.00000       0.00000       10.2131       9.64216       7.28257       4.42708       1.91259      0.571572       0.00000       0.00000       0.00000       0.00000       0.00000       0.00000       0.00000       0.00000       0.00000       0.00000       0.00000       0.00000       0.00000       0.00000       0.00000       0.00000       0.00000       0.00000       0.00000       0.00000       0.00000       0.00000       0.00000       0.00000       0.00000       0.00000       0.00000       0.00000       0.00000       0.00000
   3  20 3082.3447    3.9828  0.9427 13.8161  0.0000  0.0223   0.0889   0.0620    0.3694   0.0000   421.0010       27.9850      -1.71772      0.656329      -3.66183      -1.13075       0.00000       0.00000       0.00000       0.00000       0.00000       0.00000       0.00000       0.00000       0.00000       0.00000       0.00000       0.00000       0.00000       0.00000       0.00000       0.00000       0.00000       0.00000       0.00000       0.00000       0.00000       0.00000       0.00000       0.00000       0.00000       0.00000       0.00000       0.00000       0.00000       0.00000       11.6613       11.2003       8.07548       4.80838       1.99823      0.630545       0.00000       0.00000       0.00000       0.00000       0.00000       0.00000       0.00000       0.00000       0.00000       0.00000       0.00000       0.00000       0.00000       0.00000       0.00000       0.00000       0.00000       0.00000       0.00000       0.00000       0.00000       0.00000       0.00000       0.00000       0.00000       0.00000       0.00000       0.00000       0.00000       0.00000
   3  21 3217.8091    4.0234  1.3413 10.5835  0.0000  0.0263   0.0777   0.0750    8.4086   0.0000   442.2526       36.5686       4.59784       10.7367       2.09777     -0.413603       0.00000       0.00000       0.00000       0.00000       0.00000       0.00000       0.00000       0.00000       0.00000       0.00000       0.00000       0.00000       0.00000       0.00000       0.00000       0.00000       0.00000       0.00000       0.00000       0.00000       0.00000       0.00000       0.00000       0.00000       0.00000       0.00000       0.00000       0.00000       0.00000       0.00000       13.7856       13.3500       9.61499       5.37596       2.47222      0.742851       0.00000       0.00000       0.00000       0.00000       0.00000       0.00000       0.00000       0.00000       0.00000       0.00000       0.00000       0.00000       0.00000       0.00000       0.00000       0.00000       0.00000       0.00000       0.00000       0.00000       0.00000       0.00000       0.00000       0.00000       0.00000       0.00000       0.00000       0.00000       0.00000       0.00000
   3  22 3353.5465    3.3816  1.8736 13.4232  0.0000  0.0332   0.0579   0.0928    0.2658   0.0000   466.4193       53.6686      -12.2327       6.99633       3.55786      -1.91096       0.00000       0.00000       0.00000       0.00000       0.00000       0.00000       0.00000       0.00000       0.00000       0.00000       0.00000       0.00000       0.00000       0.00000       0.00000       0.00000       0.00000       0.00000       0.00000       0.00000       0.00000       0.00000       0.00000       0.00000       0.00000       0.00000       0.00000       0.00000       0.00000       0.00000       16.8031       16.2216       11.9999       7.09172       3.16787      0.965206       0.00000       0.00000       0.00000       0.00000       0.00000       0.00000       0.00000       0.00000       0.00000       0.00000       0.00000       0.00000       0.00000       0.00000       0.00000       0.00000       0.00000       0.00000       0.00000       0.00000       0.00000       0.00000       0.00000       0.00000       0.00000       0.00000       0.00000       0.00000       0.00000       0.00000
   3  23 3489.6422    2.9361  2.4619 12.9766 -0.0010  0.0390   0.0435   0.1075    0.2150   0.0000   435.1973       37.8353       26.0556       11.6737       1.51566      -1.24781       0.00000       0.00000       0.00000       0.00000       0.00000       0.00000       0.00000       0.00000       0.00000       0.00000       0.00000       0.00000       0.00000       0.00000       0.00000       0.00000       0.00000       0.00000       0.00000       0.00000       0.00000       0.00000       0.00000       0.00000       0.00000       0.00000       0.00000       0.00000       0.00000       0.00000       18.6990       18.6651       13.5601       8.31374       3.65636       1.17990       0.00000       0.00000       0.00000       0.00000       0.00000       0.00000       0.00000       0.00000       0.00000       0.00000       0.00000       0.00000       0.00000       0.00000       0.00000       0.00000       0.00000       0.00000       0.00000       0.00000       0.00000       0.00000       0.00000       0.00000       0.00000       0.00000       0.00000       0.00000       0.00000       0.00000
   3  24 3626.1639    2.4388  3.6625 12.3810  0.0000  0.0484   0.0303   0.1381    0.1720   0.0000   406.8218       67.8217      -2.07023     -0.582955       2.51078      -1.15825       0.00000       0.00000       0.00000       0.00000       0.00000       0.00000       0.00000       0.00000       0.00000       0.00000       0.00000       0.00000       0.00000       0.00000       0.00000       0.00000       0.00000       0.00000       0.00000       0.00000       0.00000       0.00000       0.00000       0.00000       0.00000       0.00000       0.00000       0.00000       0.00000       0.00000       23.6356       22.9050       17.1860       10.3219       4.63420       1.41624       0.00000       0.00000       0.00000       0.00000       0.00000       0.00000       0.00000       0.00000       0.00000       0.00000       0.00000       0.00000       0.00000       0.00000       0.00000       0.00000       0.00000       0.00000       0.00000       0.00000       0.00000       0.00000       0.00000       0.00000       0.00000       0.00000       0.00000       0.00000       0.00000       0.00000
   3  25 3762.7352    2.0176  5.3725 12.0743 -0.0018  0.0620   0.0218   0.1796    0.1342   0.0000   492.6593      -18.9486       2.84696       3.94775      -1.40785      -5.01894       0.00000       0.00000       0.00000       0.00000       0.00000       0.00000       0.00000       0.00000       0.00000       0.00000       0.00000       0.00000       0.00000       0.00000       0.00000       0.00000       0.00000       0.00000       0.00000       0.00000       0.00000       0.00000       0.00000       0.00000       0.00000       0.00000       0.00000       0.00000       0.00000       0.00000       30.2899       29.7742       22.0726       13.1382       5.99375       1.85134       0.00000       0.00000       0.00000       0.00000       0.00000       0.00000       0.00000       0.00000       0.00000       0.00000       0.00000       0.00000       0.00000       0.00000       0.00000       0.00000       0.00000       0.00000       0.00000       0.00000       0.00000       0.00000       0.00000       0.00000       0.00000       0.00000       0.00000       0.00000       0.00000       0.00000
   4   7 1356.3842    0.1207  0.0415 11.7359  0.0186  0.0081   0.0132   0.0133    0.0261   0.0000   433.9515      -2.81249       6.20460      -2.12845     -0.142794     -0.199609      0.139602    -0.0536478       0.00000       0.00000       0.00000       0.00000       0.00000       0.00000       0.00000       0.00000       0.00000       0.00000       0.00000       0.00000       0.00000       0.00000       0.00000       0.00000       0.00000       0.00000       0.00000       0.00000       0.00000       0.00000       0.00000       0.00000       0.00000       0.00000       0.00000       0.00000       2.26640       3.03845       2.52715       1.65140       1.23489      0.470567      0.254521     0.0760481       0.00000       0.00000       0.00000       0.00000       0.00000       0.00000       0.00000       0.00000       0.00000       0.00000       0.00000       0.00000       0.00000       0.00000       0.00000       0.00000       0.00000       0.00000       0.00000       0.00000       0.00000       0.00000       0.00000       0.00000       0.00000       0.00000       0.00000       0.00000
   4   9 1640.9451    0.2207  0.1150 11.6822 -0.0162  0.0090   0.0135   0.0199    0.0297   0.0000   435.3162      -1.17705       8.28530      -2.24617      -1.80792      0.124367      0.695998     -0.112150       0.00000       0.00000       0.00000       0.00000       0.00000       0.00000       0.00000       0.00000       0.00000       0.00000       0.00000       0.00000       0.00000       0.00000       0.00000       0.00000       0.00000       0.00000       0.00000       0.00000       0.00000       0.00000       0.00000       0.00000       0.00000       0.00000       0.00000       0.00000       3.46909       3.34311       2.84893       2.26045       1.28590      0.663977      0.232812     0.0591421       0.00000       0.00000       0.00000       0.00000       0.00000       0.00000       0.00000       0.00000       0.00000       0.00000       0.00000       0.00000       0.00000       0.00000       0.00000       0.00000       0.00000       0.00000       0.00000       0.00000       0.00000       0.00000       0.00000       0.00000       0.00000       0.00000       0.00000       0.00000
   4  10 1778.0193    0.3271  0.2373 11.6455 -0.0022  0.0135   0.0132   0.0276    0.0359   0.0000   431.7540      -8.80446       2.98345      -4.15056       3.20225     -0.918629     0.0949571    -0.0634352       0.00000       0.00000       0.00000       0.00000       0.00000       0.00000       0.00000       0.00000       0.00000       0.00000       0.00000       0.00000       0.00000       0.00000       0.00000       0.00000       0.00000       0.00000       0.00000       0.00000       0.00000       0.00000       0.00000       0.00000       0.00000       0.00000       0.00000       0.00000       5.32679       4.83527       4.49470       3.35645       1.99134      0.949729      0.338692     0.0749393       0.00000       0.00000       0.00000       0.00000       0.00000       0.00000       0.00000       0.00000       0.00000       0.00000       0.00000       0.00000       0.00000       0.00000       0.00000       0.00000       0.00000       0.00000       0.00000       0.00000       0.00000       0.00000       0.00000       0.00000       0.00000       0.00000       0.00000       0.00000
   4  11 1914.7115    0.5064  0.2947 11.7241 -0.0001  0.0124   0.0183   0.0306    0.0438   0.0000   431.9392      -2.44307       6.63879       1.33955       2.57169      0.585992      0.338073      0.121230       0.00000       0.00000       0.00000       0.00000       0.00000       0.00000       0.00000       0.00000       0.00000       0.00000       0.00000       0.00000       0.00000       0.00000       0.00000       0.00000       0.00000       0.00000       0.00000       0.00000       0.00000       0.00000       0.00000       0.00000       0.00000       0.00000       0.00000       0.00000       4.54509       4.55547       3.88674       2.89065       1.79718      0.800209      0.317126     0.0791686       0.00000       0.00000       0.00000       0.00000       0.00000       0.00000       0.00000       0.00000       0.00000       0.00000       0.00000       0.00000       0.00000       0.00000       0.00000       0.00000       0.00000       0.00000       0.00000       0.00000       0.00000       0.00000       0.00000       0.00000       0.00000       0.00000       0.00000       0.00000
   4  12 2051.6718    0.6722  0.5059 11.6971  0.0015  0.0164   0.0189   0.0419    0.0722   0.0000   431.2135      -5.64400      0.330953       7.76585      -2.52228      0.322732     -0.177805     -0.447017       0.00000       0.00000       0.00000       0.00000       0.00000       0.00000       0.00000       0.00000       0.00000       0.00000       0.00000       0.00000       0.00000       0.00000       0.00000       0.00000       0.00000       0.00000       0.00000       0.00000       0.00000       0.00000       0.00000       0.00000       0.00000       0.00000       0.00000       0.00000       5.76740       5.87504       5.30472       3.68914       2.07763       1.18074      0.428087      0.108779       0.00000       0.00000       0.00000       0.00000       0.00000       0.00000       0.00000       0.00000       0.00000       0.00000       0.00000       0.00000       0.00000       0.00000       0.00000       0.00000       0.00000       0.00000       0.00000       0.00000       0.00000       0.00000       0.00000       0.00000       0.00000       0.00000       0.00000       0.00000
   4  13 2188.2974    0.9173  0.7547 11.5612  0.0001  0.0198   0.0211   0.0510    0.1762   0.0000   439.1489     -0.510712      -4.09247       4.46148      -1.82149    -0.0374019     -0.625205   -0.00282349       0.00000       0.00000       0.00000       0.00000       0.00000       0.00000       0.00000       0.00000       0.00000       0.00000       0.00000       0.00000       0.00000       0.00000       0.00000       0.00000       0.00000       0.00000       0.00000       0.00000       0.00000       0.00000       0.00000       0.00000       0.00000       0.00000       0.00000       0.00000       7.96448       8.38578       6.68892       4.50478       2.50344       1.26343      0.462448      0.122619       0.00000       0.00000       0.00000       0.00000       0.00000       0.00000       0.00000       0.00000       0.00000       0.00000       0.00000       0.00000       0.00000       0.00000       0.00000       0.00000       0.00000       0.00000       0.00000       0.00000       0.00000       0.00000       0.00000       0.00000       0.00000       0.00000       0.00000       0.00000
   4  14 2324.0862    1.2123  0.9293 11.6980 -0.0002  0.0215   0.0253   0.0584    0.2757   0.0000   431.9713       19.2670       1.36113      -5.92454      -1.78108      -1.06763      0.141779     0.0684033       0.00000       0.00000       0.00000       0.00000       0.00000       0.00000       0.00000       0.00000       0.00000       0.00000       0.00000       0.00000       0.00000       0.00000       0.00000       0.00000       0.00000       0.00000       0.00000       0.00000       0.00000       0.00000       0.00000       0.00000       0.00000       0.00000       0.00000       0.00000       8.11864       8.82353       7.17078       4.90825       3.05470       1.35200      0.577193      0.149915       0.00000       0.00000       0.00000       0.00000       0.00000       0.00000       0.00000       0.00000       0.00000       0.00000       0.00000       0.00000       0.00000       0.00000       0.00000       0.00000       0.00000       0.00000       0.00000       0.00000       0.00000       0.00000       0.00000       0.00000       0.00000       0.00000       0.00000       0.00000
   4  15 2458.5333    1.5990  0.9672 12.1159 -0.0020  0.0218   0.0346   0.0599    0.4406   0.0000   437.3793       2.66822       15.3877      -3.07025      0.702327      0.207068      0.470586     -0.104118       0.00000       0.00000       0.00000       0.00000       0.00000       0.00000       0.00000       0.00000       0.00000       0.00000       0.00000       0.00000       0.00000       0.00000       0.00000       0.00000       0.00000       0.00000       0.00000       0.00000       0.00000       0.00000       0.00000       0.00000       0.00000       0.00000       0.00000       0.00000       8.05317       8.76268       7.12929       5.14527       3.13003       1.48049      0.584049      0.156662       0.00000       0.00000       0.00000       0.00000       0.00000       0.00000       0.00000       0.00000       0.00000       0.00000       0.00000       0.00000       0.00000       0.00000       0.00000       0.00000       0.00000       0.00000       0.00000       0.00000       0.00000       0.00000       0.00000       0.00000       0.00000       0.00000       0.00000       0.00000
   4  16 2593.0584    2.0496  0.8650 13.1776 -0.0016  0.0222   0.0454   0.0533    0.2345   0.0000   449.3054       4.02271       5.84127       2.30766       4.03720       1.94310     -0.354526     -0.148040       0.00000       0.00000       0.00000       0.00000       0.00000       0.00000       0.00000       0.00000       0.00000       0.00000       0.00000       0.00000       0.00000       0.00000       0.00000       0.00000       0.00000       0.00000       0.00000       0.00000       0.00000       0.00000       0.00000       0.00000       0.00000       0.00000       0.00000       0.00000       7.86808       9.12116       7.07285       5.14168       3.16753       1.44137      0.594446      0.169849       0.00000       0.00000       0.00000       0.00000       0.00000       0.00000       0.00000       0.00000       0.00000       0.00000       0.00000       0.00000       0.00000       0.00000       0.00000       0.00000       0.00000       0.00000       0.00000       0.00000       0.00000       0.00000       0.00000       0.00000       0.00000       0.00000       0.00000       0.00000
   4  17 2728.4533    2.5366  0.9364 12.9541  0.0022  0.0213   0.0522   0.0576    0.3762   0.0000   438.1307       29.9370       7.65483      -7.18239      -2.06018     -0.126023     -0.730645     -0.135985       0.00000       0.00000       0.00000       0.00000       0.00000       0.00000       0.00000       0.00000       0.00000       0.00000       0.00000       0.00000       0.00000       0.00000       0.00000       0.00000       0.00000       0.00000       0.00000       0.00000       0.00000       0.00000       0.00000       0.00000       0.00000       0.00000       0.00000       0.00000       7.44490       8.49691       6.87829       4.67616       2.86722       1.36391      0.575770      0.155667       0.00000       0.00000       0.00000       0.00000       0.00000       0.00000       0.00000       0.00000       0.00000       0.00000       0.00000       0.00000       0.00000       0.00000       0.00000       0.00000       0.00000       0.00000       0.00000       0.00000       0.00000       0.00000       0.00000       0.00000       0.00000       0.00000       0.00000       0.00000
   4  18 2864.2362    3.4418  0.9211  7.4727  0.0000  0.0197   0.0673   0.0513  101.3897   0.0000   423.1297       28.8343       24.9330       7.57511     -0.146439      -1.43038       0.00000       0.00000       0.00000       0.00000       0.00000       0.00000       0.00000       0.00000       0.00000       0.00000       0.00000       0.00000       0.00000       0.00000       0.00000       0.00000       0.00000       0.00000       0.00000       0.00000       0.00000       0.00000       0.00000       0.00000       0.00000       0.00000       0.00000       0.00000       0.00000       0.00000       7.96946       8.31824       6.73506       4.52206       2.62555       1.24057      0.479813      0.123903       0.00000       0.00000       0.00000       0.00000       0.00000       0.00000       0.00000       0.00000       0.00000       0.00000       0.00000       0.00000       0.00000       0.00000       0.00000       0.00000       0.00000       0.00000       0.00000       0.00000       0.00000       0.00000       0.00000       0.00000       0.00000       0.00000       0.00000       0.00000
   4  19 3000.1905    3.7838  0.8291 14.1600 -0.0011  0.0187   0.0804   0.0507    0.2283   0.0000   436.5100       23.1222      0.615316       2.07982      -2.88027     -0.572676    -0.0611729    -0.0832840       0.00000       0.00000       0.00000       0.00000       0.00000       0.00000       0.00000       0.00000       0.00000       0.00000       0.00000       0.00000       0.00000       0.00000       0.00000       0.00000       0.00000       0.00000       0.00000       0.00000       0.00000       0.00000       0.00000       0.00000       0.00000       0.00000       0.00000       0.00000       7.71231       7.83620       6.40066       4.42571       2.67187       1.19197      0.468386      0.117730       0.00000       0.00000       0.00000       0.00000       0.00000       0.00000       0.00000       0.00000       0.00000       0.00000       0.00000       0.00000       0.00000       0.00000       0.00000       0.00000       0.00000       0.00000       0.00000       0.00000       0.00000       0.00000       0.00000       0.00000       0.00000       0.00000       0.00000       0.00000
   4  21 3271.7975    3.7087  1.3736 13.7880 -0.0006  0.0247   0.0665   0.0700    0.3021   0.0000   447.1356       42.7377       26.6984      -8.03250       1.25710      -1.08863       1.39687     -0.417209       0.00000       0.00000       0.00000       0.00000       0.00000       0.00000       0.00000       0.00000       0.00000       0.00000       0.00000       0.00000       0.00000       0.00000       0.00000       0.00000       0.00000       0.00000       0.00000       0.00000       0.00000       0.00000       0.00000       0.00000       0.00000       0.00000       0.00000       0.00000       9.41418       9.71825       8.14258       5.85935       3.52353       1.66970      0.645137      0.168874       0.00000       0.00000       0.00000       0.00000       0.00000       0.00000       0.00000       0.00000       0.00000       0.00000       0.00000       0.00000       0.00000       0.00000       0.00000       0.00000       0.00000       0.00000       0.00000       0.00000       0.00000       0.00000       0.00000       0.00000       0.00000       0.00000       0.00000       0.00000
   4  22 3408.1824    3.2557  1.9609 13.4884 -0.0011  0.0301   0.0493   0.0874    0.2039   0.0000   440.3391       25.8934      -1.35102      -10.9142      -3.69270      -4.20395       1.14519     -0.270564       0.00000       0.00000       0.00000       0.00000       0.00000       0.00000       0.00000       0.00000       0.00000       0.00000       0.00000       0.00000       0.00000       0.00000       0.00000       0.00000       0.00000       0.00000       0.00000       0.00000       0.00000       0.00000       0.00000       0.00000       0.00000       0.00000       0.00000       0.00000       11.6571       12.2840       10.1386       6.94215       4.11348       1.98483      0.775909      0.201986       0.00000       0.00000       0.00000       0.00000       0.00000       0.00000       0.00000       0.00000       0.00000       0.00000       0.00000       0.00000       0.00000       0.00000       0.00000       0.00000       0.00000       0.00000       0.00000       0.00000       0.00000       0.00000       0.00000       0.00000       0.00000       0.00000       0.00000       0.00000
   4  23 3544.6132    2.7129  2.8367 13.0358  0.0002  0.0380   0.0354   0.1031    0.1526   0.0000   420.1282       41.2644       19.5259       25.0134      0.685757      -5.23594    -0.0230606      0.342797       0.00000       0.00000       0.00000       0.00000       0.00000       0.00000       0.00000       0.00000       0.00000       0.00000       0.00000       0.00000       0.00000       0.00000       0.00000       0.00000       0.00000       0.00000       0.00000       0.00000       0.00000       0.00000       0.00000       0.00000       0.00000       0.00000       0.00000       0.00000       14.5300       15.5554       12.5629       8.88324       5.27598       2.50485      0.975671      0.263919       0.00000       0.00000       0.00000       0.00000       0.00000       0.00000       0.00000       0.00000       0.00000       0.00000       0.00000       0.00000       0.00000       0.00000       0.00000       0.00000       0.00000       0.00000       0.00000       0.00000       0.00000       0.00000       0.00000       0.00000       0.00000       0.00000       0.00000       0.00000
   4  24 3681.5872    2.2455  4.2692 12.3766 -0.0000  0.0476   0.0247   0.1369    0.1378   0.0000   406.5199       58.9088      -14.2480     -0.501066       5.38417      -1.43394       1.33475     -0.416858       0.00000       0.00000       0.00000       0.00000       0.00000       0.00000       0.00000       0.00000       0.00000       0.00000       0.00000       0.00000       0.00000       0.00000       0.00000       0.00000       0.00000       0.00000       0.00000       0.00000       0.00000       0.00000       0.00000       0.00000       0.00000       0.00000       0.00000       0.00000       17.7768       18.7667       15.5712       11.2071       6.59745       3.25979       1.23443      0.329965       0.00000       0.00000       0.00000       0.00000       0.00000       0.00000       0.00000       0.00000       0.00000       0.00000       0.00000       0.00000       0.00000       0.00000       0.00000       0.00000       0.00000       0.00000       0.00000       0.00000       0.00000       0.00000       0.00000       0.00000       0.00000       0.00000       0.00000       0.00000
   4  25 3818.9490    1.8930  5.7093 11.9500  0.0006  0.0590   0.0186   0.1599    0.1229   0.0000   441.5296       42.2163      -20.5334      0.372157       2.46985      -3.94050       3.18728    -0.0561314       0.00000       0.00000       0.00000       0.00000       0.00000       0.00000       0.00000       0.00000       0.00000       0.00000       0.00000       0.00000       0.00000       0.00000       0.00000       0.00000       0.00000       0.00000       0.00000       0.00000       0.00000       0.00000       0.00000       0.00000       0.00000       0.00000       0.00000       0.00000       21.6534       23.4794       19.3444       13.5479       8.07014       3.97408       1.55969      0.414637       0.00000       0.00000       0.00000       0.00000       0.00000       0.00000       0.00000       0.00000       0.00000       0.00000       0.00000       0.00000       0.00000       0.00000       0.00000       0.00000       0.00000       0.00000       0.00000       0.00000       0.00000       0.00000       0.00000       0.00000       0.00000       0.00000       0.00000       0.00000
   4  26 3956.2579    1.5596  7.4940 11.8488 -0.0001  0.0712   0.0149   0.2096    0.0951   0.0000   389.0260       28.5231       63.7829       21.2616      -2.01325      -1.90932      -2.36220     -0.196611       0.00000       0.00000       0.00000       0.00000       0.00000       0.00000       0.00000       0.00000       0.00000       0.00000       0.00000       0.00000       0.00000       0.00000       0.00000       0.00000       0.00000       0.00000       0.00000       0.00000       0.00000       0.00000       0.00000       0.00000       0.00000       0.00000       0.00000       0.00000       26.7012       28.2702       23.6651       16.6546       9.93074       4.84918       1.89561      0.494142       0.00000       0.00000       0.00000       0.00000       0.00000       0.00000       0.00000       0.00000       0.00000       0.00000       0.00000       0.00000       0.00000       0.00000       0.00000       0.00000       0.00000       0.00000       0.00000       0.00000       0.00000       0.00000       0.00000       0.00000       0.00000       0.00000       0.00000       0.00000
   5   8 1545.2868    0.1884  0.0903 11.6210 -0.0047  0.0090   0.0126   0.0164    0.0257   0.0000   432.7619      -3.28417       5.99637      -2.39883      -1.78894     -0.563075      0.280175     0.0789002    -0.0697191     0.0108282       0.00000       0.00000       0.00000       0.00000       0.00000       0.00000       0.00000       0.00000       0.00000       0.00000       0.00000       0.00000       0.00000       0.00000       0.00000       0.00000       0.00000       0.00000       0.00000       0.00000       0.00000       0.00000       0.00000       0.00000       0.00000       0.00000       2.47081       2.68991       2.93471       1.80441       1.36890      0.920006      0.382523      0.210671     0.0757433     0.0142920       0.00000       0.00000       0.00000       0.00000       0.00000       0.00000       0.00000       0.00000       0.00000       0.00000       0.00000       0.00000       0.00000       0.00000       0.00000       0.00000       0.00000       0.00000       0.00000       0.00000       0.00000       0.00000       0.00000       0.00000       0.00000       0.00000
   5  10 1823.3937    0.3600  0.2836 11.5938 -0.0002  0.0115   0.0119   0.0283    0.0352   0.0000   442.5150      -1.87953       15.9426      -4.74363       2.58844     -0.480523     -0.592769      0.217611     0.0203513   -0.00562027       0.00000       0.00000       0.00000       0.00000       0.00000       0.00000       0.00000       0.00000       0.00000       0.00000       0.00000       0.00000       0.00000       0.00000       0.00000       0.00000       0.00000       0.00000       0.00000       0.00000       0.00000       0.00000       0.00000       0.00000       0.00000       0.00000       3.69766       3.88162       3.61881       2.62688       1.78974       1.03892      0.544275      0.233700     0.0798123     0.0166809       0.00000       0.00000       0.00000       0.00000       0.00000       0.00000       0.00000       0.00000       0.00000       0.00000       0.00000       0.00000       0.00000       0.00000       0.00000       0.00000       0.00000       0.00000       0.00000       0.00000       0.00000       0.00000       0.00000       0.00000       0.00000       0.00000
   5  11 1960.5861    0.5193  0.3591 11.8033 -0.0071  0.0136   0.0158   0.0304    0.0443   0.0000   439.9886       3.76907       8.86192       4.57084      0.652689     -0.249269       1.23025     -0.508748      0.101912    -0.0479024       0.00000       0.00000       0.00000       0.00000       0.00000       0.00000       0.00000       0.00000       0.00000       0.00000       0.00000       0.00000       0.00000       0.00000       0.00000       0.00000       0.00000       0.00000       0.00000       0.00000       0.00000       0.00000       0.00000       0.00000       0.00000       0.00000       4.19687       4.75970       3.97052       3.08834       2.08196       1.27721      0.536004      0.266861     0.0837194     0.0221991       0.00000       0.00000       0.00000       0.00000       0.00000       0.00000       0.00000       0.00000       0.00000       0.00000       0.00000       0.00000       0.00000       0.00000       0.00000       0.00000       0.00000       0.00000       0.00000       0.00000       0.00000       0.00000       0.00000       0.00000       0.00000       0.00000
   5  12 2098.4273    0.7327  0.6026 11.7709  0.0001  0.0163   0.0169   0.0400    0.0699   0.0000   441.7090      -4.81106       19.3032     -0.754180      -1.02368       1.02061     0.0657950     -0.302110      0.143164   0.000364569       0.00000       0.00000       0.00000       0.00000       0.00000       0.00000       0.00000       0.00000       0.00000       0.00000       0.00000       0.00000       0.00000       0.00000       0.00000       0.00000       0.00000       0.00000       0.00000       0.00000       0.00000       0.00000       0.00000       0.00000       0.00000       0.00000       4.90326       5.57552       4.90640       3.64078       2.45923       1.42239      0.732459      0.314762      0.110939     0.0254716       0.00000       0.00000       0.00000       0.00000       0.00000       0.00000       0.00000       0.00000       0.00000       0.00000       0.00000       0.00000       0.00000       0.00000       0.00000       0.00000       0.00000       0.00000       0.00000       0.00000       0.00000       0.00000       0.00000       0.00000       0.00000       0.00000
   5  13 2235.3419    0.9681  0.8054 11.7548 -0.0010  0.0180   0.0190   0.0469    0.1127   0.0000   431.2332       3.51231       7.66631       7.99973    -0.0798324      0.319563    -0.0146574      0.153946     -0.237065     0.0234159       0.00000       0.00000       0.00000       0.00000       0.00000       0.00000       0.00000       0.00000       0.00000       0.00000       0.00000       0.00000       0.00000       0.00000       0.00000       0.00000       0.00000       0.00000       0.00000       0.00000       0.00000       0.00000       0.00000       0.00000       0.00000       0.00000       5.32540       5.85899       5.13362       4.09325       2.84422       1.67110      0.836928      0.352632      0.121224     0.0287876       0.00000       0.00000       0.00000       0.00000       0.00000       0.00000       0.00000       0.00000       0.00000       0.00000       0.00000       0.00000       0.00000       0.00000       0.00000       0.00000       0.00000       0.00000       0.00000       0.00000       0.00000       0.00000       0.00000       0.00000       0.00000       0.00000
   5  14 2371.0885    1.3697  0.8235 12.0167 -0.0002  0.0173   0.0259   0.0451    0.1575   0.0000   433.1673       9.41415       3.58873       5.85024       2.64680     -0.870593     -0.754767     -0.185423     0.0299637    -0.0271165       0.00000       0.00000       0.00000       0.00000       0.00000       0.00000       0.00000       0.00000       0.00000       0.00000       0.00000       0.00000       0.00000       0.00000       0.00000       0.00000       0.00000       0.00000       0.00000       0.00000       0.00000       0.00000       0.00000       0.00000       0.00000       0.00000       5.26544       5.39900       5.01272       3.89997       2.93282       1.72858      0.801363      0.357476      0.121904     0.0259837       0.00000       0.00000       0.00000       0.00000       0.00000       0.00000       0.00000       0.00000       0.00000       0.00000       0.00000       0.00000       0.00000       0.00000       0.00000       0.00000       0.00000       0.00000       0.00000       0.00000       0.00000       0.00000       0.00000       0.00000       0.00000       0.00000
   5  15 2506.0762    1.8043  0.8994 12.5561 -0.0007  0.0177   0.0337   0.0481    0.1791   0.0000   432.0601      0.916846       2.03500      -2.83778     -0.910002      -2.34416      0.223541    -0.0495514     -0.154826   -0.00271335       0.00000       0.00000       0.00000       0.00000       0.00000       0.00000       0.00000       0.00000       0.00000       0.00000       0.00000       0.00000       0.00000       0.00000       0.00000       0.00000       0.00000       0.00000       0.00000       0.00000       0.00000       0.00000       0.00000       0.00000       0.00000       0.00000       5.67118       5.97887       5.60565       4.17737       2.76721       1.63678      0.860840      0.368010      0.121756     0.0259853       0.00000       0.00000       0.00000       0.00000       0.00000       0.00000       0.00000       0.00000       0.00000       0.00000       0.00000       0.00000       0.00000       0.00000       0.00000       0.00000       0.00000       0.00000       0.00000       0.00000       0.00000       0.00000       0.00000       0.00000       0.00000       0.00000
   5  16 2641.2140    2.2781  0.8414 12.7457 -0.0002  0.0172   0.0428   0.0431    0.2456   0.0000   436.8954       13.1409       12.0601       1.13308      0.734872      -2.47993      0.261443      0.340386    -0.0169855    -0.0228849       0.00000       0.00000       0.00000       0.00000       0.00000       0.00000       0.00000       0.00000       0.00000       0.00000       0.00000       0.00000       0.00000       0.00000       0.00000       0.00000       0.00000       0.00000       0.00000       0.00000       0.00000       0.00000       0.00000       0.00000       0.00000       0.00000       5.36639       5.83542       5.29517       4.00278       2.73995       1.62950      0.809240      0.357271      0.120756     0.0268732       0.00000       0.00000       0.00000       0.00000       0.00000       0.00000       0.00000       0.00000       0.00000       0.00000       0.00000       0.00000       0.00000       0.00000       0.00000       0.00000       0.00000       0.00000       0.00000       0.00000       0.00000       0.00000       0.00000       0.00000       0.00000       0.00000
   5  17 2777.3339    2.8435  1.0183  5.4212  0.0000  0.0193   0.0488   0.0501  515.5647   0.0000   440.6773       8.76869       4.48841       1.47570      -1.50036      -2.12515       0.00000       0.00000       0.00000       0.00000       0.00000       0.00000       0.00000       0.00000       0.00000       0.00000       0.00000       0.00000       0.00000       0.00000       0.00000       0.00000       0.00000       0.00000       0.00000       0.00000       0.00000       0.00000       0.00000       0.00000       0.00000       0.00000       0.00000       0.00000       0.00000       0.00000       6.10283       6.48117       5.96926       4.49375       3.08775       1.81339      0.935425      0.397466      0.134273     0.0284168       0.00000       0.00000       0.00000       0.00000       0.00000       0.00000       0.00000       0.00000       0.00000       0.00000       0.00000       0.00000       0.00000       0.00000       0.00000       0.00000       0.00000       0.00000       0.00000       0.00000       0.00000       0.00000       0.00000       0.00000       0.00000       0.00000
   5  18 2913.7752    3.5803  0.8054 13.3912  0.0008  0.0171   0.0703   0.0448    0.3738   0.0000   438.7119       18.7715       13.0621      -3.04594       2.06111      -2.55664     -0.696944     0.0140760      0.128272   -0.00931744       0.00000       0.00000       0.00000       0.00000       0.00000       0.00000       0.00000       0.00000       0.00000       0.00000       0.00000       0.00000       0.00000       0.00000       0.00000       0.00000       0.00000       0.00000       0.00000       0.00000       0.00000       0.00000       0.00000       0.00000       0.00000       0.00000       5.13740       5.68150       4.88411       4.06381       2.76177       1.63701      0.846474      0.343645      0.116627     0.0286731       0.00000       0.00000       0.00000       0.00000       0.00000       0.00000       0.00000       0.00000       0.00000       0.00000       0.00000       0.00000       0.00000       0.00000       0.00000       0.00000       0.00000       0.00000       0.00000       0.00000       0.00000       0.00000       0.00000       0.00000       0.00000       0.00000
   5  19 3050.0304    3.8925  0.9556 13.6703 -0.0039  0.0193   0.0763   0.0511    0.5600   0.0000   437.6021       20.7512       20.2457       1.14208       3.21584      -2.32451      0.513744      0.112207     0.0668215    -0.0624135       0.00000       0.00000       0.00000       0.00000       0.00000       0.00000       0.00000       0.00000       0.00000       0.00000       0.00000       0.00000       0.00000       0.00000       0.00000       0.00000       0.00000       0.00000       0.00000       0.00000       0.00000       0.00000       0.00000       0.00000       0.00000       0.00000       5.92610       6.54573       5.95093       4.52173       3.08996       1.80578      0.955635      0.402556      0.139803     0.0311464       0.00000       0.00000       0.00000       0.00000       0.00000       0.00000       0.00000       0.00000       0.00000       0.00000       0.00000       0.00000       0.00000       0.00000       0.00000       0.00000       0.00000       0.00000       0.00000       0.00000       0.00000       0.00000       0.00000       0.00000       0.00000       0.00000
   5  20 3186.2604    3.8487  1.1649 13.9375 -0.0012  0.0224   0.0746   0.0634    0.5005   0.0000   433.3313       23.7323       11.9854      -2.99331    -0.0722663      -4.69097      0.498790     0.0176043    -0.0870090    -0.0404682       0.00000       0.00000       0.00000       0.00000       0.00000       0.00000       0.00000       0.00000       0.00000       0.00000       0.00000       0.00000       0.00000       0.00000       0.00000       0.00000       0.00000       0.00000       0.00000       0.00000       0.00000       0.00000       0.00000       0.00000       0.00000       0.00000       6.56271       7.55919       6.72121       5.22477       3.40168       2.12564       1.04571      0.488199      0.157353     0.0382810       0.00000       0.00000       0.00000       0.00000       0.00000       0.00000       0.00000       0.00000       0.00000       0.00000       0.00000       0.00000       0.00000       0.00000       0.00000       0.00000       0.00000       0.00000       0.00000       0.00000       0.00000       0.00000       0.00000       0.00000       0.00000       0.00000
   5  21 3322.6747    3.6796  1.6694  5.0827  0.0000  0.0271   0.0536   0.0682 1000.0000   0.0000   452.9458       29.4879       29.0951      -2.11571      -4.60839      -5.20827       0.00000       0.00000       0.00000       0.00000       0.00000       0.00000       0.00000       0.00000       0.00000       0.00000       0.00000       0.00000       0.00000       0.00000       0.00000       0.00000       0.00000       0.00000       0.00000       0.00000       0.00000       0.00000       0.00000       0.00000       0.00000       0.00000       0.00000       0.00000       0.00000       0.00000       8.57633       9.21671       8.19292       6.33984       4.34804       2.50079       1.30707      0.530222      0.182187     0.0408541       0.00000       0.00000       0.00000       0.00000       0.00000       0.00000       0.00000       0.00000       0.00000       0.00000       0.00000       0.00000       0.00000       0.00000       0.00000       0.00000       0.00000       0.00000       0.00000       0.00000       0.00000       0.00000       0.00000       0.00000       0.00000       0.00000
   5  22 3459.4774    3.0103  2.3110 13.1307  0.0006  0.0322   0.0395   0.0865    0.2307   0.0000   426.9900       58.4176      -4.86759      -8.50045      -4.65088      -3.34147      -2.51403      -1.18744      0.243746     0.0107989       0.00000       0.00000       0.00000       0.00000       0.00000       0.00000       0.00000       0.00000       0.00000       0.00000       0.00000       0.00000       0.00000       0.00000       0.00000       0.00000       0.00000       0.00000       0.00000       0.00000       0.00000       0.00000       0.00000       0.00000       0.00000       0.00000       9.73640       10.7385       9.12322       7.69166       5.38072       3.21035       1.58548      0.661132      0.221343     0.0539645       0.00000       0.00000       0.00000       0.00000       0.00000       0.00000       0.00000       0.00000       0.00000       0.00000       0.00000       0.00000       0.00000       0.00000       0.00000       0.00000       0.00000       0.00000       0.00000       0.00000       0.00000       0.00000       0.00000       0.00000       0.00000       0.00000
   5  23 3596.6476    2.5229  3.4268 12.5078 -0.0000  0.0395   0.0273   0.1053    0.1844   0.0000   448.4107       44.3464       8.63995       1.40197       2.97117      -9.44168       1.99048     -0.628925      0.459681     -0.128705       0.00000       0.00000       0.00000       0.00000       0.00000       0.00000       0.00000       0.00000       0.00000       0.00000       0.00000       0.00000       0.00000       0.00000       0.00000       0.00000       0.00000       0.00000       0.00000       0.00000       0.00000       0.00000       0.00000       0.00000       0.00000       0.00000       11.7194       13.1439       11.6786       9.32879       6.45828       3.91770       1.92416      0.857232      0.288842     0.0671411       0.00000       0.00000       0.00000       0.00000       0.00000       0.00000       0.00000       0.00000       0.00000       0.00000       0.00000       0.00000       0.00000       0.00000       0.00000       0.00000       0.00000       0.00000       0.00000       0.00000       0.00000       0.00000       0.00000       0.00000       0.00000       0.00000
   5  24 3733.8774    2.1038  5.0721 11.9904  0.0024  0.0492   0.0189   0.1383    0.1283   0.0000   446.2865       44.1367      -2.50457      -5.11754     -0.759226       3.91608       1.25630      -1.47090     -0.187369    -0.0111894       0.00000       0.00000       0.00000       0.00000       0.00000       0.00000       0.00000       0.00000       0.00000       0.00000       0.00000       0.00000       0.00000       0.00000       0.00000       0.00000       0.00000       0.00000       0.00000       0.00000       0.00000       0.00000       0.00000       0.00000       0.00000       0.00000       14.4830       16.8127       14.8297       11.5499       7.75746       4.60134       2.43240       1.03999      0.362131     0.0851400       0.00000       0.00000       0.00000       0.00000       0.00000       0.00000       0.00000       0.00000       0.00000       0.00000       0.00000       0.00000       0.00000       0.00000       0.00000       0.00000       0.00000       0.00000       0.00000       0.00000       0.00000       0.00000       0.00000       0.00000       0.00000       0.00000
   5  25 3871.6568    1.7510  6.7138 11.8191  0.0001  0.0608   0.0143   0.1667    0.0892   0.0000   458.2136       58.7463       9.32752      -17.9310       3.37311      0.852350      0.349587      -1.01993     -0.390842     0.0184012       0.00000       0.00000       0.00000       0.00000       0.00000       0.00000       0.00000       0.00000       0.00000       0.00000       0.00000       0.00000       0.00000       0.00000       0.00000       0.00000       0.00000       0.00000       0.00000       0.00000       0.00000       0.00000       0.00000       0.00000       0.00000       0.00000       17.8888       20.6176       18.0006       14.2572       10.0541       5.85519       2.97994       1.27286      0.455498      0.106194       0.00000       0.00000       0.00000       0.00000       0.00000       0.00000       0.00000       0.00000       0.00000       0.00000       0.00000       0.00000       0.00000       0.00000       0.00000       0.00000       0.00000       0.00000       0.00000       0.00000       0.00000       0.00000       0.00000       0.00000       0.00000       0.00000
   5  26 4009.5912    1.4812  8.6335 11.5131  0.0002  0.0715   0.0114   0.2056    0.0787   0.0000   402.6481       42.3676      -39.6116      0.132055      -8.01696      -1.88274       2.14003      -2.09838     -0.279182    -0.0168275       0.00000       0.00000       0.00000       0.00000       0.00000       0.00000       0.00000       0.00000       0.00000       0.00000       0.00000       0.00000       0.00000       0.00000       0.00000       0.00000       0.00000       0.00000       0.00000       0.00000       0.00000       0.00000       0.00000       0.00000       0.00000       0.00000       21.8546       24.9250       21.9868       16.9894       11.6471       6.91289       3.44866       1.51719      0.529273      0.121788       0.00000       0.00000       0.00000       0.00000       0.00000       0.00000       0.00000       0.00000       0.00000       0.00000       0.00000       0.00000       0.00000       0.00000       0.00000       0.00000       0.00000       0.00000       0.00000       0.00000       0.00000       0.00000       0.00000       0.00000       0.00000       0.00000
   5  27 4147.6872    1.2334 10.5469 11.5843  0.0007  0.0876   0.0096   0.2527    0.0581   0.0000   456.5035       56.9098      -28.2526       2.86655       17.6113       4.72576       2.33295      -4.32105     -0.311409      0.142816       0.00000       0.00000       0.00000       0.00000       0.00000       0.00000       0.00000       0.00000       0.00000       0.00000       0.00000       0.00000       0.00000       0.00000       0.00000       0.00000       0.00000       0.00000       0.00000       0.00000       0.00000       0.00000       0.00000       0.00000       0.00000       0.00000       25.6217       29.6859       26.3299       20.7438       14.4371       8.65198       4.39396       1.91894      0.673007      0.155371       0.00000       0.00000       0.00000       0.00000       0.00000       0.00000       0.00000       0.00000       0.00000       0.00000       0.00000       0.00000       0.00000       0.00000       0.00000       0.00000       0.00000       0.00000       0.00000       0.00000       0.00000       0.00000       0.00000       0.00000       0.00000       0.00000
   6   8 1587.4642    0.2075  0.0882 11.6768 -0.0016  0.0113   0.0128   0.0149    0.0238   0.0000   434.9758       2.04226       13.0370       2.79543      -1.65220     -0.182601     -0.247742     -0.370141      0.182943    -0.0156812   -0.00128371    0.00201864       0.00000       0.00000       0.00000       0.00000       0.00000       0.00000       0.00000       0.00000       0.00000       0.00000       0.00000       0.00000       0.00000       0.00000       0.00000       0.00000       0.00000       0.00000       0.00000       0.00000       0.00000       0.00000       0.00000       0.00000       3.56631       4.54560       3.97074       2.91429       1.81574       1.05266      0.533351      0.317302      0.136995     0.0566032     0.0174355    0.00420713       0.00000       0.00000       0.00000       0.00000       0.00000       0.00000       0.00000       0.00000       0.00000       0.00000       0.00000       0.00000       0.00000       0.00000       0.00000       0.00000       0.00000       0.00000       0.00000       0.00000       0.00000       0.00000       0.00000       0.00000
   6   9 1727.7404    0.3125  0.1666 11.6121 -0.0020  0.0089   0.0124   0.0174    0.0273   0.0000   436.8270       2.19425       7.20987     -0.923319      0.101495      0.246681     -0.351521      0.226619      0.161826    -0.0724506    -0.0122461   -0.00110296       0.00000       0.00000       0.00000       0.00000       0.00000       0.00000       0.00000       0.00000       0.00000       0.00000       0.00000       0.00000       0.00000       0.00000       0.00000       0.00000       0.00000       0.00000       0.00000       0.00000       0.00000       0.00000       0.00000       0.00000       2.48492       2.60362       2.37230       1.92868       1.57536       1.04647      0.586786      0.281451      0.121585     0.0472501     0.0143537    0.00267273       0.00000       0.00000       0.00000       0.00000       0.00000       0.00000       0.00000       0.00000       0.00000       0.00000       0.00000       0.00000       0.00000       0.00000       0.00000       0.00000       0.00000       0.00000       0.00000       0.00000       0.00000       0.00000       0.00000       0.00000
   6  10 1866.1112    0.4264  0.3255 11.6505 -0.0010  0.0111   0.0123   0.0276    0.0357   0.0000   435.0127       4.25485       8.13982      -1.01900      -1.04344       2.70384     -0.643753      0.701263      0.205663    -0.0134437    0.00999573    0.00397384       0.00000       0.00000       0.00000       0.00000       0.00000       0.00000       0.00000       0.00000       0.00000       0.00000       0.00000       0.00000       0.00000       0.00000       0.00000       0.00000       0.00000       0.00000       0.00000       0.00000       0.00000       0.00000       0.00000       0.00000       3.11529       3.36947       3.10443       2.55699       1.88002       1.23427      0.726991      0.365519      0.167835     0.0609581     0.0184220    0.00380954       0.00000       0.00000       0.00000       0.00000       0.00000       0.00000       0.00000       0.00000       0.00000       0.00000       0.00000       0.00000       0.00000       0.00000       0.00000       0.00000       0.00000       0.00000       0.00000       0.00000       0.00000       0.00000       0.00000       0.00000
   6  11 2004.0538    0.5869  0.4848 11.7069  0.0004  0.0160   0.0141   0.0333    0.0507   0.0000   432.5571      -6.68704       11.2432      -6.07371      0.494750      -1.25344      0.446026    -0.0199395    -0.0921038     0.0543834     0.0388962    0.00382531       0.00000       0.00000       0.00000       0.00000       0.00000       0.00000       0.00000       0.00000       0.00000       0.00000       0.00000       0.00000       0.00000       0.00000       0.00000       0.00000       0.00000       0.00000       0.00000       0.00000       0.00000       0.00000       0.00000       0.00000       3.59015       4.59356       3.53115       3.65361       2.26530       1.86767      0.889215      0.565562      0.202406      0.101050     0.0220776    0.00738542       0.00000       0.00000       0.00000       0.00000       0.00000       0.00000       0.00000       0.00000       0.00000       0.00000       0.00000       0.00000       0.00000       0.00000       0.00000       0.00000       0.00000       0.00000       0.00000       0.00000       0.00000       0.00000       0.00000       0.00000
   6  12 2142.4859    0.8042  0.6258 11.8208 -0.0007  0.0143   0.0165   0.0371    0.0654   0.0000   438.6910      0.560439       8.99580      -7.23277      -3.36208      0.632000      0.380587      -1.20000      0.105505     0.0220787    -0.0167903    0.00320444       0.00000       0.00000       0.00000       0.00000       0.00000       0.00000       0.00000       0.00000       0.00000       0.00000       0.00000       0.00000       0.00000       0.00000       0.00000       0.00000       0.00000       0.00000       0.00000       0.00000       0.00000       0.00000       0.00000       0.00000       3.63153       4.02588       3.94866       3.09802       2.33872       1.60116      0.916526      0.478196      0.222959     0.0885023     0.0264307    0.00516091       0.00000       0.00000       0.00000       0.00000       0.00000       0.00000       0.00000       0.00000       0.00000       0.00000       0.00000       0.00000       0.00000       0.00000       0.00000       0.00000       0.00000       0.00000       0.00000       0.00000       0.00000       0.00000       0.00000       0.00000
   6  13 2279.8251    1.0848  0.8223 12.0300  0.0003  0.0162   0.0196   0.0427    0.0931   0.0000   431.0219       7.49745       8.26280    -0.0338040       1.58367      0.167704     -0.571471      0.218800    -0.0547173    -0.0635356    -0.0479532   0.000134912       0.00000       0.00000       0.00000       0.00000       0.00000       0.00000       0.00000       0.00000       0.00000       0.00000       0.00000       0.00000       0.00000       0.00000       0.00000       0.00000       0.00000       0.00000       0.00000       0.00000       0.00000       0.00000       0.00000       0.00000       4.17415       4.66009       4.46046       3.61234       2.65159       1.71616       1.02119      0.565373      0.242523     0.0956821     0.0289198    0.00584339       0.00000       0.00000       0.00000       0.00000       0.00000       0.00000       0.00000       0.00000       0.00000       0.00000       0.00000       0.00000       0.00000       0.00000       0.00000       0.00000       0.00000       0.00000       0.00000       0.00000       0.00000       0.00000       0.00000       0.00000
   6  14 2415.5286    1.4588  1.0035 12.0634 -0.0013  0.0181   0.0236   0.0460    0.1544   0.0000   434.2617       3.04508       9.71118       4.32658      -1.86393       2.88011     -0.996834     -0.507887     0.0474257    -0.0501472     0.0398765   -0.00480272       0.00000       0.00000       0.00000       0.00000       0.00000       0.00000       0.00000       0.00000       0.00000       0.00000       0.00000       0.00000       0.00000       0.00000       0.00000       0.00000       0.00000       0.00000       0.00000       0.00000       0.00000       0.00000       0.00000       0.00000       4.64924       5.19692       4.69628       3.97417       3.10455       2.07764       1.22104      0.598862      0.277677      0.103320     0.0325781    0.00697061       0.00000       0.00000       0.00000       0.00000       0.00000       0.00000       0.00000       0.00000       0.00000       0.00000       0.00000       0.00000       0.00000       0.00000       0.00000       0.00000       0.00000       0.00000       0.00000       0.00000       0.00000       0.00000       0.00000       0.00000
   6  15 2551.0985    1.9162  0.9246 12.8716  0.0007  0.0168   0.0325   0.0458    0.1299   0.0000   435.5696       9.36410       12.8892      -1.48168       4.36793       1.10910     -0.112243     -0.109743      0.135092      0.184204   -0.00848964    -0.0140892       0.00000       0.00000       0.00000       0.00000       0.00000       0.00000       0.00000       0.00000       0.00000       0.00000       0.00000       0.00000       0.00000       0.00000       0.00000       0.00000       0.00000       0.00000       0.00000       0.00000       0.00000       0.00000       0.00000       0.00000       4.19706       4.77360       4.65915       3.65266       2.77476       1.82962       1.05933      0.578887      0.252621      0.104353     0.0321326    0.00641449       0.00000       0.00000       0.00000       0.00000       0.00000       0.00000       0.00000       0.00000       0.00000       0.00000       0.00000       0.00000       0.00000       0.00000       0.00000       0.00000       0.00000       0.00000       0.00000       0.00000       0.00000       0.00000       0.00000       0.00000
   6  16 2687.0869    2.4296  0.8408 13.3670 -0.0010  0.0160   0.0423   0.0407    0.1256   0.0000   438.6734       10.9768       22.9263       3.20961      -1.69673      -6.02141      0.471152     -0.211116    -0.0135709     -0.100967    -0.0149291   -0.00433546       0.00000       0.00000       0.00000       0.00000       0.00000       0.00000       0.00000       0.00000       0.00000       0.00000       0.00000       0.00000       0.00000       0.00000       0.00000       0.00000       0.00000       0.00000       0.00000       0.00000       0.00000       0.00000       0.00000       0.00000       4.10441       4.59543       4.28949       3.63224       2.60295       1.84343       1.02954      0.548301      0.246614     0.0991941     0.0277219    0.00623228       0.00000       0.00000       0.00000       0.00000       0.00000       0.00000       0.00000       0.00000       0.00000       0.00000       0.00000       0.00000       0.00000       0.00000       0.00000       0.00000       0.00000       0.00000       0.00000       0.00000       0.00000       0.00000       0.00000       0.00000
   6  17 2823.7746    3.0003  0.8840 13.3594 -0.0021  0.0161   0.0503   0.0413    0.1897   0.0000   434.9713       12.9872       2.40616       2.40138      -4.53218      0.865722      -1.82502     -0.506645      0.362630     -0.153252    -0.0513622   -0.00114234       0.00000       0.00000       0.00000       0.00000       0.00000       0.00000       0.00000       0.00000       0.00000       0.00000       0.00000       0.00000       0.00000       0.00000       0.00000       0.00000       0.00000       0.00000       0.00000       0.00000       0.00000       0.00000       0.00000       0.00000       4.17603       4.91379       4.42086       3.73907       2.58310       1.78309      0.998921      0.546968      0.237256     0.0972765     0.0275243    0.00645495       0.00000       0.00000       0.00000       0.00000       0.00000       0.00000       0.00000       0.00000       0.00000       0.00000       0.00000       0.00000       0.00000       0.00000       0.00000       0.00000       0.00000       0.00000       0.00000       0.00000       0.00000       0.00000       0.00000       0.00000
   6  18 2960.7285    3.6383  0.8959 13.5762 -0.0016  0.0156   0.0618   0.0415    0.2365   0.0000   438.2367       10.3801       10.1810       3.41529      0.396321      -4.00902      0.796728      -1.25909      0.268138    -0.0938393     0.0119021  -0.000484521       0.00000       0.00000       0.00000       0.00000       0.00000       0.00000       0.00000       0.00000       0.00000       0.00000       0.00000       0.00000       0.00000       0.00000       0.00000       0.00000       0.00000       0.00000       0.00000       0.00000       0.00000       0.00000       0.00000       0.00000       4.22614       4.53778       4.31449       3.58231       2.63766       1.74769       1.03348      0.537777      0.242782     0.0908708     0.0268495    0.00545333       0.00000       0.00000       0.00000       0.00000       0.00000       0.00000       0.00000       0.00000       0.00000       0.00000       0.00000       0.00000       0.00000       0.00000       0.00000       0.00000       0.00000       0.00000       0.00000       0.00000       0.00000       0.00000       0.00000       0.00000
   6  19 3097.3397    3.7561  1.0805 14.2791 -0.0007  0.0189   0.0617   0.0496    0.1793   0.0000   428.9942       19.6715       13.8574       12.0272      -2.46780      -6.28875     -0.633190     -0.857800     -0.124473     0.0120624     0.0131117    -0.0119969       0.00000       0.00000       0.00000       0.00000       0.00000       0.00000       0.00000       0.00000       0.00000       0.00000       0.00000       0.00000       0.00000       0.00000       0.00000       0.00000       0.00000       0.00000       0.00000       0.00000       0.00000       0.00000       0.00000       0.00000       4.90715       5.46689       5.11017       4.37742       3.14914       2.04572       1.26370      0.670270      0.304502      0.110845     0.0337356    0.00731909       0.00000       0.00000       0.00000       0.00000       0.00000       0.00000       0.00000       0.00000       0.00000       0.00000       0.00000       0.00000       0.00000       0.00000       0.00000       0.00000       0.00000       0.00000       0.00000       0.00000       0.00000       0.00000       0.00000       0.00000
   6  20 3234.0576    3.8245  1.2798 13.7864 -0.0017  0.0201   0.0573   0.0554    0.2905   0.0000   441.9077       30.7125       1.91970       4.00302       3.69136      -4.05693      0.110969     -0.541864     -0.431581     -0.307769    -0.0189859    -0.0112307       0.00000       0.00000       0.00000       0.00000       0.00000       0.00000       0.00000       0.00000       0.00000       0.00000       0.00000       0.00000       0.00000       0.00000       0.00000       0.00000       0.00000       0.00000       0.00000       0.00000       0.00000       0.00000       0.00000       0.00000       5.28201       6.14477       5.60970       4.62396       3.35366       2.20773       1.29045      0.675283      0.306825      0.118454     0.0361625    0.00780470       0.00000       0.00000       0.00000       0.00000       0.00000       0.00000       0.00000       0.00000       0.00000       0.00000       0.00000       0.00000       0.00000       0.00000       0.00000       0.00000       0.00000       0.00000       0.00000       0.00000       0.00000       0.00000       0.00000       0.00000
   6  21 3371.0515    3.3375  2.0895 12.3952 -0.0013  0.0264   0.0383   0.0715    0.4390   0.0000   446.8141       29.5014       7.32148      0.826737      -1.56017      -4.34404      -1.74765     -0.213652      0.236474     -0.284309     0.0493721   0.000156074       0.00000       0.00000       0.00000       0.00000       0.00000       0.00000       0.00000       0.00000       0.00000       0.00000       0.00000       0.00000       0.00000       0.00000       0.00000       0.00000       0.00000       0.00000       0.00000       0.00000       0.00000       0.00000       0.00000       0.00000       6.99171       7.89312       7.40005       6.16351       4.43951       2.93349       1.72812      0.940257      0.408413      0.161080     0.0481114     0.0100190       0.00000       0.00000       0.00000       0.00000       0.00000       0.00000       0.00000       0.00000       0.00000       0.00000       0.00000       0.00000       0.00000       0.00000       0.00000       0.00000       0.00000       0.00000       0.00000       0.00000       0.00000       0.00000       0.00000       0.00000
   6  22 3508.3853    2.8693  2.8364 12.3423  0.0004  0.0317   0.0294   0.0881    0.2562   0.0000   438.4084       28.9192      -5.46642       4.93398       3.48277      -11.1352      -1.59129      -1.09687      0.900883    -0.0562980    -0.0183098    -0.0185633       0.00000       0.00000       0.00000       0.00000       0.00000       0.00000       0.00000       0.00000       0.00000       0.00000       0.00000       0.00000       0.00000       0.00000       0.00000       0.00000       0.00000       0.00000       0.00000       0.00000       0.00000       0.00000       0.00000       0.00000       8.23656       9.40882       8.78359       7.32878       5.36310       3.60830       2.10740       1.12135      0.505686      0.198867     0.0592845     0.0124400       0.00000       0.00000       0.00000       0.00000       0.00000       0.00000       0.00000       0.00000       0.00000       0.00000       0.00000       0.00000       0.00000       0.00000       0.00000       0.00000       0.00000       0.00000       0.00000       0.00000       0.00000       0.00000       0.00000       0.00000
   6  23 3646.0920    2.3609  3.9693 12.3804  0.0005  0.0397   0.0214   0.1084    0.1238   0.0000   439.0903       26.3287      -1.54354      -6.34123      -11.6036      -6.14764       3.98767      -1.20555     -0.866047     -0.306073    -0.0796170    -0.0484624       0.00000       0.00000       0.00000       0.00000       0.00000       0.00000       0.00000       0.00000       0.00000       0.00000       0.00000       0.00000       0.00000       0.00000       0.00000       0.00000       0.00000       0.00000       0.00000       0.00000       0.00000       0.00000       0.00000       0.00000       10.3481       12.1852       11.4467       9.39031       6.65476       4.52933       2.62196       1.40365      0.647598      0.259318     0.0768923     0.0161959       0.00000       0.00000       0.00000       0.00000       0.00000       0.00000       0.00000       0.00000       0.00000       0.00000       0.00000       0.00000       0.00000       0.00000       0.00000       0.00000       0.00000       0.00000       0.00000       0.00000       0.00000       0.00000       0.00000       0.00000
   6  24 3783.9021    1.9672  5.6450 11.9941 -0.0007  0.0497   0.0156   0.1368    0.0938   0.0000   416.5759       26.8117       7.04972      0.546624      -1.12413      -11.6568      -1.20833       3.00507     -0.462185     -0.578252    -0.0679692   -0.00794184       0.00000       0.00000       0.00000       0.00000       0.00000       0.00000       0.00000       0.00000       0.00000       0.00000       0.00000       0.00000       0.00000       0.00000       0.00000       0.00000       0.00000       0.00000       0.00000       0.00000       0.00000       0.00000       0.00000       0.00000       12.4455       14.6428       13.8220       11.3918       8.48643       5.73237       3.35511       1.78595      0.815401      0.325826      0.101083     0.0207811       0.00000       0.00000       0.00000       0.00000       0.00000       0.00000       0.00000       0.00000       0.00000       0.00000       0.00000       0.00000       0.00000       0.00000       0.00000       0.00000       0.00000       0.00000       0.00000       0.00000       0.00000       0.00000       0.00000       0.00000
   6  25 3922.0242    1.6698  7.3251 11.7038 -0.0004  0.0588   0.0118   0.1654    0.0724   0.0000   445.2442       32.7696      -22.7250      -7.09473       14.1868      -8.07709      -2.33783       1.17893      0.613519     -0.134431  -6.03987e-05    -0.0259114       0.00000       0.00000       0.00000       0.00000       0.00000       0.00000       0.00000       0.00000       0.00000       0.00000       0.00000       0.00000       0.00000       0.00000       0.00000       0.00000       0.00000       0.00000       0.00000       0.00000       0.00000       0.00000       0.00000       0.00000       14.4809       17.4550       16.0680       13.6267       9.99130       6.75242       3.99064       2.11117      0.976511      0.384007      0.118538     0.0254478       0.00000       0.00000       0.00000       0.00000       0.00000       0.00000       0.00000       0.00000       0.00000       0.00000       0.00000       0.00000       0.00000       0.00000       0.00000       0.00000       0.00000       0.00000       0.00000       0.00000       0.00000       0.00000       0.00000       0.00000
   6  26 4060.6613    1.3929  9.2030 11.5668 -0.0001  0.0708   0.0095   0.2041    0.0570   0.0000   420.6924       43.6430      -8.63105       9.90289      -2.91612       9.26914       1.58577      -3.24386       2.98866    -0.0859130      0.108391    -0.0133344       0.00000       0.00000       0.00000       0.00000       0.00000       0.00000       0.00000       0.00000       0.00000       0.00000       0.00000       0.00000       0.00000       0.00000       0.00000       0.00000       0.00000       0.00000       0.00000       0.00000       0.00000       0.00000       0.00000       0.00000       17.5987       20.8864       19.5718       16.2951       12.2278       8.10977       4.89195       2.53578       1.19172      0.459181      0.146630     0.0300148       0.00000       0.00000       0.00000       0.00000       0.00000       0.00000       0.00000       0.00000       0.00000       0.00000       0.00000       0.00000       0.00000       0.00000       0.00000       0.00000       0.00000       0.00000       0.00000       0.00000       0.00000       0.00000       0.00000       0.00000
   6  27 4199.2686    1.1522 11.3842 11.5206 -0.0012  0.0868   0.0079   0.2550    0.0459   0.0000   462.4722       50.0373      -22.1515      -11.8453       17.2551      -8.54483       9.43917       4.80639     0.0988465      0.383924      0.111681    -0.0712856       0.00000       0.00000       0.00000       0.00000       0.00000       0.00000       0.00000       0.00000       0.00000       0.00000       0.00000       0.00000       0.00000       0.00000       0.00000       0.00000       0.00000       0.00000       0.00000       0.00000       0.00000       0.00000       0.00000       0.00000       21.4469       25.4898       23.7038       20.1205       15.0276       9.99791       6.08113       3.18913       1.48004      0.570351      0.179209     0.0370893       0.00000       0.00000       0.00000       0.00000       0.00000       0.00000       0.00000       0.00000       0.00000       0.00000       0.00000       0.00000       0.00000       0.00000       0.00000       0.00000       0.00000       0.00000       0.00000       0.00000       0.00000       0.00000       0.00000       0.00000
   7   8 1627.5298    0.2190  0.1071 11.6643 -0.0033  0.0072   0.0108   0.0139    0.0227   0.0000   436.3302     -0.538334       9.58642       2.29472      -1.11331      0.797499      0.253878      0.304714     -0.171610    -0.0518461    -0.0601408     0.0115534   -0.00550885  -0.000350437       0.00000       0.00000       0.00000       0.00000       0.00000       0.00000       0.00000       0.00000       0.00000       0.00000       0.00000       0.00000       0.00000       0.00000       0.00000       0.00000       0.00000       0.00000       0.00000       0.00000       0.00000       0.00000       1.47867       1.90161       1.63027       1.55386       1.10617      0.870559      0.514009      0.329750      0.158795     0.0817601     0.0311489     0.0119357    0.00323346   0.000779859       0.00000       0.00000       0.00000       0.00000       0.00000       0.00000       0.00000       0.00000       0.00000       0.00000       0.00000       0.00000       0.00000       0.00000       0.00000       0.00000       0.00000       0.00000       0.00000       0.00000       0.00000       0.00000
   7   9 1767.6575    0.3272  0.2017 11.7154 -0.0012  0.0094   0.0110   0.0189    0.0268   0.0000   438.8463      -4.56322       15.3507       3.42830      -4.83783      0.436639       1.00522      0.357322     -0.343523    -0.0475153    0.00613557     0.0190000    0.00163591   0.000613147       0.00000       0.00000       0.00000       0.00000       0.00000       0.00000       0.00000       0.00000       0.00000       0.00000       0.00000       0.00000       0.00000       0.00000       0.00000       0.00000       0.00000       0.00000       0.00000       0.00000       0.00000       0.00000       2.09603       2.57035       2.37686       1.88923       1.64545       1.13498      0.756000      0.424963      0.202288      0.107992     0.0397595     0.0155869    0.00489194   0.000863873       0.00000       0.00000       0.00000       0.00000       0.00000       0.00000       0.00000       0.00000       0.00000       0.00000       0.00000       0.00000       0.00000       0.00000       0.00000       0.00000       0.00000       0.00000       0.00000       0.00000       0.00000       0.00000
   7  10 1906.8362    0.4649  0.3682 11.6642 -0.0028  0.0122   0.0116   0.0253    0.0360   0.0000   436.5254      -2.24493       8.99788      -2.08871      0.467677      -1.94217      0.746431     -0.357951      0.252959    -0.0809906     0.0219204    -0.0294067    0.00767704   0.000402156       0.00000       0.00000       0.00000       0.00000       0.00000       0.00000       0.00000       0.00000       0.00000       0.00000       0.00000       0.00000       0.00000       0.00000       0.00000       0.00000       0.00000       0.00000       0.00000       0.00000       0.00000       0.00000       2.65015       3.20557       2.80620       2.48959       2.09430       1.48998       1.00653      0.553731      0.285051      0.135433     0.0550031     0.0187919    0.00591164    0.00119240       0.00000       0.00000       0.00000       0.00000       0.00000       0.00000       0.00000       0.00000       0.00000       0.00000       0.00000       0.00000       0.00000       0.00000       0.00000       0.00000       0.00000       0.00000       0.00000       0.00000       0.00000       0.00000
   7  11 2045.8500    0.6692  0.4796 11.7144 -0.0042  0.0122   0.0144   0.0285    0.0491   0.0000   436.0335      -2.79687       12.9220       2.95363       3.60240     -0.141198      0.223577     -0.713233     -0.154680     0.0211654     0.0259040    0.00593460   -0.00784359    0.00227690       0.00000       0.00000       0.00000       0.00000       0.00000       0.00000       0.00000       0.00000       0.00000       0.00000       0.00000       0.00000       0.00000       0.00000       0.00000       0.00000       0.00000       0.00000       0.00000       0.00000       0.00000       0.00000       2.53662       3.12654       2.87233       2.68221       1.90517       1.41975      0.903763      0.550207      0.296776      0.142143     0.0589976     0.0206439    0.00548832    0.00126571       0.00000       0.00000       0.00000       0.00000       0.00000       0.00000       0.00000       0.00000       0.00000       0.00000       0.00000       0.00000       0.00000       0.00000       0.00000       0.00000       0.00000       0.00000       0.00000       0.00000       0.00000       0.00000
   7  12 2184.5589    0.8835  0.6255 11.9996 -0.0001  0.0132   0.0166   0.0341    0.0634   0.0000   440.8908       7.64451       12.2795     -0.613417       1.94478      -3.61589     -0.667095     -0.378586     -0.155153     -0.197475     0.0434438     0.0126922    0.00272267    0.00289480       0.00000       0.00000       0.00000       0.00000       0.00000       0.00000       0.00000       0.00000       0.00000       0.00000       0.00000       0.00000       0.00000       0.00000       0.00000       0.00000       0.00000       0.00000       0.00000       0.00000       0.00000       0.00000       2.84079       3.19108       3.16529       2.76218       2.16566       1.53592       1.01640      0.609079      0.323480      0.158602     0.0635567     0.0222143    0.00616745    0.00117252       0.00000       0.00000       0.00000       0.00000       0.00000       0.00000       0.00000       0.00000       0.00000       0.00000       0.00000       0.00000       0.00000       0.00000       0.00000       0.00000       0.00000       0.00000       0.00000       0.00000       0.00000       0.00000
   7  13 2322.1644    1.1886  0.7909 12.3399 -0.0002  0.0152   0.0199   0.0372    0.0816   0.0000   435.3754       2.94692       9.00511      -4.20348      -6.71235     -0.170397      0.398252     -0.774360     -0.216602     -0.200091     0.0428085    -0.0134024   -0.00434020   -0.00241159       0.00000       0.00000       0.00000       0.00000       0.00000       0.00000       0.00000       0.00000       0.00000       0.00000       0.00000       0.00000       0.00000       0.00000       0.00000       0.00000       0.00000       0.00000       0.00000       0.00000       0.00000       0.00000       3.30170       3.87676       3.67798       3.36686       2.44364       1.81382       1.20363      0.679916      0.378607      0.179109     0.0778017     0.0251465    0.00695889    0.00148915       0.00000       0.00000       0.00000       0.00000       0.00000       0.00000       0.00000       0.00000       0.00000       0.00000       0.00000       0.00000       0.00000       0.00000       0.00000       0.00000       0.00000       0.00000       0.00000       0.00000       0.00000       0.00000
   7  14 2458.2129    1.5866  0.9277 12.4112  0.0020  0.0167   0.0249   0.0412    0.1230   0.0000   436.8218      -2.88181       14.5158      0.365062      0.108989    -0.0732977     -0.687045     -0.262238      0.106815     0.0452283    -0.0659718     0.0485083     0.0172931    0.00190353       0.00000       0.00000       0.00000       0.00000       0.00000       0.00000       0.00000       0.00000       0.00000       0.00000       0.00000       0.00000       0.00000       0.00000       0.00000       0.00000       0.00000       0.00000       0.00000       0.00000       0.00000       0.00000       3.68353       4.30488       4.03022       3.53843       2.77012       1.97860       1.28596      0.756713      0.391196      0.192038     0.0759937     0.0270945    0.00764005    0.00152780       0.00000       0.00000       0.00000       0.00000       0.00000       0.00000       0.00000       0.00000       0.00000       0.00000       0.00000       0.00000       0.00000       0.00000       0.00000       0.00000       0.00000       0.00000       0.00000       0.00000       0.00000       0.00000
   7  15 2594.3079    2.0167  0.9838 12.8443 -0.0013  0.0166   0.0309   0.0421    0.1373   0.0000   432.5754       1.21132       7.66004       4.08395       4.15291      -4.11184      -2.92835      -1.28438      0.134788     -0.202906    -0.0711927    -0.0283732   -0.00484982  -0.000885777       0.00000       0.00000       0.00000       0.00000       0.00000       0.00000       0.00000       0.00000       0.00000       0.00000       0.00000       0.00000       0.00000       0.00000       0.00000       0.00000       0.00000       0.00000       0.00000       0.00000       0.00000       0.00000       3.79945       4.36576       4.18916       3.60688       2.81840       2.02899       1.27989      0.783593      0.401397      0.192854     0.0768121     0.0281923    0.00753231    0.00148554       0.00000       0.00000       0.00000       0.00000       0.00000       0.00000       0.00000       0.00000       0.00000       0.00000       0.00000       0.00000       0.00000       0.00000       0.00000       0.00000       0.00000       0.00000       0.00000       0.00000       0.00000       0.00000
   7  16 2731.1774    2.6713  0.8925 13.3985 -0.0014  0.0154   0.0418   0.0389    0.1338   0.0000   432.4719       14.0228       14.3704      -3.39167      -1.85830       2.15499      -1.31134      0.754526    -0.0400932     -0.329470      0.105696    -0.0310667   -0.00284019   0.000866560       0.00000       0.00000       0.00000       0.00000       0.00000       0.00000       0.00000       0.00000       0.00000       0.00000       0.00000       0.00000       0.00000       0.00000       0.00000       0.00000       0.00000       0.00000       0.00000       0.00000       0.00000       0.00000       3.47990       4.17809       3.92572       3.36972       2.57444       1.85450       1.20774      0.681579      0.363770      0.173722     0.0737305     0.0253801    0.00723513    0.00146476       0.00000       0.00000       0.00000       0.00000       0.00000       0.00000       0.00000       0.00000       0.00000       0.00000       0.00000       0.00000       0.00000       0.00000       0.00000       0.00000       0.00000       0.00000       0.00000       0.00000       0.00000       0.00000
   7  17 2868.3781    3.2585  0.8087 14.0216  0.0007  0.0143   0.0527   0.0372    0.1104   0.0000   432.6568       9.88969       7.87399       2.06080      0.559307      0.855773     -0.411612    -0.0317949    -0.0510645     -0.168364    -0.0642051     0.0140592   0.000774637   0.000629453       0.00000       0.00000       0.00000       0.00000       0.00000       0.00000       0.00000       0.00000       0.00000       0.00000       0.00000       0.00000       0.00000       0.00000       0.00000       0.00000       0.00000       0.00000       0.00000       0.00000       0.00000       0.00000       3.33637       3.67044       3.47698       3.12752       2.40507       1.82769       1.17014      0.680959      0.346688      0.170180     0.0680511     0.0236998    0.00607221    0.00126105       0.00000       0.00000       0.00000       0.00000       0.00000       0.00000       0.00000       0.00000       0.00000       0.00000       0.00000       0.00000       0.00000       0.00000       0.00000       0.00000       0.00000       0.00000       0.00000       0.00000       0.00000       0.00000
   7  18 3005.6919    3.6632  0.8794 14.2912 -0.0034  0.0152   0.0587   0.0396    0.1235   0.0000   443.5772       15.6472       3.04971       2.52750     -0.366677     -0.859389     -0.684987     0.0242038     -0.476503     -0.440206     0.0891682   0.000588236    0.00475755   -0.00301992       0.00000       0.00000       0.00000       0.00000       0.00000       0.00000       0.00000       0.00000       0.00000       0.00000       0.00000       0.00000       0.00000       0.00000       0.00000       0.00000       0.00000       0.00000       0.00000       0.00000       0.00000       0.00000       3.51806       3.94654       3.77664       3.26879       2.61191       1.90223       1.24484      0.712722      0.366056      0.179487     0.0716707     0.0250509    0.00697575    0.00133811       0.00000       0.00000       0.00000       0.00000       0.00000       0.00000       0.00000       0.00000       0.00000       0.00000       0.00000       0.00000       0.00000       0.00000       0.00000       0.00000       0.00000       0.00000       0.00000       0.00000       0.00000       0.00000
   7  19 3142.8789    3.8908  1.0531 14.3365 -0.0032  0.0165   0.0588   0.0477    0.1419   0.0000   430.6892       14.7223       8.44520       9.75880    -0.0303219      -2.83238     0.0534590     -0.966788    -0.0860698     0.0164262     0.0528216   -0.00852087    0.00899025   -0.00181071       0.00000       0.00000       0.00000       0.00000       0.00000       0.00000       0.00000       0.00000       0.00000       0.00000       0.00000       0.00000       0.00000       0.00000       0.00000       0.00000       0.00000       0.00000       0.00000       0.00000       0.00000       0.00000       3.68854       4.53954       4.12797       3.68609       2.71580       2.03214       1.27915      0.747554      0.380917      0.191468     0.0770786     0.0277750    0.00753859    0.00167639       0.00000       0.00000       0.00000       0.00000       0.00000       0.00000       0.00000       0.00000       0.00000       0.00000       0.00000       0.00000       0.00000       0.00000       0.00000       0.00000       0.00000       0.00000       0.00000       0.00000       0.00000       0.00000
   7  20 3279.9851    3.5760  1.4869 14.0331 -0.0017  0.0204   0.0473   0.0552    0.1307   0.0000   440.9576       18.6122       6.92797       7.08921      -2.83172      -7.67351     -0.455942      -2.67522     0.0441634     -0.219940     -0.124269     0.0535168    0.00744736   -0.00172283       0.00000       0.00000       0.00000       0.00000       0.00000       0.00000       0.00000       0.00000       0.00000       0.00000       0.00000       0.00000       0.00000       0.00000       0.00000       0.00000       0.00000       0.00000       0.00000       0.00000       0.00000       0.00000       4.69434       5.37559       5.12774       4.40931       3.47794       2.53666       1.61400      0.951307      0.496721      0.231825     0.0965058     0.0343777    0.00944348    0.00184368       0.00000       0.00000       0.00000       0.00000       0.00000       0.00000       0.00000       0.00000       0.00000       0.00000       0.00000       0.00000       0.00000       0.00000       0.00000       0.00000       0.00000       0.00000       0.00000       0.00000       0.00000       0.00000
   7  21 3417.5328    3.1261  2.0372 13.5138 -0.0006  0.0244   0.0362   0.0660    0.1290   0.0000   424.9150       24.1959       9.03722       11.9418     -0.251004      -5.03927      0.866180      -1.02247      0.464659     -0.164863     0.0501856    0.00178910  -0.000708235   -0.00231031       0.00000       0.00000       0.00000       0.00000       0.00000       0.00000       0.00000       0.00000       0.00000       0.00000       0.00000       0.00000       0.00000       0.00000       0.00000       0.00000       0.00000       0.00000       0.00000       0.00000       0.00000       0.00000       5.47489       6.49255       6.04111       5.32603       4.13001       2.98976       1.90471       1.13468      0.590496      0.281882      0.114448     0.0412195     0.0114009    0.00234772       0.00000       0.00000       0.00000       0.00000       0.00000       0.00000       0.00000       0.00000       0.00000       0.00000       0.00000       0.00000       0.00000       0.00000       0.00000       0.00000       0.00000       0.00000       0.00000       0.00000       0.00000       0.00000
   7  22 3555.4420    2.6965  3.1439 12.5689 -0.0008  0.0310   0.0245   0.0820    0.1433   0.0000   445.1079       16.4169       11.1460       7.45203       2.68831      -8.47868      -3.29723      -2.42564     -0.517745     -0.363602      0.193447   -0.00152947    0.00695541   -0.00219008       0.00000       0.00000       0.00000       0.00000       0.00000       0.00000       0.00000       0.00000       0.00000       0.00000       0.00000       0.00000       0.00000       0.00000       0.00000       0.00000       0.00000       0.00000       0.00000       0.00000       0.00000       0.00000       7.07127       8.27895       7.97064       6.91029       5.27082       3.71729       2.44199       1.41875      0.766417      0.362262      0.152581     0.0519720     0.0147236    0.00285740       0.00000       0.00000       0.00000       0.00000       0.00000       0.00000       0.00000       0.00000       0.00000       0.00000       0.00000       0.00000       0.00000       0.00000       0.00000       0.00000       0.00000       0.00000       0.00000       0.00000       0.00000       0.00000
   7  23 3693.6310    2.2206  4.4806 12.1799  0.0001  0.0391   0.0173   0.1066    0.1041   0.0000   451.4145       28.5936     -0.370198       1.99220       3.90551       2.33225      -2.51060      -1.02455      0.551970     0.0232341     0.0497924    -0.0438217   -0.00785924    0.00169342       0.00000       0.00000       0.00000       0.00000       0.00000       0.00000       0.00000       0.00000       0.00000       0.00000       0.00000       0.00000       0.00000       0.00000       0.00000       0.00000       0.00000       0.00000       0.00000       0.00000       0.00000       0.00000       8.61907       10.2096       9.61642       8.50934       6.69803       4.86823       3.18653       1.84613       1.00100      0.460173      0.197928     0.0681873     0.0194825    0.00381854       0.00000       0.00000       0.00000       0.00000       0.00000       0.00000       0.00000       0.00000       0.00000       0.00000       0.00000       0.00000       0.00000       0.00000       0.00000       0.00000       0.00000       0.00000       0.00000       0.00000       0.00000       0.00000
   7  24 3832.0305    1.8710  5.9765 11.9194 -0.0000  0.0485   0.0132   0.1305    0.0774   0.0000   435.0841      -5.07390       3.07589      -3.18977       18.9291     -0.567086       2.18131      -4.88118       2.46163      0.222138     -0.267968    -0.0439222     0.0275825   -0.00444631       0.00000       0.00000       0.00000       0.00000       0.00000       0.00000       0.00000       0.00000       0.00000       0.00000       0.00000       0.00000       0.00000       0.00000       0.00000       0.00000       0.00000       0.00000       0.00000       0.00000       0.00000       0.00000       10.3618       12.6138       12.0919       10.4785       8.31287       5.90851       3.87939       2.30253       1.23298      0.587504      0.246643     0.0882970     0.0255621    0.00486744       0.00000       0.00000       0.00000       0.00000       0.00000       0.00000       0.00000       0.00000       0.00000       0.00000       0.00000       0.00000       0.00000       0.00000       0.00000       0.00000       0.00000       0.00000       0.00000       0.00000       0.00000       0.00000
   7  25 3970.5593    1.5709  8.0766 11.5793 -0.0003  0.0587   0.0099   0.1640    0.0630   0.0000   441.4711       20.9886       44.9534      -24.1469      -11.5053       1.07622       6.58269      -5.21999      -1.40431      -1.60132    -0.0188051     -0.124148   -0.00802590    0.00263487       0.00000       0.00000       0.00000       0.00000       0.00000       0.00000       0.00000       0.00000       0.00000       0.00000       0.00000       0.00000       0.00000       0.00000       0.00000       0.00000       0.00000       0.00000       0.00000       0.00000       0.00000       0.00000       12.6610       15.2721       14.5671       12.8997       10.1392       7.32507       4.72495       2.86058       1.52420      0.721400      0.300392      0.108775     0.0308008    0.00598752       0.00000       0.00000       0.00000       0.00000       0.00000       0.00000       0.00000       0.00000       0.00000       0.00000       0.00000       0.00000       0.00000       0.00000       0.00000       0.00000       0.00000       0.00000       0.00000       0.00000       0.00000       0.00000
   7  26 4109.4348    1.3035  9.8482 11.6332 -0.0006  0.0705   0.0083   0.2055    0.0454   0.0000   443.9736       23.4630       10.8786       19.9931      -5.50253      -6.18797       14.3930      -3.48930     -0.938228      0.454009      0.290958    -0.0994476    -0.0301723  -0.000105727       0.00000       0.00000       0.00000       0.00000       0.00000       0.00000       0.00000       0.00000       0.00000       0.00000       0.00000       0.00000       0.00000       0.00000       0.00000       0.00000       0.00000       0.00000       0.00000       0.00000       0.00000       0.00000       15.2025       18.1925       17.5943       15.4311       12.3076       8.81168       5.85480       3.44842       1.85078      0.889349      0.372211      0.131662     0.0378951    0.00707595       0.00000       0.00000       0.00000       0.00000       0.00000       0.00000       0.00000       0.00000       0.00000       0.00000       0.00000       0.00000       0.00000       0.00000       0.00000       0.00000       0.00000       0.00000       0.00000       0.00000       0.00000       0.00000
   7  27 4248.6294    1.0755 12.2012 11.5615  0.0000  0.0873   0.0069   0.2578    0.0368   0.0000   423.0863       39.6357       37.6589       14.2157      -17.1291      -8.45244      -9.70600      -2.85613      0.672539       1.59837     0.0442812     -0.381994   -0.00141855     0.0120020       0.00000       0.00000       0.00000       0.00000       0.00000       0.00000       0.00000       0.00000       0.00000       0.00000       0.00000       0.00000       0.00000       0.00000       0.00000       0.00000       0.00000       0.00000       0.00000       0.00000       0.00000       0.00000       18.6073       22.3071       21.7526       19.0932       15.1398       11.0427       7.27943       4.34989       2.33272       1.13661      0.472061      0.168865     0.0473127    0.00885697       0.00000       0.00000       0.00000       0.00000       0.00000       0.00000       0.00000       0.00000       0.00000       0.00000       0.00000       0.00000       0.00000       0.00000       0.00000       0.00000       0.00000       0.00000       0.00000       0.00000       0.00000       0.00000
   7  29 4527.6840    0.7430 16.6245 11.6014 -0.0006  0.1407   0.0056   0.4000    0.0278   0.0000   431.4531       105.265       100.478       30.9643      -14.3761      -21.6993       16.0489      -4.20978     -0.632534      -2.41266     -0.451371     -0.322288    -0.0408616     0.0164612       0.00000       0.00000       0.00000       0.00000       0.00000       0.00000       0.00000       0.00000       0.00000       0.00000       0.00000       0.00000       0.00000       0.00000       0.00000       0.00000       0.00000       0.00000       0.00000       0.00000       0.00000       0.00000       29.5050       35.8471       35.5558       30.7869       24.5317       17.8902       11.9650       7.08800       3.84621       1.87947      0.794744      0.280945     0.0789017     0.0143927       0.00000       0.00000       0.00000       0.00000       0.00000       0.00000       0.00000       0.00000       0.00000       0.00000       0.00000       0.00000       0.00000       0.00000       0.00000       0.00000       0.00000       0.00000       0.00000       0.00000       0.00000       0.00000
   8   9 1806.2140    0.3780  0.2660 11.6500 -0.0063  0.0096   0.0111   0.0216    0.0292   0.0000   438.1229     -0.149009       7.24568      -5.29053      -2.98078     -0.736508       1.88003     -0.153391      0.295334      0.122444     -0.105669     0.0582326     0.0266478    0.00393225   -0.00189340  -0.000191049       0.00000       0.00000       0.00000       0.00000       0.00000       0.00000       0.00000       0.00000       0.00000       0.00000       0.00000       0.00000       0.00000       0.00000       0.00000       0.00000       0.00000       0.00000       0.00000       0.00000       1.83056       2.13409       2.04079       2.00149       1.53726       1.19918      0.791607      0.552660      0.314111      0.184354     0.0831877     0.0374600     0.0132604    0.00462838    0.00105933   0.000226886       0.00000       0.00000       0.00000       0.00000       0.00000       0.00000       0.00000       0.00000       0.00000       0.00000       0.00000       0.00000       0.00000       0.00000       0.00000       0.00000       0.00000       0.00000       0.00000       0.00000
   8  10 1946.0740    0.5090  0.4057 11.7059 -0.0000  0.0119   0.0113   0.0257    0.0365   0.0000   433.1615      -1.23980       10.9970      -2.44757       2.00164      -2.87283    -0.0755243     -0.886767     -0.627117     -0.144999     0.0303042    -0.0416441   -0.00838179   -0.00568730  -0.000484693   0.000254197       0.00000       0.00000       0.00000       0.00000       0.00000       0.00000       0.00000       0.00000       0.00000       0.00000       0.00000       0.00000       0.00000       0.00000       0.00000       0.00000       0.00000       0.00000       0.00000       0.00000       2.10330       2.81513       2.43431       2.36890       1.93630       1.39839       1.02227      0.613029      0.413276      0.187063      0.110494     0.0370099     0.0180478    0.00489315    0.00156624   0.000311931       0.00000       0.00000       0.00000       0.00000       0.00000       0.00000       0.00000       0.00000       0.00000       0.00000       0.00000       0.00000       0.00000       0.00000       0.00000       0.00000       0.00000       0.00000       0.00000       0.00000
   8  11 2086.1575    0.7076  0.5182 11.8483 -0.0011  0.0118   0.0139   0.0293    0.0486   0.0000   437.3542       2.91393       13.4490      0.913396       2.53977       2.11808     -0.847507      -1.55598      0.242429     -0.306755      0.144833    -0.0513831     0.0255222    0.00144311   0.000258069   0.000268242       0.00000       0.00000       0.00000       0.00000       0.00000       0.00000       0.00000       0.00000       0.00000       0.00000       0.00000       0.00000       0.00000       0.00000       0.00000       0.00000       0.00000       0.00000       0.00000       0.00000       2.36688       2.83129       2.82082       2.47444       1.90095       1.52642      0.980149      0.632082      0.381437      0.199510     0.0944365     0.0421195     0.0172456    0.00550374    0.00130647   0.000255547       0.00000       0.00000       0.00000       0.00000       0.00000       0.00000       0.00000       0.00000       0.00000       0.00000       0.00000       0.00000       0.00000       0.00000       0.00000       0.00000       0.00000       0.00000       0.00000       0.00000
   8  12 2225.1484    0.9779  0.6697 12.0889 -0.0008  0.0133   0.0170   0.0329    0.0648   0.0000   431.7421       2.22878       13.2303     -0.570882      -2.92642      -1.43478       2.17322      -1.23696     -0.423181     -0.504711    -0.0332455     0.0348574     0.0342800   -0.00378155    0.00420981   6.90743e-05       0.00000       0.00000       0.00000       0.00000       0.00000       0.00000       0.00000       0.00000       0.00000       0.00000       0.00000       0.00000       0.00000       0.00000       0.00000       0.00000       0.00000       0.00000       0.00000       0.00000       2.47960       3.05688       2.96141       2.65647       2.16822       1.59598       1.13352      0.725480      0.418300      0.226560      0.114847     0.0489280     0.0189084    0.00619852    0.00167096   0.000306285       0.00000       0.00000       0.00000       0.00000       0.00000       0.00000       0.00000       0.00000       0.00000       0.00000       0.00000       0.00000       0.00000       0.00000       0.00000       0.00000       0.00000       0.00000       0.00000       0.00000
   8  13 2362.8709    1.3095  0.8504 12.3213 -0.0024  0.0147   0.0203   0.0373    0.0905   0.0000   432.3430       2.61420       5.41251      -3.11254       4.01089      0.542714      0.628674     -0.895781      0.577858      0.216490      0.141949    -0.0531985     0.0109682    0.00926987   -0.00242055  -0.000270551       0.00000       0.00000       0.00000       0.00000       0.00000       0.00000       0.00000       0.00000       0.00000       0.00000       0.00000       0.00000       0.00000       0.00000       0.00000       0.00000       0.00000       0.00000       0.00000       0.00000       2.78464       3.40852       3.15409       2.88317       2.39553       1.87748       1.31899      0.832349      0.482314      0.253746      0.123796     0.0539138     0.0208874    0.00686328    0.00181899   0.000348149       0.00000       0.00000       0.00000       0.00000       0.00000       0.00000       0.00000       0.00000       0.00000       0.00000       0.00000       0.00000       0.00000       0.00000       0.00000       0.00000       0.00000       0.00000       0.00000       0.00000
   8  14 2499.4428    1.7044  0.9563 12.6785  0.0009  0.0148   0.0253   0.0416    0.1076   0.0000   440.8856       5.04120       14.5473       5.81842      -1.35635       2.12411      0.204137     -0.990687     -0.503351      0.418622    -0.0964029    -0.0477694    0.00445510    0.00974099    0.00334521  -0.000758702       0.00000       0.00000       0.00000       0.00000       0.00000       0.00000       0.00000       0.00000       0.00000       0.00000       0.00000       0.00000       0.00000       0.00000       0.00000       0.00000       0.00000       0.00000       0.00000       0.00000       3.10525       3.63412       3.62529       3.17924       2.50024       1.87579       1.29011      0.812248      0.470133      0.254630      0.123612     0.0550811     0.0207964    0.00666746    0.00170047   0.000308518       0.00000       0.00000       0.00000       0.00000       0.00000       0.00000       0.00000       0.00000       0.00000       0.00000       0.00000       0.00000       0.00000       0.00000       0.00000       0.00000       0.00000       0.00000       0.00000       0.00000
   8  15 2636.1657    2.1870  0.9198 13.2058  0.0004  0.0148   0.0319   0.0384    0.1033   0.0000   442.0928       4.63284       12.5840       1.90467      -2.66216     -0.714326     -0.993319      -1.17419      0.640235     -0.373032     -0.110966    -0.0531788     0.0103481    0.00321007  -0.000528531   0.000256614       0.00000       0.00000       0.00000       0.00000       0.00000       0.00000       0.00000       0.00000       0.00000       0.00000       0.00000       0.00000       0.00000       0.00000       0.00000       0.00000       0.00000       0.00000       0.00000       0.00000       2.88792       3.45369       3.38020       2.97698       2.47484       1.86217       1.29037      0.837791      0.479616      0.257948      0.127217     0.0545736     0.0209597    0.00703988    0.00184178   0.000331039       0.00000       0.00000       0.00000       0.00000       0.00000       0.00000       0.00000       0.00000       0.00000       0.00000       0.00000       0.00000       0.00000       0.00000       0.00000       0.00000       0.00000       0.00000       0.00000       0.00000
   8  16 2773.8003    2.7547  0.8575 13.5936 -0.0001  0.0138   0.0412   0.0361    0.1083   0.0000   442.4423       7.83064       7.27007      -4.03049      0.964828      -5.03054       1.04209      0.175205     -0.146265     -0.173279    -0.0583643     0.0311075    0.00320127    0.00469223   0.000519962   9.79254e-05       0.00000       0.00000       0.00000       0.00000       0.00000       0.00000       0.00000       0.00000       0.00000       0.00000       0.00000       0.00000       0.00000       0.00000       0.00000       0.00000       0.00000       0.00000       0.00000       0.00000       2.81747       3.27305       3.24634       2.79629       2.35320       1.75736       1.23372      0.786701      0.440942      0.238757      0.116015     0.0506355     0.0188930    0.00638723    0.00166558   0.000284679       0.00000       0.00000       0.00000       0.00000       0.00000       0.00000       0.00000       0.00000       0.00000       0.00000       0.00000       0.00000       0.00000       0.00000       0.00000       0.00000       0.00000       0.00000       0.00000       0.00000
   8  17 2911.6209    3.4453  0.8351 13.9278 -0.0009  0.0140   0.0516   0.0333    0.1200   0.0000   439.7459       12.5156       13.3063       3.24261      0.189852      -3.17147       1.19586      -1.91889     -0.577860     -0.264944     -0.171592    -0.0744597    0.00908167    -0.0141655    0.00117923  -0.000703486       0.00000       0.00000       0.00000       0.00000       0.00000       0.00000       0.00000       0.00000       0.00000       0.00000       0.00000       0.00000       0.00000       0.00000       0.00000       0.00000       0.00000       0.00000       0.00000       0.00000       2.72654       3.24649       3.15631       2.90982       2.29886       1.73318       1.22619      0.799277      0.440757      0.246119      0.123059     0.0540360     0.0194912    0.00653770    0.00168230   0.000322662       0.00000       0.00000       0.00000       0.00000       0.00000       0.00000       0.00000       0.00000       0.00000       0.00000       0.00000       0.00000       0.00000       0.00000       0.00000       0.00000       0.00000       0.00000       0.00000       0.00000
   8  18 3049.2178    3.8410  0.9664 14.2231 -0.0042  0.0150   0.0553   0.0392    0.1304   0.0000   435.1462       14.2579       10.6447       5.63077     0.0645450     0.0497696     -0.766087      -1.61562       1.48672     -0.537017      0.100199    -0.0752588     0.0115300   -0.00652645   5.88340e-05  -0.000289085       0.00000       0.00000       0.00000       0.00000       0.00000       0.00000       0.00000       0.00000       0.00000       0.00000       0.00000       0.00000       0.00000       0.00000       0.00000       0.00000       0.00000       0.00000       0.00000       0.00000       3.01854       3.45658       3.46525       3.13752       2.49453       1.87680       1.33675      0.857082      0.486096      0.271341      0.131459     0.0593090     0.0212195    0.00694327    0.00176699   0.000322433       0.00000       0.00000       0.00000       0.00000       0.00000       0.00000       0.00000       0.00000       0.00000       0.00000       0.00000       0.00000       0.00000       0.00000       0.00000       0.00000       0.00000       0.00000       0.00000       0.00000
   8  19 3186.8187    3.7917  1.1932 14.5682 -0.0036  0.0176   0.0527   0.0484    0.1128   0.0000   433.9556       17.8205       4.37546      -5.26580      -1.71690      -1.56398      -1.90926      -1.06781     -0.753512     -0.170839    -0.0402236     -0.187669     0.0348345   -0.00418397    0.00338248   0.000497709       0.00000       0.00000       0.00000       0.00000       0.00000       0.00000       0.00000       0.00000       0.00000       0.00000       0.00000       0.00000       0.00000       0.00000       0.00000       0.00000       0.00000       0.00000       0.00000       0.00000       3.56936       4.27056       4.04850       3.61860       3.02901       2.20484       1.59766      0.977598      0.584235      0.303447      0.150761     0.0636559     0.0246530    0.00764396    0.00220098   0.000392088       0.00000       0.00000       0.00000       0.00000       0.00000       0.00000       0.00000       0.00000       0.00000       0.00000       0.00000       0.00000       0.00000       0.00000       0.00000       0.00000       0.00000       0.00000       0.00000       0.00000
   8  20 3324.4522    3.5310  1.6552 13.8708 -0.0009  0.0201   0.0405   0.0552    0.1085   0.0000   436.6916       21.3889       3.80339      -4.88590      -2.43368      -1.42032      0.431335     -0.813925     0.0235689      0.339575     -0.132404     -0.149102     0.0239392   -0.00341217   -0.00357262    0.00117088       0.00000       0.00000       0.00000       0.00000       0.00000       0.00000       0.00000       0.00000       0.00000       0.00000       0.00000       0.00000       0.00000       0.00000       0.00000       0.00000       0.00000       0.00000       0.00000       0.00000       4.07749       4.84754       4.70189       4.18539       3.37264       2.57074       1.79318       1.10887      0.658967      0.345370      0.168600     0.0736798     0.0287601    0.00903232    0.00241197   0.000446808       0.00000       0.00000       0.00000       0.00000       0.00000       0.00000       0.00000       0.00000       0.00000       0.00000       0.00000       0.00000       0.00000       0.00000       0.00000       0.00000       0.00000       0.00000       0.00000       0.00000
   8  21 3462.5341    2.9859  2.3533 13.2381 -0.0020  0.0248   0.0292   0.0648    0.0978   0.0000   428.9855       16.7653       10.9369      -4.41419      -1.02057      -6.25957       2.64684      -3.23198      -1.06661     -0.860064     0.0649268     -0.200467    -0.0838288   -0.00486064  -0.000743325   0.000786669       0.00000       0.00000       0.00000       0.00000       0.00000       0.00000       0.00000       0.00000       0.00000       0.00000       0.00000       0.00000       0.00000       0.00000       0.00000       0.00000       0.00000       0.00000       0.00000       0.00000       4.93945       5.87694       5.77134       5.12319       4.15928       3.10564       2.19567       1.36820      0.812214      0.441037      0.206958     0.0955143     0.0355801     0.0113954    0.00306335   0.000550551       0.00000       0.00000       0.00000       0.00000       0.00000       0.00000       0.00000       0.00000       0.00000       0.00000       0.00000       0.00000       0.00000       0.00000       0.00000       0.00000       0.00000       0.00000       0.00000       0.00000
   8  22 3600.9370    2.4785  3.5121 12.7888 -0.0001  0.0317   0.0208   0.0838    0.0826   0.0000   429.0990       18.0767       16.6475       5.30982       8.74123      -3.89019      -1.15862      -1.60844       1.49346   -0.00874441      0.385955     -0.187708     0.0334355   4.25425e-05   -0.00756182   0.000319769       0.00000       0.00000       0.00000       0.00000       0.00000       0.00000       0.00000       0.00000       0.00000       0.00000       0.00000       0.00000       0.00000       0.00000       0.00000       0.00000       0.00000       0.00000       0.00000       0.00000       6.16749       7.24126       7.09993       6.45145       5.25282       4.09044       2.81045       1.81228       1.07254      0.565952      0.281789      0.119894     0.0472326     0.0153138    0.00392601   0.000725850       0.00000       0.00000       0.00000       0.00000       0.00000       0.00000       0.00000       0.00000       0.00000       0.00000       0.00000       0.00000       0.00000       0.00000       0.00000       0.00000       0.00000       0.00000       0.00000       0.00000
   8  23 3739.5054    2.1134  5.0049 12.1135 -0.0003  0.0393   0.0147   0.1042    0.0814   0.0000   439.8044       20.4391    -0.0916485       8.74982       2.01265      -6.22332      -8.81629      -3.10111       2.33063      -1.60210     -0.233320     0.0667720     0.0457906     0.0307065   -0.00204618   -0.00130875       0.00000       0.00000       0.00000       0.00000       0.00000       0.00000       0.00000       0.00000       0.00000       0.00000       0.00000       0.00000       0.00000       0.00000       0.00000       0.00000       0.00000       0.00000       0.00000       0.00000       7.56193       9.20566       8.99892       8.02575       6.59325       5.02499       3.43753       2.24168       1.30679      0.711554      0.341941      0.151201     0.0576920     0.0195314    0.00506945   0.000922657       0.00000       0.00000       0.00000       0.00000       0.00000       0.00000       0.00000       0.00000       0.00000       0.00000       0.00000       0.00000       0.00000       0.00000       0.00000       0.00000       0.00000       0.00000       0.00000       0.00000
   8  24 3878.3514    1.7579  6.7929 11.8835 -0.0001  0.0487   0.0111   0.1337    0.0605   0.0000   445.3860       26.5647      0.350972       4.85688      -2.96568       4.45025      -5.61517      -4.96854      -1.85904      0.142997     -0.325124     0.0505712      0.114624   -0.00607198   -0.00420881   -0.00125618       0.00000       0.00000       0.00000       0.00000       0.00000       0.00000       0.00000       0.00000       0.00000       0.00000       0.00000       0.00000       0.00000       0.00000       0.00000       0.00000       0.00000       0.00000       0.00000       0.00000       9.45107       11.3409       11.1853       10.0035       8.31317       6.23290       4.38835       2.81115       1.65822      0.895466      0.438781      0.191843     0.0735049     0.0242245    0.00649987    0.00113360       0.00000       0.00000       0.00000       0.00000       0.00000       0.00000       0.00000       0.00000       0.00000       0.00000       0.00000       0.00000       0.00000       0.00000       0.00000       0.00000       0.00000       0.00000       0.00000       0.00000
   8  25 4017.5017    1.4774  8.5089 11.7054 -0.0000  0.0580   0.0089   0.1634    0.0480   0.0000   414.7533       18.1878       36.2557       30.7624      -17.7697      -15.5030       5.38057       4.25326      -1.29407     -0.447496      0.162749    -0.0280718    -0.0154958    -0.0178499    -0.0119279   -0.00102661       0.00000       0.00000       0.00000       0.00000       0.00000       0.00000       0.00000       0.00000       0.00000       0.00000       0.00000       0.00000       0.00000       0.00000       0.00000       0.00000       0.00000       0.00000       0.00000       0.00000       11.1765       13.6022       13.3014       12.0096       9.91630       7.51332       5.24189       3.39597       1.99393       1.08593      0.526980      0.233285     0.0887409     0.0297066    0.00784877    0.00139160       0.00000       0.00000       0.00000       0.00000       0.00000       0.00000       0.00000       0.00000       0.00000       0.00000       0.00000       0.00000       0.00000       0.00000       0.00000       0.00000       0.00000       0.00000       0.00000       0.00000
   8  26 4156.8436    1.2233 10.6633 11.5779 -0.0012  0.0717   0.0073   0.2042    0.0402   0.0000   439.4077       19.6863       7.97811       11.2038       4.15686      -7.93897       1.46577      -1.23241      0.589086      0.293832      0.113163     -0.766180      0.157116     0.0670586    -0.0149721   -0.00190656       0.00000       0.00000       0.00000       0.00000       0.00000       0.00000       0.00000       0.00000       0.00000       0.00000       0.00000       0.00000       0.00000       0.00000       0.00000       0.00000       0.00000       0.00000       0.00000       0.00000       13.7149       16.6779       16.5307       15.0117       12.1956       9.27391       6.47513       4.18346       2.47909       1.33994      0.667949      0.290785      0.112688     0.0371055    0.00975879    0.00173513       0.00000       0.00000       0.00000       0.00000       0.00000       0.00000       0.00000       0.00000       0.00000       0.00000       0.00000       0.00000       0.00000       0.00000       0.00000       0.00000       0.00000       0.00000       0.00000       0.00000
   8  29 4576.2300    0.7014 17.7591 11.6181 -0.0004  0.1454   0.0049   0.4103    0.0233   0.0000   442.5931       53.6925      -2.07350       5.49147       25.1189       36.3776      -16.7528       5.52739      -6.75113      -3.09894       2.06917      -1.14336     -0.292815     0.0150608     0.0220770   -0.00288499       0.00000       0.00000       0.00000       0.00000       0.00000       0.00000       0.00000       0.00000       0.00000       0.00000       0.00000       0.00000       0.00000       0.00000       0.00000       0.00000       0.00000       0.00000       0.00000       0.00000       26.8412       33.2345       32.8318       29.8074       24.9114       19.1816       13.7457       8.94218       5.28701       2.92010       1.44480      0.644727      0.246156     0.0810495     0.0208991    0.00362259       0.00000       0.00000       0.00000       0.00000       0.00000       0.00000       0.00000       0.00000       0.00000       0.00000       0.00000       0.00000       0.00000       0.00000       0.00000       0.00000       0.00000       0.00000       0.00000       0.00000
   9   9 1843.6223    0.4057  0.2770 11.7039 -0.0021  0.0091   0.0105   0.0210    0.0280   0.0000   435.5561      -3.79272       13.5612    -0.0208026      -2.83441     -0.705563      0.113588      0.183065     0.0927615     -0.181618     0.0789933     -0.139611    -0.0317030    0.00249451    0.00164274  -0.000689525   0.000260098   3.92288e-05       0.00000       0.00000       0.00000       0.00000       0.00000       0.00000       0.00000       0.00000       0.00000       0.00000       0.00000       0.00000       0.00000       0.00000       0.00000       0.00000       0.00000       0.00000       1.46188       1.85233       1.87731       1.66089       1.38273       1.12924      0.819709      0.533916      0.363993      0.192170      0.112107     0.0571543     0.0247900     0.0103487    0.00411756    0.00115848   0.000293499   5.05831e-05       0.00000       0.00000       0.00000       0.00000       0.00000       0.00000       0.00000       0.00000       0.00000       0.00000       0.00000       0.00000       0.00000       0.00000       0.00000       0.00000       0.00000       0.00000
   9  10 1984.2104    0.5663  0.4553 11.6436  0.0006  0.0106   0.0111   0.0255    0.0407   0.0000   437.1517       2.70205       9.65451     -0.487014       1.13665      0.571426      -1.78638     -0.272333     -0.427421      0.210916     -0.156691    -0.0252462     0.0114436    0.00891770   0.000927008    0.00103208  -0.000457896   9.69178e-05       0.00000       0.00000       0.00000       0.00000       0.00000       0.00000       0.00000       0.00000       0.00000       0.00000       0.00000       0.00000       0.00000       0.00000       0.00000       0.00000       0.00000       0.00000       1.84453       2.24119       2.23503       2.09447       1.70160       1.36269      0.955907      0.667322      0.409904      0.259929      0.132278     0.0680134     0.0301770     0.0129353    0.00430931    0.00140025   0.000319709   5.94559e-05       0.00000       0.00000       0.00000       0.00000       0.00000       0.00000       0.00000       0.00000       0.00000       0.00000       0.00000       0.00000       0.00000       0.00000       0.00000       0.00000       0.00000       0.00000
   9  11 2125.1185    0.7755  0.5582 11.9540 -0.0005  0.0113   0.0137   0.0288    0.0520   0.0000   437.5423      -5.82630       12.0606      -1.67533     -0.890140       1.92268     -0.204204      -1.25856      0.117274     0.0419487     -0.177396    -0.0698348     0.0184015  -0.000183022   -0.00226303    0.00334802   0.000210788  -4.42695e-05       0.00000       0.00000       0.00000       0.00000       0.00000       0.00000       0.00000       0.00000       0.00000       0.00000       0.00000       0.00000       0.00000       0.00000       0.00000       0.00000       0.00000       0.00000       1.97862       2.42847       2.37544       2.22947       1.78750       1.49201       1.00601      0.710566      0.453937      0.258504      0.144276     0.0703439     0.0315698     0.0126191    0.00484362    0.00145236   0.000325494   6.37379e-05       0.00000       0.00000       0.00000       0.00000       0.00000       0.00000       0.00000       0.00000       0.00000       0.00000       0.00000       0.00000       0.00000       0.00000       0.00000       0.00000       0.00000       0.00000
   9  12 2264.5277    1.0437  0.7862 12.2080 -0.0007  0.0140   0.0161   0.0351    0.0678   0.0000   439.3620       10.9509       9.71435       1.32181       1.00282      -1.00058      0.382516      -1.20149     -0.121098     0.0189358    -0.0345921     0.0917485    -0.0463018   -0.00405598   -0.00575107   -0.00106606  -4.84421e-05   4.64634e-05       0.00000       0.00000       0.00000       0.00000       0.00000       0.00000       0.00000       0.00000       0.00000       0.00000       0.00000       0.00000       0.00000       0.00000       0.00000       0.00000       0.00000       0.00000       2.34560       2.81557       2.77797       2.51828       2.22361       1.74129       1.26205      0.870970      0.566625      0.320777      0.176364     0.0893359     0.0377848     0.0156166    0.00576458    0.00175230   0.000436699   7.36134e-05       0.00000       0.00000       0.00000       0.00000       0.00000       0.00000       0.00000       0.00000       0.00000       0.00000       0.00000       0.00000       0.00000       0.00000       0.00000       0.00000       0.00000       0.00000
   9  13 2402.3069    1.4359  0.8775 12.4237 -0.0023  0.0137   0.0206   0.0359    0.0872   0.0000   438.5743       2.30871       10.8917       4.34647     -0.347823     -0.452257      -2.51308     -0.726757     -0.150367      0.123686     -0.185026    -0.0791751    -0.0422212     0.0186255    0.00287688    0.00230046  -0.000443608  -4.35603e-05       0.00000       0.00000       0.00000       0.00000       0.00000       0.00000       0.00000       0.00000       0.00000       0.00000       0.00000       0.00000       0.00000       0.00000       0.00000       0.00000       0.00000       0.00000       2.40469       2.86541       2.84208       2.65488       2.21743       1.74534       1.26212      0.903097      0.538602      0.320877      0.172893     0.0908242     0.0390948     0.0160729    0.00546836    0.00177999   0.000412631   7.36167e-05       0.00000       0.00000       0.00000       0.00000       0.00000       0.00000       0.00000       0.00000       0.00000       0.00000       0.00000       0.00000       0.00000       0.00000       0.00000       0.00000       0.00000       0.00000
   9  14 2539.5738    1.8807  0.8945 12.9708 -0.0013  0.0136   0.0267   0.0364    0.0934   0.0000   441.0129       6.74487       10.3438       3.13124      -6.06265      -1.23505      -1.29263      -2.15842      0.900751     -0.375729    -0.0236688     -0.137718    -0.0558548    -0.0128740    0.00572062   -0.00133079  -0.000417455  -8.91653e-05       0.00000       0.00000       0.00000       0.00000       0.00000       0.00000       0.00000       0.00000       0.00000       0.00000       0.00000       0.00000       0.00000       0.00000       0.00000       0.00000       0.00000       0.00000       2.49891       2.90926       2.90383       2.66323       2.24452       1.79696       1.31437      0.889211      0.564260      0.327017      0.175985     0.0872917     0.0390801     0.0159574    0.00569428    0.00169263   0.000408619   7.00599e-05       0.00000       0.00000       0.00000       0.00000       0.00000       0.00000       0.00000       0.00000       0.00000       0.00000       0.00000       0.00000       0.00000       0.00000       0.00000       0.00000       0.00000       0.00000
   9  15 2677.0409    2.3981  0.8672 13.2756 -0.0020  0.0133   0.0339   0.0339    0.1011   0.0000   439.4800       1.47526       6.64925       3.31649     -0.110912      -2.24048      0.745190      0.126772     -0.246847     -0.376029     -0.312441     -0.100463     0.0126741     0.0112060   -0.00426417   0.000103434  -0.000613489   2.95449e-05       0.00000       0.00000       0.00000       0.00000       0.00000       0.00000       0.00000       0.00000       0.00000       0.00000       0.00000       0.00000       0.00000       0.00000       0.00000       0.00000       0.00000       0.00000       2.40075       2.80290       2.70778       2.57293       2.17474       1.74292       1.29113      0.870850      0.561342      0.316995      0.176788     0.0848828     0.0387783     0.0150398    0.00556302    0.00159396   0.000404229   7.13890e-05       0.00000       0.00000       0.00000       0.00000       0.00000       0.00000       0.00000       0.00000       0.00000       0.00000       0.00000       0.00000       0.00000       0.00000       0.00000       0.00000       0.00000       0.00000
   9  16 2815.2388    2.9587  0.8501 13.6768 -0.0013  0.0132   0.0420   0.0330    0.1028   0.0000   442.9796       13.0019       9.14013     -0.768613      0.630256     -0.727987      -1.36270     -0.677485       1.04928     -0.481070   -0.00508983     0.0510627     0.0454321   -0.00280948    0.00365107   -0.00189720   0.000152291  -5.38542e-05       0.00000       0.00000       0.00000       0.00000       0.00000       0.00000       0.00000       0.00000       0.00000       0.00000       0.00000       0.00000       0.00000       0.00000       0.00000       0.00000       0.00000       0.00000       2.38237       2.71351       2.71358       2.55777       2.11746       1.69696       1.31129      0.898111      0.539251      0.309438      0.167768     0.0897899     0.0389651     0.0160541    0.00536122    0.00163116   0.000396817   6.83691e-05       0.00000       0.00000       0.00000       0.00000       0.00000       0.00000       0.00000       0.00000       0.00000       0.00000       0.00000       0.00000       0.00000       0.00000       0.00000       0.00000       0.00000       0.00000
   9  17 2953.5900    3.6098  0.8253 14.1878 -0.0025  0.0126   0.0523   0.0336    0.1010   0.0000   437.6253       8.43790       8.97017       1.19918       3.63129      -3.00554      -1.64802     -0.576622      0.838221     -0.359247     -0.163903     -0.175198   -0.00306102    -0.0140350   -0.00101024   0.000413239  -0.000720553   1.07938e-05       0.00000       0.00000       0.00000       0.00000       0.00000       0.00000       0.00000       0.00000       0.00000       0.00000       0.00000       0.00000       0.00000       0.00000       0.00000       0.00000       0.00000       0.00000       2.37840       2.78663       2.79612       2.52729       2.09341       1.69335       1.22959      0.809824      0.520070      0.301340      0.159693     0.0777667     0.0354972     0.0146721    0.00525109    0.00153045   0.000367365   6.31771e-05       0.00000       0.00000       0.00000       0.00000       0.00000       0.00000       0.00000       0.00000       0.00000       0.00000       0.00000       0.00000       0.00000       0.00000       0.00000       0.00000       0.00000       0.00000
   9  18 3091.5812    3.8858  0.8955 14.5225 -0.0016  0.0140   0.0547   0.0351    0.0998   0.0000   437.5780       12.1568       7.19423       1.18487      0.823456      0.137908      -4.30971      -3.52476      0.954977     -0.426728     -0.276162    -0.0440432     0.0669565    0.00219947    0.00555502   8.64063e-05  -3.21292e-06  -6.87358e-05       0.00000       0.00000       0.00000       0.00000       0.00000       0.00000       0.00000       0.00000       0.00000       0.00000       0.00000       0.00000       0.00000       0.00000       0.00000       0.00000       0.00000       0.00000       2.62127       3.05981       3.05401       2.89531       2.33292       1.83840       1.31178      0.902066      0.562861      0.339258      0.178332     0.0916685     0.0393507     0.0165593    0.00556913    0.00170087   0.000393225   7.20937e-05       0.00000       0.00000       0.00000       0.00000       0.00000       0.00000       0.00000       0.00000       0.00000       0.00000       0.00000       0.00000       0.00000       0.00000       0.00000       0.00000       0.00000       0.00000
   9  19 3229.6599    3.7615  1.1731 14.5949 -0.0017  0.0166   0.0489   0.0448    0.1049   0.0000   439.9060       16.8190       12.2125      0.478105       2.57134      0.328988      -1.77537      -2.10311      0.681575      0.219809     -0.127824    -0.0273220    -0.0323294    -0.0101141    0.00703406    0.00254165   0.000659190   4.55610e-05       0.00000       0.00000       0.00000       0.00000       0.00000       0.00000       0.00000       0.00000       0.00000       0.00000       0.00000       0.00000       0.00000       0.00000       0.00000       0.00000       0.00000       0.00000       3.01229       3.47081       3.44367       3.16549       2.70058       2.22031       1.61658       1.08355      0.709516      0.397347      0.220542      0.103712     0.0483236     0.0189780    0.00726284    0.00206887   0.000509406   8.71607e-05       0.00000       0.00000       0.00000       0.00000       0.00000       0.00000       0.00000       0.00000       0.00000       0.00000       0.00000       0.00000       0.00000       0.00000       0.00000       0.00000       0.00000       0.00000
   9  20 3367.8453    3.2870  1.8357 14.0684 -0.0017  0.0212   0.0349   0.0553    0.0724   0.0000   431.6517       15.0392       11.2748       1.57532      -7.32789      -6.16003      0.373902      -2.76154       1.38703     -0.766525     -0.228851     -0.309649      0.143543     0.0111927    0.00302854  -0.000810869   0.000311647   5.22760e-05       0.00000       0.00000       0.00000       0.00000       0.00000       0.00000       0.00000       0.00000       0.00000       0.00000       0.00000       0.00000       0.00000       0.00000       0.00000       0.00000       0.00000       0.00000       3.72774       4.50399       4.52590       4.11486       3.48605       2.68517       2.00474       1.37375      0.853482      0.484738      0.274776      0.135181     0.0634215     0.0242965    0.00897652    0.00271245   0.000684209   0.000114434       0.00000       0.00000       0.00000       0.00000       0.00000       0.00000       0.00000       0.00000       0.00000       0.00000       0.00000       0.00000       0.00000       0.00000       0.00000       0.00000       0.00000       0.00000
   9  21 3506.3434    2.8126  2.5792 13.4615  0.0001  0.0253   0.0257   0.0662    0.0646   0.0000   437.7526       18.0043       2.28813     -0.864716      -6.49850       2.94921       7.14609      -1.54182      0.906125     -0.499830     0.0475410     -0.103417     0.0555669  -0.000307637    0.00965192   -0.00127517   0.000801104   0.000100949       0.00000       0.00000       0.00000       0.00000       0.00000       0.00000       0.00000       0.00000       0.00000       0.00000       0.00000       0.00000       0.00000       0.00000       0.00000       0.00000       0.00000       0.00000       4.44112       5.29646       5.27135       4.97247       4.15201       3.26256       2.36497       1.63845       1.02954      0.613502      0.333106      0.166505     0.0753053     0.0302455     0.0106755    0.00329681   0.000797502   0.000140653       0.00000       0.00000       0.00000       0.00000       0.00000       0.00000       0.00000       0.00000       0.00000       0.00000       0.00000       0.00000       0.00000       0.00000       0.00000       0.00000       0.00000       0.00000
   9  22 3645.2861    2.3224  3.8480 12.9022  0.0010  0.0321   0.0179   0.0842    0.0551   0.0000   430.5998       7.04360       7.68057      -6.68521     -0.404168      -7.57944      -5.78089      -2.89571      -1.06542     -0.538116     -0.410140     -0.341391     0.0458983    -0.0627548    0.00657162    0.00232596  -0.000248851  -0.000279861       0.00000       0.00000       0.00000       0.00000       0.00000       0.00000       0.00000       0.00000       0.00000       0.00000       0.00000       0.00000       0.00000       0.00000       0.00000       0.00000       0.00000       0.00000       5.76333       6.95275       6.96569       6.42252       5.34235       4.17903       3.02723       2.05531       1.30831      0.772549      0.417131      0.209961     0.0936686     0.0387329     0.0136871    0.00417908    0.00102210   0.000175356       0.00000       0.00000       0.00000       0.00000       0.00000       0.00000       0.00000       0.00000       0.00000       0.00000       0.00000       0.00000       0.00000       0.00000       0.00000       0.00000       0.00000       0.00000
   9  23 3784.3051    1.9437  5.2870 12.4349 -0.0005  0.0390   0.0130   0.1057    0.0507   0.0000   449.8134       1.97992       8.69863       2.76952       3.56713       4.39501       1.73662      -3.42038      -2.66160      -1.70781     0.0826009     -0.174006      0.148021    -0.0505479   -0.00192985    0.00312360   0.000988927  -0.000268167       0.00000       0.00000       0.00000       0.00000       0.00000       0.00000       0.00000       0.00000       0.00000       0.00000       0.00000       0.00000       0.00000       0.00000       0.00000       0.00000       0.00000       0.00000       6.76827       8.28653       8.12557       7.60198       6.40506       5.08408       3.73746       2.54848       1.62077      0.947631      0.515401      0.258825      0.115992     0.0475474     0.0170105    0.00519039    0.00129278   0.000224154       0.00000       0.00000       0.00000       0.00000       0.00000       0.00000       0.00000       0.00000       0.00000       0.00000       0.00000       0.00000       0.00000       0.00000       0.00000       0.00000       0.00000       0.00000
   9  24 3923.5936    1.6147  7.0223 12.1098  0.0000  0.0488   0.0099   0.1335    0.0429   0.0000   430.8181       17.7248       7.69865      -4.00534       13.0448      -10.1939      0.603059      -1.96754     -0.466198     -0.595109     -0.901585     -0.539725      0.117814    -0.0126555    -0.0303590   -0.00761488    0.00124804   0.000629166       0.00000       0.00000       0.00000       0.00000       0.00000       0.00000       0.00000       0.00000       0.00000       0.00000       0.00000       0.00000       0.00000       0.00000       0.00000       0.00000       0.00000       0.00000       8.23755       10.2751       10.1055       9.51325       8.04199       6.27871       4.64318       3.14429       2.03842       1.20038      0.660091      0.330514      0.149759     0.0609819     0.0219433    0.00666603    0.00169288   0.000288611       0.00000       0.00000       0.00000       0.00000       0.00000       0.00000       0.00000       0.00000       0.00000       0.00000       0.00000       0.00000       0.00000       0.00000       0.00000       0.00000       0.00000       0.00000
   9  25 4063.1982    1.3756  9.0408 11.7621  0.0003  0.0581   0.0079   0.1661    0.0393   0.0000   448.2827       24.2212       12.3257       1.40440      -4.98717       2.26391      0.844827      -2.74070      0.971220     -0.404672      -1.58705     -0.226683     -0.226759     -0.177111     0.0201313   -0.00399091    0.00253847  -0.000299115       0.00000       0.00000       0.00000       0.00000       0.00000       0.00000       0.00000       0.00000       0.00000       0.00000       0.00000       0.00000       0.00000       0.00000       0.00000       0.00000       0.00000       0.00000       10.0097       12.4694       12.2860       11.5276       9.64054       7.69718       5.58841       3.82842       2.43544       1.44552      0.774229      0.394020      0.174500     0.0735233     0.0261256    0.00813949    0.00199400   0.000343645       0.00000       0.00000       0.00000       0.00000       0.00000       0.00000       0.00000       0.00000       0.00000       0.00000       0.00000       0.00000       0.00000       0.00000       0.00000       0.00000       0.00000       0.00000
   9  26 4203.0449    1.1545 11.0197 11.6570 -0.0003  0.0710   0.0066   0.2022    0.0336   0.0000   438.3236       7.70100       19.1626       7.92511       1.98168      -26.0867      -10.1667      -4.07543     -0.321060       3.33990     -0.440871     -0.116115     -0.460678     0.0901789     0.0383372    -0.0104363    0.00180499   5.80069e-05       0.00000       0.00000       0.00000       0.00000       0.00000       0.00000       0.00000       0.00000       0.00000       0.00000       0.00000       0.00000       0.00000       0.00000       0.00000       0.00000       0.00000       0.00000       11.9699       14.9815       14.9326       13.9204       11.8130       9.21683       6.92389       4.68493       3.01270       1.76613      0.976429      0.488676      0.225399     0.0914277     0.0331552     0.0100882    0.00255384   0.000421656       0.00000       0.00000       0.00000       0.00000       0.00000       0.00000       0.00000       0.00000       0.00000       0.00000       0.00000       0.00000       0.00000       0.00000       0.00000       0.00000       0.00000       0.00000
   9  27 4342.7808    0.9640 13.3373 11.6253 -0.0005  0.0890   0.0059   0.2559    0.0293   0.0000   456.3634       36.5017       8.62600      -30.6035       4.53386       8.55200       6.14337      -4.10829      0.941159       1.40871     -0.448722      0.220188    -0.0588248     0.0802582    0.00197110   -0.00877301    0.00441360   0.000720518       0.00000       0.00000       0.00000       0.00000       0.00000       0.00000       0.00000       0.00000       0.00000       0.00000       0.00000       0.00000       0.00000       0.00000       0.00000       0.00000       0.00000       0.00000       14.8822       18.7135       18.4043       17.3071       14.8245       11.7658       8.68606       6.02245       3.81775       2.29182       1.23491      0.629767      0.281690      0.117724     0.0416047     0.0130874    0.00321292   0.000539055       0.00000       0.00000       0.00000       0.00000       0.00000       0.00000       0.00000       0.00000       0.00000       0.00000       0.00000       0.00000       0.00000       0.00000       0.00000       0.00000       0.00000       0.00000
   9  28 4483.1841    0.7835 16.1454 11.6580 -0.0005  0.1194   0.0051   0.3379    0.0242   0.0000   421.6653       4.86975      -4.08048      -13.9864       1.22109       13.3016      -29.2893       7.25162       5.34928      0.842518     -0.158264    -0.0905799      0.257725     -0.196926    -0.0763131   -0.00111643    0.00376277   0.000985106       0.00000       0.00000       0.00000       0.00000       0.00000       0.00000       0.00000       0.00000       0.00000       0.00000       0.00000       0.00000       0.00000       0.00000       0.00000       0.00000       0.00000       0.00000       19.4354       24.5396       24.5292       22.9137       19.6148       15.8323       11.7044       8.11433       5.28886       3.13723       1.74440      0.876230      0.403080      0.165318     0.0603407     0.0182371    0.00439541   0.000728743       0.00000       0.00000       0.00000       0.00000       0.00000       0.00000       0.00000       0.00000       0.00000       0.00000       0.00000       0.00000       0.00000       0.00000       0.00000       0.00000       0.00000       0.00000
   9  29 4623.2938    0.6230 18.0015 11.6319  0.0001  0.1520   0.0044   0.4161    0.0209   0.0000   431.5418       61.1204       9.69551      -29.3846       16.3931       27.0178      -13.2540      -22.7517       4.92482   -0.00374305     -0.766900      -2.32815      0.767871      0.534444     -0.167181    -0.0309748  -0.000959558  -0.000257028       0.00000       0.00000       0.00000       0.00000       0.00000       0.00000       0.00000       0.00000       0.00000       0.00000       0.00000       0.00000       0.00000       0.00000       0.00000       0.00000       0.00000       0.00000       25.0182       31.3840       31.7786       29.2889       25.3751       20.0955       15.0758       10.5617       6.80263       4.09233       2.27763       1.16452      0.533168      0.218475     0.0778723     0.0237112    0.00565423   0.000905429       0.00000       0.00000       0.00000       0.00000       0.00000       0.00000       0.00000       0.00000       0.00000       0.00000       0.00000       0.00000       0.00000       0.00000       0.00000       0.00000       0.00000       0.00000
  10   7 1592.9182    0.2058  0.1001 11.6489 -0.0063  0.0083   0.0090   0.0128    0.0189   0.0000   434.8105    -0.0820753       10.8015       1.28437     -0.918784     -0.422990     -0.968168     -0.441318      0.151277     0.0884404    -0.0711946     0.0236196   -0.00473985    0.00302206  -0.000716209   -0.00152354   0.000987302  -0.000184486  -4.08239e-06   1.04801e-05       0.00000       0.00000       0.00000       0.00000       0.00000       0.00000       0.00000       0.00000       0.00000       0.00000       0.00000       0.00000       0.00000       0.00000       0.00000       0.00000       1.42717       1.15809       1.41171       1.79948       1.30121      0.808166      0.792321      0.700671      0.402762      0.193231      0.123391     0.0925396     0.0541463     0.0255497    0.00966021    0.00287336   0.000775826   0.000209736   4.32195e-05   8.24764e-06       0.00000       0.00000       0.00000       0.00000       0.00000       0.00000       0.00000       0.00000       0.00000       0.00000       0.00000       0.00000       0.00000       0.00000       0.00000       0.00000
  10   8 1737.8200    0.3045  0.2115 11.6380 -0.0040  0.0081   0.0088   0.0172    0.0223   0.0000   436.3897     -0.417647       13.5109       2.32576    -0.0760292       1.69019     0.0673556     -0.140985      0.385973     -0.195951     0.0106560     0.0242635    -0.0504066    -0.0153416     0.0156569   -0.00287194    0.00162738   0.000117990  -1.27528e-05   1.69577e-05       0.00000       0.00000       0.00000       0.00000       0.00000       0.00000       0.00000       0.00000       0.00000       0.00000       0.00000       0.00000       0.00000       0.00000       0.00000       0.00000       1.41395       1.66504       1.57330       1.46782       1.36621       1.11013      0.819507      0.565020      0.397125      0.248192      0.145186     0.0771788     0.0359590     0.0159743    0.00635627    0.00249336   0.000846426   0.000240404   5.87474e-05   9.39034e-06       0.00000       0.00000       0.00000       0.00000       0.00000       0.00000       0.00000       0.00000       0.00000       0.00000       0.00000       0.00000       0.00000       0.00000       0.00000       0.00000
  10   9 1879.9863    0.4468  0.3396 11.6911 -0.0008  0.0100   0.0100   0.0215    0.0289   0.0000   438.3756      -1.70749       7.79504       2.93716     -0.202092      0.430254     -0.421044      0.321761     0.0671551     -0.346455     0.0682454     0.0228698    -0.0794434     0.0150991     0.0117703   -0.00400192  -0.000370691   0.000179884   7.86306e-05   2.08458e-06       0.00000       0.00000       0.00000       0.00000       0.00000       0.00000       0.00000       0.00000       0.00000       0.00000       0.00000       0.00000       0.00000       0.00000       0.00000       0.00000       1.55649       1.82310       1.89391       1.79477       1.63725       1.17423      0.903796      0.727025      0.443715      0.284869      0.157218     0.0988179     0.0524718     0.0223734    0.00941333    0.00340723    0.00106445   0.000362886   8.03594e-05   1.21324e-05       0.00000       0.00000       0.00000       0.00000       0.00000       0.00000       0.00000       0.00000       0.00000       0.00000       0.00000       0.00000       0.00000       0.00000       0.00000       0.00000
  10  10 2021.4888    0.6152  0.4318 11.8131 -0.0003  0.0099   0.0121   0.0238    0.0370   0.0000   434.5382     -0.366162       9.05314      0.500564       2.73373       2.85243      -2.50216     -0.132346      0.516869     -0.170684     -0.262086    -0.0574922    -0.0237071    -0.0452979     0.0124338   0.000541235   6.46787e-05   0.000162451   3.05387e-05  -1.07093e-05       0.00000       0.00000       0.00000       0.00000       0.00000       0.00000       0.00000       0.00000       0.00000       0.00000       0.00000       0.00000       0.00000       0.00000       0.00000       0.00000       1.64310       1.88977       1.82927       1.80518       1.52124       1.30441       1.03048      0.717569      0.480910      0.301195      0.176645     0.0920157     0.0463652     0.0217215    0.00932686    0.00342809    0.00112379   0.000304583   7.16450e-05   1.26260e-05       0.00000       0.00000       0.00000       0.00000       0.00000       0.00000       0.00000       0.00000       0.00000       0.00000       0.00000       0.00000       0.00000       0.00000       0.00000       0.00000
  10  11 2162.9105    0.8618  0.6876 11.7930 -0.0009  0.0120   0.0134   0.0312    0.0626   0.0000   439.4073       1.08376       8.48466       3.23480      -2.75317      0.452431      -2.64163      0.137709      0.498059      0.194462      0.308802      0.156746     0.0718450     0.0115903   -0.00528289   -0.00278167    0.00234745   0.000549475   8.67712e-05  -2.19276e-05       0.00000       0.00000       0.00000       0.00000       0.00000       0.00000       0.00000       0.00000       0.00000       0.00000       0.00000       0.00000       0.00000       0.00000       0.00000       0.00000       1.85445       2.15006       2.18967       2.15282       1.84554       1.51376       1.12802      0.820529      0.548450      0.357430      0.217661      0.115359     0.0589547     0.0278737     0.0117360    0.00428547    0.00144921   0.000411684   9.10524e-05   1.55317e-05       0.00000       0.00000       0.00000       0.00000       0.00000       0.00000       0.00000       0.00000       0.00000       0.00000       0.00000       0.00000       0.00000       0.00000       0.00000       0.00000
  10  12 2302.7998    1.1329  0.7935 12.2705 -0.0010  0.0131   0.0164   0.0326    0.0732   0.0000   439.5658       3.39566       15.5045       2.72147     -0.954286      -1.08198       1.29356     -0.630716      0.458007     -0.121576     -0.215701      0.240298     0.0263527     0.0106885    0.00465390   -0.00601599   0.000263044   -0.00102065  -7.81936e-05  -2.07692e-05       0.00000       0.00000       0.00000       0.00000       0.00000       0.00000       0.00000       0.00000       0.00000       0.00000       0.00000       0.00000       0.00000       0.00000       0.00000       0.00000       2.10211       2.54402       2.50337       2.44764       2.09897       1.67592       1.26549      0.895102      0.604460      0.382867      0.235156      0.122492     0.0617314     0.0294666     0.0122677    0.00446513    0.00153792   0.000429639   0.000101915   1.72203e-05       0.00000       0.00000       0.00000       0.00000       0.00000       0.00000       0.00000       0.00000       0.00000       0.00000       0.00000       0.00000       0.00000       0.00000       0.00000       0.00000
  10  13 2440.8187    1.5543  0.8273 12.7870 -0.0014  0.0129   0.0216   0.0325    0.0735   0.0000   433.5753       5.08950       14.9517      -2.75594      -1.09920     -0.978979   -0.00392561     -0.284512     0.0591529      0.333621      0.104490     0.0133468     0.0593421     0.0365784    -0.0128737   0.000575998   -0.00282701   0.000104278  -3.14759e-05   4.39705e-06       0.00000       0.00000       0.00000       0.00000       0.00000       0.00000       0.00000       0.00000       0.00000       0.00000       0.00000       0.00000       0.00000       0.00000       0.00000       0.00000       2.08610       2.49976       2.55428       2.31379       2.03678       1.69390       1.31688      0.933545      0.624088      0.380417      0.226825      0.118804     0.0605110     0.0288464     0.0122381    0.00463693    0.00161810   0.000450664   0.000105200   1.63586e-05       0.00000       0.00000       0.00000       0.00000       0.00000       0.00000       0.00000       0.00000       0.00000       0.00000       0.00000       0.00000       0.00000       0.00000       0.00000       0.00000
  10  14 2578.6817    2.0445  0.8595 13.1003 -0.0009  0.0130   0.0274   0.0323    0.0864   0.0000   436.3695       3.49245       10.7305       1.53470      -1.39478      -3.00920      -1.42180      -1.29983      0.156722     -0.844570     -0.196631    -0.0515086    -0.0179609     0.0204540    0.00194991   -0.00259211  -0.000100253  -0.000394117   1.96865e-05  -3.19506e-05       0.00000       0.00000       0.00000       0.00000       0.00000       0.00000       0.00000       0.00000       0.00000       0.00000       0.00000       0.00000       0.00000       0.00000       0.00000       0.00000       2.10026       2.57109       2.55829       2.39980       2.09342       1.68164       1.29027      0.914453      0.604267      0.388647      0.225789      0.120095     0.0621153     0.0277584     0.0123953    0.00452811    0.00152654   0.000445406   0.000104575   1.70402e-05       0.00000       0.00000       0.00000       0.00000       0.00000       0.00000       0.00000       0.00000       0.00000       0.00000       0.00000       0.00000       0.00000       0.00000       0.00000       0.00000
  10  15 2717.0386    2.4824  0.9148 13.3807 -0.0017  0.0133   0.0325   0.0330    0.0950   0.0000   435.7647       12.1293       12.1312      -1.70827      -1.71752      -1.02248       3.32796     -0.994222     -0.459170     -0.418985      0.208758     0.0482447      0.131833    -0.0602286    -0.0189647    0.00323750   -0.00160363  -0.000582258   5.90227e-05   3.97889e-05       0.00000       0.00000       0.00000       0.00000       0.00000       0.00000       0.00000       0.00000       0.00000       0.00000       0.00000       0.00000       0.00000       0.00000       0.00000       0.00000       2.12936       2.55578       2.55430       2.47922       2.08929       1.70669       1.32567      0.953587      0.633009      0.385672      0.228724      0.125693     0.0643112     0.0304341     0.0125915    0.00474503    0.00160024   0.000448968   0.000104024   1.77970e-05       0.00000       0.00000       0.00000       0.00000       0.00000       0.00000       0.00000       0.00000       0.00000       0.00000       0.00000       0.00000       0.00000       0.00000       0.00000       0.00000
  10  16 2855.7202    3.2333  0.8255 13.8744  0.0010  0.0120   0.0447   0.0314    0.0938   0.0000   435.0976       8.83654       9.62068      -2.01076      -1.90374      -3.14729      0.335562     -0.167119       1.24810     -0.423724     -0.636100     -0.141358     0.0207879     0.0208501    0.00693366  -0.000751207    0.00193369   0.000694832  -0.000140993   1.89329e-05       0.00000       0.00000       0.00000       0.00000       0.00000       0.00000       0.00000       0.00000       0.00000       0.00000       0.00000       0.00000       0.00000       0.00000       0.00000       0.00000       2.01673       2.37154       2.39362       2.25869       1.94459       1.61145       1.19364      0.852503      0.568259      0.366407      0.212041      0.115117     0.0555079     0.0267444     0.0108650    0.00427209    0.00139142   0.000406380   8.90916e-05   1.49158e-05       0.00000       0.00000       0.00000       0.00000       0.00000       0.00000       0.00000       0.00000       0.00000       0.00000       0.00000       0.00000       0.00000       0.00000       0.00000       0.00000
  10  17 2994.5589    3.7450  0.8421 14.3958 -0.0007  0.0124   0.0511   0.0316    0.0841   0.0000   441.0062       11.8310       13.2678      0.150345      -1.55417      -1.82655     -0.673010      -1.69860     -0.382458     -0.752461     -0.467396     -0.231249   -0.00810038   -0.00114615    0.00378201   -0.00340212  -0.000306103   0.000267468   5.72825e-05   8.68744e-06       0.00000       0.00000       0.00000       0.00000       0.00000       0.00000       0.00000       0.00000       0.00000       0.00000       0.00000       0.00000       0.00000       0.00000       0.00000       0.00000       2.00065       2.44277       2.44528       2.25644       1.96240       1.65289       1.23576      0.892054      0.596917      0.370164      0.214620      0.117416     0.0576930     0.0274547     0.0113320    0.00449189    0.00152080   0.000438261   9.87138e-05   1.65011e-05       0.00000       0.00000       0.00000       0.00000       0.00000       0.00000       0.00000       0.00000       0.00000       0.00000       0.00000       0.00000       0.00000       0.00000       0.00000       0.00000
  10  18 3133.0061    3.8823  1.0314 14.3199 -0.0016  0.0140   0.0483   0.0373    0.1057   0.0000   438.9794       14.7915       5.75265       2.07800       2.55924      -3.90609      -1.63165      -2.61430      0.327163     -0.109214     -0.100434     0.0822890    -0.0416391     0.0156808    0.00124890   -0.00785972   -0.00135936   0.000307954  -2.07498e-05   2.80502e-06       0.00000       0.00000       0.00000       0.00000       0.00000       0.00000       0.00000       0.00000       0.00000       0.00000       0.00000       0.00000       0.00000       0.00000       0.00000       0.00000       2.21721       2.74627       2.68922       2.59042       2.18742       1.83315       1.37317       1.02507      0.661821      0.412283      0.235300      0.133351     0.0668981     0.0314206     0.0129520    0.00505312    0.00167327   0.000501092   0.000111015   1.96612e-05       0.00000       0.00000       0.00000       0.00000       0.00000       0.00000       0.00000       0.00000       0.00000       0.00000       0.00000       0.00000       0.00000       0.00000       0.00000       0.00000
  10  19 3271.4319    3.6326  1.3167 14.4223 -0.0013  0.0166   0.0426   0.0443    0.0879   0.0000   441.9090       13.7943       8.71894       2.10278       1.66589      -2.75450       1.22595      -3.75965      0.599100     -0.480704      0.302340     -0.111803    0.00830952   -0.00161032     0.0100616   0.000256276    0.00213842  -0.000794879  -6.19570e-05   8.82146e-06       0.00000       0.00000       0.00000       0.00000       0.00000       0.00000       0.00000       0.00000       0.00000       0.00000       0.00000       0.00000       0.00000       0.00000       0.00000       0.00000       2.52517       3.12016       3.19934       2.98326       2.57854       2.11576       1.60935       1.15314      0.776291      0.487188      0.286425      0.157083     0.0801866     0.0371371     0.0161068    0.00621160    0.00211383   0.000603373   0.000139594   2.26460e-05       0.00000       0.00000       0.00000       0.00000       0.00000       0.00000       0.00000       0.00000       0.00000       0.00000       0.00000       0.00000       0.00000       0.00000       0.00000       0.00000
  10  20 3410.1763    3.1333  1.9894 13.9015 -0.0005  0.0210   0.0300   0.0547    0.0630   0.0000   438.4136       12.5042       8.67376       1.72000       8.49351      -6.75383       1.16315     -0.933914      -1.22514     -0.998419     -0.204587     -0.542450    -0.0178769     0.0330664     0.0145314    0.00525675   -0.00558179   5.68909e-05  -4.90040e-05   1.35889e-05       0.00000       0.00000       0.00000       0.00000       0.00000       0.00000       0.00000       0.00000       0.00000       0.00000       0.00000       0.00000       0.00000       0.00000       0.00000       0.00000       3.32901       4.12329       4.09972       3.85411       3.42279       2.68429       2.09328       1.45040       1.00426      0.617963      0.371305      0.200271      0.100273     0.0474557     0.0196090    0.00753647    0.00258483   0.000723110   0.000181048   2.81999e-05       0.00000       0.00000       0.00000       0.00000       0.00000       0.00000       0.00000       0.00000       0.00000       0.00000       0.00000       0.00000       0.00000       0.00000       0.00000       0.00000
  10  21 3549.1703    2.6523  3.0101 13.3010 -0.0009  0.0264   0.0210   0.0695    0.0501   0.0000   432.9278       8.16788       7.10082       4.74133       1.48769      -6.49488      -1.04839      -3.49424       1.65241      -1.76689     -0.881873    0.00551187      0.332643     0.0111107   0.000453364    -0.0120183    0.00133779   0.000428467   0.000242339   6.02330e-05       0.00000       0.00000       0.00000       0.00000       0.00000       0.00000       0.00000       0.00000       0.00000       0.00000       0.00000       0.00000       0.00000       0.00000       0.00000       0.00000       4.02870       4.97954       5.03753       4.78111       4.13730       3.35799       2.59283       1.82517       1.25032      0.778685      0.461754      0.252656      0.127279     0.0604460     0.0253714    0.00989726    0.00334285   0.000945260   0.000227316   3.66815e-05       0.00000       0.00000       0.00000       0.00000       0.00000       0.00000       0.00000       0.00000       0.00000       0.00000       0.00000       0.00000       0.00000       0.00000       0.00000       0.00000
  10  22 3688.4825    2.2261  4.2669 12.7364  0.0001  0.0323   0.0154   0.0850    0.0468   0.0000   446.2434       13.6006       15.6376       5.32366      -1.85873      -6.06298      0.634721      -1.99310      -1.58586     -0.836018      0.751067      0.195207     -0.290049     -0.144464    -0.0181057    0.00697769    0.00470279   0.000370619   0.000391113   3.07312e-05       0.00000       0.00000       0.00000       0.00000       0.00000       0.00000       0.00000       0.00000       0.00000       0.00000       0.00000       0.00000       0.00000       0.00000       0.00000       0.00000       5.05839       6.16146       6.13627       5.93719       5.09768       4.21285       3.19204       2.30434       1.54431      0.967868      0.574796      0.309667      0.158663     0.0732715     0.0314561     0.0117621    0.00403637    0.00115639   0.000268638   4.49248e-05       0.00000       0.00000       0.00000       0.00000       0.00000       0.00000       0.00000       0.00000       0.00000       0.00000       0.00000       0.00000       0.00000       0.00000       0.00000       0.00000
  10  23 3827.9870    1.8554  5.8384 12.3141  0.0003  0.0399   0.0113   0.1058    0.0430   0.0000   444.3890      -5.78310       11.2837       3.58766      -5.55038      -5.70355       1.99544      -4.51444     -0.236600      -3.80083     -0.627697    -0.0843090      0.307971      0.137016    -0.0127693     0.0231793   -0.00167497   0.000127457  -0.000340117   9.01640e-05       0.00000       0.00000       0.00000       0.00000       0.00000       0.00000       0.00000       0.00000       0.00000       0.00000       0.00000       0.00000       0.00000       0.00000       0.00000       0.00000       6.27926       7.74456       7.82637       7.41492       6.37563       5.20237       3.98120       2.84065       1.92068       1.18955      0.702018      0.386925      0.194946     0.0925064     0.0386213     0.0149986    0.00506465    0.00144506   0.000340419   5.50719e-05       0.00000       0.00000       0.00000       0.00000       0.00000       0.00000       0.00000       0.00000       0.00000       0.00000       0.00000       0.00000       0.00000       0.00000       0.00000       0.00000
  10  24 3967.7127    1.5478  7.5590 12.0169 -0.0003  0.0482   0.0087   0.1326    0.0378   0.0000   435.8290       20.8906       21.9967      -2.12154       8.69526      0.853405       3.62299      0.824715       2.01389      -1.36434     -0.836107     -0.704360     0.0329136      0.101448     0.0657387    -0.0171520    -0.0129274  -0.000353143    0.00102658  -6.41638e-05       0.00000       0.00000       0.00000       0.00000       0.00000       0.00000       0.00000       0.00000       0.00000       0.00000       0.00000       0.00000       0.00000       0.00000       0.00000       0.00000       7.43875       9.14698       9.13322       8.66653       7.65462       6.27529       4.87009       3.48827       2.35482       1.48853      0.870446      0.482638      0.240238      0.115049     0.0477586     0.0187374    0.00621426    0.00180959   0.000424953   6.74315e-05       0.00000       0.00000       0.00000       0.00000       0.00000       0.00000       0.00000       0.00000       0.00000       0.00000       0.00000       0.00000       0.00000       0.00000       0.00000       0.00000
  10  25 4107.6693    1.2903  9.8201 11.7935 -0.0000  0.0592   0.0069   0.1701    0.0317   0.0000   436.6334       15.2835       33.1653      -6.30963       12.3470      -8.94959       3.35023      -6.20945       1.59978      -6.09880      0.182277     -0.249358      0.237483    -0.0487418     0.0293619     0.0181691    -0.0245882    0.00162332   0.000470579   2.81697e-05       0.00000       0.00000       0.00000       0.00000       0.00000       0.00000       0.00000       0.00000       0.00000       0.00000       0.00000       0.00000       0.00000       0.00000       0.00000       0.00000       9.10058       11.3599       11.3805       10.7689       9.46801       7.73316       6.02251       4.30045       2.91894       1.82830       1.07438      0.593970      0.300970      0.141504     0.0601615     0.0232906    0.00786626    0.00227018   0.000535892   8.41070e-05       0.00000       0.00000       0.00000       0.00000       0.00000       0.00000       0.00000       0.00000       0.00000       0.00000       0.00000       0.00000       0.00000       0.00000       0.00000       0.00000
  10  26 4247.7947    1.0733 11.9407 11.7416 -0.0006  0.0734   0.0060   0.2151    0.0273   0.0000   434.8253       49.7944       24.3915      -39.5876      -23.0782       11.1594       2.14028      -15.9207      -3.93643       1.84349      0.123893     -0.205618      0.387088     -0.311573    -0.0607161    0.00814811    0.00992952   -0.00236149   0.000533209  -1.95364e-05       0.00000       0.00000       0.00000       0.00000       0.00000       0.00000       0.00000       0.00000       0.00000       0.00000       0.00000       0.00000       0.00000       0.00000       0.00000       0.00000       11.2856       14.1299       14.3516       13.5682       11.8412       9.64313       7.48667       5.34960       3.64973       2.26781       1.35577      0.739614      0.386294      0.176798     0.0774267     0.0291584     0.0100921    0.00286861   0.000673330   0.000104511       0.00000       0.00000       0.00000       0.00000       0.00000       0.00000       0.00000       0.00000       0.00000       0.00000       0.00000       0.00000       0.00000       0.00000       0.00000       0.00000
  10  27 4388.2132    0.9073 14.7963 11.6330 -0.0002  0.0956   0.0052   0.2724    0.0255   0.0000   441.6292       52.1760      -2.49309      -26.6203       1.98235      -9.15318       7.12471      -9.77954      -3.85839      -4.74170       1.89801      0.859073     -0.240215     -0.113543     0.0473535    0.00698170    -0.0345440  -2.77149e-05   0.000891325   0.000132671       0.00000       0.00000       0.00000       0.00000       0.00000       0.00000       0.00000       0.00000       0.00000       0.00000       0.00000       0.00000       0.00000       0.00000       0.00000       0.00000       14.4966       18.1354       18.3682       17.5035       15.3159       12.5963       9.67285       7.03252       4.75029       3.04405       1.80734      0.997921      0.513744      0.239999      0.103553     0.0394878     0.0133476    0.00385504   0.000873662   0.000137465       0.00000       0.00000       0.00000       0.00000       0.00000       0.00000       0.00000       0.00000       0.00000       0.00000       0.00000       0.00000       0.00000       0.00000       0.00000       0.00000
  10  28 4529.0516    0.7301 16.4929 11.6505 -0.0005  0.1215   0.0046   0.3337    0.0216   0.0000   439.3450       17.4633       7.74317       18.3397      -7.42096      -13.5619      -6.68550      -15.4780      -5.26077       6.09703       1.62473       1.03886     -0.315670     -0.367068    -0.0268144     0.0108824   2.96201e-05    0.00311197   0.000196607  -0.000309477       0.00000       0.00000       0.00000       0.00000       0.00000       0.00000       0.00000       0.00000       0.00000       0.00000       0.00000       0.00000       0.00000       0.00000       0.00000       0.00000       18.1260       22.8679       23.4046       21.9964       19.5956       15.9183       12.4283       8.92614       6.15248       3.91094       2.34345       1.29456      0.670945      0.312076      0.135479     0.0517101     0.0175874    0.00500156    0.00115400   0.000175000       0.00000       0.00000       0.00000       0.00000       0.00000       0.00000       0.00000       0.00000       0.00000       0.00000       0.00000       0.00000       0.00000       0.00000       0.00000       0.00000
  10  29 4669.3228    0.5981 19.3839 11.6164 -0.0000  0.1599   0.0038   0.4217    0.0179   0.0000   444.7475       19.4961       44.9696      -37.3137       18.8062       36.2049       6.89239      -11.8662      -1.58601       8.08604      0.626050     -0.273953      0.375679      0.559217      0.470039     0.0651781   -0.00813592    0.00816560    0.00162257  -0.000127339       0.00000       0.00000       0.00000       0.00000       0.00000       0.00000       0.00000       0.00000       0.00000       0.00000       0.00000       0.00000       0.00000       0.00000       0.00000       0.00000       23.5694       29.6151       30.7245       28.6213       25.6873       21.0595       16.2769       11.9425       8.18173       5.28963       3.14654       1.77657      0.915924      0.429476      0.185000     0.0712513     0.0238544    0.00683944    0.00152094   0.000229053       0.00000       0.00000       0.00000       0.00000       0.00000       0.00000       0.00000       0.00000       0.00000       0.00000       0.00000       0.00000       0.00000       0.00000       0.00000       0.00000
  11   6 1477.1640    0.1442  0.0704 11.6451 -0.0070  0.0060   0.0082   0.0132    0.0170   0.0000   435.8824      -2.15840       12.2003     0.0977692      -1.15368     0.0737079     0.0968160    -0.0659598     -0.143563    -0.0771146    -0.0758501    -0.0107358    -0.0269521    0.00842136   -0.00978422   0.000772706  -0.000261523   0.000675898   2.97641e-05   1.68148e-05  -1.49882e-05  -2.72561e-06       0.00000       0.00000       0.00000       0.00000       0.00000       0.00000       0.00000       0.00000       0.00000       0.00000       0.00000       0.00000       0.00000       0.00000      0.866972      0.832321       1.09749       1.12397      0.841035      0.638587      0.705085      0.500497      0.246769      0.207617      0.147186     0.0830303     0.0352926     0.0209628     0.0130477    0.00598902    0.00224724   0.000708928   0.000169793   5.16811e-05   1.18214e-05   1.70185e-06       0.00000       0.00000       0.00000       0.00000       0.00000       0.00000       0.00000       0.00000       0.00000       0.00000       0.00000       0.00000       0.00000       0.00000
  11   7 1627.1185    0.2228  0.1201 11.6402 -0.0099  0.0064   0.0083   0.0130    0.0188   0.0000   436.6566      0.121802       12.5395    -0.0699291      -2.43629     -0.231867      0.594360     -0.150994     -0.470792    -0.0950845     0.0468606   -0.00782053    -0.0137600    -0.0158684     0.0187377   -0.00204292    0.00286474   1.18153e-05  -0.000328555   4.65706e-05  -5.18524e-06   1.64909e-06       0.00000       0.00000       0.00000       0.00000       0.00000       0.00000       0.00000       0.00000       0.00000       0.00000       0.00000       0.00000       0.00000       0.00000      0.923738       1.13812       1.07310       1.14716       1.00557      0.760308      0.638686      0.464460      0.356846      0.204828      0.127403     0.0776594     0.0454913     0.0244809     0.0107580    0.00470576    0.00164870   0.000625172   0.000197188   4.85800e-05   1.35184e-05   2.14519e-06       0.00000       0.00000       0.00000       0.00000       0.00000       0.00000       0.00000       0.00000       0.00000       0.00000       0.00000       0.00000       0.00000       0.00000
  11   8 1772.2135    0.3345  0.2514 11.6683 -0.0003  0.0098   0.0084   0.0184    0.0228   0.0000   437.5970      -2.95027       13.9309      0.582164      -1.05746     0.0760193     -0.176445      0.205330     -0.161791     -0.202098     -0.123976    0.00231908     0.0382307    0.00636601    0.00734154    0.00234858    0.00182336   -0.00104711   0.000174210   5.96249e-05   3.47818e-06   5.78495e-06       0.00000       0.00000       0.00000       0.00000       0.00000       0.00000       0.00000       0.00000       0.00000       0.00000       0.00000       0.00000       0.00000       0.00000       1.32194       1.46798       1.89788       1.65149       1.20702       1.32893      0.941958      0.625218      0.525756      0.346010      0.178730      0.119062     0.0690535     0.0351256     0.0153881    0.00707510    0.00337507    0.00139221   0.000400556   9.09977e-05   1.67119e-05   2.86450e-06       0.00000       0.00000       0.00000       0.00000       0.00000       0.00000       0.00000       0.00000       0.00000       0.00000       0.00000       0.00000       0.00000       0.00000
  11   9 1915.4252    0.4935  0.3903 11.6425 -0.0014  0.0094   0.0099   0.0229    0.0305   0.0000   435.0667       1.26702       11.3654       1.31230      -1.20957      -1.28214     -0.330330     -0.300424      0.204788      0.229342      0.154135    -0.0176452    -0.0777655   -0.00360585    -0.0146150    0.00157766    0.00134048  -0.000440414   0.000162987   0.000118120  -1.98275e-05   5.00160e-07       0.00000       0.00000       0.00000       0.00000       0.00000       0.00000       0.00000       0.00000       0.00000       0.00000       0.00000       0.00000       0.00000       0.00000       1.27501       1.57123       1.59445       1.55507       1.36580       1.12863      0.891270      0.659974      0.463377      0.311792      0.186316      0.110721     0.0644690     0.0315729     0.0153635    0.00638548    0.00276104   0.000944675   0.000300873   8.44182e-05   1.86613e-05   2.96310e-06       0.00000       0.00000       0.00000       0.00000       0.00000       0.00000       0.00000       0.00000       0.00000       0.00000       0.00000       0.00000       0.00000       0.00000
  11  10 2057.9751    0.6694  0.5128 11.7683 -0.0006  0.0109   0.0113   0.0239    0.0403   0.0000   438.8486      -1.78844       12.0911      0.703888      -1.72940     -0.671775     -0.695521      0.455697      -1.01050     -0.358217     -0.267456     -0.157924      0.182215     0.0633674    -0.0148411    0.00623692    0.00433765   -0.00181070   0.000301844   6.10039e-05   2.25115e-05   2.84421e-06       0.00000       0.00000       0.00000       0.00000       0.00000       0.00000       0.00000       0.00000       0.00000       0.00000       0.00000       0.00000       0.00000       0.00000       1.49493       1.90978       1.89451       1.92289       1.67008       1.35186       1.05115      0.748715      0.541955      0.353115      0.238119      0.136274     0.0743366     0.0381921     0.0184648    0.00815655    0.00319131    0.00113973   0.000374804   9.70475e-05   2.32569e-05   3.78245e-06       0.00000       0.00000       0.00000       0.00000       0.00000       0.00000       0.00000       0.00000       0.00000       0.00000       0.00000       0.00000       0.00000       0.00000
  11  11 2199.7951    0.9098  0.6478 12.0797 -0.0003  0.0116   0.0138   0.0268    0.0534   0.0000   440.2902       1.41904       7.98506       1.30499     -0.828905      0.919196    -0.0741025     -0.358474     -0.314399     -0.182430     -0.154725     -0.137283      0.134913     0.0228301   -0.00267312    0.00836268    0.00269268  -0.000282080   0.000144048  -9.61838e-05  -5.34161e-05   3.25734e-06       0.00000       0.00000       0.00000       0.00000       0.00000       0.00000       0.00000       0.00000       0.00000       0.00000       0.00000       0.00000       0.00000       0.00000       1.68439       2.01557       2.18500       2.04056       1.73314       1.50795       1.16105      0.858728      0.596186      0.397402      0.250117      0.142562     0.0799441     0.0411790     0.0190116    0.00901860    0.00358545    0.00130192   0.000416639   0.000109204   2.27210e-05   3.54559e-06       0.00000       0.00000       0.00000       0.00000       0.00000       0.00000       0.00000       0.00000       0.00000       0.00000       0.00000       0.00000       0.00000       0.00000
  11  12 2340.0140    1.2336  0.8637 12.2994 -0.0032  0.0130   0.0167   0.0336    0.0802   0.0000   435.4027     -0.919959       9.69962      -2.68631      -1.70824       1.82715       2.73094      -1.08440      0.433944     -0.375960     -0.877974     -0.201124     0.0253478     0.0229416    -0.0385720    0.00214625  -0.000337924   -0.00174641  -0.000774215  -0.000197756  -2.77617e-05  -6.83943e-06       0.00000       0.00000       0.00000       0.00000       0.00000       0.00000       0.00000       0.00000       0.00000       0.00000       0.00000       0.00000       0.00000       0.00000       1.91091       2.27809       2.31282       2.19151       1.94941       1.66078       1.33949       1.01012      0.697206      0.459233      0.281931      0.165312     0.0881338     0.0458004     0.0219175    0.00956577    0.00379377    0.00139157   0.000432179   0.000120283   2.58268e-05   3.97147e-06       0.00000       0.00000       0.00000       0.00000       0.00000       0.00000       0.00000       0.00000       0.00000       0.00000       0.00000       0.00000       0.00000       0.00000
  11  13 2478.5286    1.6662  0.8568 12.9189  0.0005  0.0132   0.0220   0.0318    0.0781   0.0000   437.7889       2.68063       12.3046       3.19804      -5.29770      -1.37866      -1.34327     -0.425120      0.263455     -0.528314    -0.0218599      0.178039     0.0948843    -0.0202106     0.0139696   -0.00177428  -0.000764585  -0.000345057   1.66145e-05   0.000116463  -1.18468e-05  -1.36381e-06       0.00000       0.00000       0.00000       0.00000       0.00000       0.00000       0.00000       0.00000       0.00000       0.00000       0.00000       0.00000       0.00000       0.00000       1.82144       2.29683       2.26727       2.24788       2.01330       1.61010       1.30767      0.951632      0.698884      0.436354      0.285646      0.163709     0.0925607     0.0481510     0.0225128     0.0100151    0.00385824    0.00139020   0.000462040   0.000119628   2.92285e-05   4.45918e-06       0.00000       0.00000       0.00000       0.00000       0.00000       0.00000       0.00000       0.00000       0.00000       0.00000       0.00000       0.00000       0.00000       0.00000
  11  14 2616.9581    2.1480  0.9660 13.1794 -0.0017  0.0132   0.0268   0.0338    0.0939   0.0000   443.3496       5.79589       12.2020       2.85082       2.51448     -0.174657      -1.58937      0.317154      0.767984     0.0391691     0.0683707     -0.264771    -0.0201281    -0.0365594     0.0175026   -0.00179233   -0.00497446  -0.000804552   9.09044e-05   9.44178e-05  -7.76685e-05   6.18418e-06       0.00000       0.00000       0.00000       0.00000       0.00000       0.00000       0.00000       0.00000       0.00000       0.00000       0.00000       0.00000       0.00000       0.00000       1.98281       2.42643       2.50500       2.35234       2.12477       1.73048       1.34071      0.991899      0.679502      0.464236      0.286306      0.170567     0.0907835     0.0468814     0.0220164    0.00979186    0.00384812    0.00141126   0.000439790   0.000126719   2.72544e-05   4.08428e-06       0.00000       0.00000       0.00000       0.00000       0.00000       0.00000       0.00000       0.00000       0.00000       0.00000       0.00000       0.00000       0.00000       0.00000
  11  15 2756.1870    2.7121  0.8444 13.8009 -0.0002  0.0119   0.0359   0.0320    0.0759   0.0000   437.4771       3.30085       4.26580       3.83437      -4.51475     -0.535461      -1.31365     -0.160598      0.187638    -0.0483706     -0.451111     -0.156898     0.0514396     0.0507572     0.0288936    0.00132303   -0.00255885   -0.00260075  -2.49573e-05   0.000120228   5.30984e-06  -2.27681e-06       0.00000       0.00000       0.00000       0.00000       0.00000       0.00000       0.00000       0.00000       0.00000       0.00000       0.00000       0.00000       0.00000       0.00000       1.77646       2.15234       2.22134       2.13769       1.85024       1.56560       1.19131      0.899883      0.609766      0.410389      0.261847      0.149949     0.0815860     0.0415472     0.0200776    0.00887048    0.00351931    0.00124089   0.000406295   0.000110718   2.29677e-05   3.75342e-06       0.00000       0.00000       0.00000       0.00000       0.00000       0.00000       0.00000       0.00000       0.00000       0.00000       0.00000       0.00000       0.00000       0.00000
  11  16 2895.4415    3.3982  0.7852 14.1083 -0.0001  0.0111   0.0459   0.0292    0.0780   0.0000   440.1095       8.02334       15.2389      -1.12938       1.37409     -0.823518      -1.74451      -2.08018     -0.506903     0.0726844     -0.403967     -0.275846    -0.0417926     0.0196484    -0.0110086    -0.0130886  -0.000388153   0.000165200  -0.000468869   1.69305e-05  -9.97169e-06   4.36489e-06       0.00000       0.00000       0.00000       0.00000       0.00000       0.00000       0.00000       0.00000       0.00000       0.00000       0.00000       0.00000       0.00000       0.00000       1.61869       1.92870       2.04894       1.95687       1.71056       1.42143       1.12519      0.823673      0.584684      0.380174      0.242876      0.140145     0.0782146     0.0400639     0.0191376    0.00850572    0.00340130    0.00121939   0.000395042   0.000103306   2.29937e-05   3.44128e-06       0.00000       0.00000       0.00000       0.00000       0.00000       0.00000       0.00000       0.00000       0.00000       0.00000       0.00000       0.00000       0.00000       0.00000
  11  17 3034.6145    3.8634  0.8986 14.3987  0.0009  0.0123   0.0494   0.0317    0.0845   0.0000   433.6843       6.65140       9.04134       4.45510      -3.25957      -1.09731      -2.06893     -0.607284      0.522968     -0.426708     -0.528133    -0.0977884      0.200321     0.0306699   -0.00750614   -0.00927790   -0.00577397    0.00179045  -0.000265402  -0.000141241  -7.22836e-06   7.65277e-06       0.00000       0.00000       0.00000       0.00000       0.00000       0.00000       0.00000       0.00000       0.00000       0.00000       0.00000       0.00000       0.00000       0.00000       1.82550       2.22463       2.26058       2.21231       1.87613       1.58882       1.27846      0.939580      0.655048      0.428908      0.267272      0.152419     0.0864485     0.0432428     0.0211426    0.00921007    0.00380050    0.00131166   0.000419718   0.000111457   2.49983e-05   4.03299e-06       0.00000       0.00000       0.00000       0.00000       0.00000       0.00000       0.00000       0.00000       0.00000       0.00000       0.00000       0.00000       0.00000       0.00000
  11  18 3173.5528    3.7986  1.1572 14.5536  0.0001  0.0151   0.0450   0.0394    0.0937   0.0000   434.2305       10.9469       11.9733      -2.93884      -1.21160      -4.29288     -0.382898     -0.150853      0.136899      -1.62598     -0.267801     0.0867568      0.140282    -0.0140444    -0.0247029   6.59559e-05    0.00109789  -0.000460120   0.000494811   0.000120113   2.50802e-05  -1.38858e-07       0.00000       0.00000       0.00000       0.00000       0.00000       0.00000       0.00000       0.00000       0.00000       0.00000       0.00000       0.00000       0.00000       0.00000       2.20171       2.69528       2.61440       2.58975       2.25183       1.98616       1.55937       1.17180      0.822566      0.546480      0.334290      0.196359      0.106690     0.0538014     0.0261777     0.0110231    0.00455364    0.00163059   0.000515326   0.000140560   3.06870e-05   5.13492e-06       0.00000       0.00000       0.00000       0.00000       0.00000       0.00000       0.00000       0.00000       0.00000       0.00000       0.00000       0.00000       0.00000       0.00000
  11  19 3312.4160    3.5040  1.5568 13.9915 -0.0011  0.0169   0.0355   0.0452    0.0777   0.0000   438.7685       18.0433       14.3017       3.79198       1.52409      -1.05153      -1.87065      -4.24687      -1.26720      -1.77305     -0.108294     0.0207838     0.0318796     -0.175485  -0.000338630   -0.00875976   -0.00775019   -0.00118767   0.000112848   5.46073e-05  -3.72618e-05  -9.20573e-06       0.00000       0.00000       0.00000       0.00000       0.00000       0.00000       0.00000       0.00000       0.00000       0.00000       0.00000       0.00000       0.00000       0.00000       2.53556       3.00241       3.14231       3.04224       2.63823       2.20853       1.70836       1.26424      0.889493      0.591889      0.364652      0.215460      0.119872     0.0612978     0.0288798     0.0126831    0.00513146    0.00183473   0.000575897   0.000154278   3.33810e-05   5.18716e-06       0.00000       0.00000       0.00000       0.00000       0.00000       0.00000       0.00000       0.00000       0.00000       0.00000       0.00000       0.00000       0.00000       0.00000
  11  20 3451.7238    3.0191  2.2794 13.4916 -0.0015  0.0210   0.0254   0.0544    0.0595   0.0000   433.6377       9.79596       16.4140      0.318642       1.87679    -0.0373037      0.143371      -3.37240     -0.153313     -0.906538     -0.386039     -0.709742     -0.222460    -0.0151226     0.0592832    0.00221776   -0.00757194   0.000469473    0.00143452  -1.68011e-07   4.34889e-05   9.57601e-06       0.00000       0.00000       0.00000       0.00000       0.00000       0.00000       0.00000       0.00000       0.00000       0.00000       0.00000       0.00000       0.00000       0.00000       3.06352       3.77431       3.79129       3.59204       3.26551       2.75512       2.13275       1.57967       1.10868      0.742064      0.469615      0.271592      0.147636     0.0739237     0.0352727     0.0153156    0.00621323    0.00223993   0.000735405   0.000201179   4.44014e-05   6.85277e-06       0.00000       0.00000       0.00000       0.00000       0.00000       0.00000       0.00000       0.00000       0.00000       0.00000       0.00000       0.00000       0.00000       0.00000
  11  21 3591.2693    2.4950  3.3287 13.1133 -0.0008  0.0265   0.0180   0.0694    0.0445   0.0000   435.0709       16.2368       8.11575       9.14983       5.93968      -7.46307      -2.66779      -3.12551     -0.811688    -0.0685197     -0.191700     -0.835263      0.399209     0.0839423    -0.0647016    -0.0172304     0.0138768    0.00371906  -0.000554369  -0.000338529   6.35964e-05   6.29490e-06       0.00000       0.00000       0.00000       0.00000       0.00000       0.00000       0.00000       0.00000       0.00000       0.00000       0.00000       0.00000       0.00000       0.00000       3.80042       4.62010       4.82662       4.61079       4.02473       3.42896       2.65304       2.00298       1.41078      0.924448      0.565928      0.340456      0.185794     0.0979960     0.0455282     0.0204280    0.00805114    0.00302414   0.000947099   0.000259006   5.51592e-05   8.60860e-06       0.00000       0.00000       0.00000       0.00000       0.00000       0.00000       0.00000       0.00000       0.00000       0.00000       0.00000       0.00000       0.00000       0.00000
  11  22 3730.8913    2.0892  4.8061 12.5495 -0.0010  0.0330   0.0130   0.0874    0.0408   0.0000   442.1301       25.6278       18.1766       11.9388   -0.00100021      -4.48124      -2.28262     -0.841386       2.70548       2.02620      -1.58735      0.666367    -0.0193050     0.0113948    -0.0944801    0.00696538     0.0133255   -0.00631180   0.000982065   0.000422794  -3.02969e-05   1.66629e-05       0.00000       0.00000       0.00000       0.00000       0.00000       0.00000       0.00000       0.00000       0.00000       0.00000       0.00000       0.00000       0.00000       0.00000       4.72227       5.83915       5.90503       5.76295       5.05084       4.29573       3.33151       2.46293       1.75664       1.15560      0.726335      0.424961      0.234684      0.120584     0.0562347     0.0251309    0.00999357    0.00366271    0.00117585   0.000315806   7.04568e-05   1.11986e-05       0.00000       0.00000       0.00000       0.00000       0.00000       0.00000       0.00000       0.00000       0.00000       0.00000       0.00000       0.00000       0.00000       0.00000
  11  23 3870.9322    1.7542  6.3272 12.3176 -0.0004  0.0406   0.0102   0.1099    0.0360   0.0000   434.0887       15.8920       24.7074       4.58444      -1.12432      -7.98352      -7.09942      -3.94211     -0.188516      -2.93613      0.654778     -0.796973     -0.287649     -0.229016     -0.107168    -0.0162078     0.0153158   -0.00128396   0.000701573  -0.000290278  -3.15393e-05   2.02399e-05       0.00000       0.00000       0.00000       0.00000       0.00000       0.00000       0.00000       0.00000       0.00000       0.00000       0.00000       0.00000       0.00000       0.00000       5.70685       7.14879       7.27201       7.05057       6.16952       5.22769       4.11609       3.11321       2.17084       1.43122      0.886328      0.521733      0.289963      0.151307     0.0710230     0.0320297     0.0126746    0.00462382    0.00147894   0.000407483   8.94592e-05   1.40565e-05       0.00000       0.00000       0.00000       0.00000       0.00000       0.00000       0.00000       0.00000       0.00000       0.00000       0.00000       0.00000       0.00000       0.00000
  11  24 4011.0197    1.4558  8.3983 11.9624 -0.0004  0.0494   0.0077   0.1393    0.0327   0.0000   434.6019      -6.83348       25.7210       6.91393      -10.0305       4.78438       1.23599      -1.88695      -7.63558      -3.21359       1.62064     -0.775523     -0.274246     -0.397187   -0.00764160    -0.0494415   -0.00457641    0.00433099  -0.000628794  -0.000467675   0.000116137   2.69053e-05       0.00000       0.00000       0.00000       0.00000       0.00000       0.00000       0.00000       0.00000       0.00000       0.00000       0.00000       0.00000       0.00000       0.00000       7.05254       8.76764       8.98261       8.52766       7.64922       6.44586       5.12868       3.78131       2.68076       1.77338       1.11518      0.650639      0.357057      0.182473     0.0877864     0.0385940     0.0157024    0.00570906    0.00183621   0.000499683   0.000111442   1.65691e-05       0.00000       0.00000       0.00000       0.00000       0.00000       0.00000       0.00000       0.00000       0.00000       0.00000       0.00000       0.00000       0.00000       0.00000
  11  25 4151.4628    1.2089 10.3005 11.8369 -0.0006  0.0608   0.0065   0.1736    0.0287   0.0000   439.9761       23.4338       7.61095       6.67859     -0.174893       1.04052       6.17444       2.94239      -6.88719      -4.80409    -0.0773239      0.140753      0.257173     -0.141057     -0.159872     0.0595517     0.0113523   -0.00466691    0.00262069  -0.000587784  -8.73147e-05   2.00932e-05       0.00000       0.00000       0.00000       0.00000       0.00000       0.00000       0.00000       0.00000       0.00000       0.00000       0.00000       0.00000       0.00000       0.00000       8.50685       10.5929       10.8618       10.4621       9.44737       7.79378       6.31780       4.63346       3.31337       2.18820       1.38881      0.815111      0.449247      0.231988      0.111903     0.0493701     0.0198514    0.00719334    0.00230577   0.000628775   0.000142830   2.07178e-05       0.00000       0.00000       0.00000       0.00000       0.00000       0.00000       0.00000       0.00000       0.00000       0.00000       0.00000       0.00000       0.00000       0.00000
  11  26 4292.1706    1.0094 12.4526 11.7518 -0.0002  0.0755   0.0056   0.2174    0.0250   0.0000   442.9220       30.2528       14.5470       11.3098      -23.8722       1.39375      -6.04826       3.46828      -3.90478       5.87635     -0.459448      0.273091     -0.569451      0.328066      0.155850   -0.00519294     0.0162427     0.0142498   0.000122921   0.000415091  -7.75423e-05  -5.15975e-05       0.00000       0.00000       0.00000       0.00000       0.00000       0.00000       0.00000       0.00000       0.00000       0.00000       0.00000       0.00000       0.00000       0.00000       10.4529       13.2070       13.6429       12.9942       11.6752       9.83262       7.80474       5.82021       4.13127       2.77226       1.72535       1.03112      0.570071      0.296517      0.141334     0.0629342     0.0254721    0.00935398    0.00296813   0.000818592   0.000177467   2.61823e-05       0.00000       0.00000       0.00000       0.00000       0.00000       0.00000       0.00000       0.00000       0.00000       0.00000       0.00000       0.00000       0.00000       0.00000
  11  27 4432.9015    0.8430 15.0437 11.6814 -0.0003  0.0972   0.0048   0.2759    0.0222   0.0000   442.0083      -7.02938       19.7223       36.1057       6.76506       8.22630       1.62091      -10.1179       4.30432      -3.47230      -5.16224      -3.04906     -0.788316      0.275519    -0.0600144    -0.0345059     0.0185077    -0.0129314   -0.00264443  -0.000771136   0.000170553  -5.44515e-05       0.00000       0.00000       0.00000       0.00000       0.00000       0.00000       0.00000       0.00000       0.00000       0.00000       0.00000       0.00000       0.00000       0.00000       13.4021       16.9764       17.4734       16.7771       15.0734       12.6414       10.0718       7.51158       5.34902       3.58880       2.27602       1.35033      0.749964      0.391419      0.186492     0.0838384     0.0335280     0.0122286    0.00389505    0.00105790   0.000230278   3.39575e-05       0.00000       0.00000       0.00000       0.00000       0.00000       0.00000       0.00000       0.00000       0.00000       0.00000       0.00000       0.00000       0.00000       0.00000
  11  28 4573.6416    0.6983 18.1605 11.6360 -0.0003  0.1297   0.0039   0.3537    0.0187   0.0000   436.0123       57.5141       24.7557      -35.2372       8.42360       17.7046       2.83091      -14.7664      -2.85441       6.63140       2.64129      -5.45275       1.82836      0.564600      0.151673    -0.0666155     0.0103533    -0.0167743   -0.00675814  -0.000344416  -0.000127181   8.55749e-06       0.00000       0.00000       0.00000       0.00000       0.00000       0.00000       0.00000       0.00000       0.00000       0.00000       0.00000       0.00000       0.00000       0.00000       17.4920       22.2545       23.1658       22.1183       20.0163       16.8424       13.3992       10.0784       7.21684       4.83072       3.09595       1.83448       1.02662      0.531464      0.258845      0.113679     0.0463585     0.0167672    0.00541660    0.00145383   0.000313356   4.56485e-05       0.00000       0.00000       0.00000       0.00000       0.00000       0.00000       0.00000       0.00000       0.00000       0.00000       0.00000       0.00000       0.00000       0.00000
  11  29 4714.8911    0.5600 20.9298 11.5857 -0.0021  0.1705   0.0034   0.4428    0.0158   0.0000   429.5694       25.4993       50.8613       7.44386       21.5581       13.4826      -15.1898      -10.4418      -7.76222       4.62821     -0.680350      -3.20007       1.71939       1.06224     -0.729285    -0.0739377    -0.0218497   -0.00546099   -0.00524199   0.000537533  -0.000831907   1.35792e-05       0.00000       0.00000       0.00000       0.00000       0.00000       0.00000       0.00000       0.00000       0.00000       0.00000       0.00000       0.00000       0.00000       0.00000       22.9666       29.1716       30.1368       29.2740       26.0502       22.2097       17.7271       13.4546       9.58517       6.51409       4.15185       2.49384       1.39903      0.737210      0.355295      0.159580     0.0638970     0.0231099    0.00724634    0.00193240   0.000407241   6.08426e-05       0.00000       0.00000       0.00000       0.00000       0.00000       0.00000       0.00000       0.00000       0.00000       0.00000       0.00000       0.00000       0.00000       0.00000
  12   7 1660.2449    0.2538  0.1489 11.6581  0.0000  0.0062   0.0079   0.0135    0.0187   0.0000   438.6666     -0.390725       12.8557      -2.08624     -0.764315      0.635472     0.0366511      0.850106     -0.394455      0.144043     -0.104893     -0.139859     0.0327029     0.0517552     0.0104343    -0.0156197   -0.00191823   0.000587388  -0.000302596   0.000168782  -7.44056e-05   1.15459e-05  -1.83303e-06  -3.03396e-07       0.00000       0.00000       0.00000       0.00000       0.00000       0.00000       0.00000       0.00000       0.00000       0.00000       0.00000       0.00000      0.898569       1.00383      0.990854       1.02805      0.984048      0.818123      0.609210      0.489941      0.361892      0.255688      0.163519      0.101315     0.0623197     0.0358954     0.0182385    0.00795158    0.00356213    0.00136326   0.000510084   0.000169070   5.36462e-05   1.41277e-05   2.84038e-06   4.30278e-07       0.00000       0.00000       0.00000       0.00000       0.00000       0.00000       0.00000       0.00000       0.00000       0.00000       0.00000       0.00000
  12   8 1805.7858    0.3755  0.2670 11.6833 -0.0026  0.0080   0.0087   0.0173    0.0230   0.0000   436.5733      -2.94868       12.4534      -2.28599    -0.0960024      -1.45592     -0.984776       1.57337      0.717026     -0.138130     0.0606009      0.114006     0.0217437    -0.0394380   -0.00925569     0.0153113   -0.00606533   -0.00455431  -0.000339521   4.15210e-05   2.35056e-05   1.38935e-05  -4.95507e-06   1.57555e-07       0.00000       0.00000       0.00000       0.00000       0.00000       0.00000       0.00000       0.00000       0.00000       0.00000       0.00000       0.00000       1.04861       1.28892       1.36398       1.27787       1.19427       1.01052      0.811127      0.594010      0.406442      0.310868      0.203366      0.121477     0.0762679     0.0389034     0.0201317    0.00937233    0.00428289    0.00191748   0.000757941   0.000230148   7.51142e-05   2.03811e-05   4.17901e-06   5.91109e-07       0.00000       0.00000       0.00000       0.00000       0.00000       0.00000       0.00000       0.00000       0.00000       0.00000       0.00000       0.00000
  12   9 1949.9831    0.5457  0.4107 11.6817 -0.0009  0.0093   0.0100   0.0207    0.0315   0.0000   438.8656     -0.313333       13.9582       1.95113      0.745479     -0.919250      0.948639     0.0129765    -0.0846189     -0.516779     -0.147098     -0.282851     0.0966771     0.0665873     0.0269898    -0.0138207    0.00613104    0.00381632   0.000317990   0.000289419  -3.93168e-05  -5.58040e-05  -6.71617e-06   8.05338e-07       0.00000       0.00000       0.00000       0.00000       0.00000       0.00000       0.00000       0.00000       0.00000       0.00000       0.00000       0.00000       1.18869       1.49046       1.48176       1.44519       1.32681       1.17348      0.905701      0.720772      0.508866      0.368261      0.233488      0.150001     0.0842133     0.0489895     0.0238279     0.0116397    0.00516481    0.00220823   0.000802836   0.000297911   8.68696e-05   2.45424e-05   4.76013e-06   7.64481e-07       0.00000       0.00000       0.00000       0.00000       0.00000       0.00000       0.00000       0.00000       0.00000       0.00000       0.00000       0.00000
  12  10 2093.6320    0.7395  0.5606 11.7999 -0.0002  0.0101   0.0114   0.0245    0.0411   0.0000   437.0501      -1.72336       14.3711      0.618489      -1.43447     -0.263486      0.483856      0.397814      0.271482     -0.227789     0.0295199     -0.151307     0.0270880    -0.0697682     0.0246213    0.00931648   -0.00456792    0.00155093   0.000556119  -0.000340129   0.000211331   2.77480e-05   1.06808e-06   8.20488e-07       0.00000       0.00000       0.00000       0.00000       0.00000       0.00000       0.00000       0.00000       0.00000       0.00000       0.00000       0.00000       1.30106       1.62878       1.62320       1.66876       1.41873       1.25080       1.00537      0.777974      0.550660      0.380383      0.253955      0.159782     0.0904440     0.0488418     0.0260175     0.0126962    0.00591139    0.00236668   0.000911770   0.000308504   9.28986e-05   2.40398e-05   5.05754e-06   8.45001e-07       0.00000       0.00000       0.00000       0.00000       0.00000       0.00000       0.00000       0.00000       0.00000       0.00000       0.00000       0.00000
  12  11 2235.8593    0.9999  0.7184 12.0871  0.0000  0.0111   0.0138   0.0283    0.0543   0.0000   436.1454     -0.752736       12.1532    -0.0289319      -1.63252     -0.256440     0.0717979     -0.954305    -0.0666017     0.0840195      0.341165      0.240945     0.0680186    -0.0471154     0.0175583     0.0318020   -0.00174868  -0.000254835   0.000772861   0.000969715   0.000225063  -4.64350e-06  -4.50556e-06   4.68614e-07       0.00000       0.00000       0.00000       0.00000       0.00000       0.00000       0.00000       0.00000       0.00000       0.00000       0.00000       0.00000       1.49815       1.78642       1.86132       1.86895       1.63235       1.38717       1.12930      0.859079      0.635016      0.435183      0.281860      0.168872      0.102921     0.0590537     0.0295455     0.0144827    0.00636738    0.00278627    0.00100922   0.000344758   0.000103606   2.58603e-05   5.57435e-06   8.39712e-07       0.00000       0.00000       0.00000       0.00000       0.00000       0.00000       0.00000       0.00000       0.00000       0.00000       0.00000       0.00000
  12  12 2376.3442    1.3395  0.8614 12.5218 -0.0008  0.0125   0.0174   0.0317    0.0713   0.0000   439.3781      0.215946       12.0899       1.20592      -2.28755      -2.25791      -2.02454     0.0668390      0.593600       1.18076     -0.768056   -0.00404595    -0.0129707   -0.00908241     0.0224336    -0.0182617    0.00205879   -0.00457359   0.000172959  -0.000667300  -9.57143e-06  -4.20217e-07  -9.44391e-06   8.69356e-07       0.00000       0.00000       0.00000       0.00000       0.00000       0.00000       0.00000       0.00000       0.00000       0.00000       0.00000       0.00000       1.61939       1.96923       2.07015       1.98980       1.77454       1.52917       1.30345      0.956602      0.719240      0.490401      0.322180      0.197185      0.115554     0.0639268     0.0327764     0.0164674    0.00723954    0.00318331    0.00119417   0.000413641   0.000121166   3.06089e-05   6.89157e-06   9.68350e-07       0.00000       0.00000       0.00000       0.00000       0.00000       0.00000       0.00000       0.00000       0.00000       0.00000       0.00000       0.00000
  12  13 2515.4584    1.7918  0.9084 13.0136 -0.0003  0.0128   0.0228   0.0326    0.0831   0.0000   438.4959       5.51354       11.2178      0.671278     0.0250971      -1.89320    -0.0252146      -1.57070       1.31085     -0.468804     -0.109832     -0.164930     0.0724954     0.0314938     0.0368339    -0.0470802   0.000507692    0.00222293   -0.00177736  -0.000173905  -3.01516e-05   2.81294e-05  -3.19829e-06   1.48199e-07       0.00000       0.00000       0.00000       0.00000       0.00000       0.00000       0.00000       0.00000       0.00000       0.00000       0.00000       0.00000       1.70765       2.08253       2.17333       2.08772       1.85387       1.63049       1.33339       1.00504      0.738188      0.506207      0.338257      0.199311      0.118803     0.0668299     0.0329755     0.0164196    0.00730667    0.00324541    0.00118403   0.000413067   0.000126870   3.13331e-05   6.70674e-06   9.85236e-07       0.00000       0.00000       0.00000       0.00000       0.00000       0.00000       0.00000       0.00000       0.00000       0.00000       0.00000       0.00000
  12  14 2654.6352    2.3390  0.8301 13.3909 -0.0023  0.0115   0.0300   0.0301    0.0897   0.0000   436.6588       3.21022       13.5432       3.01760      -1.64636      0.769553      -1.03712      -1.48327      -2.02377    -0.0859108      0.152519    0.00209234    -0.0667093    -0.0393381    -0.0487548    -0.0209276    0.00323624    0.00480141   0.000277749  -3.79572e-05  -0.000118899  -5.54327e-05  -8.65870e-06   3.98440e-07       0.00000       0.00000       0.00000       0.00000       0.00000       0.00000       0.00000       0.00000       0.00000       0.00000       0.00000       0.00000       1.53806       1.86897       1.90931       1.88925       1.68724       1.46044       1.18333      0.888245      0.654547      0.460986      0.297229      0.183840      0.108129     0.0616114     0.0309268     0.0145076    0.00677489    0.00283355    0.00107254   0.000369078   0.000108159   2.84320e-05   6.01920e-06   9.09281e-07       0.00000       0.00000       0.00000       0.00000       0.00000       0.00000       0.00000       0.00000       0.00000       0.00000       0.00000       0.00000
  12  15 2794.5073    2.9116  0.8746 13.8016 -0.0007  0.0118   0.0361   0.0310    0.0889   0.0000   438.7679       6.51557       12.8248       1.46868      -1.09553    0.00863867      0.828417      0.996255     -0.948541    -0.0910116     0.0706545     -0.207933    -0.0311217     0.0462352    -0.0295624    -0.0235747     0.0106016    0.00330650  -0.000779153  -0.000821231   4.45502e-05   9.96463e-06   2.92700e-06  -1.22964e-06       0.00000       0.00000       0.00000       0.00000       0.00000       0.00000       0.00000       0.00000       0.00000       0.00000       0.00000       0.00000       1.63762       2.00163       2.05149       1.91611       1.73084       1.48099       1.26381      0.986193      0.712018      0.478930      0.303485      0.186034      0.105018     0.0585034     0.0305239     0.0146928    0.00687227    0.00277271    0.00106065   0.000365878   0.000108937   2.89673e-05   6.11874e-06   8.71103e-07       0.00000       0.00000       0.00000       0.00000       0.00000       0.00000       0.00000       0.00000       0.00000       0.00000       0.00000       0.00000
  12  16 2934.4155    3.5202  0.8149 14.2569 -0.0025  0.0115   0.0448   0.0280    0.0778   0.0000   441.0306       4.50445       11.8286       2.77332      -4.72480     -0.784166     -0.193609      -2.66547      0.508254     -0.507596    -0.0534967     -0.562050     0.0972372     0.0312134    -0.0485507    -0.0117367    0.00254413   -0.00286693   -0.00109266   0.000219599  -6.87079e-05  -2.72971e-05   9.71943e-06   1.07492e-06       0.00000       0.00000       0.00000       0.00000       0.00000       0.00000       0.00000       0.00000       0.00000       0.00000       0.00000       0.00000       1.55719       1.96803       1.97738       1.90717       1.71414       1.47632       1.19742      0.926109      0.668351      0.458200      0.292111      0.182399      0.105665     0.0563651     0.0303211     0.0141519    0.00655088    0.00259568    0.00105302   0.000352574   0.000108824   2.88216e-05   6.13286e-06   9.23035e-07       0.00000       0.00000       0.00000       0.00000       0.00000       0.00000       0.00000       0.00000       0.00000       0.00000       0.00000       0.00000
  12  17 3073.9051    3.9046  0.9065 14.4963  0.0008  0.0120   0.0476   0.0314    0.0775   0.0000   436.9247       10.9057       11.2197       1.33152     0.0433240      -5.37517      -2.12186     -0.607649      0.672496      -1.14078     -0.649861     0.0193600     0.0685837     0.0982531    -0.0236552   -0.00436687   0.000202888    0.00315109  -0.000925938  -0.000305774  -0.000115378   2.40328e-05   6.47377e-06  -1.51090e-06       0.00000       0.00000       0.00000       0.00000       0.00000       0.00000       0.00000       0.00000       0.00000       0.00000       0.00000       0.00000       1.66910       2.04658       2.01126       1.99939       1.84008       1.60523       1.23716      0.928768      0.666686      0.479820      0.320640      0.204291      0.114904     0.0636117     0.0312489     0.0151197    0.00666642    0.00279392    0.00103028   0.000370721   0.000108925   2.92893e-05   6.00204e-06   9.49103e-07       0.00000       0.00000       0.00000       0.00000       0.00000       0.00000       0.00000       0.00000       0.00000       0.00000       0.00000       0.00000
  12  18 3213.3099    3.8761  1.2018 14.5275  0.0010  0.0143   0.0432   0.0390    0.0827   0.0000   439.2935       13.9470       13.2392       1.01263      -1.87632      -6.16406      -4.68252     -0.962515      0.261058      -1.90124      0.157408      0.220012    -0.0566841     -0.115440    -0.0350613    -0.0254665    0.00791134   -0.00469982  -0.000403543  -0.000855215  -3.94864e-05  -4.87304e-05   2.50897e-06  -2.62596e-07       0.00000       0.00000       0.00000       0.00000       0.00000       0.00000       0.00000       0.00000       0.00000       0.00000       0.00000       0.00000       1.93588       2.36211       2.46024       2.30391       2.12974       1.81005       1.48874       1.15719      0.845547      0.578698      0.371293      0.220734      0.132372     0.0757131     0.0377976     0.0183035    0.00820287    0.00353654    0.00129348   0.000453602   0.000140601   3.64986e-05   7.63444e-06   1.07582e-06       0.00000       0.00000       0.00000       0.00000       0.00000       0.00000       0.00000       0.00000       0.00000       0.00000       0.00000       0.00000
  12  19 3352.7627    3.3286  1.6222 14.2536 -0.0009  0.0172   0.0324   0.0463    0.0603   0.0000   434.5446       12.1907       7.47351      -1.19462       1.61325      -1.38407     -0.782730      -2.21273       2.27741      -1.84763     -0.464807    -0.0189682     0.0700025    -0.0275927     0.0153489     0.0226978   -0.00489594    0.00178154    0.00120362  -0.000297865  -1.16321e-05   3.65058e-05  -2.35350e-06   1.65812e-06       0.00000       0.00000       0.00000       0.00000       0.00000       0.00000       0.00000       0.00000       0.00000       0.00000       0.00000       0.00000       2.31386       2.94106       2.95226       2.90275       2.56857       2.22404       1.80783       1.35148       1.00392      0.676905      0.446374      0.275954      0.160798     0.0863792     0.0453135     0.0223463    0.00978631    0.00414494    0.00158972   0.000549624   0.000167253   4.21992e-05   9.39194e-06   1.42836e-06       0.00000       0.00000       0.00000       0.00000       0.00000       0.00000       0.00000       0.00000       0.00000       0.00000       0.00000       0.00000
  12  20 3492.4968    2.8841  2.5653 13.3360  0.0003  0.0215   0.0218   0.0559    0.0506   0.0000   442.0086       12.5083       4.69816     0.0685363      -1.08490      -7.72138      -5.18573      -3.50367       1.36178     -0.828412    0.00389181     -0.238330      0.468019     -0.257316     -0.115410    0.00765200    0.00448303   -0.00191974    0.00561823   0.000859490  -0.000148741  -9.97818e-05  -4.14521e-06  -4.40613e-07       0.00000       0.00000       0.00000       0.00000       0.00000       0.00000       0.00000       0.00000       0.00000       0.00000       0.00000       0.00000       2.85657       3.52847       3.63127       3.49099       3.14176       2.71020       2.24705       1.70059       1.25951      0.860635      0.555208      0.338685      0.199647      0.111488     0.0571762     0.0273457     0.0125471    0.00525918    0.00202233   0.000696844   0.000209538   5.40782e-05   1.16964e-05   1.69500e-06       0.00000       0.00000       0.00000       0.00000       0.00000       0.00000       0.00000       0.00000       0.00000       0.00000       0.00000       0.00000
  12  21 3632.5800    2.3752  3.7420 12.8144 -0.0001  0.0268   0.0154   0.0703    0.0423   0.0000   437.5880       17.2373       3.46395       2.93287      -2.62858      -6.15076      -5.92161      -4.95677      0.489432     -0.629555      -1.73180     -0.246956      0.352160    -0.0332931     0.0879626    0.00474257    0.00931648  -0.000180213   -0.00250449    0.00118507  -0.000117562   2.09754e-05   2.38346e-05   2.92664e-06       0.00000       0.00000       0.00000       0.00000       0.00000       0.00000       0.00000       0.00000       0.00000       0.00000       0.00000       0.00000       3.52181       4.36743       4.53905       4.40048       3.93204       3.42331       2.75491       2.11717       1.56101       1.05293      0.694798      0.432023      0.250780      0.137634     0.0720947     0.0355312     0.0157981    0.00661938    0.00252980   0.000889458   0.000270492   6.90097e-05   1.47457e-05   2.18347e-06       0.00000       0.00000       0.00000       0.00000       0.00000       0.00000       0.00000       0.00000       0.00000       0.00000       0.00000       0.00000
  12  22 3772.6367    1.9760  5.2718 12.5271  0.0001  0.0339   0.0114   0.0902    0.0351   0.0000   433.8158       8.84644       10.4770       3.66933       3.68727       2.69922      -1.08517      -2.97497     -0.254714      0.712513     -0.130064     -0.682600     -0.131704    -0.0938953     0.0373334   -0.00712235   -0.00824860   -0.00165015   -0.00101142  -0.000755982   0.000551500   1.46610e-05   4.68420e-05   2.05321e-06       0.00000       0.00000       0.00000       0.00000       0.00000       0.00000       0.00000       0.00000       0.00000       0.00000       0.00000       0.00000       4.42762       5.53470       5.77499       5.61727       5.00826       4.33096       3.48711       2.69207       1.93021       1.35503      0.879190      0.544620      0.321412      0.176153     0.0914679     0.0451952     0.0200679    0.00863845    0.00328747    0.00112379   0.000344475   9.08799e-05   1.87803e-05   2.78916e-06       0.00000       0.00000       0.00000       0.00000       0.00000       0.00000       0.00000       0.00000       0.00000       0.00000       0.00000       0.00000
  12  23 3913.0678    1.6313  6.9463 12.2654 -0.0005  0.0415   0.0089   0.1153    0.0315   0.0000   445.0639       22.6952       3.31549       7.61022      -4.76520       7.95193      -4.72983     -0.930222       1.18809     -0.472591       1.07327     -0.760858      0.461923     -0.230766     0.0604242     0.0641262    0.00183278    0.00568325   -0.00312999    0.00207082  -6.86664e-05  -0.000252716   4.35085e-05   3.52657e-08       0.00000       0.00000       0.00000       0.00000       0.00000       0.00000       0.00000       0.00000       0.00000       0.00000       0.00000       0.00000       5.42434       6.72936       6.95189       6.79778       6.15935       5.30751       4.26785       3.32873       2.39981       1.67478       1.10382      0.683281      0.402393      0.223315      0.115237     0.0567485     0.0253516     0.0107751    0.00404471    0.00140115   0.000430506   0.000112611   2.32322e-05   3.41844e-06       0.00000       0.00000       0.00000       0.00000       0.00000       0.00000       0.00000       0.00000       0.00000       0.00000       0.00000       0.00000
  12  24 4053.5796    1.3613  9.0191 11.9665 -0.0005  0.0515   0.0070   0.1449    0.0299   0.0000   444.4893       12.7404       2.90651      -6.37884       1.45516     -0.519437      -4.02058      -8.68148       3.60365       2.94413       1.80930     -0.273645      0.574496      0.512500     -0.164215     -0.101421     0.0215819     0.0110526    0.00888371   -0.00253284  -0.000782738  -0.000327841   2.32173e-05   6.34008e-06       0.00000       0.00000       0.00000       0.00000       0.00000       0.00000       0.00000       0.00000       0.00000       0.00000       0.00000       0.00000       6.55945       8.37134       8.59706       8.43397       7.61316       6.53903       5.32996       4.09881       3.01870       2.06879       1.36364      0.846997      0.497811      0.275720      0.144386     0.0704321     0.0319557     0.0133330    0.00513467    0.00178513   0.000548207   0.000142680   3.05062e-05   4.42777e-06       0.00000       0.00000       0.00000       0.00000       0.00000       0.00000       0.00000       0.00000       0.00000       0.00000       0.00000       0.00000
  12  25 4194.3105    1.1482 10.7176 11.8551 -0.0003  0.0607   0.0060   0.1767    0.0260   0.0000   446.8131       30.7743       7.45479      -8.42350      -11.7792      -6.15078      -4.84645     -0.525982       4.46501   -0.00932054      -2.68769     -0.388083    -0.0506579   -0.00456683     0.0631405    -0.0934735     0.0401200    0.00305493  -0.000135224   -0.00298668  -0.000702246   0.000250352   5.58069e-05   5.15753e-06       0.00000       0.00000       0.00000       0.00000       0.00000       0.00000       0.00000       0.00000       0.00000       0.00000       0.00000       0.00000       7.81298       9.89646       10.1747       10.0198       9.07569       7.77297       6.30487       4.85417       3.59446       2.46942       1.62705       1.01284      0.599098      0.334388      0.174734     0.0845220     0.0386103     0.0160098    0.00616673    0.00214155   0.000655435   0.000169635   3.58958e-05   5.16882e-06       0.00000       0.00000       0.00000       0.00000       0.00000       0.00000       0.00000       0.00000       0.00000       0.00000       0.00000       0.00000
  12  26 4335.3728    0.9586 13.4307 11.7736 -0.0006  0.0797   0.0051   0.2278    0.0230   0.0000   446.1071       16.5321       32.2563       5.54264       6.79340      0.468529       5.85750      -3.67109       3.11624      -4.89913      -1.80605      0.945836      0.466930      -1.25064    -0.0286353      0.200004    -0.0584392    0.00503312   -0.00278172    0.00114076   0.000252702  -0.000113991   8.44746e-05   5.41193e-06       0.00000       0.00000       0.00000       0.00000       0.00000       0.00000       0.00000       0.00000       0.00000       0.00000       0.00000       0.00000       10.1347       12.7923       13.2789       13.0710       11.8416       10.1523       8.22568       6.42498       4.69134       3.25804       2.15996       1.36112      0.797405      0.451324      0.234534      0.116496     0.0525405     0.0221741    0.00831380    0.00291568   0.000880741   0.000229101   4.70796e-05   6.78069e-06       0.00000       0.00000       0.00000       0.00000       0.00000       0.00000       0.00000       0.00000       0.00000       0.00000       0.00000       0.00000
  12  27 4476.5200    0.7828 15.7490 11.7394 -0.0002  0.1039   0.0044   0.2891    0.0199   0.0000   437.3774       10.9456       8.79910       14.5722       23.1341      -11.4961       3.91421      -3.00628       1.55275      0.185207      -1.02677      0.414532       1.85788     -0.266566     -0.761357    -0.0721395     0.0690171   -0.00589108    -0.0286947    0.00429312  -0.000554301  -6.88910e-05  -5.04792e-06  -2.25072e-06       0.00000       0.00000       0.00000       0.00000       0.00000       0.00000       0.00000       0.00000       0.00000       0.00000       0.00000       0.00000       12.9666       16.6380       17.4118       16.9894       15.3354       13.2855       10.8110       8.28416       6.13745       4.29944       2.84044       1.80539       1.06718      0.594866      0.312810      0.155633     0.0697951     0.0297612     0.0114386    0.00397147    0.00118946   0.000305793   6.28704e-05   8.97708e-06       0.00000       0.00000       0.00000       0.00000       0.00000       0.00000       0.00000       0.00000       0.00000       0.00000       0.00000       0.00000
  12  28 4617.4700    0.6419 19.0729 11.6778 -0.0007  0.1383   0.0035   0.3694    0.0164   0.0000   440.4876       31.7845       51.9026      -2.30853      -35.4521      -15.2300       2.04049      -8.14999       3.39235      -4.00717      -1.25525     -0.228611     -0.699464     -0.231324      0.265679      0.108686     -0.104597     0.0533992     0.0172114   -0.00100817    0.00205120   0.000288821   0.000155783   2.36496e-05       0.00000       0.00000       0.00000       0.00000       0.00000       0.00000       0.00000       0.00000       0.00000       0.00000       0.00000       0.00000       17.2122       21.6679       22.9476       22.2577       20.2991       17.5724       14.3450       11.1755       8.33058       5.77885       3.88003       2.42219       1.46574      0.818392      0.438899      0.211451     0.0991595     0.0406728     0.0158826    0.00537179    0.00164203   0.000409635   8.35397e-05   1.17099e-05       0.00000       0.00000       0.00000       0.00000       0.00000       0.00000       0.00000       0.00000       0.00000       0.00000       0.00000       0.00000
  13   7 1692.3650    0.2769  0.1816 11.6556 -0.0006  0.0071   0.0077   0.0152    0.0188   0.0000   437.9413     -0.276749       13.0155     -0.845736      0.474657     -0.503098     -0.259574     -0.221079      0.212060     -0.334507    -0.0341569    -0.0961684     0.0419727    -0.0351077    0.00841487    -0.0148789    0.00716979   -0.00250471   0.000235929   0.000545456   0.000140396  -5.90321e-05   3.40048e-05   1.35340e-06  -2.04493e-07   7.32355e-08       0.00000       0.00000       0.00000       0.00000       0.00000       0.00000       0.00000       0.00000       0.00000       0.00000      0.875481       1.04936       1.15805       1.24123      0.987256      0.848483      0.772764      0.535603      0.382177      0.302850      0.214968      0.116746     0.0720567     0.0521504     0.0286672     0.0130357    0.00613898    0.00336403    0.00161551   0.000627132   0.000205575   6.30750e-05   1.70585e-05   4.04528e-06   9.38703e-07   1.38393e-07       0.00000       0.00000       0.00000       0.00000       0.00000       0.00000       0.00000       0.00000       0.00000       0.00000
  13   8 1838.6722    0.4089  0.3058 11.6467 -0.0032  0.0083   0.0084   0.0174    0.0242   0.0000   436.7913     -0.867666       14.9575      0.483002      -2.27227      -1.36156      0.669163      0.109772    -0.0891896     -0.613705     0.0667353      0.106426     0.0126650     0.0560242    -0.0115462     0.0458178   -0.00807267   -0.00720259  -0.000504078  -0.000585303  -0.000305428   4.20076e-05  -1.81673e-05   1.43920e-06  -1.55735e-06  -1.34431e-07       0.00000       0.00000       0.00000       0.00000       0.00000       0.00000       0.00000       0.00000       0.00000       0.00000      0.951692       1.19143       1.27815       1.24921       1.15619       1.01234      0.777806      0.630042      0.480621      0.342214      0.228313      0.149400     0.0895810     0.0566267     0.0321619     0.0162383    0.00816314    0.00360046    0.00163496   0.000597047   0.000233593   7.94421e-05   2.28562e-05   5.71967e-06   1.10838e-06   1.63288e-07       0.00000       0.00000       0.00000       0.00000       0.00000       0.00000       0.00000       0.00000       0.00000       0.00000
  13   9 1983.8135    0.5645  0.4932 11.6522 -0.0022  0.0096   0.0092   0.0242    0.0343   0.0000   437.3600      0.679753       13.1215       2.89559      -1.28448     -0.322256      -1.85453   -0.00732745     0.0771895      -1.25972     -0.302578     0.0445287     0.0950050    0.00599778     0.0103834    -0.0124683   -0.00182788  -0.000324600   -0.00213604   0.000163037   0.000269084   4.22795e-05  -4.65136e-05  -5.91536e-06   1.86086e-06  -2.92532e-07       0.00000       0.00000       0.00000       0.00000       0.00000       0.00000       0.00000       0.00000       0.00000       0.00000       1.11127       1.40449       1.45649       1.39531       1.33878       1.14461      0.932889      0.764030      0.544426      0.397676      0.279444      0.175851      0.108740     0.0656146     0.0341734     0.0187223    0.00915251    0.00409588    0.00185794   0.000729325   0.000245867   8.66137e-05   2.64926e-05   6.71920e-06   1.29944e-06   1.84963e-07       0.00000       0.00000       0.00000       0.00000       0.00000       0.00000       0.00000       0.00000       0.00000       0.00000
  13  10 2128.4621    0.8146  0.5518 11.9195 -0.0009  0.0096   0.0125   0.0234    0.0421   0.0000   439.3347     -0.809066       13.2194      -2.59186      -1.05996      0.408648     -0.441281      -2.02659     -0.212912     -0.199470      0.324009      0.215210     -0.135223    -0.0299935    -0.0579137     0.0241746   -0.00145440   -0.00762791   0.000730319   0.000186871   2.13005e-05  -0.000113957   1.98103e-05   1.31893e-06   2.18721e-06  -1.12689e-07       0.00000       0.00000       0.00000       0.00000       0.00000       0.00000       0.00000       0.00000       0.00000       0.00000       1.18890       1.47934       1.51492       1.48436       1.37892       1.17223      0.966365      0.785289      0.597771      0.417615      0.278281      0.173342      0.110328     0.0632248     0.0361196     0.0190325    0.00922092    0.00423016    0.00174949   0.000703830   0.000256163   8.26420e-05   2.52604e-05   6.20637e-06   1.27262e-06   1.76941e-07       0.00000       0.00000       0.00000       0.00000       0.00000       0.00000       0.00000       0.00000       0.00000       0.00000
  13  11 2271.1394    1.1040  0.7564 12.0685  0.0019  0.0109   0.0142   0.0273    0.0596   0.0000   436.1158       1.27314       10.7812       1.56424      -4.35886       2.43283      -1.45742     -0.603165       2.51074      -1.15227     -0.357590     0.0998251     -0.171791     0.0481507    -0.0812840    0.00785742    -0.0159528   -0.00337841    0.00321228   4.66801e-05  -0.000563524  -0.000231134   2.92292e-05   1.20089e-06  -3.39249e-06   7.14228e-08       0.00000       0.00000       0.00000       0.00000       0.00000       0.00000       0.00000       0.00000       0.00000       0.00000       1.33178       1.67214       1.71045       1.72821       1.55384       1.34413       1.11975      0.869442      0.664916      0.469755      0.314001      0.206303      0.126162     0.0738061     0.0409957     0.0216187     0.0106660    0.00489915    0.00208643   0.000831569   0.000305248   9.99505e-05   2.81694e-05   7.13500e-06   1.49485e-06   2.16409e-07       0.00000       0.00000       0.00000       0.00000       0.00000       0.00000       0.00000       0.00000       0.00000       0.00000
  13  12 2411.8539    1.4934  0.8492 12.5534 -0.0007  0.0116   0.0180   0.0286    0.0684   0.0000   440.0520       1.13722       11.7438       1.69926     -0.802592      -2.74522     -0.266676      -1.12450      -1.04499      0.164167     -0.504419     -0.201823   -0.00509205     0.0785307     0.0892031    -0.0231886    0.00737478   -0.00630534   -0.00125890  -0.000659692   0.000128329   7.26943e-05  -3.78828e-05   7.42412e-06  -2.34218e-06   2.43477e-07       0.00000       0.00000       0.00000       0.00000       0.00000       0.00000       0.00000       0.00000       0.00000       0.00000       1.43403       1.75737       1.81494       1.83989       1.64002       1.46368       1.18873      0.928129      0.698421      0.506613      0.336873      0.222245      0.138728     0.0801746     0.0445260     0.0237049     0.0115363    0.00527341    0.00223253   0.000912628   0.000331633   0.000107006   3.03706e-05   7.61320e-06   1.50776e-06   2.27608e-07       0.00000       0.00000       0.00000       0.00000       0.00000       0.00000       0.00000       0.00000       0.00000       0.00000
  13  13 2551.7084    1.9249  1.0055 12.8337 -0.0003  0.0126   0.0222   0.0338    0.1007   0.0000   436.7919       3.18062       12.2394     -0.813123       1.66640      0.486121     -0.254011      -2.07292     -0.248467    -0.0208471      0.314818    -0.0893179      0.207354    0.00858391   -0.00307131     0.0187830    0.00508370    0.00182920    0.00234567   0.000849316   0.000103613  -0.000208061   9.46270e-05   6.07823e-06  -5.79766e-07   4.43572e-07       0.00000       0.00000       0.00000       0.00000       0.00000       0.00000       0.00000       0.00000       0.00000       0.00000       1.51567       1.94635       1.97640       2.01729       1.80696       1.55665       1.29426      0.997781      0.763432      0.540084      0.368088      0.231049      0.147700     0.0851744     0.0492044     0.0251423     0.0124274    0.00576118    0.00245829   0.000981447   0.000364220   0.000114627   3.44946e-05   8.37487e-06   1.79628e-06   2.62008e-07       0.00000       0.00000       0.00000       0.00000       0.00000       0.00000       0.00000       0.00000       0.00000       0.00000
  13  14 2691.7211    2.4485  0.8699 13.6241  0.0002  0.0120   0.0299   0.0293    0.0822   0.0000   439.7938       1.36197       13.8040       1.68863      -3.70764      -3.10375     -0.105209      -1.52315       1.63907     -0.732338     -0.178749     0.0376804    -0.0300638    -0.0207943     0.0360076    -0.0231120    0.00397364    0.00259678   -0.00345590  -0.000458654  -8.03125e-06  -2.79001e-05  -4.21107e-05   9.21252e-06  -3.44316e-08  -2.17104e-07       0.00000       0.00000       0.00000       0.00000       0.00000       0.00000       0.00000       0.00000       0.00000       0.00000       1.45863       1.79649       1.87786       1.84226       1.66702       1.50281       1.23717      0.957067      0.708244      0.527561      0.354118      0.230203      0.143143     0.0836603     0.0463219     0.0237315     0.0118049    0.00528029    0.00240764   0.000946863   0.000352010   0.000112070   3.24068e-05   8.12834e-06   1.58518e-06   2.34249e-07       0.00000       0.00000       0.00000       0.00000       0.00000       0.00000       0.00000       0.00000       0.00000       0.00000
  13  15 2832.2376    3.0094  0.8476 14.0383 -0.0022  0.0114   0.0374   0.0295    0.0841   0.0000   437.0556       6.30354       13.9800     -0.675801      -1.36064      -1.12705      0.384350      -1.38248     0.0823612      -1.32950     -0.375630     -0.596202      0.138194    -0.0368363     0.0709056    -0.0100369     0.0181006    0.00196108   -0.00126530   -0.00174954  -0.000220568   0.000116170  -7.69934e-06  -5.48957e-06   2.26264e-08   5.02179e-08       0.00000       0.00000       0.00000       0.00000       0.00000       0.00000       0.00000       0.00000       0.00000       0.00000       1.39337       1.76542       1.83633       1.79796       1.61997       1.42930       1.16191      0.917635      0.687668      0.484810      0.334097      0.214245      0.131823     0.0767169     0.0427779     0.0220788     0.0110189    0.00504828    0.00220439   0.000865116   0.000318771   0.000105360   3.11553e-05   7.52598e-06   1.53136e-06   2.24792e-07       0.00000       0.00000       0.00000       0.00000       0.00000       0.00000       0.00000       0.00000       0.00000       0.00000
  13  16 2972.6657    3.6793  0.8589 14.4052 -0.0005  0.0114   0.0447   0.0297    0.0822   0.0000   440.3696       6.90288       10.4490       1.92055     -0.511104      -2.45313      -3.72197      -2.41539      0.607902      -1.62423      0.124321     0.0564377     0.0272479     0.0123685    0.00753879    -0.0147124    0.00577117    0.00201170   -0.00187715  -0.000389364   4.21587e-05   2.35718e-05   4.76779e-05   6.35042e-06  -8.57275e-07   1.29448e-07       0.00000       0.00000       0.00000       0.00000       0.00000       0.00000       0.00000       0.00000       0.00000       0.00000       1.41830       1.77889       1.84023       1.83609       1.64041       1.43105       1.19577      0.902747      0.691802      0.478633      0.335856      0.217692      0.132976     0.0770280     0.0426715     0.0222336     0.0109233    0.00520801    0.00217293   0.000874929   0.000317901   0.000105622   3.01990e-05   7.15464e-06   1.54910e-06   2.21307e-07       0.00000       0.00000       0.00000       0.00000       0.00000       0.00000       0.00000       0.00000       0.00000       0.00000
  13  17 3112.5649    3.9966  0.8857 14.6911 -0.0037  0.0116   0.0483   0.0291    0.0743   0.0000   440.4053       11.2208       11.6867       4.20213      -1.17263      -4.33934      -1.02097      -5.79353      0.642234     -0.739715    -0.0447041     -0.302272     -0.145248     0.0523199     0.0817523     0.0311720   -0.00168768    0.00519467    0.00195588   0.000730857   0.000388194   1.95217e-05  -1.94752e-05  -1.64021e-07  -1.20670e-06  -3.43623e-07       0.00000       0.00000       0.00000       0.00000       0.00000       0.00000       0.00000       0.00000       0.00000       0.00000       1.51787       1.81293       1.84461       1.83891       1.67648       1.46979       1.23365      0.995906      0.732693      0.526265      0.354514      0.226134      0.141541     0.0806800     0.0451681     0.0233400     0.0114390    0.00520998    0.00223025   0.000882224   0.000319657   0.000100326   2.98123e-05   7.30595e-06   1.47522e-06   2.13253e-07       0.00000       0.00000       0.00000       0.00000       0.00000       0.00000       0.00000       0.00000       0.00000       0.00000
  13  18 3252.4540    3.7097  1.2712 14.6378 -0.0004  0.0143   0.0394   0.0404    0.0699   0.0000   439.9934       8.01603       19.0136       3.81263      -1.97506      -3.39091      -1.35202      -2.89734      0.511338      -1.21697     -0.586068    -0.0915845   -0.00428029    -0.0133043     0.0297105   3.19245e-05     0.0101485   -0.00115037    0.00194913    0.00222822  -0.000360447   5.03208e-06  -1.55824e-05  -5.65211e-06   2.74879e-06  -4.46267e-07       0.00000       0.00000       0.00000       0.00000       0.00000       0.00000       0.00000       0.00000       0.00000       0.00000       1.78782       2.24289       2.29357       2.27252       2.04569       1.79521       1.49238       1.18763      0.894286      0.633885      0.420421      0.276406      0.166996     0.0975394     0.0539285     0.0286235     0.0141213    0.00651806    0.00275474    0.00110275   0.000401506   0.000133174   3.77575e-05   9.57936e-06   1.93911e-06   2.83949e-07       0.00000       0.00000       0.00000       0.00000       0.00000       0.00000       0.00000       0.00000       0.00000       0.00000
  13  19 3392.4546    3.1776  1.8693 14.1004 -0.0024  0.0178   0.0283   0.0481    0.0512   0.0000   437.5899       12.8106       9.16488      -1.28202      -1.65198     0.0140276     -0.283466      -3.57144       1.70430      -1.73684      0.821407     -0.553734     -0.477261     -0.214417     0.0410374    -0.0445412     0.0152049   -0.00305609    0.00491726    0.00184352   0.000407074   1.83185e-05   0.000127985   2.25014e-05  -3.30119e-06  -1.55773e-07       0.00000       0.00000       0.00000       0.00000       0.00000       0.00000       0.00000       0.00000       0.00000       0.00000       2.22981       2.73007       2.83632       2.78869       2.50945       2.23296       1.87713       1.46983       1.10753      0.789517      0.540550      0.342508      0.212304      0.124718     0.0672160     0.0361303     0.0172463    0.00816637    0.00346126    0.00143957   0.000499514   0.000167048   4.83727e-05   1.17159e-05   2.39175e-06   3.40360e-07       0.00000       0.00000       0.00000       0.00000       0.00000       0.00000       0.00000       0.00000       0.00000       0.00000
  13  20 3532.6419    2.7206  2.7494 13.3834  0.0002  0.0219   0.0195   0.0568    0.0435   0.0000   440.1999       14.4216       6.97762       7.08741     -0.378880      -2.34332      0.171141      -4.78348     -0.796538      -1.54340     -0.418990     -0.475439      0.351030     0.0312932     -0.159688    -0.0396310     0.0190471     0.0138041   -0.00542815   -0.00117770   0.000843418   0.000106611   2.84046e-05  -2.83956e-05  -1.07236e-06  -2.61834e-07       0.00000       0.00000       0.00000       0.00000       0.00000       0.00000       0.00000       0.00000       0.00000       0.00000       2.74540       3.40197       3.54598       3.50490       3.15722       2.80572       2.24736       1.83337       1.35930      0.967286      0.650830      0.426923      0.259553      0.152149     0.0842677     0.0444092     0.0221272     0.0100668    0.00434499    0.00169531   0.000625152   0.000209050   6.04121e-05   1.50876e-05   2.89837e-06   4.30790e-07       0.00000       0.00000       0.00000       0.00000       0.00000       0.00000       0.00000       0.00000       0.00000       0.00000
  13  21 3673.1412    2.2502  4.0191 12.9243 -0.0002  0.0276   0.0139   0.0729    0.0354   0.0000   443.6602       12.0553       10.5580       2.58830      -1.32188      -3.97475      -1.03713      -3.25049      -1.78089      -1.73513       1.32205    -0.0375099     -0.354181      0.155003     0.0830314    -0.0833930    0.00115241     0.0191168    0.00585041  -0.000886511   0.000394991  -0.000136150  -2.96043e-05  -3.04151e-05  -2.85214e-06   1.41325e-07       0.00000       0.00000       0.00000       0.00000       0.00000       0.00000       0.00000       0.00000       0.00000       0.00000       3.35498       4.20969       4.32177       4.26670       3.94577       3.41639       2.89289       2.25285       1.69912       1.21290      0.828783      0.542175      0.333555      0.191976      0.106906     0.0556877     0.0275337     0.0128273    0.00545805    0.00218015   0.000801912   0.000261113   7.63124e-05   1.93168e-05   4.00561e-06   5.52691e-07       0.00000       0.00000       0.00000       0.00000       0.00000       0.00000       0.00000       0.00000       0.00000       0.00000
  13  22 3813.8459    1.8554  5.6653 12.5076 -0.0005  0.0346   0.0101   0.0924    0.0310   0.0000   442.4770       10.8709       17.5907       4.75078       6.26490      -6.53463      0.800582      -4.30037      -1.71735      0.979031       3.84214      0.185910     -0.180833    -0.0465818      0.111880     0.0120862     0.0145610     0.0126377   -0.00977061   0.000195780  -0.000114654   0.000161669  -8.39252e-05  -7.35915e-06   3.86886e-06   9.75154e-07       0.00000       0.00000       0.00000       0.00000       0.00000       0.00000       0.00000       0.00000       0.00000       0.00000       4.15881       5.27911       5.44413       5.39250       4.96719       4.30049       3.61650       2.82950       2.12733       1.52035       1.04616      0.681763      0.418495      0.246187      0.134658     0.0716272     0.0351299     0.0163843    0.00703717    0.00283216    0.00101749   0.000340934   9.88117e-05   2.49732e-05   5.12491e-06   7.07793e-07       0.00000       0.00000       0.00000       0.00000       0.00000       0.00000       0.00000       0.00000       0.00000       0.00000
  13  23 3954.4888    1.5525  7.2817 12.2697 -0.0002  0.0419   0.0081   0.1155    0.0284   0.0000   426.2174       31.1958       16.6450      -6.47072      -8.92810       2.94749      -6.36394       1.75223      0.764870      -1.24748      -1.05403       1.77251      0.399357     -0.956068    -0.0806421    0.00517073    0.00536231     0.0145148   -0.00532713    0.00195490   -0.00343136   0.000426589   9.38724e-05   4.49314e-05  -1.13160e-05  -8.78391e-07       0.00000       0.00000       0.00000       0.00000       0.00000       0.00000       0.00000       0.00000       0.00000       0.00000       5.05299       6.32619       6.66877       6.53672       6.06519       5.27030       4.32330       3.44552       2.57119       1.85859       1.26841      0.817142      0.511309      0.300819      0.167768     0.0885668     0.0430432     0.0203269    0.00858754    0.00349829    0.00125820   0.000415579   0.000123169   3.08066e-05   6.10020e-06   8.40317e-07       0.00000       0.00000       0.00000       0.00000       0.00000       0.00000       0.00000       0.00000       0.00000       0.00000
  13  24 4095.5801    1.2954  9.3962 11.9909  0.0003  0.0514   0.0065   0.1473    0.0266   0.0000   440.0870       13.9497       24.9348     -0.719565      -12.7336       4.40383      -9.77507      -6.08485       10.5075     -0.954033      -1.83102    0.00570183       1.19818     -0.149617     -0.170480     0.0961484     0.0506561    -0.0324494   -0.00911721   -0.00292854    0.00239863  -0.000972384   6.66590e-05   4.16002e-05  -1.90703e-06  -6.22453e-07       0.00000       0.00000       0.00000       0.00000       0.00000       0.00000       0.00000       0.00000       0.00000       0.00000       6.13768       7.73486       8.10901       7.99805       7.26358       6.46516       5.35015       4.23366       3.21949       2.31125       1.55825       1.02606      0.629412      0.371101      0.208422      0.108189     0.0547001     0.0247077     0.0109732    0.00428480    0.00161524   0.000529484   0.000152138   3.80490e-05   7.57269e-06   1.06048e-06       0.00000       0.00000       0.00000       0.00000       0.00000       0.00000       0.00000       0.00000       0.00000       0.00000
  13  25 4236.6744    1.0682 11.5427 11.8782 -0.0003  0.0651   0.0056   0.1843    0.0237   0.0000   443.6418       29.6620       22.4884      -4.63228      0.454047       6.74204       4.18385      -5.61990      -4.84381      -6.62438       2.45524      -1.85997      0.194522     -0.336882     -0.585419     -0.150639    -0.0288641   0.000516638    -0.0248740     0.0100636    0.00187251  -0.000799325  -0.000155671  -1.76724e-05  -8.01851e-06  -3.41594e-07       0.00000       0.00000       0.00000       0.00000       0.00000       0.00000       0.00000       0.00000       0.00000       0.00000       7.74162       9.83919       10.2940       10.2184       9.39529       8.18807       6.76212       5.40144       4.03235       2.89072       1.99958       1.30603      0.808625      0.476013      0.264397      0.139823     0.0699568     0.0322194     0.0140436    0.00555202    0.00201993   0.000670987   0.000197381   4.91889e-05   9.75420e-06   1.35086e-06       0.00000       0.00000       0.00000       0.00000       0.00000       0.00000       0.00000       0.00000       0.00000       0.00000
  13  26 4377.8553    0.9030 14.2108 11.7909 -0.0003  0.0843   0.0047   0.2383    0.0208   0.0000   441.0817      0.277215       9.63739      -7.12230       17.4011     -0.118614      -14.5826      -3.26251      -12.3919      -4.91832     0.0910941     -0.884437      0.281989      0.558974      0.723515    -0.0218094      0.149011     0.0276651     0.0219724     0.0107601    0.00242966  -0.000252371  -6.50695e-05   3.50078e-05   6.06701e-06  -1.14576e-06       0.00000       0.00000       0.00000       0.00000       0.00000       0.00000       0.00000       0.00000       0.00000       0.00000       9.82560       12.5273       13.1850       12.8591       12.0091       10.5380       8.72185       6.96011       5.29805       3.80949       2.59423       1.72412       1.05354      0.629668      0.354322      0.184670     0.0924589     0.0428826     0.0186052    0.00733191    0.00273475   0.000912390   0.000262262   6.57038e-05   1.28881e-05   1.74896e-06       0.00000       0.00000       0.00000       0.00000       0.00000       0.00000       0.00000       0.00000       0.00000       0.00000
  13  27 4519.3440    0.7439 16.8369 11.7302 -0.0003  0.1085   0.0039   0.2985    0.0177   0.0000   425.9776       27.4545       12.4717      -8.84247       18.8534       3.88578       10.7490      -10.2862      -5.54476     -0.851381       7.18219     -0.764103      -1.33711      0.863267      0.827392     0.0164358     0.0742376    -0.0144279    -0.0128031    -0.0127403    0.00227399    0.00321885  -0.000473686  -7.54126e-05   5.42403e-07   1.45994e-06       0.00000       0.00000       0.00000       0.00000       0.00000       0.00000       0.00000       0.00000       0.00000       0.00000       12.5641       16.2171       17.0731       16.8347       15.4996       13.5557       11.3458       8.89632       6.74338       4.91237       3.35595       2.23427       1.37864      0.823829      0.460709      0.243446      0.121119     0.0568053     0.0246434    0.00989914    0.00362976    0.00119932   0.000341305   8.53013e-05   1.67871e-05   2.28495e-06       0.00000       0.00000       0.00000       0.00000       0.00000       0.00000       0.00000       0.00000       0.00000       0.00000
  13  28 4660.8056    0.5904 19.2399 11.6678  0.0015  0.1427   0.0033   0.3764    0.0153   0.0000   436.7186       4.15755      -13.1359      -41.6129       7.69695       27.6250       24.9643      -5.26976      -1.77083       1.36541       6.06582      -2.22990      0.534651      -1.59389      0.280192       1.16646    -0.0794778    -0.0946702     0.0270161     0.0180333   -0.00353109   -0.00436685   0.000176510   4.49431e-05   1.04579e-05  -7.77536e-06       0.00000       0.00000       0.00000       0.00000       0.00000       0.00000       0.00000       0.00000       0.00000       0.00000       16.3088       21.1198       22.1564       21.9275       20.2965       17.6386       14.8686       11.8488       8.97420       6.56351       4.48448       2.98790       1.85085       1.11828      0.631859      0.334338      0.168514     0.0783385     0.0344234     0.0135770    0.00498073    0.00162720   0.000460724   0.000114878   2.23643e-05   3.03513e-06       0.00000       0.00000       0.00000       0.00000       0.00000       0.00000       0.00000       0.00000       0.00000       0.00000
  14   7 1723.5368    0.3030  0.1975 11.6818 -0.0040  0.0064   0.0078   0.0145    0.0187   0.0000   437.2841      0.294772       11.7062     0.0287861     -0.612998     -0.680818     0.0399885     -0.557917    -0.0816918      0.297113     -0.209064   0.000166449    -0.0447281      0.107042    -0.0189780   -0.00274527   -0.00352304    0.00531177   -0.00105759  -0.000107147   5.77766e-05   0.000170599  -1.76127e-05  -7.46340e-06   2.65644e-06   2.52594e-06  -4.13771e-07  -1.15747e-08       0.00000       0.00000       0.00000       0.00000       0.00000       0.00000       0.00000       0.00000      0.713424      0.856754      0.939006      0.890034      0.859079      0.724057      0.658125      0.525668      0.394997      0.289801      0.209461      0.140338     0.0877103     0.0552024     0.0313100     0.0179760    0.00888492    0.00450016    0.00232757   0.000945089   0.000416919   0.000153072   5.08787e-05   1.67830e-05   4.58758e-06   1.15276e-06   2.28164e-07   2.71323e-08       0.00000       0.00000       0.00000       0.00000       0.00000       0.00000       0.00000       0.00000
  14   8 1870.8316    0.4482  0.3483 11.6501 -0.0032  0.0080   0.0086   0.0191    0.0258   0.0000   438.9042     0.0401186       11.4721       1.58657      -2.75642     -0.418283      0.563779     0.0508015      0.181996     -0.720789     -0.322725     0.0220803     0.0734974    -0.0302397     0.0608508    0.00303270   0.000576702    0.00475534    0.00448962    0.00216384  -0.000125118  -2.00500e-05  -7.90764e-05   3.61892e-05  -1.96968e-06  -2.13749e-06  -2.06859e-07   2.53071e-08       0.00000       0.00000       0.00000       0.00000       0.00000       0.00000       0.00000       0.00000      0.962748       1.19738       1.18733       1.15975       1.05503      0.947932      0.835905      0.706097      0.557862      0.415463      0.280085      0.175886      0.107943     0.0670927     0.0396179     0.0221086     0.0112328    0.00571795    0.00252848    0.00120143   0.000459174   0.000180302   6.00923e-05   1.94882e-05   5.37808e-06   1.30727e-06   2.60343e-07   3.66294e-08       0.00000       0.00000       0.00000       0.00000       0.00000       0.00000       0.00000       0.00000
  14   9 2017.0106    0.6096  0.5292 11.7974 -0.0021  0.0095   0.0092   0.0231    0.0347   0.0000   436.4470      -1.97765       13.9407     -0.516362     -0.202184     -0.974891      -1.40883      -1.65580     -0.633943    -0.0191450    -0.0590277      0.103407     -0.178292     0.0620010     0.0550281    -0.0141696   -0.00192517    0.00555847   0.000658827   0.000716260  -0.000483615   6.09293e-05  -5.87622e-05  -4.52245e-05  -1.03475e-06  -6.73259e-07   5.69190e-08  -5.55934e-09       0.00000       0.00000       0.00000       0.00000       0.00000       0.00000       0.00000       0.00000       1.07184       1.33148       1.33775       1.45523       1.27476       1.11845      0.962371      0.781182      0.597287      0.443484      0.302248      0.209506      0.129164     0.0838708     0.0464175     0.0272951     0.0142385    0.00725352    0.00335615    0.00148985   0.000609328   0.000230331   7.51860e-05   2.49116e-05   6.18516e-06   1.62454e-06   3.20453e-07   4.79938e-08       0.00000       0.00000       0.00000       0.00000       0.00000       0.00000       0.00000       0.00000
  14  10 2162.5283    0.8406  0.6260 12.0554 -0.0014  0.0104   0.0115   0.0248    0.0415   0.0000   439.0614       1.00193       12.8493      -2.62018     -0.620469       2.97295       2.78986     -0.402168     -0.138886      0.840919     0.0518365    -0.0965769     -0.203266    -0.0887939    -0.0430529     0.0295534     0.0172471   -0.00277967    0.00109179   -0.00107536  -0.000685463  -0.000166288   8.26051e-05   1.11410e-05  -2.12502e-05  -1.13986e-06   1.81622e-07   8.09833e-08       0.00000       0.00000       0.00000       0.00000       0.00000       0.00000       0.00000       0.00000       1.16955       1.47992       1.47081       1.55602       1.41311       1.29528       1.05558      0.825579      0.624925      0.464650      0.336969      0.228193      0.151536     0.0894634     0.0562350     0.0289882     0.0156179    0.00737466    0.00365892    0.00154957   0.000655022   0.000236945   8.95665e-05   2.55980e-05   7.70394e-06   1.75393e-06   3.50120e-07   5.30681e-08       0.00000       0.00000       0.00000       0.00000       0.00000       0.00000       0.00000       0.00000
  14  11 2305.6936    1.1804  0.7652 12.2791 -0.0002  0.0108   0.0145   0.0270    0.0555   0.0000   435.6066       1.22278       13.2579     -0.669625    -0.0321623      0.869507      0.310446      -1.17806     -0.505188     -0.649850     -0.268094      0.245700     0.0515096     0.0214113    -0.0763549    -0.0311801    0.00583330   -0.00440683   0.000310525    0.00171819  -1.32069e-05  -7.35026e-05  -1.77414e-06   1.46123e-05  -3.31564e-06  -1.17782e-07   1.99663e-07  -2.72218e-09       0.00000       0.00000       0.00000       0.00000       0.00000       0.00000       0.00000       0.00000       1.20580       1.53278       1.53000       1.58710       1.42566       1.29711       1.08957      0.887265      0.681736      0.501989      0.359232      0.232800      0.152165     0.0916767     0.0555335     0.0304153     0.0156556    0.00794645    0.00366881    0.00168257   0.000663129   0.000259202   8.86667e-05   2.73335e-05   7.98854e-06   1.84603e-06   3.72394e-07   5.50798e-08       0.00000       0.00000       0.00000       0.00000       0.00000       0.00000       0.00000       0.00000
  14  12 2446.7194    1.5267  0.9359 12.7620 -0.0014  0.0119   0.0174   0.0309    0.0611   0.0000   437.3648       3.57599       13.6622      0.624464      -3.88184     -0.524157       1.60789      -1.93896     -0.205116      0.234378      0.651291     -0.115347     0.0982478      0.150740    -0.0152177     0.0258339     0.0193143    0.00266945    0.00335053   0.000221400  -0.000449501  -0.000150748   0.000111138  -2.01146e-05  -7.00300e-07   4.44164e-07   2.75809e-07  -7.25949e-08       0.00000       0.00000       0.00000       0.00000       0.00000       0.00000       0.00000       0.00000       1.33023       1.69601       1.73737       1.79456       1.61955       1.45733       1.19849      0.967246      0.733173      0.560148      0.381301      0.260294      0.162952      0.103186     0.0611370     0.0346135     0.0174077    0.00890392    0.00411017    0.00186029   0.000738973   0.000294084   9.98823e-05   3.19437e-05   8.59118e-06   2.17333e-06   4.07730e-07   6.04679e-08       0.00000       0.00000       0.00000       0.00000       0.00000       0.00000       0.00000       0.00000
  14  13 2587.3419    2.0346  0.9368 13.2771 -0.0029  0.0117   0.0233   0.0301    0.0711   0.0000   436.0756       1.02311       13.8385       2.65321      -2.29335      -4.32961     -0.757322      -1.82511      0.155731     -0.790189      0.267260      0.101720    0.00910778     0.0160572      0.119227    0.00435557   -0.00243454    -0.0110704  -0.000666345    0.00128377  -5.86099e-05   0.000184576   0.000174011   4.03671e-05   7.02038e-06   5.48217e-07   1.77418e-07  -1.11461e-07       0.00000       0.00000       0.00000       0.00000       0.00000       0.00000       0.00000       0.00000       1.40976       1.71801       1.82107       1.79668       1.63460       1.44458       1.23128       1.01473      0.756532      0.560205      0.393564      0.263717      0.164081      0.101981     0.0593004     0.0328016     0.0170599    0.00857171    0.00413291    0.00181983   0.000748755   0.000277909   9.54303e-05   3.02048e-05   8.27172e-06   2.02266e-06   3.74790e-07   5.21886e-08       0.00000       0.00000       0.00000       0.00000       0.00000       0.00000       0.00000       0.00000
  14  14 2728.2380    2.6069  0.8528 13.6445  0.0005  0.0108   0.0308   0.0289    0.0791   0.0000   437.9545       5.84636       11.2480       1.96292     0.0555974      -2.27450     -0.336738     -0.352220      0.914433     -0.688853      0.240748     0.0841060    -0.0189698     0.0645416    0.00647369     0.0573896    -0.0338418     0.0106361  -0.000148124  -0.000593207  -0.000405369  -5.59461e-05  -2.27883e-05   5.10665e-05   6.72756e-06  -4.90862e-07   1.14822e-06  -9.50679e-08       0.00000       0.00000       0.00000       0.00000       0.00000       0.00000       0.00000       0.00000       1.28930       1.60330       1.64346       1.63606       1.52098       1.34992       1.13271      0.906903      0.699262      0.505834      0.365599      0.238769      0.155933     0.0943351     0.0553799     0.0308696     0.0157392    0.00801796    0.00368566    0.00165393   0.000656385   0.000256012   8.60366e-05   2.74598e-05   7.85526e-06   1.79447e-06   3.63561e-07   5.03388e-08       0.00000       0.00000       0.00000       0.00000       0.00000       0.00000       0.00000       0.00000
  14  15 2869.2859    3.3078  0.8830 13.9092 -0.0009  0.0108   0.0387   0.0290    0.0993   0.0000   436.3560       6.28580       10.9631      -3.03455     -0.371705      -1.24840      0.446900      -3.31053       1.47892     -0.565700     -0.567732     -0.437206      0.205830    -0.0255768    -0.0144065    -0.0538482   -0.00710782    0.00732439   -0.00514437  -0.000546443  -0.000129908   0.000341366   7.08573e-05  -3.70536e-05   1.53490e-06  -2.86241e-07  -2.58462e-07   4.08687e-08       0.00000       0.00000       0.00000       0.00000       0.00000       0.00000       0.00000       0.00000       1.29598       1.60991       1.68487       1.68722       1.51534       1.36009       1.14374      0.926775      0.713952      0.515437      0.365598      0.242558      0.153105     0.0947905     0.0548101     0.0303470     0.0161856    0.00799344    0.00376195    0.00167556   0.000690433   0.000258401   8.99796e-05   2.86967e-05   7.88310e-06   1.84077e-06   3.62322e-07   5.12670e-08       0.00000       0.00000       0.00000       0.00000       0.00000       0.00000       0.00000       0.00000
  14  16 3010.2166    3.7388  0.9429 14.1512 -0.0013  0.0115   0.0420   0.0299    0.1088   0.0000   438.6274       8.67692       9.50989      -1.17903      -1.91789      0.163545      0.663557      -1.95340     -0.158784     -0.449361       1.07854     -0.212605     -0.324759     0.0336372     0.0208334     0.0185493    -0.0623243   -0.00207689    0.00676555   0.000622773  -0.000139719  -5.51472e-05  -9.98780e-05   2.63372e-05  -5.14237e-06   2.85005e-06  -3.98899e-07  -1.45735e-08       0.00000       0.00000       0.00000       0.00000       0.00000       0.00000       0.00000       0.00000       1.31540       1.63488       1.72407       1.77175       1.54560       1.39839       1.19063      0.946667      0.719772      0.530859      0.380695      0.249492      0.160643     0.0990492     0.0584339     0.0323021     0.0171620    0.00841866    0.00412613    0.00180741   0.000769142   0.000284861   9.83740e-05   3.02714e-05   8.38977e-06   1.94017e-06   3.85024e-07   5.61584e-08       0.00000       0.00000       0.00000       0.00000       0.00000       0.00000       0.00000       0.00000
  14  17 3150.6196    3.8026  1.0167 14.8154 -0.0002  0.0125   0.0437   0.0328    0.0756   0.0000   438.0461       7.52156       11.4730     -0.486626      0.726362      -4.61935      0.653469      -1.43219      0.615905     -0.588877      0.213263      0.170410    -0.0540013    -0.0273287    -0.0894445     0.0276996    0.00617046   -0.00671156   -0.00227621    0.00250193    0.00192330  -0.000378541  -0.000297074  -1.93376e-05  -1.57638e-05   2.72451e-06   2.39782e-07   5.21717e-08       0.00000       0.00000       0.00000       0.00000       0.00000       0.00000       0.00000       0.00000       1.43570       1.77978       1.82804       1.85883       1.67361       1.52550       1.28427       1.05368      0.817439      0.586575      0.412325      0.288507      0.181611      0.112351     0.0619027     0.0351561     0.0188873    0.00955771    0.00443214    0.00195113   0.000796850   0.000304055   0.000105895   3.46352e-05   9.13320e-06   2.20969e-06   4.24808e-07   6.15075e-08       0.00000       0.00000       0.00000       0.00000       0.00000       0.00000       0.00000       0.00000
  14  18 3290.9371    3.5367  1.4796 14.4109 -0.0008  0.0151   0.0336   0.0417    0.0638   0.0000   440.5725       11.3432       12.5998      -2.24578      -3.05573      -4.29580      0.655338      -4.97112       1.75779     -0.434900     -0.798057     -0.183184     -0.328248    0.00355853    -0.0614352     -0.100578   -0.00207729    0.00654599    0.00609472    0.00250800   -0.00199950   4.17271e-05  -6.86620e-05   4.92556e-05  -1.40455e-05   3.37910e-07   2.70243e-07   2.95713e-08       0.00000       0.00000       0.00000       0.00000       0.00000       0.00000       0.00000       0.00000       1.72545       2.17089       2.30852       2.26788       2.09408       1.88331       1.54295       1.23951      0.971024      0.699420      0.490877      0.334234      0.215640      0.130760     0.0772459     0.0432017     0.0226207     0.0113535    0.00537521    0.00231622   0.000952710   0.000371090   0.000132480   4.18196e-05   1.15765e-05   2.70344e-06   5.25628e-07   7.20885e-08       0.00000       0.00000       0.00000       0.00000       0.00000       0.00000       0.00000       0.00000
  14  19 3431.5171    3.0815  2.0898 13.8976 -0.0006  0.0184   0.0246   0.0475    0.0489   0.0000   438.7225       13.2649       13.3223       9.30934      -3.30604      -5.26163      -3.32955    -0.0531989      0.619953      -3.15310      -1.28317     0.0619847      0.443559     -0.427662     -0.139596    -0.0446902    -0.0235165    0.00409382   -0.00431809    0.00146188   0.000290129   0.000121269   6.33710e-05   1.32971e-05  -1.61156e-06   2.46852e-06  -2.90799e-07  -9.01374e-08       0.00000       0.00000       0.00000       0.00000       0.00000       0.00000       0.00000       0.00000       2.13983       2.65025       2.77588       2.82401       2.61094       2.27298       1.91602       1.51398       1.18287      0.878946      0.608923      0.407233      0.263476      0.162912     0.0967859     0.0537624     0.0285164     0.0142625    0.00645808    0.00296111    0.00117744   0.000457407   0.000158572   4.90992e-05   1.36787e-05   3.31204e-06   6.52616e-07   8.76996e-08       0.00000       0.00000       0.00000       0.00000       0.00000       0.00000       0.00000       0.00000
  14  20 3572.2450    2.5748  3.1483 13.2909 -0.0010  0.0231   0.0172   0.0604    0.0390   0.0000   434.4270       7.97351       10.6681       2.36186      -2.77270      -2.39632     -0.482773      -5.30305      0.880544     0.0690035      0.726310     -0.375358     -0.301406      0.111223     -0.100506     -0.168359    0.00236405   -0.00677282     0.0192333   -0.00763520   0.000631473   8.59666e-05   0.000185689   4.76751e-05  -8.20504e-06   1.09246e-06  -6.44819e-07  -2.38071e-09       0.00000       0.00000       0.00000       0.00000       0.00000       0.00000       0.00000       0.00000       2.63758       3.37994       3.43819       3.47838       3.22159       2.88300       2.38063       1.93553       1.50450       1.09476      0.781680      0.511817      0.335349      0.202546      0.121020     0.0663240     0.0353255     0.0171581    0.00821669    0.00350906    0.00147836   0.000550721   0.000198036   6.19044e-05   1.80914e-05   4.21582e-06   8.41606e-07   1.17422e-07       0.00000       0.00000       0.00000       0.00000       0.00000       0.00000       0.00000       0.00000
  14  21 3713.1766    2.1401  4.4745 12.6785 -0.0006  0.0278   0.0120   0.0756    0.0350   0.0000   440.7406       11.3584       18.8750      -10.0084       3.09171      -2.86819       1.02477      -4.16282      -2.81652      -1.28070     -0.640247      -1.12929     -0.220245    -0.0592280      0.197693    0.00366333     0.0187708    -0.0127121    0.00429699    0.00505734   -0.00298289   0.000102599  -0.000161353   0.000116207   2.73837e-05   1.05024e-05  -1.00535e-06   1.25877e-08       0.00000       0.00000       0.00000       0.00000       0.00000       0.00000       0.00000       0.00000       3.20984       3.99026       4.23104       4.17355       3.84429       3.42484       2.93368       2.33293       1.79973       1.31976      0.932473      0.631569      0.406664      0.247727      0.143409     0.0801673     0.0420071     0.0211487     0.0100538    0.00440947    0.00183354   0.000703727   0.000244058   7.67193e-05   2.12203e-05   5.09211e-06   9.94000e-07   1.31457e-07       0.00000       0.00000       0.00000       0.00000       0.00000       0.00000       0.00000       0.00000
  14  22 3854.3186    1.7577  6.2696 12.4395 -0.0004  0.0361   0.0090   0.0981    0.0287   0.0000   438.4946       14.3170       8.49937       3.88314      -2.96192      -3.26542       1.95550      -1.57142       1.88274      -3.54143      -1.80602       1.48027     0.0579684     -0.430598      0.148089      0.112222    -0.0403370    -0.0267225    0.00456722   -0.00791246   -0.00445084  -0.000101824   0.000500621  -2.03007e-05  -5.80042e-05   3.95180e-06  -1.54560e-06   5.33325e-08       0.00000       0.00000       0.00000       0.00000       0.00000       0.00000       0.00000       0.00000       4.02094       5.17464       5.38783       5.36696       5.01543       4.39933       3.73227       3.04128       2.33600       1.71512       1.21520      0.818618      0.516104      0.323303      0.189172      0.104134     0.0560900     0.0273731     0.0132699    0.00576345    0.00244264   0.000890289   0.000320587   0.000102829   2.89154e-05   7.06969e-06   1.37159e-06   1.82673e-07       0.00000       0.00000       0.00000       0.00000       0.00000       0.00000       0.00000       0.00000
  14  23 3995.3553    1.4687  8.3233 12.1709 -0.0004  0.0449   0.0071   0.1248    0.0261   0.0000   431.5669       15.9565       1.85528      -8.28287      -2.34006      -1.05466     -0.652737      -3.55455       1.78700      -1.23238      -2.19044     -0.778993     -0.431332      0.333036     0.0111903     0.0616960      0.141054    -0.0681214    -0.0374245   0.000527985   -0.00124899   -0.00215604   0.000386035   0.000315569  -6.60155e-05  -1.22376e-05   7.84691e-07   1.96645e-07       0.00000       0.00000       0.00000       0.00000       0.00000       0.00000       0.00000       0.00000       4.98762       6.31860       6.65230       6.61189       6.25237       5.53600       4.60179       3.72639       2.87883       2.13693       1.50765       1.02178      0.654359      0.413137      0.239185      0.134972     0.0713548     0.0355458     0.0165849    0.00738093    0.00304948    0.00116409   0.000406185   0.000131649   3.64265e-05   8.85286e-06   1.68491e-06   2.23814e-07       0.00000       0.00000       0.00000       0.00000       0.00000       0.00000       0.00000       0.00000
  14  24 4136.7693    1.2367 10.4588 11.9421 -0.0002  0.0548   0.0059   0.1569    0.0250   0.0000   440.7249       6.08714       19.3906       5.17023      -15.5911       10.3715    -0.0786825      -5.99211      0.270259     -0.879759     0.0300913      0.679252    0.00259147     -0.126016     -0.172072    -0.0508847    -0.0180232    -0.0328159    -0.0276124    0.00391607  -8.97441e-05   0.000207170  -2.77209e-05   4.06877e-05   2.41561e-05   3.53070e-06  -2.14404e-06   5.80784e-08       0.00000       0.00000       0.00000       0.00000       0.00000       0.00000       0.00000       0.00000       6.10020       7.71388       8.15847       8.17093       7.60690       6.69822       5.69530       4.58925       3.57703       2.60479       1.86643       1.24968      0.817814      0.499308      0.293726      0.164312     0.0874717     0.0442286     0.0206501    0.00926377    0.00377410    0.00145672   0.000507354   0.000160660   4.54843e-05   1.06861e-05   2.09414e-06   2.73387e-07       0.00000       0.00000       0.00000       0.00000       0.00000       0.00000       0.00000       0.00000
  14  25 4278.3206    1.0183 12.3982 11.8823 -0.0003  0.0691   0.0051   0.1963    0.0219   0.0000   442.8609       30.4514       20.8265      -15.6369      -6.07229       14.8753      -1.24345      -3.27087      -3.41502       1.65449      -1.40778      0.190597       1.08000      0.945933      0.555045     -0.177665     0.0278805     0.0261238    -0.0226403    0.00588816    0.00303935  -0.000476889   0.000392664   0.000478821  -8.42195e-05  -3.51380e-05   8.60708e-07   3.71143e-07       0.00000       0.00000       0.00000       0.00000       0.00000       0.00000       0.00000       0.00000       7.48693       9.60755       10.1402       10.0874       9.40223       8.37754       7.18886       5.75331       4.45736       3.33200       2.35080       1.60407       1.03484      0.640813      0.379854      0.210867      0.112574     0.0562300     0.0268215     0.0119289    0.00497128    0.00189315   0.000670219   0.000209034   5.80939e-05   1.40367e-05   2.69109e-06   3.53348e-07       0.00000       0.00000       0.00000       0.00000       0.00000       0.00000       0.00000       0.00000
  14  26 4420.0924    0.8529 14.7678 11.8140 -0.0010  0.0877   0.0043   0.2454    0.0190   0.0000   437.9259       4.80227       1.12605      -4.64561      -1.94449       15.9059      -1.54544      -5.31406      -1.52774      -5.90076       4.83358      -1.44210     -0.685344     0.0552845      0.491721     -0.102796     0.0934608     -0.116907    -0.0340826   -0.00426196    0.00441757    0.00301818  -0.000143620   2.27377e-05  -0.000219556  -9.49614e-06  -2.45687e-06  -4.60061e-07       0.00000       0.00000       0.00000       0.00000       0.00000       0.00000       0.00000       0.00000       9.46700       12.2398       12.8672       12.7877       12.0337       10.6010       9.05880       7.36727       5.72188       4.26761       3.00763       2.04818       1.33193      0.827743      0.486320      0.274377      0.147605     0.0739844     0.0351250     0.0154986    0.00648688    0.00246486   0.000863196   0.000272252   7.57026e-05   1.81788e-05   3.44716e-06   4.50882e-07       0.00000       0.00000       0.00000       0.00000       0.00000       0.00000       0.00000       0.00000
  14  27 4561.9451    0.6951 17.5007 11.7229 -0.0015  0.1141   0.0035   0.3055    0.0161   0.0000   412.6073      -3.79145       42.4303      -17.4286       12.2938      0.477614      -18.5571       11.5145     -0.152617     -0.176377      -6.12900      -4.45877      0.512520       2.96221     -0.438874      0.682077    -0.0361175    -0.0233937    0.00170803    -0.0179661   -0.00301437   -0.00283653   0.000588006   0.000155019   0.000215158  -3.83124e-05  -4.77256e-06  -2.13822e-06       0.00000       0.00000       0.00000       0.00000       0.00000       0.00000       0.00000       0.00000       12.1520       15.8029       16.6652       16.6825       15.5538       13.9029       11.6730       9.59454       7.38540       5.57854       3.91836       2.68486       1.74653       1.09021      0.647918      0.366741      0.195827     0.0981489     0.0472844     0.0206283    0.00869027    0.00330102    0.00115771   0.000362906   0.000100762   2.41137e-05   4.45855e-06   5.98911e-07       0.00000       0.00000       0.00000       0.00000       0.00000       0.00000       0.00000       0.00000
  15   7 1753.7974    0.3364  0.2007 11.6883 -0.0023  0.0064   0.0081   0.0134    0.0186   0.0000   437.2141     -0.280020       13.9741      -1.15364      -2.38341      0.274801      -1.31771      0.475364     -0.405681     0.0389999      0.185448      0.221952    -0.0388698     0.0159757    0.00821739    -0.0173830   -0.00330142    -0.0128494  -0.000834152    0.00155822   -0.00192549  -0.000415706  -2.19985e-05  -6.02551e-05   1.96673e-05   1.08901e-06  -1.55059e-06   3.49902e-07  -4.62921e-08   9.40800e-09       0.00000       0.00000       0.00000       0.00000       0.00000       0.00000      0.736935      0.923054      0.914648      0.827226      0.778751      0.728003      0.670514      0.598640      0.482438      0.368198      0.256439      0.174779      0.107253     0.0661972     0.0395929     0.0233405     0.0119464    0.00675860    0.00314371    0.00156192   0.000711984   0.000292898   0.000107566   4.33600e-05   1.37675e-05   4.45852e-06   1.17089e-06   2.87417e-07   5.06705e-08   6.86387e-09       0.00000       0.00000       0.00000       0.00000       0.00000       0.00000
  15   8 1902.3334    0.4685  0.3732 11.7416 -0.0020  0.0085   0.0083   0.0189    0.0248   0.0000   438.0252      -1.95819       12.5096     -0.497176      -1.38025     -0.636333      0.932179      -1.09601     -0.179763     -0.147803     -0.209872      0.182143    -0.0289058    -0.0257407      0.106540    0.00880643     0.0125849    0.00221743   -0.00543410    0.00193004  -0.000696511  -0.000602251   0.000101731  -3.98122e-05  -1.74707e-05   4.53242e-06   1.43400e-06   5.06070e-07  -8.40020e-08  -1.01105e-08       0.00000       0.00000       0.00000       0.00000       0.00000       0.00000      0.921223       1.20652       1.28420       1.30177       1.22752       1.01731      0.899717      0.686817      0.550362      0.409251      0.281615      0.200798      0.131204     0.0886920     0.0496222     0.0292261     0.0172412    0.00904089    0.00476852    0.00216212   0.000965688   0.000407714   0.000171103   5.79198e-05   1.99674e-05   6.11447e-06   1.52247e-06   4.00934e-07   7.92512e-08   9.62322e-09       0.00000       0.00000       0.00000       0.00000       0.00000       0.00000
  15   9 2049.6091    0.6795  0.5253 11.7895 -0.0007  0.0092   0.0097   0.0216    0.0363   0.0000   438.0223     -0.902481       10.2272     -0.667317      -3.46465     -0.543985     -0.610897     -0.622121      0.309481      0.298945      0.230943     -0.114188     0.0431107     0.0600590     0.0300832  -0.000718004    0.00357395   -0.00912155   -0.00453790    0.00191940   0.000978737   0.000470512  -4.61970e-05   0.000103434   5.47255e-06   3.80770e-06   1.43618e-06  -1.52642e-07   1.03176e-08  -2.46543e-09       0.00000       0.00000       0.00000       0.00000       0.00000       0.00000      0.985638       1.17990       1.27108       1.28887       1.21639       1.09892      0.895018      0.728325      0.600541      0.461938      0.321129      0.219144      0.147816     0.0901243     0.0591923     0.0359613     0.0194008     0.0105604    0.00516591    0.00246671    0.00109440   0.000443335   0.000174779   6.96984e-05   2.24910e-05   6.62622e-06   1.80106e-06   4.00377e-07   7.42336e-08   9.89099e-09       0.00000       0.00000       0.00000       0.00000       0.00000       0.00000
  15  10 2195.8172    0.9323  0.6895 12.0653 -0.0014  0.0103   0.0117   0.0247    0.0454   0.0000   436.7463      0.876040       14.9235       2.08362     -0.599615       1.39622     -0.298266      0.382931    -0.0848776     -0.266018      0.337958     -0.418778     -0.190911    -0.0616410    -0.0473956     0.0596266     0.0110109   -0.00480247   -0.00795010    0.00492771  -0.000490883   0.000303609   0.000212109  -2.08081e-05  -9.24983e-06   5.89493e-06  -3.60936e-06   1.56758e-07  -1.19281e-07   2.38054e-08       0.00000       0.00000       0.00000       0.00000       0.00000       0.00000       1.11402       1.40788       1.46664       1.46916       1.35739       1.21403       1.04554      0.860856      0.677506      0.501826      0.366490      0.251332      0.165276      0.106198     0.0634932     0.0371694     0.0203151     0.0112612    0.00541695    0.00266628    0.00117227   0.000515630   0.000192312   7.28225e-05   2.34073e-05   7.38382e-06   1.94999e-06   4.45577e-07   8.58860e-08   1.15746e-08       0.00000       0.00000       0.00000       0.00000       0.00000       0.00000
  15  11 2339.5285    1.2411  0.8343 12.4515 -0.0006  0.0109   0.0144   0.0283    0.0535   0.0000   436.8427       4.13061       12.2189       1.14755     -0.123351      -1.83860      0.794615      -1.26700      0.406053      0.376384      0.473625     -0.455147    -0.0570929     -0.162064    -0.0914353    0.00497530    0.00120238    -0.0127005   -0.00624593    0.00283451  -0.000335034  -5.05525e-05  -0.000337070  -4.74647e-05  -3.81968e-05   5.12897e-06   7.61516e-07   1.00672e-06   2.67225e-08  -3.24446e-09       0.00000       0.00000       0.00000       0.00000       0.00000       0.00000       1.18487       1.48696       1.51110       1.53186       1.40434       1.30517       1.13905      0.905284      0.741142      0.540618      0.400634      0.273445      0.190282      0.116640     0.0711107     0.0409326     0.0227547     0.0119712    0.00606416    0.00293960    0.00125510   0.000548137   0.000216008   8.12021e-05   2.69864e-05   7.95799e-06   2.17623e-06   4.67954e-07   9.71875e-08   1.29176e-08       0.00000       0.00000       0.00000       0.00000       0.00000       0.00000
  15  12 2481.0702    1.6920  0.9365 12.7834 -0.0006  0.0117   0.0185   0.0291    0.0681   0.0000   438.5374       2.48118       11.5456      -1.91705      -1.02168     -0.753628     -0.694850      -1.83801       1.11721      0.923576     -0.245660     -0.196185     -0.155442     -0.268871     0.0132208   -0.00253097    -0.0113216    0.00499490   -0.00121137   -0.00217342    0.00152668   0.000247396  -0.000113673   2.40463e-05  -1.41105e-06  -8.34612e-06  -2.93428e-06   4.97324e-07   5.27648e-08   9.24091e-09       0.00000       0.00000       0.00000       0.00000       0.00000       0.00000       1.28642       1.65035       1.64944       1.66401       1.56157       1.38287       1.25549       1.01913      0.787414      0.594412      0.430162      0.309306      0.199514      0.129273     0.0753286     0.0452881     0.0236521     0.0125590    0.00641997    0.00306765    0.00143401   0.000577567   0.000233690   8.45870e-05   2.71516e-05   8.68671e-06   2.22523e-06   5.62826e-07   1.07110e-07   1.39685e-08       0.00000       0.00000       0.00000       0.00000       0.00000       0.00000
  15  13 2622.3674    2.2048  0.9039 13.2549 -0.0031  0.0108   0.0245   0.0283    0.0696   0.0000   438.4361       3.16019       12.8978      -1.48290      -1.67912     -0.873692      -1.96006       1.90676     -0.145469    -0.0790711     -0.369880      0.399922     -0.383518      0.108497    -0.0117659     0.0680295    0.00336427    -0.0379224    -0.0116756    0.00815815   0.000356093  -0.000580163   0.000199160   4.23477e-05   9.32863e-07  -6.76451e-06  -1.62340e-06   2.68238e-07  -1.08177e-07   1.42487e-08       0.00000       0.00000       0.00000       0.00000       0.00000       0.00000       1.17942       1.47040       1.53052       1.52391       1.40796       1.27055       1.13265      0.918723      0.745048      0.553536      0.398178      0.277156      0.181015      0.115739     0.0700958     0.0402636     0.0226332     0.0121963    0.00605724    0.00288698    0.00131587   0.000555854   0.000219069   8.00505e-05   2.72119e-05   8.12406e-06   2.11364e-06   4.95025e-07   9.67011e-08   1.24623e-08       0.00000       0.00000       0.00000       0.00000       0.00000       0.00000
  15  14 2764.1975    2.7879  0.8999 13.7650 -0.0023  0.0110   0.0312   0.0277    0.0742   0.0000   438.5104       4.91081       14.2687       1.14867     -0.324002      -2.43434      -2.27371      -2.10177      0.317605      -1.81602     -0.669747     -0.122672     -0.276109     0.0964635     0.0849444     0.0165349   -0.00522323     0.0265603   0.000831307    0.00174716   -0.00215273   0.000418453   5.55846e-05  -0.000119629   7.61494e-06   1.05074e-05   2.15848e-06  -1.03040e-06   1.23985e-07   1.87869e-08       0.00000       0.00000       0.00000       0.00000       0.00000       0.00000       1.18787       1.52347       1.61293       1.63565       1.50227       1.33167       1.13269      0.926473      0.726775      0.549102      0.388945      0.267537      0.181261      0.110707     0.0696002     0.0411675     0.0226950     0.0119497    0.00615539    0.00298562    0.00132326   0.000553232   0.000220408   8.21812e-05   2.72254e-05   8.04608e-06   2.24730e-06   5.13513e-07   9.71330e-08   1.31489e-08       0.00000       0.00000       0.00000       0.00000       0.00000       0.00000
  15  15 2905.8456    3.4351  0.8322 14.0603 -0.0007  0.0101   0.0398   0.0269    0.0889   0.0000   438.8232       7.69272       11.1963       1.83634       3.09904      -2.05926       1.38667     -0.335827       1.45933      -1.26318      0.195755      0.277313    -0.0574119    -0.0371268     0.0515781     0.0186940    -0.0302356     0.0131303    0.00486940   -0.00439414   -0.00157940   0.000120093   6.96084e-05  -4.80101e-05  -3.28351e-05   2.10023e-05   5.11812e-07   9.30884e-07  -1.94950e-07   8.99336e-09       0.00000       0.00000       0.00000       0.00000       0.00000       0.00000       1.11597       1.37167       1.44103       1.44673       1.37520       1.21047       1.04123      0.866040      0.680524      0.508800      0.365364      0.255760      0.171760      0.109688     0.0651179     0.0382678     0.0214203     0.0114460    0.00581620    0.00278737    0.00121126   0.000516052   0.000201718   7.30725e-05   2.43300e-05   7.55683e-06   2.01822e-06   4.71106e-07   8.72717e-08   1.13459e-08       0.00000       0.00000       0.00000       0.00000       0.00000       0.00000
  15  16 3047.1434    3.8454  0.9035 14.6911 -0.0039  0.0113   0.0439   0.0293    0.0778   0.0000   438.8312       7.08658       12.3425       5.33500     -0.787422      -2.09952       1.42107      -1.33451      -1.23376     -0.353897      0.401928     -0.478250     -0.363904     -0.183063    0.00801133    0.00413141    -0.0639113    0.00926864    0.00900166    0.00229062    0.00170662   7.24358e-05  -0.000558966  -4.03353e-05   3.04359e-05   6.68895e-06  -2.53972e-06   5.09768e-07   9.36263e-08  -7.82444e-09       0.00000       0.00000       0.00000       0.00000       0.00000       0.00000       1.20272       1.54318       1.61448       1.60044       1.49466       1.33286       1.17417      0.927801      0.769174      0.569981      0.406622      0.280168      0.186098      0.118737     0.0711318     0.0423131     0.0235189     0.0126045    0.00626794    0.00302652    0.00131706   0.000574299   0.000227428   8.59067e-05   2.83818e-05   8.71809e-06   2.26832e-06   5.29253e-07   1.04328e-07   1.32871e-08       0.00000       0.00000       0.00000       0.00000       0.00000       0.00000
  15  17 3188.1179    3.9201  1.1778 14.6483 -0.0006  0.0136   0.0411   0.0347    0.0943   0.0000   437.4893       9.44713       10.9796       2.19744      0.240279      -4.64267     -0.855198      -1.98904     -0.115536     -0.763487     -0.382239     0.0133434      0.139714      0.155188   0.000807498      0.109696     0.0345803    0.00554032   -0.00519211    0.00382679   -0.00155006  -0.000144854  -0.000250460   8.97601e-05   7.77636e-06   2.02414e-07  -2.16038e-06   4.13855e-07  -4.84260e-08  -2.47653e-08       0.00000       0.00000       0.00000       0.00000       0.00000       0.00000       1.41911       1.81507       1.84427       1.92500       1.79089       1.60514       1.36297       1.11611      0.895498      0.659529      0.481914      0.338788      0.223021      0.148183     0.0870799     0.0508266     0.0286575     0.0157075    0.00773091    0.00365700    0.00164403   0.000703147   0.000270010   9.90516e-05   3.34027e-05   1.05736e-05   2.72719e-06   6.39901e-07   1.23693e-07   1.68643e-08       0.00000       0.00000       0.00000       0.00000       0.00000       0.00000
  15  18 3328.9150    3.5238  1.5727 14.3606 -0.0018  0.0155   0.0321   0.0411    0.0657   0.0000   437.7355       9.91827       11.3638       1.99577       1.45117      -1.73826       1.71152      -2.90362     -0.266575      -1.04436     0.0451059     -0.714188      0.719651    -0.0331835      0.153362    -0.0304906    -0.0364282     0.0110217    0.00583397    0.00423219    0.00224599  -0.000845821   1.56617e-05   6.72740e-05   8.17942e-06  -9.10944e-06  -3.79527e-06  -6.03662e-07  -2.09436e-07  -7.46298e-10       0.00000       0.00000       0.00000       0.00000       0.00000       0.00000       1.63797       2.10717       2.17644       2.24811       2.02945       1.85975       1.60806       1.29572       1.02753      0.768951      0.571202      0.382434      0.261485      0.166414      0.101510     0.0588831     0.0328598     0.0177829    0.00883432    0.00410963    0.00195032   0.000813943   0.000328903   0.000119559   3.92874e-05   1.20030e-05   3.26165e-06   7.22396e-07   1.42954e-07   1.95056e-08       0.00000       0.00000       0.00000       0.00000       0.00000       0.00000
  15  19 3470.0571    2.9519  2.4508 13.5433 -0.0004  0.0193   0.0211   0.0505    0.0526   0.0000   438.6113       13.5257       10.2274       2.89565      -1.13086      0.351700       1.42586      -4.64201       1.17399     -0.621934      0.953699     -0.380846     -0.233784    -0.0629548     0.0241852   -0.00363965     0.0343635   -0.00625716   -0.00259692   0.000823951    0.00526203  -0.000260939  -0.000341407  -0.000334936   5.29882e-05   3.86790e-06   3.24021e-06   1.05490e-06   1.59896e-07  -3.29842e-09       0.00000       0.00000       0.00000       0.00000       0.00000       0.00000       2.08026       2.61657       2.69906       2.70751       2.57542       2.32184       1.98445       1.65131       1.28939      0.985668      0.700023      0.501117      0.328014      0.209768      0.128232     0.0746442     0.0413586     0.0218923     0.0110148    0.00528768    0.00235838   0.000992953   0.000388493   0.000144135   4.88911e-05   1.48409e-05   3.97396e-06   9.57527e-07   1.73122e-07   2.29724e-08       0.00000       0.00000       0.00000       0.00000       0.00000       0.00000
  15  20 3611.3064    2.4383  3.4652 13.1825 -0.0013  0.0241   0.0152   0.0620    0.0382   0.0000   443.7129       11.6660       12.7629      -3.21203      -4.95690      0.697033       1.96467      -1.37916     -0.939241      -4.09515     -0.880450     -0.297436      0.323392    -0.0277690     0.0469547    -0.0244306    -0.0354797     0.0324418    -0.0114259     0.0119123    0.00136725  -0.000183879  -4.82770e-05   0.000154819   9.51897e-05  -3.61271e-05  -1.25140e-05  -3.14176e-07   2.10299e-08  -3.33076e-08       0.00000       0.00000       0.00000       0.00000       0.00000       0.00000       2.54549       3.23450       3.41398       3.44080       3.20525       2.92511       2.42272       2.05130       1.60292       1.21034      0.874379      0.609181      0.403502      0.258757      0.158151     0.0932450     0.0521934     0.0276212     0.0139942    0.00680371    0.00297814    0.00128408   0.000501780   0.000184635   6.27257e-05   1.94042e-05   5.21550e-06   1.19615e-06   2.16366e-07   2.95675e-08       0.00000       0.00000       0.00000       0.00000       0.00000       0.00000
  15  21 3752.6503    2.0263  4.9759 12.6590 -0.0001  0.0294   0.0109   0.0807    0.0320   0.0000   434.2797       6.08070       12.8570     -0.586472     -0.498713      -5.60344      0.406442      -1.49586       2.79131     -0.920803     -0.609792      0.494151      0.858642      0.525548  -0.000509181    -0.0160491    -0.0435846    -0.0203140    -0.0137007   -0.00341770     0.0146425   0.000467516  -0.000549248   0.000121971   7.74844e-05  -3.73787e-05  -2.47826e-06   1.41838e-06   9.30130e-08   5.07818e-08       0.00000       0.00000       0.00000       0.00000       0.00000       0.00000       3.10367       3.95418       4.14562       4.17563       3.93509       3.53038       3.02013       2.49666       1.95422       1.50080       1.07338      0.744233      0.500042      0.316662      0.195101      0.114088     0.0636557     0.0340098     0.0170697    0.00815252    0.00367476    0.00155807   0.000617227   0.000228542   7.63384e-05   2.30837e-05   6.35505e-06   1.49203e-06   2.75672e-07   3.60000e-08       0.00000       0.00000       0.00000       0.00000       0.00000       0.00000
  15  22 3894.2059    1.6942  6.8240 12.2875 -0.0007  0.0365   0.0081   0.1009    0.0279   0.0000   441.6929       3.10185       12.7296       2.51739      0.443725     -0.163915      -1.68584      -2.85142     -0.409120     -0.309680      0.379814      -2.42747      0.123552     -0.356895      0.342983    -0.0996207     -0.118112     0.0155011    0.00641266    -0.0101130    0.00839482   0.000930227   0.000360040  -0.000181776   2.80307e-05  -2.90710e-05   2.79955e-06   4.22779e-06   3.05565e-07  -5.93833e-09       0.00000       0.00000       0.00000       0.00000       0.00000       0.00000       3.86030       4.90757       5.17880       5.22636       4.89440       4.39194       3.78823       3.09122       2.47706       1.83067       1.34220      0.934773      0.628190      0.399078      0.243665      0.142132     0.0794489     0.0425718     0.0215166     0.0103660    0.00463742    0.00197359   0.000776098   0.000287636   9.69842e-05   2.96711e-05   7.97991e-06   1.82108e-06   3.49940e-07   4.45156e-08       0.00000       0.00000       0.00000       0.00000       0.00000       0.00000
  15  23 4035.7762    1.3903  8.7121 12.1511 -0.0005  0.0459   0.0066   0.1277    0.0241   0.0000   430.1828       13.1626       15.0355       2.82512      -3.43815       6.16726      0.624314      0.264250      -3.83441      -1.06726       2.32177      -1.40303     -0.791591     -0.543961     0.0908269    -0.0111173      0.213656     0.0422307   -0.00719012    -0.0111896    0.00583849    0.00191816   -0.00191171   0.000279134   0.000141639  -4.89510e-05  -7.48399e-06   2.77653e-06  -4.03354e-07  -4.18960e-08       0.00000       0.00000       0.00000       0.00000       0.00000       0.00000       4.73988       6.03252       6.41125       6.43435       6.05583       5.49123       4.70647       3.85882       3.05519       2.30878       1.69031       1.17520      0.788892      0.508279      0.310098      0.182760      0.102031     0.0544725     0.0276323     0.0131334    0.00602809    0.00253708    0.00101969   0.000373309   0.000125483   3.85040e-05   1.03257e-05   2.36817e-06   4.41689e-07   5.66985e-08       0.00000       0.00000       0.00000       0.00000       0.00000       0.00000
  15  24 4177.4723    1.1642 11.0747 11.9522 -0.0001  0.0572   0.0055   0.1640    0.0228   0.0000   441.4778       22.3115      -2.88841       8.25863      -8.25507      -10.1001      -8.12965      -3.89131     -0.321520      -3.49981       2.10297      -1.24351      0.432019     -0.753395     -0.140020      0.274740    -0.0266772    -0.0699520    0.00629346    0.00428070  -0.000672232   -0.00158775   0.000412701   0.000658018  -0.000189602  -8.62597e-05   1.97874e-05  -9.48011e-08  -1.72168e-06  -2.32542e-08       0.00000       0.00000       0.00000       0.00000       0.00000       0.00000       5.90382       7.60712       8.07014       8.14476       7.63436       6.90027       5.89672       4.84212       3.82543       2.87488       2.11068       1.47178      0.986585      0.638713      0.387679      0.228291      0.127113     0.0688667     0.0344419     0.0166226    0.00751093    0.00322896    0.00126651   0.000471133   0.000157498   4.88167e-05   1.30493e-05   2.99883e-06   5.57967e-07   7.17600e-08       0.00000       0.00000       0.00000       0.00000       0.00000       0.00000
  15  25 4319.5603    0.9654 13.4180 11.8813 -0.0005  0.0728   0.0046   0.2083    0.0198   0.0000   430.9419       17.1108       35.1587     -0.360870       2.84581      -12.7532       2.66296      -1.75848     -0.285443       2.31744      -1.79715      0.907324       2.42021     -0.283010      0.513742     -0.199002   -0.00915340    -0.0234404    -0.0146048    0.00477875   0.000338926    0.00119265   -0.00186081    0.00106370   0.000514859  -0.000124257  -2.78966e-05   5.52664e-06  -4.15678e-09  -6.02799e-08       0.00000       0.00000       0.00000       0.00000       0.00000       0.00000       7.41610       9.50935       10.1646       10.1128       9.51986       8.66659       7.46522       6.20035       4.85055       3.71694       2.69257       1.90974       1.28324      0.822799      0.506677      0.297005      0.166604     0.0894892     0.0454367     0.0220560    0.00996530    0.00427559    0.00168985   0.000626685   0.000210543   6.35800e-05   1.70746e-05   3.92698e-06   7.04755e-07   9.06541e-08       0.00000       0.00000       0.00000       0.00000       0.00000       0.00000
  15  26 4461.3382    0.7936 15.6622 11.8015 -0.0005  0.0927   0.0039   0.2562    0.0173   0.0000   427.9747       29.9721       16.3505      -4.28461      -3.71717      -5.73542       1.32610      -11.1868      -4.63596      -7.56527       1.50019       2.45584       1.27318      0.454835     -0.201403      0.143878      0.211056     -0.119199    0.00802367     0.0680643    -0.0194098   -0.00319239    0.00108741   3.20025e-06   2.06008e-05   6.37273e-05   1.33547e-05  -1.92324e-06   2.59265e-07  -1.22038e-07       0.00000       0.00000       0.00000       0.00000       0.00000       0.00000       9.43674       12.1227       12.8912       12.9279       12.2375       11.0238       9.48063       7.87223       6.22152       4.77190       3.46532       2.42149       1.62966       1.05737      0.646051      0.385777      0.216049      0.116744     0.0589808     0.0286020     0.0128252    0.00552580    0.00218326   0.000807860   0.000267509   8.20116e-05   2.18508e-05   5.01856e-06   9.09044e-07   1.15933e-07       0.00000       0.00000       0.00000       0.00000       0.00000       0.00000
  15  27 4603.3964    0.6405 17.7610 11.7196 -0.0012  0.1186   0.0033   0.3145    0.0149   0.0000   428.3277       19.1096       28.5861      -7.56811      -3.76752       31.4518      -8.41598      -7.12612      -9.07173      -14.7627       7.02786       3.95003      -2.79045      -2.61643      0.195986      0.354937      0.524536     -0.431233    -0.0533409     0.0420096     0.0302833    -0.0110604    0.00267112   -0.00109993  -0.000442964  -3.90916e-05  -1.24155e-05  -6.56545e-06   1.20490e-06  -2.67592e-07       0.00000       0.00000       0.00000       0.00000       0.00000       0.00000       11.7582       15.3082       16.2764       16.3082       15.5026       13.8660       12.1110       9.96316       8.02024       6.04065       4.48214       3.11077       2.12086       1.36687      0.849249      0.505628      0.284835      0.155366     0.0789834     0.0382102     0.0174963    0.00742632    0.00294033    0.00108291   0.000358600   0.000108776   2.90335e-05   6.47116e-06   1.20551e-06   1.50059e-07       0.00000       0.00000       0.00000       0.00000       0.00000       0.00000
  16   6 1629.5034    0.2348  0.1394 11.6513 -0.0031  0.0081   0.0071   0.0119    0.0158   0.0000   437.9419      -1.28371       14.0934     -0.474113      -2.14276     -0.528814     -0.222539      0.936795     -0.101140     -0.459969      0.174963     0.0714065     -0.130654      0.133008    0.00270095    -0.0549289    -0.0252916    0.00200213    0.00174156   -0.00168989  -0.000913077   0.000158788  -0.000119341   4.35747e-05   3.50522e-05  -2.52669e-05  -1.88736e-06   1.47888e-06  -3.81796e-07   1.51331e-07   2.33304e-09   1.44918e-09       0.00000       0.00000       0.00000       0.00000      0.587891       1.04035      0.735090       1.15507      0.717501      0.987944      0.601316      0.715304      0.368944      0.437094      0.199873      0.229390      0.118379      0.111203     0.0473387     0.0406606     0.0173257     0.0131884    0.00490066    0.00385668    0.00128163   0.000814302   0.000231990   0.000152639   4.04131e-05   2.09146e-05   4.30435e-06   2.00394e-06   2.91853e-07   1.30398e-07   1.19976e-08   4.03259e-09       0.00000       0.00000       0.00000       0.00000
  16   7 1783.2571    0.3633  0.2477 11.6831 -0.0067  0.0068   0.0079   0.0147    0.0201   0.0000   437.8461       1.56137       15.9653       1.00661      -2.93588     -0.490883      0.209800     -0.340399    -0.0591212     0.0855349     0.0290165      0.306843     0.0175114    -0.0536172    0.00393357    0.00103644     0.0136389     0.0133328    0.00125869   -0.00556413    0.00158453    0.00164323   0.000481763  -5.16283e-06   0.000121171   2.29164e-05  -6.09880e-06   2.12923e-06  -6.94421e-08   5.25554e-08   1.31422e-08   4.31653e-09       0.00000       0.00000       0.00000       0.00000      0.739556      0.861782      0.906180      0.920127      0.900140      0.839712      0.698162      0.554076      0.456938      0.376385      0.276137      0.191180      0.126470     0.0825552     0.0545792     0.0352617     0.0211953     0.0114717    0.00579049    0.00294178    0.00138210   0.000604200   0.000262773   0.000108026   4.21580e-05   1.46858e-05   4.65184e-06   1.32002e-06   3.37372e-07   7.43877e-08   1.30409e-08   1.67889e-09       0.00000       0.00000       0.00000       0.00000
  16   8 1933.1177    0.5175  0.3967 11.7345 -0.0037  0.0083   0.0086   0.0186    0.0259   0.0000   437.6111    -0.0252684       14.6665     -0.841464      -1.46809      0.174214       1.17255     -0.111606     -0.549328     -0.104142     -0.663370     0.0722322      0.137996    -0.0506250    -0.0863526     0.0480848    -0.0552105    0.00962545   -0.00184001   -0.00290021    0.00220692    0.00117199  -0.000240026   2.22485e-05  -2.26907e-05  -1.89393e-05  -2.24262e-06  -7.90967e-07   5.96579e-07   2.10082e-07   1.24411e-08   2.14503e-09       0.00000       0.00000       0.00000       0.00000      0.794933       1.05514       1.10460       1.10983       1.10454      0.940825      0.813933      0.656941      0.528422      0.417384      0.299077      0.214007      0.141048     0.0956779     0.0620425     0.0368447     0.0225336     0.0124661    0.00697745    0.00328801    0.00163767   0.000711103   0.000326613   0.000124832   4.99046e-05   1.67051e-05   5.85118e-06   1.64437e-06   4.43565e-07   1.07555e-07   1.90342e-08   2.32095e-09       0.00000       0.00000       0.00000       0.00000
  16   9 2081.6056    0.6994  0.6142 11.7998 -0.0004  0.0098   0.0094   0.0239    0.0399   0.0000   437.4250    -0.0452221       13.3135      0.249450     -0.435570      -1.70268       1.62494     -0.217767     -0.675495      -1.15827     -0.158847    -0.0946842     0.0208437    -0.0494437   -0.00439005    0.00519140    -0.0572389   -0.00839270     0.0127891   -0.00355319  -0.000149198    0.00113142   0.000208339   6.37926e-05   4.41151e-05  -3.19187e-07   9.01438e-06   1.34693e-06   7.14085e-07   4.80845e-08  -1.07232e-08   2.63338e-09       0.00000       0.00000       0.00000       0.00000      0.975237       1.20610       1.27077       1.28384       1.23720       1.10703      0.962703      0.800917      0.647714      0.504227      0.364769      0.259713      0.184043      0.118734     0.0747953     0.0462166     0.0269199     0.0150056    0.00800438    0.00412752    0.00201462   0.000877357   0.000385753   0.000152713   5.99095e-05   2.10933e-05   6.62831e-06   1.94040e-06   5.13386e-07   1.13984e-07   2.07141e-08   2.60540e-09       0.00000       0.00000       0.00000       0.00000
  16  10 2228.3970    0.9774  0.7544 12.0956 -0.0020  0.0103   0.0115   0.0254    0.0511   0.0000   436.3412       1.53782       12.7152      0.458901     -0.215161    -0.0408951      0.374670     -0.451211      0.114027     -0.857207     -0.311795     0.0370132     -0.452364     0.0619238    -0.0286196     0.0781105    -0.0275519     0.0169667     0.0169087   -0.00325258   -0.00406880   0.000455998  -0.000207997  -0.000258366   1.85254e-05   3.58584e-05  -5.85954e-06  -2.28962e-06  -2.43871e-07   4.36110e-08   3.12051e-09  -1.57746e-09       0.00000       0.00000       0.00000       0.00000       1.06251       1.29737       1.36695       1.38276       1.30560       1.18708       1.02129      0.884029      0.714803      0.545979      0.408356      0.292366      0.191378      0.128474     0.0809745     0.0492355     0.0294022     0.0161385    0.00843015    0.00442743    0.00215599   0.000945904   0.000428216   0.000169911   6.19562e-05   2.17169e-05   7.30408e-06   2.15946e-06   5.38812e-07   1.21135e-07   2.13939e-08   2.81739e-09       0.00000       0.00000       0.00000       0.00000
  16  11 2372.5947    1.3542  0.8752 12.6233 -0.0015  0.0110   0.0150   0.0278    0.0551   0.0000   437.0636    -0.0192143       14.2392     -0.602367       1.39970     -0.640653     -0.214579     0.0381409      0.128507     -0.113425      0.862531     0.0291927     0.0544633    -0.0494125     -0.250744     0.0739594     0.0249399     0.0127985    -0.0168011    0.00536818  -0.000720700  -0.000781832  -0.000812262   6.85243e-05  -3.07400e-05  -5.51110e-06   2.21181e-06  -1.71718e-07   9.87539e-07   9.54137e-08   5.64865e-09  -1.46910e-09       0.00000       0.00000       0.00000       0.00000       1.08881       1.41111       1.44060       1.50748       1.38050       1.28853       1.09432      0.914794      0.753060      0.575850      0.421211      0.294669      0.208303      0.137236     0.0854523     0.0507427     0.0306894     0.0167086    0.00931751    0.00467593    0.00224956   0.000997557   0.000430121   0.000178456   6.97635e-05   2.38058e-05   8.01836e-06   2.27798e-06   6.01385e-07   1.30877e-07   2.47076e-08   3.40690e-09       0.00000       0.00000       0.00000       0.00000
  16  12 2514.8397    1.7996  0.9508 12.9391 -0.0008  0.0111   0.0187   0.0288    0.0639   0.0000   437.5902       1.46883       14.5302      0.958584      -2.93296       1.38090      0.666421      -1.14368      0.615333    -0.0968889      0.241794    -0.0915203      0.136535      0.136721    -0.0684152     0.0193027     0.0424278    0.00606374     0.0103545   -0.00512369   -0.00155952  -0.000870556   0.000120870   0.000125233  -1.56514e-05  -2.62002e-05   5.23652e-06   2.18356e-06  -7.25992e-08  -5.70168e-09   4.11701e-08  -1.45521e-09       0.00000       0.00000       0.00000       0.00000       1.12681       1.40431       1.45481       1.50476       1.41660       1.29175       1.13802      0.938525      0.736643      0.579652      0.441875      0.304173      0.211913      0.139377     0.0898167     0.0549046     0.0319255     0.0178322    0.00946524    0.00469398    0.00227396    0.00105207   0.000463331   0.000187971   7.17019e-05   2.46713e-05   7.78504e-06   2.29526e-06   6.13866e-07   1.33611e-07   2.48019e-08   3.22496e-09       0.00000       0.00000       0.00000       0.00000
  16  13 2656.9663    2.2923  0.9633 13.3471 -0.0008  0.0112   0.0237   0.0287    0.0711   0.0000   440.7149       4.25302       11.8162       1.12159     -0.416745     -0.604883     -0.483490     -0.408693     -0.461352     -0.217075      0.561581    -0.0785498     -0.327938     0.0321660    0.00206630    0.00270711    -0.0242988     0.0237427    0.00996021   -0.00464641   -0.00101691    0.00198199   0.000448203  -0.000152985  -4.03823e-05   5.10922e-05  -6.91053e-06  -6.72365e-08   8.36348e-07   2.07427e-07  -3.46902e-08  -1.55024e-10       0.00000       0.00000       0.00000       0.00000       1.13249       1.42921       1.48121       1.53732       1.46475       1.32382       1.13913      0.926417      0.758494      0.570464      0.427939      0.303618      0.215376      0.139215     0.0904675     0.0537618     0.0323522     0.0176000    0.00956711    0.00484940    0.00232471    0.00106615   0.000448031   0.000185192   7.01667e-05   2.46279e-05   8.19331e-06   2.29552e-06   6.20736e-07   1.33412e-07   2.55817e-08   3.25397e-09       0.00000       0.00000       0.00000       0.00000
  16  14 2799.5541    2.9047  0.8247 13.9947 -0.0018  0.0099   0.0322   0.0256    0.0588   0.0000   439.1749       6.64279       12.5038       2.94862     -0.727121     -0.339161   -0.00682249      -1.73432     0.0691156      -1.00042     -0.855292     -0.140917     -0.174717     -0.349280      0.165033    -0.0386178     0.0100748   -0.00872020   -0.00164791     0.0111800  -3.72218e-05   -0.00234276  -0.000581356   0.000111227   2.59505e-05  -2.21241e-05  -7.45340e-06  -1.79332e-06  -2.55875e-07   6.77482e-08  -9.17083e-09   4.47083e-09       0.00000       0.00000       0.00000       0.00000       1.01595       1.26712       1.33875       1.34888       1.27458       1.16713       1.00854      0.853600      0.670088      0.526627      0.385826      0.272415      0.193097      0.122968     0.0786166     0.0482368     0.0281274     0.0153880    0.00822325    0.00421721    0.00209471   0.000917149   0.000408172   0.000161109   6.37410e-05   2.21306e-05   7.01978e-06   2.03448e-06   5.56152e-07   1.20768e-07   2.14070e-08   2.82813e-09       0.00000       0.00000       0.00000       0.00000
  16  15 2941.8317    3.5834  0.8708 14.2855 -0.0003  0.0101   0.0392   0.0268    0.0717   0.0000   438.7563       5.25581       11.0150      0.464355       1.09385      -2.77871      -1.90493      -1.33982     -0.184602      -1.07134     -0.537319     -0.696519     0.0512169     -0.249483      0.104450   0.000598781   -0.00145567    0.00984262    0.00769223  -0.000217585   -0.00119649   -0.00184750  -0.000516706   5.65881e-05  -8.49447e-06  -1.52487e-05  -4.10520e-06  -3.36438e-07  -8.52359e-07   1.06345e-07   1.87533e-08   3.25725e-09       0.00000       0.00000       0.00000       0.00000       1.01708       1.29245       1.35149       1.39470       1.29163       1.21080       1.00652      0.859392      0.667326      0.522421      0.393367      0.276922      0.185873      0.124958     0.0782725     0.0498030     0.0285426     0.0159454    0.00834521    0.00423278    0.00206473   0.000942879   0.000414146   0.000167108   6.38363e-05   2.22748e-05   7.10765e-06   2.19216e-06   5.55250e-07   1.22733e-07   2.14793e-08   3.04374e-09       0.00000       0.00000       0.00000       0.00000
  16  16 3083.5333    3.9163  0.9275 14.5474 -0.0012  0.0108   0.0425   0.0287    0.0835   0.0000   440.2899       7.29881       13.8110      0.992539     -0.969151      -3.44791     -0.502839     -0.212615     -0.958509     -0.917785      0.486243     -0.856502    -0.0491009     0.0435056    -0.0253523     -0.111890   -0.00941965    0.00332190   -0.00393320   -0.00271996   -0.00372372   -0.00150105   0.000167658   0.000188257   5.93973e-05  -3.13132e-05  -5.26448e-06  -9.69669e-07   8.97482e-07  -9.44590e-08   2.07851e-08   6.25661e-09       0.00000       0.00000       0.00000       0.00000       1.11336       1.37396       1.43775       1.44845       1.38674       1.28262       1.08815      0.914903      0.729842      0.577451      0.427009      0.301306      0.204049      0.136703     0.0853155     0.0539613     0.0306831     0.0174694    0.00916093    0.00456700    0.00222312   0.000986691   0.000441499   0.000174520   6.83019e-05   2.39513e-05   7.49835e-06   2.30155e-06   5.81135e-07   1.30476e-07   2.28362e-08   3.03223e-09       0.00000       0.00000       0.00000       0.00000
  16  17 3225.0387    3.7253  1.2563 14.5402 -0.0035  0.0133   0.0368   0.0357    0.0853   0.0000   438.5309       9.91262       11.5218      -4.11088      -1.91181      -3.44135      -1.35896      -4.41269      0.904773     -0.735229     -0.376835      0.233799     -0.205609     -0.391494    -0.0305528     0.0364917    -0.0539923     0.0381306     0.0323717    0.00237498  -0.000133780   0.000837674   0.000509364  -9.76217e-05  -0.000150110   3.66652e-05  -2.84051e-06   1.52822e-07  -2.97084e-07   6.84755e-08   1.97617e-08   5.87769e-09       0.00000       0.00000       0.00000       0.00000       1.33184       1.67781       1.78616       1.82244       1.68498       1.55114       1.33095       1.14724      0.907265      0.696147      0.516895      0.371277      0.250994      0.166638      0.105040     0.0638706     0.0375938     0.0211081     0.0110640    0.00586076    0.00284676    0.00128807   0.000571368   0.000231351   8.58453e-05   3.05841e-05   9.86547e-06   2.91557e-06   7.48344e-07   1.65585e-07   2.93533e-08   3.93794e-09       0.00000       0.00000       0.00000       0.00000
  16  18 3366.4481    3.3229  1.7817 14.2347 -0.0029  0.0165   0.0283   0.0428    0.0626   0.0000   440.6297       10.9259       10.1866     -0.954326       3.51928     -0.128226       3.51866      -5.61245      0.106939      -1.61531     -0.229276      0.234293     -0.502158      0.273913     0.0262855     0.0765650    -0.0396476     0.0247247    0.00168785   -0.00414305   -0.00529681    0.00469604   0.000575103   0.000239417  -2.04585e-05   2.80656e-05   7.94558e-06  -3.25106e-06  -1.80580e-07   3.05635e-08  -5.83281e-09   9.77134e-10       0.00000       0.00000       0.00000       0.00000       1.63111       2.07856       2.17365       2.21457       2.12070       1.89853       1.66327       1.38702       1.10777      0.865016      0.644703      0.455326      0.310665      0.207906      0.132556     0.0800186     0.0479386     0.0265767     0.0141751    0.00722195    0.00351191    0.00156951   0.000704661   0.000284505   0.000107670   3.73862e-05   1.23683e-05   3.59519e-06   9.49062e-07   2.12977e-07   3.85129e-08   4.87260e-09       0.00000       0.00000       0.00000       0.00000
  16  19 3508.0288    2.7961  2.7506 13.4614 -0.0010  0.0204   0.0189   0.0535    0.0497   0.0000   440.0201       11.0465       10.2157       4.30499      0.760826      -4.61548     -0.194849     -0.841691      0.629275     -0.951311      0.184891     -0.586307     -0.267456      0.276860      0.335639      0.199523    -0.0250986    -0.0175734    0.00765217    -0.0104349   -0.00574255   0.000499098  -0.000245914   0.000488163  -0.000141081  -5.65324e-06   2.72890e-05  -6.84805e-08  -2.07497e-06  -2.06218e-07   9.21657e-08   7.90889e-10       0.00000       0.00000       0.00000       0.00000       2.05192       2.57956       2.72801       2.77482       2.62482       2.38573       2.12998       1.71896       1.37814       1.05718      0.794642      0.571501      0.396196      0.261608      0.168191      0.100471     0.0589614     0.0325936     0.0174007    0.00882215    0.00426469    0.00198746   0.000862157   0.000355216   0.000134195   4.73049e-05   1.54443e-05   4.39770e-06   1.15688e-06   2.58523e-07   4.79861e-08   5.88864e-09       0.00000       0.00000       0.00000       0.00000
  16  20 3649.8795    2.3469  3.9992 12.9481 -0.0015  0.0250   0.0134   0.0669    0.0378   0.0000   439.3308       15.6826       19.0953       6.84851     -0.322409       2.43539      -1.83752      -5.00595       2.42443      0.652019     -0.453927      -1.23211      0.137772     -0.102224    -0.0760699     -0.223869     0.0710542     0.0173691    -0.0574938     0.0135738    0.00228523  -0.000165187   0.000164074   0.000300056   0.000132923   4.33884e-05  -5.54638e-06   3.94047e-06   1.52441e-06   2.44495e-07  -1.03545e-07  -1.75043e-09       0.00000       0.00000       0.00000       0.00000       2.52705       3.17365       3.37775       3.40012       3.27469       2.94679       2.58417       2.11514       1.71991       1.31282      0.980125      0.703937      0.482769      0.317101      0.201928      0.124574     0.0731048     0.0397993     0.0214508     0.0108732    0.00529354    0.00243474    0.00103545   0.000425655   0.000163514   5.72923e-05   1.88848e-05   5.49704e-06   1.42814e-06   3.21793e-07   5.95186e-08   7.14930e-09       0.00000       0.00000       0.00000       0.00000
  16  21 3791.6368    1.9573  5.5537 12.4976 -0.0001  0.0311   0.0097   0.0829    0.0313   0.0000   442.1440       3.91381       17.3766       1.65228       1.55680      -10.2753      -1.88622      -4.77391       3.77842      -3.24455      -3.16468    -0.0542273    -0.0496328      0.544769      0.538050      0.142086   -0.00101141    -0.0320248    0.00779471   -0.00890369     0.0120307    0.00309721   -0.00138514  -2.46073e-05  -0.000222510  -3.38820e-05  -4.78100e-05   6.33383e-06  -2.20411e-06   2.91149e-07  -8.83064e-08  -2.27391e-10       0.00000       0.00000       0.00000       0.00000       3.08015       3.90854       4.11699       4.25265       3.97813       3.61246       3.15197       2.65413       2.13168       1.64156       1.23580      0.866285      0.597342      0.390222      0.251076      0.152182     0.0904917     0.0500187     0.0267092     0.0137129    0.00669112    0.00304114    0.00133859   0.000543380   0.000205942   7.18739e-05   2.34825e-05   6.83644e-06   1.82496e-06   4.01431e-07   7.41972e-08   9.40777e-09       0.00000       0.00000       0.00000       0.00000
  16  22 3933.5734    1.6261  7.3924 12.1784 -0.0001  0.0374   0.0073   0.1045    0.0267   0.0000   442.4668       18.9855       18.4340      -2.84573      -10.2970     -0.658566      -2.08594      -5.37435      0.277463       3.08691    -0.0383625      0.321513     -0.477035      -1.01076      0.333612      0.148614     -0.114274     0.0513313    -0.0403559    0.00681210    0.00658569   -0.00631216  -0.000511586   0.000147145  -0.000201015   4.29487e-05  -2.51759e-05  -4.77828e-06   7.31912e-07  -5.71668e-07   7.80608e-08  -3.45136e-09       0.00000       0.00000       0.00000       0.00000       3.70399       4.70535       5.03408       5.07210       4.81699       4.36185       3.83246       3.18412       2.57486       1.99855       1.48594       1.05193      0.723863      0.479170      0.305067      0.185228      0.109325     0.0612494     0.0326795     0.0167738    0.00802272    0.00373951    0.00160866   0.000672396   0.000253346   9.00576e-05   2.92665e-05   8.54007e-06   2.23416e-06   4.99651e-07   9.05910e-08   1.10770e-08       0.00000       0.00000       0.00000       0.00000
  16  23 4075.6765    1.3283  9.4128 12.0528 -0.0005  0.0475   0.0059   0.1323    0.0232   0.0000   428.6042       15.2736       17.9237      -2.25022      -5.09170      -2.64773      -1.94134     -0.319499     -0.227283       1.08522      0.777517     -0.698672      0.558020    -0.0430162      0.667427     -0.276280      0.113199     -0.112591    -0.0561254   -0.00367991     0.0100754   -0.00125295  -0.000362846    0.00190196  -0.000268271   7.23365e-06   3.88597e-05   1.48148e-05   7.92105e-07  -1.35533e-06  -1.07686e-07   1.69583e-08       0.00000       0.00000       0.00000       0.00000       4.59649       5.90258       6.25253       6.38124       6.05924       5.50621       4.78697       4.03528       3.24214       2.52838       1.87929       1.34069      0.922012      0.613138      0.389576      0.239969      0.141285     0.0791596     0.0425365     0.0218012     0.0105804    0.00488150    0.00211624   0.000871034   0.000331816   0.000116898   3.79230e-05   1.11966e-05   2.92047e-06   6.54039e-07   1.16458e-07   1.45884e-08       0.00000       0.00000       0.00000       0.00000
  16  24 4217.7665    1.1014 11.6453 11.9371  0.0000  0.0594   0.0050   0.1689    0.0212   0.0000   438.1927      -8.15599       7.38999      -5.53228       4.59463      -4.88942      -8.70861      -6.75897       12.8330     -0.639436      -2.16981      -1.10245      0.411953     -0.361201      0.540370      0.347111     -0.252894     0.0313767    -0.0506287    -0.0422272    0.00113883    0.00288213  -0.000173910    0.00102547   0.000550266  -0.000259416   9.72920e-05   2.33102e-05  -3.16702e-06   1.27964e-06   1.86089e-07  -2.16275e-08       0.00000       0.00000       0.00000       0.00000       5.73810       7.37234       7.87648       7.92552       7.62307       6.90736       6.04041       5.05768       4.06130       3.16819       2.35968       1.68818       1.16545      0.779468      0.494255      0.301884      0.178183     0.0996924     0.0535558     0.0273434     0.0132833    0.00607660    0.00267059    0.00109445   0.000419911   0.000147683   4.83607e-05   1.42635e-05   3.71993e-06   8.33164e-07   1.47552e-07   1.80187e-08       0.00000       0.00000       0.00000       0.00000
  16  25 4360.0879    0.9186 14.1758 11.8694 -0.0003  0.0777   0.0043   0.2157    0.0188   0.0000   443.9769       38.1117       1.23184       3.89370      -8.12909      -4.04994       5.94525       3.99368      0.154246      -5.42711      -2.92246       1.27970      0.240490      0.113596    0.00705841     0.0879288    -0.0605832    0.00792780    -0.0575547     0.0567623    -0.0126053   -0.00876588  -0.000931480   0.000259471   9.26161e-06  -0.000144167   8.65457e-05   3.75952e-05  -4.73845e-06  -1.22708e-06   2.69577e-07   7.28324e-09       0.00000       0.00000       0.00000       0.00000       7.39060       9.52347       10.2601       10.3922       9.93071       9.01223       7.85616       6.56887       5.25552       4.10521       3.06250       2.20574       1.52454       1.02589      0.650685      0.402624      0.239034      0.132443     0.0725876     0.0368008     0.0180361    0.00836213    0.00361744    0.00149387   0.000577049   0.000199660   6.56246e-05   1.92008e-05   4.95004e-06   1.10194e-06   1.93464e-07   2.38003e-08       0.00000       0.00000       0.00000       0.00000
  16  26 4502.4530    0.7582 16.8412 11.7795 -0.0005  0.0985   0.0034   0.2661    0.0157   0.0000   433.1066       29.5481       35.1613       8.69890      -9.65515      -1.48938       4.79315      -5.96309      -6.36819      -2.73537       2.98548       2.24819      0.498561      -2.15682      0.707723    -0.0127527      0.126048      0.256157      0.115276    -0.0213770    0.00214438     0.0239866  -0.000206772   0.000480216   0.000399086   0.000288003   3.37754e-05  -5.56742e-07   1.84258e-06  -5.58634e-07   2.01465e-07  -9.83222e-08       0.00000       0.00000       0.00000       0.00000       9.32020       12.1317       13.0136       13.1992       12.4933       11.4596       9.88057       8.41041       6.73942       5.22728       3.93784       2.82815       1.95311       1.30825      0.839774      0.516195      0.308186      0.172192     0.0936884     0.0479783     0.0236867     0.0108570    0.00479647    0.00194846   0.000748785   0.000260894   8.56778e-05   2.49885e-05   6.44457e-06   1.39999e-06   2.45178e-07   3.08284e-08       0.00000       0.00000       0.00000       0.00000
  16  27 4644.8328    0.6216 20.1106 11.6956 -0.0005  0.1313   0.0029   0.3397    0.0133   0.0000   431.0261       31.0613      0.537864      -2.37047     -0.686934       16.2561       27.9441       1.51649     -0.867891       3.68445      -7.54051       2.05795      -3.42202     -0.254816      -2.67598      -1.02198      0.625685      0.299620     -0.218918    0.00868285     0.0454658    0.00657242   -0.00529450   -0.00105040  -0.000241002   0.000902867   0.000225388  -6.16421e-06  -3.04552e-06  -2.73573e-06   1.47860e-07  -1.54274e-08       0.00000       0.00000       0.00000       0.00000       12.1783       16.1434       17.1068       17.5729       16.7000       15.0755       13.3054       11.0769       8.93216       6.95761       5.25533       3.78224       2.60709       1.77134       1.13713      0.701092      0.417613      0.237235      0.128262     0.0661126     0.0323638     0.0150144    0.00662370    0.00271217    0.00102713   0.000359638   0.000116296   3.38812e-05   8.64294e-06   1.91036e-06   3.40240e-07   4.19239e-08       0.00000       0.00000       0.00000       0.00000
  17   7 1811.9814    0.3962  0.3004 11.6447 -0.0015  0.0070   0.0073   0.0158    0.0207   0.0000   438.2506      -3.89290       14.9531      0.912538      -2.52625      0.817837       3.07446      0.418827     0.0279389     -0.153931      0.208232      0.145281     -0.279109    -0.0577859    -0.0295956    -0.0268477     0.0237635    -0.0259342    0.00694709   0.000675767   0.000647491   0.000731530  -0.000713962   2.35280e-05   8.66931e-05  -2.76092e-05  -6.01645e-06  -5.67230e-06   1.49454e-06   1.09517e-07   1.39479e-07  -2.19882e-08   7.38163e-10  -7.02330e-10       0.00000       0.00000      0.642752      0.831456      0.886098      0.887873      0.888960      0.799055      0.682942      0.597846      0.453637      0.382198      0.261420      0.204330      0.146576     0.0969617     0.0661324     0.0399558     0.0244203     0.0148041    0.00781376    0.00447521    0.00229301    0.00108493   0.000530218   0.000208157   9.70187e-05   3.50077e-05   1.31169e-05   4.85993e-06   1.43751e-06   4.03183e-07   1.11572e-07   2.51261e-08   3.79643e-09   5.08520e-10       0.00000       0.00000
  17   8 1963.3083    0.5683  0.4213 11.7368  0.0015  0.0077   0.0087   0.0186    0.0270   0.0000   438.5592    -0.0798922       13.8094      0.573171     -0.477729      0.657907      0.545249      0.670886      0.880548    -0.0714119     -0.414886     0.0243938     0.0367736     0.0404362    -0.0257832    -0.0136927    -0.0124312    0.00638450     0.0118044   6.27718e-05   -0.00261057  -9.59531e-05   0.000599137   0.000377829  -3.74384e-05  -6.44370e-05   2.17289e-05   5.72028e-06  -9.15905e-07  -4.12623e-07   2.85278e-07   5.84164e-09   6.41376e-09   6.46998e-10       0.00000       0.00000      0.716218      0.901880      0.966905      0.962722      0.927545      0.864772      0.741579      0.644570      0.516246      0.404553      0.304555      0.223179      0.161961      0.105896     0.0731116     0.0444652     0.0261440     0.0159931    0.00861512    0.00482415    0.00236692    0.00120325   0.000539901   0.000252722   9.93793e-05   4.00425e-05   1.41278e-05   5.30603e-06   1.54458e-06   4.43204e-07   1.16862e-07   2.38686e-08   4.07357e-09   5.20313e-10       0.00000       0.00000
  17   9 2112.9942    0.7915  0.6059 11.8622 -0.0023  0.0088   0.0101   0.0219    0.0376   0.0000   436.4392      0.285407       14.4602     -0.873255     -0.604013     -0.735472     -0.370011     -0.420442    -0.0412848      0.789460      0.614811      0.452216     -0.239480   -0.00601043     0.0605031    0.00655266    -0.0843781     0.0337984     0.0112002    0.00384002  -0.000823470    0.00281537   0.000445928  -6.09129e-05  -8.11546e-05   0.000126303  -1.13633e-05  -2.82952e-06  -4.64818e-06  -7.79232e-08   2.64017e-08  -2.12997e-08   3.27644e-09  -1.31883e-09       0.00000       0.00000      0.830673       1.03952       1.09727       1.09584       1.03895      0.951823      0.851950      0.743601      0.610980      0.494587      0.376520      0.267481      0.183852      0.125682     0.0787840     0.0507945     0.0316597     0.0180963     0.0100738    0.00537779    0.00280003    0.00137455   0.000625037   0.000279691   0.000117077   4.73895e-05   1.70022e-05   5.57021e-06   1.78604e-06   5.14936e-07   1.27268e-07   2.78288e-08   4.77608e-09   6.01360e-10       0.00000       0.00000
  17  10 2260.3098    1.0699  0.7860 12.1020 -0.0005  0.0101   0.0119   0.0249    0.0500   0.0000   439.4479       2.08727       15.7901      -1.43497      -2.21676       2.11023      -1.47353     -0.184756      0.702277      0.377665   0.000328921      0.533403      0.162288      0.162118     -0.134960     0.0160810   -0.00790407    -0.0242215   -0.00583624   -0.00501503   -0.00237958    0.00275498  -0.000579651  -0.000687899   0.000147640   3.91303e-05  -1.58558e-05   1.24097e-05   6.65388e-07  -6.60718e-07  -1.05349e-07  -3.80041e-08  -6.52366e-10  -2.74108e-10       0.00000       0.00000      0.924945       1.18689       1.25703       1.27229       1.22489       1.08401       1.00945      0.837078      0.689453      0.532790      0.411882      0.298700      0.209311      0.144934     0.0925504     0.0597315     0.0349720     0.0208527     0.0116956    0.00616150    0.00327771    0.00156229   0.000753188   0.000331488   0.000142099   5.35086e-05   2.04476e-05   6.68281e-06   2.07368e-06   6.12452e-07   1.48966e-07   3.34441e-08   6.09545e-09   7.07719e-10       0.00000       0.00000
  17  11 2405.0337    1.4534  0.9281 12.6229 -0.0020  0.0111   0.0151   0.0273    0.0594   0.0000   439.6462      0.556663       13.4694       1.49388       2.50130      0.499102      -1.45047      -2.42748     -0.137662     -0.635832     -0.305432     -0.109196     0.0983462    -0.0985573     0.0892414     0.0924528     -0.106000    -0.0504138    -0.0211249   0.000875630    0.00371152   -0.00300172   0.000349801   0.000494343  -0.000113207  -1.40187e-05  -4.84087e-06   1.06206e-06  -4.73124e-06  -2.53830e-07  -1.27272e-07  -2.04981e-08  -6.10863e-09   1.76001e-10       0.00000       0.00000       1.01640       1.31944       1.34018       1.42160       1.30702       1.23568       1.08544      0.938770      0.759453      0.592233      0.454124      0.331731      0.231954      0.162067      0.106478     0.0651852     0.0392496     0.0230044     0.0133388    0.00683546    0.00372693    0.00169650   0.000836807   0.000362717   0.000160290   5.75520e-05   2.25606e-05   7.22682e-06   2.38279e-06   6.61539e-07   1.65784e-07   3.60098e-08   6.49455e-09   8.70515e-10       0.00000       0.00000
  17  12 2548.1399    1.9059  0.9756 12.9903 -0.0012  0.0112   0.0190   0.0278    0.0665   0.0000   440.4667       1.70563       11.3854       1.74049      -1.50679      -1.75698     -0.908181       1.11846      0.200130     -0.339911      0.169802     -0.352488     0.0584074     0.0291651     0.0831513    -0.0316641     0.0243562     0.0120319    -0.0204689   -0.00526593    0.00422643    0.00252998  -0.000180654  -2.72815e-06   2.56540e-05   8.54564e-05   2.43395e-05   1.64123e-06   1.88137e-06  -8.66495e-08  -8.95061e-08  -8.26507e-09   1.41941e-10  -1.16686e-09       0.00000       0.00000       1.02381       1.34603       1.35912       1.45759       1.35729       1.25827       1.09290      0.949579      0.752375      0.596305      0.452884      0.337867      0.233981      0.155643      0.102771     0.0663691     0.0411916     0.0232906     0.0130657    0.00690966    0.00358300    0.00178766   0.000853307   0.000366474   0.000153017   5.95740e-05   2.18526e-05   7.30129e-06   2.33711e-06   6.55896e-07   1.69752e-07   3.74179e-08   6.55484e-09   8.91158e-10       0.00000       0.00000
  17  13 2691.0541    2.4416  0.9471 13.5411 -0.0003  0.0107   0.0246   0.0273    0.0640   0.0000   438.5988       2.25700       12.8912       1.59931      -1.04608      -3.16168      -1.13893      -1.31772      0.688386      0.361509     -0.565827      0.189657      0.260661     -0.240096     0.0847726      0.135098    -0.0149824    -0.0508367     0.0163828   -0.00163292    0.00251113    0.00114695  -0.000107697  -0.000501795  -8.65026e-05   1.29352e-05   5.57049e-06  -5.20920e-06  -2.25516e-07   7.29814e-07  -2.93425e-07  -1.32266e-08  -4.98252e-09   1.29724e-09       0.00000       0.00000       1.02843       1.30889       1.40907       1.39447       1.34097       1.20379       1.08520      0.910803      0.760397      0.593651      0.449983      0.321389      0.228170      0.152713     0.0994869     0.0630343     0.0369026     0.0222539     0.0123832    0.00665945    0.00344306    0.00164247   0.000791290   0.000338655   0.000146982   5.55896e-05   2.12226e-05   7.23813e-06   2.19693e-06   6.41421e-07   1.61124e-07   3.46050e-08   6.22443e-09   7.27212e-10       0.00000       0.00000
  17  14 2834.3685    3.1158  0.8755 13.9440 -0.0002  0.0099   0.0321   0.0257    0.0655   0.0000   439.6790       6.18469       12.4667      -1.04208      -1.01404     -0.736664      -1.36021      -1.93554      0.438397      0.335276      0.318925     -0.115666     -0.112526     0.0779725     0.0653189     0.0100922    -0.0301418   -0.00954776    -0.0185240    0.00200409   0.000919399   -0.00123367   0.000286142   0.000258118   2.49896e-06   3.76301e-06   1.78619e-05   1.99691e-06  -7.38846e-07   6.21412e-07  -4.67777e-08   8.02333e-09  -5.03669e-09   1.82284e-11       0.00000       0.00000      0.962363       1.21382       1.31919       1.34140       1.25852       1.14330       1.01252      0.847024      0.697497      0.541837      0.411912      0.293366      0.208157      0.142219     0.0911082     0.0574368     0.0349155     0.0204410     0.0114285    0.00614689    0.00323310    0.00155982   0.000721206   0.000320016   0.000136047   5.32366e-05   1.97031e-05   6.57356e-06   2.05096e-06   5.89325e-07   1.45286e-07   3.10299e-08   5.59145e-09   6.79138e-10       0.00000       0.00000
  17  15 2977.2901    3.7231  0.8597 14.3482  0.0001  0.0098   0.0388   0.0251    0.0656   0.0000   438.6689       5.58143       11.1422      0.989236      -1.22831      -3.32278     -0.261931      -1.11836       1.26205    -0.0169800     -0.219888    -0.0520883     -0.164490    0.00364356     -0.230100     0.0195209     0.0231352    -0.0155193    -0.0170719    0.00598099   -0.00331973    0.00117037   0.000112467  -0.000237996  -7.53134e-05  -7.31292e-05   2.07909e-05   3.66905e-06   9.92285e-07   2.61545e-07   2.25684e-07   3.99651e-08  -7.51673e-09   1.66317e-11       0.00000       0.00000      0.933949       1.16279       1.25128       1.27623       1.21102       1.09165      0.963289      0.838445      0.689168      0.540695      0.401625      0.295302      0.206572      0.142207     0.0911022     0.0567003     0.0347676     0.0200177     0.0114879    0.00617656    0.00324877    0.00158513   0.000732195   0.000323328   0.000134107   5.28118e-05   1.93410e-05   6.40845e-06   2.06784e-06   5.80380e-07   1.44946e-07   3.19099e-08   5.45529e-09   6.85026e-10       0.00000       0.00000
  17  16 3119.4731    3.8885  0.9903 14.8083 -0.0005  0.0109   0.0401   0.0293    0.0653   0.0000   438.8074       9.05263       10.2775      -1.33691      -2.77338      -2.64977      -1.16919      -2.50305      0.742188     -0.410010     -0.338303     -0.171148     -0.260821     -0.247802    -0.0656630    -0.0746413    -0.0260802     0.0165623    0.00416873   -0.00710703    0.00318063    0.00193487   0.000117760   0.000352476  -1.89018e-07   6.88426e-06   3.36173e-05   6.70176e-06  -7.89694e-07   5.74821e-07   2.80437e-07  -1.20766e-08  -4.84748e-09   6.00622e-10       0.00000       0.00000       1.05232       1.32132       1.39680       1.42680       1.35539       1.22727       1.09894      0.946213      0.766480      0.596665      0.448579      0.336336      0.233143      0.159293      0.103577     0.0652514     0.0393502     0.0224055     0.0129719    0.00679801    0.00354733    0.00171900   0.000838804   0.000356289   0.000151250   5.71317e-05   2.16487e-05   7.10152e-06   2.30578e-06   6.39342e-07   1.60049e-07   3.56637e-08   6.15752e-09   7.68198e-10       0.00000       0.00000
  17  17 3261.4966    3.7337  1.3646 14.4756 -0.0015  0.0136   0.0343   0.0361    0.0767   0.0000   437.4095       8.39906       10.7072       2.20717     -0.928755      -3.78423       1.55912      -2.31774       1.24819     0.0557811     -0.255140     -0.472905    -0.0454327     -0.179695     -0.136742     0.0483303    -0.0517759    -0.0211698     0.0400157   -0.00620277    0.00640159   0.000323398   0.000941745   0.000184706  -0.000211937   7.22601e-05   4.57280e-05   2.46323e-06  -2.17980e-06  -1.31889e-06  -3.78661e-07  -1.34389e-10  -1.68458e-09  -4.50314e-10       0.00000       0.00000       1.27183       1.63220       1.74983       1.76857       1.66666       1.54582       1.34805       1.15606      0.936965      0.734270      0.555464      0.403896      0.286168      0.195651      0.126627     0.0793090     0.0484612     0.0278961     0.0158347    0.00843991    0.00440920    0.00214762    0.00100397   0.000442801   0.000186896   7.36481e-05   2.72511e-05   9.14177e-06   2.91938e-06   8.25792e-07   2.07958e-07   4.43678e-08   7.73213e-09   9.88266e-10       0.00000       0.00000
  17  18 3403.4810    3.2119  2.0376 13.8826 -0.0006  0.0169   0.0250   0.0440    0.0648   0.0000   439.5343       8.33657       10.6902       2.28761    -0.0574396      -2.83194      0.202914      -3.41626     -0.436844      -2.80901      0.243601      -1.07020     0.0281396     -0.239454      0.145932     0.0200410    -0.0999197    -0.0580167     0.0309547     0.0177360   -0.00650342    0.00218004   0.000871575   0.000328006  -0.000147899  -0.000110812  -1.83884e-05   1.54740e-05  -3.65324e-06  -3.23245e-07   3.01047e-07  -1.88923e-08   9.66112e-09  -9.03572e-10       0.00000       0.00000       1.56393       2.00572       2.09364       2.18272       2.06698       1.90666       1.66406       1.41951       1.18122      0.906550      0.702616      0.508657      0.361175      0.247251      0.159179      0.102925     0.0618845     0.0366581     0.0201687     0.0110460    0.00568795    0.00275809    0.00132609   0.000553235   0.000242949   9.24561e-05   3.43560e-05   1.18032e-05   3.66616e-06   1.08435e-06   2.64430e-07   5.60413e-08   1.01949e-08   1.27897e-09       0.00000       0.00000
  17  19 3545.5848    2.7193  2.9697 13.4357 -0.0003  0.0211   0.0178   0.0548    0.0470   0.0000   437.6166       9.66988       16.4645      0.757432      0.734641      -1.08811      -1.56715      -3.21810       1.92572      -1.33037      -1.66672    -0.0894596      0.824982     -0.660606     -0.204838     0.0740797    -0.0714849    -0.0550456    -0.0129043    -0.0118222   -0.00331481    0.00327959   0.000560478  -0.000557579  -0.000421292  -0.000155199  -2.21071e-05  -2.27805e-05   4.23474e-06   1.70099e-07  -5.61010e-07  -1.47604e-08   3.36680e-09  -1.04090e-09       0.00000       0.00000       1.98322       2.56590       2.70972       2.76094       2.61837       2.42533       2.12978       1.81595       1.49402       1.13518      0.882977      0.642451      0.456323      0.312449      0.202697      0.128152     0.0767544     0.0451877     0.0248671     0.0135567    0.00696756    0.00341658    0.00161631   0.000702885   0.000299880   0.000116125   4.25721e-05   1.47664e-05   4.63257e-06   1.35196e-06   3.34573e-07   7.12737e-08   1.28056e-08   1.57164e-09       0.00000       0.00000
  17  20 3687.8721    2.2493  4.3622 12.7641 -0.0002  0.0259   0.0120   0.0691    0.0376   0.0000   441.8083       17.7512       13.0800      0.852316      -4.10115      -2.78932       1.37663      -4.38562      0.430473      -1.37854      -2.30101      0.328932     -0.272129     -0.218792      0.191865     0.0199141     -0.147682    -0.0167969    -0.0299117     0.0139116    0.00204486   -0.00387760   -0.00267252    0.00113276   0.000202601  -0.000142572   4.37173e-05   2.72423e-05  -1.23430e-06  -1.24598e-06   1.06028e-07  -1.24780e-07  -1.79828e-08  -7.46826e-10       0.00000       0.00000       2.43127       3.10357       3.27304       3.40458       3.24150       2.99108       2.60318       2.20343       1.78363       1.42844       1.06332      0.786289      0.552686      0.382530      0.246909      0.156770     0.0961734     0.0564897     0.0309437     0.0169814    0.00869830    0.00427455    0.00194610   0.000864667   0.000364085   0.000145625   5.25843e-05   1.81988e-05   5.65002e-06   1.61876e-06   4.03913e-07   8.99865e-08   1.53436e-08   1.93679e-09       0.00000       0.00000
  17  21 3830.1690    1.8439  6.0112 12.3729 -0.0002  0.0317   0.0086   0.0870    0.0293   0.0000   438.0377       10.0250       14.1119       3.31113       1.48771      -4.56643      -3.29765      -5.82493       2.72165      -2.97018     0.0537759     -0.688345      0.174571     -0.202476      0.401615   -0.00873512      0.169912    -0.0373680    -0.0130237     0.0253174    -0.0150968   -0.00358048   -0.00280014   0.000880289   0.000389174  -0.000253410  -8.34399e-05   5.48535e-05   5.22019e-06  -3.32108e-06   6.68443e-08   8.72639e-09   2.06342e-08  -8.61791e-11       0.00000       0.00000       3.00464       3.86802       4.11679       4.20670       4.08174       3.68863       3.25207       2.72058       2.22453       1.72864       1.32979      0.966596      0.684974      0.458969      0.306155      0.193214      0.118396     0.0689687     0.0382845     0.0206442     0.0104514    0.00521296    0.00239355    0.00107867   0.000440371   0.000176544   6.38076e-05   2.22633e-05   6.98811e-06   1.99279e-06   5.13045e-07   1.10234e-07   1.97024e-08   2.31544e-09       0.00000       0.00000
  17  22 3972.5125    1.5327  7.9815 12.1189 -0.0004  0.0393   0.0066   0.1085    0.0248   0.0000   440.6670       9.53286       13.1288      -1.94413       3.97701      -3.71498      0.828654      -3.86402      -6.22434       2.33997      0.274625      -1.13355      -1.32264     -0.575601      0.116228      0.328936     0.0452437     0.0491142     0.0293686     0.0373060    0.00424548   -0.00501409   0.000770005   0.000488331   -0.00127192  -0.000244334  -2.40491e-06   3.10158e-05   1.19169e-05  -3.86922e-06  -1.13356e-06   5.07255e-08  -1.43656e-08  -2.96662e-09       0.00000       0.00000       3.66948       4.65957       4.99101       5.08814       4.88983       4.43990       3.97416       3.35319       2.76944       2.18111       1.64979       1.20742      0.860037      0.578017      0.379795      0.241520      0.146547     0.0859481     0.0477517     0.0260628     0.0132273    0.00661390    0.00305066    0.00135886   0.000560392   0.000225633   8.20334e-05   2.84852e-05   8.77774e-06   2.50891e-06   6.38042e-07   1.38643e-07   2.43486e-08   2.86522e-09       0.00000       0.00000
  17  23 4115.0731    1.2637  9.9756 11.9921 -0.0005  0.0490   0.0054   0.1364    0.0218   0.0000   440.5699       23.5148       12.7540       15.3880     -0.129810      -3.30351       1.86416      -5.34373       7.34299      -2.98042      -1.98232      -1.49199      0.626060      0.449994     -0.811849     -0.753470      0.243661    -0.0260104    -0.0950440   -0.00826496     0.0170631   -0.00469638   0.000619585   -0.00197667   5.87047e-05  -0.000212173   1.35196e-05  -1.11865e-05  -1.17460e-05  -1.10127e-06   1.18110e-06  -1.83610e-07   3.52386e-08   3.33039e-09       0.00000       0.00000       4.51415       5.84013       6.15897       6.38796       6.07261       5.56548       4.91069       4.17940       3.44429       2.71303       2.07303       1.50822       1.06270      0.723441      0.477491      0.301341      0.184694      0.107772     0.0613690     0.0328404     0.0169006    0.00828846    0.00389441    0.00172502   0.000723145   0.000284571   0.000104993   3.56358e-05   1.13262e-05   3.19624e-06   8.09423e-07   1.74389e-07   3.07129e-08   3.74436e-09       0.00000       0.00000
  17  24 4257.5982    1.0684 12.4739 11.9002  0.0006  0.0620   0.0046   0.1756    0.0196   0.0000   433.9955       14.2906       15.1916      -7.97907      -17.6984       4.92989       1.79481      -3.67366     -0.109915       4.63667      -2.66572     -0.253738     -0.287858      0.226912     -0.492656     -0.567933    -0.0465098    -0.0784178     0.0312277    -0.0229673     0.0139563     0.0113970   -0.00475065   -0.00127421   0.000605904  -0.000391464  -7.36306e-05  -1.77078e-06   1.04991e-06  -1.60921e-06  -1.76086e-07  -5.93912e-07  -4.29985e-08   7.73003e-09       0.00000       0.00000       5.66943       7.34238       7.88173       8.02193       7.75302       7.08008       6.24164       5.26000       4.32362       3.42334       2.60318       1.91089       1.34998      0.915554      0.609835      0.385713      0.237746      0.139672     0.0782671     0.0423808     0.0217766     0.0107472    0.00501715    0.00223278   0.000937173   0.000370838   0.000136131   4.70469e-05   1.47495e-05   4.15625e-06   1.05430e-06   2.26228e-07   3.90609e-08   4.64348e-09       0.00000       0.00000
  17  25 4400.1536    0.8733 14.7423 11.8624 -0.0009  0.0803   0.0038   0.2198    0.0168   0.0000   431.0759       29.4672       10.9195      -9.40363      -4.92111      0.354468      0.543950      -15.8467       5.05095      0.679380      -2.30845      -3.49765       2.81885      0.612499      -1.93202      0.761894      0.364236    -0.0606186     -0.177254    -0.0300198     0.0186072     0.0143312   -0.00225418   -0.00322830   -0.00198626    0.00110281   0.000111607  -4.85530e-06   1.42683e-05   1.71187e-05  -3.98378e-07  -4.41914e-07  -2.88353e-08   8.92567e-09       0.00000       0.00000       7.15137       9.27691       10.1076       10.2123       9.85652       8.99824       7.97430       6.78879       5.60239       4.33551       3.38870       2.45863       1.75917       1.19477      0.795319      0.504110      0.310980      0.181964      0.102947     0.0559068     0.0287729     0.0143904    0.00673329    0.00302535    0.00125929   0.000501237   0.000182555   6.26728e-05   1.97784e-05   5.61644e-06   1.41274e-06   2.93613e-07   5.15412e-08   6.03058e-09       0.00000       0.00000
  17  26 4542.9579    0.7073 17.4890 11.7639 -0.0001  0.1038   0.0032   0.2776    0.0146   0.0000   443.3499       20.0248       12.7089      -1.92193      -16.1643       18.3750      -2.59975      -7.52219       2.02658       11.7361      -10.2711      -2.18387       2.82915      0.813666      -1.07483      0.389941      0.198689     -0.263688    -0.0264202     0.0922319      0.101404    -0.0276678   -0.00935534    0.00370568  -0.000790624  -0.000433134   0.000130606  -0.000151423  -4.07098e-05  -4.91228e-06   2.69770e-07  -9.35175e-08   5.00324e-08   5.00012e-09       0.00000       0.00000       9.13541       11.9964       12.8913       13.1192       12.7558       11.6489       10.2526       8.77312       7.20540       5.64950       4.35147       3.19744       2.29664       1.57163       1.04150      0.665967      0.410450      0.241686      0.136810     0.0742546     0.0387455     0.0192898    0.00893626    0.00404364    0.00166985   0.000666225   0.000244232   8.34601e-05   2.62006e-05   7.42428e-06   1.85582e-06   3.90177e-07   6.71368e-08   7.98649e-09       0.00000       0.00000
  17  27 4685.6842    0.5757 19.5640 11.6753 -0.0007  0.1316   0.0028   0.3374    0.0127   0.0000   453.2085       13.5734       20.8318      -19.2340      -5.41789       25.0308       11.9492      -7.82628      -5.13814      -12.6680       1.51555      -5.04870     0.0498891      0.531913    0.00812251     -0.669013       1.34083      0.258995     -0.281570    0.00666994      0.130078     0.0268775    -0.0260921  -0.000739336   0.000370555    0.00106611  -0.000158423  -0.000146203   3.04687e-05  -5.35723e-06  -2.47794e-06   3.66176e-07   1.30950e-07  -1.26286e-08       0.00000       0.00000       11.5437       15.1941       16.3637       16.5488       16.0514       14.7697       13.0978       11.1148       9.13043       7.16096       5.52472       4.08633       2.93627       2.01938       1.34437      0.859929      0.529868      0.312246      0.177728     0.0966912     0.0502859     0.0250176     0.0118102    0.00526804    0.00221274   0.000873921   0.000321623   0.000109383   3.40855e-05   9.55196e-06   2.36676e-06   4.96843e-07   8.54679e-08   1.01235e-08       0.00000       0.00000
  18   6 1683.6582    0.2788  0.1978 11.6270 -0.0040  0.0069   0.0063   0.0125    0.0165   0.0000   438.1635     -0.953708       15.2401      0.128901     -0.673688       1.13114       1.04784      0.352378      0.200293      0.248061     0.0722869     -0.157247     -0.192431    -0.0561456    -0.0904053    0.00463288     0.0238613    0.00820668    -0.0117907    0.00222487    0.00115717  -0.000504518   1.10607e-06   0.000333697   3.25113e-05  -5.95703e-05   3.64921e-05   9.96093e-06   4.12065e-07  -3.06520e-07  -7.75110e-08   6.18354e-08  -9.82602e-09  -6.28038e-09   1.29904e-09   1.73685e-10      0.621737      0.778732      0.870126      0.773577      0.834756      0.791292      0.692438      0.533021      0.488096      0.401776      0.308286      0.246707      0.153356      0.102315     0.0711554     0.0464184     0.0328755     0.0194468     0.0116470    0.00614098    0.00313951    0.00165280   0.000756042   0.000346586   0.000172258   6.79204e-05   2.78464e-05   1.11080e-05   4.06877e-06   1.45542e-06   4.67725e-07   1.12309e-07   2.73755e-08   6.21471e-09   9.96154e-10   1.00388e-10
  18   7 1839.9855    0.4127  0.3183 11.7083 -0.0033  0.0070   0.0074   0.0166    0.0205   0.0000   437.0851     -0.708364       15.5203     -0.475677      -1.76001      0.560205     0.0725448      0.905841      0.714417      -1.08259    -0.0432974      0.216333     -0.364607    -0.0404858    -0.0213865   -0.00958258    -0.0490352    -0.0204896   0.000697432    0.00676666   -0.00354023    0.00305150   0.000141339   0.000402355   0.000263621  -0.000146897  -8.54561e-08   6.38813e-06   6.27601e-06   9.50615e-07   1.31120e-07   4.62511e-08   7.51495e-09  -5.37966e-09   6.57468e-10  -2.25969e-10      0.640974      0.829037      0.859990      0.824015      0.813988      0.754702      0.687775      0.596758      0.513599      0.411304      0.311662      0.238920      0.167160      0.114719     0.0762571     0.0485792     0.0305037     0.0185948     0.0102478    0.00578967    0.00300609    0.00163130   0.000774739   0.000361680   0.000166156   6.96827e-05   2.80019e-05   1.06792e-05   3.73831e-06   1.35196e-06   4.03122e-07   1.10554e-07   2.63955e-08   5.87422e-09   9.90911e-10   1.13531e-10
  18   8 1992.8397    0.5997  0.4653 11.8056 -0.0007  0.0083   0.0086   0.0185    0.0279   0.0000   438.2615      -2.06381       15.1831       1.18817     -0.899587     -0.574843      0.984412     -0.683710      0.716973     -0.147475      0.368402     -0.364885    0.00124446      0.129120    -0.0914489     0.0157574    -0.0234701    -0.0232751    0.00979908   -0.00933325    0.00683861   -0.00250574   0.000952345  -0.000285373  -0.000358369  -0.000179830   5.48445e-06  -1.15983e-05   4.20423e-06  -9.88174e-07   9.26166e-07   2.70608e-08  -7.84730e-09  -1.87986e-09   1.42125e-09   5.29922e-13      0.720983      0.919179      0.941861      0.986868      0.933515      0.874427      0.809694      0.670491      0.592820      0.424342      0.341463      0.253661      0.193970      0.136350     0.0896632     0.0597461     0.0356537     0.0219100     0.0120469    0.00703922    0.00373003    0.00197299    0.00101471   0.000455498   0.000217599   8.34788e-05   3.63658e-05   1.32176e-05   4.81491e-06   1.62180e-06   4.67666e-07   1.36351e-07   3.04897e-08   6.37016e-09   1.28397e-09   1.44949e-10
  18   9 2143.6970    0.8228  0.6264 11.9441 -0.0014  0.0089   0.0100   0.0215    0.0381   0.0000   437.7432      0.406448       14.9203      -1.08466      -1.39288      0.564587      0.557345     -0.811365     -0.773817      0.692440     -0.161458     -0.169550      0.246619      0.211693     0.0228445     0.0303902    -0.0304173    -0.0392929    -0.0124826    0.00619726    0.00238092  -0.000456570  -0.000344535  -0.000547342  -0.000248948   2.12757e-06  -2.17590e-05  -4.35453e-06   4.02771e-06  -3.90655e-07   2.54585e-07  -3.44382e-07  -3.73174e-08  -1.02830e-08  -1.47717e-09   8.81678e-11      0.767483       1.01422       1.06257       1.08418       1.02565      0.968733      0.850685      0.732021      0.628829      0.488277      0.389064      0.276673      0.202593      0.143339     0.0932385     0.0612587     0.0377430     0.0230180     0.0134214    0.00753231    0.00414117    0.00210862    0.00105083   0.000488690   0.000219157   9.40698e-05   3.88245e-05   1.47015e-05   5.30301e-06   1.72018e-06   5.36144e-07   1.53297e-07   3.57148e-08   7.31405e-09   1.34546e-09   1.61595e-10
  18  10 2291.6281    1.1262  0.8208 12.2877 -0.0001  0.0098   0.0123   0.0257    0.0520   0.0000   438.5126       2.17894       11.7200     -0.966373      -1.95797       2.07966     -0.453143     -0.802502       1.57000     -0.124347     -0.225602     -0.396219      0.270853     -0.239538    0.00422483      0.111433     0.0242168   -0.00297376     0.0229001   -0.00864049  -0.000626157   -0.00556273  -0.000295935   0.000178787  -0.000164927   1.62888e-05   6.66019e-05  -1.96391e-05   2.01317e-06   8.69512e-07  -2.90782e-07  -4.11339e-08   1.16417e-08   1.37579e-08  -5.40821e-10  -3.01642e-10      0.869797       1.09421       1.16589       1.21431       1.14544       1.07289      0.966129      0.816358      0.670186      0.545553      0.418670      0.312374      0.224448      0.157186      0.106902     0.0687949     0.0433964     0.0262309     0.0154990    0.00852449    0.00471523    0.00236759    0.00119532   0.000548733   0.000255911   0.000107982   4.49861e-05   1.65455e-05   6.06650e-06   1.92327e-06   5.88433e-07   1.56633e-07   3.88086e-08   8.22226e-09   1.39888e-09   1.71395e-10
  18  11 2436.8783    1.5371  0.9377 12.7165 -0.0000  0.0105   0.0155   0.0275    0.0597   0.0000   439.0071       2.24836       14.5202     -0.122456     -0.152887       1.57288      0.564482      -1.57130     -0.171568     -0.757990      0.462595    -0.0192838      0.607296    -0.0103682     0.0435846    -0.0813102   -0.00936965   -0.00685375    -0.0417057    0.00190958    0.00701509    0.00101160   0.000762844  -0.000533332  -0.000260099   0.000327120  -7.91125e-05  -4.62834e-05   7.50291e-06  -2.02143e-07  -7.15564e-07  -4.66849e-08   5.09285e-08  -1.12194e-08   1.72154e-09   2.99864e-10      0.943440       1.19225       1.29218       1.30064       1.26545       1.15303       1.04235      0.884616      0.734377      0.576579      0.458632      0.337890      0.242169      0.166712      0.112734     0.0739699     0.0466686     0.0280984     0.0163867    0.00931360    0.00485821    0.00251721    0.00125787   0.000598604   0.000274706   0.000114581   4.72246e-05   1.78208e-05   6.20739e-06   2.09040e-06   6.31278e-07   1.74946e-07   4.23664e-08   8.74711e-09   1.52841e-09   1.73074e-10
  18  12 2580.8608    1.9973  0.9615 13.3134 -0.0021  0.0105   0.0198   0.0276    0.0574   0.0000   437.8879       4.19846       13.6936      0.456450    -0.0525688      -2.91044     -0.402582     0.0426193      -1.29864      0.538985      0.276817     -0.431250     -0.358095     -0.196172    -0.0423759     0.0227105    -0.0113473    0.00491796     0.0153225     0.0110131   -0.00117813   -0.00217173  -0.000140086   0.000309583  -0.000320449   2.68845e-05   2.34812e-05  -4.51302e-06   1.32543e-07   9.17585e-07  -4.64766e-08   2.78077e-07  -2.74902e-08  -1.23801e-08  -1.27019e-09   6.50136e-11      0.957982       1.21612       1.30535       1.32896       1.24911       1.18731       1.04254      0.889474      0.759906      0.599333      0.455948      0.340725      0.246896      0.172069      0.114936     0.0751503     0.0455239     0.0279371     0.0163930    0.00910344    0.00498337    0.00259588    0.00125351   0.000599004   0.000265511   0.000115926   4.51531e-05   1.77337e-05   6.45966e-06   2.12773e-06   6.36161e-07   1.75370e-07   4.12852e-08   8.66193e-09   1.48983e-09   1.82160e-10
  18  13 2724.7605    2.5939  0.8960 13.7817 -0.0002  0.0101   0.0260   0.0256    0.0579   0.0000   437.7937       4.92258       13.9421      0.403045      -1.46915      -2.16240      0.961785      -1.09391      0.556681     -0.783662      0.518878     -0.158753     0.0654456      0.256859   -0.00986441     0.0411167     -0.102024    -0.0287756    0.00875525    0.00616468   -0.00195476   -0.00165427   6.72663e-05  -0.000771182   0.000265457   0.000286048  -1.87820e-05  -9.67467e-06  -5.42939e-06   2.96357e-06   5.82873e-07   1.84303e-07   5.41781e-08  -7.01099e-09  -1.03948e-09   2.09318e-10      0.909207       1.17406       1.24164       1.26571       1.20718       1.09865      0.990617      0.875439      0.722839      0.580380      0.450912      0.336774      0.233888      0.165439      0.108046     0.0704183     0.0445773     0.0266358     0.0154532    0.00885967    0.00465819    0.00244122    0.00122570   0.000572603   0.000266218   0.000108867   4.56435e-05   1.70043e-05   5.85707e-06   1.96915e-06   6.08402e-07   1.69263e-07   4.06547e-08   8.86243e-09   1.47788e-09   1.79403e-10
  18  14 2868.7067    3.2927  0.8218 14.2023 -0.0005  0.0094   0.0341   0.0239    0.0596   0.0000   437.8632       6.51109       13.1072      -1.69900     -0.878298      -1.68592     -0.123488    -0.0868882       1.18952      -1.07186     0.0914618    -0.0245477    -0.0100453    -0.0223793      0.154063     0.0160901    -0.0509526    -0.0212068     0.0119956    0.00535889   -0.00269426   -0.00244345   -0.00179779  -0.000387719   2.39652e-05   0.000100975  -4.61582e-07   5.71981e-06  -4.36492e-06   1.58943e-06  -6.78449e-07   9.27235e-08  -7.00624e-09  -1.21674e-08   1.21834e-09   1.54848e-10      0.874905       1.10113       1.17321       1.22613       1.16657       1.08759      0.954969      0.813096      0.659729      0.519277      0.401674      0.302037      0.216450      0.151623      0.103492     0.0671485     0.0415817     0.0254288     0.0148701    0.00806694    0.00444448    0.00228785    0.00112360   0.000522760   0.000243411   0.000102789   4.09719e-05   1.51731e-05   5.54778e-06   1.79184e-06   5.47303e-07   1.49640e-07   3.62567e-08   7.60085e-09   1.29703e-09   1.60780e-10
  18  15 3012.2038    3.7905  0.8941 14.5901 -0.0006  0.0099   0.0383   0.0260    0.0597   0.0000   438.0133       6.56204       13.5255       3.51057      -1.17609     -0.641782     -0.269029      -2.93202      0.408280     -0.710163    -0.0559939     0.0226617     -0.374753     -0.175715     0.0845787     0.0500280    -0.0656666   -0.00971174   0.000414511    0.00611089    0.00396094   -0.00204550    0.00132525   0.000441818   0.000442836   0.000115389  -3.04888e-05  -1.53012e-06   8.22860e-06   3.82726e-07   2.01064e-07   1.35737e-07  -2.15119e-08  -5.25505e-09  -3.94893e-10  -2.18286e-10      0.900567       1.14395       1.21153       1.26315       1.19711       1.12719      0.984135      0.842480      0.697572      0.556322      0.428391      0.317852      0.229518      0.161434      0.107449     0.0695193     0.0446432     0.0266838     0.0156173    0.00869750    0.00474375    0.00244638    0.00121442   0.000568723   0.000250667   0.000108778   4.39637e-05   1.67852e-05   5.93426e-06   1.93912e-06   6.01083e-07   1.61785e-07   3.93952e-08   8.23457e-09   1.41184e-09   1.75977e-10
  18  16 3154.9454    3.9266  1.0218 14.7390 -0.0006  0.0110   0.0383   0.0287    0.0645   0.0000   438.7438       10.6866       11.6791       3.20596      -3.40605      -2.02564      -1.77318     0.0579220       1.05363     -0.564002      0.222799     -0.675425      0.566331     -0.267546    -0.0339971     -0.143401    -0.0492728     0.0242890    0.00330010     0.0206375    0.00276859   0.000633192   4.54413e-05   4.94358e-05   0.000553546   0.000157323  -3.50598e-05  -3.47065e-05   8.59267e-07  -4.96528e-08  -1.07645e-07   1.54955e-07  -4.30420e-08   1.15932e-08   2.35465e-09  -4.81291e-11      0.990039       1.25423       1.29590       1.35873       1.30144       1.22032       1.09387      0.923639      0.763664      0.617602      0.478390      0.353711      0.257971      0.181436      0.119830     0.0800660     0.0499221     0.0299167     0.0174972     0.0100001    0.00525857    0.00267644    0.00133816   0.000635507   0.000280124   0.000119153   4.89283e-05   1.88951e-05   6.60213e-06   2.13970e-06   6.42676e-07   1.80495e-07   4.34276e-08   9.28898e-09   1.61205e-09   1.96510e-10
  18  17 3297.4384    3.5654  1.3904 14.6371 -0.0030  0.0135   0.0318   0.0357    0.0595   0.0000   437.1273       8.54665       11.0227       2.91831      -3.51408     -0.841910       1.92458     -0.717637      0.557002      0.245376      0.885779      -1.00850    -0.0805992      0.124741      0.113432    -0.0890287     -0.103250    -0.0625078   -0.00692591     0.0125824   -0.00282363    0.00322468   0.000511171   -0.00153608  -0.000815342   0.000143331  -5.27964e-05   4.37455e-06  -1.63425e-05   1.17081e-06   1.71267e-08  -1.57026e-07   6.71059e-09   9.42626e-09  -1.01379e-09  -3.57625e-10       1.20408       1.58257       1.62614       1.69306       1.60660       1.49889       1.34858       1.14964      0.970866      0.756685      0.598161      0.434093      0.326318      0.220896      0.151171     0.0976896     0.0607512     0.0365992     0.0212099     0.0119957    0.00647451    0.00328705    0.00164330   0.000797190   0.000339255   0.000151375   5.94422e-05   2.30218e-05   8.28476e-06   2.73550e-06   8.17568e-07   2.29274e-07   5.72205e-08   1.14194e-08   2.10436e-09   2.50751e-10
  18  18 3440.0570    3.0838  2.2844 13.7256 -0.0003  0.0173   0.0217   0.0465    0.0556   0.0000   438.3258       5.45991       14.5806     0.0833867     -0.882059      -3.38985      0.294621      -2.63566      0.955062     -0.868474     -0.100133      0.952363     -0.400775   -0.00454869      0.496967     0.0702659    -0.0410623     0.0135568     0.0486478    0.00180358    0.00422916    0.00574661    0.00474599  -0.000224358  -4.87612e-05   0.000391375   0.000101348   1.69981e-05   1.99053e-06   4.42235e-07  -3.03409e-07   4.57484e-07   5.20248e-08   1.53418e-09  -5.05314e-09   2.86917e-10       1.54464       1.94890       2.04213       2.14451       2.03783       1.90859       1.71616       1.48034       1.19596      0.971933      0.746540      0.566312      0.403336      0.288682      0.194894      0.127338     0.0783280     0.0476749     0.0278505     0.0158656    0.00839686    0.00435595    0.00211905    0.00103381   0.000457204   0.000201769   7.93431e-05   3.07172e-05   1.06097e-05   3.53504e-06   1.05349e-06   2.93147e-07   7.07748e-08   1.53887e-08   2.53485e-09   3.11907e-10
  18  19 3582.7522    2.5751  3.3162 13.1670 -0.0010  0.0214   0.0154   0.0575    0.0463   0.0000   437.8066       10.6205       14.7587      -2.42056     -0.308943     -0.260832     -0.556646      -3.55568     -0.595658      -1.26639      -1.05395      -1.21727      0.661416      0.199518      0.299947     -0.245097     -0.125114     0.0261391     0.0240694     0.0151385   -0.00432199   -0.00409973    0.00107510  -0.000182552   0.000252043  -0.000123950  -1.72489e-05   1.33084e-05  -1.48821e-07   7.96123e-07   1.46466e-06  -1.38217e-08  -1.46820e-07   9.56528e-09  -4.83789e-09  -3.01314e-10       1.88938       2.44405       2.59170       2.70565       2.57663       2.38493       2.12195       1.81497       1.50416       1.20796      0.932850      0.688583      0.503227      0.351585      0.236399      0.153289     0.0969996     0.0585471     0.0342088     0.0192915     0.0104456    0.00540637    0.00267451    0.00126522   0.000562926   0.000243771   9.89207e-05   3.78817e-05   1.34142e-05   4.41833e-06   1.34632e-06   3.71912e-07   9.19045e-08   1.91681e-08   3.28711e-09   3.91222e-10
  18  20 3725.4463    2.1391  4.7598 12.6563 -0.0006  0.0266   0.0107   0.0711    0.0349   0.0000   438.2715       16.7533       10.8703      0.576805       1.65909       1.78255      0.105892      -4.92336      -4.15173      -1.76815     -0.845982      0.540941     -0.280364     -0.669368     -0.672170     0.0752459    -0.0161166    -0.0505523   -0.00796030   -0.00322380    0.00386834     0.0118525   -0.00229436   -0.00344275  -0.000776826   0.000173914   0.000204880   4.55405e-05   3.08858e-06   1.71884e-06   1.42596e-06   4.06917e-07   3.41231e-08  -5.49761e-08  -3.01514e-09  -5.61024e-11       2.36368       2.99917       3.23005       3.27005       3.23087       2.96123       2.63510       2.24762       1.88609       1.51448       1.15689      0.873040      0.626774      0.438627      0.297528      0.191509      0.122371     0.0736758     0.0434086     0.0241645     0.0132324    0.00677781    0.00338366    0.00157187   0.000711528   0.000301323   0.000123335   4.64312e-05   1.68591e-05   5.55504e-06   1.72103e-06   4.62637e-07   1.14984e-07   2.44058e-08   4.07696e-09   4.61466e-10
  18  21 3868.2018    1.7764  6.4831 12.3048 -0.0003  0.0327   0.0078   0.0894    0.0274   0.0000   437.8583       9.95954       14.3386       2.69830      0.835551      -10.5697      0.899537      -4.63618      -1.79653      -1.34213      0.430206      -1.94291     -0.728114    -0.0862062     -0.241067     0.0600345    -0.0634652    -0.0358814    -0.0258428    -0.0300554   -0.00742517   -0.00311494    0.00539354    0.00252455   0.000452158   0.000153303  -0.000161369  -2.32740e-05  -5.14714e-06  -7.37247e-06   1.30133e-06  -7.53434e-09   8.82628e-08   1.79351e-08  -2.07115e-09   1.45344e-10       2.83862       3.67146       3.91200       4.00443       3.90945       3.60442       3.22343       2.76401       2.30407       1.84528       1.42963       1.07155      0.767753      0.542083      0.364476      0.239423      0.147824     0.0911000     0.0529963     0.0299812     0.0161948    0.00833405    0.00411899    0.00195881   0.000878792   0.000380865   0.000152932   5.82222e-05   2.09042e-05   6.97053e-06   2.10846e-06   5.93144e-07   1.43343e-07   3.06746e-08   5.18474e-09   5.96352e-10
  18  22 4011.0009    1.4583  8.5056 12.0840 -0.0004  0.0406   0.0060   0.1125    0.0229   0.0000   438.6319       19.6622       19.2549      -9.86664      -7.19768      -11.5300     -0.876794       4.42319       3.03624      -2.06624      0.463695      0.657243      0.667111     -0.908390      0.559487     -0.478098      0.162648     0.0177206    -0.0526238    -0.0498956     0.0130326     0.0200446   -0.00892433  -0.000787319  -0.000663301   0.000781957  -0.000196653   7.19075e-05   5.69951e-06  -1.33446e-05  -5.15962e-08  -4.47677e-07   1.19989e-07  -7.40408e-09  -7.89024e-09  -6.48237e-11       3.54842       4.60156       4.94255       5.05416       4.87512       4.52937       4.03443       3.46295       2.87756       2.29876       1.78640       1.33409      0.961123      0.673184      0.453872      0.296184      0.185881      0.113427     0.0658817     0.0372468     0.0200051     0.0104491    0.00512347    0.00246975    0.00109270   0.000481359   0.000190878   7.40427e-05   2.61319e-05   8.76772e-06   2.65954e-06   7.39188e-07   1.79779e-07   3.78535e-08   6.40736e-09   7.41123e-10
  18  23 4153.9157    1.2175 10.7810 11.9543 -0.0006  0.0506   0.0050   0.1442    0.0206   0.0000   432.3829       3.37985       16.1614      -3.53620      -5.23272       3.29861      -4.06368      -16.9069       3.30547      -4.19697       1.05243      -2.09169      0.771938       1.21530     -0.175031     0.0774157      0.109042     -0.188222    -0.0615860     0.0474203    -0.0512381    0.00144114   -0.00259736   -0.00131530    0.00103069  -0.000257868  -5.05296e-05  -5.60399e-05   4.85889e-05   3.06177e-06  -9.81452e-07  -5.84566e-07   2.13064e-08   4.68916e-08   1.33984e-09  -7.21171e-10       4.41354       5.72568       6.16506       6.27639       6.09556       5.62687       5.03631       4.32879       3.57278       2.89030       2.21974       1.68192       1.19715      0.846754      0.568434      0.372585      0.235153      0.142478     0.0831264     0.0474983     0.0253821     0.0130807    0.00655771    0.00312708    0.00140168   0.000602570   0.000246540   9.38907e-05   3.32879e-05   1.11458e-05   3.39431e-06   9.34481e-07   2.26548e-07   4.84652e-08   7.95132e-09   9.16566e-10
[truncated: 1,879,513 more chars]
