# Supplementary material for: Global-Mode Analysis of Full-Disk Data from the Michelson Doppler Imager and the Helioseismic and Magnetic Imager
Source: Sol Phys. 2018 Jan 31;293(2):29. doi: 10.1007/s11207-017-1201-5 (PMC6566312; doi:10.1007/s11207-017-1201-5)
Supplement: Supplementary file 2 — (TAR 362.4 MB) [file 11207_2017_1201_MOESM2_ESM.tar › HMI/hmivw72d.6976.18]

   0  13 1957.4422    0.7179  0.4745  9.6401  0.0000  0.0919   0.1254   0.2559    0.5892   0.0000    -0.0000       0.00000       0.00000       0.00000       0.00000       0.00000       0.00000       0.00000       0.00000       0.00000       0.00000       0.00000       0.00000       0.00000       0.00000       0.00000       0.00000       0.00000       0.00000       0.00000       0.00000       0.00000       0.00000       0.00000       0.00000       0.00000       0.00000       0.00000       0.00000       0.00000       0.00000       0.00000       0.00000       0.00000       0.00000       0.00000
   0  16 2362.6587    1.2628  0.5729 10.1580  0.0000  0.0905   0.2293   0.3775    1.0527   0.0000    -0.0000       0.00000       0.00000       0.00000       0.00000       0.00000       0.00000       0.00000       0.00000       0.00000       0.00000       0.00000       0.00000       0.00000       0.00000       0.00000       0.00000       0.00000       0.00000       0.00000       0.00000       0.00000       0.00000       0.00000       0.00000       0.00000       0.00000       0.00000       0.00000       0.00000       0.00000       0.00000       0.00000       0.00000       0.00000       0.00000
   0  17 2496.1954    1.6475  0.8872  5.1611  0.0000  0.1134   0.2196   0.3962  325.6323   0.0000    -0.0000       0.00000       0.00000       0.00000       0.00000       0.00000       0.00000       0.00000       0.00000       0.00000       0.00000       0.00000       0.00000       0.00000       0.00000       0.00000       0.00000       0.00000       0.00000       0.00000       0.00000       0.00000       0.00000       0.00000       0.00000       0.00000       0.00000       0.00000       0.00000       0.00000       0.00000       0.00000       0.00000       0.00000       0.00000       0.00000
   0  19 2764.1099    2.9447  1.0117  8.8845  0.0000  0.1658   0.4591   0.3829   37.2402   0.0000    -0.0000       0.00000       0.00000       0.00000       0.00000       0.00000       0.00000       0.00000       0.00000       0.00000       0.00000       0.00000       0.00000       0.00000       0.00000       0.00000       0.00000       0.00000       0.00000       0.00000       0.00000       0.00000       0.00000       0.00000       0.00000       0.00000       0.00000       0.00000       0.00000       0.00000       0.00000       0.00000       0.00000       0.00000       0.00000       0.00000
   0  21 3033.7857    3.3988  0.5741 13.2588  0.0000  0.1171   0.5617   0.2773    0.6061   0.0000    -0.0000       0.00000       0.00000       0.00000       0.00000       0.00000       0.00000       0.00000       0.00000       0.00000       0.00000       0.00000       0.00000       0.00000       0.00000       0.00000       0.00000       0.00000       0.00000       0.00000       0.00000       0.00000       0.00000       0.00000       0.00000       0.00000       0.00000       0.00000       0.00000       0.00000       0.00000       0.00000       0.00000       0.00000       0.00000       0.00000
   0  24 3439.0413    2.9230  2.5467 11.0386 -0.0005  0.2591   0.2723   0.8411    2.0306   0.0000    -0.0000       0.00000       0.00000       0.00000       0.00000       0.00000       0.00000       0.00000       0.00000       0.00000       0.00000       0.00000       0.00000       0.00000       0.00000       0.00000       0.00000       0.00000       0.00000       0.00000       0.00000       0.00000       0.00000       0.00000       0.00000       0.00000       0.00000       0.00000       0.00000       0.00000       0.00000       0.00000       0.00000       0.00000       0.00000       0.00000
   1  12 1885.0094    0.4614  0.4666  9.6984  0.0000  0.0737   0.0563   0.1707    0.1978   0.0000   559.2313      -37.9364       0.00000       0.00000       0.00000       0.00000       0.00000       0.00000       0.00000       0.00000       0.00000       0.00000       0.00000       0.00000       0.00000       0.00000       0.00000       0.00000       101.198       45.8560       0.00000       0.00000       0.00000       0.00000       0.00000       0.00000       0.00000       0.00000       0.00000       0.00000       0.00000       0.00000       0.00000       0.00000       0.00000       0.00000
   1  14 2156.7710    0.9131  0.5539  9.7034  0.0000  0.0591   0.0936   0.1848    0.4798   0.0000   395.9716       62.9056       0.00000       0.00000       0.00000       0.00000       0.00000       0.00000       0.00000       0.00000       0.00000       0.00000       0.00000       0.00000       0.00000       0.00000       0.00000       0.00000       73.1087       43.6787       0.00000       0.00000       0.00000       0.00000       0.00000       0.00000       0.00000       0.00000       0.00000       0.00000       0.00000       0.00000       0.00000       0.00000       0.00000       0.00000
   1  15 2291.9212    1.1609  0.5298 10.6376  0.0000  0.0762   0.1198   0.1472    0.3644   0.0000   393.1990       17.8307       0.00000       0.00000       0.00000       0.00000       0.00000       0.00000       0.00000       0.00000       0.00000       0.00000       0.00000       0.00000       0.00000       0.00000       0.00000       0.00000       99.4201       47.6595       0.00000       0.00000       0.00000       0.00000       0.00000       0.00000       0.00000       0.00000       0.00000       0.00000       0.00000       0.00000       0.00000       0.00000       0.00000       0.00000
   1  17 2559.1084    2.0769  0.4970 11.4461  0.0000  0.0566   0.2155   0.1542    0.4116   0.0000   390.6175      -45.8991       0.00000       0.00000       0.00000       0.00000       0.00000       0.00000       0.00000       0.00000       0.00000       0.00000       0.00000       0.00000       0.00000       0.00000       0.00000       0.00000       65.5060       45.2440       0.00000       0.00000       0.00000       0.00000       0.00000       0.00000       0.00000       0.00000       0.00000       0.00000       0.00000       0.00000       0.00000       0.00000       0.00000       0.00000
   1  19 2828.1095    2.9381  0.7012 11.6888  0.0000  0.1761   0.3416   0.2163    0.9404   0.0000   343.5109      -44.4313       0.00000       0.00000       0.00000       0.00000       0.00000       0.00000       0.00000       0.00000       0.00000       0.00000       0.00000       0.00000       0.00000       0.00000       0.00000       0.00000       312.270       91.0412       0.00000       0.00000       0.00000       0.00000       0.00000       0.00000       0.00000       0.00000       0.00000       0.00000       0.00000       0.00000       0.00000       0.00000       0.00000       0.00000
   1  22 3233.1643    3.7653  1.5209 11.3629 -0.0046  0.1189   0.2625   0.4235    3.1895   0.0000   442.8894       1.86689       0.00000       0.00000       0.00000       0.00000       0.00000       0.00000       0.00000       0.00000       0.00000       0.00000       0.00000       0.00000       0.00000       0.00000       0.00000       0.00000       153.285       75.8941       0.00000       0.00000       0.00000       0.00000       0.00000       0.00000       0.00000       0.00000       0.00000       0.00000       0.00000       0.00000       0.00000       0.00000       0.00000       0.00000
   1  23 3368.4333    3.5536  2.4172  4.5587  0.0000  0.1433   0.2094   0.4701 1000.0000   0.0000   468.2466       234.078       0.00000       0.00000       0.00000       0.00000       0.00000       0.00000       0.00000       0.00000       0.00000       0.00000       0.00000       0.00000       0.00000       0.00000       0.00000       0.00000       164.723       103.485       0.00000       0.00000       0.00000       0.00000       0.00000       0.00000       0.00000       0.00000       0.00000       0.00000       0.00000       0.00000       0.00000       0.00000       0.00000       0.00000
   1  24 3504.2737    2.9387  3.2931 11.1576  0.0422  0.1895   0.1938   0.6117    0.8254   0.0000   520.5996       139.337       0.00000       0.00000       0.00000       0.00000       0.00000       0.00000       0.00000       0.00000       0.00000       0.00000       0.00000       0.00000       0.00000       0.00000       0.00000       0.00000       217.501       137.086       0.00000       0.00000       0.00000       0.00000       0.00000       0.00000       0.00000       0.00000       0.00000       0.00000       0.00000       0.00000       0.00000       0.00000       0.00000       0.00000
   1  27 3913.2512    1.3128  4.7216 11.5377  0.0000  0.4009   0.1112   1.1512    0.3354   0.0000   719.1260       307.657       0.00000       0.00000       0.00000       0.00000       0.00000       0.00000       0.00000       0.00000       0.00000       0.00000       0.00000       0.00000       0.00000       0.00000       0.00000       0.00000       469.620       294.135       0.00000       0.00000       0.00000       0.00000       0.00000       0.00000       0.00000       0.00000       0.00000       0.00000       0.00000       0.00000       0.00000       0.00000       0.00000       0.00000
   2  12 1945.8603    0.5036  0.3575 10.0831  0.0000  0.0454   0.0543   0.1165    0.1453   0.0000   408.0059      -19.6922      -13.4756      -7.18760       0.00000       0.00000       0.00000       0.00000       0.00000       0.00000       0.00000       0.00000       0.00000       0.00000       0.00000       0.00000       0.00000       0.00000       31.9943       29.2606       14.8464       6.49424       0.00000       0.00000       0.00000       0.00000       0.00000       0.00000       0.00000       0.00000       0.00000       0.00000       0.00000       0.00000       0.00000       0.00000
   2  13 2082.0652    0.6125  0.6354 10.3652  0.0000  0.0935   0.0555   0.1574    0.2059   0.0000   457.3150       1.43399       44.7391      -8.68097       0.00000       0.00000       0.00000       0.00000       0.00000       0.00000       0.00000       0.00000       0.00000       0.00000       0.00000       0.00000       0.00000       0.00000       45.8113       55.4813       26.5169       16.1746       0.00000       0.00000       0.00000       0.00000       0.00000       0.00000       0.00000       0.00000       0.00000       0.00000       0.00000       0.00000       0.00000       0.00000
   2  16 2485.8081    1.6796  0.9330 11.1928  0.0000  0.0768   0.1146   0.1891    0.4313   0.0000   485.5252      -69.7068       23.4961      -4.68818       0.00000       0.00000       0.00000       0.00000       0.00000       0.00000       0.00000       0.00000       0.00000       0.00000       0.00000       0.00000       0.00000       0.00000       62.4881       47.0609       24.5013       7.51046       0.00000       0.00000       0.00000       0.00000       0.00000       0.00000       0.00000       0.00000       0.00000       0.00000       0.00000       0.00000       0.00000       0.00000
   2  17 2619.6592    2.0182  0.9311 11.8133  0.0000  0.0717   0.1379   0.1854    0.3724   0.0000   497.0324      -23.3658       8.73377       2.42645       0.00000       0.00000       0.00000       0.00000       0.00000       0.00000       0.00000       0.00000       0.00000       0.00000       0.00000       0.00000       0.00000       0.00000       56.8089       46.3215       23.6750       8.47674       0.00000       0.00000       0.00000       0.00000       0.00000       0.00000       0.00000       0.00000       0.00000       0.00000       0.00000       0.00000       0.00000       0.00000
   2  18 2754.5961    2.8513  0.9083 12.1101  0.0000  0.0598   0.1865   0.2082    0.4754   0.0000   447.2793      -4.45919      -7.74833      -2.00929       0.00000       0.00000       0.00000       0.00000       0.00000       0.00000       0.00000       0.00000       0.00000       0.00000       0.00000       0.00000       0.00000       0.00000       46.5123       37.9387       20.5216       6.93686       0.00000       0.00000       0.00000       0.00000       0.00000       0.00000       0.00000       0.00000       0.00000       0.00000       0.00000       0.00000       0.00000       0.00000
   2  19 2889.6307    3.5881  0.6859 12.2675  0.0000  0.0492   0.2508   0.1357    0.4013   0.0000   405.3130       26.8340       7.21399      -8.07796       0.00000       0.00000       0.00000       0.00000       0.00000       0.00000       0.00000       0.00000       0.00000       0.00000       0.00000       0.00000       0.00000       0.00000       36.6461       29.6495       17.3640       6.12079       0.00000       0.00000       0.00000       0.00000       0.00000       0.00000       0.00000       0.00000       0.00000       0.00000       0.00000       0.00000       0.00000       0.00000
   2  20 3024.7272    4.0292  0.7907 12.8554  0.0000  0.0652   0.2762   0.1543    0.4628   0.0000   395.2556       36.1508       1.34428       3.67063       0.00000       0.00000       0.00000       0.00000       0.00000       0.00000       0.00000       0.00000       0.00000       0.00000       0.00000       0.00000       0.00000       0.00000       55.6441       41.3737       21.0907       6.40619       0.00000       0.00000       0.00000       0.00000       0.00000       0.00000       0.00000       0.00000       0.00000       0.00000       0.00000       0.00000       0.00000       0.00000
   2  21 3159.9134    4.0235  0.8000 13.1978  0.0000  0.0626   0.2816   0.1665    0.4189   0.0000   398.4745       59.5262       7.49273      -4.37816       0.00000       0.00000       0.00000       0.00000       0.00000       0.00000       0.00000       0.00000       0.00000       0.00000       0.00000       0.00000       0.00000       0.00000       43.8444       37.2999       22.6291       8.29741       0.00000       0.00000       0.00000       0.00000       0.00000       0.00000       0.00000       0.00000       0.00000       0.00000       0.00000       0.00000       0.00000       0.00000
   2  22 3295.0941    3.4459  0.9462 13.3405  0.0000  0.0970   0.2450   0.2011    0.3472   0.0000   532.1970       78.0235     -0.195943     -0.297586       0.00000       0.00000       0.00000       0.00000       0.00000       0.00000       0.00000       0.00000       0.00000       0.00000       0.00000       0.00000       0.00000       0.00000       73.6621       56.0377       39.3648       11.5542       0.00000       0.00000       0.00000       0.00000       0.00000       0.00000       0.00000       0.00000       0.00000       0.00000       0.00000       0.00000       0.00000       0.00000
   2  23 3430.7692    2.9619  2.2100 12.0328  0.0000  0.1047   0.1357   0.3086    0.3411   0.0000   391.9334       99.7783       23.0319      -17.0272       0.00000       0.00000       0.00000       0.00000       0.00000       0.00000       0.00000       0.00000       0.00000       0.00000       0.00000       0.00000       0.00000       0.00000       76.0996       64.7532       34.6598       14.0355       0.00000       0.00000       0.00000       0.00000       0.00000       0.00000       0.00000       0.00000       0.00000       0.00000       0.00000       0.00000       0.00000       0.00000
   2  24 3566.8889    2.5232  2.3303 12.1107  0.0000  0.1284   0.1255   0.3383    0.3029   0.0000   609.3909       35.6759       46.5514       4.46185       0.00000       0.00000       0.00000       0.00000       0.00000       0.00000       0.00000       0.00000       0.00000       0.00000       0.00000       0.00000       0.00000       0.00000       92.1029       81.1580       39.6407       17.4443       0.00000       0.00000       0.00000       0.00000       0.00000       0.00000       0.00000       0.00000       0.00000       0.00000       0.00000       0.00000       0.00000       0.00000
   3   8 1450.9727    0.1732  0.0965  9.7384  0.0510  0.0363   0.0424   0.0784    0.0699   0.0000   459.1924      -16.4429       23.0990      -8.01702     0.0194009      0.913987       0.00000       0.00000       0.00000       0.00000       0.00000       0.00000       0.00000       0.00000       0.00000       0.00000       0.00000       0.00000       16.4212       22.4396       14.2922       5.21867       4.84669       1.14376       0.00000       0.00000       0.00000       0.00000       0.00000       0.00000       0.00000       0.00000       0.00000       0.00000       0.00000       0.00000
   3  11 1865.2090    0.3994  0.3938  9.9061  0.0000  0.0503   0.0327   0.1253    0.1351   0.0000   414.7269       4.15709       18.1161      -19.4185      -8.20999       2.49375       0.00000       0.00000       0.00000       0.00000       0.00000       0.00000       0.00000       0.00000       0.00000       0.00000       0.00000       0.00000       25.1580       22.7680       20.9483       11.7423       6.10212       1.49901       0.00000       0.00000       0.00000       0.00000       0.00000       0.00000       0.00000       0.00000       0.00000       0.00000       0.00000       0.00000
   3  12 2001.0982    0.5253  0.4179 10.1666  0.0000  0.0493   0.0371   0.1003    0.1383   0.0000   435.1061       46.9987       31.0993      -37.2159      -3.39357       1.78766       0.00000       0.00000       0.00000       0.00000       0.00000       0.00000       0.00000       0.00000       0.00000       0.00000       0.00000       0.00000       19.7520       23.2058       15.2078       13.2905       4.27255       1.78117       0.00000       0.00000       0.00000       0.00000       0.00000       0.00000       0.00000       0.00000       0.00000       0.00000       0.00000       0.00000
   3  13 2137.7124    0.7729  0.6245 10.3849  0.0000  0.0543   0.0530   0.1197    0.1924   0.0000   410.6630      -19.0718       28.8258      -1.61261       8.67066     -0.258178       0.00000       0.00000       0.00000       0.00000       0.00000       0.00000       0.00000       0.00000       0.00000       0.00000       0.00000       0.00000       27.4573       24.6270       18.8948       12.7075       5.05427       1.57134       0.00000       0.00000       0.00000       0.00000       0.00000       0.00000       0.00000       0.00000       0.00000       0.00000       0.00000       0.00000
   3  14 2273.4148    1.0732  0.6989 10.8631  0.0000  0.0658   0.0691   0.1390    0.1895   0.0000   452.9960      -35.0862      -20.0483      -17.9185       1.94543      -1.12140       0.00000       0.00000       0.00000       0.00000       0.00000       0.00000       0.00000       0.00000       0.00000       0.00000       0.00000       0.00000       29.9715       31.5135       22.7847       10.9216       5.94079       1.79200       0.00000       0.00000       0.00000       0.00000       0.00000       0.00000       0.00000       0.00000       0.00000       0.00000       0.00000       0.00000
   3  15 2407.7895    1.4067  0.7164 11.1301  0.0000  0.0593   0.0883   0.1292    0.2909   0.0000   414.7305      -34.0516       1.17890       11.2448      0.829172       2.35425       0.00000       0.00000       0.00000       0.00000       0.00000       0.00000       0.00000       0.00000       0.00000       0.00000       0.00000       0.00000       33.4980       31.6690       22.1750       10.5607       5.51154       1.36060       0.00000       0.00000       0.00000       0.00000       0.00000       0.00000       0.00000       0.00000       0.00000       0.00000       0.00000       0.00000
   3  16 2541.7111    2.0957  0.6837 11.4551  0.0000  0.0730   0.1940   0.1934    0.3803   0.0000   466.6260       37.9168     -0.194250      -18.7970      -5.46455      -1.40579       0.00000       0.00000       0.00000       0.00000       0.00000       0.00000       0.00000       0.00000       0.00000       0.00000       0.00000       0.00000       28.3496       20.0063       21.1099       19.0686       5.83376       1.64046       0.00000       0.00000       0.00000       0.00000       0.00000       0.00000       0.00000       0.00000       0.00000       0.00000       0.00000       0.00000
   3  17 2676.0285    2.3547  1.0217 11.2829 -0.0029  0.0693   0.1322   0.1549    0.7682   0.0000   363.2016       14.9883       9.96109      -3.01049       2.30126      -1.56911       0.00000       0.00000       0.00000       0.00000       0.00000       0.00000       0.00000       0.00000       0.00000       0.00000       0.00000       0.00000       35.4010       27.4750       26.1144       18.5080       7.02867       1.78130       0.00000       0.00000       0.00000       0.00000       0.00000       0.00000       0.00000       0.00000       0.00000       0.00000       0.00000       0.00000
   3  19 2946.8706    3.4758  0.6508 12.7752  0.0000  0.0474   0.2164   0.1141    0.2582   0.0000   437.0911       54.1709       8.47363      -5.48642     -0.500530      -4.40592       0.00000       0.00000       0.00000       0.00000       0.00000       0.00000       0.00000       0.00000       0.00000       0.00000       0.00000       0.00000       21.4238       22.9733       17.0849       8.75343       4.71332       1.51978       0.00000       0.00000       0.00000       0.00000       0.00000       0.00000       0.00000       0.00000       0.00000       0.00000       0.00000       0.00000
   3  20 3082.2525    4.1849  1.0890 10.9808  0.0000  0.0937   0.2226   0.1520    2.2489   0.0000   406.3077       12.7560       7.56465      -10.1389      -2.60260       1.51102       0.00000       0.00000       0.00000       0.00000       0.00000       0.00000       0.00000       0.00000       0.00000       0.00000       0.00000       0.00000       59.1375       58.3806       34.0739       13.7896       5.31795       1.50437       0.00000       0.00000       0.00000       0.00000       0.00000       0.00000       0.00000       0.00000       0.00000       0.00000       0.00000       0.00000
   3  21 3217.8410    3.7959  0.9339 13.1197  0.0000  0.0609   0.2155   0.1599    0.3138   0.0000   434.0154       42.1847      -8.74781      -13.9927     -0.758241      -1.64321       0.00000       0.00000       0.00000       0.00000       0.00000       0.00000       0.00000       0.00000       0.00000       0.00000       0.00000       0.00000       36.1314       32.8236       21.9349       12.6248       4.72038       1.45255       0.00000       0.00000       0.00000       0.00000       0.00000       0.00000       0.00000       0.00000       0.00000       0.00000       0.00000       0.00000
   3  22 3353.4995    3.5266  1.5112 12.6253  0.0028  0.0718   0.1632   0.2130    0.3142   0.0000   511.2078       26.7609      -24.2372       4.66293       8.96483      -1.72475       0.00000       0.00000       0.00000       0.00000       0.00000       0.00000       0.00000       0.00000       0.00000       0.00000       0.00000       0.00000       33.6050       33.6238       25.5842       15.6538       7.13074       2.19415       0.00000       0.00000       0.00000       0.00000       0.00000       0.00000       0.00000       0.00000       0.00000       0.00000       0.00000       0.00000
   3  23 3489.6804    2.6804  1.9671 12.7582  0.0000  0.1042   0.1288   0.2418    0.1891   0.0000   390.1148       13.0261      -33.2227       12.4990       16.2256      0.841460       0.00000       0.00000       0.00000       0.00000       0.00000       0.00000       0.00000       0.00000       0.00000       0.00000       0.00000       0.00000       47.5420       47.7532       36.6024       25.1337       10.3089       3.38667       0.00000       0.00000       0.00000       0.00000       0.00000       0.00000       0.00000       0.00000       0.00000       0.00000       0.00000       0.00000
   3  24 3625.9326    2.2821  3.0015 11.9923  0.0000  0.1205   0.0882   0.3112    0.1693   0.0000   586.4752       10.2697      -12.4715      -24.4476      -3.91874     0.0962746       0.00000       0.00000       0.00000       0.00000       0.00000       0.00000       0.00000       0.00000       0.00000       0.00000       0.00000       0.00000       64.2349       60.6995       44.6704       25.4587       11.7992       3.40468       0.00000       0.00000       0.00000       0.00000       0.00000       0.00000       0.00000       0.00000       0.00000       0.00000       0.00000       0.00000
   4  11 1914.6411    0.4966  0.5194  9.8751  0.0043  0.0503   0.0324   0.1007    0.1183   0.0000   441.1846      -14.6000      0.611839       4.91249       7.43226      -2.95379      0.712901     -0.264634       0.00000       0.00000       0.00000       0.00000       0.00000       0.00000       0.00000       0.00000       0.00000       0.00000       14.7743       18.5808       16.9561       10.0386       8.17163       3.32366       1.74409      0.406585       0.00000       0.00000       0.00000       0.00000       0.00000       0.00000       0.00000       0.00000       0.00000       0.00000
   4  13 2188.3046    0.9386  0.7043  9.8895 -0.0064  0.0685   0.0506   0.1132    0.3148   0.0000   463.7232      -7.46221      -9.75199      -5.19239       2.96754       1.59002      -1.31406     -0.257043       0.00000       0.00000       0.00000       0.00000       0.00000       0.00000       0.00000       0.00000       0.00000       0.00000       31.7264       34.2676       25.9808       15.1471       7.00376       3.06720       1.32284      0.351413       0.00000       0.00000       0.00000       0.00000       0.00000       0.00000       0.00000       0.00000       0.00000       0.00000
   4  14 2324.2103    1.2317  0.7029 10.3565 -0.0043  0.0497   0.0650   0.1444    0.4413   0.0000   415.1262      -39.6747       8.82000       21.0803       4.09547      0.353258       1.13376     -0.121024       0.00000       0.00000       0.00000       0.00000       0.00000       0.00000       0.00000       0.00000       0.00000       0.00000       18.7083       19.1948       15.0042       12.9229       7.54462       3.90428       1.21578      0.358932       0.00000       0.00000       0.00000       0.00000       0.00000       0.00000       0.00000       0.00000       0.00000       0.00000
   4  15 2458.5011    1.6936  1.0979 -3.5868  0.0000  0.0639   0.0804   0.1868 1000.0000   0.0000   425.5521       22.1389      -13.4866      -5.19079       10.5071      -4.01552       0.00000       0.00000       0.00000       0.00000       0.00000       0.00000       0.00000       0.00000       0.00000       0.00000       0.00000       0.00000       20.3205       25.2298       19.2612       17.5922       8.96158       5.72341       1.65187      0.551746       0.00000       0.00000       0.00000       0.00000       0.00000       0.00000       0.00000       0.00000       0.00000       0.00000
   4  16 2593.1030    1.9646  0.8373 12.1822  0.0176  0.0586   0.1019   0.1591    0.2952   0.0000   430.3667      -9.03900     -0.257043      -18.8590     -0.394240       1.67567      0.967448     -0.556034       0.00000       0.00000       0.00000       0.00000       0.00000       0.00000       0.00000       0.00000       0.00000       0.00000       19.3126       23.5899       17.8542       15.8166       7.30615       5.21350       1.46598      0.498560       0.00000       0.00000       0.00000       0.00000       0.00000       0.00000       0.00000       0.00000       0.00000       0.00000
   4  17 2728.4217    2.6497  0.6493 12.2410 -0.0103  0.0511   0.1460   0.1028    0.3995   0.0000   429.2042       7.17754       34.5023      -9.30686      0.569791      -1.47254       2.16186     -0.719654       0.00000       0.00000       0.00000       0.00000       0.00000       0.00000       0.00000       0.00000       0.00000       0.00000       16.5759       20.1743       16.4202       10.8859       7.94411       2.97234       1.56135      0.422657       0.00000       0.00000       0.00000       0.00000       0.00000       0.00000       0.00000       0.00000       0.00000       0.00000
   4  18 2864.1445    3.2858  0.6099 12.9856  0.0041  0.0418   0.1834   0.0995    0.2238   0.0000   454.8708       45.4025       3.78992       5.96326       3.19464      -6.66104    -0.0954379      0.189366       0.00000       0.00000       0.00000       0.00000       0.00000       0.00000       0.00000       0.00000       0.00000       0.00000       14.7163       15.5545       13.4472       10.1994       5.87711       3.08625       1.16073      0.315354       0.00000       0.00000       0.00000       0.00000       0.00000       0.00000       0.00000       0.00000       0.00000       0.00000
   4  19 3000.0948    3.3390  0.8914 13.3558  0.0011  0.0552   0.1883   0.1434    0.2449   0.0000   412.1202       13.9123       7.20685       14.9853      0.913719      -1.51071       1.03758     -0.221562       0.00000       0.00000       0.00000       0.00000       0.00000       0.00000       0.00000       0.00000       0.00000       0.00000       19.9766       22.0986       19.7344       11.9482       7.46460       3.70271       1.62859      0.378291       0.00000       0.00000       0.00000       0.00000       0.00000       0.00000       0.00000       0.00000       0.00000       0.00000
   4  20 3135.9876    3.9121  0.8197 12.8070 -0.0139  0.0483   0.2166   0.1136    0.4643   0.0000   419.7472       28.5711       32.8361       7.74241      0.669602      -5.54330      -2.32772      0.486436       0.00000       0.00000       0.00000       0.00000       0.00000       0.00000       0.00000       0.00000       0.00000       0.00000       18.6228       17.6502       17.3840       11.4864       6.28453       3.92272       1.40650      0.295167       0.00000       0.00000       0.00000       0.00000       0.00000       0.00000       0.00000       0.00000       0.00000       0.00000
   4  21 3271.8720    3.8160  1.1281 13.0824 -0.0001  0.0602   0.1928   0.1517    0.3689   0.0000   446.3751       57.7214       25.7487       5.87454      -2.80923       4.23460     -0.848465      0.146014       0.00000       0.00000       0.00000       0.00000       0.00000       0.00000       0.00000       0.00000       0.00000       0.00000       22.1354       25.3987       19.9244       13.5953       8.39841       3.98946       1.62670      0.457766       0.00000       0.00000       0.00000       0.00000       0.00000       0.00000       0.00000       0.00000       0.00000       0.00000
   4  22 3408.2625    3.0195  1.6879 13.1467  0.0010  0.0871   0.1438   0.2341    0.2109   0.0000   406.6709       39.0228       13.1825      -49.5156      -7.84710      -1.67019      0.672130    -0.0528754       0.00000       0.00000       0.00000       0.00000       0.00000       0.00000       0.00000       0.00000       0.00000       0.00000       28.6677       34.2412       28.4628       18.9247       13.5705       5.40984       2.68999      0.682470       0.00000       0.00000       0.00000       0.00000       0.00000       0.00000       0.00000       0.00000       0.00000       0.00000
   4  25 3818.8450    1.8091  5.1481 11.3135  0.0010  0.1478   0.0512   0.4162    0.1414   0.0000   581.6262       19.5005      -32.9394      -50.3104       29.7544       3.46535       2.05481       1.18073       0.00000       0.00000       0.00000       0.00000       0.00000       0.00000       0.00000       0.00000       0.00000       0.00000       55.7271       58.8102       49.6085       36.1371       22.0799       10.8043       4.12604       1.02811       0.00000       0.00000       0.00000       0.00000       0.00000       0.00000       0.00000       0.00000       0.00000       0.00000
   5  12 2098.4627    0.7020  0.5460 10.2292 -0.0055  0.0451   0.0425   0.0847    0.1142   0.0000   444.6536      -4.67081       20.6607      -6.07741      -14.8020       2.49727       2.47221      0.879647     -0.450884    -0.0313806       0.00000       0.00000       0.00000       0.00000       0.00000       0.00000       0.00000       0.00000       15.7585       16.7207       13.4612       11.0876       8.19701       4.45988       2.02423      0.813492      0.275877     0.0670406       0.00000       0.00000       0.00000       0.00000       0.00000       0.00000       0.00000       0.00000
   5  13 2235.3997    0.9630  0.6134 10.8271  0.0104  0.0445   0.0509   0.0907    0.1260   0.0000   435.6987      -34.4260       22.1220      0.821184      -8.88335       2.49861      0.233982      -1.38056      0.289763      0.100784       0.00000       0.00000       0.00000       0.00000       0.00000       0.00000       0.00000       0.00000       16.1963       18.8330       15.5518       11.2773       6.34624       3.75553       1.84039      0.835958      0.247826     0.0663458       0.00000       0.00000       0.00000       0.00000       0.00000       0.00000       0.00000       0.00000
   5  14 2371.0661    1.4081  0.5604 10.9844 -0.0028  0.0369   0.0782   0.0823    0.1500   0.0000   451.4095      -11.3348       44.4575      -20.8419       10.1494       5.06999      -1.38004      -1.78107     -0.469928     0.0156671       0.00000       0.00000       0.00000       0.00000       0.00000       0.00000       0.00000       0.00000       13.5562       14.6981       12.5850       9.41199       6.35343       3.49204       1.74829      0.664533      0.239019     0.0557544       0.00000       0.00000       0.00000       0.00000       0.00000       0.00000       0.00000       0.00000
   5  15 2506.0257    1.7435  0.8612 11.5849 -0.0083  0.0501   0.0893   0.1113    0.2045   0.0000   445.5521       8.16101       25.9260       8.29476     -0.548276       3.11979      -1.33402     -0.751469      0.217993    -0.0316484       0.00000       0.00000       0.00000       0.00000       0.00000       0.00000       0.00000       0.00000       14.5566       16.6266       14.7901       12.0948       6.63141       4.60387       2.37944       1.11096      0.318968     0.0855300       0.00000       0.00000       0.00000       0.00000       0.00000       0.00000       0.00000       0.00000
   5  16 2641.2104    2.3004  0.7062 12.0130 -0.0007  0.0421   0.1208   0.1036    0.2371   0.0000   416.9995       13.9570      -9.07883      -14.4082      -10.2922       8.81914      -1.09248     -0.396354     -0.275365     0.0566375       0.00000       0.00000       0.00000       0.00000       0.00000       0.00000       0.00000       0.00000       11.8480       13.4566       11.9302       9.42276       6.03993       3.66529       1.94553      0.822505      0.290296     0.0702218       0.00000       0.00000       0.00000       0.00000       0.00000       0.00000       0.00000       0.00000
   5  17 2777.2912    2.9021  0.7646 11.7716 -0.0019  0.0419   0.1352   0.1123    0.4336   0.0000   415.9747       21.7968       21.7835       7.93755      -10.1817     -0.255137      0.930706     -0.424069     -0.818937     -0.114556       0.00000       0.00000       0.00000       0.00000       0.00000       0.00000       0.00000       0.00000       14.0373       16.8471       14.3217       10.0661       7.06790       3.60703       2.17391      0.779838      0.333619     0.0714408       0.00000       0.00000       0.00000       0.00000       0.00000       0.00000       0.00000       0.00000
   5  19 3049.9183    3.6421  0.8398 12.6986  0.0027  0.0631   0.1667   0.1334    0.5801   0.0000   477.7662      0.192252      -4.77963       7.41113      -1.46677       6.38978    -0.0740953     0.0691310      0.163367    -0.0171434       0.00000       0.00000       0.00000       0.00000       0.00000       0.00000       0.00000       0.00000       15.1234       21.2470       18.1696       12.4908       10.7096       5.15328       3.18997       1.16607      0.556653      0.118830       0.00000       0.00000       0.00000       0.00000       0.00000       0.00000       0.00000       0.00000
   5  20 3186.3179    3.9934  0.7446 13.6746 -0.0121  0.0574   0.2123   0.1348    0.3942   0.0000   437.9505       32.2277       8.83209      0.616463       22.2653     -0.841616       1.73584      -2.43771     -0.181586      0.121054       0.00000       0.00000       0.00000       0.00000       0.00000       0.00000       0.00000       0.00000       17.8556       19.9141       17.9859       12.9801       8.61586       5.55923       2.48864       1.31927      0.402717     0.0918840       0.00000       0.00000       0.00000       0.00000       0.00000       0.00000       0.00000       0.00000
   5  21 3322.6732    3.3778  1.1767 13.2332 -0.0363  0.0713   0.1567   0.1690    0.4824   0.0000   442.4452       37.3703      -43.0824       26.1089       5.17516     -0.955000      0.525076       1.17201      -1.15380     -0.131098       0.00000       0.00000       0.00000       0.00000       0.00000       0.00000       0.00000       0.00000       21.5134       25.9988       21.7300       16.6939       11.7125       7.14516       3.32524       1.59074      0.545288      0.128281       0.00000       0.00000       0.00000       0.00000       0.00000       0.00000       0.00000       0.00000
   5  23 3596.7293    2.2464  2.5611 12.4229  0.0039  0.1055   0.0847   0.2888    0.2069   0.0000   444.8673       40.8866       25.9286       22.9437      -22.6729      -3.71015      -3.42608       2.57079     -0.588076    -0.0603421       0.00000       0.00000       0.00000       0.00000       0.00000       0.00000       0.00000       0.00000       28.1629       37.2850       30.8149       26.8795       17.5846       11.1120       6.12421       2.59132      0.844312      0.217921       0.00000       0.00000       0.00000       0.00000       0.00000       0.00000       0.00000       0.00000
   5  24 3733.9426    2.0697  3.8737 11.3095 -0.0059  0.1185   0.0557   0.3282    0.2318   0.0000   441.8596      -7.94398      -3.95784       32.2858       38.2642      -10.0475      -7.84687      0.205547       1.16629   -0.00406214       0.00000       0.00000       0.00000       0.00000       0.00000       0.00000       0.00000       0.00000       33.5020       39.1794       35.9883       28.7566       20.1928       13.3420       6.01662       3.00436      0.951254      0.217156       0.00000       0.00000       0.00000       0.00000       0.00000       0.00000       0.00000       0.00000
   6  10 1866.1505    0.4242  0.3097 10.0507  0.0008  0.0372   0.0348   0.0975    0.0806   0.0000   425.6144      -16.6999       26.1557       5.31268      -5.22191      -2.91099       3.11345       1.77938     -0.755448     0.0850168     0.0492139    -0.0348752       0.00000       0.00000       0.00000       0.00000       0.00000       0.00000       7.16844       11.2166       8.68894       8.53254       6.95304       4.36142       2.54054       1.44401      0.655862      0.250024     0.0710749     0.0222827       0.00000       0.00000       0.00000       0.00000       0.00000       0.00000
   6  11 2004.0409    0.5702  0.4376 10.1127 -0.0168  0.0454   0.0350   0.0791    0.0948   0.0000   436.6690       9.66118       22.2194      -4.04249       7.28778      -1.02141       2.75135     -0.562664     -0.292608     -0.169504     0.0495141    0.00935176       0.00000       0.00000       0.00000       0.00000       0.00000       0.00000       14.0258       13.7210       12.1102       10.3912       9.10499       5.77539       3.14576       1.68505      0.521198      0.243029     0.0739201     0.0123678       0.00000       0.00000       0.00000       0.00000       0.00000       0.00000
   6  12 2142.5034    0.7661  0.7528 10.2628  0.0021  0.0644   0.0369   0.1184    0.1220   0.0000   438.4803       5.55830      -2.80827      -8.65933      -2.56009      -1.96233     -0.790329      -1.42317      0.586268     -0.408734     0.0219323    -0.0203180       0.00000       0.00000       0.00000       0.00000       0.00000       0.00000       15.6224       10.8978       15.6357       15.8500       9.06737       4.68094       4.60025       2.75683       1.25705      0.374850     0.0872582     0.0164679       0.00000       0.00000       0.00000       0.00000       0.00000       0.00000
   6  13 2279.7984    1.0346  0.6274 10.8163  0.0011  0.0558   0.0482   0.0881    0.1231   0.0000   447.4054       9.71280       2.46995      -4.40305       9.49407      -2.05236      -2.62756      0.408009      0.232724    0.00730227    -0.0432954   -0.00146462       0.00000       0.00000       0.00000       0.00000       0.00000       0.00000       8.82659       16.8564       11.9410       12.0824       8.25057       4.79557       3.61367       1.28881      0.954778      0.264901      0.119053     0.0315066       0.00000       0.00000       0.00000       0.00000       0.00000       0.00000
   6  14 2415.4967    1.3567  0.9003 11.2910  0.0013  0.0463   0.0580   0.1141    0.1390   0.0000   441.9143       4.22776       1.43023      -6.23824       14.2167      -1.93150       1.15458       2.08236     -0.324141    -0.0901660     0.0702943    -0.0157177       0.00000       0.00000       0.00000       0.00000       0.00000       0.00000       12.8219       11.7268       11.7337       11.2592       8.15543       5.31131       3.34969       1.95319      0.792048      0.276861     0.0741689     0.0144219       0.00000       0.00000       0.00000       0.00000       0.00000       0.00000
   6  15 2551.1651    1.6034  0.7870 11.9728 -0.0044  0.0467   0.0744   0.1038    0.1229   0.0000   431.9411       4.25162      -12.4480      -6.08695      -5.73237   -0.00316088       2.25836     0.0990214      -1.37275      0.437419    -0.0593515     0.0138143       0.00000       0.00000       0.00000       0.00000       0.00000       0.00000       10.8563       13.7020       12.2500       10.4515       7.85986       5.05453       3.16815       1.72647      0.821634      0.294600     0.0942046     0.0206944       0.00000       0.00000       0.00000       0.00000       0.00000       0.00000
   6  16 2687.0736    2.3825  0.7591 12.3791 -0.0056  0.0649   0.1116   0.0976    0.1384   0.0000   453.3896       8.50821      0.562616      -1.60786      -5.32758      -1.41955      0.347609      0.153959     -0.308432      0.557856      0.102856    -0.0271731       0.00000       0.00000       0.00000       0.00000       0.00000       0.00000       21.0649       17.4299       9.40782       14.7530       14.5474       10.6583       5.76423       2.33335      0.819646      0.235262     0.0663887     0.0148998       0.00000       0.00000       0.00000       0.00000       0.00000       0.00000
   6  17 2823.7952    3.1262  0.7757 12.3417 -0.0012  0.0416   0.1335   0.0840    0.1849   0.0000   435.7199      -6.48962       16.0441       8.62501       10.3166      -8.62651       2.80968       2.11185     -0.728563     -0.291830     0.0175476   -0.00129015       0.00000       0.00000       0.00000       0.00000       0.00000       0.00000       10.7274       10.6964       10.2089       10.1801       7.02658       4.52868       3.02314       1.68358      0.724873      0.245601     0.0695067     0.0156540       0.00000       0.00000       0.00000       0.00000       0.00000       0.00000
   6  18 2960.7401    3.4154  0.6992 13.1275 -0.0071  0.0499   0.1626   0.0843    0.1505   0.0000   437.9363       20.2255       18.9479      -7.69077      -6.63425       6.45661      0.966859      -1.58195      0.279233      0.277868     0.0245375    -0.0388615       0.00000       0.00000       0.00000       0.00000       0.00000       0.00000       11.9816       15.2974       10.6049       11.3964       9.07478       6.93934       3.29766       2.02239      0.612418      0.342594     0.0849306     0.0254934       0.00000       0.00000       0.00000       0.00000       0.00000       0.00000
   6  19 3097.3407    3.9556  0.8869 12.7379  0.0005  0.0414   0.1637   0.1048    0.2563   0.0000   421.7358      0.179594       19.7196      -7.87251       8.02154     -0.543323       1.13248      -1.39453      0.102981     0.0210624    -0.0284618    -0.0221092       0.00000       0.00000       0.00000       0.00000       0.00000       0.00000       10.7516       13.2772       11.7419       9.35286       6.61147       4.14519       2.41931       1.29822      0.572758      0.228126     0.0715463     0.0161337       0.00000       0.00000       0.00000       0.00000       0.00000       0.00000
   6  20 3233.8879    3.6363  1.0848 13.2481 -0.0015  0.0525   0.1581   0.1238    0.2798   0.0000   452.7744       38.7070      -25.1319      -52.1330       7.40252       7.27286       5.07923      -1.76930      0.356117      0.704942    -0.0399751   -0.00947071       0.00000       0.00000       0.00000       0.00000       0.00000       0.00000       14.1643       15.5289       14.3293       12.9128       8.89255       5.95418       3.67796       1.97840      0.855143      0.332023     0.0908580     0.0197303       0.00000       0.00000       0.00000       0.00000       0.00000       0.00000
   6  21 3371.2361    3.3627  1.3615 13.2948 -0.0106  0.0706   0.1365   0.1619    0.2294   0.0000   404.7131       20.6918       18.3380      -31.6748       1.15622       4.81618       5.93792     -0.681557     -0.428028     -0.124265     0.0280604    -0.0487564       0.00000       0.00000       0.00000       0.00000       0.00000       0.00000       15.6340       19.7407       18.0111       13.8333       12.2989       7.55891       4.91905       2.50686       1.13913      0.426118      0.152568     0.0301331       0.00000       0.00000       0.00000       0.00000       0.00000       0.00000
   6  23 3646.2525    2.1953  3.4942 11.6945 -0.0001  0.1138   0.0552   0.2904    0.1548   0.0000   446.0485      -8.39510       24.5670       7.16802      -12.9377       27.2632       1.86061      -8.87325      0.498747      0.307066    -0.0454620     0.0129520       0.00000       0.00000       0.00000       0.00000       0.00000       0.00000       26.0526       30.9217       32.3922       26.7895       19.8232       15.4160       9.47937       4.65925       2.54818      0.951826      0.267445     0.0496773       0.00000       0.00000       0.00000       0.00000       0.00000       0.00000
   6  24 3784.0330    1.8789  5.1130 11.2081 -0.0025  0.1366   0.0408   0.3822    0.1260   0.0000   449.3696       13.6335     -0.946327       1.97633     -0.694773      0.113961       8.02096       1.70143      -2.65322      0.539446      0.523513    0.00689175       0.00000       0.00000       0.00000       0.00000       0.00000       0.00000       30.9468       38.8090       37.3225       32.1992       24.9532       18.1088       10.2928       6.17269       2.57197       1.13239      0.318968     0.0635446       0.00000       0.00000       0.00000       0.00000       0.00000       0.00000
   6  25 3921.9457    1.5407  7.0694 10.8943  0.0009  0.1832   0.0310   0.4658    0.0940   0.0000   442.3528       103.831       21.0506      -14.0009       3.82871      -1.23260      -10.8041      -1.85843      -6.57356     -0.597090     -0.364792    -0.0270697       0.00000       0.00000       0.00000       0.00000       0.00000       0.00000       41.2745       52.9442       50.3766       43.9417       33.6387       22.5303       15.2271       7.73211       4.04276       1.38085      0.434637     0.0853241       0.00000       0.00000       0.00000       0.00000       0.00000       0.00000
   7  11 2045.8642    0.6398  0.4640 10.0752 -0.0071  0.0321   0.0386   0.0813    0.0911   0.0000   439.3000      -9.30742       13.7390       6.41023      -3.21041      -3.74190       2.20257       2.15324      0.942786      0.153083      0.199449   -0.00253026    -0.0103338   -0.00461103       0.00000       0.00000       0.00000       0.00000       7.36300       7.18099       8.40824       6.80756       5.02009       3.83354       2.42222       1.53538      0.849479      0.405497      0.181318     0.0579621     0.0141320    0.00252518       0.00000       0.00000       0.00000       0.00000
   7  12 2184.5796    0.8931  0.6536 10.4617  0.0063  0.0435   0.0390   0.0791    0.1193   0.0000   436.0682       4.38202       10.4903       4.92078       1.05165       3.65936      -1.51940      -3.66523      0.762673      0.429030    -0.0713220     0.0639756    -0.0180930   -0.00542699       0.00000       0.00000       0.00000       0.00000       9.03487       9.13753       10.9071       9.29288       5.77932       5.57672       3.73045       1.84603      0.958621      0.568884      0.263495     0.0828094     0.0182815    0.00353643       0.00000       0.00000       0.00000       0.00000
   7  13 2322.1707    1.1298  0.7692 10.9982 -0.0175  0.0398   0.0479   0.0963    0.1233   0.0000   432.4046      0.571808       22.7925      -3.66494      -7.47626      -1.68742       2.37584      -2.90193      -1.01888      0.299110     -0.251014     0.0535745     0.0178471   -0.00204493       0.00000       0.00000       0.00000       0.00000       8.15619       9.71709       9.11145       7.88730       6.68952       4.64818       3.53892       1.75571      0.963152      0.485691      0.205664     0.0625333     0.0210423    0.00387885       0.00000       0.00000       0.00000       0.00000
   7  14 2458.2294    1.5828  0.7689 11.4430  0.0061  0.0372   0.0638   0.0958    0.1292   0.0000   437.4875       1.61646       7.38407      -8.99288       10.5838       6.30128      0.153171      -5.72966     -0.505233    -0.0356771      0.109098    -0.0188511    0.00526011    0.00438842       0.00000       0.00000       0.00000       0.00000       9.44645       11.1702       10.5728       8.82471       6.56803       4.56488       2.78827       1.75065      0.858219      0.417358      0.165604     0.0617199     0.0163483    0.00309015       0.00000       0.00000       0.00000       0.00000
   7  15 2594.2574    2.0920  0.7080 11.9136 -0.0058  0.0441   0.0847   0.0759    0.1323   0.0000   420.0782      -3.42641       5.53221      -7.64887       2.29817       3.30722      0.177506      -2.07421     -0.751380     -0.551070      0.322217     0.0156295    -0.0177509    0.00417217       0.00000       0.00000       0.00000       0.00000       8.56857       11.9387       8.79249       9.82062       6.37761       5.91126       3.10525       2.37590      0.831944      0.625119      0.163923     0.0857999     0.0165265    0.00555567       0.00000       0.00000       0.00000       0.00000
   7  16 2731.0828    2.4059  0.7470 12.7342 -0.0102  0.0394   0.0984   0.0912    0.1120   0.0000   445.1552       3.45399      -6.65354       2.65349       10.8650       1.69879       1.62735      -1.58855      -1.01250     -0.240578      0.187847    -0.0277337    -0.0382692   -0.00258134       0.00000       0.00000       0.00000       0.00000       8.06846       10.0294       9.21529       7.99339       6.72180       4.45682       3.03628       1.87180      0.984665      0.471905      0.185473     0.0672283     0.0212913    0.00405488       0.00000       0.00000       0.00000       0.00000
   7  17 2868.3669    3.1659  0.6989 12.9275 -0.0097  0.0355   0.1351   0.0809    0.1385   0.0000   431.1028       10.9001       4.37856       2.44367      -5.21156      -3.82617       1.25432      -2.22393      -1.09043     -0.922128      0.168726     0.0351580    0.00702771    0.00364494       0.00000       0.00000       0.00000       0.00000       8.05390       9.19479       7.93967       7.49209       6.12079       4.80747       3.18473       1.73990      0.913905      0.425739      0.179689     0.0584351     0.0159644    0.00356395       0.00000       0.00000       0.00000       0.00000
   7  18 3005.6677    3.9163  0.6598 13.5091 -0.0169  0.0359   0.1901   0.0841    0.1266   0.0000   424.2387       4.14354       19.0255       9.15908      -2.58372       1.08273      -1.20103       4.00916      -1.52078     -0.378305    -0.0504467    -0.0410639    -0.0180693    0.00576801       0.00000       0.00000       0.00000       0.00000       7.52905       9.25533       8.09227       6.83624       6.25225       4.35544       3.02376       1.73885      0.875735      0.384285      0.171533     0.0566087     0.0181637    0.00350265       0.00000       0.00000       0.00000       0.00000
   7  19 3142.7879    3.8398  0.9064 12.9268 -0.0004  0.0389   0.1435   0.0981    0.1809   0.0000   435.6643       18.1817       32.5250       15.1944       8.39152      -1.50914      -1.79263       2.02606      0.514713     -0.351231    -0.0557091      0.168335     0.0158523     0.0101955       0.00000       0.00000       0.00000       0.00000       8.93251       11.0577       9.95504       8.75592       6.74680       4.72887       3.03407       1.80932      0.947735      0.442399      0.181256     0.0675571     0.0187573    0.00401140       0.00000       0.00000       0.00000       0.00000
   7  20 3279.9131    3.5078  1.1074 13.3056 -0.0073  0.0495   0.1326   0.1204    0.1571   0.0000   424.5675       17.3513       15.9945       8.23266      -14.7419      -16.5289      0.691636       2.15361      0.954562     -0.480399     0.0343695      0.112567    -0.0712791    -0.0108499       0.00000       0.00000       0.00000       0.00000       10.0189       12.6655       11.3117       10.4227       8.49444       5.84291       4.09973       2.29872       1.28481      0.593534      0.263552     0.0849872     0.0265718    0.00521804       0.00000       0.00000       0.00000       0.00000
   7  21 3417.5333    2.9899  1.7739 12.8154  0.0059  0.0657   0.0977   0.1639    0.1380   0.0000   457.5497       11.8396      -21.1450     -0.352405       15.2964      -6.43858       5.61480      -1.69907       1.61581     -0.547280    -0.0416040    -0.0869360     0.0189394    0.00728802       0.00000       0.00000       0.00000       0.00000       13.6563       16.8160       16.0498       13.6108       11.0077       7.86443       5.36750       3.03707       1.68806      0.791293      0.344177      0.116884     0.0337707    0.00649621       0.00000       0.00000       0.00000       0.00000
   7  22 3555.3708    2.6424  2.8913 11.7102 -0.0085  0.0810   0.0610   0.2085    0.1723   0.0000   445.4268       25.6526      -5.13957      -17.0177       26.1821      -13.5469      -2.76540      -2.63659      -1.01110     -0.998517      0.331330    -0.0221060    -0.0621406     0.0158164       0.00000       0.00000       0.00000       0.00000       16.8779       21.4883       20.1987       17.7344       13.5763       9.85179       6.41680       3.77186       2.10036      0.985595      0.430117      0.148576     0.0429130    0.00877818       0.00000       0.00000       0.00000       0.00000
   7  23 3693.6085    2.1420  4.1370 11.4747 -0.0044  0.1067   0.0455   0.3144    0.1223   0.0000   431.4221      -9.93319       29.9448       13.2288       22.0587      -16.9247      -4.33027       6.52783       2.81587      -1.63847     -0.962549    -0.0765620    -0.0481402    0.00822937       0.00000       0.00000       0.00000       0.00000       22.2531       27.1243       26.3995       23.4753       18.8028       13.2337       8.97050       5.41664       2.81672       1.42968      0.576214      0.209098     0.0598734     0.0110566       0.00000       0.00000       0.00000       0.00000
   7  24 3831.8915    1.8112  5.5323 11.1426 -0.0001  0.1355   0.0342   0.3582    0.0959   0.0000   445.7482      -12.3234       40.1813       30.0334      -7.91586       19.1775      -5.94306      -15.3651       1.28504       2.35419     -0.965393     -0.192037     0.0319657    -0.0208797       0.00000       0.00000       0.00000       0.00000       28.2432       35.8033       32.0265       30.2275       23.8647       18.1992       11.9676       7.04478       3.97854       1.78184      0.809308      0.269468     0.0738160     0.0150522       0.00000       0.00000       0.00000       0.00000
   8  10 1946.0611    0.4339  0.4117 10.1634 -0.0050  0.0355   0.0282   0.0803    0.0769   0.0000   437.2534    -0.0899811       4.81819       3.70652      -8.11956       1.33472       1.45714       2.98593      -2.59188     -0.377917      0.413247     0.0519533    -0.0300754   -0.00904779   -0.00767469   0.000322946       0.00000       0.00000       7.62076       6.77772       7.63788       7.28605       5.32798       3.81800       3.14916       2.01413       1.18744      0.654163      0.365512      0.152955     0.0506743     0.0148613    0.00368845   0.000701386       0.00000       0.00000
   8  12 2225.1742    0.9542  0.5526 10.7902 -0.0104  0.0350   0.0453   0.0672    0.0941   0.0000   430.8393       2.48709       20.6778      -4.25240       10.3224      -3.23067      -2.97624      0.264412      -1.15804     -0.400379     0.0490114     -0.226260    -0.0553537    0.00448704   0.000788044   -0.00149687       0.00000       0.00000       6.00068       7.61292       7.52531       6.45597       6.05008       4.13649       2.79517       2.02321       1.23769      0.669352      0.337054      0.131870     0.0542593     0.0185452    0.00497439   0.000863406       0.00000       0.00000
   8  13 2362.8982    1.2614  0.7571 11.0724 -0.0072  0.0406   0.0494   0.0891    0.1097   0.0000   438.9042      -1.27583       5.75156       9.78510      -2.51110       1.13124      0.795275      0.763973     -0.586191      0.735856      0.319260     -0.215724    -0.0390411   -0.00801559   -0.00429491   0.000688774       0.00000       0.00000       8.04385       10.1516       8.68907       8.88175       6.79809       5.12302       3.87545       2.19890       1.45603      0.685369      0.391420      0.143406     0.0633064     0.0152668    0.00504905    0.00104041       0.00000       0.00000
   8  14 2499.4849    1.7202  0.7981 11.4605 -0.0069  0.0422   0.0748   0.1026    0.1278   0.0000   436.9056      -11.6925      -9.71780      -3.32024       1.14523      0.723935     -0.688418       4.08988      0.270297      -1.96125      0.310928    -0.0311382    -0.0231809    0.00989528   -0.00382254  -0.000698888       0.00000       0.00000       11.0288       14.2953       13.6753       11.4795       8.36434       5.77293       3.71102       2.09906       1.22950      0.611325      0.309280      0.116074     0.0503209     0.0133965    0.00393329   0.000828541       0.00000       0.00000
   8  15 2636.1587    1.9997  0.8253 12.2806 -0.0063  0.0414   0.0759   0.0905    0.1150   0.0000   444.7313       14.9246       12.4728      -10.6749      -1.07249       5.08321      -3.56976      -3.69484     -0.949468       1.43465      0.114797     -0.182462    -0.0914545     0.0335210    0.00730216  -3.33892e-05       0.00000       0.00000       8.71721       10.3269       10.2570       8.81516       7.32543       5.50785       3.92226       2.33595       1.42550      0.755664      0.355167      0.166162     0.0625377     0.0193021    0.00513147   0.000860153       0.00000       0.00000
   8  16 2773.7661    2.8779  0.6295 12.8645 -0.0373  0.0410   0.1339   0.0758    0.1162   0.0000   441.6844      -5.43907       4.15295     -0.711796      -4.11154      -6.57351       8.02505      -4.05215      -1.50004      -1.05265      0.497972     -0.138029    -0.0154588     0.0346620  -0.000828335   -0.00127918       0.00000       0.00000       8.54478       9.30467       8.28956       9.41237       8.32400       4.75080       3.45689       2.52724       1.67604      0.997924      0.367032      0.177609     0.0460262     0.0175051    0.00517137   0.000940337       0.00000       0.00000
   8  17 2911.5618    3.2946  0.7518 13.1790 -0.0042  0.0362   0.1250   0.0875    0.1116   0.0000   439.5958      0.471804       24.6537      -7.15934      -5.80510      -4.25787       3.92396      0.484422      -1.20331    -0.0172378      0.381591      0.121303     0.0625755    -0.0178228  -0.000101389  -0.000755362       0.00000       0.00000       7.27972       8.67367       7.77768       7.48041       6.26507       4.44320       3.31283       2.00991       1.19131      0.622758      0.310488      0.128500     0.0479688     0.0146756    0.00426531   0.000825230       0.00000       0.00000
   8  18 3049.2227    3.6966  0.7618 13.6109 -0.0018  0.0377   0.1437   0.0948    0.1108   0.0000   440.5127       8.73280       3.06939      -5.15438      -5.54165      -7.85314     -0.922185      0.794652       1.95994      -1.03310     -0.221920      0.290059    -0.0393675    -0.0198944    0.00359762    0.00267703       0.00000       0.00000       6.68792       8.21242       7.74845       7.12216       6.28018       4.55105       3.01486       2.23532       1.24285      0.726602      0.335411      0.144748     0.0501387     0.0190243    0.00476971   0.000920366       0.00000       0.00000
   8  19 3186.8881    3.8396  0.9942 13.6789 -0.0075  0.0468   0.1435   0.1222    0.1202   0.0000   434.0426       19.5443       19.6678       8.79286      -1.20997       14.4107      -6.21260      -1.92346       1.04959     -0.686709     -0.575150     -0.139458     0.0901586    -0.0498616   -0.00990173   5.08934e-05       0.00000       0.00000       9.77089       10.4687       10.3251       8.11566       8.02771       6.62403       4.50807       3.00016       1.56546      0.802192      0.417892      0.159730     0.0644013     0.0244844    0.00556702   0.000839537       0.00000       0.00000
   8  20 3324.4668    3.4016  1.2309 13.4255 -0.0102  0.0526   0.1177   0.1311    0.1204   0.0000   432.5525       6.24122      0.868617      -13.7554      -3.22665      -3.91606       9.67897      -6.75915      0.267305      -1.60816     0.0671595      0.240970    -0.0402115    -0.0236303    -0.0154088   -0.00107217       0.00000       0.00000       9.41735       12.7118       11.9176       10.8433       9.06393       6.94852       4.47824       3.31100       1.81865       1.00044      0.536149      0.210586     0.0852498     0.0305556    0.00747636    0.00140921       0.00000       0.00000
   8  21 3462.5148    2.5708  2.0531 12.8569 -0.0035  0.0772   0.0747   0.1849    0.0856   0.0000   441.8988       7.30593       15.1403       15.2525      -6.58387      0.110215      -2.59836       2.14558      -2.13732     -0.579050       1.82219     -0.156829     -0.176344  -0.000190182  -0.000907450  -0.000465722       0.00000       0.00000       12.9823       17.1616       16.8421       15.4062       12.3602       9.52877       7.02160       4.18490       2.75788       1.38742      0.760566      0.315884      0.136890     0.0395450     0.0112148    0.00203382       0.00000       0.00000
   8  22 3600.9852    2.3680  2.9380 12.0294  0.0037  0.0837   0.0547   0.2025    0.0981   0.0000   412.1507       32.8454       37.5384       10.7855       6.83370      -25.9080      -9.46472       1.32195       4.10783      -2.35375      -1.38849    -0.0476193     0.0160088    -0.0611548    0.00560642   0.000187773       0.00000       0.00000       15.6551       20.1768       19.2205       17.6186       14.3896       11.0287       7.90653       5.04217       2.99267       1.59378      0.825283      0.350277      0.140339     0.0452972     0.0119187    0.00216878       0.00000       0.00000
   8  23 3739.4922    1.9154  4.2985 11.5468 -0.0028  0.1093   0.0367   0.2864    0.0850   0.0000   427.2769     -0.572162       9.42280      -21.1615      -2.38962       7.35175      -14.2470      -7.74842       3.37593       4.28244      -1.76440     -0.102619    -0.0274881    -0.0564738    0.00318646   -0.00344215       0.00000       0.00000       20.7995       24.4891       24.0048       22.8909       19.3696       13.7170       9.92443       6.70050       4.11380       2.36045       1.10317      0.496870      0.175279     0.0573955     0.0152936    0.00257006       0.00000       0.00000
   8  24 3878.4511    1.6812  5.3495 11.2258 -0.0054  0.1259   0.0312   0.3423    0.0818   0.0000   439.6448       5.03838       19.3915      -36.8013     -0.865545       2.79349       11.7220      -10.7927      -3.37145       2.42108    0.00470601     -0.411254     -0.758652     0.0756205     0.0247863   0.000757999       0.00000       0.00000       22.6363       27.1757       28.4691       25.8866       20.8357       16.5813       11.9225       7.88305       4.56249       2.56673       1.31253      0.590196      0.224827     0.0729784     0.0179285    0.00309759       0.00000       0.00000
   8  25 4017.5150    1.3282  7.0766 10.8879  0.0019  0.1603   0.0240   0.4167    0.0689   0.0000   417.5751       6.81030      -4.24272      -25.6577       20.0791       5.27179      -43.8825      -4.09318      -3.79698       1.55984     -0.307933     -0.545774      0.425525     0.0556257     0.0196201   -0.00108438       0.00000       0.00000       30.3146       37.2591       35.1873       34.2342       27.0801       22.8347       15.8102       10.6547       6.34007       3.72205       1.62947      0.815297      0.288531     0.0941760     0.0213794    0.00414513       0.00000       0.00000
   8  28 4436.0960    0.7415 13.4125 10.4154 -0.0135  0.3353   0.0167   0.9171    0.0467   0.0000   491.1952       120.771      -2.87564      -42.0575       11.5029       10.3348      -6.94963      -37.2865      -32.0032       3.85548       5.86306     -0.951212     -0.983453     -0.136022     0.0139372     0.0125189       0.00000       0.00000       60.2741       75.9097       76.7679       69.8769       59.4720       46.5775       33.3854       22.7916       14.7184       8.21434       4.09083       1.79793      0.691167      0.212021     0.0511709    0.00850391       0.00000       0.00000
   9  10 1984.1625    0.5072  0.5168 10.0615 -0.0192  0.0381   0.0260   0.0733    0.0938   0.0000   437.7381      -7.16862       14.6788      -5.20220      -10.4138     0.0231402      -3.48936     -0.629622      -1.50140      0.405994      0.464938      0.201398     -0.105737    -0.0157359    0.00724149     0.0104281   -0.00147016   0.000111276       7.53975       8.71214       8.97555       6.97322       6.21045       5.75634       3.82387       2.64472       1.86271      0.786379      0.501472      0.278168     0.0848858     0.0425409     0.0194324    0.00550452    0.00114245   0.000177085
   9  11 2125.1045    0.7983  0.4365 10.4467 -0.0066  0.0344   0.0377   0.0550    0.0978   0.0000   440.9840       9.93887       7.23501      -3.65226      -2.74820       6.84226      0.980167      -4.62718       1.35312     0.0466440     -0.308898     -0.148583     0.0264387    -0.0334766   -0.00612455   0.000581404   0.000674402  -0.000280317       4.77818       7.16285       6.93728       5.96410       6.05005       3.44383       3.20372       1.89345       1.36615      0.893278      0.398548      0.268733     0.0808105     0.0497723     0.0134640    0.00475479    0.00155088   0.000215592
   9  12 2264.6059    0.9803  0.5348 11.0849 -0.0209  0.0322   0.0506   0.0666    0.0869   0.0000   436.3737       15.9382       12.5295       3.75915       1.59751      -2.14284     0.0189149      -1.84357     -0.718327      0.625316      0.347235     0.0685209    -0.0419217    -0.0188774     0.0448938  -6.99697e-05    0.00121402   0.000113663       5.50239       7.14953       6.74564       6.50683       4.93991       4.07050       2.80653       1.93813       1.19140      0.752992      0.372643      0.203134     0.0853324     0.0384290     0.0146586    0.00400971   0.000908484   0.000193396
   9  13 2402.2729    1.3898  0.7654 11.6041 -0.0024  0.0408   0.0556   0.0882    0.1012   0.0000   447.2285       13.8314       7.17183       1.99998   -0.00350123    -0.0790350      0.194106      -5.27379     -0.231747     -0.394596   -0.00547044     -0.149406     -0.137994    0.00577472    -0.0108188    0.00679101  -0.000109563  -0.000120755       6.50551       8.84245       7.93728       7.75604       6.30265       5.50486       3.69412       2.54528       1.79996      0.877870      0.567682      0.233192      0.121446     0.0398075     0.0204107    0.00522432    0.00132849   0.000270811
   9  14 2539.5410    1.8831  0.7647 11.8233  0.0054  0.0353   0.0728   0.0807    0.1160   0.0000   436.5690       4.50438       12.2408       3.02263       8.71012      -2.58554      -7.13333     -0.396483      0.876851       1.38838     -0.270404     -0.159912   0.000441784    -0.0616351    0.00238445   -0.00112064   -0.00261663   0.000106558       5.70788       7.12015       6.59962       6.95198       5.45312       4.48753       3.26012       2.23875       1.48970      0.901395      0.487992      0.252845      0.111839     0.0455106     0.0158340    0.00460861    0.00113289   0.000221623
   9  15 2677.0768    2.4120  0.6915 12.1282 -0.0021  0.0311   0.0891   0.0731    0.1169   0.0000   441.1300       13.2812       16.7691      0.293134       3.26517      0.793860       1.33530     -0.608139      0.951279    -0.0348348     -0.186364     -0.142478    -0.0272765     0.0109861    -0.0161305    0.00139108   0.000764396   8.81027e-06       5.75582       6.56290       5.98501       5.64374       5.05947       4.15397       3.54807       2.28213       1.41499      0.735787      0.398918      0.213740     0.0905988     0.0385078     0.0131221    0.00358363    0.00101478   0.000161848
   9  16 2815.2299    2.8884  0.7057 12.6978  0.0048  0.0312   0.1161   0.0808    0.1112   0.0000   439.4619       14.8926       10.1799       1.06304       6.89291      -1.95605      -4.24711      -2.55745       2.68597     -0.669720     -0.616717     -0.118592     -0.124964     0.0448606    0.00621689    0.00321722   0.000826694  -7.72025e-05       5.48067       6.59316       6.62621       6.09596       5.17729       3.92938       2.93998       2.01653       1.25255      0.761547      0.393783      0.206480     0.0905116     0.0383053     0.0124678    0.00412027    0.00100393   0.000170928
   9  17 2953.5726    3.4821  0.7747 12.8350 -0.0059  0.0427   0.1405   0.0803    0.1305   0.0000   435.9012       16.8965       5.78237      -4.98479       6.36510       9.11779       3.28463      -4.44312       2.67909       2.09610     -0.224131   -0.00185053     0.0465017    0.00628513    -0.0171957    -0.0101174   -0.00188032  -9.68241e-05       5.93069       9.60697       7.76928       8.62948       6.04228       6.79153       3.50436       3.62485       1.46223       1.34106      0.464152      0.347280      0.108366     0.0670935     0.0163921    0.00910859    0.00133412   0.000350912
   9  19 3229.6938    3.5250  1.1149 13.7258 -0.0064  0.0499   0.1191   0.1117    0.1114   0.0000   426.6754       29.3531       13.0630      -12.0453       3.73683      -8.78050      -2.65833      -1.34266      -1.01719       1.55085      0.611251     -0.356227     0.0618187     0.0346707  -0.000570296    0.00534437  -0.000247740  -0.000491015       8.31265       10.8080       9.35808       9.77038       7.57435       6.24934       4.86592       3.43393       1.98626       1.18098      0.653849      0.334951      0.157393     0.0623043     0.0201223    0.00616194    0.00151828   0.000326032
   9  20 3367.8062    2.9472  1.4103 13.4371  0.0015  0.0575   0.0933   0.1374    0.1006   0.0000   441.5858       16.4069      -22.4090       4.57405       4.64559      -3.00502      -2.89684     -0.124214      -3.46941     -0.901435      0.575181     -0.188605     -0.102057     0.0372088    -0.0102139   -0.00891061   0.000831115   4.94179e-05       9.17894       12.8215       11.9330       11.0183       9.27363       7.54937       5.32456       4.17864       2.22130       1.56238      0.751845      0.433725      0.182907     0.0829626     0.0246709    0.00947796    0.00199659   0.000378058
   9  21 3506.2287    2.5486  2.2339 12.7217 -0.0074  0.0686   0.0633   0.1749    0.0783   0.0000   450.6074       6.75125       26.2950       21.7386      -11.9993      -11.8980      -12.8653       3.53357       1.27419      -1.09975     -0.662618     -0.435440     -0.261117     0.0382560     0.0446273  -0.000361730   -0.00546812   0.000300811       10.8991       13.9358       13.6926       13.4209       10.9345       8.93955       6.83915       4.53515       3.07182       1.91153      0.979788      0.577325      0.224786      0.107489     0.0350765     0.0102854    0.00254134   0.000430890
   9  22 3645.1993    2.1084  3.0030 12.3264 -0.0113  0.0891   0.0488   0.2072    0.0675   0.0000   420.0721       11.7376       15.9834       22.5554       12.1262      -26.1389      -3.05054       8.61625      -3.33236      -3.41211     -0.625869       1.49005    -0.0896521     -0.118664    -0.0467437     0.0353545   0.000977948   0.000523889       14.5978       17.6046       18.8184       16.8493       14.7801       10.7702       8.71935       6.31616       3.84002       2.33388       1.32806      0.761550      0.321166      0.134160     0.0441333     0.0139285    0.00330035   0.000492598
   9  23 3784.2194    1.6847  4.4608 11.7820 -0.0026  0.1123   0.0340   0.2761    0.0616   0.0000   439.4766       6.51451       10.4262       21.4073       9.39955       33.6141       3.54737      -10.0737      -11.0413       3.89370      -1.23153     -0.669243     -0.584939     -0.465816     0.0526053     0.0216404    0.00647255  -4.24474e-05       18.1596       22.7100       22.9515       21.4543       19.0854       14.4929       11.4281       7.71260       5.30989       3.19478       1.77775      0.947237      0.402769      0.175977     0.0591436     0.0171504    0.00437893   0.000675123
   9  24 3923.6131    1.4248  5.5845 11.4223 -0.0024  0.1251   0.0268   0.3583    0.0576   0.0000   472.0422      -12.8606       40.4174      -8.75396       1.21827       27.2877      -21.6558      -1.57497      -3.72368      -5.33114     -0.971652       1.33760     -0.151154    -0.0964178    -0.0592345   -0.00465759   0.000991591    0.00172585       20.4389       25.5013       26.2664       23.5452       21.3102       16.6486       12.7375       8.77639       5.95435       3.60453       2.06573       1.01339      0.488776      0.190645     0.0700401     0.0201355    0.00481703   0.000727541
   9  25 4063.0135    1.2187  7.2758 11.0232 -0.0055  0.1610   0.0216   0.4179    0.0534   0.0000   437.4666       20.3920       47.0461      -17.5882       1.86450      -30.8397       23.6273       25.2521       2.67790      -4.22613      0.163396       2.25450      0.550371     -0.354091     0.0307073    -0.0139855    0.00805687  -0.000216088       25.5933       32.6992       32.4579       30.9853       27.3068       21.6340       15.6590       11.5332       7.50142       4.67862       2.56288       1.33792      0.586858      0.244237     0.0850693     0.0265161    0.00613144    0.00100421
   9  26 4202.8192    1.0477  9.0170 10.7044 -0.0069  0.1921   0.0187   0.5332    0.0522   0.0000   438.3520       55.9323      -60.1957      -74.7129       35.3140      -3.28161      -8.97781       17.8867      -17.3154      -8.87516       6.70239      0.514909      0.582503     -0.417064     -0.176837    -0.0241841   0.000247579    0.00115302       32.8371       41.9329       41.5194       38.4641       33.4495       25.9496       20.0417       13.8250       9.06258       5.52940       3.08675       1.59367      0.729432      0.298738      0.103555     0.0303643    0.00731252    0.00114603
   9  27 4343.0585    0.8236 10.7046 10.5696 -0.0037  0.2514   0.0169   0.6749    0.0470   0.0000   390.7752      -66.1376       34.2341       67.8559      -21.9858      -26.1467      -18.5942       9.21005       18.6814       4.18629      -8.12243     -0.431790       1.25271  -6.37816e-05     0.0817533     0.0605813    -0.0192339    0.00101500       39.5943       51.8686       52.8709       48.2857       42.8406       33.2359       26.0001       18.0373       12.2767       7.50106       4.24900       2.22647       1.00861      0.421946      0.148475     0.0425675     0.0100922    0.00153839
  10   9 1879.9753    0.4785  0.2924 10.0024 -0.0032  0.0232   0.0306   0.0544    0.0565   0.0000   436.9049       1.64661       11.0406      -1.65134      -1.25743      -3.07973      -5.31494      0.619560       2.24214      -1.12041      0.452514     -0.253487    -0.0154925     0.0374435     0.0305383    0.00968800   -0.00114383  -0.000226362       3.88131       4.56451       4.65414       4.76044       3.58927       3.00636       2.48001       1.47985      0.988158      0.739547      0.425176      0.185642     0.0915675     0.0521643     0.0241547    0.00846036    0.00248664   0.000640751
  10  10 2021.4453    0.6202  0.5255 10.1120 -0.0102  0.0310   0.0283   0.0681    0.0915   0.0000   436.6550      -1.80841       8.11518       3.28464       1.63402       1.71027       3.30767      0.656941      -1.31758     -0.129205     0.0933399     -0.389636    -0.0929330    0.00304090     0.0352513    0.00519313   -0.00638145   0.000247727       5.65635       5.54817       5.86610       5.66023       5.51342       4.61414       2.88634       1.95654       1.57598       1.18739      0.678156      0.393836      0.155059     0.0800013     0.0262064     0.0132275    0.00386864    0.00111720
  10  11 2162.9248    0.8000  0.6183 10.3720 -0.0243  0.0315   0.0384   0.0679    0.1418   0.0000   433.3141      0.604788       7.53300    -0.0588841       2.69783      -3.15497      -5.45263       3.10240      -2.69730     -0.254841      -1.04216    -0.0586252    -0.0752290     -0.110180     0.0250329   -0.00253993   -0.00615460   -0.00122797       4.93108       6.11922       5.96376       5.60155       4.81652       3.98151       3.53564       2.29096       1.62869      0.947077      0.568281      0.298107      0.143171     0.0792899     0.0321134     0.0125931    0.00406381    0.00105475
  10  12 2302.8610    1.1744  0.6365 11.0719 -0.0141  0.0338   0.0466   0.0734    0.1298   0.0000   433.1847     -0.724764       26.4976       6.66660      -2.52865     -0.686936       2.76936     -0.661526      -2.11928       1.08755      0.144148     -0.425083      0.336587      0.107516    -0.0771525   -0.00460656    0.00153549  -0.000187092       5.30901       6.53602       6.40464       5.99499       4.79224       4.35329       3.77589       2.41069       1.66582       1.01976      0.619730      0.293426      0.153367     0.0801957     0.0354104     0.0136274    0.00414113    0.00106480
  10  13 2440.7805    1.4356  0.7718 11.7231 -0.0330  0.0375   0.0558   0.0772    0.1045   0.0000   436.7563      -3.85750      -2.46185       2.04767      -14.5489       1.01157       10.5110       6.84111     -0.852183      0.325366      0.682067       1.00525     0.0903793     -0.117171     0.0116477  -0.000170446   -0.00793576  -0.000880205       5.58684       7.90480       7.39794       7.25225       5.85006       4.60486       3.71660       2.55848       1.52945       1.10391      0.569739      0.377284      0.150603     0.0900598     0.0324634     0.0150223    0.00384989    0.00137579
  10  14 2578.6325    1.8833  0.8082 12.1651 -0.0101  0.0341   0.0658   0.0824    0.1041   0.0000   430.0222       6.50452       19.0647       5.37928      -5.18254      -5.24452     -0.120793       2.94667       3.42229       1.37931       1.40519      0.228540     0.0914087   -0.00795854     0.0117067    0.00165998   -0.00285398  -5.77232e-05       5.13564       6.60740       6.24807       6.32578       5.34548       4.25865       3.45946       2.44922       1.68964      0.977656      0.654539      0.309499      0.189296     0.0773225     0.0377432     0.0119139    0.00448332    0.00118094
  10  15 2717.0319    2.5358  0.7942 12.3925 -0.0108  0.0324   0.0883   0.0774    0.1125   0.0000   442.6003       3.67733       7.18521       2.87109       2.20234       2.65534       2.87682      -1.80116      0.801112      0.434966       1.21713     -0.353527    -0.0596883     0.0388686    -0.0550803    -0.0209620    0.00462474  -0.000223920       4.57503       5.90049       5.93686       5.72465       4.85108       3.86809       2.89555       2.19387       1.37192      0.910205      0.530602      0.297217      0.152024     0.0740397     0.0311445     0.0122762    0.00391702    0.00121462
  10  16 2855.6555    3.0268  0.7559 12.7137 -0.0027  0.0354   0.1056   0.0746    0.1127   0.0000   443.2065       12.5700       7.28056      -5.37798      -1.42825      -3.16026       4.18112       3.15118       1.46758      0.159655     0.0515606     -0.315050      0.236192     0.0383062    -0.0263079     0.0136597    0.00583572    0.00161802       5.86440       6.27689       6.40101       6.76493       5.71973       3.87969       3.56320       2.88379       1.70543      0.984146      0.552119      0.363719      0.212609     0.0885541     0.0373854     0.0121564    0.00340832    0.00117178
  10  18 3132.9906    3.9136  0.8054 13.5259  0.0067  0.0326   0.1316   0.0764    0.1049   0.0000   438.8391       15.5432       6.27843       1.68613       2.20509      -11.7285       1.05992     -0.726150       2.04486     -0.506754     -0.140893     -0.156743     -0.133236     0.0927824    -0.0222353    -0.0248434   -0.00474058   0.000834974       5.64080       7.30795       7.64304       6.85004       5.77090       4.36475       3.20410       2.22259       1.45243      0.893269      0.544324      0.304738      0.144712     0.0778826     0.0289523     0.0120386    0.00401734    0.00122665
  10  19 3271.4672    3.4171  1.0820 13.6019 -0.0042  0.0403   0.1116   0.1065    0.1087   0.0000   450.4974       10.8698      -7.48735       7.95604      -2.56588      -7.82104       2.91738       2.80243    -0.0274283     -0.731025     -0.242717    -0.0785802     -0.145479     0.0341846    -0.0626628    0.00121798  -0.000762235  -0.000655672       5.94390       7.84999       7.12350       7.16796       5.88081       5.31700       3.98284       3.02994       1.92315       1.23549      0.706846      0.394672      0.195517     0.0966450     0.0396953     0.0153080    0.00493708    0.00145378
  10  20 3410.2080    2.9752  1.6676 13.0340  0.0003  0.0550   0.0765   0.1339    0.0886   0.0000   435.0661      -4.86757       10.8263       22.6696      -6.48651      -18.0293       1.33943       3.34991       1.11065     -0.981912     -0.748539      0.357060      0.287544    0.00893780    -0.0685936   -0.00153012    0.00375650   -0.00180778       7.84803       10.2755       9.84470       9.81587       9.00124       6.49193       6.09359       3.84323       2.78722       1.69774      0.985134      0.575012      0.269506      0.146914     0.0553791     0.0241938    0.00659338    0.00204797
  10  21 3549.1039    2.4730  2.2938 12.5609 -0.0111  0.0614   0.0570   0.1624    0.0756   0.0000   448.5113       9.07646       20.0032       10.4713      0.141899      0.339536       14.2952      -5.60292      -4.61564      -2.21242      -1.32945     -0.382619      0.216906     0.0237078    -0.0539829    -0.0509219    0.00670680  -0.000464134       9.36392       11.3940       11.4879       11.1523       9.86835       7.68407       6.30567       4.46596       3.17374       1.90824       1.16457      0.679036      0.342142      0.170495     0.0655697     0.0267959    0.00843804    0.00235464
  10  22 3688.5790    1.9418  3.2254 12.2859 -0.0025  0.0862   0.0433   0.2138    0.0603   0.0000   412.6243       39.6853       18.2579       18.2859       16.5057      -12.7005      -5.53872     -0.766842      -1.73522      -2.17399      -3.59216      0.102903    -0.0519979     0.0851175    -0.0710718    -0.0286689     0.0154168    0.00461302       13.2297       16.9904       17.0884       15.0625       14.2781       11.2512       9.09642       6.66864       4.38781       2.78134       1.59697      0.919940      0.460880      0.221730     0.0933074     0.0356357     0.0117962    0.00358554
  10  23 3828.0880    1.5605  4.4783 11.8692 -0.0112  0.1099   0.0315   0.2897    0.0514   0.0000   458.8434       76.3925       19.6075      -5.28763       12.1621      -4.99365      -2.44328       15.5362       4.88043      0.867973       2.56973     -0.293729      -2.35944      0.239745      0.199138   -0.00458761    -0.0392932   0.000472518       16.5464       20.0182       20.9327       20.0417       17.4431       15.0142       11.3026       8.63445       5.69306       3.78629       2.34127       1.25392      0.641019      0.318843      0.133767     0.0507438     0.0165953    0.00479694
  10  24 3967.4261    1.3980  6.6772 11.2225 -0.0012  0.1334   0.0238   0.3787    0.0536   0.0000   455.9597       35.2811      -10.5266      -27.5258       19.0125       23.1485      -4.12293      -1.10290       6.26825      -6.01599      -4.35608    -0.0445739     -0.810133     -0.267857    -0.0447755    -0.0586068    -0.0197251   -0.00314440       20.1850       24.7617       25.7072       24.7600       21.9383       17.2259       14.1634       9.95998       6.95213       4.48778       2.69420       1.48539      0.799823      0.358864      0.163235     0.0597239     0.0193591    0.00558738
  10  25 4107.7594    1.1841  8.3149 10.9337 -0.0013  0.1579   0.0197   0.4555    0.0481   0.0000   454.3564       9.82098      -11.3138       37.3076       28.0134      -6.99062       7.17474       16.8431       12.0863      -7.99410       4.90395       3.10753     -0.933394     -0.836305     -0.352021    -0.0172176     0.0140872     0.0162013       24.3407       29.5462       29.7957       29.1113       25.7332       21.0186       16.9579       12.0998       8.57456       5.57191       3.30692       1.95172      0.970072      0.482245      0.191468     0.0771902     0.0230839    0.00650244
  10  26 4247.6800    0.9506  9.8706 10.7075 -0.0121  0.2112   0.0174   0.5734    0.0464   0.0000   478.5745       34.3339      -27.6504      -29.4583       26.8200      -3.66059      -45.6789      -30.1355       9.71659       8.42385      -7.04425      -2.66546      -1.95864    -0.0940267      0.374503     0.0195572    -0.0697184     0.0261823       30.2763       39.6445       38.9592       37.8720       33.7177       28.4950       22.3275       16.1080       11.6286       7.28168       4.45286       2.57655       1.27861      0.639080      0.252941      0.103985     0.0324251    0.00918366
  11   8 1772.2072    0.3285  0.2251  9.9033 -0.0112  0.0233   0.0271   0.0438    0.0485   0.0000   436.2962      -5.57797       12.0685       2.91307      0.121796      -1.26563      -1.26323      -1.03506      -1.56698     -0.695924      0.273341      0.128654     0.0289582   -0.00595462     0.0634633   -0.00395648    0.00249655   0.000400699       2.82087       4.09628       3.86200       3.48396       3.39219       2.55266       2.11439       1.71382       1.15393      0.739999      0.446252      0.264775      0.153923     0.0784391     0.0388536     0.0177680    0.00495430    0.00239249
  11   9 1915.4293    0.4498  0.3467 10.0663  0.0003  0.0287   0.0247   0.0506    0.0591   0.0000   435.3784       1.40399       9.04521       3.90726       4.20396      -3.61586      -1.54731       2.39562       1.72153      -1.01357      0.111433     -0.128999    -0.0953990     -0.161563     0.0437315   -0.00630396    0.00187311   -0.00462639       4.14201       4.72651       5.02436       5.08238       4.45338       3.49790       2.56111       2.25599       1.49119      0.929742      0.675295      0.360671      0.222639      0.138637     0.0489667     0.0259268    0.00923580    0.00302858
  11  10 2057.9307    0.6439  0.4457 10.3386 -0.0012  0.0267   0.0273   0.0513    0.0652   0.0000   436.3854       6.13536       6.53798      -4.22029       3.95862       6.86976      -3.85077      -4.72351       2.11707      0.799018     -0.515555      0.137187   -0.00828522     0.0274059    -0.0299976    -0.0133598    0.00643642    0.00152487       3.80999       5.36411       5.26308       4.97145       4.28780       3.45829       2.64472       1.85902       1.31047      0.862341      0.542953      0.320702      0.162908     0.0857299     0.0401678     0.0174062    0.00696215    0.00269346
  11  11 2199.7624    0.8767  0.6235 10.6553 -0.0033  0.0298   0.0326   0.0689    0.1061   0.0000   431.8945       1.70666       11.8221       7.84944      -14.9408      -6.01493       1.84660       2.61848      -1.08125     -0.756806      0.216415    -0.0731987   -0.00583140      0.154487    -0.0630541   -0.00910834  -0.000173704    0.00167027       4.16463       5.00777       5.14406       5.07277       4.66057       4.11802       2.77483       2.10218       1.56249       1.04060      0.697325      0.444078      0.223016      0.116712     0.0608552     0.0209104    0.00940529    0.00362473
  11  12 2339.9863    1.3221  0.7126 10.6452 -0.0036  0.0310   0.0480   0.0691    0.2160   0.0000   438.2633       11.8146       9.42325      -3.88379      -3.49870       5.09127      0.101071     -0.698573      -2.55958       1.47472     -0.229354     -0.522859      0.173606     -0.117493    -0.0160371     0.0116315     0.0129287   -0.00552752       4.36233       5.02413       5.13261       5.32126       4.73525       3.58211       3.00455       2.40626       1.69915       1.06158      0.670290      0.423305      0.220294      0.138758     0.0608975     0.0285089    0.00948197    0.00352743
  11  13 2478.5509    1.6898  0.8867 11.3691 -0.0004  0.0342   0.0545   0.0798    0.1798   0.0000   429.6768       2.50908       12.3627   -0.00783623      -1.31429       3.39317      0.983418      -1.74999       1.28489      0.547502      0.732522    -0.0863936     -0.164462     -0.168805    0.00551331   -0.00150096    -0.0154009    0.00192475       4.43924       5.94989       5.78774       5.51990       5.11142       4.07597       3.28530       2.39084       1.71063       1.11629      0.741959      0.403891      0.250586      0.114580     0.0619916     0.0254275     0.0102557    0.00380883
  11  14 2616.9877    1.9359  0.8208 12.5075 -0.0161  0.0346   0.0687   0.0808    0.1070   0.0000   440.5460       5.20729       21.1818      -3.76656      -2.45214      -2.79363       3.55568     -0.132238      0.312043     -0.481282      -1.08064     0.0284812     -0.342503     0.0482529    -0.0225893    -0.0862020   -0.00783991  -0.000597580       5.32753       6.46344       6.68276       6.44208       5.58942       4.45598       3.50923       2.61353       1.80342       1.21642      0.726683      0.459046      0.244798      0.136905     0.0606797     0.0291523     0.0103911    0.00400735
  11  15 2756.1649    2.6511  0.7365 12.7073 -0.0030  0.0285   0.0884   0.0695    0.0961   0.0000   429.9743       2.24554       13.6498      -2.98163       3.07190       1.22420      -4.22025      -1.24748       1.52240      -1.04045      0.885325      0.525835     -0.396940     0.0371479    -0.0294211     0.0429601    0.00611542   0.000758303       4.25133       5.22677       5.03524       4.83305       4.34260       3.80181       3.00261       2.29302       1.52728       1.08021      0.626847      0.386386      0.195458      0.103206     0.0469793     0.0213469    0.00806407    0.00303989
  11  16 2895.4743    3.3915  0.7366 13.0634 -0.0050  0.0327   0.1217   0.0682    0.0952   0.0000   433.4787      -5.14287       11.7933      -1.67593       6.53743      -2.12890      -3.51722      -3.88629      -2.06422    -0.0151011      0.269948      0.227380     -0.412238      0.251698    -0.0809675     0.0370335   5.20357e-05   -0.00359511       4.45248       5.81170       4.43487       5.74064       4.73448       4.41482       2.85552       2.35144       1.65357       1.21343      0.743654      0.472079      0.248734      0.131594     0.0517050     0.0249411    0.00818181    0.00338038
  11  17 3034.5613    3.7330  0.7877 13.3192 -0.0094  0.0300   0.1231   0.0707    0.1020   0.0000   437.2350       12.4250       17.0115      -1.90026      -11.5593      -3.73027       1.17302      -4.11186       2.52759      -2.19947      0.668778     -0.135340      0.395914     -0.162402    -0.0606936     0.0151860    0.00804921  -0.000153058       4.26381       5.08062       4.76988       5.13272       4.60370       3.77784       3.00233       2.20240       1.64365       1.06353      0.720659      0.390508      0.246916      0.110222     0.0591453     0.0216963     0.0102653    0.00307317
  11  18 3173.5770    3.8709  0.8290 13.5841 -0.0072  0.0335   0.1300   0.0843    0.1018   0.0000   442.1073    -0.0298844       24.0245      -6.82153       8.45690      -4.60909     0.0881387     -0.173659     -0.398184      -2.39971      -1.26198      0.413904     -0.170782    -0.0156441     0.0300842     0.0334803    0.00786410   -0.00203978       4.25803       6.15391       5.52083       5.94445       5.14605       4.44112       3.32022       2.77950       1.66078       1.54671      0.742125      0.707036      0.235883      0.242937     0.0525899     0.0529950    0.00865710    0.00600228
  11  19 3312.3373    3.3725  1.3852 13.1068 -0.0097  0.0435   0.0910   0.1128    0.0985   0.0000   432.0850       19.2476       24.0224       1.33860      -3.49131      -18.3986      -7.25163       5.27706      -2.64988      -4.90256     -0.384982      0.798944     0.0253751     -0.134553      0.133426     0.0301928     0.0255606   -0.00430198       6.86699       8.59546       8.73047       8.72298       7.28498       5.69386       4.48014       3.45925       2.41818       1.56888      0.920348      0.571628      0.336801      0.186116     0.0816716     0.0374187     0.0137751    0.00495697
  11  20 3451.6977    2.8768  1.9416 12.7718 -0.0004  0.0539   0.0668   0.1362    0.0804   0.0000   441.1808       19.5444       11.7462       1.96479       6.94178       2.01021       6.22126      -2.60397      -3.48342     -0.702957     -0.268587      0.936848    -0.0146570     -0.318602      0.108129     0.0115441     0.0112591   -0.00539586       7.15243       9.35979       9.09763       8.92899       7.86644       6.80087       5.77819       4.22187       2.96743       2.02840       1.21073      0.732956      0.390462      0.208952     0.0941090     0.0442540     0.0175830    0.00636337
  11  21 3591.1006    2.3344  3.0100 12.2352 -0.0016  0.0721   0.0451   0.1759    0.0609   0.0000   450.4659       19.1523       16.9978      -5.75875       13.4483       14.1943      -5.52503      -10.8710      0.649578    -0.0319778      0.433495       2.38555     0.0438633     -0.151505     0.0226960     0.0607096    -0.0306251    0.00852152       9.12425       12.8597       11.9765       12.2835       10.8804       9.23878       7.79068       5.58684       4.32275       2.57709       1.87559      0.957225      0.613946      0.287565      0.142238     0.0618682     0.0235850    0.00839060
  11  22 3730.9495    1.9066  4.3575 11.8063 -0.0008  0.0885   0.0323   0.2345    0.0522   0.0000   443.4232       8.34383       6.16336      -13.9987      -7.44531      -9.83037      -11.0716      -2.56377      -4.90664       3.89161     -0.813594      -2.60691      0.766314      0.366136     -0.162421     -0.105462     0.0154053    0.00285208       11.8686       15.2358       15.2726       14.8397       13.4896       11.4582       9.36986       6.71555       5.00544       3.41489       2.13057       1.29999      0.708313      0.376217      0.169955     0.0794889     0.0305500     0.0113869
  11  23 3870.8590    1.5593  5.6429 11.4944 -0.0043  0.1109   0.0262   0.3040    0.0498   0.0000   436.0017       31.9409      0.675099     -0.586963      0.587940      -20.4221       7.66324       3.02328      -13.9984      -10.0548      0.981348       2.12777      -1.34718      0.309136      0.127600      0.108831    -0.0489928    0.00666643       14.8673       19.0024       19.6895       18.7942       17.2504       14.4562       11.6774       8.73872       6.40694       4.25892       2.69185       1.61159      0.941485      0.486400      0.231192      0.102485     0.0398186     0.0147355
  11  24 4010.8904    1.3244  7.2994 11.1103 -0.0004  0.1302   0.0209   0.3741    0.0487   0.0000   447.6727       30.3285       60.9190      -14.5508      -6.18197      -36.3069      -2.75499      -13.7541       7.52626      -7.04021     -0.260364       2.65811      0.113133      0.534392    -0.0654153    -0.0770760     0.0958101    -0.0140938       18.1009       22.2897       23.5406       23.1471       20.1201       17.2057       13.9080       10.2482       7.36065       5.01388       3.33392       1.95271       1.10828      0.565862      0.284328      0.124943     0.0489716     0.0172286
  11  26 4292.1483    0.9212 10.2659 10.6551 -0.0063  0.1983   0.0162   0.5440    0.0437   0.0000   376.3899       5.58833       28.6698       16.4833       24.6665      -23.8431      -27.2588      -19.5191      -14.6950       5.49712       1.68400      -8.00011      0.564805       2.29973     -0.340844      0.196509      0.176788   -0.00861944       26.1952       34.1582       35.4827       33.7587       30.8582       26.0374       20.8290       16.3301       11.6156       7.89882       5.19664       3.06359       1.82834      0.907875      0.477038      0.197405     0.0772904     0.0273898
  11  27 4432.7605    0.7057 12.7040 10.5828 -0.0123  0.2878   0.0156   0.8037    0.0395   0.0000   491.8422       92.8120       3.38383      -11.0412       15.9429      -3.70006      -25.9624      -6.23829       39.6143      0.338033      -11.8513      -6.27511       4.52017       3.04574      0.993355      0.143265    -0.0256105    -0.0534498       37.3347       48.2944       50.2568       48.7309       44.2500       38.1031       30.0156       23.7026       16.7927       11.7779       7.70381       4.70615       2.69332       1.45798      0.688030      0.321154      0.114512     0.0423027
  12  10 2093.6344    0.7048  0.5341 10.3443 -0.0011  0.0292   0.0281   0.0610    0.0698   0.0000   432.4028      -6.39770       18.1205       3.29617      -6.37990      -2.88062      -2.79385      -4.33692      0.307214     -0.772515      0.505425      0.162980   -0.00842287     -0.228091     0.0877496     0.0157545     0.0143473    0.00697797       3.25954       4.58248       4.35707       4.33882       4.25967       3.20449       2.86764       1.89537       1.59180       1.01356      0.671585      0.422809      0.248097      0.151028     0.0706061     0.0360854     0.0144281    0.00656152
  12  11 2235.8534    1.0578  0.5300 10.8338  0.0139  0.0260   0.0430   0.0565    0.0783   0.0000   432.3624      -8.26825       12.0586      -1.66293       4.76317      -7.01163      -2.77603       1.42836    -0.0365140     -0.179131       1.68746      0.924913     -0.568548     -0.117757    -0.0601285     0.0126012     0.0190725     0.0134977       3.78969       4.39702       4.52403       4.89783       4.17187       3.25817       2.64903       1.95141       1.47909       1.00987      0.642175      0.396547      0.251304      0.142483     0.0740837     0.0346707     0.0153497    0.00605529
  12  12 2376.3682    1.2758  0.7144 11.3922 -0.0089  0.0317   0.0450   0.0675    0.1180   0.0000   431.5635      -4.27505       15.1150       7.91234       4.09698      0.123136      -2.62197      -4.04274       1.07288      -1.97395     -0.725464      0.657723      0.258358    -0.0638010      0.245720     0.0123619     0.0147320     0.0107176       4.24619       5.09854       5.02182       5.01052       4.23462       3.94891       3.37095       2.72356       2.00692       1.38150      0.806877      0.510758      0.288459      0.178621     0.0893847     0.0425253     0.0197488    0.00785157
  12  13 2515.4616    1.7136  0.8122 11.7569  0.0014  0.0426   0.0603   0.0778    0.1549   0.0000   433.6915       1.95389       15.7321       5.49545       2.25516      -11.0077      -5.78490       1.84569       2.26192     -0.844729     0.0576352      0.103810     -0.369588     0.0708632     0.0237070    -0.0246373    -0.0435352    0.00376270       5.19669       6.50978       6.02652       6.94123       4.86209       5.15019       4.12120       3.88867       2.20484       1.89423       1.09748      0.694420      0.360748      0.213886      0.115674     0.0529891     0.0281504     0.0113193
  12  14 2654.6115    2.2828  0.8744 11.8918 -0.0137  0.0306   0.0731   0.0777    0.2073   0.0000   439.1182      -6.19210       7.78298       4.57318      -2.18598      -7.35926     -0.367673     -0.966497     -0.967806       1.64029       1.82360      -1.26755     -0.363675    -0.0952776     -0.100569    -0.0756597    -0.0268805    0.00676007       4.36877       5.10308       5.11669       5.23564       4.59108       4.18320       3.42412       2.35215       1.73244       1.31061      0.909005      0.556350      0.318026      0.167260     0.0820273     0.0408539     0.0180379    0.00802343
  12  15 2794.5254    2.7449  0.7729 12.8811 -0.0062  0.0284   0.0878   0.0686    0.1090   0.0000   437.0978      0.560215       13.0915       7.50187      -6.92054      -5.12717      0.740075      -1.07200      -1.37685      0.204982      0.830627      0.184348    -0.0215344      0.170488     0.0745121     0.0556715   -0.00698702     0.0119142       3.86865       4.52802       4.84986       4.60329       4.42586       3.55906       2.78858       2.33461       1.66676       1.15458      0.702293      0.438280      0.267803      0.157098     0.0823256     0.0388537     0.0178448    0.00699457
  12  16 2934.3524    3.4660  0.7452 13.2464 -0.0180  0.0294   0.1162   0.0670    0.0989   0.0000   443.7693       5.83006       8.16973       1.81441       2.94516      -2.40457      -1.86274     -0.221455       1.36995      0.953984     0.0154746      -1.00433      0.833200     0.0259118     -0.218051    -0.0362211     0.0241826    0.00338096       4.29399       5.59270       5.90350       5.54101       4.81628       3.93395       3.20365       2.37318       1.63590       1.12699      0.749467      0.433380      0.263062      0.146469     0.0768450     0.0351459     0.0179245    0.00736555
  12  17 3073.9594    3.8446  0.8019 13.3228 -0.0063  0.0294   0.1202   0.0685    0.1024   0.0000   440.0328       4.10605       11.2631      -6.27025      0.220053      -9.70808       8.88780     -0.832794      -2.64160     -0.195744      0.776514     -0.580484      0.119194     0.0117874     -0.172160    -0.0229089    -0.0211819   -0.00617455       3.76180       4.85218       4.59686       5.02146       4.60144       3.59040       3.07691       2.14553       1.80491       1.10976      0.827116      0.459691      0.321658      0.158736     0.0923424     0.0395754     0.0199230    0.00663828
  12  18 3213.3120    3.6870  1.1716 13.2743 -0.0005  0.0353   0.0978   0.0958    0.1111   0.0000   440.4989       3.02157       13.0543       6.66993      0.298206      -2.84400      -2.48310      -2.02482      0.333766      -1.87670     -0.444270      0.376111     -0.197684    -0.0188192    -0.0386211     0.0145337   0.000974546    0.00527350       4.52853       5.60783       5.87613       5.78758       5.34218       4.42471       3.54082       2.72141       2.06079       1.38301      0.952046      0.571219      0.372637      0.188526      0.109373     0.0516813     0.0225753    0.00916049
  12  20 3492.4332    2.7572  2.3506 12.3033  0.0009  0.0531   0.0531   0.1383    0.0728   0.0000   459.3027       11.2172       2.80270       12.2222       6.25004      -15.9588      -3.45420      -1.21032      0.242514       3.60443    -0.0250580      -1.49571     -0.487089    -0.0474907     -0.117131    -0.0145747     0.0324546   -0.00837018       6.73026       8.30099       8.60929       8.93746       7.99885       6.53262       5.41581       4.20351       3.12093       2.17774       1.43807      0.845547      0.537356      0.319191      0.164467     0.0749830     0.0365881     0.0150435
  12  21 3632.5608    2.1555  3.4489 12.0595 -0.0033  0.0732   0.0388   0.1815    0.0542   0.0000   428.7983     -0.836629       32.9347       9.63180      -15.8144       6.28949       4.21353       10.0714      -6.60653      -4.68823       2.59142      0.442360     -0.344748     -0.389052      0.126955     -0.119412      0.108953   -0.00115059       9.28686       11.4956       11.9642       11.4835       10.9052       8.93989       7.76474       6.01152       4.48665       3.08841       2.03904       1.31129      0.747232      0.451615      0.221318      0.113788     0.0496117     0.0207631
  12  23 3912.8732    1.4428  6.0360 11.4092 -0.0023  0.1102   0.0236   0.3056    0.0466   0.0000   436.0346       31.4134       41.3323      -3.52256      -11.2190      -3.30805       9.55746     -0.896549      -1.49962       6.81483     -0.318781      -2.74005      0.445532      0.236628    -0.0669532     -0.200558     0.0585034    0.00977787       13.9961       18.3179       18.9917       18.6314       16.3610       14.4326       11.7403       9.16801       6.83467       4.72807       3.18467       1.99724       1.22748      0.682978      0.366358      0.181810     0.0766175     0.0333482
  12  25 4194.5012    1.0386  9.5516 10.7792 -0.0130  0.1631   0.0162   0.4778    0.0430   0.0000   448.0956       36.1450      -6.76518       28.3940       15.8499      -33.2295       25.3697       31.1911       1.41653      -17.0728      -16.5474       9.94301      0.223328      -3.09779      0.161955      0.278718     -0.193515   -0.00735152       20.5239       26.5586       27.0817       27.4019       24.3132       21.4978       17.3597       13.6514       10.0909       7.10925       4.86512       3.05448       1.85386       1.04779      0.545987      0.272317      0.116131     0.0488303
  13   8 1838.6370    0.3590  0.3570  9.8614 -0.0167  0.0251   0.0185   0.0623    0.0538   0.0000   434.7620      -6.44057       16.1939     -0.302289      -7.21253      -5.58597      -1.01292     -0.676211     -0.850069     -0.922536      -1.62376      0.318547     0.0995586      0.208386     0.0168241    -0.0255176    -0.0388791    0.00102933       3.75515       4.24882       4.47603       4.75499       4.19152       3.15981       2.71584       2.34092       1.77149       1.12726      0.757335      0.468146      0.250316      0.149845      0.100710     0.0532887     0.0284510     0.0119022
  13  11 2271.1108    1.0371  0.7140 10.8315  0.0004  0.0283   0.0331   0.0632    0.0806   0.0000   430.4225       5.06179       16.2830      -2.49917       4.02850    -0.0565631       2.06022      -1.34751     -0.709579       1.21223      0.618523     -0.480779     -0.809891     0.0264724     -0.106699   -0.00879558     0.0192859    -0.0145989       3.79838       4.74336       4.99875       4.49171       4.20580       3.76000       3.18001       2.43116       1.79044       1.26979      0.859498      0.591290      0.333792      0.194092      0.105000     0.0510922     0.0252225     0.0119677
  13  12 2411.8772    1.4092  0.7855 11.2394 -0.0045  0.0340   0.0438   0.0665    0.0952   0.0000   444.7930      -9.09273       8.38187       5.50420       7.23266      -10.4291       1.58391       5.02131       1.87881      -1.14837     -0.283752     -0.998600      0.201760      0.285743     -0.210187     0.0575441   -0.00666249    -0.0204309       3.68992       5.15734       4.95992       4.92125       4.60296       3.89404       3.36648       2.22405       2.01791       1.27431      0.953679      0.557075      0.401449      0.207345      0.127281     0.0656532     0.0295919     0.0127583
  13  13 2551.6961    1.8439  0.8721 11.8484 -0.0120  0.0335   0.0556   0.0703    0.1376   0.0000   438.4309      -1.70042       18.5330      0.201387      -4.30099       5.74078      -3.52186     -0.752321       2.06120     -0.842940      -1.78108     -0.870594      0.643131     -0.211575    -0.0453947    -0.0102653    0.00180940    -0.0158478       3.86993       4.72814       5.35567       4.63158       4.60746       3.99598       3.42081       2.64969       1.87913       1.52371      0.962443      0.654019      0.394594      0.237865      0.129971     0.0644238     0.0328603     0.0150164
  13  14 2691.7146    2.4590  0.8244 12.3121 -0.0063  0.0313   0.0825   0.0751    0.1695   0.0000   439.5970      0.335425       7.31968       6.97788       2.41490      -4.46717     -0.932690    0.00973284       1.53101      -2.49085     -0.828485      0.195670      0.309520     -0.118490    0.00424357     0.0704453    -0.0258157    0.00388779       3.73319       5.05513       4.86268       4.52587       4.44343       3.56071       3.51455       2.56754       2.07776       1.49196      0.902055      0.657810      0.344903      0.227207      0.106743     0.0646828     0.0285264     0.0146960
  13  15 2832.1552    3.1329  0.7725 12.5637 -0.0076  0.0301   0.1022   0.0675    0.1851   0.0000   435.7810      -1.43259       8.85723       4.45316      0.714957      -5.87225       1.42148     -0.698498      -3.95477      -2.81993       1.11104      0.132532      0.262708     -0.251050    -0.0328344    -0.0161434    0.00457430     0.0218639       3.74910       4.83229       4.46646       4.54205       4.52469       3.78976       3.18373       2.34171       1.83126       1.38628      0.907093      0.622069      0.375770      0.225899      0.119178     0.0605552     0.0280798     0.0128625
  13  16 2972.5947    3.5975  0.8016 13.2481 -0.0119  0.0327   0.1133   0.0721    0.1203   0.0000   437.5356    -0.0285671       6.27893      -2.16634     -0.780821     -0.925677       1.38635      -5.14462     -0.114060      0.957733       1.19340      -1.12246    -0.0423888     0.0394207    -0.0798902     0.0133901    -0.0261317    -0.0146318       4.90779       6.10084       5.57768       4.61094       4.16738       4.07861       4.05996       3.53531       2.71142       1.86141       1.13601      0.659944      0.365370      0.208140      0.118571     0.0548131     0.0268238     0.0125556
  13  17 3112.5764    3.5478  0.7822 13.8082 -0.0049  0.0296   0.1121   0.0705    0.0835   0.0000   440.5760       3.54245       12.9990      -2.86753      -12.7442     -0.805406       2.98948      -2.72160     -0.259523      0.320738      0.935836     -0.923643    -0.0608491     0.0633431      0.172545     0.0113141    -0.0129099   -0.00559777       3.50326       4.47392       4.57102       4.54609       4.27524       3.67758       2.88220       2.34152       1.74526       1.23203      0.844852      0.553471      0.338484      0.203262      0.117373     0.0587213     0.0305612     0.0135885
  13  18 3252.3934    3.6835  1.0357 13.6171  0.0044  0.0346   0.1042   0.0838    0.0951   0.0000   440.2126       7.91330       15.3466     -0.776917       4.94974      -7.96772     -0.943254      -1.09036       4.73704      -2.15263    -0.0840910      0.157055     -0.179605     0.0196245      0.312547    -0.0875921    -0.0973026     0.0209625       4.16431       5.14367       5.23117       5.46814       4.73994       4.22368       3.48032       2.81391       2.09642       1.52062       1.02329      0.651737      0.417750      0.240008      0.141238     0.0741031     0.0358546     0.0173263
  13  19 3392.2680    2.9507  1.6386 12.9134 -0.0042  0.0462   0.0670   0.1060    0.0780   0.0000   443.8016       2.11440       13.6441       7.13584      -4.55053      -5.21073       6.35248       1.07596       1.62269      -5.16980     -0.235065       2.21741     -0.379022     -0.306864      0.203774      0.145174     0.0126446     0.0114401       5.34191       6.40240       7.39685       6.95764       6.39069       5.82502       4.84760       3.69362       2.71422       2.12538       1.41929      0.930871      0.592409      0.349557      0.200459      0.100727     0.0488025     0.0232672
  13  20 3532.6335    2.6078  2.5995 12.2651 -0.0025  0.0567   0.0481   0.1426    0.0651   0.0000   438.9923       23.3959       11.8768      -3.60527       1.77191      -18.2214      0.292875      0.153364      -8.98138       1.22879     -0.203597     -0.584606     -0.308815     -0.491880      0.364308     0.0101918    -0.0618332     0.0137179       6.91316       8.40471       7.90747       8.54989       7.91088       7.23285       6.10368       4.55011       3.55659       2.51962       1.87462       1.24241      0.791638      0.438821      0.243486      0.122704     0.0614230     0.0280474
  13  21 3673.1503    2.1305  3.7977 11.7319 -0.0013  0.0684   0.0335   0.1804    0.0556   0.0000   443.4776      -5.94825       4.31460     -0.583063       2.80363      -6.48497       9.50001      0.710078      -4.62890       5.41591      0.550530      -3.75417       1.68471      0.684291     -0.186138     -0.212083    -0.0141315     0.0475420       8.05842       10.0333       11.0523       10.6243       9.96525       8.59844       7.15075       5.62344       4.20949       3.08024       2.15040       1.41316      0.917500      0.527553      0.293426      0.160690     0.0757917     0.0349626
  13  23 3954.4704    1.3847  6.5696 11.2644 -0.0016  0.1096   0.0214   0.3098    0.0455   0.0000   422.2280       2.95099      -4.01229      -26.8391       4.76926      -19.5514       9.86689    -0.0941068      -12.1976      -7.44462       1.22470      0.570390      -1.15941      0.368039     -0.807933     -0.326751      0.169202    -0.0155882       12.9706       15.8575       17.6270       16.6448       16.1474       13.6173       11.3638       9.46629       7.03207       5.14498       3.52288       2.34753       1.48784      0.879451      0.510647      0.267574      0.132853     0.0608565
  13  24 4095.7413    1.1464  8.4833 10.9636 -0.0063  0.1416   0.0182   0.3991    0.0458   0.0000   477.1547       15.9788      -21.5130       10.1807     -0.164576      -31.6553       9.13936       4.53050       3.88953       4.65105       11.0405      -6.78642      -1.65850       2.65988      0.241258     -0.400055      0.212055      0.173662       16.1086       21.1107       22.7518       21.4464       20.6993       17.3737       15.1166       11.8563       9.19055       6.60941       4.59189       3.01783       1.88626       1.15654      0.631586      0.347413      0.156736     0.0748228
  13  27 4519.0188    0.6030 12.8178 10.4748 -0.0136  0.2881   0.0133   0.7948    0.0353   0.0000   339.1424       16.2618       63.4453      0.315136      -14.2994      -26.7020      -44.3593       19.4156       28.3450       1.23260      -24.7366      -3.08435       6.45646      -1.94162     -0.154779      0.541679    -0.0389387     0.0768331       31.3696       41.9052       44.5996       43.7577       40.4306       36.4651       29.8660       24.4843       18.3824       13.8713       9.90160       6.58459       4.32696       2.64193       1.52145      0.824854      0.355712      0.175216
  14   8 1870.8087    0.3980  0.4493 10.0474  0.0076  0.0267   0.0168   0.0616    0.0535   0.0000   438.1628       1.28650       8.47260       2.03920       6.28705      -9.57633     -0.331153      0.150599     -0.876033      0.644497      0.134444     -0.720696      0.109204      0.277744     -0.147881     0.0301019     0.0448144    -0.0217118       3.52706       4.76650       5.38397       5.00390       4.53896       3.84194       2.97456       2.28505       1.64157       1.20245      0.774247      0.587077      0.336242      0.185318      0.128414     0.0655539     0.0305799     0.0179205
  14   9 2017.0440    0.5982  0.5197 10.2385 -0.0043  0.0239   0.0210   0.0589    0.0659   0.0000   434.0786       3.97817       10.7304      -4.37085      -2.42498       2.60142      -3.01596      -3.51984     -0.695788      0.645120      0.260706      -1.12487    -0.0258491     0.0308899      0.100509     0.0683838    -0.0341223   -0.00762903       2.37778       3.18660       3.24942       3.26986       3.01341       2.80143       2.29237       1.85898       1.34867      0.988104      0.740733      0.512378      0.352103      0.198942      0.118625     0.0649186     0.0346506     0.0187520
  14  10 2162.5191    0.7969  0.5770 10.6636 -0.0081  0.0253   0.0281   0.0594    0.0681   0.0000   436.6712       5.80176       13.2785     -0.122494      -6.69413       2.47192      0.257603      -4.41936       1.64816      -1.07842       2.28551      0.603673     -0.319430     -0.213371    -0.0898147     0.0424738    -0.0483329     0.0155703       2.71077       3.42127       3.69181       3.29885       3.30679       2.77613       2.61821       1.97295       1.53013       1.19387      0.796164      0.564351      0.331726      0.212203      0.124542     0.0692849     0.0336113     0.0176519
  14  11 2305.7281    1.1153  0.6417 11.1429 -0.0104  0.0243   0.0374   0.0687    0.0729   0.0000   442.1335    -0.0381205       8.75736      -8.46113     0.0897075      -3.03487       3.84540      -1.02411      -1.37753      0.156835     -0.755382   -0.00203463      0.344089    -0.0144954    -0.0882778      0.107852    0.00375028    -0.0525247       2.79283       3.50104       3.57000       3.60787       3.57491       2.73742       2.46989       2.09991       1.60276       1.13777      0.753713      0.525625      0.375396      0.211490      0.132762     0.0644856     0.0474765     0.0207986
  14  12 2446.6893    1.4382  0.9043 11.6437 -0.0007  0.0329   0.0414   0.0745    0.0862   0.0000   441.5595       6.49836       10.5453      -8.61946      -1.04486     -0.807779      -2.35499      -1.44500      -1.17356     0.0108198     -0.889479     -0.116792     -0.701970    0.00987246     -0.171605      0.115750     0.0237331    0.00479845       3.55702       4.66301       4.67232       4.82080       4.58827       3.77818       3.29427       2.48540       2.10935       1.54646       1.07669      0.676086      0.439994      0.283064      0.174001     0.0976469     0.0505994     0.0253463
  14  13 2587.2915    1.9661  0.9654 12.0018 -0.0100  0.0311   0.0546   0.0786    0.1076   0.0000   441.3663     -0.623934       4.96253      0.512230       6.61974     0.0877223       4.12380      -3.45949     -0.687194      0.611110     -0.465285       1.29526      0.359372     -0.105695      0.210231      0.127727    -0.0160011     0.0230898       3.62636       4.66732       4.55743       4.51845       4.35326       3.75222       3.24178       2.58353       2.00270       1.50833       1.02708      0.676159      0.440402      0.267123      0.161187     0.0890584     0.0462211     0.0226583
  14  14 2728.2557    2.6418  0.8032 12.2650 -0.0056  0.0299   0.0769   0.0625    0.1548   0.0000   441.2817       6.05103       8.06952      -3.23944       9.67464      -1.30645      -3.66477     -0.328882     -0.445577      0.762560      0.572094      -1.47292     0.0461215     -0.149023     0.0744811      0.100775    -0.0377645   -0.00993815       3.61170       4.84564       5.26732       5.22592       4.52490       3.86803       3.28462       2.46239       1.87144       1.37823      0.939084      0.612370      0.388607      0.237928      0.141025     0.0814994     0.0396246     0.0205534
  14  15 2869.2603    3.1108  0.8147 12.8032 -0.0012  0.0296   0.0978   0.0714    0.1645   0.0000   440.3775       12.0331       14.9892       1.71894    -0.0791575      -1.29869     -0.684863      -1.17133      -5.05601      0.199076     -0.104264     -0.631031    -0.0556830     0.0478446     0.0857009     0.0302209      0.113365   -0.00330287       3.58180       4.30361       4.37982       4.37327       3.76914       3.51745       3.15856       2.59247       2.21821       1.61890       1.09405      0.655736      0.414948      0.258220      0.156133     0.0852268     0.0488805     0.0228792
  14  16 3010.1973    3.7121  0.7433 13.2284 -0.0071  0.0309   0.1159   0.0652    0.1521   0.0000   441.0975      0.418005       13.6031      -5.82908      0.129275      0.357565       3.99562     -0.905738      -1.71321       1.23733     -0.780318     0.0425384      0.480184    -0.0417346     0.0697296     0.0675319    -0.0257087    0.00450259       3.16344       4.41871       4.49656       4.27996       4.09468       3.92202       2.80111       2.63120       1.97080       1.43648       1.03537      0.640730      0.417413      0.254618      0.158838     0.0837853     0.0471263     0.0218833
  14  17 3150.5719    3.7917  0.9900 13.9104 -0.0072  0.0367   0.1095   0.0814    0.0996   0.0000   443.6592       10.3242       14.7080     -0.237567       10.1049      -8.63832       2.50736      -4.56518      -2.32088       1.04137       2.75468      -1.14701     -0.466355      0.147801     -0.130961    -0.0267441    -0.0312370     0.0132214       3.57299       5.23883       5.17814       5.76296       4.67645       4.34360       3.48776       2.78765       2.14289       1.49290       1.11326      0.756361      0.482339      0.287091      0.194242     0.0919650     0.0554972     0.0260520
  14  18 3290.9139    3.5677  1.4283 13.3085  0.0054  0.0375   0.0861   0.1058    0.0978   0.0000   439.3091       6.46284       4.41847     0.0767083      -1.75410      -6.26694      -5.93942      -4.90095       3.34245      -1.48859      0.745864      0.638183     -0.486716     -0.137588      0.303098      0.191302    -0.0173731    -0.0210100       3.99804       5.44460       5.54682       5.60992       5.11154       4.52611       3.84107       3.00887       2.38619       1.74384       1.23970      0.835261      0.541895      0.345142      0.193434      0.113261     0.0555008     0.0282621
  14  19 3431.5940    2.7766  1.8108 13.1714 -0.0057  0.0498   0.0654   0.1199    0.0733   0.0000   442.9519      -1.59228       10.0828      0.181827       8.07754      -4.51107     -0.293838     -0.171979      -3.17069      -2.50741     -0.992233     -0.666358      0.335588      0.255370     -0.470138    -0.0343628      0.175476    -0.0388196       5.27226       7.08332       7.08077       7.22857       6.60565       5.95182       5.04784       4.17052       3.29180       2.35545       1.75094       1.12243      0.730761      0.462078      0.260731      0.151794     0.0765032     0.0383764
  14  20 3572.2521    2.4023  2.6418 12.4132 -0.0024  0.0542   0.0442   0.1512    0.0606   0.0000   438.3356       16.9945       4.84499      -16.5589       8.11957      -2.45880      -2.58755      -3.55956       5.70517      -3.82694       1.10499      -1.36983      0.677665      0.246565     -0.165851     -0.217410     0.0214109   -0.00942098       5.95588       7.64038       7.94147       7.93464       7.48205       6.48272       5.55579       4.64193       3.81299       2.65835       1.97750       1.27502      0.819737      0.516387      0.316126      0.178460     0.0908595     0.0462930
  14  21 3713.2087    1.9937  4.0904 11.7357 -0.0024  0.0702   0.0302   0.1865    0.0530   0.0000   442.8519       7.44512       7.44535       10.1568      -1.73077      -18.4560       4.43675      -8.96617      0.666572      -2.26198      -4.22834      0.746818      -1.16234      0.870082     0.0241699      0.215336    -0.0327355     0.0162080       7.63048       9.72988       10.2621       10.3659       9.86884       8.51044       7.23939       5.83408       4.63300       3.43346       2.48163       1.63228       1.10716      0.690165      0.415004      0.232687      0.122567     0.0606147
  14  22 3854.6262    1.6449  5.3556 11.3325 -0.0049  0.0861   0.0236   0.2307    0.0514   0.0000   459.3749      -22.7880       30.4755       7.43669      -5.95156      -9.11925      -8.07457       14.5883       9.38971      -10.9636      -3.57484       3.63043       1.57685     -0.752969     -0.978915      0.132567      0.142379      0.104334       9.31291       12.0906       12.9911       12.5546       12.3295       10.3994       9.07525       7.36061       5.78216       4.31924       3.07704       2.06642       1.33861      0.851025      0.500816      0.285017      0.142838     0.0723898
  14  23 3995.3653    1.3428  7.1302 11.1922 -0.0019  0.1103   0.0197   0.3145    0.0441   0.0000   438.0900       21.7163       9.63607       23.7578      -8.65594      -28.8340     -0.712113       11.8834      -10.1808      -13.5985     -0.171993       1.91815      0.166718     -0.638545      -1.29404      0.392314    -0.0164866     -0.126377       12.2429       15.6362       16.5978       16.3904       15.6302       13.7903       11.6756       9.56288       7.42587       5.54569       4.01768       2.70216       1.80369       1.11342      0.656339      0.376392      0.185429     0.0953902
  14  24 4137.1164    1.0808  8.6901 10.9870 -0.0010  0.1419   0.0171   0.4097    0.0422   0.0000   445.7993       7.44194       37.6095       4.60699      -18.8899      -19.3180       15.6294       11.1708      -3.46776      -16.3068     -0.861698       4.18994      0.774911      0.287241      -1.47672      0.347811     -0.212628     -0.147669       14.8451       19.9428       20.7070       21.1001       19.5652       17.4789       14.8965       12.1315       9.32042       6.95636       5.07958       3.52401       2.33938       1.44629      0.858133      0.492200      0.233372      0.123517
  14  25 4277.9188    0.8936 10.9847 10.7830 -0.0038  0.1873   0.0157   0.5506    0.0408   0.0000   445.0934       79.9598     -0.714196       18.6702       50.2447      -10.2528      0.332996       4.37527      -4.77270       18.0092       3.72511      -1.39563      -1.07154     -0.287811    -0.0747246     -0.721138      0.228910      0.198106       19.3710       25.4193       27.4873       27.2209       25.5297       22.7295       19.5815       15.7790       12.2758       9.33816       6.75366       4.55359       3.10947       1.94772       1.15875      0.678897      0.317965      0.167798
  14  26 4419.8352    0.7022 11.6372 10.6646 -0.0026  0.2273   0.0145   0.6466    0.0365   0.0000   398.5168       32.5109       41.2749       21.6197      -18.7303       10.4034       2.66215     -0.719571       14.1957      -15.4303      -2.39431      -1.50469      -1.06244       1.07501       1.11302      -1.04616     -0.565989      0.166316       24.3338       30.8542       34.0600       32.6869       31.7565       28.2575       24.0221       19.4828       14.9125       11.5265       8.16427       5.82403       3.85297       2.42982       1.45250      0.836198      0.401866      0.208129
  14  27 4561.4730    0.5863 14.1739 10.4940 -0.0097  0.3071   0.0125   0.8363    0.0319   0.0000   461.8484      -50.5092      -38.8833       18.5740       33.6122       17.2677       31.5025      -55.0713       22.9449       18.6788       12.3735       3.77043      -7.44117      0.756423       1.06835      0.400003      -1.19572      0.304814       32.5024       41.7779       44.1458       45.1014       42.1493       37.3513       32.7161       25.9568       20.6638       15.4132       11.3304       7.92081       5.29990       3.34767       2.02347       1.18145      0.559967      0.296454
  15   7 1753.7940    0.3299  0.2517  9.8771 -0.0018  0.0192   0.0165   0.0381    0.0418   0.0000   438.2699      -1.05941       13.9214       1.89319      0.624636      -1.35195     -0.456057     -0.469841       1.10943     -0.517268     0.0313067     -0.190105    -0.0939469     -0.126884    -0.0305267   -0.00282063    -0.0266156    -0.0230813       1.88218       2.39922       2.32891       2.62590       2.57809       1.84608       1.96565       1.45253       1.25398      0.887933      0.654958      0.460552      0.287021      0.196200      0.118091     0.0683077     0.0413851     0.0195488
  15   8 1902.2652    0.4344  0.4564 10.0341 -0.0114  0.0290   0.0174   0.0526    0.0518   0.0000   434.4607      -1.26306       16.2492      0.857988      -6.15514       1.09391      -1.77489      0.163393    -0.0426517     0.0536804     -0.171893      0.100881      0.105577      0.193631     -0.195036    -0.0415140     0.0611394   -0.00780079       2.51864       3.44558       4.20566       3.13076       3.91548       3.19885       2.34310       2.45783       1.54894       1.26403      0.989186      0.569751      0.432572      0.294037      0.155297      0.113841     0.0515046     0.0282478
  15   9 2049.6344    0.6394  0.5268 10.2759  0.0012  0.0246   0.0222   0.0521    0.0687   0.0000   440.0873      0.390905       16.2771       2.64184     -0.195014      -4.90697      -1.17166     0.0558839      0.271637       1.46012      0.328263     -0.445573     -0.908963     0.0717844    -0.0530236   -0.00313262     0.0383525    -0.0394064       2.71129       2.94245       3.62657       3.45162       3.07159       3.08779       2.50247       1.80555       1.61029       1.35176      0.941811      0.579582      0.398414      0.258637      0.171807     0.0993613     0.0648311     0.0319881
  15  10 2195.7851    0.8865  0.6074 10.7070 -0.0067  0.0234   0.0303   0.0603    0.0690   0.0000   440.7562       2.96423       12.4732      -2.60852      0.624287      -2.40232       4.19470      -5.25328      -1.12794       2.00147      0.606797    -0.0371066     0.0297481   -0.00605853     0.0514065     -0.119187     -0.133549     0.0613279       2.41893       3.26908       3.30896       3.36020       3.08260       2.75744       2.32687       2.03709       1.54341       1.16283      0.848383      0.547016      0.396219      0.224694      0.147454     0.0783683     0.0481662     0.0243457
  15  12 2481.0217    1.5897  0.8768 11.5365 -0.0061  0.0293   0.0435   0.0687    0.0905   0.0000   437.8778      -4.53683       6.82705       3.59086      -7.41699      -4.92192      0.139368       4.39610     -0.104835      -2.44071       1.82940    -0.0959202      0.553417      0.339566    -0.0230653      0.142322    0.00137919     0.0415875       3.31281       4.27291       4.35829       4.19846       3.68006       3.44016       3.13030       2.62738       2.12543       1.65951       1.13993      0.765146      0.500527      0.291073      0.195711      0.101825     0.0585827     0.0305417
  15  13 2622.3741    2.0403  0.9297 12.1733 -0.0054  0.0302   0.0547   0.0723    0.0919   0.0000   441.8104      -3.00588       15.2364       6.60340      -4.90597      -6.81280     -0.606839       1.75356      -3.34628      0.353065      0.701362     -0.340042      0.218655    -0.0358567     -0.131096      0.132495     0.0487878     0.0531637       3.15017       4.06457       4.09820       3.89915       4.18941       3.60262       3.00210       2.52252       2.01428       1.64287       1.14901      0.755462      0.529101      0.308445      0.214011      0.118891     0.0726078     0.0364200
  15  14 2764.1328    2.6997  0.7819 12.6354 -0.0018  0.0280   0.0785   0.0640    0.0946   0.0000   439.5310       3.21896       4.00031      -3.29374       1.94570      0.702067     -0.879365      -1.30627      -3.83758     -0.238838      0.882873       1.44409      0.476433     -0.673187    -0.0496949      0.204646    -0.0161121    0.00886851       3.40319       4.54985       4.49228       4.19260       3.68587       3.34604       3.16118       2.85641       2.23168       1.68908       1.18151      0.776375      0.473444      0.283973      0.169777     0.0973454     0.0486652     0.0258424
  15  15 2905.7881    3.4452  0.8167 12.9014  0.0043  0.0271   0.0962   0.0615    0.1439   0.0000   438.3633       6.75724       6.42236      -7.01535       2.95465      -4.50195      -5.53911      -1.08815      -1.77605      -1.32779       1.39435      -1.43661     -0.808190      0.244495      0.146004    -0.0388934   -0.00441696     0.0180776       2.62221       3.65362       3.57212       3.91698       3.29064       2.98583       2.83301       2.22590       1.80068       1.31277       1.01738      0.667019      0.445247      0.274571      0.178426     0.0998666     0.0522433     0.0276624
  15  16 3047.1235    3.8480  0.8661 13.1480 -0.0017  0.0287   0.1128   0.0671    0.1771   0.0000   444.2812       7.06020       6.64447      0.388264       4.08305      -4.67637      -1.64866     -0.603294     -0.904498      0.368764    -0.0143567      -1.16244     -0.282696     -0.334198      0.383835     0.0665348     0.0167922     0.0347014       3.07301       3.88946       4.08699       3.74534       3.96462       3.42746       2.91780       2.42058       1.81785       1.46891       1.05731      0.703567      0.498172      0.302967      0.193953      0.115342     0.0636534     0.0324804
  15  17 3188.0854    3.8887  1.0765 13.4921 -0.0121  0.0346   0.1120   0.0845    0.1768   0.0000   440.3424       12.4623       9.56843      -7.57275       1.42227     -0.961001      -4.17018      -5.47063       1.38879       3.40363     -0.711970      -2.73952     0.0744812      0.413052    -0.0884029      0.170766     0.0125633   -0.00901890       3.39891       4.69883       4.62380       4.51409       4.56618       3.67701       3.55214       2.90976       2.36497       1.86674       1.25211      0.916941      0.583936      0.358642      0.233782      0.124529     0.0748308     0.0380179
  15  18 3328.8763    3.0841  1.3557 13.5070  0.0025  0.0407   0.0813   0.1056    0.1006   0.0000   436.2226       10.6741       1.52525      -5.74791       1.74217      -8.96179      -3.29244      0.905150       1.56782      0.198187       2.68769      0.741963     -0.714204      0.341307      0.130668      0.104665    -0.0453777    -0.0107476       4.13222       5.50499       6.05666       5.71997       5.74263       4.74904       4.12861       3.29023       2.66297       1.95594       1.42089      0.977733      0.675514      0.425113      0.265646      0.154182     0.0871731     0.0454424
  15  19 3470.0589    2.6508  2.1238 12.8826 -0.0038  0.0514   0.0550   0.1300    0.0755   0.0000   445.9436       14.8388       1.06094       3.35922       5.49961      -4.76723      -3.23076      -2.08693      -3.27666      0.889514       2.00247     -0.698869      0.554272   -0.00145262    -0.0466853     0.0181667     0.0491036     0.0564312       5.04548       6.42791       7.22297       6.51228       6.91630       5.94761       5.17006       4.33508       3.16823       2.51447       1.87190       1.29818      0.905381      0.591038      0.344632      0.208089      0.110045     0.0584780
  15  20 3611.3400    2.2731  2.8429 12.4263 -0.0002  0.0572   0.0418   0.1567    0.0599   0.0000   436.7410       9.34045       2.14148      -12.7143       17.0719      -8.17016      -12.6026      -4.48991      -2.05540    -0.0403385      0.668784      -2.30079       1.36312     -0.321349    -0.0256276     -0.152044    0.00511350     0.0257193       5.89922       7.52384       7.86171       7.91463       7.33572       6.67475       5.90285       4.90558       3.92849       2.98170       2.12477       1.52822       1.02443      0.658327      0.398802      0.231356      0.128454     0.0701800
  15  21 3752.5941    1.8495  4.0782 11.7557 -0.0017  0.0722   0.0291   0.1870    0.0545   0.0000   449.4655       18.7974    -0.0910751       4.31414       2.14466      -7.82123       5.82226      0.845068      -4.77542      0.371762     -0.767304       3.82004      0.237247      0.103201     0.0627275      0.306015    -0.0459498      0.106593       7.63857       9.67323       10.3218       10.3226       9.93100       8.52055       7.80079       6.16689       4.86632       3.59578       2.65554       2.00868       1.30222      0.860197      0.523101      0.306226      0.161199     0.0884167
  15  22 3894.2566    1.5202  6.0768 11.3431  0.0015  0.0972   0.0218   0.2640    0.0455   0.0000   425.3746       10.4727       8.47132      -38.6516      -3.88501      0.613955       7.02461       1.44748      -1.94504      -4.96739      -6.62317      0.998986      -2.29185      0.127559      0.208326      0.133202     -0.265660      0.111235       9.42088       12.5962       13.0640       13.5567       12.7882       11.6254       9.80387       8.31101       6.28087       4.98355       3.66594       2.61028       1.72876       1.14348      0.710443      0.424673      0.224049      0.119180
  15  23 4035.6943    1.2395  7.6869 11.0841 -0.0032  0.1171   0.0180   0.3317    0.0429   0.0000   434.3598       16.0134       22.2708      0.619853      -38.1133       2.78323       3.09782      -4.19834       7.56713      -10.9472       1.60402       5.06289       2.69497      0.169953      -1.62801      0.379191      0.121459      0.216205       12.0457       15.2787       16.4750       15.7936       15.7093       13.7549       11.9269       10.3906       8.07159       6.33019       4.53501       3.20493       2.18216       1.42561      0.876313      0.516819      0.284054      0.155608
  15  24 4177.6863    1.0071  9.3338 10.9241 -0.0067  0.1492   0.0163   0.4429    0.0407   0.0000   442.0707       32.5178       21.1687      -30.9271      -4.87957       34.7193      -7.14582      -16.5236      -13.9798      -8.60884       17.0287       5.84473      -2.08538      -1.02088      0.520830      0.625680     -0.398747     -0.377553       14.9077       18.7618       20.9506       20.5272       19.8102       17.9156       15.2885       12.6641       10.2670       7.73948       5.81010       4.11494       2.74316       1.83094       1.13638      0.693890      0.360759      0.194320
  15  25 4319.1562    0.8307 11.0525 10.7189 -0.0026  0.1914   0.0150   0.5371    0.0395   0.0000   456.8249      -22.7468       23.9700      -17.7017       35.1223      -15.8369      -16.5369      -20.1987      -1.70878       14.4198       2.80896      -5.82368      -6.31813       4.71068       1.37286     -0.577991     -0.943584     -0.419996       18.8047       24.3710       27.1790       26.0837       25.2708       22.7900       19.7588       16.4620       12.8838       10.2531       7.38751       5.19314       3.69432       2.33701       1.47655      0.895218      0.456740      0.249547
  15  28 4745.4475    0.3989 15.2713 10.2565 -0.0081  0.4807   0.0092   1.0482    0.0287   0.0000   456.4040       80.2037      -64.9417      -24.8630       98.0455       29.9857      -13.7369      -45.3106      -10.3596       11.3639       16.7377      -18.5902      -10.1887       14.2679       3.85926      -6.29629      -1.76900     -0.981607       46.2044       60.6743       67.0307       64.7394       62.5628       56.7897       49.6203       41.6123       33.1496       25.6406       19.2657       13.6135       9.46241       6.29577       3.92881       2.38063       1.21304      0.656968
  16   7 1783.2387    0.3580  0.2803  9.8896 -0.0008  0.0190   0.0172   0.0409    0.0436   0.0000   437.5078      0.504910       12.9749     -0.923019      -2.21433      -1.36079     -0.643350     -0.526968      0.663035     -0.392010     -0.449476      0.643757      0.314638      0.178759      0.152150    -0.0498437     0.0436635    -0.0439566       1.46660       2.23365       2.01507       2.50729       2.05690       2.07259       1.71442       1.51891       1.05467      0.901543      0.717218      0.502610      0.308300      0.214217      0.143870     0.0875139     0.0521259     0.0287044
  16   8 1933.1128    0.5003  0.3958 10.0689 -0.0053  0.0291   0.0205   0.0470    0.0521   0.0000   439.1248      -2.14182       16.9314       2.56701       1.65906     -0.563974      -1.21288     0.0462841      -1.80198     0.0663756     -0.767094     -0.256250    -0.0737795     0.0928802     -0.289565    -0.0519596    -0.0429819     0.0409181       3.06704       2.86093       3.71027       3.72218       3.06190       3.00066       2.30510       1.63210       1.81745       1.32346      0.895661      0.737988      0.460951      0.232752      0.205952      0.142694     0.0753528     0.0400410
  16   9 2081.5694    0.6983  0.5282 10.4200 -0.0058  0.0217   0.0256   0.0528    0.0664   0.0000   437.5422       2.87887       8.77868      0.644588      -1.35923      -1.73280       3.46833     -0.840553      -2.57325     -0.573141       1.96914       1.15253     -0.504420     -0.138554      0.137545    0.00911159    -0.0803292      0.106017       2.04212       2.56550       2.74863       2.87077       2.75421       2.41721       2.14732       1.76970       1.40047       1.08456      0.779050      0.597930      0.404671      0.253572      0.170326      0.104387     0.0636581     0.0330649
  16  10 2228.4143    0.9183  0.7144 10.9181 -0.0029  0.0282   0.0279   0.0631    0.0744   0.0000   436.0350       1.86143       15.4958      0.449680      -4.25441       4.67548      0.882783      -4.19740      -2.70614      0.481937     -0.173812     -0.440700     -0.528942     -0.159856      0.342862      0.158631     0.0427462    -0.0486836       2.37355       3.45967       3.28419       3.70916       3.22269       3.16752       2.58250       2.19529       1.74705       1.45990      0.972569      0.748899      0.484111      0.332874      0.208646      0.133804     0.0751851     0.0416652
  16  11 2372.6491    1.3436  0.7256 11.2795 -0.0017  0.0237   0.0383   0.0591    0.0747   0.0000   435.5976       1.32635       20.0514      -5.39955      -3.90026      0.860182      -2.63849      -1.33965      0.281474       2.66488     -0.404503     -0.767442      -1.32015      0.173462     0.0282653     -0.107065   -0.00197375     0.0555028       2.18800       3.01405       3.06937       3.21032       2.92873       2.71125       2.42641       1.97845       1.57858       1.31471      0.885017      0.695666      0.440550      0.307756      0.193322      0.112281     0.0673083     0.0385697
  16  12 2514.7989    1.7011  0.9442 11.7474 -0.0035  0.0287   0.0435   0.0736    0.0816   0.0000   437.9029       4.04670       15.7042       1.67815     0.0360438     -0.147116       3.23202       2.53605       1.92726     -0.186106       1.60163     -0.700695     -0.855843      0.556004      0.111715     -0.322239     0.0599556     0.0515580       2.95620       3.64113       3.86700       3.69322       3.53203       3.37188       2.90971       2.40764       2.04407       1.55530       1.16446      0.803965      0.580077      0.367409      0.235868      0.146326     0.0796832     0.0475206
  16  13 2656.9591    2.1758  0.8637 12.3225 -0.0049  0.0294   0.0570   0.0673    0.0847   0.0000   437.4500       3.98412       11.1021      -4.11375       5.07915       4.52013       1.12367      -4.04064      0.267807      -2.45058      0.383800      0.462801      0.330076     -0.449617      0.146440     0.0323003    -0.0797310    -0.0436566       3.45907       4.81987       5.15158       5.15257       4.63407       4.01403       3.40109       2.85229       2.13892       1.64913       1.15712      0.798625      0.526521      0.334025      0.207492      0.123991     0.0699368     0.0388393
  16  14 2799.5209    2.9950  0.6202 13.0505 -0.0047  0.0233   0.0943   0.0548    0.0723   0.0000   439.1770       9.12473       11.2766       1.20347       1.94080       1.14086       1.55736     0.0212576       2.02739     -0.361139      0.144230      -1.49017     0.0530050     0.0363742     -0.305851      0.187470    -0.0137380  -0.000134452       2.53231       3.31037       3.28380       3.66674       3.14983       2.76356       2.25984       2.17567       1.66915       1.25011      0.891886      0.653214      0.415761      0.258394      0.167105     0.0987617     0.0592222     0.0334803
  16  15 2941.7799    3.2981  0.7837 13.3311 -0.0083  0.0243   0.0944   0.0658    0.0837   0.0000   441.8435       13.8938       12.6364      -3.04899      -2.68804    -0.0201382      -2.05945      -4.32864       1.19777      -1.00469      0.184185      -1.68074    -0.0558505     -0.906512     -0.207077     -0.253097    -0.0690102    -0.0268894       2.53018       3.19690       3.13373       2.99171       3.14835       2.89977       2.61658       2.10641       1.62234       1.29553      0.958545      0.739333      0.503188      0.342272      0.211088      0.122726     0.0710714     0.0396261
  16  16 3083.5185    3.9693  0.8539 13.2122  0.0052  0.0257   0.1046   0.0687    0.1384   0.0000   436.2449       4.36661       9.15842      -5.47548      -5.61683       1.11189       2.13978      -1.97786      0.808029      -1.50923      0.612829     -0.277213     -0.430367     -0.514431      0.105583    -0.0847471     -0.137164     0.0124984       2.60161       3.32794       3.26799       3.36053       3.02435       2.86574       2.56772       2.27885       1.70858       1.40902       1.01381      0.732481      0.491444      0.326627      0.205023      0.119357     0.0693656     0.0390667
  16  18 3366.4727    3.1782  1.3571 13.4588 -0.0021  0.0407   0.0856   0.1029    0.1232   0.0000   435.3539       8.50583       19.4256       3.02993      -3.19493      -6.61778       6.27971      -2.51946     -0.468379      -3.58652      0.267201       2.32049      0.591594     -0.611755      0.198678      0.273881     0.0516380    -0.0237285       3.90322       5.12593       5.26909       5.75664       5.47952       4.59646       3.98354       3.66580       2.75255       2.12236       1.55193       1.15672      0.826314      0.496408      0.337652      0.204249      0.119834     0.0659521
  16  19 3507.9621    2.6287  2.3876 12.5696 -0.0052  0.0507   0.0498   0.1312    0.0814   0.0000   456.9922       25.5017       9.68483      -1.98958       5.58240       5.38927      -2.50474      -3.61545     -0.428367      0.417618      0.911737     -0.191076      0.831455     -0.416793     -0.565218     0.0858372     0.0944150      0.141652       4.69340       6.12436       6.44956       6.81765       6.42592       5.66149       5.12515       3.98215       3.43843       2.52733       1.97871       1.35215      0.984356      0.654464      0.419308      0.255580      0.154662     0.0831461
  16  20 3649.7435    2.0982  3.4357 12.1633 -0.0042  0.0634   0.0351   0.1766    0.0577   0.0000   443.3901       19.9693       3.51686      -2.01966       6.27367       2.66567     -0.517129      -3.81430      -6.12560      -4.63640      -1.96995       4.75835       1.56148     -0.814672      0.532254     0.0563662     -0.192435    -0.0695339       6.02341       8.01889       8.53585       8.52113       8.07726       6.99833       6.50676       5.48686       4.54340       3.50851       2.61849       1.89069       1.26147      0.844833      0.538434      0.326639      0.184305      0.103967
  16  21 3791.6237    1.7760  5.0508 11.5789 -0.0010  0.0787   0.0252   0.2223    0.0504   0.0000   431.6386      -9.44719       16.6394       2.79122      -6.31952      -3.08436      -2.27949       3.17094      -4.98955      -5.72011      0.412052      0.789762     -0.456628       1.67243      0.260519     -0.117865     0.0143787      0.120129       7.55270       9.71748       10.4413       10.1936       10.1171       9.00035       8.09827       6.77407       5.48436       4.31026       3.26808       2.30844       1.65208       1.07568      0.696597      0.428487      0.239044      0.136801
  16  22 3933.6242    1.4899  6.6351 11.2141 -0.0005  0.0942   0.0199   0.2776    0.0452   0.0000   426.2189       17.8406       10.1010       7.32901      -4.52156      -8.39889      -5.40145      -3.92312      -14.0327    -0.0433100      -4.26317      -1.94892     -0.636527     -0.832175     -0.439785      0.721037      0.306227     -0.271832       9.01721       11.5605       12.4648       12.4762       12.2947       11.2047       9.67777       7.93979       6.47294       5.09970       3.85612       2.76354       1.90025       1.29872      0.805194      0.524462      0.301018      0.166030
  17   8 1963.3387    0.5425  0.4563 10.0825 -0.0077  0.0214   0.0199   0.0503    0.0529   0.0000   442.0421      -2.39238       13.2026       6.64557     0.0325834      0.520979       2.08986       1.20193     -0.667107       1.22242      0.913029     -0.105852      0.334793     -0.389290      0.187709     0.0640722      0.112594    0.00542768       1.65227       2.53246       2.55579       2.44189       2.70332       2.10909       2.10719       1.63047       1.35431       1.09044      0.786662      0.574662      0.417344      0.272790      0.186836      0.114007     0.0644760     0.0393282
  17   9 2112.9319    0.6954  0.6160 10.4772 -0.0033  0.0255   0.0215   0.0537    0.0620   0.0000   435.0308      0.961882       10.4182      -1.71549      0.495453     -0.766764       1.98651      -2.49432       2.24067       1.81937     -0.936267     0.0367264      0.167659      0.101817     0.0442041    -0.0759794    -0.0156196    -0.0160554       2.62861       3.28938       3.05463       3.38630       3.18134       2.98203       2.40082       2.34288       1.86304       1.62299       1.14342      0.870016      0.539846      0.371865      0.233601      0.154152     0.0969277     0.0536809
  17  10 2260.3204    1.0245  0.7321 10.8134 -0.0039  0.0265   0.0285   0.0595    0.0859   0.0000   438.1406      -4.44707       12.3924       5.21516      0.495177      -4.43501     -0.277132     -0.646931      0.408818      0.151305     -0.789043      0.132468     -0.599772      0.782193     -0.231770    -0.0993139    -0.0305498     0.0204358       2.54620       3.39187       3.40890       3.11071       2.99042       2.78683       2.47080       2.41122       1.99089       1.64145       1.25963      0.861741      0.599459      0.383848      0.240888      0.149778     0.0905699     0.0520034
  17  11 2405.0960    1.4267  0.8010 11.4820 -0.0072  0.0249   0.0392   0.0673    0.0766   0.0000   438.6181      -7.18468       15.2402     -0.902916      -4.75953      -1.79638       3.40807     -0.571715       1.36055      -2.63898    -0.0229621       1.25922     -0.221366     -0.411553     -0.458700     -0.101578     0.0119435     0.0167798       2.12922       2.73479       2.94066       2.97433       2.76756       2.69481       2.31402       2.02567       1.62526       1.32830      0.952539      0.742439      0.530511      0.342106      0.243213      0.148440     0.0855849     0.0517606
  17  12 2548.1412    1.9073  0.8835 11.7609  0.0001  0.0260   0.0471   0.0638    0.0880   0.0000   438.3720      0.326544       14.6763      0.988361       2.15606      -3.12681      -2.74666      0.638189      0.600857      -1.88022      0.393540      0.634917      0.733449     -0.448423    0.00437056     -0.118415     0.0140365    -0.0498601       2.38414       2.89676       3.11314       3.17542       3.08810       2.74611       2.63189       2.13695       1.54383       1.39405       1.06210      0.800152      0.522785      0.344787      0.245168      0.156817     0.0988543     0.0599758
  17  13 2691.0652    2.4129  0.8100 12.3626  0.0043  0.0253   0.0610   0.0608    0.0854   0.0000   442.2226      -2.34103       2.33286     -0.133825       6.84772     -0.281608      -4.46376       1.57026       1.15471      -1.16587      0.891113      -1.66346     -0.253189     0.0950035      0.288910    -0.0383888     -0.114536     0.0773674       2.31642       2.98111       3.15863       3.23324       3.17309       2.63371       2.64236       2.07692       1.61278       1.29551       1.02096      0.783805      0.501721      0.354384      0.235239      0.153369     0.0934895     0.0533590
  17  14 2834.3563    2.9232  0.8450 12.9839 -0.0042  0.0253   0.0761   0.0655    0.0759   0.0000   435.7045     -0.250505       18.0483      0.378119      -1.49824      -2.06342       2.82236      -2.92716       1.72880     -0.266908      0.630526      -1.35619     -0.139524     -0.262287    -0.0996498     -0.172078     0.0486636   0.000611772       2.50260       3.10063       3.33496       3.34307       3.21186       2.92675       2.67483       2.21011       1.63839       1.41893       1.10118      0.780847      0.531270      0.350164      0.229855      0.153465     0.0979373     0.0595402
  17  15 2977.2890    3.6153  0.6994 13.5177 -0.0049  0.0235   0.1011   0.0545    0.0740   0.0000   437.5285      -3.21583       12.0679      -4.99848      -6.76291      -1.33273       1.49692     -0.961552      0.555030     -0.851057      -1.40497      0.126507     -0.173838    -0.0852412     -0.151058     -0.121078    -0.0887372     0.0167150       2.41750       2.92665       3.01953       3.03274       2.90110       2.87141       2.39045       2.00286       1.68552       1.40261       1.11376      0.786023      0.522256      0.325857      0.219153      0.147338      0.100884     0.0546253
  17  16 3119.4330    3.8040  0.9566 13.6824 -0.0023  0.0289   0.0969   0.0671    0.0948   0.0000   440.3823      0.399368       14.1944     -0.931568       1.16235     -0.538878      -2.30829      -6.87770       2.34230      -1.59672     -0.823713     -0.104090      0.227249      0.101201     -0.615650    0.00110086     0.0222711     0.0161904       2.81568       3.70259       3.62566       3.62825       3.67208       3.39175       3.09862       2.60333       1.96740       1.55139       1.13687      0.906744      0.651026      0.457686      0.298542      0.175315      0.113777     0.0618187
  17  17 3261.4057    3.5761  1.2829 13.2437 -0.0012  0.0329   0.0844   0.0864    0.1394   0.0000   438.8719       5.48707       19.2047     -0.858436      0.317516       3.69414      -3.69269     -0.322107       2.08008     -0.401736      -1.81906     -0.863772     -0.471551      0.196922    -0.0254664     -0.211646    -0.0627808     0.0730451       3.03128       4.01960       4.02535       4.06521       4.03905       3.65636       3.41991       2.79711       2.26935       1.82425       1.40340       1.04950      0.724607      0.498793      0.323116      0.203606      0.128319     0.0714049
  17  18 3403.5910    2.9172  1.7033 13.3063 -0.0078  0.0449   0.0729   0.1128    0.1044   0.0000   443.3937       12.1785       21.1248      -7.70976       9.81543      -1.70582      -3.57071      -7.65094       1.99634      0.590711      -1.98420      -2.11838      0.149848     0.0728752     -0.180513     0.0109919     -0.172557     0.0572037       4.00122       5.29614       5.49990       5.87925       5.56799       5.05014       4.31579       3.80432       3.14049       2.37401       1.79221       1.33569      0.986637      0.656409      0.426519      0.275771      0.165860     0.0967527
  17  19 3545.4919    2.5247  2.7081 12.3661 -0.0070  0.0524   0.0457   0.1433    0.0906   0.0000   445.6287       22.4341       2.53744       4.20145      -9.43241      -5.49714       6.58267       2.55117       3.02422     -0.219994       2.13987      -1.32249      0.563246      0.282625    -0.0272951      0.116357      0.259758     0.0980933       4.50048       6.16340       6.53795       6.64783       6.41091       5.90802       5.12519       4.44505       3.60453       2.88636       2.14560       1.63683       1.13772      0.776055      0.511362      0.322424      0.195113      0.112805
  17  20 3687.8263    2.1507  3.9292 11.7698 -0.0064  0.0627   0.0324   0.1796    0.0703   0.0000   437.8201      -6.33754       19.6468       6.22615       3.35522      -12.3616       2.00933       1.01210      -1.49172      0.855966      -7.71332      -2.00921     -0.801910       1.38664       1.19908     -0.428774     -0.107671    -0.0714785       5.76277       6.99018       7.84152       7.73307       7.57983       7.10526       6.14828       5.37606       4.31963       3.58039       2.73109       1.92746       1.42837      0.956520      0.636065      0.406986      0.244166      0.145443
  17  21 3829.9848    1.7378  5.5400 11.3172 -0.0020  0.0798   0.0225   0.2114    0.0534   0.0000   439.4710       27.0481      -2.42601      -11.4505       36.4546       4.32613      -9.34051       5.85296      -3.31638       3.94444       1.94856      0.600164       3.76432       1.48844     -0.567480     -0.847823    -0.0179879     -0.134921       7.13399       9.38857       10.2152       10.2498       9.70723       8.83800       8.07480       6.81769       5.73361       4.47422       3.49876       2.53800       1.78815       1.21302      0.802027      0.514747      0.293462      0.176329
  17  22 3972.3007    1.4042  7.3174 11.0580 -0.0007  0.0989   0.0176   0.2762    0.0436   0.0000   444.4876      -7.77885       4.83071      -13.7947       24.1880      -18.1390       4.68071       1.32238      -4.34352      -6.57751      -2.70006      -1.20803      0.209884     -0.210234      0.362123      0.260235      0.173487     0.0970049       9.03163       11.6398       12.6881       12.9562       12.3537       11.4352       10.0028       8.63303       6.90656       5.51656       4.32588       3.09161       2.22633       1.53866       1.01115      0.643068      0.388881      0.228447
  17  23 4115.0863    1.1643  9.4760 10.8800 -0.0035  0.1257   0.0152   0.3711    0.0391   0.0000   442.2205       12.1955       21.6211       12.4550       12.8385      -5.23964       12.9137      -15.8435      -1.67746       3.21486      0.158826      -2.46793       1.45649       1.79809      -1.78797      -1.43930       1.51106      0.363405       11.1892       14.5955       15.9782       16.5179       15.3804       14.4859       12.6229       10.9847       8.70753       7.02716       5.42378       3.96889       2.85403       1.94267       1.30652      0.832239      0.482631      0.288965
  17  25 4400.0441    0.7344 11.8179 10.6805 -0.0057  0.2041   0.0135   0.5931    0.0345   0.0000   449.8132       4.64780       8.00335       17.7336       18.5348      -31.2383      -67.6181       1.08617       3.79418      -1.43264      -17.2328       7.74940     -0.780087      -3.45799       3.26067       1.83217      -1.41209      0.366919       17.2153       23.7605       24.9559       25.6661       24.8050       23.1845       20.3931       17.4898       14.2203       11.3928       8.68450       6.55844       4.69797       3.31122       2.16021       1.38793      0.798089      0.464855
  17  26 4543.0638    0.5621 14.3644 10.5791 -0.0121  0.3101   0.0114   0.8272    0.0292   0.0000   397.7735       54.0876       68.3165       29.0683       31.1591      -63.2457      -3.07723       68.1897       5.08148       22.4629       18.3836      -7.48578      -4.94758       1.83952      -5.67561       1.83696       1.03115      -2.00183       25.7561       35.7375       37.3505       39.0244       36.4593       35.1043       30.2230       26.6278       21.4064       17.5636       13.3491       10.0866       7.21144       5.05988       3.29999       2.15436       1.23347      0.720631
  18   8 1992.8125    0.5948  0.4972 10.2120 -0.0089  0.0291   0.0195   0.0493    0.0549   0.0000   438.3028      -2.36825       9.32440       3.75041      -4.32897     -0.162446       3.67328      0.561470     -0.386386       1.29736      0.181273      0.510929     -0.535740     -0.355540      0.139865     0.0233319    -0.0811445     0.0529016       3.39069       5.02602       5.07946       5.03248       4.39978       3.88212       3.40175       2.98717       2.59722       2.10580       1.61220       1.12485      0.726576      0.465740      0.266663      0.158260      0.104613     0.0582413
  18   9 2143.7243    0.8071  0.5775 10.5359 -0.0063  0.0213   0.0252   0.0537    0.0603   0.0000   435.8771      -3.17980       15.4138     -0.168593       1.14601       4.71661       1.21961      -3.29900      0.249769      -2.72570     -0.425861      0.527967     0.0418085      0.161863     0.0587551     -0.275150      0.162184    -0.0988610       1.85521       2.47161       2.58438       2.59875       2.49571       2.31699       2.03269       1.82447       1.53804       1.22969      0.910748      0.749736      0.487503      0.352615      0.215458      0.146363     0.0986427     0.0588716
  18  11 2436.8883    1.4571  0.8174 11.6417 -0.0065  0.0260   0.0389   0.0626    0.0855   0.0000   439.2104     -0.825356       11.8967      -7.88656      -5.99312       2.30881      0.126967       1.92107       1.13397      -2.58076      0.755211       1.12556      0.600751     -0.481713    -0.0734433    -0.0596165     -0.203431      0.125935       2.11179       2.81874       2.95412       3.13049       2.92189       2.57166       2.51787       2.06214       1.77589       1.40043       1.06261      0.837211      0.581487      0.406179      0.268784      0.178335      0.110656     0.0681307
  18  12 2580.8428    1.9571  0.9291 12.0007 -0.0050  0.0260   0.0474   0.0687    0.0795   0.0000   441.1026       5.58302       11.7503      -5.50829      0.914782      -4.22920       1.88832      0.552547     -0.544460     -0.574211      0.768490      0.445649      0.103872      0.149060    -0.0159600      0.103102     -0.185353    -0.0610501       2.09126       2.93523       2.98526       3.14348       3.05860       2.66708       2.59480       2.06180       1.74296       1.44428       1.05716      0.846111      0.585576      0.408235      0.273655      0.183285      0.113931     0.0675764
  18  14 2868.6929    3.0126  0.8446 12.9033 -0.0029  0.0245   0.0743   0.0616    0.0783   0.0000   440.2243     -0.224014       13.6659       3.71450     -0.491651     -0.704881      -2.42092     -0.464430       1.10247      -4.52062       1.52727     -0.438758     -0.166868     -0.368290     -0.249830      0.241379    -0.0270606     -0.154576       2.08645       2.60686       2.91611       2.94866       2.83693       2.60354       2.44782       2.03311       1.63800       1.29800      0.994847      0.728223      0.553906      0.410014      0.270933      0.183410      0.105431     0.0664122
  18  15 3012.1301    3.5763  0.8460 13.5197 -0.0028  0.0257   0.0905   0.0630    0.0725   0.0000   442.1703       8.54253       12.9567      -6.65836       3.23925     -0.693952      -1.65566      -3.09166      0.605473      0.403062     -0.105366     0.0992766     -0.228626     -0.696411      0.157561     -0.112465     0.0730301     -0.162615       2.05159       2.89956       3.11134       3.03600       3.08153       2.63465       2.53609       2.11413       1.72349       1.37161       1.04689      0.815036      0.551987      0.421970      0.256408      0.176251      0.110072     0.0634152
  18  16 3154.9047    3.8137  0.8338 13.6803  0.0009  0.0254   0.0975   0.0618    0.0791   0.0000   439.7115       10.2597       11.3954      -2.16263     -0.194215      -1.04331      -1.48466      -5.17635      -2.43203      -1.75332       1.39883    0.00740527     -0.791654     -0.884099     0.0409391      0.257076    -0.0331887    -0.0528601       2.23212       2.83480       3.16979       3.14435       2.90854       2.69805       2.37474       2.16061       1.79315       1.38340       1.09394      0.804144      0.571043      0.404205      0.261257      0.177081      0.103748     0.0640645
  18  17 3297.4123    3.3667  1.4069 13.3206 -0.0005  0.0337   0.0725   0.0915    0.1002   0.0000   439.6602       4.72897       16.7499      -4.49436      0.332720      -2.21656     0.0304022      -3.35476      0.161269      -1.50498       1.96649     -0.117978     -0.582902     -0.586555     -0.405086      0.490232  -0.000247396    -0.0896621       2.85456       3.91866       4.14111       4.09646       4.02688       3.54153       3.31018       2.81005       2.32344       1.92244       1.50407       1.09199      0.777415      0.534070      0.363521      0.239050      0.142381     0.0884538
  18  18 3440.0435    2.8565  2.0826 12.6666 -0.0009  0.0441   0.0577   0.1128    0.0993   0.0000   440.1100       15.8700       3.69882   0.000588262      -1.65539      -5.16256      -5.39192      -10.0039     -0.264924      -2.75977       1.87025      0.542802      0.660076      -1.11421     -0.705618    -0.0629756      0.313025     -0.169425       3.83161       4.98430       5.27146       5.37655       5.27735       4.87648       4.37869       3.77176       3.01356       2.53903       1.92299       1.43340       1.06603      0.744360      0.498641      0.329103      0.205813      0.125689
  18  19 3582.6612    2.4695  3.0251 12.0120 -0.0041  0.0530   0.0404   0.1480    0.0941   0.0000   432.4277       9.39597       1.53631      -6.34137       5.18297       6.26418      -5.73390      -5.24054       2.02685       6.00574      -2.12658      -6.28540      0.986726       1.44401     -0.888582      0.437107      0.177905      0.144435       4.48682       6.12003       6.35296       6.42707       6.21704       5.82772       5.21295       4.56071       3.74417       3.05181       2.36249       1.79403       1.28892      0.887153      0.597949      0.387883      0.235686      0.145174
  18  20 3725.3147    1.9478  4.3278 11.7805 -0.0019  0.0673   0.0283   0.1904    0.0570   0.0000   432.8849       31.3477       17.4545      -20.7968      -15.4523      -2.44004       3.85048      -6.66489      -5.58931     -0.764029     -0.446672       1.21439      -2.81399       1.86130     -0.166933    0.00879568    -0.0608038    -0.0557606       5.74774       7.24871       8.07376       8.31591       7.66533       7.42687       6.79614       5.61467       4.70140       3.85068       2.90501       2.23236       1.63210       1.15866      0.806945      0.524268      0.303968      0.190897
  18  21 3868.2414    1.6245  5.9467 11.2769 -0.0011  0.0825   0.0208   0.2340    0.0485   0.0000   434.6663       9.70808       8.84942     -0.179517      -18.5766      -1.75869      0.731208      -19.0239       5.18320       4.64908       4.38269      -5.40936     -0.229057      0.640956     -0.401712    -0.0877615      0.706123      0.135672       6.80626       9.12363       9.60235       10.0834       9.73796       9.09131       8.01315       7.01098       5.72725       4.77383       3.61756       2.78934       1.97548       1.40330      0.966651      0.631297      0.379372      0.234140
  18  22 4010.9787    1.3383  7.6706 10.9953 -0.0028  0.1018   0.0165   0.2820    0.0415   0.0000   430.1090       21.0865       35.9803       2.53578      -33.3982      -11.7471     -0.988409      -6.70637      -6.60272      -6.70439      -5.44768     -0.394690       4.08872      -1.56885    -0.0404559       1.21789     -0.365956     -0.302690       8.67926       11.2629       12.2938       12.5997       12.1881       11.3366       10.2776       8.56311       7.35362       5.76178       4.49500       3.39908       2.51148       1.79058       1.19259      0.796144      0.482751      0.290452
  18  23 4154.1856    1.0549  9.2073 10.8630 -0.0011  0.1283   0.0145   0.3704    0.0371   0.0000   432.0962       34.5894       17.9281      -12.1878      -20.5616       9.21753      -18.0936      -24.4726       9.01275      -3.98018       1.07453      -4.94340      0.664342       2.38449       2.26148     -0.817571      0.611721     -0.124548       10.7456       13.8637       15.2228       15.4318       14.7899       14.0497       12.6681       10.8128       9.18108       7.38270       5.70649       4.37038       3.16613       2.25919       1.54133      0.991796      0.612409      0.374306
  18  24 4296.9249    0.8978 11.9846 10.6798 -0.0012  0.1725   0.0131   0.4996    0.0353   0.0000   461.2320       10.5707       20.6278      -3.07881      -4.12243       5.17231      -28.8301       14.3291       29.6979      -11.4020      -4.36902      -2.92985      -3.43218     -0.742490     0.0667791     -0.958287     -0.654538     0.0274688       14.4016       18.5375       20.3243       20.6841       20.1444       18.5301       16.8576       14.5737       12.3264       9.90781       7.85025       5.85338       4.30815       3.04196       2.05445       1.34206      0.839552      0.507324
  19   7 1867.3190    0.4147  0.3692 10.0525  0.0006  0.0203   0.0155   0.0378    0.0427   0.0000   438.0842      -2.43636       13.7732       1.49147      -2.49626     0.0557757      -1.30942      -3.58708       2.03187      0.659356     -0.177115      0.203501      0.381175    0.00851251      0.143919     0.0400629      0.116982     -0.118518       1.88258       1.99513       2.32939       2.58178       2.30178       1.93605       2.07045       1.82327       1.48759       1.17447       1.01144      0.716167      0.541390      0.368556      0.246339      0.160413      0.112801     0.0726975
  19   8 2021.7619    0.6443  0.5089 10.1703 -0.0097  0.0219   0.0204   0.0440    0.0582   0.0000   436.0165      -1.60831       12.5561      -2.32641      -5.70243      -2.21758      -3.00681      -1.19556      -1.75613      -3.54974      0.695321      0.603901     -0.598394    -0.0880689     0.0105606    -0.0791274     0.0835860     -0.105504       2.10434       2.86650       2.58584       2.36342       2.26106       2.77504       2.85922       2.37809       1.61176       1.22926      0.788707      0.741225      0.647089      0.539795      0.389761      0.257159      0.155716     0.0955875
  19   9 2173.7106    0.8483  0.6444 10.6477 -0.0045  0.0216   0.0251   0.0564    0.0593   0.0000   437.0805       1.69550       15.9320      0.676483      -2.57366       5.47547      0.631877       1.90140     -0.990611       1.48374       1.01527      0.727994      0.471271     -0.313330     -0.873390      0.361971    -0.0514251     -0.107475       1.82457       2.34633       2.48553       2.66919       2.66178       2.25887       2.02539       1.80821       1.45347       1.29028      0.948050      0.710123      0.507146      0.373261      0.265939      0.157824      0.105606     0.0639747
  19  10 2322.3401    1.1521  0.7924 11.2751 -0.0028  0.0245   0.0304   0.0638    0.0650   0.0000   442.6182      -1.13044       12.1664       1.68350    -0.0549526      -1.32270       3.24724      0.408011      -3.71422      0.650806       1.28986     -0.334784     -0.642535      0.126531     -0.645919     -0.322217     0.0753662     -0.211708       2.14222       2.75326       2.80648       2.89458       3.03096       2.78703       2.42456       2.04707       1.69091       1.38426       1.06835      0.796729      0.585968      0.442399      0.304806      0.199140      0.132263     0.0848669
  19  11 2468.0864    1.5630  0.9172 11.6226  0.0017  0.0285   0.0380   0.0646    0.0926   0.0000   437.6772     -0.405922       16.4742      -3.06434       3.21120      -2.13397      -3.32883      -3.10983       2.50755      -1.71718       1.08466       1.12249     -0.133611      -1.05823     -0.321065      0.343809     0.0443008    -0.0338776       2.14243       3.04531       3.12345       3.20694       3.27933       2.90707       2.59490       2.31337       1.96058       1.57521       1.28690      0.892680      0.732612      0.464056      0.340564      0.233100      0.138595     0.0845572
  19  12 2613.0603    2.1026  0.9077 12.3967 -0.0023  0.0258   0.0528   0.0693    0.0783   0.0000   439.7208       5.49953       10.5025       4.02304       1.17315      -3.25307      0.801845      -4.92824      -1.82119     -0.125158     -0.331182      -1.90311     -0.766038      0.222971     -0.109168    -0.0517495     0.0425287     0.0683815       2.06399       2.90561       3.00219       3.35458       3.21924       2.82158       2.67980       2.09452       1.86485       1.37377       1.12770      0.769044      0.642971      0.431815      0.316976      0.210925      0.126678     0.0819527
  19  14 2902.5697    3.4492  0.7860 12.8995 -0.0006  0.0215   0.0829   0.0537    0.0825   0.0000   440.9763       5.12766       9.08044      -2.60883     -0.107516      0.585374      -2.96974      -1.09914      0.142774      -1.85435     0.0107770      0.178037       1.22020      0.252851     -0.561564     -0.345990      0.137772     -0.147126       1.74504       2.36683       2.57524       2.68011       2.60904       2.35758       2.09175       1.85146       1.47002       1.23884      0.907056      0.729005      0.521398      0.371003      0.251005      0.182057      0.104451     0.0664651
  19  15 3046.5981    3.6442  0.8864 13.2567 -0.0039  0.0242   0.0867   0.0602    0.0824   0.0000   440.4492       4.26031       11.4745     -0.216191       1.96557      -2.96719      -3.32558      -3.44119       1.21984      -2.15712      -3.64424      0.144981     -0.558304     -0.935786     -0.134369    -0.0714445     -0.236713    -0.0857851       1.97368       2.65378       2.76635       2.87270       2.82342       2.57034       2.33827       1.99535       1.71320       1.37196       1.12062      0.817377      0.618870      0.431377      0.286973      0.207254      0.123662     0.0837998
  19  16 3189.9414    3.6737  1.1546 13.5022 -0.0047  0.0309   0.0818   0.0761    0.0868   0.0000   436.5813       4.62587       11.1541       3.49898       3.79502      -1.65703       3.24130     -0.349020      -3.21533      0.788861      -1.99286      -1.51964     -0.271545     -0.571251      0.570158      0.455162     -0.146110     -0.350999       2.41958       3.25445       3.51370       3.35350       3.40763       3.22543       2.96589       2.58779       2.14226       1.77565       1.32470       1.02889      0.782758      0.580792      0.404036      0.267110      0.169084      0.109648
  19  17 3332.8591    3.1401  1.5956 13.4138 -0.0091  0.0378   0.0640   0.0990    0.0689   0.0000   436.6614       12.4975       12.1299       2.87932      -2.13942       3.15031       1.72896      -3.89294       4.85238       1.32731       1.67869      0.522057     0.0458539     -0.592998      0.120832     -0.410339    -0.0435160    0.00312662       3.01034       4.01378       4.25977       4.32354       4.14211       3.88957       3.66560       3.09165       2.64455       2.14742       1.74095       1.25638       1.00563      0.662297      0.478633      0.326537      0.201139      0.121567
  19  18 3476.2789    2.6526  2.0619 12.8106 -0.0023  0.0445   0.0499   0.1084    0.0759   0.0000   440.1796       4.06982       10.2384       2.71380       10.4653      -2.34336      -5.42958      -4.58057      -2.91571      -2.64669       4.05576       1.37072      -1.88178    -0.0796461     0.0764580      0.192917     0.0369689      0.131160       3.42408       4.73924       4.99807       5.11007       5.09121       4.56534       4.29059       3.67405       3.08224       2.44473       2.04077       1.51797       1.14081      0.779879      0.562200      0.366618      0.239851      0.147244
  19  19 3619.4008    2.3112  3.3671 11.9858 -0.0063  0.0556   0.0348   0.1465    0.0743   0.0000   437.1475       19.4607       15.6495       8.78304      -1.94947      -3.60844       5.47586       2.14393       1.16467      -8.14428      0.635175       1.08470     -0.310695     -0.146431      0.991014     -0.644481     -0.208381     0.0386888       4.43506       5.79267       6.36375       6.50557       6.27174       6.03045       5.51318       4.67281       3.83444       3.20094       2.54412       1.93598       1.45300       1.02490      0.726191      0.472858      0.314107      0.199061
  19  20 3762.6722    1.8831  4.5937 11.5612 -0.0047  0.0672   0.0256   0.1841    0.0598   0.0000   430.7792       3.59974       29.5868      -6.36308       1.77583      -12.9397      -21.7679      -3.25583       9.90135      -3.00794      -1.45590       1.64643      0.820954      -1.77049      -1.12715      0.993285     -0.136704     -0.360529       5.52557       7.23434       7.91572       7.91314       8.07950       7.31086       6.77607       5.75113       4.80530       3.92939       3.07090       2.37276       1.77579       1.25478      0.878314      0.574453      0.386324      0.239423
  19  21 3905.9254    1.5287  6.2872 11.2264 -0.0042  0.0837   0.0191   0.2373    0.0462   0.0000   451.7580       4.37444       14.7036      -12.9333      -1.04855      -4.82277       15.6245      -2.60969      -3.09058      -11.5696       3.01497      0.129141      -1.05871      0.126681      0.512656      -1.10363      0.704727    -0.0875469       6.86071       8.93192       9.82427       10.0271       9.74890       9.20325       8.15298       7.27656       6.00239       4.87453       3.85070       2.95440       2.20391       1.58210       1.09848      0.733473      0.474545      0.290417
  19  22 4049.1026    1.2836  8.4428 10.8423 -0.0029  0.1063   0.0149   0.2982    0.0406   0.0000   432.2020       4.12999       31.6305      -10.0653       19.7797      -32.5758       11.8827      -5.53501       4.45392       4.62005       9.55926       4.90739    -0.0371449      -1.61980       3.09334     -0.150440      0.280089    0.00126109       8.45905       11.1565       12.2726       12.6409       12.3433       11.5872       10.3279       9.08734       7.39731       6.22009       4.80791       3.79419       2.71085       2.02777       1.40451      0.928955      0.599098      0.373310
  19  23 4192.3170    1.0225 10.3030 10.7562 -0.0008  0.1348   0.0130   0.3935    0.0345   0.0000   445.2050       18.6508       4.35258      -7.35600      -3.48547       14.7557       10.2435      -30.4858       4.78312       12.2501      -2.89637      -9.14731       6.93138       1.91265     -0.112235      0.481046     -0.856463      0.511347       10.7053       14.3738       15.1884       15.8773       15.4491       14.7424       13.0395       11.5952       9.57715       7.95635       6.17924       4.85679       3.55751       2.62302       1.80154       1.21971      0.768117      0.480942
  19  24 4336.1622    0.8129 12.0830 10.7137 -0.0023  0.1783   0.0123   0.5216    0.0320   0.0000   467.0499       11.9249       50.2582      -24.1651      -1.15254       26.4534       4.50811      -2.01082      -8.04414      -15.9181      -8.03374       6.41256      -1.76819     -0.915270       1.35520       1.06601      0.641360      0.772890       14.2331       18.1907       20.6804       20.4516       20.0182       19.1072       16.9509       14.9658       12.6933       10.6854       8.32615       6.38871       4.74783       3.48265       2.40025       1.63488       1.00420      0.630038
  20   6 1734.1893    0.3097  0.2646  9.9196 -0.0121  0.0198   0.0143   0.0335    0.0359   0.0000   439.5831      -1.25562       14.4952      -1.50289      0.498409       1.24110       1.23221       4.19380     -0.537184       1.02880       1.28470      0.552089      0.502185      0.287240      0.215100      0.134586    -0.0622355     0.0393908       1.74707       2.55982       2.62171       3.14251       2.72923       2.63853       2.18618       1.89303       1.46244       1.19798      0.992995      0.619913      0.496727      0.313971      0.265636      0.159986      0.115086     0.0607281
  20   7 1893.9132    0.4879  0.3543  9.9796 -0.0045  0.0209   0.0184   0.0386    0.0437   0.0000   439.5789     0.0349174       17.6428      0.945820       1.58883     -0.919555      -1.64435     -0.696975      0.194215      0.927319     -0.219664     0.0778818      0.244784     -0.346618     0.0177072    -0.0201772    -0.0301782    -0.0643273       2.31003       2.98721       2.91376       2.46835       1.75863       1.69490       1.73429       1.88173       1.91496       1.70141       1.42907       1.12059      0.811418      0.542956      0.356370      0.196546      0.118390     0.0688366
  20   9 2203.1716    0.9113  0.7421 10.6824  0.0006  0.0226   0.0236   0.0583    0.0682   0.0000   438.9833     -0.817150       12.0637       3.83471      -3.93704       3.39882      0.300342      -1.93348     -0.211220      -1.82902      0.405256     -0.571148     -0.609445      0.368077     -0.503276      0.114231      0.326597    -0.0779873       1.75694       2.31750       2.51908       2.59579       2.53840       2.16023       2.20654       1.75407       1.59681       1.32126       1.03702      0.791602      0.591372      0.420683      0.309936      0.201923      0.136246     0.0815834
  20  10 2352.3849    1.2714  0.8544 11.1804 -0.0035  0.0245   0.0307   0.0625    0.0717   0.0000   436.7407       1.88952       14.8732      0.264855      -3.52901      -2.32340       4.11736       3.83533       4.03517       1.44402     -0.910960     -0.379708     -0.515320      0.446720     -0.176012     -0.248138     -0.140751      0.124026       1.87973       2.51791       2.79424       2.80349       2.66969       2.50234       2.31791       1.98522       1.72688       1.51725       1.09061      0.900308      0.679512      0.477014      0.312148      0.227917      0.144540     0.0909903
  20  11 2498.9791    1.6514  0.8704 11.8068 -0.0088  0.0256   0.0408   0.0605    0.0800   0.0000   437.8241      -1.65215       10.5226      -7.52503      -2.54399      -5.71549       4.58157       4.00461      -3.07364       1.92764      0.237291     -0.174510      0.131567      0.314363     -0.176168      0.510430     0.0838846     0.0903925       1.97813       2.70390       2.88011       2.73131       2.80948       2.70618       2.47576       2.26671       1.80849       1.59520       1.17815      0.880273      0.736646      0.510519      0.378489      0.263148      0.177816      0.103396
  20  12 2644.8343    2.1734  0.8286 12.6076 -0.0057  0.0247   0.0561   0.0610    0.0768   0.0000   440.7655     -0.983779       12.8424     -0.561153       3.88411      -3.43834      -2.58675      -3.02097       3.57647      -3.65248      -1.78439    -0.0763293     -0.474232    -0.0198999     -0.278516      0.484076   0.000312336     -0.133411       1.96934       2.68734       2.94804       2.95937       3.08781       2.70106       2.50484       2.11228       1.76192       1.48730       1.05487      0.868489      0.634132      0.484296      0.337736      0.220085      0.146848      0.101572
  20  13 2790.7670    2.8988  0.7252 12.9329 -0.0039  0.0235   0.0732   0.0515    0.0714   0.0000   441.3458       1.98995       14.9381       4.33105      -4.09442      -1.95323       1.05989    -0.0197791      -2.86864     -0.540445     -0.217187      -1.63357      0.569180     -0.638947     -0.572317      0.274034     -0.152598    -0.0129966       1.71816       2.26587       2.47022       2.28505       2.68987       2.25025       2.06080       1.88696       1.47659       1.26108      0.960033      0.729067      0.581226      0.419434      0.306564      0.210295      0.137799     0.0876710
  20  14 2935.9431    3.5343  0.7582 13.4120  0.0021  0.0214   0.0888   0.0560    0.0692   0.0000   435.0197      0.537866       22.0415       2.61765      -2.33460      -1.73594       2.11364    -0.0318356      0.677053      -2.15937       1.52964      0.337571      0.166237      0.481314    -0.0803457    -0.0367983      0.100007    -0.0546243       1.67644       2.20037       2.32140       2.40718       2.44979       2.33536       1.93820       1.73979       1.47733       1.19226      0.993434      0.744507      0.542333      0.408477      0.274531      0.205093      0.131256     0.0808710
  20  15 3080.5460    3.8285  0.7936 13.4678  0.0027  0.0221   0.0935   0.0575    0.0764   0.0000   439.0590       6.37068       12.2360       4.63003      0.464623      -6.63986      -2.50806     -0.568849      -2.98286       1.85637      0.177040     -0.405763     -0.534571      0.507168      0.903672      0.154815     0.0407586    -0.0576388       1.77581       2.31268       2.35762       2.53200       2.55499       2.40925       2.13782       1.77060       1.55400       1.27266       1.06182      0.833331      0.576598      0.423129      0.306010      0.198409      0.144092     0.0914960
  20  16 3224.4529    3.6584  1.1230 13.5928  0.0006  0.0280   0.0803   0.0774    0.0756   0.0000   437.1224       4.75192       15.8005      -2.66892     -0.854877       4.11351     -0.612110     -0.728262      -3.32146       3.27011       2.17946      -1.09404     -0.528303     -0.193403     -0.297040     -0.119802     0.0904590   -0.00365586       2.14457       2.91735       3.03325       3.06807       3.06648       2.80128       2.73526       2.18899       2.05445       1.59748       1.36839       1.02834      0.778609      0.551238      0.378167      0.269731      0.175777      0.114790
  20  17 3368.1166    3.2250  1.6475 13.1518 -0.0011  0.0351   0.0596   0.0972    0.0630   0.0000   441.6706       10.7754       1.77247       1.74393       6.37503      -5.82857     -0.237877     -0.747895       2.27185      0.183957      -1.11527       1.53141      -2.23762     -0.843057      0.587967     -0.344452     -0.210634     -0.104703       2.63124       3.44008       3.77757       3.86469       3.84992       3.57996       3.19159       2.83636       2.46790       1.95346       1.56657       1.20262      0.921104      0.672803      0.490885      0.337735      0.217829      0.134892
  20  18 3511.9820    2.5052  2.5183 12.6032 -0.0040  0.0467   0.0412   0.1191    0.0596   0.0000   444.6212       18.9694       13.0579     -0.161397      -2.29117       6.11738       11.3406      -5.81609      -8.08885     -0.758865       2.21180       3.49068    -0.0181632      -1.52757      0.516197      0.655325     -0.362915    -0.0545269       3.56348       4.50891       5.12568       5.25612       5.16832       4.72203       4.47533       3.87525       3.23347       2.71282       2.13699       1.66030       1.25355      0.931420      0.655882      0.463178      0.293835      0.186782
  20  19 3655.7470    2.1921  3.7241 11.9004  0.0048  0.0567   0.0306   0.1532    0.0606   0.0000   441.5077       9.87052       12.7786      -6.52762       6.45975      -6.81799      -5.55108      -1.17906     -0.970381      -1.56836       1.00517     -0.329190      -1.59093      -1.68643     0.0326141      0.141868     0.0894725     0.0220952       4.44221       5.59044       6.42449       6.41668       6.34807       6.07540       5.33848       4.74617       4.06478       3.33313       2.69706       2.03508       1.59696       1.15123      0.811125      0.556214      0.362413      0.240776
  20  20 3799.3840    1.7940  4.7926 11.4996  0.0010  0.0676   0.0239   0.1873    0.0550   0.0000   440.4432       13.7242       15.9492      -14.1887      -11.8088       1.48010      -10.8279       2.47643       9.80174      -2.38208       1.36547      -1.03344      0.615970     0.0982313      0.664387      -1.35542     -0.378444     -0.230278       5.26449       6.62899       7.37387       7.71036       7.40537       6.94287       6.51814       5.73339       4.79290       3.96141       3.24556       2.40487       1.90113       1.37470       1.00209      0.675899      0.449496      0.280423
  20  21 3943.0185    1.5133  7.0792 11.0475 -0.0018  0.0866   0.0168   0.2474    0.0417   0.0000   442.5108      -6.30401       19.7442       9.46754       5.04978      -27.1200      -12.1131       2.59122       9.33240       3.98263       3.80794      -4.78995      -1.87457      0.838108      0.777766      0.580015     -0.940244     -0.111190       6.58622       8.63919       9.72477       9.71266       9.47374       9.15394       8.12678       7.28773       6.13764       5.19851       4.13584       3.19427       2.41188       1.80164       1.22005      0.857254      0.554428      0.353677
  20  22 4086.7243    1.2279  8.9054 10.7948 -0.0018  0.1076   0.0136   0.3020    0.0367   0.0000   426.4122       16.5256       21.0293      -1.66546      -4.79895      -15.4003      -4.28821       12.2305     -0.293489      -5.14945       9.61314      0.586693      -3.77987      -1.87412     0.0383645      0.363826     -0.197478     -0.720078       8.08632       10.7355       11.7822       12.2712       11.7574       11.2565       10.2406       8.92604       7.76610       6.26722       5.14734       3.98726       3.01162       2.20163       1.56252       1.08136      0.685641      0.451212
  20  24 4374.7057    0.7614 12.5884 10.7201 -0.0011  0.1937   0.0115   0.5559    0.0287   0.0000   424.0460      -4.46313       46.6363      -10.8045      -15.4038      -2.20651       14.7245      -14.6955       11.1947      -12.5298      -17.9723       8.10273       5.07155      -2.05660      -1.06729      -2.08264      0.566903     -0.573411       14.4274       18.8788       21.4720       21.5642       21.3191       20.1022       18.3083       16.2155       13.6727       11.3591       9.32147       7.09654       5.44803       4.01389       2.85652       1.96753       1.25993      0.809101
  21   5 1589.2828    0.2171  0.2174  9.7791 -0.0029  0.0185   0.0125   0.0428    0.0321   0.0000   439.4639      -2.21722       17.1622     -0.126816      -2.43849    -0.0501174     -0.482692     -0.493288      0.747211      0.347525     -0.358975      0.422248     -0.259437      0.366332     -0.221787    -0.0413377      0.101423     0.0856609       1.69588       1.77373       2.20358       2.40017       2.18141       1.85928       1.93796       1.69244       1.41065       1.22260      0.947211      0.816654      0.594701      0.393739      0.265178      0.180432      0.117279     0.0862816
  21   7 1919.7738    0.5326  0.4164  9.9596 -0.0010  0.0170   0.0179   0.0395    0.0454   0.0000   440.6500       1.77573       11.9773       4.94774     0.0371363      -1.79665      0.711496       1.75209      0.142159       1.09597      -1.76415       1.26356     -0.456226      0.260024      0.156541      0.217508     0.0396826     0.0596193       1.50388       1.82507       2.05398       2.03261       1.75865       1.56496       1.61091       1.50674       1.40617       1.21660      0.958099      0.735629      0.540497      0.397363      0.281140      0.195694      0.121138     0.0744086
  21   8 2077.7062    0.6894  0.5692 10.3262 -0.0061  0.0239   0.0192   0.0451    0.0549   0.0000   440.8723       1.70605       16.4852     -0.848031       3.15468       4.11803      0.823378       3.29468     -0.674444      -1.52331      -1.89915     0.0670343     0.0323834     -0.615760      0.153547     0.0779159     -0.269909   -0.00135313       1.63018       1.99966       2.55612       2.37029       2.50745       2.26539       2.13216       1.85262       1.62150       1.39654       1.01902      0.808363      0.671243      0.431239      0.339275      0.233603      0.140166     0.0982355
  21   9 2231.8858    0.9768  0.7318 10.7850 -0.0048  0.0223   0.0251   0.0552    0.0676   0.0000   439.9497      -4.39642       16.6220      -2.08611      -4.94600       3.25129       2.06736      -2.24766     -0.836105      -2.42036      0.633012     -0.842548     -0.372369      0.713141    -0.0481464     -0.439101      0.292699      0.101990       1.60837       2.16260       2.34362       2.49806       2.48222       2.24818       2.09747       1.86128       1.48840       1.28879       1.01162      0.759011      0.611818      0.447177      0.313577      0.231114      0.154481      0.100212
  21  11 2529.3212    1.7749  0.8504 11.8730 -0.0037  0.0232   0.0415   0.0583    0.0702   0.0000   439.6670      0.735305       14.1803      -2.19803     -0.755481       3.28164      -3.88877      0.469908      0.267430       1.04674      -1.14480     0.0906956      -1.09714      0.214983     -0.103693     -0.286423     -0.193280      0.136379       1.73906       2.32246       2.45073       2.45867       2.46857       2.35212       2.13646       1.84283       1.68425       1.36272       1.21925      0.849204      0.695105      0.486185      0.363042      0.249634      0.159720      0.107667
  21  12 2676.1828    2.4238  0.8670 12.3400 -0.0028  0.0245   0.0571   0.0584    0.0904   0.0000   439.2911       1.28338       9.66915       4.79736      -6.69503      -1.15284       2.36379      -4.07785      -1.72644      -1.46093      0.568118      0.319142      -1.48913     -0.639563      0.322588      0.343427     -0.258130     -0.237947       1.74458       2.50787       2.42974       2.68078       2.44614       2.52512       2.16484       2.06989       1.65448       1.45372       1.13220      0.865093      0.717921      0.506713      0.373558      0.262667      0.166023      0.117133
  21  13 2822.9882    2.9070  0.8458 12.8445 -0.0021  0.0233   0.0687   0.0570    0.0878   0.0000   438.9106       4.20716       7.19513     -0.550770       3.77461      -3.07442      -3.30261      -4.19436      0.292572      -1.89601      0.287079      -1.02683     0.0326586      0.148900     -0.138288     -0.221908     0.0605602     0.0872007       1.65485       2.20979       2.37171       2.47469       2.37765       2.28663       2.08282       1.94425       1.55801       1.37654       1.06899      0.888527      0.668741      0.480825      0.352552      0.233331      0.162674      0.106994
  21  14 2968.9274    3.5251  0.8464 13.3607 -0.0021  0.0238   0.0821   0.0600    0.0699   0.0000   439.7657       5.91427       11.6404       1.12911      -4.21473      -1.31506      -1.41106     -0.823825      0.636970   -0.00202388      0.364489     -0.249695      0.409577     -0.275951      0.307974     -0.137556     -0.290476     0.0745016       1.98095       2.55689       2.55136       2.61834       2.51622       2.31006       2.29571       2.08427       1.76927       1.48675       1.21991      0.921433      0.682734      0.546466      0.404660      0.290210      0.194822      0.118180
  21  15 3113.9972    3.7877  0.9648 13.5357 -0.0017  0.0253   0.0833   0.0613    0.0761   0.0000   437.5852       4.40964       17.6790      -3.72547      -1.00052      -3.87839     0.0833150      -1.98326     -0.459274      0.219589      0.672012     -0.939933      0.374688     -0.361199      0.179178     -0.349044    -0.0278146    -0.0411751       1.81599       2.38187       2.55585       2.76123       2.60879       2.39645       2.30704       2.04627       1.74757       1.46076       1.21269      0.905331      0.740127      0.529209      0.375149      0.261553      0.183761      0.114585
  21  16 3258.6006    3.6213  1.2871 13.5404 -0.0008  0.0308   0.0730   0.0814    0.0709   0.0000   442.0080       11.2454       10.0804      -4.47881       4.26846      -2.10730      -6.33362     -0.580556      -1.95245      -1.43062      0.268825       1.81342      -1.04766      -1.05408     -0.139313    0.00942387    -0.0254681      0.334686       2.25647       3.03562       3.01110       3.28394       3.15272       3.03137       2.83668       2.57352       2.16451       1.77611       1.37749       1.14407      0.851942      0.672500      0.478764      0.350632      0.238276      0.153906
  21  17 3402.9711    3.0278  1.7567 13.0795 -0.0007  0.0372   0.0537   0.0961    0.0599   0.0000   440.2206     0.0535781       15.4984      -2.15272     -0.358559      -3.08345       2.49040      -2.03560      -5.03319      -3.24176     -0.873891      -1.88467      0.398688    -0.0992163       1.54183     -0.285955     0.0439969      0.214375       2.70655       3.60690       3.84823       3.97364       3.92513       3.74861       3.53398       3.11993       2.59488       2.07276       1.75977       1.32747       1.09036      0.787939      0.570499      0.396351      0.269254      0.178017
  21  18 3547.2989    2.4065  2.6511 12.5942 -0.0039  0.0484   0.0370   0.1243    0.0495   0.0000   440.8750     -0.361545       6.81811       5.75426      0.668731      -11.9199       3.37737       5.17147     0.0724896      -2.10214       1.06537      -3.22841       1.25112      -1.27521     -0.651928     -0.702877      0.515166      0.261960       3.27192       4.67640       4.95510       5.30987       5.03577       4.93200       4.40216       3.98271       3.37420       2.80811       2.25678       1.78700       1.35554       1.03204      0.751068      0.513932      0.346345      0.220189
  21  19 3691.3606    2.0133  4.0084 11.9294 -0.0030  0.0587   0.0274   0.1635    0.0506   0.0000   424.3321       12.3664       18.5742      -5.65980     -0.562215      -8.79341     -0.625851      -4.64768     -0.988045       6.23762       2.67461      -3.22309      -3.06627       2.33551      0.980681     -0.502682     -0.788072      0.463869       4.35682       5.56881       6.01705       6.44260       6.02656       6.00961       5.33875       4.92204       4.11495       3.59144       2.79568       2.24483       1.71631       1.28748      0.949083      0.655271      0.440198      0.288940
  21  20 3835.7106    1.7014  5.8990 11.2949 -0.0007  0.0763   0.0198   0.2074    0.0457   0.0000   432.0610       10.9613       24.6797     -0.810100       1.91988       30.6301       3.23476      -11.6852      0.173014      -4.41488      -3.17314      -2.16023      0.569756     -0.136144      -1.28635      -2.52185     0.0721967      0.513387       5.33627       7.38590       7.82832       8.29956       7.87823       7.80282       7.02111       6.33332       5.38777       4.43752       3.62257       2.85795       2.21059       1.63410       1.18222      0.834044      0.553913      0.363854
  21  21 3979.7999    1.3825  7.6169 11.0098 -0.0007  0.0910   0.0151   0.2601    0.0377   0.0000   435.2587       11.4699       33.2955      -4.04129       3.46955       1.53931      -9.98375      -12.2663       10.8256      -7.64035     -0.350809       1.01027     -0.639933      -1.46290     0.0330266     -0.379451     -0.633610     -0.183711       6.66278       8.69227       9.70631       10.1182       9.73424       9.47725       8.46134       7.56885       6.54369       5.45609       4.40237       3.49726       2.69108       1.98028       1.45513       1.01548      0.663496      0.453191
  21  22 4123.9296    1.1048  9.4240 10.8663 -0.0006  0.1163   0.0132   0.3390    0.0332   0.0000   444.7629       9.03909      0.699350       6.20243      -3.34499      -3.34222       9.26735      -1.35688      0.729225      -6.15256      -7.61197      -5.43721       1.10020       5.16139      0.653401     0.0471707      0.406741      0.182570       8.47401       11.0651       12.1127       12.3931       12.3023       11.8868       10.8622       9.54837       8.37613       6.99200       5.69857       4.46919       3.43317       2.60022       1.87965       1.30858      0.886610      0.578859
  21  23 4268.1377    0.9073 11.3166 10.7699 -0.0021  0.1526   0.0119   0.4432    0.0299   0.0000   441.8625       32.5203       17.8870      -7.25149       10.5424       5.09277      -11.1662      -5.17792       7.11242      -9.73461      -4.76432       13.0166       1.30594      -8.03581      -1.53650       1.50925       1.10005     -0.182879       10.6108       14.2804       15.5253       15.8478       16.4084       15.0122       14.1255       12.4522       10.5725       9.15231       7.28679       5.89636       4.50438       3.32660       2.41191       1.71512       1.12313      0.740094
  21  24 4412.4994    0.7104 12.5101 10.7124  0.0024  0.1990   0.0112   0.5619    0.0272   0.0000   451.5214       22.7798       48.0411       11.5721       1.66851      -29.4662      -1.91473       2.10868      -10.7222      -24.9828       7.05968       10.4355      0.644162      -11.1871      -4.91835       4.89969      0.445700      -1.27793       13.9563       18.2989       20.5859       20.9054       21.2220       19.9124       18.5282       16.2725       13.7106       11.8771       9.54959       7.51356       5.90121       4.35138       3.19589       2.28065       1.47099      0.992290
  21  25 4556.5742    0.5400 14.7490 10.5805 -0.0032  0.2874   0.0095   0.7766    0.0240   0.0000   453.3237       59.6102       2.21019      -10.6570      -2.89366      -18.9724       49.4799      -8.32347      -58.0619       12.7573       30.3271      -6.49301       9.63012       4.73913      -5.05397      -4.24220      0.880064       1.04016       19.9592       26.1047       29.6452       29.9076       30.0311       28.5633       26.3603       23.7588       20.0572       16.8071       13.8075       10.9481       8.45684       6.42494       4.63604       3.36693       2.13859       1.43900
  22   7 1945.0775    0.5263  0.4543 10.2213 -0.0082  0.0172   0.0168   0.0410    0.0430   0.0000   439.5429     -0.832913       16.7546       3.13723      -6.25503      -3.76040       1.95726      0.796808    -0.0216237     0.0838562     0.0265457       1.04482     -0.377559     -0.177688     -0.110604     -0.403752     -0.343708      0.160763       1.20764       1.57052       1.60528       1.73828       1.78268       1.69481       1.56635       1.36692       1.17188      0.969006      0.821785      0.650388      0.518757      0.377136      0.271346      0.202630      0.146823     0.0979599
  22   8 2104.7332    0.7351  0.6115 10.4496 -0.0019  0.0203   0.0193   0.0457    0.0542   0.0000   442.3041      0.630367       11.0599      -2.73537       3.49536     -0.439466       1.60321     -0.901055      -1.96940     -0.163250       1.14086      0.716596     -0.918031     -0.985175     -0.158663     0.0674989     0.0130878    -0.0565031       1.61953       2.01858       2.08080       2.09607       2.09991       2.07771       2.03859       1.67962       1.52530       1.18044       1.02243      0.785690      0.664981      0.473514      0.343286      0.242287      0.175939      0.123033
  22   9 2260.0092    1.0785  0.7909 10.8250 -0.0009  0.0216   0.0245   0.0538    0.0665   0.0000   436.8279     -0.180282       13.5124      -2.49779      -4.93637      -2.76376      0.864864     -0.386572     -0.889864      -2.54934       1.49036    -0.0963126      0.141846     0.0628266    -0.0892937      0.187228     -0.291881     -0.317374       1.52484       2.03350       2.20970       2.32500       2.28448       2.15477       2.06850       1.76483       1.54784       1.18376       1.08376      0.800010      0.627384      0.479741      0.356772      0.248131      0.173756      0.118915
  22  10 2410.7928    1.3653  0.9274 11.5811 -0.0068  0.0244   0.0324   0.0697    0.0718   0.0000   441.2854      -1.88667       10.1966      -1.51381     -0.838386     -0.680181       2.77504     -0.383029      -1.68632       2.71493      -1.39151       2.06255      -1.11164      0.471656     -0.236963     -0.932213   -0.00475900      0.127971       1.88034       2.53977       2.51687       2.51663       2.54136       2.38211       2.26657       2.18777       1.87927       1.56060       1.17713      0.924597      0.706586      0.603024      0.457471      0.350889      0.263057      0.166272
  22  11 2559.2568    1.9145  0.8468 12.0196 -0.0005  0.0227   0.0433   0.0539    0.0681   0.0000   440.1995      0.717075       15.3851      -2.21420       4.84743       2.15720     -0.297175      0.163036      -1.90253     -0.646425       2.04775     -0.809018    -0.0415059      0.479921     -0.232567     -0.385352      0.514025     0.0935541       1.56842       2.09268       2.25371       2.33299       2.37226       2.28496       2.05796       1.87634       1.56912       1.25827       1.08284      0.868922      0.627432      0.517385      0.367364      0.262026      0.176628      0.130946
  22  12 2707.1233    2.4658  0.7953 12.6891 -0.0086  0.0223   0.0595   0.0539    0.0707   0.0000   437.8103       3.07828       12.7440       2.35592      -1.59981       2.18925       2.97397      -2.93714       3.52272      0.940424      0.881776      -1.71268       1.25770      0.247711     -0.135053      0.130364     -0.178845     -0.210621       1.59994       2.12810       2.22249       2.36034       2.23573       2.12424       2.01441       1.86502       1.55832       1.33626       1.10220      0.861778      0.711869      0.474271      0.388560      0.260854      0.179037      0.123692
  22  13 2854.7804    3.0848  0.7055 13.1828 -0.0030  0.0209   0.0768   0.0495    0.0726   0.0000   440.2585       5.51020       13.7345     -0.667689     0.0119743      -3.73110     -0.446434     -0.728445       1.76567      -3.07011      0.901014      0.770964      0.819836     0.0878296      0.388913      0.351755     -0.221051    -0.0373501       1.49064       1.92235       2.04503       2.18279       2.07914       2.00954       1.98643       1.68311       1.44048       1.23888      0.958626      0.746607      0.597497      0.455240      0.361641      0.242864      0.169431      0.117101
  22  14 3001.4389    3.4996  0.8804 13.3326 -0.0072  0.0242   0.0790   0.0558    0.0780   0.0000   438.3204       6.91263       16.7025      -2.36683      -5.19114       3.26182      -2.70093      -5.64835      0.926661      0.102794       2.50424     -0.344531     -0.816545      0.512131     -0.640311      0.263207     -0.270442      0.164578       1.73953       2.11799       2.42918       2.42690       2.52783       2.31375       2.16416       1.91916       1.69586       1.39894       1.13999      0.904653      0.712088      0.534449      0.377398      0.287802      0.197645      0.132467
  22  15 3147.0446    3.7289  1.0130 13.6941 -0.0020  0.0252   0.0808   0.0673    0.0668   0.0000   439.4205       5.55514       16.0334     -0.137802      -5.77406      -3.45187       1.13822      -3.59804      -3.65867     -0.589018      0.600186      -1.07692      -1.02768      0.184631    -0.0746049     -0.303235     0.0863974     0.0209818       1.79813       2.42783       2.43673       2.56748       2.48257       2.54057       2.39405       2.09537       1.74407       1.45036       1.15742      0.947162      0.761228      0.570493      0.417182      0.299148      0.209088      0.145313
  22  16 3292.2557    3.4356  1.3262 13.3300 -0.0015  0.0301   0.0664   0.0767    0.0783   0.0000   439.2497       6.00194       10.0298      -2.75081       1.64153      -6.85654      -2.56589      -2.45327      -1.08011      -2.46938       1.80506     -0.475706      0.163289     -0.618290      0.515230    0.00621241    -0.0917822     -0.111338       2.33497       3.03357       3.13773       3.20622       3.32306       3.25185       3.00106       2.64236       2.17976       1.81887       1.45935       1.17316      0.905258      0.713449      0.517922      0.366116      0.262729      0.173818
  22  17 3437.2414    2.8056  2.0138 12.8457 -0.0052  0.0392   0.0460   0.0982    0.0561   0.0000   436.9866       6.18017       5.29361       1.00679       11.6886      -1.72854      -3.83760     -0.764304      -3.97005      -3.54467       3.83554       1.34822       1.46327      0.233366      -1.90668     -0.668518      0.196316     -0.132948       2.86312       3.67378       4.02002       4.01512       3.92503       3.74386       3.54026       3.30615       2.91256       2.35998       1.92692       1.53154       1.17819      0.944771      0.672958      0.499754      0.342591      0.232823
  22  18 3582.1206    2.2678  2.8696 12.5989 -0.0008  0.0488   0.0336   0.1323    0.0435   0.0000   438.6607       16.4940       11.1003      -2.80275      -2.72557       1.87182      -3.77931      0.518583      -5.07025      -3.79052       2.91438     0.0912592      -1.19604      -1.12618     -0.388472     -0.318909      0.210563    -0.0215306       3.30589       4.43315       4.81946       5.06476       4.92895       4.83502       4.34847       3.98141       3.39544       2.93941       2.36116       1.92492       1.48537       1.12120      0.826545      0.588284      0.400832      0.268116
  22  19 3727.0532    1.8429  4.1148 12.0283 -0.0025  0.0600   0.0249   0.1765    0.0410   0.0000   437.5547       12.3901       20.2710       3.62207       16.0589     -0.987527      -7.13679      -1.68850       4.50444       2.79653      -5.76084      -5.40617     -0.653430     -0.150395     0.0985253       1.18001      0.551514     -0.771262       4.15302       5.67724       6.12381       6.48243       6.21015       6.11666       5.53063       4.93492       4.26577       3.62668       3.02177       2.35078       1.80209       1.39179       1.01986      0.725084      0.496765      0.332585
  22  20 3871.7303    1.5713  5.8902 11.3846 -0.0012  0.0740   0.0186   0.2133    0.0404   0.0000   433.4666       17.1464       2.00706       9.20927      -3.10921      -7.38592       2.57093      -7.62766       12.1783      -1.18239     -0.673691       3.19102       1.20565     -0.523427      0.219833       1.54281      -1.26402     0.0268461       5.25600       6.72331       7.50005       7.79347       7.63162       7.38807       6.90127       6.05400       5.29747       4.50711       3.66325       2.84884       2.26533       1.73426       1.29167      0.910351      0.633460      0.424339
  22  21 4016.3100    1.2828  7.7056 11.0917 -0.0015  0.0946   0.0147   0.2725    0.0346   0.0000   430.5966       16.0930       30.1332      -8.66654       3.09241      -3.71936      -15.6039      -2.59149       9.07828      -13.9096       2.26262     0.0904940      -2.18347      0.692628      -1.21551       2.22884     -0.201440     -0.378134       6.56918       8.52127       9.78912       9.68960       9.96532       9.29260       8.62224       7.82571       6.71131       5.63572       4.68131       3.70445       2.90476       2.19110       1.61219       1.16582      0.781811      0.531388
  22  24 4450.4999    0.6529 13.4397 10.6906 -0.0049  0.2208   0.0101   0.6200    0.0254   0.0000   457.2935       28.9770       16.1121       13.9050       4.88016      -13.3357      -76.9211       17.7152      -12.4696       12.8415      -7.81098      -18.1831       3.87378      -3.05460      0.869822     -0.716828       1.05880      -1.62397       14.9939       19.8708       21.5051       23.2238       22.8454       22.0361       19.9524       17.9468       15.6342       13.2652       10.7126       8.79936       6.90119       5.11659       3.77967       2.75050       1.83564       1.24031
  23   6 1804.1924    0.3918  0.3026  9.9693 -0.0041  0.0177   0.0145   0.0313    0.0365   0.0000   439.0039       2.05389       19.4608     -0.829490      -3.51834      -1.43153       1.10746      -1.05533      0.346266     -0.689413      0.829539      0.129643     -0.126122      0.136659     -0.477314      0.179239     0.0681558      0.133989       1.39677       2.06845       2.34407       2.43548       2.41747       2.27356       2.03646       1.78288       1.31979       1.13276      0.822656      0.651092      0.504591      0.376433      0.284951      0.188677      0.129440     0.0942791
  23   7 1969.6174    0.5759  0.4713 10.1603 -0.0008  0.0197   0.0171   0.0394    0.0477   0.0000   439.4975      -3.27428       21.0607      0.294806       1.84221     -0.300411      0.219332      -1.03436      -1.82128      0.677609     -0.254933      0.411119     -0.552382     0.0795516      0.361661      0.408233      0.273537      0.172433       1.69155       2.20501       2.29817       2.19597       2.14155       2.01056       1.73686       1.62151       1.48594       1.41084       1.24846       1.01305      0.800442      0.606371      0.409369      0.272733      0.178800      0.112611
  23   8 2131.0924    0.7883  0.6331 10.5519 -0.0046  0.0210   0.0203   0.0463    0.0535   0.0000   439.5226     -0.224158       17.3531     -0.577935      -4.06193       3.01088       1.79449     -0.526950      -1.21559      -1.88082     -0.809777      0.223618      0.355764      -1.08817     -0.413345   -0.00611031     -0.105973     0.0825120       1.40722       2.05471       2.16811       2.35365       2.33873       2.20284       2.06439       1.76789       1.55327       1.20719       1.02029      0.736052      0.670563      0.451457      0.346469      0.242227      0.181310      0.118288
  23   9 2287.4537    1.1141  0.8233 10.9375 -0.0012  0.0215   0.0252   0.0557    0.0698   0.0000   440.4575       2.80260       16.4529       3.04496      -2.99297      -2.37730      0.464435       1.83812     -0.439504      -1.42027     -0.371109       1.41490      0.533947     -0.306216      0.138088      0.578403     -0.185051     0.0668890       1.46537       1.97816       2.04798       2.25669       2.12860       2.11513       1.94623       1.82954       1.46469       1.27233       1.04358      0.844211      0.652395      0.518984      0.360257      0.278177      0.195695      0.137900
  23  10 2439.1743    1.5350  0.9122 11.6302 -0.0029  0.0252   0.0328   0.0582    0.0742   0.0000   438.3403      -3.17011       16.0094       1.07655      -4.18340      -8.23123    -0.0220653      -1.10086     -0.924209     -0.732761      0.129140     -0.591700      0.641613     -0.116959     -0.178267     -0.237472      0.153480     -0.102081       1.87829       2.53442       2.73085       2.91229       2.89892       2.76638       2.54607       2.25646       1.78405       1.54429       1.26492       1.00721      0.779193      0.574583      0.451885      0.324828      0.216557      0.150921
  23  11 2588.6742    1.9981  0.8417 12.1888  0.0012  0.0231   0.0446   0.0539    0.0663   0.0000   438.2850       1.81799       14.9425      0.185271     -0.894567       1.22213    -0.0440560     -0.677637     0.0186270    -0.0337812     -0.113029      -2.66608     -0.332913    -0.0204287    -0.0453892    -0.0994022     0.0942446     0.0102497       1.73164       2.32069       2.43505       2.43147       2.33597       2.08708       1.99868       1.85764       1.74081       1.52428       1.29620       1.09543      0.840601      0.610451      0.444912      0.305142      0.210260      0.141498
  23  12 2737.6420    2.5747  0.8280 12.7229 -0.0021  0.0222   0.0587   0.0531    0.0659   0.0000   440.3894       3.74244       14.7997       3.13750     -0.904135      -2.88026      0.611105      -4.77260      0.433061     -0.631816     -0.112504       1.48649      0.752185      -1.71811     -0.902763      0.142569      0.427215    -0.0791797       1.72776       2.20613       2.48391       2.57841       2.55765       2.33687       2.28665       2.01527       1.63493       1.40881       1.15482      0.902013      0.736305      0.550884      0.387080      0.305051      0.203667      0.144042
  23  13 2886.0886    3.2386  0.7998 13.1640 -0.0016  0.0215   0.0731   0.0516    0.0772   0.0000   436.9326       3.12846       17.9186       3.15271     -0.830418      -5.34039      -1.12945     -0.115468      -1.96921      -2.39819     -0.777071      0.750870      0.254229      0.705209     -0.544211     -0.295689    -0.0616703    -0.0944180       1.39730       1.91588       1.98180       2.13443       2.16439       1.98115       1.87841       1.68836       1.52523       1.18627       1.04044      0.816433      0.648589      0.497832      0.374347      0.272629      0.175898      0.133926
  23  14 3033.5057    3.7579  0.7324 13.6457 -0.0023  0.0214   0.0884   0.0492    0.0751   0.0000   438.0596       3.32230       13.9191       1.31696      0.367463      -1.23089       1.16502     0.0273044     -0.591548     -0.292656       1.04179       1.83069    -0.0644273      0.650286      0.143527    -0.0704939    0.00784439   -0.00757768       1.61148       1.94268       2.05123       2.21838       2.32498       2.13840       1.95891       1.73985       1.46042       1.31415       1.03545      0.836678      0.661849      0.493218      0.361671      0.267462      0.198977      0.128572
  23  15 3179.7794    3.6499  1.0715 13.6235 -0.0009  0.0267   0.0769   0.0714    0.0749   0.0000   433.8674       5.63333       7.23333       7.21653      -1.19954      -3.74784       3.69159      -3.02114       1.45110      -1.98899       2.21479     -0.439682      0.510078    -0.0300081     -0.448044     -0.277212     0.0115187     0.0307071       1.95272       2.66151       2.79206       2.53156       2.78824       2.61932       2.57133       2.43084       2.04172       1.72109       1.25785      0.997515      0.814011      0.700372      0.525878      0.388785      0.254847      0.184788
  23  16 3325.5452    3.3504  1.4159 13.3173 -0.0021  0.0294   0.0625   0.0821    0.0653   0.0000   440.7832       5.42714       5.04768       2.49545       1.68241      -3.69586      -3.13085       2.54560      -1.27993       1.20880       1.05155      -1.80598     -0.136083     -0.334662     -0.188581    0.00199028     -0.392666      0.183193       2.04517       2.66656       2.85051       2.97954       3.10218       2.90013       2.64619       2.40815       2.10464       1.78041       1.44378       1.17381      0.896536      0.730088      0.522944      0.390092      0.263778      0.190415
  23  17 3471.3049    2.6982  2.2074 12.7429  0.0007  0.0395   0.0409   0.1051    0.0499   0.0000   438.7573       8.95567       6.57547       3.05095       10.1549      -4.80450       3.65131      -2.71708       2.05913     -0.490168       2.46649      0.456538      -1.11426     -0.895174      -1.12782      0.506511      0.388774     -0.257106       2.53976       3.57051       3.71662       3.94669       3.87887       3.78829       3.58187       3.19546       2.75092       2.30641       1.87759       1.53155       1.18528      0.924446      0.705050      0.507914      0.384034      0.253034
  23  18 3616.7216    2.1974  3.3075 12.2434 -0.0019  0.0500   0.0287   0.1325    0.0421   0.0000   441.5989       4.00556       15.5599       4.13464      -2.42138      -10.8365       3.46755       1.77059       4.24027      -1.14541      -1.07661      0.107060     -0.376469       1.33843     -0.258214      0.662990       1.36708      0.243040       3.28901       4.43172       4.96287       5.05069       4.92532       4.84627       4.40951       4.05051       3.53922       3.00176       2.54272       2.02438       1.60261       1.20771      0.914288      0.652783      0.459180      0.313855
  23  19 3761.9594    1.7995  4.8248 11.7718 -0.0012  0.0635   0.0219   0.1774    0.0393   0.0000   436.8742       6.91191       12.0814       16.6543       14.3830      -9.51291       4.38126      0.965307       1.96890      -4.90690      -5.74918     -0.603452     -0.840713      -2.43143       1.16316       1.45984     -0.302184     -0.951632       4.19818       5.58451       6.22925       6.45931       6.38612       6.22557       5.71112       5.08621       4.52249       3.81545       3.15487       2.54602       2.01096       1.54260       1.14911      0.836367      0.578033      0.397828
  23  20 3907.3461    1.5115  6.6862 11.2167 -0.0008  0.0769   0.0161   0.2194    0.0370   0.0000   434.8541       14.0930      -11.5288      -1.57200      -2.30532      -8.33881      -9.40256      -2.31365       6.09170      -4.71131       3.65375       1.94392      0.598163      -3.25832       1.58220     -0.309659      -1.45595      0.277572       5.11264       6.64986       7.50926       7.72642       7.83616       7.44653       6.90851       6.13442       5.46883       4.62922       3.85532       3.09557       2.47288       1.89456       1.37976       1.01744      0.710125      0.486866
  23  21 4052.5630    1.2329  8.6829 11.0535 -0.0011  0.1016   0.0140   0.2941    0.0322   0.0000   437.3729      0.654920       22.0340       2.58429       3.03740      -3.21469       10.4576      -7.90200      -1.78572       3.71069      -5.86310      -2.68769      -1.30443      0.967237      -2.48663     -0.393168       1.96304      -1.38942       6.70641       8.88394       9.85240       9.97000       10.2543       9.71718       8.88502       8.09748       7.29779       6.12361       5.10787       4.12996       3.21629       2.51842       1.86129       1.37299      0.946692      0.651596
  23  22 4197.2895    0.9606 10.0189 10.9511  0.0019  0.1319   0.0130   0.3829    0.0295   0.0000   424.1868       38.7156       26.0298      -21.7781      -1.29200      -3.87861       11.5402       2.95351      -9.01214      -23.0473      0.372390       2.16191     0.0512719      -1.28868     -0.303359      -1.72435    -0.0647168      0.706773       8.62615       11.3163       12.7680       12.9315       13.4968       12.5292       11.6651       10.6386       9.36507       7.96976       6.51094       5.23770       4.21720       3.28055       2.39138       1.77921       1.21934      0.855035
  23  23 4342.2669    0.7941 12.1007 10.8215 -0.0037  0.1727   0.0115   0.4992    0.0272   0.0000   434.8155     -0.858463       17.1439       20.1870       18.3578      -39.1896       9.62007       12.1175      -15.3421       8.31389      0.821897      -6.90473      -4.63480       7.17195      -4.55437      -3.88351       2.96914       1.29118       11.1031       14.9786       16.4453       17.1207       17.1580       16.4387       15.2084       13.7623       12.3105       10.1795       8.75883       6.99229       5.60087       4.27703       3.17026       2.33767       1.57914       1.10664
  23  24 4487.9413    0.6301 13.5568 10.6689  0.0001  0.2145   0.0100   0.6138    0.0245   0.0000   412.9378    -0.0992788       50.3908      -20.4510      -7.23377      -3.32676       20.3845      0.208948       11.9531       2.91091       10.0372      -4.99278       4.76527      -2.67269      0.762680      0.231697       1.08197       1.07662       14.3863       18.5153       20.8980       21.7287       21.6956       20.8762       19.4219       17.5117       15.4481       12.7364       10.8230       8.58366       6.87836       5.34176       3.98672       2.92167       2.04267       1.41570
  23  25 4632.6668    0.4722 14.3830 10.5155 -0.0059  0.2971   0.0090   0.7690    0.0230   0.0000   502.8686       25.7687      -15.7309       5.89461      -17.5499       11.7257       25.9670      -9.70568      -30.5276       28.8969       8.11580       8.51102      -2.02989      -2.43783       5.92426       3.71687      -4.04228      -3.77422       18.7397       25.5226       27.6907       29.6185       29.2011       28.4445       25.8314       23.9268       20.7220       17.7377       14.8495       11.9230       9.66252       7.25935       5.47795       4.06016       2.71077       1.88428
  24   6 1826.3150    0.3985  0.3232  9.9002 -0.0084  0.0156   0.0150   0.0352    0.0375   0.0000   439.7192     -0.774544       18.8917      0.658630    -0.0357923     -0.667717      -2.29247      0.686248      -1.05215      0.175002      0.993285      0.892039    -0.0708970      0.622639      0.258762     -0.293505     -0.191697     0.0679865       1.04513       1.35979       1.57678       1.48283       1.61499       1.49822       1.40895       1.30509       1.03113       1.03047      0.832070      0.637053      0.478857      0.365004      0.286266      0.235034      0.168389      0.120005
  24   7 1993.5451    0.6093  0.5773 10.1635 -0.0036  0.0200   0.0160   0.0445    0.0483   0.0000   437.9771      0.345123       18.7306       1.84785      -1.59320      -2.63505       1.20155      0.661034      0.529889     -0.923685      -2.45227      -1.44269     -0.227120      0.246470     -0.351423     -0.355120    -0.0132003      0.128007       1.20052       1.75171       1.78991       1.82982       1.91496       1.79737       1.77782       1.52209       1.36305       1.08726      0.946579      0.755443      0.608282      0.486924      0.337315      0.271487      0.175012      0.130959
  24   8 2156.7606    0.8441  0.6734 10.6297 -0.0030  0.0200   0.0207   0.0465    0.0552   0.0000   437.9112      -2.86759       14.7369      0.168011      -3.20596       3.54132      -2.38400     -0.718711       1.54569     0.0918207     -0.707833     -0.204815     0.0162882     -0.106021     -0.722975      0.415432      0.470683     -0.161719       1.39074       1.75577       1.94314       1.99095       1.96715       1.84805       1.72361       1.55031       1.38591       1.32912       1.07103      0.863772      0.669025      0.548848      0.422381      0.285184      0.208599      0.142470
  24   9 2314.3011    1.1751  0.7796 11.2503 -0.0025  0.0216   0.0268   0.0509    0.0575   0.0000   437.0654      -1.79625       13.4245      -3.36867    -0.0576299      -1.65131      0.472055      0.502913     -0.621467       1.43406    -0.0980780       1.40547     -0.654448      0.168937     -0.218771     -0.320692     0.0121891      0.196660       1.37525       1.87748       2.06214       2.08614       2.17840       1.99455       1.85360       1.76357       1.53574       1.29978       1.12063      0.834661      0.680082      0.552274      0.392933      0.304187      0.226873      0.151588
  24  10 2466.9969    1.6025  0.9760 11.7240 -0.0048  0.0239   0.0333   0.0623    0.0727   0.0000   438.7034       3.95124       18.0099     -0.760834      0.575070       2.05841     -0.809390       2.06852      0.147540       2.05486     -0.343848      -1.02835      0.137005      -1.02151     0.0395285     -0.658346     -0.203015     0.0549541       1.57142       2.04198       2.22841       2.31359       2.32385       2.19933       1.98418       1.92645       1.66949       1.50055       1.20860      0.995768      0.805562      0.593489      0.460761      0.349319      0.251529      0.174143
  24  11 2617.6877    2.1512  0.9250 12.2640  0.0002  0.0223   0.0447   0.0609    0.0710   0.0000   437.3536       3.15769       13.9029     -0.502407       3.04310      -3.05254      -1.34492      -1.67744      0.911176      0.298656       1.24826     -0.601586      -1.24999     -0.214133      0.131825     -0.220145      0.123156    -0.0921269       1.38337       1.87206       1.99539       2.00466       2.19437       2.00710       1.92803       1.62308       1.55951       1.26533       1.12075      0.844900      0.730758      0.513420      0.412470      0.304871      0.214759      0.149706
  24  12 2767.6813    2.7760  0.8125 12.6793 -0.0046  0.0209   0.0627   0.0534    0.0672   0.0000   439.5882      0.541246       16.3953       1.02169      -3.93829       2.52816      -1.26045      -1.76379    -0.0503588      -1.25629     -0.637616      0.561153      0.612145      0.726710     -0.520636     -0.504280     -0.278356     0.0627495       1.41873       1.85987       1.86324       1.99950       2.19702       1.95227       1.84153       1.58406       1.46666       1.28378       1.00316      0.849215      0.651341      0.527238      0.383868      0.282575      0.204406      0.141731
  24  13 2916.9525    3.3497  0.8255 13.2400 -0.0071  0.0218   0.0736   0.0511    0.0711   0.0000   440.1579       5.60964       13.7791      0.224508       2.21335      -2.19969      -2.25729      -1.07704       1.19189       2.66317     -0.952879      -2.87716      0.361226       1.53896      0.796777     -0.908144     0.0864745     -0.294470       1.45023       1.97147       2.06845       2.08737       2.18422       2.10688       2.03197       1.82073       1.52916       1.28073       1.09758      0.864651      0.686645      0.536323      0.420127      0.305990      0.215769      0.159339
  24  14 3065.0682    3.7281  0.7563 13.6116 -0.0058  0.0203   0.0854   0.0488    0.0716   0.0000   439.2844       9.21327       15.8723     -0.450892      0.252242      -1.48077       2.50581      -5.08748       1.32274     -0.187502     -0.368724     -0.785429      0.178569     0.0788607      -1.14127      0.503325      0.121835     0.0963937       1.31596       1.77376       1.86582       1.98481       1.88879       1.88356       1.76922       1.65792       1.45547       1.24252      0.977601      0.780618      0.658394      0.523353      0.384128      0.294860      0.204231      0.144246
  24  15 3212.0552    3.7134  1.0233 13.6584 -0.0075  0.0250   0.0780   0.0638    0.0763   0.0000   441.1112       1.47796       10.4737      -2.45482       1.94814      -7.11371       2.42853      0.820057      -1.91780     -0.493449       1.97677      -1.67358      -1.21376     -0.719530     -0.672475     -0.597700     -0.324960     -0.361389       1.60446       2.19002       2.38605       2.34424       2.49772       2.28492       2.10119       2.06557       1.64490       1.59073       1.25284       1.10572      0.826734      0.643730      0.479684      0.343378      0.254844      0.170877
  24  16 3358.4495    3.2866  1.5522 13.2679  0.0002  0.0351   0.0573   0.0849    0.0602   0.0000   440.7175      -1.05860       18.4973      -2.62184      -2.02866      -5.40353     -0.634572      -2.63215     -0.806422     -0.516613       2.46631      -4.06990      -1.11707     -0.592806     -0.247588     0.0715004      0.196053     -0.103289       2.76795       3.95097       4.71489       4.91876       4.98124       4.73982       4.12898       3.65480       3.00927       2.34195       1.85607       1.42961       1.07511      0.838889      0.610015      0.450218      0.311169      0.233338
  24  17 3504.8623    2.5777  2.6303 12.6452 -0.0022  0.0422   0.0352   0.1121    0.0427   0.0000   442.5037       8.01524       6.82749      -4.65187      -2.85556       2.30664      -1.87257      -7.58441       2.30829       3.05704      -3.12521       1.66637      0.946197      -1.45624    0.00805942      0.118554      0.622661     -0.183392       2.78850       3.70799       4.13435       4.25251       4.37698       4.18628       3.90231       3.39340       3.10797       2.50052       2.12961       1.72902       1.35403       1.07718      0.790816      0.604968      0.421005      0.294429
  24  18 3650.9394    2.1147  3.7041 12.0311 -0.0020  0.0512   0.0253   0.1369    0.0396   0.0000   439.5175       12.3383       7.43275      -9.21290       1.54426      -2.62810      -2.03727      -5.13412     -0.592099      -4.31398     -0.699707       2.07818      -1.28809    -0.0666339      -1.47132     -0.146019     -0.305203     -0.488198       3.25048       4.26989       4.80801       4.88422       4.97816       4.67148       4.47153       4.01469       3.61025       3.11791       2.55246       2.10635       1.67234       1.30091      0.991589      0.732912      0.519951      0.355018
  24  19 3796.9200    1.6892  4.9797 11.6751 -0.0033  0.0652   0.0201   0.1728    0.0365   0.0000   441.9778       12.0820       5.73745       2.51019       7.05559      -6.66065      -12.4953      -4.69352      -1.92970      -1.94825      -3.34613      -6.67884       4.09979      0.512981    -0.0395329      -1.58178     -0.708376      0.224601       4.13142       5.50192       6.12455       6.26535       6.28933       6.20449       5.73371       5.26291       4.59824       3.90666       3.28317       2.62685       2.14428       1.63083       1.27615      0.936936      0.660473      0.481173
  24  20 3942.7170    1.4031  6.4420 11.3359 -0.0037  0.0792   0.0163   0.2233    0.0340   0.0000   440.4900       8.59416       12.9606      -13.1922      -1.95738       1.06641      -18.0221       5.32245      -1.13539       1.78018      -3.19045      -3.70009      -4.65638      -1.64649      0.702864      0.135481      -1.31451       1.58466       5.04885       6.70167       7.38346       7.63791       7.88243       7.46764       6.96668       6.22209       5.63499       4.76266       4.10839       3.23614       2.67200       2.00712       1.54370       1.15769      0.799427      0.561315
  24  21 4088.2284    1.1258  8.8388 10.9744 -0.0005  0.1036   0.0130   0.3052    0.0308   0.0000   432.1930       35.6827       9.18131      -8.34109       6.28726       17.7792       8.36169       17.3792       3.96331       4.43211      -4.00334      -6.55809       5.75067      0.633141      -1.94850       2.58799    -0.0405171     -0.132967       6.62733       8.55227       9.61195       9.86823       10.2032       9.80049       9.08017       8.20964       7.32252       6.23137       5.27075       4.27086       3.44972       2.71823       1.98628       1.52200       1.04878      0.752880
  24  22 4233.7703    0.9107 10.5999 10.9002  0.0020  0.1395   0.0127   0.4045    0.0284   0.0000   424.0584       29.7359       35.3340      -25.4596       25.0091      -11.7759      -20.5460       5.88145     -0.795913      -16.4307       14.5778       9.02054       2.88306       1.52481      0.364515       3.18799     -0.383207      0.127724       8.68432       11.6078       12.9766       13.5098       13.4815       13.0648       12.3311       10.9490       9.83620       8.43462       7.13309       5.78468       4.67078       3.58315       2.75560       2.04549       1.38748      0.999604
  25   5 1674.1053    0.2775  0.1940  9.8893 -0.0070  0.0165   0.0134   0.0264    0.0296   0.0000   440.9469     -0.874397       17.9583      0.269830     -0.543040      0.637979      0.451689      -1.22747      0.134948      0.489825     0.0248423     -0.712324      0.629948      0.199733     -0.346839     0.0575099    -0.0905268    -0.0359931       1.41522       1.93084       2.18801       1.89442       1.85150       1.64347       1.38418       1.47100       1.31744       1.20711       1.05468      0.923728      0.726273      0.476522      0.374387      0.259229      0.201846      0.124906
  25   6 1847.8681    0.4482  0.3949  9.9811 -0.0027  0.0153   0.0139   0.0351    0.0390   0.0000   440.6932      -1.33752       19.0179      -1.13451      -1.88228      0.985410      -1.24741      0.205745      -1.09626      0.423014     -0.321287     -0.207361    -0.0601532    -0.0202988      0.311987     0.0199091     -0.196799      0.265247       1.05396       1.41643       1.63708       1.68159       1.69342       1.63389       1.49698       1.39518       1.14232      0.974437      0.820588      0.670045      0.548479      0.384518      0.303996      0.215019      0.170607      0.129318
  25   8 2181.7365    0.9146  0.6760 10.7006 -0.0019  0.0198   0.0215   0.0459    0.0570   0.0000   437.3155      -1.07059       15.6027      -1.89954     -0.113964       2.74809       2.48865       1.00044     -0.244935       2.05775     -0.545146      0.848220     -0.730125    -0.0350718     -0.326349    -0.0437538      0.289712     0.0699526       1.30095       1.65419       1.89684       1.94841       1.84747       1.79670       1.68324       1.57397       1.41710       1.22547       1.07417      0.850959      0.679187      0.545823      0.393905      0.306446      0.217545      0.159873
  25   9 2340.4943    1.2407  0.8934 11.4107 -0.0019  0.0231   0.0269   0.0582    0.0595   0.0000   440.2409      0.263023       16.4549       1.00818      -1.24881       4.53725       1.01689      -1.08693     -0.334801      -2.34653      -1.08769       1.23080       1.24156     -0.342532    -0.0531285      0.477971      0.268426      0.196100       1.40779       1.91896       2.01031       2.18564       2.26885       2.06163       2.01577       1.83224       1.59643       1.37425       1.12445      0.995071      0.774137      0.609615      0.439810      0.335308      0.248590      0.175386
  25  10 2494.3443    1.6801  0.9788 11.6813 -0.0025  0.0236   0.0337   0.0591    0.0720   0.0000   438.5432      -1.97382       16.6308      -1.53727      -6.18572     0.0100906      0.192896     -0.106505       1.85398      -3.22570      -2.87947      0.509755     -0.789886     -0.907666     -0.279431     -0.416313    -0.0476673    -0.0205171       1.43326       1.93239       2.07697       2.26159       2.18977       2.11389       2.02527       1.85578       1.54687       1.41003       1.17750      0.951478      0.764931      0.593492      0.458673      0.334877      0.247728      0.183181
  25  11 2646.2723    2.2305  0.8200 12.5791 -0.0004  0.0243   0.0491   0.0527    0.0623   0.0000   437.0564       2.27196       18.6649     -0.286696      -5.39874     -0.190252    0.00790360      -2.86091      -2.93993      -3.97227       1.57821      0.233377      -1.05433     -0.454828      0.430517      0.142883      0.441269     -0.177193       1.33085       2.10655       2.00136       2.26303       2.18938       2.05817       2.06517       1.78880       1.69142       1.38262       1.19567      0.900922      0.796679      0.577543      0.452795      0.334010      0.245758      0.164141
  25  12 2797.3348    2.8122  0.8597 12.8336 -0.0080  0.0215   0.0603   0.0526    0.0661   0.0000   439.3726       3.55976       14.8612     -0.846997      -4.37651      -4.23008      0.908394     -0.215229      0.376192      -1.67307      -1.01756      0.552492       2.00599      0.821309     -0.274210      0.684555     -0.284633      0.207189       1.40047       1.90947       2.06904       2.08330       2.08590       2.04800       1.95740       1.67706       1.58020       1.33685       1.13429      0.895748      0.760832      0.567166      0.437602      0.322433      0.233685      0.170189
  25  13 2947.4443    3.5496  0.7969 13.2294  0.0019  0.0196   0.0759   0.0499    0.0657   0.0000   439.6884       3.35401       14.8167      0.857582      -4.71762      -1.85974      0.761361      -1.52258      -2.14625     -0.198251       1.30037     0.0304776      0.120883       1.09705     -0.860725     -0.190138      0.472683      0.166068       1.23909       1.65324       1.77787       1.77870       1.94558       1.73053       1.61691       1.53101       1.33948       1.19206      0.991296      0.843787      0.691152      0.548900      0.422860      0.293406      0.205889      0.146802
  25  14 3096.2148    3.6955  0.8704 13.9214 -0.0049  0.0233   0.0844   0.0606    0.0670   0.0000   438.3863       6.76371       15.6062    -0.0727033    -0.0587425      -2.71734      0.393703     -0.267577      -1.80989      0.463156     -0.584262      0.681353      0.577976      -2.01006      0.255716      0.120766     -0.276830     -0.198923       1.64482       2.15810       2.31544       2.35858       2.28523       2.12274       2.09004       1.95415       1.76146       1.51693       1.30030       1.12465      0.887154      0.705296      0.523086      0.377992      0.262138      0.189947
  25  15 3243.9097    3.6804  1.1566 13.6557 -0.0021  0.0280   0.0727   0.0697    0.0826   0.0000   440.3222       4.35876       12.3791      -3.86426      0.701866      -3.56926      0.691944      -2.60137       1.04335    -0.0692934     -0.738315      0.173074      0.144752    -0.0875336      0.181531     -0.501582     -0.271519    -0.0111207       1.62442       2.32651       2.42268       2.63804       2.54987       2.46035       2.24305       2.14655       1.82504       1.68615       1.41143       1.11977      0.929328      0.741265      0.543562      0.421056      0.272906      0.197693
  25  16 3391.1647    3.0116  1.7184 13.2150 -0.0060  0.0328   0.0496   0.0885    0.0552   0.0000   439.2755       6.44628       8.00102      -2.94600       4.57190      -3.42368     -0.882197      -10.5917      0.378878     -0.801028       2.01258    -0.0455290      -1.06667     -0.104283      0.107510    -0.0228557     -0.184737      0.369665       1.96261       2.70582       2.81211       3.12872       3.04058       3.07729       2.74630       2.61777       2.27319       1.96202       1.61491       1.32438       1.08643      0.841493      0.661920      0.483538      0.356677      0.254280
  25  17 3538.1127    2.4183  2.5775 12.7169 -0.0011  0.0419   0.0342   0.1157    0.0413   0.0000   445.4751       8.87957       1.97889      0.594009       6.88929      0.647886      -4.98948      -7.83410     -0.430937       1.97948      -2.33120      -3.97453     0.0959367       1.49042      0.891558      0.149975     0.0121602     -0.215078       2.54049       3.48136       3.76918       4.01497       3.96165       3.75788       3.64026       3.25026       2.91488       2.63795       2.12240       1.78240       1.41177       1.13163      0.835675      0.647301      0.456206      0.331565
  25  18 3684.9436    1.9770  3.9353 12.0522 -0.0017  0.0528   0.0231   0.1436    0.0358   0.0000   437.5997       8.23254       12.0841       7.06576      -6.95151      -7.71283       4.96088       5.13190      -1.79312       1.42129      0.123604      -2.75458       1.03043       3.78016     -0.439010     -0.419076     0.0165967     0.0919104       3.17581       4.16770       4.73387       4.86479       4.84923       4.80945       4.45435       4.03408       3.72219       3.09068       2.68145       2.18185       1.76703       1.38494       1.06366      0.809444      0.567835      0.412974
  25  19 3831.1767    1.6200  5.6613 11.5931 -0.0018  0.0667   0.0179   0.1903    0.0341   0.0000   428.8227       13.9244       16.5258      -8.59493      -3.09463      -5.29967      -13.2151       2.00752      -4.07728       1.79884       1.23820      -2.59555      -3.83706      0.775549       1.81178      0.245102     -0.924502     -0.102188       4.08430       5.47486       5.96483       6.31720       6.23416       6.09557       5.73927       5.25363       4.68969       4.04244       3.43957       2.84964       2.33372       1.79175       1.36578       1.02581      0.745594      0.539141
  25  21 4123.8457    1.0618  8.8022 11.0901 -0.0047  0.1058   0.0131   0.3137    0.0287   0.0000   438.9630       8.87249       25.7471      -17.5974      -9.35675      -13.3356      -11.7199       7.00525       13.7449       10.3628       5.76919      -7.21240      -4.00995       3.69499       3.75392     -0.433245      -4.01814       1.45291       6.53830       8.55128       9.64719       10.0193       10.0265       9.60708       9.19352       8.31733       7.40008       6.52930       5.45774       4.56243       3.65374       2.87765       2.16896       1.68071       1.18843      0.854383
  25  22 4269.8119    0.8508 10.8775 10.9499  0.0005  0.1464   0.0122   0.4294    0.0266   0.0000   434.8507       15.1037       15.6765      -14.1656       12.7568      -6.03992     -0.988769      -10.1803       17.5056       20.5129      -2.13115      -1.26899      -1.73687      -2.97826       2.35843      -1.99321     -0.284931     -0.286553       8.56978       11.4490       12.8677       13.6812       13.4725       13.2378       12.3917       11.4402       9.91082       8.78441       7.35155       6.17097       4.92954       3.88734       2.96975       2.29218       1.55843       1.11549
  26   6 1869.0213    0.4724  0.3385 10.0473 -0.0052  0.0148   0.0150   0.0310    0.0369   0.0000   439.1614      -1.59281       19.0794       1.19464    -0.0116455       1.96300      0.416048    -0.0261974      -2.03997      -1.06611      0.820634    -0.0283156    -0.0220557     0.0767340      0.286821     -0.102378     0.0726863    -0.0499862      0.842459       1.18251       1.15839       1.27498       1.35476       1.26930       1.18638      0.999836       1.09548      0.767834      0.773839      0.562514      0.530240      0.379254      0.309633      0.224625      0.149122      0.114677
  26   7 2039.7191    0.6650  0.5305 10.3776 -0.0035  0.0165   0.0174   0.0404    0.0455   0.0000   440.3537      0.119131       19.1362      -1.72749      -1.80134       1.13604      -1.39877       1.11125      -2.46051       1.32378      0.437594      0.542735    -0.0657740     -0.844118      0.994376     -0.108631      0.344660     -0.166747      0.971150       1.29460       1.37103       1.48853       1.49598       1.42742       1.39826       1.28612       1.12008       1.02737      0.837131      0.705406      0.546133      0.471806      0.348225      0.275156      0.199122      0.143175
  26   8 2206.0744    1.0005  0.6843 10.7134 -0.0049  0.0192   0.0223   0.0432    0.0571   0.0000   438.0013       1.78924       19.9432      -2.43962      -3.18173       1.19948       1.50752     -0.345770      0.149156      0.815660      -2.64596     -0.121595      0.513382       1.03926     -0.409390      0.284282     0.0974970     0.0717449       1.10425       1.48756       1.67929       1.71540       1.76387       1.75148       1.59983       1.41762       1.34390       1.13893      0.947875      0.781409      0.665660      0.488368      0.415073      0.294978      0.207600      0.156555
  26   9 2366.0448    1.3427  0.8839 11.4813  0.0005  0.0231   0.0280   0.0535    0.0578   0.0000   436.8580       4.98235       18.8304      -2.38373      -1.61792       2.91130      -1.27002     -0.276209     -0.422966     -0.806273      0.826430      -1.74192     0.0203435     -0.551926      0.469464      0.402777     -0.199286   0.000136932       1.25807       1.89614       1.83571       2.11600       1.99083       2.02794       1.88552       1.74743       1.56655       1.31472       1.18179      0.929207      0.803237      0.590744      0.482098      0.346550      0.257843      0.182662
  26  10 2521.2418    1.8034  0.9328 11.7822  0.0002  0.0212   0.0355   0.0553    0.0664   0.0000   438.6639      -3.40341       16.1322     -0.857568    0.00119060      -3.45155    -0.0624127     -0.534459      -2.59751     -0.854522      0.885238     -0.904899     -0.466701    -0.0232505     -0.362483     0.0816364     0.0492885     -0.299745       1.27959       1.71344       1.81945       2.03954       2.02902       1.98712       1.86082       1.64012       1.50625       1.31219       1.05522      0.897484      0.715996      0.589661      0.433065      0.337258      0.243857      0.183870
  26  11 2674.3579    2.3060  0.8505 12.7738  0.0049  0.0218   0.0491   0.0572    0.0583   0.0000   436.7921      -1.00562       14.5887      -6.18126      -2.30882       1.69406      -2.01625       1.39515      -1.22192     -0.105797      0.714022     -0.583568      -1.05921     -0.682106     -0.169952     -0.623602      0.436896      0.138535       1.23746       1.80781       1.82702       2.01456       2.02890       1.89682       1.86751       1.64525       1.49128       1.30584       1.10244      0.909821      0.747600      0.572724      0.459842      0.338947      0.242656      0.169257
  26  12 2826.6125    3.0571  0.8066 12.9797  0.0017  0.0198   0.0639   0.0511    0.0652   0.0000   436.6659       1.23546       15.9081      -1.03302      -1.83531      -3.47407       1.50189       1.41213     -0.910570      -1.34511      0.316321    -0.0212452     -0.868386      0.102080      -1.04725     -0.293865      0.294457    -0.0139404       1.15403       1.64070       1.66098       1.89247       1.82594       1.69961       1.62301       1.49131       1.35087       1.21123       1.00093      0.834843      0.671327      0.547353      0.420990      0.313977      0.216633      0.166147
  26  13 2977.4588    3.6680  0.8198 13.3363 -0.0019  0.0199   0.0754   0.0476    0.0667   0.0000   437.5251       4.21040       14.0510       1.75034      -3.69442      -1.80543     -0.936106      -1.56787      0.641158     -0.371995      0.291427       1.09328     -0.755235     -0.505806      0.195548   -0.00635663     -0.328006     -0.336885       1.28129       1.66645       1.74816       1.86565       1.96489       1.84881       1.78597       1.59722       1.44704       1.23699       1.08012      0.823247      0.684898      0.526612      0.426942      0.331979      0.248501      0.179825
  26  14 3126.9752    3.8777  1.0014 13.7760  0.0003  0.0228   0.0789   0.0630    0.0626   0.0000   437.9860       1.79631       9.98398       4.34416      0.729473      -3.49848      -1.89836      -2.27231       2.29590      -2.41230      0.211440      0.453490     -0.950174      -2.44709    -0.0321210      0.234646    -0.0832279     -0.523867       1.30561       1.79459       1.95057       2.05451       2.06618       1.98871       1.93601       1.67478       1.57018       1.39680       1.13187      0.938568      0.773597      0.610416      0.469855      0.370826      0.259959      0.200215
  26  15 3275.4147    3.5164  1.2945 13.6717 -0.0039  0.0292   0.0681   0.0765    0.0709   0.0000   443.2356       6.08777       12.1414      -1.21669      0.705070      0.838210      -1.27767      -2.94260       5.28981      -1.12252      0.692985      -1.09470      -1.84274      0.714956     -0.168543      0.430547     -0.202313     -0.202269       1.78693       2.48634       2.71713       2.86737       3.06115       2.77989       2.69210       2.40330       2.09841       1.81777       1.47302       1.23605      0.994743      0.788775      0.600425      0.440237      0.342239      0.243499
  26  16 3423.4073    2.9314  1.6504 13.3386 -0.0063  0.0322   0.0504   0.0899    0.0581   0.0000   435.5167       1.13872       17.1582     -0.486993      -7.69970     -0.855367      -4.86581      -1.45876       5.42002       2.11401       1.26278      -1.04084      -1.02694     -0.462769      0.715111     -0.512627     -0.626834      0.133982       1.91771       2.56175       2.79677       2.95669       2.92487       2.80494       2.77485       2.48728       2.28124       1.98430       1.61049       1.33704       1.10534      0.872233      0.668980      0.535114      0.393925      0.285659
  26  17 3571.0485    2.3225  3.1241 12.4781 -0.0011  0.0448   0.0296   0.1229    0.0401   0.0000   443.6171       8.76312       10.1251       4.49032     0.0542657      -3.04253       1.61983       1.41364      -2.01525      -1.86198  -0.000335136      -4.92151     -0.983034      -1.01368     -0.110923      -1.19194      0.726456      0.267337       2.65296       3.44595       3.86828       4.10793       4.11197       4.05642       3.78210       3.48054       3.04247       2.68958       2.30475       1.90428       1.54424       1.21617      0.952174      0.720998      0.523380      0.385189
  26  18 3718.4437    1.8607  4.3962 11.9695 -0.0010  0.0566   0.0213   0.1558    0.0339   0.0000   441.0401       5.12854       14.0540      -4.88138       3.72168      -9.38238     -0.632690      -2.12999       1.67631      -1.14176       2.43862       1.57935      -1.93177      0.882436       1.22053      -1.07355     -0.699748     -0.439584       3.32946       4.44071       4.96136       5.12651       5.22703       5.10052       4.80792       4.41778       3.89458       3.42518       2.94767       2.38106       1.98135       1.55294       1.20850      0.921829      0.670732      0.489389
  26  19 3865.4338    1.4913  6.0691 11.5459 -0.0024  0.0720   0.0164   0.2047    0.0308   0.0000   441.1274       15.7174       5.66017      -6.47208       11.0872      -10.0215      -1.76042      -7.75084       5.20022       2.49778       5.47795       2.13746       4.77411      0.429974       1.44829      -3.87991     -0.674088       1.30794       4.17067       5.50866       6.30185       6.44186       6.57179       6.49850       5.99512       5.55989       4.91600       4.38927       3.66012       3.02128       2.50479       1.96831       1.53247       1.18212      0.850505      0.613512
  26  20 4012.3162    1.2697  7.6071 11.2227 -0.0025  0.0867   0.0143   0.2520    0.0310   0.0000   431.3767       10.5441       11.7802     -0.770423      -2.96785      -15.2436      -3.36831      -5.65885       10.3625      0.583311      -10.9226      -15.2221       3.44719       3.26665       1.58817      0.201781      -1.34206      -2.32839       5.10657       6.66957       7.59487       7.60451       8.16763       7.68198       7.24556       6.79729       5.96151       5.20273       4.58023       3.64170       3.04143       2.39894       1.86848       1.43729       1.03566      0.753510
  26  21 4158.7981    0.9718  8.7768 11.1147 -0.0034  0.1134   0.0134   0.3322    0.0286   0.0000   422.6664       1.21383       32.3702       17.0507      -11.6350      -15.1584      -10.2586      -15.1626       2.88975       8.42743      -5.73717       3.83326       7.73090       2.32371      -1.24887      -2.43554     0.0782390      -1.50024       6.42812       8.53567       9.72910       10.0119       10.2628       10.0459       9.32627       8.67365       7.82996       6.79139       5.75762       4.82003       3.87885       3.11429       2.43737       1.88439       1.32238      0.965955
  26  23 4451.9717    0.6078 13.2952 10.8006  0.0036  0.2231   0.0104   0.6313    0.0230   0.0000   450.3420       21.6659       19.5403       35.6371       1.75729      -40.7081       3.36943       11.5934       13.9950      -15.6250      -4.56208      -13.3448      -15.8322      -3.10264      -3.65747      -2.98019      -4.25931      -2.07499       12.6679       16.7375       19.4612       19.7598       20.1412       19.9670       18.4556       16.9277       15.3995       13.3473       11.4577       9.54214       7.85740       6.18013       4.82500       3.65700       2.63057       1.88152
  26  24 4597.4761    0.4583 14.0934 10.6456 -0.0186  0.3067   0.0088   0.7712    0.0209   0.0000   431.8030      -1.32495       87.8278       58.3332      -38.4997      -29.2299       34.9299       8.13081      -30.6928      -22.7866       24.3891      -1.30697      -4.69299      -34.2567      0.994835       2.62721    -0.0281712     -0.282971       16.7262       23.1083       25.6603       26.6637       27.4243       26.0438       25.0530       23.2331       20.7285       18.4735       15.5918       12.9489       10.6752       8.59034       6.54691       5.10316       3.58307       2.60535
  27   6 1889.7765    0.4733  0.3784 10.1114 -0.0097  0.0159   0.0160   0.0386    0.0373   0.0000   439.0534      -1.56606       18.8351      0.889628      -1.77154      0.534795       1.47638       1.37718      0.132725      -1.24770       1.06771       1.09683     -0.598043      -1.41951     -0.112984    -0.0348942     -0.171795     -0.104589       1.00902       1.32636       1.39601       1.48387       1.69829       1.62063       1.44351       1.16876       1.07641      0.934269      0.875265      0.701460      0.521268      0.418383      0.314578      0.247872      0.189507      0.124966
  27   7 2062.0343    0.7220  0.5495 10.4106 -0.0042  0.0168   0.0183   0.0419    0.0460   0.0000   438.9654      0.601301       17.4534     0.0579897    -0.0920315      -1.61949      -2.17774      0.162166     -0.358425    0.00255477     -0.614404     -0.444037     -0.618019     -0.729431     -0.468928      0.103690     0.0350478      0.280104      0.917756       1.27547       1.37399       1.42684       1.50938       1.35674       1.44151       1.21276       1.12983      0.980824      0.812853      0.657298      0.553213      0.454625      0.340616      0.280048      0.194379      0.142923
  27   8 2229.7158    1.0314  0.7707 10.9267 -0.0027  0.0203   0.0222   0.0497    0.0540   0.0000   440.1939      -1.36972       15.7849      0.822229      -2.45021     -0.602054    -0.0765915     -0.486276      0.865451       3.94622      -2.31511       1.00139    -0.0898714      0.127136     -0.725279      0.125291     0.0585348     0.0744533       1.36696       1.73227       1.85340       1.70557       1.63311       1.68447       1.75033       1.68646       1.55132       1.31266       1.08525      0.870258      0.723980      0.602389      0.503044      0.372818      0.291181      0.212124
  27   9 2390.9916    1.3683  0.9131 11.4515  0.0004  0.0222   0.0274   0.0544    0.0612   0.0000   437.9019     -0.337519       16.0134      -1.89427       5.14072      0.337372      -2.36785       1.62699      -1.46736      -1.54280     -0.313688      0.931340     -0.844229      -1.58457      0.548484    -0.0894943     -0.222716      0.138175       1.30709       1.71462       1.83164       1.90405       1.98104       1.85789       1.87130       1.71096       1.50848       1.32336       1.19754      0.934366      0.811950      0.631299      0.497257      0.381927      0.280445      0.215163
  27  10 2547.5880    1.9059  0.9130 12.0736 -0.0029  0.0214   0.0384   0.0561    0.0622   0.0000   438.9568       3.15056       11.5361      -1.67841      0.488690      -2.83589      0.971687       2.48698     -0.207849      -1.07976       1.08322     -0.707047      -1.07730     -0.206270      0.878924      0.419980     -0.332164     -0.177713       1.22312       1.65116       1.74180       1.91085       2.00603       1.79952       1.82973       1.56899       1.50747       1.25072       1.06695      0.885152      0.704103      0.587836      0.452663      0.341682      0.268616      0.201340
  27  11 2702.0963    2.4565  0.8074 12.7899 -0.0021  0.0209   0.0521   0.0481    0.0603   0.0000   437.9199     -0.219496       14.4075      0.207649      0.240874      0.227330      0.293394     -0.169897      -2.57298      -1.91201       2.71911       1.61797     -0.202176      0.213455      -1.00043      0.286486     0.0970080    0.00912466       1.26392       1.67804       1.77453       1.85205       1.88840       1.91736       1.81196       1.72980       1.42213       1.26252       1.07645      0.912308      0.773251      0.600620      0.471296      0.349908      0.260185      0.196077
  27  12 2855.3741    3.0291  0.8151 13.1613 -0.0015  0.0199   0.0619   0.0507    0.0628   0.0000   438.0487     -0.540249       16.6459      -5.27323      -1.71816      0.738963     -0.474521     -0.959899     -0.671864      0.602849      -1.43384       1.04492     -0.846287     -0.539858     -0.834953      0.676530      0.277110      0.240138       1.18270       1.63630       1.78114       1.92853       1.92198       1.79575       1.78213       1.60138       1.43975       1.18692       1.05544      0.858717      0.703662      0.554338      0.421415      0.334803      0.251677      0.176541
  27  13 3007.1015    3.6261  0.8592 13.4399 -0.0025  0.0201   0.0729   0.0512    0.0627   0.0000   441.4188       1.08046       16.1299       1.89623      -5.41279      -2.02832     -0.677032      0.780541      -1.17749      -1.96843     -0.811810      0.141226     -0.979708    -0.0980480     -0.411196      0.431113     -0.436679     -0.234325       1.12277       1.50789       1.69016       1.78579       1.81645       1.66412       1.68053       1.50943       1.34195       1.21334       1.04871      0.850887      0.677983      0.528850      0.442484      0.339240      0.259632      0.192266
  27  14 3157.2793    3.7172  1.0172 13.7008 -0.0028  0.0231   0.0727   0.0616    0.0630   0.0000   437.6219       4.80157       16.4708     -0.685665      -2.62249      -1.70767      -1.37159      -3.44499    0.00104950     -0.193568     -0.622996    -0.0475534     -0.886993       2.05164      0.483477     -0.394579     -0.218097      0.181467       1.32949       1.74581       1.91887       2.03920       2.02577       1.89143       1.87129       1.71823       1.58520       1.37138       1.17532      0.984301      0.813605      0.661482      0.500261      0.382528      0.290589      0.215653
  27  15 3306.5852    3.2711  1.5099 13.4424 -0.0036  0.0312   0.0577   0.0794    0.0667   0.0000   436.7349       4.35139       13.1824      0.573503      -2.13186       1.52246      -6.75670      -3.02719     -0.769730      0.990198     -0.344884      -1.35381     -0.754103      0.839263      0.809282      0.337075     0.0828809     -0.500833       1.75713       2.49093       2.59879       2.78936       2.80034       2.66549       2.56607       2.35064       2.14993       1.88346       1.65455       1.34815       1.13692      0.889922      0.679895      0.528174      0.394547      0.291180
  27  16 3455.2246    2.7742  1.9208 13.0743  0.0007  0.0347   0.0452   0.0959    0.0554   0.0000   442.7228       9.77529       14.8055      -4.01700       2.08684      0.815803      -2.06948      -5.81644      -3.28519      -1.09406     0.0608768      -2.21095      -1.58814   -0.00616439      -2.06233     -0.750903      0.180151      0.877374       1.97456       2.64683       2.98632       3.11506       3.10926       3.09582       2.89840       2.69240       2.37899       2.13438       1.77156       1.48072       1.23680      0.974669      0.783276      0.591167      0.427919      0.332141
  27  17 3603.5953    2.1882  3.2510 12.4259 -0.0017  0.0461   0.0278   0.1276    0.0391   0.0000   437.9381       6.53569       15.2383      -1.68490      -7.62508      -10.1920       3.63059      -1.74610      -2.06463      0.491793      0.819148      -6.63422     -0.686561       2.67200     -0.147024      -1.47544      -1.05821      0.501878       2.73507       3.55659       3.85034       4.15341       4.20897       4.07942       3.94145       3.67557       3.29913       2.78640       2.34362       1.96063       1.61465       1.31995       1.02927      0.783614      0.603272      0.454266
  27  18 3751.6649    1.8278  4.8856 11.7034 -0.0006  0.0566   0.0193   0.1585    0.0357   0.0000   440.8175       5.87979       15.6372      -11.6170      -8.72175       13.4315       2.81141      -5.71528      -4.96453      -2.00898     -0.327358      -5.98136      -1.14950     -0.704167       1.33895      0.580910       1.05835     -0.183252       3.31207       4.25278       4.87274       4.95068       5.09042       4.93016       4.63851       4.33226       3.94794       3.45424       2.96149       2.51126       2.02299       1.64662       1.29799       1.00060      0.723494      0.535341
  27  19 3899.3005    1.4976  6.5053 11.4239 -0.0005  0.0731   0.0158   0.2036    0.0320   0.0000   443.8841       8.21178       17.6653       2.80268       2.83960       8.21486      -6.94651      -5.27095      -3.68610      -2.03491     -0.163539       4.07489      -6.43554       2.29221      0.356073      -1.15448     -0.733235      0.944416       4.17681       5.37773       6.29780       6.39119       6.61623       6.39897       6.00830       5.56265       5.01231       4.40949       3.76695       3.23175       2.63388       2.08287       1.63836       1.29927      0.903134      0.671878
  27  20 4046.6066    1.1889  8.1366 11.1812 -0.0008  0.0933   0.0137   0.2691    0.0301   0.0000   444.2518      -1.70722       10.2407      -3.04945      -13.5406       1.49636      -9.16864      -8.08507       16.9238      -12.8817      -11.7495     -0.641274       3.54412      -3.29812     -0.918184      -1.23884     0.0961926    0.00925463       5.15096       6.95420       7.79327       8.09985       8.36324       8.03781       7.53191       7.14227       6.31590       5.61036       4.87888       3.98736       3.39597       2.69841       2.05887       1.61107       1.18561      0.858488
  27  21 4193.4970    0.9509  9.9925 11.0620 -0.0018  0.1247   0.0133   0.3692    0.0282   0.0000   443.3483       20.7092       6.76898       1.98728       10.2084      -24.1342       2.20623      -2.55479       5.67096      -3.40201       7.79405      -4.43082     0.0520298      -2.75039       2.41104      -4.67138      -1.31246       2.25330       6.72189       9.15392       10.1070       10.7643       11.0390       10.5427       10.2487       9.29335       8.45294       7.30192       6.51664       5.20761       4.45318       3.52891       2.75976       2.14240       1.53217       1.13230
  27  22 4340.4817    0.7638 11.7316 10.9221 -0.0020  0.1620   0.0117   0.4782    0.0253   0.0000   425.7609      0.545550       14.1664       10.2282       12.0314       7.61001       15.9113      -18.9819       2.41147      -6.38398      -6.85098      -11.2389       13.1770     -0.167816      -2.24270      0.262013      0.463446       3.62285       8.95913       11.7835       13.2802       13.9946       14.0661       13.9654       12.9857       12.3771       11.0004       9.70849       8.27784       6.93475       5.78365       4.63101       3.63688       2.83637       2.06295       1.53927
  27  23 4487.5721    0.5757 13.2233 10.8035  0.0034  0.2276   0.0105   0.6451    0.0225   0.0000   446.4889       15.7208       15.9324       30.3808      -7.88404      -48.0884      -4.68247       22.4342       17.9057      -8.28346      -11.1588      -5.31284      0.764036      0.692646      -3.22703      -2.47797       1.91234       1.17428       12.4616       16.6914       18.5868       19.4413       19.6141       19.3285       18.4791       17.0160       15.5632       13.5560       11.6732       9.91167       8.10946       6.60006       5.14396       3.96322       2.91331       2.17138
  28   6 1910.1272    0.5036  0.5049 10.0536 -0.0049  0.0170   0.0132   0.0379    0.0409   0.0000   441.9318      0.362896       16.0203      -1.98637      -2.39893     -0.429908     -0.563566      -1.51726     -0.670424     -0.611755      -1.74872      -1.03683      0.509709      0.169774     -0.149780      0.425399    -0.0704663   -0.00946799      0.966797       1.21364       1.35437       1.51136       1.53932       1.39982       1.35135       1.31261       1.14438       1.00816      0.845963      0.748035      0.624990      0.500025      0.369359      0.294598      0.226643      0.169200
  28   7 2083.9129    0.7712  0.6101 10.4993 -0.0009  0.0173   0.0183   0.0415    0.0481   0.0000   439.8153     0.0348584       17.7677       2.75336      0.899301      0.678997      0.845420       1.39657      -3.56520      -1.35177       1.72611      0.597206     -0.275302       1.17204       1.16804      0.209195      0.354966     0.0461406      0.951904       1.26205       1.39105       1.48072       1.47845       1.49695       1.33000       1.25363       1.16520       1.03344      0.880193      0.764240      0.584893      0.509818      0.388742      0.307666      0.230553      0.168357
  28   8 2252.8526    1.0860  0.7650 10.9857 -0.0020  0.0182   0.0235   0.0492    0.0542   0.0000   440.8150      -2.06132       18.3550      0.982421      -1.29007      -1.09877      -2.30695      0.929633     -0.454368      -2.39713    -0.0250965    -0.0439937     -0.400412     -0.337567     -0.574636     -0.153001     0.0663696      0.401987       1.03598       1.37432       1.45851       1.56137       1.53493       1.50533       1.51541       1.40053       1.24515       1.06622      0.945410      0.779512      0.636178      0.535180      0.418566      0.318400      0.246147      0.196037
  28   9 2415.3459    1.4700  0.9713 11.6058 -0.0008  0.0243   0.0288   0.0578    0.0610   0.0000   438.9489       4.36400       19.1054     -0.766580      -4.02967      -3.12370       1.09129      -2.99335     -0.755931     -0.551538       1.43889      -1.79589      0.493705     -0.958434     0.0891036      0.625436      0.370194     -0.217053       1.30897       1.94437       1.93706       2.04627       2.10688       1.91319       1.91048       1.72627       1.61282       1.45947       1.27479       1.08356      0.880713      0.719136      0.547568      0.431421      0.314858      0.236199
  28  10 2573.4342    2.0375  0.9288 12.1216 -0.0055  0.0219   0.0395   0.0527    0.0653   0.0000   440.8003      0.436330       20.0583       2.64023      -3.50278     -0.703459      0.584932       1.70331      -1.79152      -1.21819      0.183462       1.86328     -0.287901      -1.79036     -0.225012     -0.932148    -0.0651812      0.106022       1.18565       1.70610       1.75571       1.93258       2.01527       1.97301       1.86859       1.65256       1.50962       1.27164       1.14572      0.967136      0.770454      0.602753      0.480205      0.373262      0.288628      0.214572
  28  11 2729.3863    2.5705  0.8949 12.7382 -0.0032  0.0207   0.0507   0.0516    0.0595   0.0000   441.2563     -0.258135       17.2203     -0.229414     -0.553590      -3.26719     0.0406800      -3.65156      -2.51351      -2.02964     -0.306910      -1.08235     -0.467385     -0.940557     -0.418062    -0.0855097      0.187406     0.0982273       1.23618       1.61502       1.76919       1.82253       1.86643       1.91034       1.82416       1.69758       1.42262       1.25754       1.07197      0.876710      0.772403      0.605223      0.463125      0.369306      0.274824      0.203162
  28  12 2883.6972    3.2862  0.8180 13.2419 -0.0017  0.0190   0.0667   0.0489    0.0627   0.0000   440.2814       1.57179       12.2183      -2.57443       2.50447      -3.50366      -3.25922       1.13186       1.55319      -1.22258       1.63111      0.568297       1.29240     0.0333571     -0.320730      0.574463     -0.470612      0.203919       1.08384       1.45882       1.56386       1.68104       1.63135       1.54264       1.52875       1.41759       1.28930       1.16788       1.03026      0.849624      0.721589      0.566230      0.443334      0.343954      0.263270      0.195215
  28  13 3036.2388    3.8027  0.8800 13.4606  0.0001  0.0209   0.0733   0.0514    0.0638   0.0000   440.7373       2.67709       15.9089       1.70392      -1.83715      -3.62936       2.12425      -3.99434      -3.62347      -1.80202     -0.448079      0.613832      -1.47245     -0.192592     -0.258215     -0.427934     0.0480252      0.127395       1.08976       1.55345       1.58432       1.84572       1.74139       1.74226       1.68475       1.55043       1.39144       1.25595       1.03774      0.872290      0.686764      0.591101      0.441596      0.365271      0.269184      0.200242
  28  14 3187.2423    3.6967  1.0252 13.7723 -0.0056  0.0239   0.0727   0.0586    0.0626   0.0000   439.2180       3.62275       17.0810      -4.76621      -3.94472      -3.78640       2.02967      -2.07731       2.27683      0.485033     -0.741117       1.28217      0.889614     -0.731792       1.34944     -0.307186      0.176732     0.0757605       1.35065       1.89458       1.91906       2.12239       2.11758       2.17950       2.01875       1.85314       1.63025       1.44329       1.26535       1.03228      0.872510      0.669160      0.569820      0.406372      0.318897      0.244081
  28  15 3337.2924    3.3581  1.4877 13.4046  0.0021  0.0295   0.0564   0.0771    0.0600   0.0000   440.1425       6.80415       16.4546     -0.863881       4.29365      -6.89819      -3.03560      -4.43541       5.49113     0.0978571     -0.799672      -1.22962     -0.794202      0.890383     0.0559650      0.423904    -0.0402169      0.140868       1.64780       2.35579       2.46038       2.61522       2.54829       2.38979       2.30051       2.12517       2.00842       1.81868       1.64483       1.38132       1.17256      0.938881      0.726309      0.550020      0.405088      0.308403
  28  16 3486.7905    2.6598  2.2503 12.8387  0.0016  0.0366   0.0390   0.0996    0.0533   0.0000   443.6766       8.49191       12.4034      -7.40833       3.73165      -2.39659      -1.64933      -6.18410      0.375482      -1.18739       2.70106      -3.06124      -1.37025      0.535244     -0.555324     -0.294351     -0.487821      0.134662       2.00965       2.67343       3.00680       3.13679       3.18496       3.18321       2.99008       2.70898       2.49138       2.17113       1.89318       1.58033       1.34889       1.06788      0.860845      0.661657      0.478078      0.359864
  28  17 3635.7743    2.1214  3.4170 12.2943 -0.0019  0.0476   0.0264   0.1288    0.0406   0.0000   445.0330       4.65594     -0.536915      -7.08646      -2.14094      -7.78356      -3.23418      -5.07720      -7.29066      0.916278       2.47431     -0.772079      -1.32583     -0.289106       2.75299      0.434243     0.0389051     -0.111032       2.56798       3.42783       3.82577       3.98555       4.19804       3.96181       3.78724       3.54886       3.24766       2.75609       2.48502       2.07057       1.72713       1.41092       1.10183      0.870739      0.625715      0.468358
  28  18 3784.3089    1.7576  5.1954 11.7431  0.0002  0.0593   0.0182   0.1670    0.0321   0.0000   435.9384       12.8109       3.22998      -3.93855      -4.87492     0.0596581     -0.292639      0.693204      -1.31563      -5.38960       6.33258     0.0524777       2.45603       1.03723     -0.215288      -1.02957     -0.167008     -0.603412       3.31714       4.22271       4.95463       5.05383       5.09982       5.15383       4.81223       4.48839       4.07754       3.51804       3.12664       2.59500       2.18168       1.75531       1.42364       1.07580      0.796003      0.600938
  28  19 3932.5134    1.3762  7.0469 11.4387 -0.0007  0.0787   0.0148   0.2229    0.0288   0.0000   433.2342      -2.44197       18.2646       7.40297      -10.1477      -5.14407      -11.5720      -7.78967       7.19595       3.22124      -4.21308      -1.43129      0.961147      -1.32658      -1.34560      0.743688      0.503742      -1.07056       4.27665       5.64258       6.41794       6.71764       6.84266       6.59828       6.38808       5.92502       5.27186       4.71334       4.11298       3.50960       2.83665       2.34095       1.83588       1.42345       1.06257      0.798256
  28  20 4080.5439    1.1081  8.5219 11.2340 -0.0015  0.0988   0.0135   0.2905    0.0277   0.0000   437.0668       1.78690       2.52744      -5.29201       18.6584      -20.3897      -3.84722       12.4589      -4.07962      -10.9240       8.32000       8.08679       2.05081       2.53255      -1.73964      0.834921     -0.449761     -0.970704       5.31619       7.01176       8.03864       8.30452       8.58534       8.28907       7.98206       7.36790       6.73531       5.90183       5.06111       4.37470       3.59319       2.90059       2.28343       1.80061       1.32571      0.997693
  28  21 4228.2445    0.8952 10.4959 11.0696 -0.0058  0.1333   0.0129   0.3986    0.0268   0.0000   427.0196      -11.7155       1.18624       13.3518     -0.659714      -15.2486      -16.6330      -4.05006       6.42119      -12.3846       7.00609      -7.37914      -2.64659      -2.76321      -4.19532      -4.91501      0.689265      0.807502       6.95399       9.60089       10.6502       11.2951       11.6865       11.0701       10.7689       9.92542       8.96803       7.92000       6.83947       5.86726       4.81285       3.92549       3.13236       2.42478       1.72384       1.29771
  28  23 4522.7056    0.5336 13.9260 10.7899  0.0031  0.2587   0.0096   0.6896    0.0204   0.0000   421.8884      -17.4968      -22.2161       4.61981       33.6547      -28.3178       13.8106       30.3426      -36.3333      -40.1963      -11.1347       4.46892      0.184613       10.1296      -1.73201      -3.77848      -1.33647       2.14381       13.3034       17.8493       20.4645       21.2677       21.7853       21.4280       19.8534       19.3066       17.0268       15.2642       13.1844       11.1793       9.42993       7.52748       6.07804       4.70171       3.39202       2.49605
  29   6 1930.1967    0.5608  0.4501 10.1013 -0.0032  0.0153   0.0150   0.0333    0.0398   0.0000   439.6853     -0.537563       21.2053     -0.282126      -2.65840       1.08627       2.29926      0.997538      -1.27166     -0.555959       1.30182      -1.31430     -0.489905     -0.565964     0.0979311     -0.139166    -0.0834869      0.129779      0.873937       1.18648       1.30523       1.38672       1.45492       1.44649       1.33793       1.26189       1.07679      0.957169      0.830324      0.665463      0.583211      0.441037      0.378614      0.272284      0.210063      0.163074
  29   8 2275.3557    1.0861  0.8975 10.9546 -0.0039  0.0211   0.0212   0.0533    0.0584   0.0000   438.7496       1.08231       22.2182      -1.44508      -7.95053       2.57640      0.363951      -2.23956      0.431345       1.04324     -0.610570       2.20567      0.415096      0.836563     -0.391103     -0.284447     -0.663655      0.149628       1.07452       1.50592       1.61801       1.79115       1.82319       1.81506       1.70671       1.60260       1.39001       1.26548       1.06437      0.954709      0.725282      0.606020      0.497031      0.370224      0.291459      0.215931
  29   9 2439.0323    1.5300  0.9817 11.7237 -0.0045  0.0229   0.0295   0.0572    0.0613   0.0000   439.9067       1.45060       17.5488     -0.359470     -0.454060       1.27457       1.26371      -3.21765       1.93776     -0.599406      -2.75300     -0.597332      -2.27872       1.12095      0.339644     -0.209560      0.429211     0.0492950       1.22503       1.70050       1.80918       1.96334       1.97513       1.92043       1.89761       1.76631       1.56183       1.36773       1.21147       1.04276      0.827444      0.707653      0.547111      0.416722      0.324374      0.248517
  29  10 2598.6948    2.0813  0.8999 12.3980 -0.0009  0.0204   0.0407   0.0531    0.0557   0.0000   440.6808      0.984012       16.3028       2.96056      -2.10047      -1.12353      0.986226      0.695171     0.0702751    -0.0637093      0.806098      0.662889     -0.631234     -0.139312      -1.01692   -0.00958388     -0.115021     -0.136096       1.10362       1.47224       1.55283       1.65443       1.74417       1.66985       1.64160       1.49154       1.36738       1.18208       1.08678      0.890930      0.769233      0.598644      0.483437      0.384365      0.284579      0.226853
  29  11 2756.1616    2.7207  0.8326 12.8782  0.0006  0.0191   0.0541   0.0509    0.0558   0.0000   439.7443       2.33923       17.3547     -0.851055      -3.65284       2.83948      -2.38172     -0.820657       1.09580      0.354165     -0.970032      0.437674     -0.491872     -0.409979     -0.193001     -0.534503     -0.292323    -0.0666321       1.00487       1.35721       1.46692       1.61392       1.65048       1.54199       1.49391       1.43227       1.23755       1.14762      0.932374      0.846351      0.697159      0.558995      0.466777      0.351795      0.265943      0.194179
  29  13 3065.0005    3.8244  0.9409 13.6738 -0.0028  0.0215   0.0717   0.0537    0.0641   0.0000   439.0269       3.70057       18.7049      0.874639   -0.00356811      -4.06737       1.05193      0.631363      0.585506      -3.61850      0.564611     -0.623074     -0.296495      0.403839      0.874064   -0.00219347     -0.142632      0.138951       1.12377       1.56275       1.73131       1.80696       1.88614       1.82570       1.69178       1.64718       1.39345       1.31767       1.09501      0.951787      0.770358      0.615812      0.515851      0.398021      0.292463      0.219356
  29  14 3216.8070    3.6613  1.1922 13.6119 -0.0045  0.0248   0.0655   0.0652    0.0676   0.0000   439.1161       1.85810       14.3978       2.43344      -1.59066      -4.79418       2.06777      -2.50801       1.86908      -1.98716      -2.71281      -1.03515      0.423732     0.0766260       1.15813      0.692372     0.0498043     -0.299226       1.36093       1.81620       1.99157       2.13669       2.13331       2.13199       1.97099       1.82759       1.74043       1.46890       1.33740       1.11855      0.954897      0.726316      0.621736      0.464631      0.362253      0.274134
  29  15 3367.7152    3.1687  1.6613 13.2175  0.0028  0.0305   0.0491   0.0797    0.0518   0.0000   442.5253       4.47986       15.3848      -4.04313       1.25228      -1.39056      -6.00424      -2.65700       1.04496      -3.82532       3.55561       1.19745      0.260726      -1.22705      0.310217      0.686719      0.893555     0.0651465       1.57863       2.18932       2.34038       2.46343       2.71108       2.49390       2.43162       2.23837       2.01514       1.83261       1.56979       1.28892       1.11816      0.897324      0.726145      0.568199      0.413191      0.317852
  29  16 3518.0533    2.4895  2.5715 12.7068 -0.0006  0.0400   0.0335   0.1069    0.0449   0.0000   442.7183       5.21577       11.6309       2.93971       3.24213      -2.86205      0.172043      -5.85098     -0.350177     -0.880986     0.0721715      -2.02766      -1.54561     -0.244242     -0.631013     -0.101338     -0.460475      0.497203       2.05582       2.90152       3.11856       3.42261       3.41328       3.35599       3.19074       2.97880       2.65090       2.40718       2.05039       1.74567       1.45927       1.18795      0.944000      0.735155      0.555942      0.415805
  29  17 3667.6445    2.0800  3.9177 12.1160 -0.0021  0.0493   0.0243   0.1386    0.0385   0.0000   435.8994       3.33683       16.5156      -6.80863       5.60276      -6.30061      -1.37730      -2.36754      -5.47756       3.87010      0.909904      0.137125      -2.11694      0.740714     -0.822865      0.132388     -0.656094     0.0579567       2.66863       3.55937       3.90977       4.18080       4.19784       4.20567       3.87755       3.68788       3.39118       2.97673       2.64670       2.23490       1.87000       1.50135       1.20529      0.944200      0.719516      0.547890
  29  18 3816.8496    1.6704  5.6704 11.5725 -0.0016  0.0627   0.0169   0.1743    0.0321   0.0000   443.2792       9.22647       19.9485       8.28188      -18.2734      0.759312       1.46351      -6.58821      -1.23792       8.96912       7.64128      -1.94816      -1.04153      0.510669      -1.10790      0.912932      0.908892       1.08274       3.34693       4.43928       4.90364       5.27898       5.32955       5.25702       5.03577       4.66499       4.23204       3.81947       3.23185       2.82210       2.34009       1.89565       1.53062       1.19879      0.899557      0.665576
  29  19 3965.6717    1.3074  7.3029 11.3377 -0.0018  0.0814   0.0140   0.2314    0.0284   0.0000   443.0228       2.30475       14.5696       3.70475       3.47991       4.63677       14.5626      -10.7389      -2.18099       4.10624       4.58201      -1.84303      -7.15093    -0.0409944       1.93399       2.07115      -1.49434     -0.362976       4.17196       5.61260       6.28333       6.43771       6.80792       6.65373       6.40203       5.89277       5.39939       4.83616       4.15342       3.61132       2.93486       2.45534       1.93527       1.52516       1.15865      0.869822
  29  20 4114.1761    1.0302  8.5781 11.2206 -0.0025  0.1029   0.0135   0.2999    0.0275   0.0000   431.7627       17.7201       4.06857       1.00674      -23.8682      -3.25429      -7.82844      -6.31221       3.95546       12.5434       8.96886      -8.36330      0.665877     -0.816537      -2.65148       1.27250     -0.303506      0.865147       5.38350       7.20272       8.26173       8.56998       8.76960       8.60937       8.12350       7.59557       7.05319       6.12496       5.45162       4.53290       3.88088       3.14438       2.47033       1.96884       1.47152       1.10564
  29  21 4262.2033    0.7932  9.5721 11.0992 -0.0094  0.1354   0.0134   0.4027    0.0268   0.0000   432.3075      -1.54787       5.77924      -14.9062      -1.51836      -3.93648      -43.0193      -19.4932       14.2564      -8.46978      -18.0754       1.07177       1.95320       3.37418      -1.05054       1.89973       3.70361      -2.90152       6.76791       9.27778       10.1447       10.8348       11.1379       10.9285       10.6198       9.68337       9.02465       7.95631       6.87869       5.89575       4.92554       3.99307       3.26977       2.54068       1.88692       1.44092
  30   4 1581.8772    0.2202  0.2126  9.7533 -0.0162  0.0139   0.0092   0.0287    0.0272   0.0000   440.4193     -0.184994       20.7754     -0.474442      -3.78406       1.61118       2.27619     -0.829045     -0.433562     -0.149187    -0.0444872     -0.421823      0.222219      0.382813     -0.254801     -0.220559     0.0181860     -0.546509      0.879323       1.23517       1.46727       1.57503       1.57758       1.55039       1.45993       1.31694       1.18605      0.964110      0.818615      0.668074      0.534158      0.420283      0.333641      0.261873      0.201324      0.144051
  30   5 1770.0502    0.3558  0.3244  9.9234 -0.0045  0.0167   0.0118   0.0335    0.0320   0.0000   440.8012     -0.651903       19.3113      -2.70601      -2.99053       1.02160      -1.31602      -1.46486     -0.418958     0.0908470     -0.146404     -0.832901      0.287273      0.816689    -0.0861767    -0.0288261    -0.0490553      0.383934      0.997518       1.06970      0.959739       1.19966       1.37414       1.48331       1.20968       1.00208      0.890286      0.920198      0.835127      0.752953      0.540185      0.410526      0.333793      0.328373      0.248208      0.171816
  30   6 1949.9484    0.5713  0.4530 10.2129 -0.0003  0.0148   0.0148   0.0354    0.0386   0.0000   439.4344     -0.661673       19.8200       1.19317      -4.99988     -0.978014     -0.245774     -0.914553      0.110054      0.487797     -0.598431     -0.972501    -0.0168511      0.250967     -0.706662    -0.0144967    -0.0265525     0.0939973      0.805320       1.08416       1.18934       1.37631       1.39528       1.34713       1.26290       1.18562       1.02619      0.936893      0.755249      0.657653      0.518801      0.441004      0.366012      0.260987      0.204945      0.153551
  30   7 2126.3624    0.8402  0.6979 10.5396 -0.0016  0.0186   0.0181   0.0456    0.0516   0.0000   439.8925      0.929273       19.9202     -0.336032     -0.805190      0.863959      -1.11587      -2.65003     -0.708124     -0.862944      0.377417     -0.479588     -0.261067     -0.605089      0.484811     -0.596246     0.0287625      0.210973      0.971288       1.23143       1.38588       1.52428       1.51441       1.40243       1.45311       1.33283       1.12508       1.08346      0.967540      0.789791      0.675661      0.586431      0.457878      0.343801      0.265615      0.199889
  30   8 2297.3370    1.2135  0.8145 11.1140 -0.0005  0.0197   0.0236   0.0461    0.0569   0.0000   441.3923       3.53168       18.8000     -0.275793      -4.19425       2.36381       1.18643      -1.33877      0.166992      -1.15740     -0.228577     -0.598553      0.478099     -0.417846      0.320664     -0.377278     -0.479093     0.0991589       1.08706       1.43741       1.54563       1.64818       1.69509       1.72036       1.60417       1.54374       1.30581       1.18283       1.05533      0.894569      0.728201      0.617445      0.478278      0.389980      0.286195      0.229579
  30   9 2462.2767    1.6759  0.9220 11.8064 -0.0030  0.0203   0.0314   0.0524    0.0588   0.0000   440.3719       1.61593       19.0683     -0.602342      0.104540       1.07262       2.39627      -2.92843     -0.139699       2.70540      0.440431   3.33645e-05      0.317126    -0.0846041     -0.329020    -0.0620003      0.580881     -0.427231       1.02911       1.38160       1.53575       1.61441       1.61909       1.66070       1.51356       1.52802       1.25647       1.18507       1.06471      0.928293      0.741683      0.618921      0.496142      0.399789      0.300767      0.230609
  30  10 2623.5579    2.1727  0.9378 12.2196 -0.0018  0.0205   0.0401   0.0507    0.0641   0.0000   441.1922       2.09821       17.4875      -2.11030      -1.95722      -1.56712      -2.20860       1.71142       1.20762       1.15262       1.73085      0.383661      0.846967      -1.70404     -0.688732     -0.230021      0.606447      0.430881       1.02023       1.40029       1.50561       1.62036       1.66877       1.58478       1.55564       1.44205       1.32788       1.19282       1.05441      0.911441      0.757710      0.624194      0.514098      0.409254      0.297911      0.227091
  30  11 2782.4931    2.9220  0.8318 12.9646  0.0009  0.0186   0.0578   0.0499    0.0565   0.0000   442.5089     -0.103677       13.5083       1.61458      -2.13467      -1.58614      -1.59015      -2.15687      -1.60677      0.101487       1.24232     -0.935802     -0.155342     -0.367518      0.366935      0.127043      0.177871     -0.381844      0.989267       1.30996       1.39081       1.54305       1.54611       1.40113       1.43517       1.31526       1.23754       1.10550      0.977059      0.830111      0.699482      0.575564      0.464209      0.360720      0.285156      0.215872
  30  12 2939.1396    3.4509  0.8710 13.4675 -0.0023  0.0192   0.0673   0.0513    0.0559   0.0000   439.9282       5.81042       15.4471      -2.10499      -1.44937      -1.10058      0.156272      -3.22943     -0.302253     -0.796303      0.114383     -0.242384     -0.741228      0.411845      0.289067      -1.39284     -0.177939     -0.337656       1.04821       1.39644       1.48964       1.65014       1.59121       1.58467       1.53243       1.47474       1.30577       1.14313       1.06128      0.858164      0.755449      0.605688      0.480238      0.380293      0.295882      0.229350
  30  13 3093.4445    3.9050  0.8579 13.8763  0.0022  0.0195   0.0759   0.0509    0.0585   0.0000   441.5389       3.19626       17.3031       2.28021      -1.10717      -2.33521     -0.747441      -1.04934      -3.06805      -2.91849       2.56548       1.70131      -1.13057     -0.607195     0.0116102     0.0340900     0.0423069     0.0639055       1.01748       1.41799       1.52037       1.63159       1.58428       1.59793       1.57039       1.45084       1.34030       1.18229       1.07933      0.857219      0.765543      0.602150      0.465651      0.385176      0.303903      0.230695
  30  14 3245.9827    3.6066  1.2871 13.6078  0.0031  0.0275   0.0613   0.0659    0.0628   0.0000   437.5704       1.77947       16.7077      -1.30619      -4.53211     -0.535768      -2.90661      -2.26961      -3.02043      -2.06701      -1.02004     -0.596180     0.0539492     -0.476603     -0.532525     -0.932916      0.518699      0.266452       1.35634       1.96063       1.93055       2.17036       2.13117       2.22616       2.06574       1.97086       1.79057       1.55397       1.38698       1.18114       1.04677      0.863221      0.696275      0.522736      0.395141      0.298984
  30  15 3397.7295    3.0832  1.7720 13.0366 -0.0009  0.0297   0.0440   0.0784    0.0523   0.0000   439.7591       6.80460       13.0883      -4.80294      -2.79427       1.33560      0.826944       2.43319      -1.15855      -2.93013       2.43212      -1.01652       2.14887     -0.598190     -0.425375     -0.195018    -0.0201906      0.210478       1.55131       2.03488       2.31299       2.42608       2.40457       2.41991       2.34873       2.08293       1.99093       1.78866       1.57481       1.33892       1.14378      0.892000      0.748899      0.582642      0.452801      0.346365
  30  16 3548.8008    2.4307  2.8359 12.5416 -0.0024  0.0396   0.0297   0.1080    0.0423   0.0000   444.0116    -0.0823391       12.2908       6.77622       1.02790      -2.15147       2.85794      -3.88038      -3.16992      -2.76909      0.505850     -0.926611       1.36218      -1.48213     -0.506906       1.61838     -0.852001     -0.445127       2.02023       2.72712       2.95181       3.12715       3.28494       3.20319       3.05599       2.92844       2.63105       2.36207       2.05910       1.76872       1.45359       1.20308      0.963596      0.777219      0.595450      0.474407
  30  17 3699.2521    1.9765  4.2758 11.9539 -0.0009  0.0512   0.0217   0.1402    0.0377   0.0000   446.3131       4.51701       18.0769      -2.80099     -0.542534      -5.32763      -5.28489      -5.21730      -1.19775     -0.285569     -0.536318     -0.681076       3.20963      -1.43418      0.172830      0.800478      0.143174     -0.523613       2.62711       3.48338       3.91059       4.10291       4.24628       4.21731       3.90793       3.77334       3.41851       3.06223       2.67782       2.31642       1.90318       1.60961       1.27497       1.02485      0.774646      0.584657
  30  18 3848.9953    1.6023  5.9540 11.5056 -0.0001  0.0640   0.0157   0.1801    0.0308   0.0000   436.3688       13.7412       5.49511      0.870691       7.08948      -10.4540       1.29954      -2.54925       7.98705      -5.67379       3.38040       1.32448      -2.96115     -0.978682     -0.428270     -0.726192     -0.638341     -0.417261       3.23712       4.40021       4.94628       5.11150       5.25665       5.26260       4.98434       4.70427       4.29190       3.82643       3.33654       2.86408       2.40309       1.94459       1.59578       1.25192      0.962050      0.735825
  30  19 3998.4496    1.2738  7.7233 11.3477 -0.0021  0.0834   0.0138   0.2429    0.0274   0.0000   439.2178       15.6713       17.4444       4.54232      -6.66805      -3.57787    -0.0381398      -10.6470       10.2725       10.9871      -5.83425      -1.61524       5.98349      -1.66674     -0.975924   -0.00138394      0.857270    0.00550518       4.25090       5.57538       6.35244       6.59302       6.79112       6.77834       6.44053       6.11438       5.56270       4.93874       4.32683       3.70250       3.09466       2.59861       2.05595       1.67639       1.24418      0.949921
  30  20 4147.5997    0.9933  9.5757 11.1659 -0.0015  0.1132   0.0128   0.3350    0.0268   0.0000   432.4004       4.42141       14.0200      -6.34607      -6.73314      -15.7580      -9.16596      -5.89942       4.18883      -3.27881      -5.35536      -1.90549       5.62520      0.982459      -2.29570      -1.19303     -0.153753      -3.23721       5.52849       7.51899       8.64970       8.88083       9.23766       9.09399       8.60949       8.23409       7.39138       6.70251       5.92819       5.05541       4.14070       3.49786       2.80483       2.23761       1.66366       1.27535
  30  21 4296.1645    0.7602  9.9547 11.0830 -0.0125  0.1407   0.0134   0.4249    0.0267   0.0000   436.7633       21.5109      -1.33621      -21.3664      -14.2318       1.37590       25.9809      -1.62818      -8.52150      -15.3643       13.3147       8.58358      -12.6709      -10.3214      -1.37018      -4.20747       1.85240       2.31725       6.85248       9.30387       10.5180       10.8033       11.5879       11.1693       10.6919       9.98746       9.27321       8.23025       7.23737       6.29691       5.12298       4.38906       3.47601       2.78968       2.04901       1.57567
  30  23 4591.8068    0.4446 13.2825 10.7586  0.0016  0.2815   0.0113   0.7990    0.0216   0.0000   414.7313       36.5013       40.2562       65.2093       45.6109      -50.1589       15.7824       30.4771       17.9992      -39.9237       28.0109      -17.6308      0.370186       18.3895       9.96126      -6.14107     -0.229755       1.00540       13.9150       18.2715       21.0978       22.1770       23.0606       22.3865       21.4067       19.9861       18.4720       16.2624       14.5883       12.5170       10.5222       8.69889       6.97290       5.61009       4.12629       3.14766
  31   5 1788.2367    0.3784  0.3454  9.9393 -0.0090  0.0158   0.0117   0.0320    0.0332   0.0000   441.2951    -0.0296668       20.4263     -0.475222      -2.78547       1.51524      0.757374      -2.52362     -0.371811     -0.856098      0.642523     0.0672710     -0.173924      0.744472     0.0335720      0.521799      0.229851     0.0528952      0.965160       1.37262       1.66760       1.78972       1.97761       1.82247       1.72571       1.68716       1.37275       1.20896      0.962198      0.744946      0.628260      0.478672      0.393243      0.281248      0.229125      0.180260
  31   6 1969.4293    0.5961  0.5070 10.1215 -0.0060  0.0162   0.0150   0.0352    0.0429   0.0000   441.5296       1.16509       20.0387     0.0261129      -3.39975    -0.0866427      0.771153       1.19880       1.16410     -0.801776      -1.00538       2.55316     -0.549754     -0.391755     -0.271043    -0.0893951      0.251968    -0.0909715      0.789300       1.13449       1.21263       1.26050       1.35813       1.21480       1.29712       1.15625       1.08461      0.932749      0.866723      0.733119      0.623868      0.526998      0.410448      0.333329      0.247621      0.193103
  31   7 2147.0277    0.8809  0.6884 10.5929 -0.0048  0.0175   0.0184   0.0413    0.0502   0.0000   440.3947     -0.299430       18.5270      -1.73756      -4.33203       1.49816      0.481768      0.901803      -1.34105     -0.444014     -0.250721      0.341839      0.772898      0.478362     -0.720899     -0.596786     0.0512099      0.305973      0.869746       1.21329       1.27387       1.37828       1.33985       1.42285       1.31037       1.30896       1.13433       1.04018      0.861454      0.789420      0.654598      0.558154      0.447243      0.366429      0.272874      0.206407
  31   8 2318.9246    1.2667  0.8022 11.5346 -0.0015  0.0202   0.0258   0.0488    0.0479   0.0000   439.6157      -1.66796       19.0168      -1.44099      -1.87165     -0.974396     -0.719816      -2.52533      0.948186     -0.585472      0.105937      -1.64355      0.182232      0.493613     -0.250425     -0.179707     -0.186013     0.0155882       1.13501       1.65324       1.75934       1.99436       2.05298       2.07410       1.94017       1.77185       1.61371       1.36094       1.19962      0.933676      0.776491      0.634456      0.510986      0.399547      0.306950      0.227397
  31   9 2484.9599    1.7135  1.0814 11.8159 -0.0018  0.0224   0.0305   0.0589    0.0625   0.0000   438.7827      0.237577       18.9601     -0.381306      -4.48803    -0.0379346      -1.15792      -3.44257      -2.85907      0.243115      0.527143     -0.106967       2.18334     -0.611229     0.0668769     -0.182620     -0.108784     -0.123377       1.16199       1.50387       1.66694       1.76148       1.86251       1.79130       1.72532       1.64018       1.54441       1.32070       1.22554      0.966693      0.854024      0.710759      0.560356      0.476324      0.363249      0.269940
  31  10 2647.7895    2.3617  0.9545 12.3809 -0.0017  0.0208   0.0424   0.0497    0.0632   0.0000   440.1384       3.21950       17.9297     -0.613303      -1.32659       1.79352       2.24837      -1.08116      -2.08854     -0.550868       1.97281       1.26688       1.64648     -0.733447     -0.771098     -0.315703     -0.368726     -0.397767       1.03460       1.37101       1.46700       1.61066       1.68871       1.59720       1.52071       1.48695       1.34020       1.21711       1.07824      0.929660      0.760683      0.625015      0.518888      0.434927      0.323962      0.246578
  31  11 2808.3448    2.9216  0.9046 12.9653 -0.0023  0.0200   0.0545   0.0496    0.0569   0.0000   440.7498       3.33676       17.7330     -0.329748      -3.62346     -0.350568       1.25038      -1.47889     -0.278549      0.801196    -0.0713203     -0.289352     -0.670516     -0.119334      0.802609     -0.357092     -0.455466      0.516277       1.10673       1.53649       1.76581       1.93943       1.92622       1.92164       1.81716       1.64391       1.48978       1.34487       1.11191      0.941529      0.777385      0.655802      0.513967      0.411919      0.307376      0.240739
  31  12 2966.1421    3.6322  0.8451 13.2953  0.0017  0.0182   0.0686   0.0465    0.0607   0.0000   437.9942       1.34934       20.1926      -1.42449       2.38344     -0.606530     0.0692696      -4.01227      -3.06172     -0.507221       2.79129      -1.43201     -0.312275     -0.538734     -0.591926      0.336171      0.163909    -0.0611534      0.931699       1.24369       1.37327       1.42246       1.50889       1.46437       1.37259       1.34088       1.22006       1.07491      0.959128      0.812783      0.731640      0.592393      0.469710      0.385878      0.301249      0.216608
  31  13 3121.3486    4.0080  0.9326 13.6336 -0.0023  0.0196   0.0732   0.0522    0.0658   0.0000   439.3096       2.14333       13.9500       1.32193     -0.236412      -6.15098     -0.291410     -0.238358      -2.24970      0.202948      0.146790     -0.581855     -0.652092    -0.0181055     -0.476079      0.272399      0.619405     -0.413966       1.06050       1.37235       1.47657       1.55646       1.59459       1.59431       1.54542       1.48321       1.31393       1.19132       1.03650      0.860127      0.734142      0.624064      0.505114      0.397962      0.319371      0.245057
  31  14 3274.8807    3.3847  1.2710 13.6467 -0.0026  0.0265   0.0582   0.0693    0.0590   0.0000   439.3562       5.98550       14.8662      -4.71873       4.05472     -0.451580      -1.54168      -4.03651      -2.35906      -2.95966     -0.358099    -0.0833415       1.35558     -0.227251     -0.263660     -0.216675     -0.642138     -0.389314       1.30582       1.75518       1.91368       1.99350       2.09720       2.02372       2.00144       1.81282       1.74943       1.54357       1.34639       1.16549      0.976291      0.836313      0.662984      0.527969      0.411246      0.327380
  31  15 3427.3554    2.9086  1.8511 13.0851 -0.0033  0.0311   0.0417   0.0823    0.0469   0.0000   440.8099       10.2644       20.0771      -3.28098       1.15553     -0.713031       1.79229      -8.06779      -1.50349      -2.36985       1.71720      -3.98400     -0.688433       1.31460      0.764116     0.0995000      -1.06182      0.871803       1.56422       2.04902       2.22161       2.40611       2.55865       2.46625       2.40052       2.19670       2.04019       1.83431       1.58689       1.39426       1.17190      0.973033      0.765187      0.621106      0.489041      0.375132
  31  16 3579.2453    2.2625  3.3093 12.4412 -0.0030  0.0434   0.0258   0.1191    0.0350   0.0000   439.7531       15.2641       8.33452      -4.24300     -0.564811      -8.39604       1.07187      -3.76535       3.45833      -5.16927       1.54040       1.17248      -3.38648     -0.181828       2.59972       2.00180     -0.373829   -0.00987737       2.11695       2.84130       3.24737       3.37354       3.50203       3.46646       3.28131       3.10678       2.80177       2.61809       2.24296       1.94652       1.65762       1.35535       1.10843      0.875809      0.676541      0.520028
  31  17 3730.3251    1.8654  4.5140 11.9363 -0.0018  0.0537   0.0201   0.1463    0.0338   0.0000   437.3044       5.82115       7.82626      -6.56429       7.64892      -6.14187       6.46828      -8.80972       2.34279      -2.44407       5.76818      -3.41819     -0.178114     -0.778347       1.28847      0.995247     -0.454605      0.866033       2.65859       3.48453       3.98592       4.11143       4.34627       4.21585       4.02703       3.89807       3.54063       3.16054       2.84410       2.37387       2.07725       1.66417       1.38282       1.10837      0.841792      0.669332
  31  18 3880.8451    1.4872  6.3376 11.5145 -0.0010  0.0688   0.0152   0.1968    0.0287   0.0000   445.7551     -0.220472       9.24448      -4.43812     -0.317586       7.39212       6.75789      -9.19670      0.380943      -9.32146     -0.104566       7.79489     -0.864154      -3.96798      0.262698       1.13677      -2.19895      -1.15945       3.39450       4.48269       5.12761       5.33785       5.57036       5.50248       5.17709       5.00721       4.50721       4.08532       3.63350       3.08057       2.61308       2.15928       1.75581       1.42275       1.07768      0.831985
  31  19 4030.8760    1.1891  7.9459 11.3000 -0.0014  0.0870   0.0132   0.2562    0.0263   0.0000   432.3568       6.39257       12.4178      0.415536     -0.648131       1.07645      -1.15302      -15.5258      -8.43886       6.16104      -2.01378      -7.53134      0.854963       4.91054     -0.477566      -2.17846      -1.38756      0.829842       4.28914       5.79039       6.56696       6.74510       7.08794       6.88597       6.62762       6.23703       5.76521       5.12457       4.61139       3.96762       3.36389       2.78861       2.26369       1.80358       1.40375       1.06034
  31  20 4180.7023    0.9694 10.3910 11.1215 -0.0018  0.1216   0.0129   0.3655    0.0267   0.0000   435.4157     -0.184115       4.73703       5.11092      -3.21993       11.3029       8.06707       7.73187       2.95223       3.99088     -0.261749      -3.43255      -6.71923      -5.57788     -0.939448     -0.900262      0.518098       1.97381       5.80691       7.85440       8.86909       9.34165       9.56663       9.65006       9.18975       8.64951       7.85872       7.12017       6.27463       5.40380       4.63479       3.82166       3.11511       2.46936       1.88840       1.43477
  31  21 4329.4660    0.7370 11.8052 11.0514 -0.0023  0.1658   0.0131   0.5091    0.0252   0.0000   441.0092       32.6896       42.8751       9.60966      -10.1603      -13.1704      -21.3734       2.09332      -3.74494      -1.73370       14.9881       7.03368      -2.29064      -6.58241      -3.95736       2.65031     -0.722433      -4.06714       7.86000       10.4805       12.2917       12.4593       13.1166       12.7851       12.4790       11.6613       10.8169       9.70326       8.54123       7.37575       6.20608       5.22943       4.21238       3.38490       2.55909       1.98807
  31  23 4627.2743    0.4108 13.7512 10.7128 -0.0015  0.3173   0.0108   0.8678    0.0194   0.0000   428.8703      -1.10601       16.9821       27.0510       36.5341      -40.8519      -61.6318       22.4758       19.3188      -26.0962       2.58518      -16.8194      -20.4534       4.22173       3.63141      -7.85838       10.2285       1.15028       14.7348       19.9925       22.4623       23.6864       24.6592       24.1412       23.2407       22.3095       20.0935       18.2729       16.0865       13.9496       11.7839       9.81993       8.12726       6.42994       4.83071       3.69894
  32   5 1806.1559    0.4065  0.3381  9.9877 -0.0050  0.0134   0.0124   0.0307    0.0317   0.0000   441.6010    -0.0125407       19.9652      -1.17949      -2.36350     -0.588771    -0.0514447     -0.762061    -0.0690506     -0.101566      0.521255     -0.291196       1.44721     -0.199503     -0.684966     0.0561944      0.198357     -0.130225      0.709747      0.937217       1.03265       1.02784       1.06027       1.06977       1.06992       1.05890      0.874520      0.776998      0.687670      0.589680      0.549307      0.462873      0.376964      0.294584      0.224608      0.159282
  32   6 1988.6150    0.6171  0.5957 10.1882 -0.0002  0.0169   0.0140   0.0393    0.0428   0.0000   442.7556     0.0259923       17.5861     -0.180878      -1.95532      0.154846      0.852560     -0.305629     -0.661534      0.204703       2.22578     -0.219338     -0.406725      0.562496      -1.06716     -0.125038     -0.340806     0.0220459      0.808824       1.07052       1.15075       1.25035       1.27605       1.29315       1.20359       1.18337       1.12503      0.998176      0.879320      0.695162      0.631531      0.485539      0.443350      0.347540      0.271185      0.217617
  32   7 2167.3146    0.8841  0.7780 10.6858 -0.0011  0.0184   0.0178   0.0471    0.0503   0.0000   441.2137      0.923774       18.5002      -1.24592      -6.73510     -0.689478      -1.81166     -0.182069       1.84975    -0.0205101      0.218128       1.37515       1.21140      0.709041      0.679341      0.225464    -0.0476333     0.0619698      0.952205       1.29764       1.47013       1.52356       1.58705       1.57141       1.49493       1.43111       1.25804       1.10679       1.05898      0.946915      0.830908      0.705568      0.542464      0.449381      0.333905      0.249169
  32   8 2340.0720    1.3244  0.9480 11.3500 -0.0036  0.0214   0.0239   0.0508    0.0552   0.0000   441.0358      0.983141       17.8848      -3.15535      0.663610     -0.411448      0.440509      -1.66490      -1.46318      0.876720      0.797766      -1.30852     -0.223636      -1.03630      0.366394      0.230143    -0.0276982     0.0764809       1.02413       1.45943       1.60595       1.60285       1.69212       1.59659       1.59465       1.47564       1.37671       1.24765       1.13387      0.973256      0.873819      0.722256      0.586604      0.477870      0.390153      0.272533
  32   9 2507.2754    1.8666  0.9867 11.9847 -0.0024  0.0206   0.0333   0.0535    0.0586   0.0000   439.0134       2.43858       18.6263      -1.37435      -3.91858      -3.71139       1.49298     -0.399103       1.40069      -1.56627      0.604607      -1.41658      0.543901      0.261888      0.823776      0.505113     0.0360850    -0.0697276       1.01445       1.32460       1.41696       1.59182       1.63297       1.59879       1.50906       1.45397       1.34859       1.17380       1.06554      0.929283      0.779803      0.639682      0.545923      0.425708      0.330929      0.262693
  32  10 2671.6952    2.4016  0.9646 12.5734 -0.0046  0.0216   0.0441   0.0520    0.0600   0.0000   439.5395      0.719256       17.8494      0.541967      -3.96221      -1.52350       2.48617    -0.0673703      -1.43450     -0.498848      0.264439      -1.01754       1.16841      0.874179      0.828528     -0.674106      0.540099      0.438158       1.15223       1.71885       1.89300       2.05816       1.97064       1.79671       1.62274       1.52589       1.38943       1.39461       1.27251       1.21537       1.08501      0.928502      0.712273      0.563954      0.466005      0.341265
  32  11 2833.7290    3.1418  0.9370 12.9662 -0.0005  0.0196   0.0562   0.0492    0.0605   0.0000   440.6974       1.89748       16.3582     0.0321185     -0.727642      -3.90202      -2.21259      -1.94920       2.18176      -3.30832     -0.260136     -0.508892      0.268999     -0.282981      0.264654     -0.262490      0.539108      0.235615      0.917318       1.31690       1.36006       1.50143       1.56344       1.52241       1.50181       1.37800       1.33929       1.11751       1.04151      0.841475      0.764942      0.620519      0.499795      0.413694      0.312020      0.237255
  32  12 2992.7152    3.7054  0.8585 13.5275 -0.0023  0.0185   0.0695   0.0484    0.0544   0.0000   438.0611     -0.289145       16.1207      -1.07872      -1.34816      -2.41191      0.478288       1.20350       1.06300      -2.36665      -1.36539      -1.74780     -0.512215      -1.31619     -0.367230      0.202740     -0.226415      0.345144      0.890059       1.22065       1.40289       1.47167       1.55479       1.45081       1.46717       1.34731       1.22387       1.11991      0.983377      0.807850      0.719299      0.573859      0.484426      0.380011      0.291145      0.231192
  32  13 3148.9147    3.8637  0.9982 13.7861 -0.0001  0.0214   0.0697   0.0536    0.0582   0.0000   440.0306       3.45515       14.3749       3.87966      -1.18239      -1.91568      -1.58492       1.05536      -2.96404      -2.19709       1.59820      -1.16254     -0.963426    -0.0303049     -0.279042      0.173355     -0.490658    -0.0297056       1.01430       1.41898       1.56122       1.64027       1.75801       1.66381       1.63943       1.52741       1.40591       1.25544       1.10409      0.969789      0.824826      0.689673      0.536424      0.429663      0.350636      0.269534
  32  14 3303.3511    3.3937  1.5252 13.4752 -0.0005  0.0285   0.0522   0.0714    0.0575   0.0000   438.7799       3.74162       12.2145       2.00201       2.26573       1.15742     -0.913089      -3.33038     0.0592082       2.51261      0.506517      -1.47184     -0.276834     -0.170486      0.884850      0.534735     -0.424855     -0.209458       1.35044       1.88173       2.01209       2.12534       2.19761       2.19750       2.14040       2.00746       1.81831       1.65637       1.48398       1.28799       1.10994      0.906073      0.776529      0.601569      0.474044      0.364179
  32  15 3456.7925    2.7472  2.1049 12.9500  0.0016  0.0333   0.0364   0.0884    0.0423   0.0000   441.0473       5.70814       11.8219      -5.23409       3.02838      -10.2596      -5.57582      -4.79101       4.01246       1.62020       1.51033      0.346584     -0.585634      0.395746     -0.366790      0.318701       1.27872     0.0904785       1.64759       2.20881       2.49204       2.46099       2.63340       2.46438       2.39584       2.35611       2.23160       2.04528       1.74895       1.49926       1.31387       1.08488      0.894346      0.727567      0.554588      0.437163
  32  16 3609.5323    2.1850  3.4698 12.3436 -0.0027  0.0435   0.0240   0.1199    0.0339   0.0000   443.2471       3.35262       11.3669      -5.29153       7.16023       2.40625      -1.93802      -11.0321     -0.797836      0.184532       1.34025     -0.664843      -1.02025      0.982861       2.92795      0.165344      0.201290      -1.58734       2.13582       2.90995       3.13714       3.40774       3.50069       3.39544       3.28824       3.10307       2.86289       2.54574       2.32236       2.02057       1.74681       1.42391       1.17807      0.943792      0.735805      0.563646
  32  17 3761.3079    1.7815  5.1178 11.7724 -0.0006  0.0552   0.0176   0.1580    0.0313   0.0000   439.8989       2.62339       15.8400       5.28707      -7.35683      -1.92958      -3.89679      -8.65589      -10.5659       5.78097       1.90589      -1.48046      -3.32989      0.249387      0.210350      0.102089      0.549459     -0.983240       2.67737       3.56500       3.98633       4.21868       4.37290       4.35901       4.18167       3.96109       3.65726       3.21444       2.92219       2.49620       2.17928       1.77974       1.47588       1.17172      0.913731      0.709861
  32  18 3912.3787    1.4318  6.7049 11.4416 -0.0009  0.0703   0.0143   0.2017    0.0283   0.0000   437.0017       17.4777       17.3181      -1.68271      -4.48386      -7.20265       7.66076       4.94670      -3.54230      -10.2576     -0.459083      0.948389      -1.50448     -0.272120       1.61056      -1.02544      -1.23492     -0.394234       3.44350       4.51023       5.24413       5.51342       5.70094       5.54492       5.37179       5.09556       4.62081       4.20951       3.76444       3.20394       2.80348       2.28545       1.87131       1.51515       1.16415      0.905254
  32  19 4063.0613    1.1179  8.3984 11.2873 -0.0025  0.0942   0.0128   0.2771    0.0256   0.0000   434.7755       7.88831       10.6001       1.34831      -1.04430      -10.9467       8.22747      -5.99271       10.5999      -4.24490       3.92418       9.03955       1.98335      -3.30881      -5.72188       2.55201       4.03881      -2.22662       4.39175       6.05006       6.78069       7.08669       7.32923       7.27535       6.98620       6.64367       6.14992       5.57053       4.88543       4.30489       3.58160       3.02370       2.52073       2.01845       1.52923       1.20286
  32  20 4213.3134    0.8619  9.7972 11.1851  0.0030  0.1263   0.0136   0.3843    0.0269   0.0000   432.6254       15.5281       42.7191      -3.31160      -19.3434      -21.4448       7.00545      -1.50220      0.352240       1.41452      -1.85173       12.4767      -9.39047       4.37745       5.68175       1.24719      -1.84657      0.811600       5.89033       7.89714       8.90035       9.46736       9.91086       9.70448       9.24334       8.89326       8.05695       7.40679       6.56564       5.71079       4.79243       4.10083       3.35141       2.68367       2.04542       1.59546
  33   5 1823.8120    0.4362  0.3922  9.9208 -0.0021  0.0132   0.0120   0.0335    0.0332   0.0000   441.6622     -0.909809       19.9594     -0.804741      -2.49350       1.35886      0.767659      0.282262     -0.279681    -0.0216577      0.236330       2.03565     -0.346507     -0.440667     -0.282996    -0.0335151     -0.186235     -0.123249      0.722490      0.943652      0.969678       1.04019       1.04082       1.02397      0.928662      0.821887      0.876334      0.802641      0.741376      0.636695      0.581178      0.503016      0.431700      0.358641      0.269318      0.211612
  33   6 2007.6075    0.6463  0.5722 10.1532 -0.0024  0.0150   0.0142   0.0375    0.0434   0.0000   440.5890     -0.883300       20.8430       1.25624      -2.93266     -0.277247    -0.0179263     -0.913391      0.187925      -1.76670      0.109314      0.584632      0.604687      -1.02495     -0.617190     0.0289278    -0.0856220      0.249885      0.723243      0.960857       1.02326       1.10506       1.15373       1.13113       1.08142       1.02912      0.934784      0.911564      0.816583      0.700251      0.571602      0.490117      0.398644      0.345701      0.269193      0.208651
  33   7 2187.3554    0.9941  0.7215 10.6304 -0.0049  0.0169   0.0197   0.0407    0.0523   0.0000   441.4867     -0.572634       18.3572      0.182441      -3.00239      -4.05643       2.59095       1.11600       1.02659    -0.0491412     -0.569294      0.913612     -0.912803      0.886197      0.861932    -0.0955723     -0.814816      0.155177      0.813104       1.13670       1.20559       1.35457       1.31115       1.29635       1.22849       1.19276       1.09633       1.03450      0.895532      0.821377      0.687847      0.583778      0.447653      0.377682      0.293840      0.235734
  33   8 2360.8661    1.3355  0.9884 11.3657  0.0020  0.0207   0.0237   0.0547    0.0553   0.0000   441.0465     0.0150139       20.9485      -2.44169      -6.21261       2.15210       2.62151      0.353202       2.24841      -1.71513      0.963227       1.90368      -1.17488     -0.951428      0.953915      0.310914     -0.584224     -0.309419      0.959893       1.29441       1.40945       1.49763       1.58923       1.53572       1.49137       1.41105       1.36404       1.19911       1.08185      0.911188      0.791638      0.638119      0.552028      0.432847      0.349731      0.273849
  33   9 2529.2150    1.9267  1.0156 12.0547  0.0004  0.0206   0.0334   0.0536    0.0580   0.0000   440.4688     -0.470834       19.4420      -3.09907      -2.38534      0.661362      0.513665      0.790339    -0.0154726      -1.16003      0.176724       3.06595     -0.490641     -0.277031    -0.0639550     -0.945340     -0.151906      0.834633      0.989572       1.36787       1.49069       1.58005       1.67909       1.60777       1.56547       1.51215       1.39825       1.26296       1.10618      0.925654      0.808242      0.677344      0.565721      0.456397      0.353691      0.280444
  33  10 2695.0580    2.5156  0.8763 12.7078 -0.0032  0.0193   0.0461   0.0463    0.0550   0.0000   441.2960      -1.56260       16.1981     -0.574407      -2.04421      0.887254       1.63309      -2.89951      -1.72629      0.822780      -1.71243      0.721364     -0.987719     -0.263936      0.267872     -0.102182    -0.0322764   -0.00149876      0.931675       1.27764       1.36304       1.47735       1.56254       1.43295       1.40686       1.38253       1.24415       1.17654       1.01286      0.881533      0.756434      0.651310      0.529244      0.428088      0.341638      0.260775
  33  11 2858.5995    3.2456  0.8901 13.1282  0.0008  0.0183   0.0585   0.0473    0.0567   0.0000   442.0826       1.73809       16.1064       1.55418      -2.35640      -1.47039      0.450190       2.96896      -1.69932     -0.691353      0.238302       2.45424     -0.763161     -0.329474     -0.291155      0.669586      0.476114     -0.160597      0.874742       1.19363       1.30197       1.43995       1.44146       1.45278       1.39881       1.36130       1.22681       1.11036      0.955997      0.837044      0.686370      0.585869      0.490643      0.386771      0.306675      0.242021
  33  12 3018.8132    3.8702  0.7998 13.5903 -0.0024  0.0178   0.0724   0.0422    0.0546   0.0000   439.6181       1.69260       14.8971     -0.747645     -0.723289     -0.956449     -0.749165      0.576236      0.162613      -1.80174       1.57561      0.154146      0.561898     -0.304132      0.171175      0.124021     -0.694078     -0.241143      0.826957       1.12206       1.22238       1.29001       1.36790       1.30514       1.26421       1.27116       1.10865       1.03745      0.928069      0.817845      0.692153      0.551772      0.466954      0.383580      0.311440      0.239218
  33  13 3176.0419    3.7938  1.0760 13.5321 -0.0019  0.0215   0.0638   0.0547    0.0614   0.0000   441.3311       4.08376       18.5766       2.19528      -3.65888      -3.36806       1.42332      0.334917       2.08125     -0.372216     -0.165742    -0.0146613      0.422574     -0.312561   -0.00840018     -0.653636      0.154993      0.275940      0.966652       1.34877       1.50056       1.64602       1.63572       1.64967       1.62140       1.47538       1.38169       1.23031       1.08611      0.965531      0.831182      0.687889      0.558131      0.450904      0.352687      0.271451
  33  14 3331.4851    3.4098  1.4839 13.3958 -0.0025  0.0263   0.0516   0.0702    0.0559   0.0000   440.9123       4.45034       13.0094      0.375655      0.951716      -2.13116       3.60415       3.19269     -0.463351    -0.0170349       2.36948       1.15192     -0.401327       1.49168      0.160566     -0.660877     0.0617175     -0.906688       1.20206       1.66960       1.84583       1.98079       2.08081       2.02657       1.94670       1.88339       1.69629       1.50047       1.36183       1.18981       1.01713      0.863458      0.694854      0.563548      0.444822      0.339717
  33  15 3485.7971    2.6856  2.4072 12.7313  0.0004  0.0337   0.0323   0.0929    0.0423   0.0000   441.1531       2.35722       10.3998       2.23392       9.79843      -1.15597      -5.05496      -2.00250       1.43675      -3.63326      -1.80142      0.405871      0.476714     -0.607463     -0.575491       1.03972       1.19572      0.731854       1.56263       2.16194       2.33720       2.54525       2.68131       2.55653       2.56582       2.34840       2.23963       1.99521       1.79605       1.51780       1.30239       1.09212      0.903976      0.733715      0.571440      0.458104
  33  16 3639.1527    2.1404  3.7963 12.1101 -0.0012  0.0438   0.0213   0.1210    0.0326   0.0000   440.0840       3.00988       10.3969      -7.40911    -0.0766409      -2.26454       6.68679      -6.95200       2.73828      -2.04267      -2.17927       2.35751       2.12516      -1.09739      0.532222       1.31461      0.613982      -1.44001       2.02926       2.74524       3.13093       3.24272       3.46027       3.38234       3.22947       3.10470       2.83927       2.56332       2.30413       2.01268       1.70789       1.43374       1.17527      0.950606      0.749804      0.596202
  33  17 3791.7956    1.7281  5.4206 11.6995 -0.0009  0.0569   0.0166   0.1619    0.0300   0.0000   442.4108       10.8266       7.32654       6.92724      -2.50459      -3.85384      -2.78163      -2.19252      -6.07090      -5.99946     -0.140340     -0.606888     -0.679128      -2.01327       1.18372       1.21243      0.317789    -0.0876954       2.69611       3.54910       4.02163       4.20934       4.38758       4.34816       4.21280       4.01726       3.67704       3.38001       2.95141       2.59549       2.22050       1.89144       1.53379       1.26310      0.970937      0.781340
  33  18 3943.6324    1.4147  6.9957 11.3642  0.0004  0.0719   0.0137   0.2032    0.0276   0.0000   431.3423       8.63170       20.7680       1.75997      0.736463      -5.17169       9.04809      0.917438     -0.562868     -0.660351       4.24241       6.70859     -0.398872      -6.56495      -2.70739       4.19938       1.58753      -1.02232       3.29453       4.44732       5.03064       5.31728       5.54937       5.44618       5.30302       5.06743       4.64439       4.17111       3.70965       3.26087       2.78292       2.32816       1.94186       1.58078       1.20790      0.950537
  33  19 4094.9715    1.0985  9.2065 11.2323 -0.0013  0.1007   0.0126   0.2944    0.0253   0.0000   432.5385      -2.72860       29.3931       8.73142      -22.2081      -5.80583      -5.84958       2.45473       5.69751      -4.71669       7.36007      -8.87737       8.06628       3.53568       4.28735      -3.06604      -1.15793       1.70182       4.60621       6.10622       7.13035       7.25115       7.73125       7.55653       7.45782       6.96164       6.42149       5.87836       5.20790       4.56723       3.87298       3.27838       2.69547       2.19216       1.69984       1.34971
  33  20 4245.5790    0.8200 10.1640 11.1918 -0.0085  0.1363   0.0137   0.4158    0.0257   0.0000   431.1017       6.51325       28.2366      -1.06776      -13.8720      -18.5549       24.1739      -9.53925       15.8920     -0.122679      -10.5583      -1.69126       16.1391      -1.18898     -0.309593      0.347629       3.19792      -1.03149       6.04700       8.26318       9.22314       9.74669       10.3394       9.91065       9.92927       9.27145       8.70988       7.72847       7.08530       6.17331       5.16482       4.40831       3.60946       2.94789       2.29033       1.80675
  34   3 1441.1443    0.1343  0.0986  9.7530 -0.0254  0.0122   0.0092   0.0233    0.0222   0.0000   441.2377     0.0141653       20.5043     -0.195756      -2.75732      0.829052      0.183342      0.786686     -0.361600      0.663288     -0.225600     -0.172524     -0.145203     -0.223271     -0.580677     -0.255070      0.126769      0.369961      0.630515      0.783413      0.783059      0.782691      0.898216      0.968280      0.976350      0.753482      0.707538      0.706988      0.596804      0.683119      0.480073      0.476390      0.301542      0.287798      0.227865      0.181475
  34   5 1841.2515    0.4590  0.3577  9.9926 -0.0039  0.0133   0.0129   0.0286    0.0334   0.0000   440.8162     0.0861927       20.9177      0.481235      -2.38462     -0.765932       1.25428     -0.872634      0.171365      0.194482       1.17193     -0.595966   -0.00878333      0.548077      0.427238      0.446582     0.0632017      0.194135      0.610564      0.761562      0.915362      0.953120      0.921604      0.968477       1.00854      0.927106      0.781091      0.773138      0.701848      0.567916      0.496305      0.428504      0.374730      0.275622      0.234450      0.180735
  34   6 2026.3598    0.6766  0.6163 10.2655 -0.0032  0.0163   0.0148   0.0394    0.0432   0.0000   440.0618     -0.884887       19.8524       1.72108     -0.602372      -1.49452       2.07801      0.900678     -0.448952      -1.33166       2.21714      -1.40817       1.20805     -0.420427     -0.223746      0.690852    -0.0142101      0.224175      0.714279       1.01972       1.07751       1.18890       1.13760       1.21576       1.12250       1.10325      0.980157      0.945626      0.832429      0.759216      0.641595      0.519029      0.435989      0.372519      0.274328      0.227164
  34   7 2207.0237    0.9780  0.7814 10.7661 -0.0006  0.0190   0.0186   0.0445    0.0493   0.0000   439.4747      -1.06239       21.0092       1.24109      -2.42000      0.440148     0.0885827      -1.42423      0.546440      0.125601     -0.879688      -1.40353     0.0883647     -0.812635     -0.827265     -0.418269      0.213645     -0.227981      0.786402       1.20706       1.20349       1.40479       1.31317       1.40900       1.24407       1.30364       1.12867       1.10352      0.920951      0.836593      0.703363      0.600298      0.487674      0.402237      0.308444      0.251859
  34   8 2381.2488    1.4450  0.9845 11.3785 -0.0013  0.0197   0.0250   0.0533    0.0581   0.0000   442.3759       1.70823       23.2848      -1.28751      -1.39810       2.17419     -0.651831      -1.78770      0.334247      -1.28258      -2.76887     -0.700679      0.836563      0.288317     -0.598444     -0.901973      0.758958    -0.0777198      0.872266       1.20498       1.29932       1.44979       1.43659       1.48448       1.40578       1.35416       1.20298       1.12778       1.04787      0.893305      0.795010      0.646395      0.519924      0.445849      0.351748      0.283369
  34   9 2550.6685    1.9910  1.0345 12.1700 -0.0031  0.0211   0.0350   0.0558    0.0559   0.0000   443.1636       2.85363       17.9382    -0.0187782     -0.804668      -3.47072       1.40492     -0.766922       3.00570       1.94386     -0.117862      -1.86050      0.656772      0.458004     -0.136354    -0.0213563     -0.226295     -0.470011       1.01951       1.39042       1.52512       1.56899       1.62395       1.50151       1.44653       1.44183       1.32825       1.29220       1.18791       1.02484      0.904659      0.729240      0.596247      0.503617      0.382421      0.302960
  34  10 2718.0213    2.7076  0.8962 12.5865 -0.0020  0.0178   0.0484   0.0481    0.0576   0.0000   441.2668       2.77607       20.7197       2.21085      -1.64709      -2.36252     -0.789252      0.965520      -1.03969      0.159639       1.55391      0.117930      0.308212     -0.273727     -0.477168     -0.157497      0.944338     -0.692323      0.838631       1.12447       1.27879       1.33495       1.39680       1.32334       1.35960       1.24455       1.20326       1.06718      0.946813      0.811682      0.686551      0.605676      0.477469      0.390437      0.331828      0.253906
  34  11 2882.9747    3.4231  0.8815 13.1791  0.0004  0.0178   0.0605   0.0458    0.0562   0.0000   440.4712       2.63224       17.1958     -0.520680      -1.52250      0.804066      -1.62390      -2.76472      -1.42864      -1.86937       1.65961      0.410750     -0.715249      0.276602     -0.183903    -0.0974856      0.206139     -0.274751      0.831635       1.08731       1.15659       1.28602       1.30599       1.26958       1.27811       1.23720       1.15163       1.02288      0.934108      0.787857      0.701912      0.573336      0.472745      0.401686      0.323608      0.253220
  34  12 3044.4403    3.9477  0.8846 13.6050  0.0020  0.0184   0.0695   0.0447    0.0547   0.0000   440.9920       3.78770       18.1399      -1.56582     0.0395303      -3.46534     -0.800345      -1.51817       1.64104      -1.00809      0.606593      0.158675     -0.518488     -0.608086      0.920352      0.331498      0.171698      0.156851      0.863497       1.15129       1.30482       1.39914       1.47231       1.46922       1.39809       1.32376       1.23312       1.10410      0.966193      0.859702      0.719950      0.600436      0.519387      0.411174      0.319409      0.251685
  34  13 3202.8568    3.7539  1.1544 13.7179 -0.0045  0.0227   0.0634   0.0608    0.0599   0.0000   439.0751       3.56594       16.1495       3.35807      -2.12614      -2.51757      0.582732      -2.61768     -0.431894      -2.20344       2.47485     -0.389041     0.0601854     -0.217593     -0.866551    0.00681083     -0.341831     0.0490354       1.01861       1.38705       1.51094       1.64752       1.70211       1.67818       1.64248       1.59143       1.40272       1.31880       1.17699       1.02983      0.850470      0.756180      0.645663      0.513292      0.405657      0.312265
  34  14 3359.2002    3.2296  1.7381 13.2418 -0.0027  0.0286   0.0453   0.0741    0.0492   0.0000   441.5841       4.51549       12.3095       1.04488     -0.645036      -1.71209      -1.68214     -0.432333      -3.93957      -4.11055       1.99884      -1.34461      0.497190       2.15189     -0.239529    0.00925240     -0.191769     -0.805840       1.27638       1.76584       1.91373       2.03138       2.13997       2.08435       2.02098       1.93021       1.78747       1.57603       1.51447       1.30400       1.15976      0.970822      0.822820      0.649191      0.522663      0.410787
  34  15 3514.4863    2.5924  2.7462 12.6749  0.0007  0.0373   0.0295   0.0982    0.0383   0.0000   440.3748       6.25848       9.37442      0.253115       6.66769       2.40672      -3.06773     -0.713090    -0.0815735      -1.75872       1.44091      -1.45409     -0.246385      0.679260      0.290420     -0.113976       1.17987     -0.201055       1.61898       2.22772       2.50015       2.54581       2.74497       2.72958       2.61263       2.50817       2.31873       2.12137       1.88693       1.66292       1.44934       1.23750       1.01984      0.839384      0.662736      0.506526
  34  16 3668.6883    1.9861  3.9965 12.1666 -0.0021  0.0468   0.0206   0.1293    0.0302   0.0000   440.7048       7.67860       13.0646      -9.45406       6.61797      0.111031      -3.11939      -1.72677       5.03311       3.25047      -4.61347      -2.51360      -2.17943      0.637836       1.21663     -0.612468       1.75624     -0.641534       2.12330       2.83880       3.26848       3.35902       3.53772       3.57380       3.36239       3.31143       3.01698       2.72229       2.43331       2.13943       1.82046       1.55398       1.27047       1.04375      0.825151      0.665479
  34  17 3822.1630    1.6405  5.6140 11.6664 -0.0015  0.0601   0.0158   0.1636    0.0288   0.0000   434.9628       11.8456       9.38359      -8.76744     -0.957775     -0.101141      -2.57486       2.62815       2.32263       2.78873       1.98678     -0.426501     -0.630232    -0.0728315      0.618293      -2.36482       2.48131     0.0982182       2.68344       3.58018       4.07487       4.28345       4.45980       4.47244       4.32800       4.08385       3.82839       3.50976       3.08320       2.73968       2.27637       2.00316       1.64361       1.35824       1.06150      0.827838
  34  18 3974.5449    1.3158  7.6323 11.3268 -0.0014  0.0784   0.0129   0.2253    0.0259   0.0000   443.1622       15.2968       24.4433      -8.55703      -1.58567      -7.19983      0.977231      -5.24323       2.62400       5.32253      -10.7521       2.38786       1.80515       4.49920       1.78616       2.07374     -0.533549       1.61093       3.42657       4.63905       5.28376       5.44156       5.85011       5.63125       5.59098       5.40428       4.87133       4.56140       3.95358       3.54073       3.04309       2.56983       2.14758       1.76891       1.35552       1.07220
  34  19 4126.6564    1.0335  9.1927 11.1821 -0.0011  0.1017   0.0121   0.3014    0.0249   0.0000   433.5952       8.39153       35.9990       3.81755     0.0134434      -10.4474      -3.00151      -3.94622      -2.81963       2.25178      0.781562      -6.55166       9.34925       2.87053       4.50040       2.05060     -0.776983      0.436846       4.50763       6.00935       6.87031       7.12596       7.54205       7.46721       7.22788       7.02042       6.46318       5.79334       5.24362       4.57840       3.95056       3.37767       2.77564       2.32625       1.76282       1.42185
  34  20 4277.9030    0.7697 10.4102 11.1497 -0.0023  0.1428   0.0142   0.4552    0.0265   0.0000   443.7616       11.7268       30.8642       28.6502      -27.7271      -21.5682       5.02576      -4.31051      -9.00093       23.0156      -5.59980     -0.650324       20.7003      -2.22013       4.63845       4.10880       1.60404      0.785605       6.26583       8.27627       9.71083       10.0875       10.6107       10.2741       10.1859       9.76500       8.92386       8.22938       7.33300       6.43737       5.53425       4.75718       3.89879       3.22190       2.49984       1.95436
  34  21 4428.9964    0.4580  8.2608 11.1229 -0.0474  0.1924   0.0248   0.8490    0.0385   0.0000   449.6290      -10.3481       56.0096      0.838226      -30.1310       11.4615       46.2512      -13.8508       14.4133      -2.43258       5.93858       12.3009      -16.1259      -5.30982       5.74851       8.19654      -8.43929       1.96657       8.30306       11.2036       12.9488       13.3882       14.1213       14.1810       13.6258       13.3158       11.6738       11.1081       9.83085       8.59254       7.45715       6.31393       5.22494       4.33991       3.30670       2.58636
  35   4 1665.9487    0.2909  0.2264  9.7991 -0.0103  0.0135   0.0123   0.0271    0.0266   0.0000   441.2341     -0.627832       20.6521      0.449520      -1.64709       1.77364     -0.207685      0.133500     -0.185722     -0.847216    -0.0950018     -0.413184     -0.165297     -0.290874      0.454449     0.0420821      0.242051      0.120461      0.826944       1.03917       1.04161       1.19230       1.39856       1.45947       1.41899       1.16738      0.928215      0.975574      0.871415      0.721421      0.545568      0.385594      0.362647      0.315876      0.256486      0.178240
  35   5 1858.4840    0.4694  0.3949 10.0362 -0.0027  0.0159   0.0122   0.0306    0.0329   0.0000   440.4685     -0.388157       20.7999      0.902299      -3.20955     0.0882749      0.542995      -2.22323      0.332693       1.17959     -0.693601     -0.208243      0.459755     -0.205391      0.678427      0.211396     0.0199886    -0.0661093      0.868896       1.24007       1.42234       1.46066       1.32989       1.15464      0.970359      0.949001      0.910485       1.01156       1.05106       1.00826      0.958576      0.814466      0.634781      0.469285      0.357885      0.256349
  35   6 2044.8327    0.7150  0.6280 10.2887 -0.0058  0.0158   0.0150   0.0389    0.0449   0.0000   441.2859      0.319878       20.0480     0.0235467      -4.04172       1.35714      0.203395      -2.63394       1.33653     -0.555670     -0.208588      -1.21109     -0.962269     -0.112862      0.691424     -0.107548     -0.220980     -0.422410      0.689912      0.953598      0.969452       1.12656       1.08969       1.17292       1.11021       1.09008      0.999863      0.894506      0.784795      0.676874      0.600617      0.527546      0.439615      0.364223      0.271545      0.221030
  35   7 2226.4389    1.0609  0.7711 10.9480 -0.0038  0.0181   0.0200   0.0423    0.0488   0.0000   441.7699     -0.780074       19.9419      -3.87154      -1.89650       1.98375     -0.382712     -0.986633     -0.816067      -1.16249      -1.81702      0.412947     -0.266827     -0.127335     -0.266024     -0.241143     -0.244292     -0.448140      0.815867       1.18641       1.21719       1.29572       1.30468       1.27896       1.31070       1.28545       1.21868       1.10069      0.950421      0.821858      0.673938      0.597095      0.476445      0.407296      0.336575      0.268023
  35   8 2401.3698    1.4596  1.0136 11.5309 -0.0032  0.0207   0.0252   0.0535    0.0565   0.0000   439.5802     -0.679110       19.6692     -0.824165      -5.28193      0.729890     0.0432667     -0.493182     -0.501135      -1.10601      -1.04503     -0.937265     -0.309906     -0.435052      0.409121       1.10805     -0.345440     -0.554731      0.880592       1.23624       1.33950       1.47162       1.53685       1.50152       1.47835       1.37464       1.30649       1.16428       1.02558      0.929309      0.789083      0.697059      0.570566      0.481232      0.368208      0.294647
  35   9 2571.8376    2.0457  1.1291 12.3054 -0.0013  0.0217   0.0342   0.0591    0.0569   0.0000   440.3286       1.54160       20.4601      -3.12165     -0.963734       1.12194     -0.593090     -0.106588      -1.08163      -1.31048     -0.855494      0.627198       1.53201     -0.503969      0.393326     -0.266614     -0.319134     -0.430882      0.994239       1.29592       1.35976       1.53814       1.64252       1.62676       1.55370       1.45784       1.34743       1.27511       1.13013      0.968193      0.856750      0.742818      0.603541      0.507755      0.392557      0.324517
  35  10 2740.5298    2.6952  1.0351 12.7607 -0.0014  0.0207   0.0447   0.0512    0.0579   0.0000   441.4243       1.07405       18.0870       1.14809      -2.79622       1.26684      0.644908      -1.33691       1.90555     -0.602533     -0.186787      0.233330     -0.985062     -0.275751     -0.292010    -0.0229079     -0.804938      0.380825      0.942303       1.27367       1.38128       1.44504       1.57771       1.53013       1.51146       1.40000       1.30569       1.22477       1.09806      0.945957      0.820201      0.686363      0.613509      0.488524      0.394407      0.305643
  35  11 2906.8566    3.4570  0.8867 13.3251 -0.0016  0.0179   0.0605   0.0457    0.0560   0.0000   439.9441       2.79643       17.0804     -0.452000      -2.16216       1.24934    -0.0987488      -1.73917      0.561365     -0.293871      -1.42521      -1.57506     -0.470518      0.959612    -0.0418828    -0.0267163      0.324101    -0.0562895      0.804877       1.09438       1.22639       1.34358       1.37074       1.32658       1.32750       1.26467       1.13785       1.08066      0.972495      0.813294      0.712038      0.607437      0.508303      0.425012      0.344404      0.266229
  35  12 3069.6495    3.9188  0.9472 13.6090 -0.0003  0.0192   0.0687   0.0507    0.0574   0.0000   440.1251       2.77575       17.7925     -0.790383     -0.600373      -2.09995       1.20452      -4.65708      -1.20220     -0.742367       2.19550      -1.51282      -2.03266       1.10892     -0.325826     -0.718394     -0.816287     -0.202616      0.837820       1.22368       1.30895       1.47040       1.49983       1.52438       1.45652       1.39951       1.27940       1.14010       1.06205      0.873394      0.777035      0.614310      0.532724      0.417069      0.354219      0.268852
  35  13 3229.1934    3.7795  1.2158 13.5798 -0.0015  0.0228   0.0598   0.0605    0.0611   0.0000   437.9575       4.70510       15.3711      -3.29250      -1.99664      -1.40976     -0.531341      -3.57292     -0.587943      -1.31415       1.19473      -2.00369      0.354347     -0.172668      0.772780     -0.387435     -0.634084      0.131450      0.960934       1.34208       1.48621       1.53038       1.64170       1.66258       1.56917       1.58567       1.33807       1.32335       1.13210       1.03521      0.889437      0.727493      0.618084      0.502305      0.398631      0.331067
  35  14 3386.6765    3.1167  1.8474 13.1442  0.0030  0.0286   0.0417   0.0777    0.0459   0.0000   442.0954       8.82861       13.8768      0.446676       1.28024      -6.76208      -7.16763      0.799615       1.45678      -3.55772      0.967596     -0.879606      -1.86553     -0.555859      0.867059     -0.555693      0.615948      0.288317       1.23419       1.67384       1.93094       1.93014       2.09267       2.03048       1.99030       1.96304       1.74846       1.64869       1.49667       1.27039       1.15036      0.925741      0.799743      0.649309      0.527390      0.412737
  35  15 3542.8480    2.4361  3.1659 12.4430  0.0004  0.0388   0.0261   0.1036    0.0379   0.0000   438.7436    -0.0752861       10.9951      -2.46707       5.37494      -11.9710      -2.27629      -1.52566       6.41429      -2.54130      -1.71488      -3.25867     -0.465120       1.96280       1.02048     -0.416575      0.426727      0.277476       1.72464       2.28741       2.58202       2.71015       2.91720       2.79068       2.79982       2.62489       2.43307       2.26399       2.03188       1.76543       1.56400       1.30276       1.09532      0.905509      0.713355      0.574663
  35  16 3697.8837    1.9361  4.5178 11.9581 -0.0008  0.0494   0.0184   0.1324    0.0298   0.0000   441.5736       2.99085       19.1826      -4.13717      -5.24999      -7.47832       1.92037       2.54454     -0.705202      -8.83361       2.76269       3.73521     -0.733116      -3.40918       2.14854      -1.19488      -1.31403       1.13082       2.12822       2.90356       3.26386       3.45480       3.63992       3.61063       3.51662       3.36902       3.13342       2.84163       2.53731       2.21472       1.94264       1.65549       1.37661       1.15646      0.872450      0.709666
  35  17 3851.9579    1.5690  6.1439 11.5813 -0.0016  0.0625   0.0145   0.1726    0.0270   0.0000   439.7469       7.90414       17.4837       9.11012     -0.821362      -7.59637      -13.7315      -3.49111      -8.44958       1.43893       7.91332      -1.84529      0.622692     -0.773801       2.67395      -1.54698     -0.396583     -0.551666       2.67948       3.64071       4.19696       4.25782       4.59864       4.52109       4.41658       4.22256       3.92829       3.63524       3.22680       2.80333       2.46068       2.08552       1.73621       1.45407       1.12802      0.901864
  35  18 4005.2779    1.2068  7.7660 11.4143 -0.0026  0.0834   0.0130   0.2444    0.0246   0.0000   437.7347      -2.93639       22.5027      -1.55755       7.45507      -1.10512       2.09831      -12.0246       4.43873       1.33271      -4.89099      -2.42825       2.85360       1.11057      -2.67916     0.0853981     -0.459307      -2.68262       3.55947       4.81574       5.49949       5.76846       6.15107       5.89127       5.89346       5.57879       5.25954       4.72145       4.25935       3.81977       3.26002       2.83135       2.32244       1.92110       1.51086       1.20071
  35  19 4157.8393    0.9839  9.4350 11.1966 -0.0015  0.1072   0.0125   0.3169    0.0255   0.0000   438.2045      -1.06261       21.4081       9.54834       3.84215       1.62052      -3.95830      -6.92675      0.625126       1.08132       4.53885      0.472641      -10.8290      -3.02100       4.18255      0.980997       1.98227       3.68057       4.62145       6.20108       7.12283       7.45158       7.79173       7.71193       7.60491       7.29415       6.76363       6.18860       5.56540       4.88159       4.15268       3.57011       2.99271       2.47572       1.93618       1.55186
  35  20 4309.4952    0.7207 10.6975 11.1614 -0.0091  0.1575   0.0147   0.4932    0.0273   0.0000   442.6444       30.2167       26.1483      -3.85847       2.15095      -7.73171       10.5362      -13.5078      -10.7961      -20.3911      -1.81863       1.24893       6.28386      -1.62772      -8.06447       5.87681       12.9682      -5.88913       6.54507       8.87908       10.3064       10.7260       11.2857       11.1183       11.1051       10.4297       9.67779       9.05126       7.90426       7.08631       6.11822       5.18067       4.35692       3.62424       2.77694       2.20781
  36   4 1681.8921    0.3074  0.2735  9.7999 -0.0032  0.0115   0.0096   0.0255    0.0269   0.0000   441.4341      0.513599       22.1235     -0.976256      -3.74069      0.620983     -0.181830      -1.13657    -0.0152988     -0.242317      0.642993     -0.315201     -0.422113      0.930857     -0.195404     0.0364179      0.152449    -0.0461978      0.522173      0.702796      0.754861      0.785660      0.794749      0.777332      0.780549      0.815082      0.713950      0.702234      0.585790      0.550923      0.459887      0.397256      0.343940      0.271892      0.219091      0.190041
  36   6 2063.0942    0.7337  0.6289 10.3282 -0.0028  0.0157   0.0148   0.0371    0.0435   0.0000   440.3749      0.645816       22.2882       1.02018      -3.97049     -0.475097     -0.789855     -0.687442       1.07654      0.211608      -1.37145      0.445964      0.292216     -0.663897     0.0217519      0.823846      0.114451     -0.236262      0.678748      0.931515       1.06739       1.15678       1.18341       1.20249       1.17143       1.13282       1.02079      0.937005      0.833303      0.721506      0.623304      0.518039      0.426870      0.369343      0.285581      0.223708
  36   7 2245.5094    1.0775  0.8641 10.9658 -0.0011  0.0188   0.0193   0.0463    0.0524   0.0000   440.2085      -1.30592       21.5912      -1.93444      -1.17946      -2.67981     -0.633731      -1.80491      -1.87127      0.449717       1.14257     -0.490618      0.342638     0.0919127      0.532841      0.426530     -0.296345     -0.156373      0.832358       1.11140       1.23377       1.38829       1.33815       1.43336       1.36187       1.27598       1.19148       1.12158      0.980131      0.865446      0.764285      0.626426      0.532853      0.440621      0.353752      0.283975
  36   8 2421.1587    1.5841  1.0240 11.5070 -0.0001  0.0197   0.0261   0.0521    0.0603   0.0000   441.2965      0.403012       21.1634     -0.344201      -5.74924      0.114743     -0.878488      -1.27898     0.0249960       1.17281     -0.786238      0.119348     -0.555375     0.0810908     -0.660763      0.148790     -0.130918     -0.106108      0.890087       1.21212       1.35092       1.40340       1.43239       1.39514       1.36473       1.35758       1.22969       1.15978       1.07081      0.920626      0.813375      0.701020      0.581081      0.498057      0.399996      0.330764
  36   9 2592.7494    2.1362  1.0996 12.3229 -0.0040  0.0215   0.0355   0.0562    0.0567   0.0000   439.2882       1.60499       20.9482     0.0736399      -3.34731      -1.76500       3.17377      -5.10810     -0.369490    -0.0499001    -0.0415282     -0.939170      -2.08581      0.743729     -0.181320     -0.558723     -0.974793     0.0469736      0.901532       1.23003       1.42671       1.48206       1.53517       1.49961       1.47395       1.46211       1.28878       1.26343       1.07590      0.986463      0.858602      0.705567      0.619140      0.504092      0.405765      0.322987
  36  10 2762.7355    2.9198  1.0015 12.7560  0.0002  0.0193   0.0477   0.0480    0.0582   0.0000   440.8364       2.44025       19.5356      -1.21045      -1.68152      -4.02308      -2.82297    -0.0494346      -1.29418      0.858598       1.92669       1.16095      -1.36445      -1.40129      0.279396      -1.11871   -0.00447518     -0.143126      0.817727       1.11516       1.21667       1.29621       1.35453       1.34442       1.34154       1.28349       1.17698       1.10469      0.979941      0.856884      0.765331      0.640385      0.528506      0.447846      0.353771      0.284088
  36  11 2930.2770    3.5727  0.9090 13.2962 -0.0020  0.0178   0.0611   0.0467    0.0563   0.0000   440.3646       1.67870       19.4157       1.23946      -3.99176      -3.04309       1.31925     -0.694524      0.751334      0.187076     -0.173470     -0.673059      0.574345     -0.147662     -0.381381     -0.748011      0.332939    -0.0670786      0.791214       1.07259       1.17434       1.28510       1.32207       1.29407       1.26210       1.21114       1.11565       1.04406      0.941427      0.830843      0.721075      0.638124      0.525165      0.430858      0.334508      0.272814
  36  12 3094.3375    4.0525  1.0297 13.5696 -0.0007  0.0195   0.0663   0.0518    0.0592   0.0000   439.6863       3.00735       19.2104       1.03943      -1.93958      -3.25220      0.400497      -2.10750      -1.80655     -0.148916      0.788928      0.370301     -0.455806       1.48870      0.308243     -0.178293     -0.279242     -0.309698      0.821641       1.16161       1.20852       1.36624       1.39359       1.37993       1.30146       1.30360       1.21462       1.12083       1.01795      0.890275      0.794473      0.664719      0.532112      0.471576      0.375626      0.293555
  36  13 3255.1223    3.7589  1.2819 13.6033 -0.0002  0.0234   0.0573   0.0599    0.0544   0.0000   439.6157       4.00048       16.0393       1.69914      -1.96490      -3.93383       1.11085     -0.907977      0.164288      -1.85961      0.691264     -0.798260      0.291803      -1.40107     0.0209359    -0.0329446      0.550752      0.170144      0.999498       1.37902       1.51834       1.58918       1.71146       1.65819       1.65330       1.53434       1.44543       1.34237       1.19747       1.07065      0.961627      0.797039      0.665014      0.558526      0.448122      0.354100
  36  14 3413.6741    3.0729  1.9282 12.9300  0.0003  0.0283   0.0387   0.0742    0.0449   0.0000   441.9786       6.17003       10.8865     -0.131437       2.50978      -2.21364      -1.62766      -3.94769       3.30493      -1.74294      0.416395      -1.73429      -1.29963     -0.810441     -0.341854      0.121452      0.482995      0.142874       1.22907       1.69480       1.89141       2.07434       2.15968       2.10370       2.04954       1.95210       1.80915       1.66369       1.47580       1.33839       1.16611      0.981971      0.836202      0.669139      0.541795      0.431251
  36  15 3570.7636    2.3150  3.3013 12.5051 -0.0008  0.0395   0.0250   0.1108    0.0338   0.0000   440.5879       8.19036       13.4006      0.163880     -0.300681      -13.3730      -2.53558       2.56022       3.38739      -4.17300      -3.34203       2.21238      0.540427      0.355339      -2.02719     -0.341675     -0.127212      0.340141       1.69003       2.28967       2.55974       2.74416       2.84205       2.84036       2.78683       2.67511       2.42861       2.29138       2.04196       1.80953       1.58118       1.35918       1.14926      0.920592      0.756685      0.593796
  36  16 3726.8629    1.8521  4.9116 11.8463 -0.0018  0.0517   0.0170   0.1406    0.0287   0.0000   438.0696       7.61696       21.9800      -7.42088      -7.58138      -3.82518       4.67200      -6.70636      -4.13758      -3.36153      -4.00484      -3.16214     -0.678295      0.824275       2.13988       1.67749      0.348461     -0.497580       2.17089       2.88369       3.28653       3.44190       3.63353       3.52930       3.54268       3.39263       3.20675       2.87757       2.66301       2.29622       2.03766       1.76566       1.45444       1.21170      0.967860      0.782569
  36  17 3881.5665    1.4668  6.4287 11.5946  0.0001  0.0664   0.0141   0.1867    0.0257   0.0000   438.9494       6.11532       25.8801      0.887180      -6.32001     -0.403959       2.40621      -4.88369       3.35132     -0.110689       3.19620      0.299998      -2.99746      -1.36056       1.14846      0.226566      0.726665      0.250969       2.72928       3.74180       4.20549       4.48365       4.69177       4.65132       4.55823       4.35493       4.07975       3.73753       3.38833       2.99844       2.58244       2.28509       1.84186       1.56714       1.23107      0.986870
  36  18 4035.6250    1.1467  8.1202 11.3886 -0.0016  0.0882   0.0131   0.2554    0.0247   0.0000   443.8777       1.09641       22.6849       3.83487       2.66564     -0.208733       9.95816      -3.18391      0.487725      0.640691       2.68557      -3.68122      -1.57829      0.467895     -0.455172       3.91389      -2.21857      -2.11180       3.69860       4.96350       5.68958       6.00710       6.28106       6.27913       6.14213       5.90679       5.47144       5.01844       4.48255       4.05559       3.48957       2.98802       2.53417       2.09489       1.65747       1.32947
  36  19 4188.8112    0.9124 10.0028 11.2044 -0.0008  0.1199   0.0128   0.3566    0.0259   0.0000   433.2247       5.87392       32.0538      -9.20035      -8.87754       3.29536       2.94933      -1.67613      -6.36636       1.00408       3.04584      -1.89873      -4.40815       4.93994      0.780124      -5.73091     -0.923025      -2.01311       4.92041       6.68772       7.69195       8.11618       8.53576       8.39159       8.38693       7.95201       7.46057       6.82977       6.04809       5.52762       4.64848       4.02940       3.36155       2.82306       2.21464       1.76275
  36  20 4340.8054    0.6668 10.7573 11.1566 -0.0072  0.1664   0.0157   0.5497    0.0277   0.0000   431.9101       22.5580       41.1026      -17.7934       2.30152       12.4827       9.78511       2.96970       1.70416       4.44896      -25.0877       12.7128       7.00540       1.10357      -3.19541     -0.116373      -4.23656       3.64035       6.70864       9.15761       10.4009       11.0147       11.7608       11.3493       11.4124       10.7069       10.1357       9.34081       8.39627       7.45443       6.39846       5.64970       4.60794       3.90322       2.99663       2.41566
  37   3 1486.8207    0.1683  0.1338  9.7205 -0.0062  0.0117   0.0092   0.0230    0.0223   0.0000   441.7609     -0.375400       20.9040      0.958087      -2.45046     -0.789927     -0.354718    -0.0500359     -0.100263      0.611704       1.02980     -0.195348     -0.129561      0.101096     -0.107939      0.214837      0.216922     0.0118435      0.528753      0.693003      0.664516      0.703917      0.758655      0.849634      0.907043      0.767545      0.628739      0.652588      0.654645      0.550247      0.409901      0.358269      0.321071      0.259617      0.208277      0.181174
  37   5 1892.2236    0.5259  0.4723 10.0096 -0.0022  0.0149   0.0120   0.0310    0.0361   0.0000   441.5458     -0.267868       19.3970     -0.340144      -2.12768       1.41928      -1.15606     -0.604601      0.291057     -0.102757     -0.539251     0.0904233      0.540322      0.362863     -0.194196      0.690341     -0.140640     -0.100787      0.578281      0.843906      0.884863      0.967500      0.932683       1.01956      0.989128      0.987079      0.881729      0.831493      0.730673      0.635693      0.552745      0.485240      0.398945      0.351223      0.260898      0.226641
  37   6 2081.1473    0.7645  0.7004 10.4580 -0.0009  0.0167   0.0149   0.0428    0.0437   0.0000   440.1298      -1.20886       19.0230      -1.79283      -1.96727      0.704058       1.21324       1.42336      0.143842      -1.29324       1.97667      0.862785      -1.14682    -0.0978975      0.413771     0.0187897      0.231495      0.233052      0.679342      0.991078       1.01817       1.13507       1.11240       1.17464       1.12708       1.07735       1.03450      0.934873      0.854924      0.738232      0.672503      0.539848      0.476752      0.375158      0.326919      0.258556
  37   7 2264.3618    1.1519  0.8728 10.9361 -0.0019  0.0181   0.0199   0.0452    0.0535   0.0000   442.0985       1.89415       18.1103      -2.20968      -1.61058     -0.276837      -1.94027     -0.503829      -1.14092      -2.00059      0.452663     -0.105925      0.172406      -1.05104     -0.199142       1.11794     -0.243461    -0.0880870      0.729424       1.01716       1.10817       1.23556       1.26271       1.26059       1.22590       1.19041       1.05992       1.01688      0.893562      0.813311      0.723456      0.636512      0.513105      0.437754      0.351511      0.276284
  37   8 2440.6810    1.6614  1.0144 11.7173 -0.0010  0.0201   0.0274   0.0500    0.0563   0.0000   439.6789      -1.56328       20.0384      0.855764      -3.51133     -0.289802      -1.96714      -2.12593      0.184445       1.38316       1.56851     -0.510009     -0.218206      0.332598     -0.416633      0.502940      0.311180      0.436189      0.819524       1.16313       1.24064       1.33599       1.43959       1.35887       1.40267       1.30552       1.22452       1.11309       1.01783      0.910690      0.802880      0.674902      0.607902      0.484728      0.381019      0.313233
  37   9 2613.3460    2.1974  1.0623 12.3876 -0.0028  0.0204   0.0361   0.0524    0.0565   0.0000   440.3527     -0.843271       20.1235       1.60765      -3.69235     -0.660674       1.00804      -1.60864       1.41558       1.43503      0.121657     -0.198473      -1.36063     -0.858995       1.82125      0.148432   -0.00771695      0.279632      0.881360       1.19569       1.36768       1.46849       1.55329       1.56092       1.52631       1.44273       1.32243       1.20956       1.10940      0.955150      0.831413      0.693533      0.593158      0.487946      0.390575      0.316330
  37  10 2784.5930    2.9655  0.9011 12.9729 -0.0006  0.0182   0.0509   0.0463    0.0524   0.0000   441.7058       2.71965       18.8232       2.42550      -4.09135      -1.80355      0.703575      -1.88888      -1.47350       2.15914      -2.07670      0.520140      0.792330     -0.466311      -1.62934      0.559325      0.140984      0.664004      0.728842       1.08443       1.12897       1.22467       1.26470       1.25063       1.26200       1.23524       1.13000       1.06746      0.919024      0.852638      0.697944      0.624120      0.495319      0.436078      0.343376      0.289492
  37  11 2953.2907    3.6846  0.8769 13.5161 -0.0008  0.0180   0.0625   0.0426    0.0504   0.0000   441.5566       2.91725       17.2214      -1.14837      -2.45451      -1.98848       1.16147      -1.03189      0.214204      -1.05933     -0.843513      -1.41868      -1.67402     -0.501909      0.243916      0.815019    -0.0338464   -0.00972577      0.752341       1.01599       1.11327       1.28260       1.26956       1.27149       1.24939       1.19667       1.12614       1.01917      0.932081      0.814975      0.726823      0.613834      0.522168      0.419793      0.360478      0.283301
  37  12 3118.5685    3.8714  0.9973 13.8966 -0.0040  0.0195   0.0670   0.0524    0.0522   0.0000   440.0714       4.46124       18.2605       1.78106      -2.69969      -4.86650     -0.162012      0.276421      -1.47185      0.970942       1.60650     -0.270505     -0.582005      -1.50587      0.782758      -1.54776      0.521577     -0.177976      0.853815       1.11123       1.25279       1.28600       1.35006       1.34680       1.37877       1.28570       1.21940       1.13232       1.00809      0.927205      0.775673      0.679809      0.581354      0.486409      0.393689      0.328478
  37  13 3280.6194    3.6139  1.3941 13.5723 -0.0017  0.0249   0.0535   0.0635    0.0524   0.0000   440.9356       5.47856       19.0753      -4.25230      -2.52188      -1.60512      0.826411      -3.42867      -1.30706     -0.378758      -1.30757      -1.11271      0.621587      0.925967     0.0442712    -0.0102866     -0.584808      0.182503       1.03512       1.47755       1.60082       1.73914       1.81660       1.75425       1.75828       1.71333       1.63334       1.46912       1.35758       1.13520      0.986063      0.833298      0.692354      0.583146      0.477410      0.391818
  37  14 3440.4756    2.8903  2.0996 12.9796  0.0008  0.0298   0.0357   0.0823    0.0405   0.0000   441.7172      0.510659       10.3659      0.117088       3.02781      -4.01520       1.09821     -0.238121      -1.51070      -1.84223      0.293408      -1.47134      0.178273     -0.791321      -2.30683     -0.657882       1.05068      0.138705       1.23799       1.70185       1.83960       2.03987       2.13307       2.09997       2.05452       1.95687       1.90388       1.70871       1.51981       1.37604       1.16952       1.03347      0.856703      0.713402      0.571965      0.472509
  37  15 3598.5203    2.2776  3.6919 12.2579 -0.0010  0.0416   0.0220   0.1097    0.0324   0.0000   438.5536       5.78411       15.7145       4.22494       1.53503     -0.965817      -3.70785       2.01126     -0.836204     -0.422209       2.27543      -1.16936      -1.08771       1.56061       2.49395     0.0639228      0.218676       1.00229       1.69082       2.39342       2.61604       2.75411       2.93221       2.84565       2.84667       2.77052       2.58293       2.36653       2.14069       1.89358       1.63405       1.43787       1.18813      0.990564      0.796481      0.650559
  37  16 3755.1805    1.8238  5.5056 11.7388 -0.0007  0.0526   0.0159   0.1539    0.0277   0.0000   438.4760       2.90298       24.2191       7.12947      -2.98509      -3.19788       3.01504      -1.35134       3.00068      -5.99869      -2.27897     0.0430944     -0.204059     -0.759661      -1.63449      0.902493       1.04833   -0.00366566       2.21053       2.94021       3.34261       3.61891       3.80905       3.73995       3.71846       3.54716       3.26165       3.00604       2.74157       2.40457       2.11834       1.81175       1.54495       1.27276       1.01745      0.824289
  37  17 3910.7849    1.4519  6.9236 11.4993  0.0000  0.0686   0.0135   0.1920    0.0258   0.0000   442.2420       13.1226       20.6640     -0.942788       1.64643      -2.06515      -7.23349      -7.05473      0.879234       5.76203      -5.93101      -4.04911       6.49814      -2.84769      -3.58040      -1.85300      -1.24270     -0.620312       2.78374       3.77458       4.31991       4.57032       4.77333       4.77087       4.60728       4.53714       4.17982       3.85430       3.49209       3.14040       2.76868       2.35938       2.01538       1.65045       1.34164       1.07683
  37  18 4065.3220    1.0572  8.5575 11.4443 -0.0025  0.0979   0.0139   0.2964    0.0252   0.0000   434.6462       14.3565       41.4501       4.78149      -12.2373       4.15661      0.247659       14.3235      -2.59274      -16.0573      -12.1445       3.66075       7.16956      -1.63254       2.18810       1.89227     -0.875117      0.829312       3.99818       5.30420       6.27720       6.43035       6.86610       6.77061       6.61148       6.45793       5.91794       5.57420       4.98485       4.47538       3.93488       3.39975       2.84393       2.41516       1.89413       1.54114
  37  19 4219.4400    0.8900 10.8734 11.2042  0.0003  0.1311   0.0128   0.3904    0.0257   0.0000   435.3643      -1.36133       12.4236      -19.9588       8.17933      -11.3181      -8.23109      0.422392      0.455441      -9.23423       6.21934      -2.09985       11.0926      -5.92874      0.765847       1.12859      0.517474      -1.55096       5.31521       7.12674       8.14340       8.67274       9.11857       9.03469       8.89553       8.55540       7.98545       7.37046       6.66387       6.01258       5.16714       4.51170       3.73772       3.19314       2.54406       2.04642
  37  20 4372.0958    0.5977 11.0146 11.1602 -0.0061  0.1929   0.0148   0.6005    0.0259   0.0000   431.5100       16.6960       36.4201       8.30265      -7.68344      -2.04834      -9.89171       26.1415      -6.78205      -3.92416      -5.73935      -1.35707       1.81437       1.49346      -1.83485      -4.25252      -12.8834      -4.39415       7.48891       10.2379       11.8969       12.1764       13.0756       12.9134       12.7736       12.3503       11.4519       10.6219       9.58525       8.58658       7.46037       6.38312       5.51148       4.55495       3.53246       2.90686
  38   3 1501.5510    0.1685  0.1322  9.7239 -0.0049  0.0096   0.0089   0.0207    0.0219   0.0000   440.8879     -0.455069       20.9578      0.152200      -4.02428      -1.28109      0.839221     -0.412952      0.948911      0.704003     -0.237166      0.331765      0.111579     -0.309938      0.695184      0.251092     0.0280439      0.168499      0.454514      0.564436      0.609686      0.626467      0.639990      0.669004      0.662900      0.662833      0.610806      0.590203      0.490249      0.454380      0.438881      0.371579      0.298396      0.249013      0.203926      0.168453
  38   4 1713.0414    0.3329  0.2954  9.8301 -0.0032  0.0126   0.0100   0.0265    0.0273   0.0000   441.2811     -0.638314       20.9184     -0.199933      -2.51980     -0.658194     -0.440619     -0.137098      0.770258      0.269934      0.102808      0.375380     0.0470150     0.0969986      0.397869     0.0432379     -0.297240     -0.226708      0.600354      0.726056      0.710256      0.754827      0.817942      0.894236      0.893959      0.746016      0.677788      0.653168      0.642545      0.587933      0.522530      0.405622      0.342462      0.275121      0.246933      0.198993
  38   5 1908.7622    0.5353  0.5488  9.9968 -0.0034  0.0144   0.0117   0.0362    0.0368   0.0000   440.8223      0.747564       21.9824      -1.43785      -2.06521       1.59818     -0.554951      -1.22070      -1.03892       1.27082      0.980426      -1.25578      0.755989      0.976439      -1.03602     -0.375105     -0.667103      0.299095      0.575923      0.792518      0.890473      0.967627       1.02536       1.00758       1.03126      0.940613      0.863503      0.853167      0.697635      0.688549      0.558324      0.506146      0.422145      0.359438      0.298723      0.222907
  38   6 2098.9890    0.8005  0.7088 10.3876 -0.0015  0.0165   0.0150   0.0398    0.0473   0.0000   441.7226      -1.11166       19.3797     -0.616054      -3.93148      -2.44744     -0.890033      -1.04958      0.229910     -0.452982      -1.68949     -0.364511     -0.229277     -0.320020     -0.228839     0.0432599      0.611203      0.120669      0.695510      0.977729       1.08242       1.16326       1.24955       1.18749       1.21131       1.13438       1.02681      0.958123      0.873655      0.764205      0.681220      0.598677      0.489876      0.406703      0.341026      0.267382
  38   7 2282.9480    1.1651  0.8422 11.2203 -0.0043  0.0177   0.0209   0.0459    0.0490   0.0000   442.8662      0.304323       21.4832      -1.30162      -2.50822       1.22474      -1.15932      -1.18605      0.892802     -0.809715      0.682701     -0.415376      -1.20042     0.0574571     -0.118073      0.520155      0.424176      0.898032      0.741553      0.952382       1.05358       1.15465       1.21353       1.19805       1.15337       1.14823       1.07256       1.02437      0.916575      0.782067      0.699826      0.594553      0.496854      0.425832      0.353513      0.286058
  38   8 2459.9869    1.7374  1.0424 11.7365 -0.0004  0.0195   0.0275   0.0511    0.0568   0.0000   441.3865       1.39562       22.6135      0.909697      -2.27793      -2.35754      0.209069      0.304282       1.11963      -1.77006      0.215914      0.128550     -0.117272      0.594161     -0.719876      0.659334      0.518762      0.211078      0.796943       1.12755       1.24466       1.33643       1.42947       1.39998       1.39617       1.32769       1.25756       1.09658       1.04627      0.910135      0.801295      0.682102      0.557338      0.475006      0.390962      0.318445
  38   9 2633.7262    2.3001  1.0330 12.5203 -0.0008  0.0190   0.0375   0.0529    0.0528   0.0000   442.3809       2.41987       20.7729     -0.431321      -2.94082      0.563597     -0.744419     -0.508989     0.0690566      -1.78901       1.10753    -0.0646141     -0.890053     -0.359688     0.0975564     0.0829131      0.168068     -0.666902      0.798588       1.09029       1.21417       1.31531       1.34043       1.35435       1.33942       1.30684       1.17077       1.15081      0.992188      0.903797      0.752813      0.680353      0.562894      0.474364      0.390824      0.312113
  38  10 2806.0703    3.0230  0.8569 13.1379 -0.0046  0.0177   0.0529   0.0431    0.0495   0.0000   440.1929      0.694802       19.7556      0.260094      -2.84531      0.504431       2.21236      -1.57489       1.19105     -0.926517    0.00881089      -1.31121      0.734882      0.235647      0.381950      0.742673     -0.237818      -1.04395      0.702808       1.00375       1.06262       1.14372       1.24190       1.17409       1.23160       1.12867       1.09596       1.00054      0.921668      0.823214      0.694177      0.612381      0.508541      0.440913      0.352487      0.288900
  38  11 2975.9659    3.7208  0.8591 13.6698 -0.0021  0.0177   0.0642   0.0444    0.0489   0.0000   441.6476       2.92061       19.4595     -0.189157    -0.0840463      -1.55378      0.229564      -1.92709     -0.205634      -1.71999      -1.38082     -0.913289       1.40259      0.100497      0.355495     -0.337676      0.530314     -0.152744      0.736926       1.01672       1.01370       1.18512       1.18890       1.26069       1.22318       1.14946       1.03353      0.970438      0.917060      0.819106      0.720813      0.598816      0.530937      0.434715      0.371221      0.291271
  38  12 3142.3872    3.9200  1.0126 13.6948 -0.0016  0.0194   0.0637   0.0499    0.0541   0.0000   440.5849       2.49175       19.4528       1.53930      -2.67413     -0.395263     -0.253527      -1.23080      0.224870     -0.865196      -1.64141      0.122161     -0.480781      0.444035     -0.260119     -0.696457       1.04879     -0.189190      0.787962       1.08913       1.26847       1.29453       1.35841       1.37291       1.29738       1.25201       1.16732       1.08510       1.00861      0.905068      0.804802      0.690815      0.587989      0.490301      0.401870      0.324491
  38  13 3305.7063    3.4017  1.5885 13.4821 -0.0017  0.0267   0.0479   0.0683    0.0472   0.0000   440.1241       3.87484       17.7293      -1.63161      0.822993      -5.38071      -1.42270      -2.77396       2.56244    -0.0273193      0.172378     -0.723783      0.184829      -1.33728     -0.325135     -0.647316      0.111168      0.447553       1.06741       1.46565       1.62914       1.72528       1.83021       1.87901       1.82154       1.67616       1.66713       1.43934       1.39253       1.19752       1.08578      0.914877      0.771299      0.662406      0.527812      0.428115
  38  14 3466.7240    2.8434  2.1113 12.9979 -0.0008  0.0300   0.0351   0.0810    0.0394   0.0000   443.0324       5.43407       14.5255      -3.61078       6.70900      -1.73457      0.267454      -5.34413       2.45351       1.90208      -1.76457      -1.11409      -1.09717      -1.27029      -1.50746     -0.341933    0.00956447     -0.656537       1.23789       1.70469       1.87755       2.00574       2.12059       2.13954       2.12931       1.96952       1.92141       1.68309       1.59361       1.41198       1.20535       1.05580      0.869748      0.760083      0.601200      0.491943
  38  15 3625.8602    2.1758  3.7037 12.3054  0.0000  0.0410   0.0214   0.1136    0.0306   0.0000   442.2607      0.789650       11.6703       7.57506       7.47502      -3.96632      -4.56439       1.49861       4.36761      -1.91857      -3.60447     -0.180434      0.870415       2.31830     -0.507680     -0.123984     -0.529896     0.0378329       1.68525       2.33782       2.60679       2.73184       2.90878       2.83689       2.86766       2.70759       2.53970       2.31831       2.14910       1.88596       1.72894       1.46835       1.22340       1.03219      0.851141      0.692409
  38  16 3783.3981    1.7329  5.5019 11.7685  0.0004  0.0541   0.0153   0.1518    0.0266   0.0000   437.7143       3.70751       20.8889      -6.64891       3.59950       1.10108      -3.92199      -7.34426     -0.589056       2.70825       3.58856      0.221834      0.800377       1.12531      -2.23981      0.266681       2.06539      0.239944       2.18166       2.96294       3.33238       3.59181       3.71437       3.78459       3.67035       3.59754       3.29546       3.07145       2.76249       2.50004       2.17545       1.87677       1.61696       1.31781       1.07274      0.878127
  38  17 3939.7971    1.3655  7.3041 11.5235 -0.0005  0.0711   0.0133   0.2104    0.0249   0.0000   436.1668       8.36281       27.6492      -9.73564      -4.59047       1.63699     -0.818685      -4.45504       3.56125      -1.45087      0.461218       1.65206       1.92090      0.949756      -1.70451       1.59347     -0.120554      -1.26424       2.89627       3.87386       4.43621       4.67391       4.92640       4.93332       4.82839       4.63824       4.35291       3.99438       3.69187       3.27173       2.90624       2.50911       2.10847       1.80392       1.45082       1.18488
  38  18 4094.9991    1.0332  8.8625 11.4201 -0.0014  0.1003   0.0136   0.3051    0.0249   0.0000   439.1913       1.19807       23.1559       2.08248      -4.14453      -5.56149      0.274334       8.27368       8.06279      -11.3905      -6.13186       3.43878       4.48324      0.494765      -4.52661       2.59864     -0.896639      -1.55428       3.91764       5.31200       6.00349       6.46858       6.73690       6.81892       6.61404       6.41052       6.06623       5.57664       5.05851       4.53129       3.95880       3.44287       2.94412       2.49673       1.94086       1.60888
  38  19 4249.6063    0.7865 10.2979 11.2486 -0.0060  0.1392   0.0132   0.4174    0.0259   0.0000   435.6861       14.9669       27.5715      -23.4476      -3.98695       18.3764       24.8796      -1.44047       1.35076      -9.04891       7.41933     -0.898680      -9.75029      -4.06836      -3.66400       1.06467      -3.50409       1.55274       5.28377       7.29782       8.41767       8.76423       9.37152       9.34524       9.12703       8.93086       8.23597       7.67448       6.98437       6.29606       5.43022       4.75354       4.03234       3.37680       2.64977       2.16600
  38  20 4402.9824    0.5908 11.7215 11.1224 -0.0045  0.2000   0.0132   0.6004    0.0231   0.0000   429.4013       24.6182       16.7201      -10.4558      -27.6108      -1.98174      -15.9621       15.7584       2.53454      -11.3735      -8.70967       5.26868       16.4774      -1.17833      -4.50472      -8.86986      0.228933      0.595034       7.52916       10.3580       11.9060       12.3815       13.3964       13.0562       12.8803       12.5719       11.6050       10.8387       10.0281       8.76963       7.83217       6.67241       5.71184       4.79941       3.76813       3.11029
  39   5 1925.2054    0.5510  0.4851 10.1188 -0.0022  0.0144   0.0124   0.0323    0.0352   0.0000   440.7702      -1.14310       20.8590      0.292943      -2.51426      -1.02316      0.117076     -0.928939     -0.822900     -0.219312      0.778644      0.211692      -1.35892     -0.150543    -0.0302828     -0.320337   0.000286975    -0.0612822      0.525896      0.828257      0.835297      0.994438      0.996996       1.00049       1.01268      0.972576      0.910375      0.793982      0.731457      0.637393      0.581244      0.462861      0.413755      0.330890      0.263414      0.220290
  39   6 2116.5870    0.8362  0.7665 10.4619 -0.0008  0.0167   0.0149   0.0416    0.0463   0.0000   442.0115     -0.805466       21.1374     -0.310136      -3.29658       1.74465      0.107138     -0.336226      -1.07234     -0.878138      0.960486      -1.01814      -1.08689     -0.875369    -0.0286991     -0.139213      0.203646     -0.144729      0.645183      0.889151      0.953190       1.04284       1.07519       1.12297       1.10186       1.05714      0.968029      0.885914      0.813227      0.773361      0.640071      0.593322      0.498868      0.429526      0.338299      0.277772
  39   7 2301.2655    1.2250  0.8954 11.2444 -0.0008  0.0179   0.0207   0.0469    0.0492   0.0000   441.7026       1.20814       23.1105     -0.972090      -2.58210     -0.916574       1.32485      -1.03281       1.15462      -1.53403     -0.597387     -0.851686     -0.349697      0.552318      0.493985      0.172668     0.0914123      0.158419      0.760386       1.01984       1.11156       1.18007       1.26880       1.28289       1.27396       1.22168       1.15293       1.04826      0.930175      0.850706      0.742907      0.636849      0.539934      0.456428      0.358341      0.306930
  39   8 2479.0154    1.7429  0.9975 11.9465 -0.0007  0.0199   0.0281   0.0480    0.0523   0.0000   441.3147      0.690094       20.5868       1.40173      -2.20409     -0.731860      -1.33447     -0.944379      0.429212       1.93785      -1.53805     0.0561471      0.704529      0.281364      -1.02006      0.170648     0.0784747     -0.306823      0.790081       1.09976       1.25200       1.34816       1.40370       1.40847       1.42374       1.36419       1.27467       1.18704       1.06439      0.896100      0.816000      0.691373      0.581314      0.469734      0.408072      0.323369
  39   9 2653.9080    2.3520  1.0143 12.6000  0.0029  0.0192   0.0379   0.0510    0.0516   0.0000   441.6821       1.69968       17.9971      0.235138      -2.98736       1.44416     -0.953533      -1.13492     -0.193994     -0.121313       1.30525     -0.886772     -0.414492     -0.409014      0.475808      0.267206      0.348850    -0.0952938      0.738200       1.04272       1.15786       1.24645       1.30563       1.35503       1.32988       1.25391       1.18361       1.11329      0.993562      0.883057      0.767787      0.657744      0.544142      0.456418      0.378415      0.308953
  39  10 2827.3164    3.2372  0.9543 13.0358 -0.0024  0.0175   0.0522   0.0469    0.0557   0.0000   442.6915       3.48784       19.8918     -0.386109      -2.19007      -1.62515      0.372780     -0.267523      -1.58176      -2.01910     -0.112529      0.400276       1.21816      0.665235     -0.307690     -0.465676      0.553059     -0.457870      0.697637      0.942606       1.02490       1.08819       1.14083       1.15803       1.17451       1.13102       1.06420      0.946908      0.879062      0.778459      0.689055      0.623110      0.529314      0.434524      0.355895      0.288449
  39  11 2998.2215    3.8406  0.9000 13.5374 -0.0026  0.0173   0.0631   0.0430    0.0515   0.0000   440.7207       2.39729       20.3064     -0.750308     -0.394461     -0.353874      0.542544      -1.47739      0.279390      -1.31816      -1.11944      0.451776      0.156337      0.198068      0.786627     0.0474760     0.0856050     -0.399239      0.697721      0.920016       1.04458       1.11282       1.22123       1.14441       1.18266       1.11961       1.04061      0.974586      0.874469      0.801645      0.710263      0.589991      0.513195      0.430094      0.352748      0.290236
  39  12 3165.7358    4.0611  1.2547 13.4764  0.0016  0.0216   0.0592   0.0565    0.0597   0.0000   440.4418       2.35494       18.7244     -0.500303      -1.56300      -2.27758      -1.32852      0.157741      -2.44399      0.147895       1.78508      -1.16236     -0.512958      0.283467       1.14390     -0.336945       1.48481     -0.196400      0.821459       1.12615       1.29694       1.30998       1.45584       1.42873       1.41845       1.38011       1.24801       1.18365       1.06721      0.955422      0.861878      0.723061      0.622782      0.543866      0.411839      0.347957
  39  13 3330.4213    3.3233  1.5320 13.5218 -0.0024  0.0258   0.0470   0.0678    0.0443   0.0000   441.5550       2.77018       16.4554     -0.402528      -2.45304      -4.32450      -2.48089      -2.90620       3.60777      0.858079      -1.12441      0.386411     -0.971518      0.851659       1.72809     -0.166003      -1.06584      -1.00855       1.03499       1.42464       1.57911       1.68259       1.82651       1.76975       1.74164       1.61820       1.54959       1.48482       1.32212       1.20487       1.05683      0.939253      0.774215      0.651764      0.542416      0.440931
  39  14 3492.7400    2.6519  2.6415 12.7821  0.0002  0.0326   0.0286   0.0917    0.0335   0.0000   444.2890       1.54191       9.18527      -1.01504       10.9790      -1.48530      -2.67445      -5.24027       3.03369      -1.60007     0.0804519      -1.43328     -0.991469     -0.822630      0.347428     -0.348380      0.373501      0.838795       1.30992       1.74064       1.98866       2.05629       2.24708       2.27322       2.19988       2.13648       1.98191       1.83610       1.70414       1.47056       1.33007       1.13567      0.937092      0.813871      0.658871      0.556453
  39  15 3652.8004    2.0796  4.1380 12.1329 -0.0003  0.0428   0.0192   0.1195    0.0287   0.0000   442.0634       2.66235       8.79393       1.09457       4.29363      -5.39107      -3.50142       3.08059      -1.15597      -1.54852     -0.730430      -3.16538      -1.45614     -0.498087      0.466021       1.10121       1.28090    -0.0485998       1.72068       2.26013       2.63394       2.70849       2.94585       2.88153       2.82036       2.77304       2.53576       2.39048       2.21350       1.95187       1.74600       1.50821       1.28516       1.09807      0.899787      0.731717
  39  16 3811.3231    1.6779  5.9744 11.6620 -0.0007  0.0568   0.0145   0.1612    0.0265   0.0000   438.3599      0.312345       16.7213       5.60024      -4.35021      -12.5421       1.43980       2.43927     -0.348738      -4.37732      0.155113     -0.453981      0.547065      0.976190     -0.416156       1.90241     -0.338833      0.693908       2.17302       2.98802       3.35790       3.58056       3.82794       3.71574       3.74722       3.63216       3.41471       3.11986       2.89670       2.53577       2.27277       1.96649       1.65871       1.41765       1.13858      0.942811
  39  17 3968.3719    1.3027  7.5828 11.4811 -0.0019  0.0766   0.0130   0.2153    0.0247   0.0000   441.8877       12.4694       16.8922      -5.25722      -8.35539       6.31150       9.77092      -1.92511      -7.17119      -7.71603      0.575783      -4.92995       1.23775      -2.85960     -0.824433     -0.315600      0.556252      -1.12930       2.98645       4.04501       4.58036       4.83945       5.17921       5.07579       5.08484       4.89863       4.61074       4.21138       3.93032       3.45774       3.12434       2.69226       2.26496       1.95877       1.53717       1.29171
  39  18 4124.3738    0.9960  9.4152 11.3835  0.0016  0.1071   0.0135   0.3252    0.0249   0.0000   443.2760       10.7109       2.15611       7.67210       9.73601      -6.81757      -12.6900       7.33268      -6.61486      -7.32044      -1.28787      -2.59484      -4.60552       2.97975      0.703576      -3.53166      -3.91760      -1.58964       4.10981       5.51504       6.34985       6.68568       7.17240       7.11331       7.08174       6.77814       6.37157       5.91784       5.35569       4.87555       4.27050       3.69909       3.19290       2.66533       2.14905       1.74117
  39  19 4279.6046    0.7634 10.9097 11.2335  0.0057  0.1495   0.0132   0.4502    0.0249   0.0000   439.1384      -8.98646       14.3417       2.64250      -3.44444       1.53488      -11.5053       7.16085       18.8302      -14.9201       2.64486       2.78981       6.00757       8.37300      0.300963      0.133599      -6.46421     -0.124156       5.58191       7.64731       8.72517       9.32682       9.81639       9.82812       9.62582       9.44135       8.79204       8.20483       7.55305       6.73501       5.86868       5.15956       4.34528       3.70011       2.97604       2.40855
  39  20 4434.2084    0.5774 12.5859 11.0800  0.0192  0.2118   0.0128   0.6391    0.0217   0.0000   427.4904       7.18487       39.3370       2.94893      -14.1393      -1.47501       15.5790       2.73564       12.5672      -9.84285       5.60072      -6.37930      -20.4744      -6.16911       1.04697       10.1859      0.152673      -5.62257       7.75494       10.6485       12.2301       13.1418       13.4977       13.7289       13.5962       13.1225       12.1761       11.5248       10.5116       9.37757       8.24218       7.23222       6.06798       5.23974       4.06418       3.34658
  40   4 1743.2617    0.3696  0.3013  9.8291 -0.0026  0.0106   0.0103   0.0259    0.0276   0.0000   440.6230     -0.523012       21.2765      0.407608      -3.00104     0.0223259      0.501295     -0.294613      0.197756     -0.252155      0.588986      0.166510     -0.493956     0.0894111     -0.290299      0.211454     0.0693116      0.116062      0.474600      0.571098      0.687039      0.648507      0.667304      0.690295      0.673890      0.704795      0.668902      0.603059      0.570785      0.474373      0.421619      0.388273      0.339109      0.279013      0.236582      0.203288
  40   5 1941.4225    0.5737  0.5321 10.0605 -0.0012  0.0141   0.0119   0.0330    0.0369   0.0000   441.4568     -0.957574       20.0322      0.430025      -2.39976     -0.140501     -0.257327       1.32840      0.679409      0.548319      -1.54524     -0.200539     -0.319727     0.0495787      0.467472     -0.332176     0.0712434      0.108461      0.540452      0.701881      0.854546      0.901215      0.937191      0.967683      0.937559      0.886031      0.856751      0.766640      0.717384      0.622489      0.557748      0.481132      0.421407      0.355616      0.285054      0.225531
  40   6 2133.9423    0.8689  0.7361 10.5438 -0.0016  0.0159   0.0157   0.0388    0.0452   0.0000   442.0382      0.479322       19.0594     -0.437931      -3.32150      0.426021       3.64001     -0.116757     -0.911384      0.930746      0.192766      -1.53313      0.405093      0.675014     -0.814627     -0.659013      0.334735     -0.209481      0.664901      0.865225      0.965558       1.06619       1.05753       1.10483       1.06205       1.03493      0.937859      0.895075      0.839955      0.748898      0.669574      0.585970      0.508711      0.423862      0.341411      0.286931
  40   7 2319.3027    1.2958  0.9832 11.2212  0.0004  0.0194   0.0207   0.0467    0.0536   0.0000   441.3780       1.66377       20.7029      -1.22007      -3.22152     -0.497364       2.77548       1.84620     -0.473428       1.36272      0.933528     -0.953020     -0.836632      0.253789     -0.746472      0.365610     0.0477227      0.349309      0.774891       1.08113       1.15815       1.26022       1.30261       1.34260       1.27515       1.30603       1.22241       1.12171       1.01443      0.895563      0.780897      0.685694      0.576052      0.491838      0.403588      0.341554
  40   8 2497.9211    1.8193  1.0699 11.9553 -0.0011  0.0193   0.0283   0.0522    0.0536   0.0000   441.0628       1.75139       19.9839       2.42658      -2.28011      -1.13362       1.23129      -2.19053     0.0587340       1.54815      -2.24786      0.176902      0.252984       1.84801     -0.779701     -0.165871     -0.625865      0.276485      0.758891       1.05535       1.15570       1.25826       1.30658       1.32174       1.31405       1.26363       1.16945       1.09635      0.977214      0.889050      0.801662      0.698553      0.601192      0.507906      0.399309      0.330134
  40   9 2673.7886    2.4531  1.0244 12.6278 -0.0003  0.0194   0.0385   0.0490    0.0521   0.0000   440.6408       1.55843       20.1133     -0.891734      -1.11845      -1.51683      -1.11043      0.464544      0.473050      -2.08295       1.27377     -0.223126     -0.620308     -0.893629     -0.185622     -0.740800     -0.259225     -0.311502      0.749523       1.07999       1.17834       1.24931       1.35610       1.32758       1.34229       1.25048       1.16930       1.11396      0.975597      0.899975      0.796927      0.703038      0.593921      0.496251      0.410470      0.343695
  40  10 2848.2843    3.1990  0.9722 13.2292 -0.0020  0.0186   0.0510   0.0464    0.0496   0.0000   441.6601       2.53984       19.5977     -0.160609      -1.67339      0.532412       2.28296      -1.69371      -1.02267      0.279041       1.94148      0.279120     -0.187720    -0.0726377      0.170001    -0.0155801     -0.597890      0.179598      0.692151      0.969757       1.05246       1.17220       1.21722       1.20384       1.22774       1.14412       1.06944       1.01434      0.936815      0.826568      0.739696      0.637783      0.566251      0.453134      0.381897      0.319143
  40  11 3020.1076    3.8852  1.0067 13.6173 -0.0033  0.0185   0.0622   0.0494    0.0532   0.0000   442.4206       2.67157       19.6763      -1.81743      -2.83496      0.736131      0.845417      -3.16040      0.162167      -1.51373     -0.869030  -0.000448282      0.334613      -1.38711      0.425014      0.524394      0.849349      0.707592      0.729714       1.02077       1.12657       1.22178       1.31011       1.27457       1.23310       1.18489       1.10855       1.04414      0.964821      0.875336      0.743981      0.691532      0.569296      0.500409      0.415811      0.337616
  40  12 3188.7080    3.9551  1.2105 13.8483 -0.0017  0.0218   0.0608   0.0573    0.0503   0.0000   439.6316       2.72120       16.9030      0.327326      -3.38290      -2.93023       2.77296     -0.552815      -2.30558      -1.85722     -0.181878     -0.358222    -0.0297063       1.07926      0.225301    -0.0999796     -0.591092      0.726998      0.828335       1.17081       1.25258       1.35495       1.45222       1.42151       1.40611       1.38849       1.29357       1.24699       1.08214      0.992104      0.850650      0.770774      0.642569      0.553899      0.454489      0.368379
  40  13 3354.7272    3.3109  1.8297 13.1068 -0.0008  0.0263   0.0402   0.0699    0.0453   0.0000   441.1489       3.48199       13.7196     -0.881351       1.62151    -0.0295981      -3.01772       1.42516      0.120866     -0.675167       2.30270     -0.171302     -0.315424       1.23455      0.377508     -0.205849     -0.183901     -0.462336      0.979554       1.34497       1.51894       1.64320       1.71604       1.74040       1.68372       1.67746       1.51637       1.45566       1.34996       1.16664       1.06470      0.907456      0.767960      0.664803      0.532693      0.447014
  40  14 3518.2405    2.6071  2.8252 12.7171  0.0011  0.0338   0.0271   0.0940    0.0329   0.0000   443.0623       4.16719       10.8551       2.30168       12.5739     -0.161526      -8.39902      -1.33434     -0.184424      0.259957      -1.90937      -3.38958     -0.817266      0.625628    -0.0577004      0.564530    -0.0496831      -1.01802       1.29544       1.75590       1.97453       2.12382       2.19483       2.23609       2.18576       2.14002       2.00189       1.82771       1.73639       1.51412       1.36009       1.21794       1.02426      0.897123      0.713604      0.585022
  40  15 3679.4366    2.0410  4.4739 11.9945 -0.0014  0.0450   0.0174   0.1218    0.0274   0.0000   437.5703       7.30996       12.3880     -0.548484       3.47897      0.397915       1.45847       1.42422       5.80014       4.05732      -5.22079      -3.33864      -4.13413    -0.0217989       1.61501     -0.191469      0.908122     -0.428829       1.67681       2.29392       2.63394       2.76436       2.90112       2.95340       2.87723       2.77319       2.64282       2.43456       2.28467       2.01752       1.79827       1.57451       1.35649       1.13788      0.933646      0.765325
  40  16 3838.8227    1.5772  6.3460 11.6905 -0.0008  0.0616   0.0143   0.1719    0.0252   0.0000   441.6100       2.47058       10.2056      -1.04470       2.59899       2.47879      0.189575      -2.83787      -6.30488      -10.2360      -2.74980       2.21695       2.09251      -1.60248      0.343783      0.215627      0.408548      0.804171       2.29938       3.13761       3.61917       3.81175       4.09170       4.00851       4.01255       3.77353       3.63748       3.37498       3.12366       2.78254       2.44935       2.16508       1.85877       1.56014       1.29026       1.06235
  40  17 3996.8715    1.2562  7.9923 11.4884 -0.0012  0.0803   0.0128   0.2310    0.0239   0.0000   442.9365       5.88199       16.2810       3.69874       1.92737      -15.4782      -6.10921      -1.15080       5.63605      -9.68143      0.466132       3.79604      -1.32471      -4.53209    -0.0580048       2.27790      0.519770      -1.53749       3.03364       4.09079       4.66863       4.92546       5.25974       5.31911       5.13547       5.10128       4.68826       4.46741       3.99254       3.64267       3.22330       2.80567       2.45787       2.02835       1.69951       1.37493
  40  18 4153.7449    0.9362  9.6553 11.3679 -0.0005  0.1157   0.0138   0.3489    0.0261   0.0000   438.8458       9.03318       28.3206      -12.8216      -6.70167       9.12343       8.43856      -7.27424      -5.35085       17.4529      -2.42899      -4.23140       2.84077      0.210481       7.38852      -4.52478      -4.27175       5.74270       4.31459       5.91351       6.76208       7.04565       7.61854       7.39941       7.34770       7.18366       6.72650       6.32128       5.78272       5.28064       4.63836       4.15754       3.50906       3.00292       2.45095       2.01920
  40  19 4309.5837    0.7223 12.1616 11.2197  0.0031  0.1705   0.0117   0.4925    0.0223   0.0000   439.2588       6.77860       32.8505       22.6802      -14.0423      -8.87817       13.7221      -8.15541      -14.0175       4.12107       19.3332      -7.13077      -7.83540       10.0717      -8.65077      -6.57992       4.38785      -3.11207       6.29957       8.47614       9.87687       10.4878       11.0429       10.9749       10.8486       10.6208       9.92453       9.28923       8.50902       7.66272       6.86358       5.95450       5.13799       4.34280       3.49017       2.91146
  40  20 4464.7870    0.4571  9.5364 11.1554 -0.0072  0.2126   0.0204   0.8380    0.0282   0.0000   423.6538       31.8320       24.2242      -23.4613       9.30938      -18.1868       9.61064       5.38654       11.4503      -6.17474       1.76454      -5.64937       17.7434       1.60823      -20.7710      -5.22286       9.76375       1.40085       7.74997       10.1678       12.1863       12.6517       13.7575       13.3995       13.4555       13.1119       11.8476       11.3501       10.3406       9.37947       8.33613       7.21996       6.23569       5.32990       4.20243       3.50351
  41   2 1301.5766    0.1077  0.0387  9.7698 -0.0270  0.0112   0.0118   0.0110    0.0192   0.0000   441.6685     -0.393863       20.9939    -0.0559989      -2.90568    -0.0939145     -0.825080     0.0906825      0.130508      0.388620    -0.0411526     -0.712853     0.0308580      0.346907     0.0249269     -0.123338    -0.0908279     0.0592401      0.449264      0.685597      0.691900      0.735370      0.851114      0.813093      0.822285      0.837978      0.714284      0.636111      0.720097      0.534748      0.523049      0.460866      0.366855      0.348107      0.270886      0.174890
  41   4 1758.0271    0.3715  0.3768  9.8316 -0.0016  0.0124   0.0093   0.0286    0.0282   0.0000   441.1729     -0.145743       20.0213      0.436197      -2.45036      0.333525      0.667660      0.383744    -0.0287844     -0.245577       1.10802      0.198645      -1.29634    -0.0851792     -0.177987     -0.128535     -0.300787     -0.129131      0.455806      0.662028      0.710662      0.724784      0.790837      0.771369      0.774350      0.759651      0.724538      0.683093      0.611057      0.565940      0.501901      0.441197      0.370814      0.334914      0.267486      0.224035
  41   5 1957.4592    0.6146  0.5167 10.1151 -0.0007  0.0129   0.0127   0.0320    0.0372   0.0000   440.0311     -0.520852       21.4747     -0.975092      -2.15923     -0.554320      0.355003      0.630233     -0.345369     -0.695548     -0.367573     -0.194188      0.372564      0.409445     -0.366581      0.453224      0.767158     -0.207445      0.532930      0.724662      0.797011      0.843989      0.898572      0.878432      0.860209      0.815083      0.780222      0.756912      0.736476      0.647847      0.562322      0.467874      0.421243      0.346659      0.304800      0.252053
  41   6 2151.1800    0.8920  0.7602 10.6423 -0.0015  0.0160   0.0157   0.0409    0.0438   0.0000   440.6983     -0.380757       21.2934      0.287442      -4.15498     -0.738953       2.50260     -0.636949     -0.236028      0.665497     -0.105158      -1.15435     -0.474562      0.346694     -0.514593      0.316103      0.276714    -0.0559709      0.599787      0.812541      0.924972      0.938603      0.981973       1.00590       1.05052       1.00061      0.942941      0.880847      0.765646      0.733682      0.623961      0.559461      0.464093      0.401022      0.343612      0.287285
  41   7 2337.1721    1.3150  0.9826 11.3036 -0.0032  0.0185   0.0208   0.0482    0.0508   0.0000   440.2413      0.690643       21.5675     -0.203148      -4.36794      -1.18280       1.74552      0.190595      -2.02955       1.07146     -0.957957     -0.828153     -0.890173     -0.350248     -0.214391     -0.426800     -0.596729     -0.234552      0.688521      0.958583       1.06289       1.10163       1.23501       1.20769       1.20630       1.11683       1.10249      0.993173      0.947544      0.816768      0.744032      0.668704      0.564308      0.495478      0.393794      0.332243
  41   8 2516.5654    1.8698  0.9597 12.1554 -0.0002  0.0188   0.0301   0.0474    0.0493   0.0000   442.3451       2.51172       19.3376      -1.61552      -2.00087      -1.23437      0.229598      -1.73303     -0.971263      0.163410  -0.000715277      0.203123      0.462095     -0.630700      0.270121      0.662858    -0.0205912      0.529862      0.722946       1.03340       1.13733       1.24624       1.31437       1.30261       1.31383       1.22990       1.15765       1.09811      0.992596      0.906985      0.788084      0.679868      0.573429      0.487200      0.397718      0.330452
  41   9 2693.5738    2.5774  0.9849 12.6698 -0.0026  0.0185   0.0408   0.0463    0.0524   0.0000   441.3675      0.628921       17.2097      -1.41773     -0.976249      -1.69431      -2.72035      -3.22047      0.841580     -0.162805     -0.987915      -1.08354     -0.652367       1.11087     0.0718695     -0.468809     -0.195623     -0.172213      0.685739      0.992856       1.01787       1.15209       1.18338       1.20037       1.16478       1.17912       1.07401       1.03528      0.942588      0.845756      0.750822      0.622072      0.554819      0.470676      0.394304      0.330010
  41  10 2868.9732    3.4633  0.9259 13.2339 -0.0010  0.0172   0.0552   0.0441    0.0524   0.0000   441.2836      0.935869       19.4279     -0.792311      -4.22301      -1.18856       1.25828      -1.09094      0.759847      -1.27742       1.90568     -0.510289     -0.463910      0.723734     -0.334651      0.860400     -0.121489      0.118442      0.668570      0.924549      0.990225       1.03111       1.08388       1.10255       1.10833       1.08516       1.01811      0.988803      0.884979      0.799035      0.678297      0.596232      0.514342      0.450254      0.375180      0.324001
  41  11 3041.6665    4.0093  0.9811 13.5891 -0.0003  0.0183   0.0623   0.0453    0.0528   0.0000   439.5552       4.44494       18.0037      -1.75971      -3.72649     -0.405542     -0.784288      -1.37214     0.0770135     -0.968767       2.05693      -1.94931     -0.856451      0.162815      0.107352      0.249320    -0.0298991      0.230913      0.648228      0.934101       1.00616       1.11577       1.13125       1.14216       1.15874       1.14007       1.03118      0.997456      0.916008      0.803029      0.738816      0.606888      0.547289      0.459147      0.377557      0.311576
  41  12 3211.3942    3.9093  1.2490 13.6482 -0.0011  0.0220   0.0566   0.0555    0.0537   0.0000   441.6465       3.80625       18.1608      0.125215      -4.23602      -4.09158    -0.0217730      0.116130      0.716077     -0.115339      0.313610     -0.117809       1.57030      0.541806      0.899116     -0.826046     -0.317405      0.208859      0.788396       1.10515       1.21789       1.28082       1.41705       1.36298       1.39151       1.32417       1.28849       1.18576       1.10990      0.960716      0.847977      0.754926      0.656063      0.567693      0.446300      0.376944
  41  13 3378.6132    3.1094  1.9777 13.2010  0.0001  0.0275   0.0381   0.0761    0.0390   0.0000   440.4436       2.01788       18.8870     -0.314548      -1.85666       1.13868      -4.80096      -2.80961       4.20165      -1.59610      -1.10678      -2.85278     -0.140186      -1.44918      -1.15010      0.384817      0.219978       1.19360       1.08098       1.44530       1.61981       1.68707       1.78701       1.79795       1.75097       1.78374       1.64736       1.54709       1.37447       1.26045       1.13091      0.994069      0.866700      0.748336      0.618792      0.498480
  41  14 3543.3407    2.4711  3.3383 12.4630  0.0005  0.0364   0.0229   0.1006    0.0293   0.0000   443.2356       5.91987       14.7046      0.679438       2.51832      -2.60400      -2.75316      -1.66736       3.89201     0.0406983      -3.03254       1.14463       1.18980      -2.11636      0.844061      0.232153     -0.354654       1.46254       1.33641       1.79653       2.07090       2.16559       2.35844       2.30305       2.29644       2.27362       2.10415       1.93559       1.82215       1.62588       1.46023       1.26954       1.10476      0.920269      0.766054      0.646538
  41  15 3705.8007    1.9479  4.7889 11.9997 -0.0007  0.0477   0.0166   0.1308    0.0252   0.0000   442.5205       4.50297       17.7766      0.700931      -4.97932      -5.81453      -2.25615      -3.33749      -1.83655     -0.640844       1.56429     -0.444483      -2.20675      -1.57222       2.22198      -1.30557      -1.08211      -1.26596       1.71709       2.36925       2.70508       2.82982       3.07328       3.01439       3.00209       2.91123       2.80115       2.54522       2.33569       2.13555       1.89447       1.66722       1.42661       1.22615      0.984700      0.816529
  41  16 3866.0567    1.4683  6.4739 11.7420 -0.0009  0.0642   0.0142   0.1844    0.0240   0.0000   436.9403       11.0419       18.0690       5.10501      -10.1388      -8.85775      -4.95822      -1.17869       1.24902      -5.90751      -2.06733     -0.305950      -1.49810       2.49880    -0.0244874      -4.56256     -0.375965     -0.475871       2.35947       3.21365       3.64731       3.88474       4.19093       4.08941       4.12593       3.97074       3.74082       3.54290       3.15972       2.93638       2.56555       2.27433       1.93322       1.66513       1.37828       1.13673
[truncated: 784,691 more chars]
