# Supplementary material for: Global-Mode Analysis of Full-Disk Data from the Michelson Doppler Imager and the Helioseismic and Magnetic Imager
Source: Sol Phys. 2018 Jan 31;293(2):29. doi: 10.1007/s11207-017-1201-5 (PMC6566312; doi:10.1007/s11207-017-1201-5)
Supplement: Supplementary file 2 — (TAR 362.4 MB) [file 11207_2017_1201_MOESM2_ESM.tar › HMI/hmiv72d.8056.18]

   0  14 2093.4944    0.7474  0.3276 10.6680  0.0000  0.0725   0.1579   0.2106    0.3357   0.0000    -0.0000       0.00000       0.00000       0.00000       0.00000       0.00000       0.00000       0.00000       0.00000       0.00000       0.00000       0.00000       0.00000       0.00000       0.00000       0.00000       0.00000       0.00000       0.00000       0.00000       0.00000       0.00000       0.00000       0.00000       0.00000       0.00000       0.00000       0.00000       0.00000       0.00000       0.00000       0.00000       0.00000       0.00000       0.00000       0.00000
   0  19 2764.3340    3.3890  0.4369 12.1499  0.0000  0.0854   0.5841   0.2037    1.1297   0.0000    -0.0000       0.00000       0.00000       0.00000       0.00000       0.00000       0.00000       0.00000       0.00000       0.00000       0.00000       0.00000       0.00000       0.00000       0.00000       0.00000       0.00000       0.00000       0.00000       0.00000       0.00000       0.00000       0.00000       0.00000       0.00000       0.00000       0.00000       0.00000       0.00000       0.00000       0.00000       0.00000       0.00000       0.00000       0.00000       0.00000
   0  24 3439.5421    3.2695  1.9792 11.2371  0.0000  0.2339   0.4287   0.7557    5.9724   0.0000    -0.0000       0.00000       0.00000       0.00000       0.00000       0.00000       0.00000       0.00000       0.00000       0.00000       0.00000       0.00000       0.00000       0.00000       0.00000       0.00000       0.00000       0.00000       0.00000       0.00000       0.00000       0.00000       0.00000       0.00000       0.00000       0.00000       0.00000       0.00000       0.00000       0.00000       0.00000       0.00000       0.00000       0.00000       0.00000       0.00000
   1  11 1749.2343    0.4832  0.1749  9.9284  0.0000  0.1561   0.0923   0.0907    0.1518   0.0000   427.0662       30.8979       0.00000       0.00000       0.00000       0.00000       0.00000       0.00000       0.00000       0.00000       0.00000       0.00000       0.00000       0.00000       0.00000       0.00000       0.00000       0.00000       229.339       79.4126       0.00000       0.00000       0.00000       0.00000       0.00000       0.00000       0.00000       0.00000       0.00000       0.00000       0.00000       0.00000       0.00000       0.00000       0.00000       0.00000
   1  12 1885.1181    0.4924  0.3089 10.1568  0.0000  0.0548   0.0707   0.1514    0.1756   0.0000   415.1192      -10.0160       0.00000       0.00000       0.00000       0.00000       0.00000       0.00000       0.00000       0.00000       0.00000       0.00000       0.00000       0.00000       0.00000       0.00000       0.00000       0.00000       54.4090       36.0534       0.00000       0.00000       0.00000       0.00000       0.00000       0.00000       0.00000       0.00000       0.00000       0.00000       0.00000       0.00000       0.00000       0.00000       0.00000       0.00000
   1  13 2020.7794    0.6514  0.4478 10.1461  0.0000  0.0582   0.0710   0.1453    0.2309   0.0000   391.4275       38.9610       0.00000       0.00000       0.00000       0.00000       0.00000       0.00000       0.00000       0.00000       0.00000       0.00000       0.00000       0.00000       0.00000       0.00000       0.00000       0.00000       69.2258       42.1190       0.00000       0.00000       0.00000       0.00000       0.00000       0.00000       0.00000       0.00000       0.00000       0.00000       0.00000       0.00000       0.00000       0.00000       0.00000       0.00000
   1  14 2156.7331    0.9457  0.5331  8.5321  0.0000  0.1191   0.1082   0.1481    1.6916   0.0000   356.8381       61.5502       0.00000       0.00000       0.00000       0.00000       0.00000       0.00000       0.00000       0.00000       0.00000       0.00000       0.00000       0.00000       0.00000       0.00000       0.00000       0.00000       141.031       56.6405       0.00000       0.00000       0.00000       0.00000       0.00000       0.00000       0.00000       0.00000       0.00000       0.00000       0.00000       0.00000       0.00000       0.00000       0.00000       0.00000
   1  15 2291.8609    1.0123  1.0501 10.3583  0.0000  0.0965   0.0949   0.2847    0.8595   0.0000   328.3025       49.2722       0.00000       0.00000       0.00000       0.00000       0.00000       0.00000       0.00000       0.00000       0.00000       0.00000       0.00000       0.00000       0.00000       0.00000       0.00000       0.00000       118.023       70.1035       0.00000       0.00000       0.00000       0.00000       0.00000       0.00000       0.00000       0.00000       0.00000       0.00000       0.00000       0.00000       0.00000       0.00000       0.00000       0.00000
   1  18 2693.4708    2.7007  0.8817 12.0135  0.0000  0.0880   0.2497   0.2689    0.9647   0.0000   503.8653       116.162       0.00000       0.00000       0.00000       0.00000       0.00000       0.00000       0.00000       0.00000       0.00000       0.00000       0.00000       0.00000       0.00000       0.00000       0.00000       0.00000       132.202       59.3473       0.00000       0.00000       0.00000       0.00000       0.00000       0.00000       0.00000       0.00000       0.00000       0.00000       0.00000       0.00000       0.00000       0.00000       0.00000       0.00000
   1  19 2828.2216    3.0832  0.8308 12.5945  0.0000  0.0716   0.2539   0.2921    0.7915   0.0000   397.4226       44.2837       0.00000       0.00000       0.00000       0.00000       0.00000       0.00000       0.00000       0.00000       0.00000       0.00000       0.00000       0.00000       0.00000       0.00000       0.00000       0.00000       89.1083       47.9525       0.00000       0.00000       0.00000       0.00000       0.00000       0.00000       0.00000       0.00000       0.00000       0.00000       0.00000       0.00000       0.00000       0.00000       0.00000       0.00000
   1  23 3368.5708    3.6717  2.0452  7.2694  0.0000  0.1271   0.2490   0.3863  168.2559   0.0000   355.4363      -40.1752       0.00000       0.00000       0.00000       0.00000       0.00000       0.00000       0.00000       0.00000       0.00000       0.00000       0.00000       0.00000       0.00000       0.00000       0.00000       0.00000       164.516       86.3186       0.00000       0.00000       0.00000       0.00000       0.00000       0.00000       0.00000       0.00000       0.00000       0.00000       0.00000       0.00000       0.00000       0.00000       0.00000       0.00000
   1  24 3504.1900    2.8564  3.3809  4.2689  0.0000  0.1579   0.1420   0.5568 1000.0000   0.0000   335.1373       139.279       0.00000       0.00000       0.00000       0.00000       0.00000       0.00000       0.00000       0.00000       0.00000       0.00000       0.00000       0.00000       0.00000       0.00000       0.00000       0.00000       194.253       112.273       0.00000       0.00000       0.00000       0.00000       0.00000       0.00000       0.00000       0.00000       0.00000       0.00000       0.00000       0.00000       0.00000       0.00000       0.00000       0.00000
   2  10 1674.5551    0.2679  0.1345  9.9823  0.0000  0.0416   0.0496   0.0757    0.0926   0.0000   437.2674      -40.2069      -21.4519      0.544072       0.00000       0.00000       0.00000       0.00000       0.00000       0.00000       0.00000       0.00000       0.00000       0.00000       0.00000       0.00000       0.00000       0.00000       24.0227       26.2312       13.0925       6.75122       0.00000       0.00000       0.00000       0.00000       0.00000       0.00000       0.00000       0.00000       0.00000       0.00000       0.00000       0.00000       0.00000       0.00000
   2  12 1945.7302    0.4660  0.6928  9.9777  0.0000  0.0651   0.0382   0.1800    0.1990   0.0000   424.5499      -38.1684       33.4230       17.7110       0.00000       0.00000       0.00000       0.00000       0.00000       0.00000       0.00000       0.00000       0.00000       0.00000       0.00000       0.00000       0.00000       0.00000       46.2499       38.1151       23.2052       8.67523       0.00000       0.00000       0.00000       0.00000       0.00000       0.00000       0.00000       0.00000       0.00000       0.00000       0.00000       0.00000       0.00000       0.00000
   2  14 2217.5986    1.0118  0.7868 10.1758  0.0000  0.0619   0.0688   0.1642    0.5304   0.0000   403.2882       38.2869      -15.5456      -2.66262       0.00000       0.00000       0.00000       0.00000       0.00000       0.00000       0.00000       0.00000       0.00000       0.00000       0.00000       0.00000       0.00000       0.00000       47.7278       36.3492       22.2865       7.16365       0.00000       0.00000       0.00000       0.00000       0.00000       0.00000       0.00000       0.00000       0.00000       0.00000       0.00000       0.00000       0.00000       0.00000
   2  15 2352.2449    1.1334  0.7504 11.3339  0.0000  0.0620   0.0848   0.1928    0.2980   0.0000   437.5115      -26.3368       14.7780      -3.86977       0.00000       0.00000       0.00000       0.00000       0.00000       0.00000       0.00000       0.00000       0.00000       0.00000       0.00000       0.00000       0.00000       0.00000       44.1038       36.2603       22.9151       8.59871       0.00000       0.00000       0.00000       0.00000       0.00000       0.00000       0.00000       0.00000       0.00000       0.00000       0.00000       0.00000       0.00000       0.00000
   2  16 2485.8100    1.6898  1.3084  5.2831  0.0000  0.0783   0.0967   0.2403  178.8004   0.0000   472.1650       5.87132      -8.66847       13.7176       0.00000       0.00000       0.00000       0.00000       0.00000       0.00000       0.00000       0.00000       0.00000       0.00000       0.00000       0.00000       0.00000       0.00000       53.1570       42.8539       25.8412       9.32081       0.00000       0.00000       0.00000       0.00000       0.00000       0.00000       0.00000       0.00000       0.00000       0.00000       0.00000       0.00000       0.00000       0.00000
   2  19 2889.6671    3.4441  0.6265 12.2953  0.0000  0.0516   0.2487   0.1383    0.6316   0.0000   504.1257       16.5869      -21.8327       2.21603       0.00000       0.00000       0.00000       0.00000       0.00000       0.00000       0.00000       0.00000       0.00000       0.00000       0.00000       0.00000       0.00000       0.00000       41.2453       31.8559       17.7098       5.56234       0.00000       0.00000       0.00000       0.00000       0.00000       0.00000       0.00000       0.00000       0.00000       0.00000       0.00000       0.00000       0.00000       0.00000
   2  23 3430.7373    3.4053  2.3901  4.0187  0.0000  0.0953   0.1366   0.2957  135.5852   0.0000   367.1035       21.6928       55.4409       7.08854       0.00000       0.00000       0.00000       0.00000       0.00000       0.00000       0.00000       0.00000       0.00000       0.00000       0.00000       0.00000       0.00000       0.00000       72.8133       56.9970       34.3511       11.5436       0.00000       0.00000       0.00000       0.00000       0.00000       0.00000       0.00000       0.00000       0.00000       0.00000       0.00000       0.00000       0.00000       0.00000
   2  24 3566.8675    2.7108  3.7292 10.1534  0.0138  0.1234   0.0901   0.4159    0.9459   0.0000   384.5575       159.032       64.7421      -11.4182       0.00000       0.00000       0.00000       0.00000       0.00000       0.00000       0.00000       0.00000       0.00000       0.00000       0.00000       0.00000       0.00000       0.00000       90.2963       76.6383       42.9130       16.3530       0.00000       0.00000       0.00000       0.00000       0.00000       0.00000       0.00000       0.00000       0.00000       0.00000       0.00000       0.00000       0.00000       0.00000
   3  10 1729.0910    0.2484  0.1824 10.1102  0.0000  0.0375   0.0339   0.0845    0.0841   0.0000   455.7024       9.49104      -2.59440      -12.4702     -0.448849     -0.120212       0.00000       0.00000       0.00000       0.00000       0.00000       0.00000       0.00000       0.00000       0.00000       0.00000       0.00000       0.00000       15.6660       21.4579       11.7924       9.59403       3.24561       1.36302       0.00000       0.00000       0.00000       0.00000       0.00000       0.00000       0.00000       0.00000       0.00000       0.00000       0.00000       0.00000
   3  12 2001.2079    0.5970  0.3151 10.0049  0.0000  0.1279   0.0599   0.0819    0.1574   0.0000   427.9185       7.78837       1.88874      -10.8754       4.37549       2.12465       0.00000       0.00000       0.00000       0.00000       0.00000       0.00000       0.00000       0.00000       0.00000       0.00000       0.00000       0.00000       33.2359       49.4718       52.3280       9.50633       17.8038       4.76036       0.00000       0.00000       0.00000       0.00000       0.00000       0.00000       0.00000       0.00000       0.00000       0.00000       0.00000       0.00000
   3  14 2273.4773    1.0200  0.9208 10.5718  0.0000  0.0601   0.0575   0.1538    0.3223   0.0000   407.9124      -11.1288       20.2287      -4.35463      -13.4380       1.73438       0.00000       0.00000       0.00000       0.00000       0.00000       0.00000       0.00000       0.00000       0.00000       0.00000       0.00000       0.00000       28.2388       27.4237       22.1195       13.4043       6.22977       1.83208       0.00000       0.00000       0.00000       0.00000       0.00000       0.00000       0.00000       0.00000       0.00000       0.00000       0.00000       0.00000
   3  15 2407.6084    1.4247  0.7559 11.3155  0.0000  0.0474   0.0854   0.1468    0.2615   0.0000   422.4610       27.5611       9.04167       11.8555      -1.51013       1.84327       0.00000       0.00000       0.00000       0.00000       0.00000       0.00000       0.00000       0.00000       0.00000       0.00000       0.00000       0.00000       21.6882       23.7358       16.1514       10.0966       4.44345       1.52064       0.00000       0.00000       0.00000       0.00000       0.00000       0.00000       0.00000       0.00000       0.00000       0.00000       0.00000       0.00000
   3  19 2947.1312    3.4265  0.8641 12.5455  0.0000  0.0522   0.1875   0.1533    0.4822   0.0000   401.4110       66.6691       18.2967       4.08314       5.75651      0.399553       0.00000       0.00000       0.00000       0.00000       0.00000       0.00000       0.00000       0.00000       0.00000       0.00000       0.00000       0.00000       28.3582       25.6570       19.4795       10.2146       5.12988       1.32589       0.00000       0.00000       0.00000       0.00000       0.00000       0.00000       0.00000       0.00000       0.00000       0.00000       0.00000       0.00000
   3  20 3082.3786    3.7414  1.1560 11.1301 -0.0091  0.0618   0.1889   0.1676    6.2683   0.0000   471.8656       47.1786      -2.42385     -0.747482       9.48427      -1.07017       0.00000       0.00000       0.00000       0.00000       0.00000       0.00000       0.00000       0.00000       0.00000       0.00000       0.00000       0.00000       31.9688       29.1843       21.7196       14.6340       5.50628       1.71787       0.00000       0.00000       0.00000       0.00000       0.00000       0.00000       0.00000       0.00000       0.00000       0.00000       0.00000       0.00000
   3  21 3217.9114    3.4978  1.3158 12.5651  0.0000  0.0647   0.1673   0.2092    0.5820   0.0000   397.9915       33.2387      -11.8103       21.5602      -7.19202     -0.492102       0.00000       0.00000       0.00000       0.00000       0.00000       0.00000       0.00000       0.00000       0.00000       0.00000       0.00000       0.00000       36.2382       34.1853       23.3715       13.1861       5.57801       1.66411       0.00000       0.00000       0.00000       0.00000       0.00000       0.00000       0.00000       0.00000       0.00000       0.00000       0.00000       0.00000
   3  22 3353.5258    3.6076  1.8248  9.7341  0.0000  0.0661   0.1346   0.2126    4.2983   0.0000   417.8378       66.6552      -10.5738       3.18922       6.58284      0.343337       0.00000       0.00000       0.00000       0.00000       0.00000       0.00000       0.00000       0.00000       0.00000       0.00000       0.00000       0.00000       35.5466       33.2127       24.3034       13.6860       6.13012       1.76923       0.00000       0.00000       0.00000       0.00000       0.00000       0.00000       0.00000       0.00000       0.00000       0.00000       0.00000       0.00000
   3  23 3489.6305    2.8607  2.5345 11.5335  0.0018  0.0938   0.0976   0.2470    0.4079   0.0000   439.0277       23.9289      -10.7210      -6.26936      -14.9829      -3.33649       0.00000       0.00000       0.00000       0.00000       0.00000       0.00000       0.00000       0.00000       0.00000       0.00000       0.00000       0.00000       45.5735       44.7614       33.5670       19.8870       9.29057       2.81749       0.00000       0.00000       0.00000       0.00000       0.00000       0.00000       0.00000       0.00000       0.00000       0.00000       0.00000       0.00000
   3  24 3625.9925    2.3838  4.1883 10.4881  0.0000  0.1166   0.0617   0.3465    0.4019   0.0000   467.5573       26.5202       49.7771       32.7625      -4.81195      -7.75665       0.00000       0.00000       0.00000       0.00000       0.00000       0.00000       0.00000       0.00000       0.00000       0.00000       0.00000       0.00000       58.6975       58.2274       41.7865       23.4514       10.9900       3.41238       0.00000       0.00000       0.00000       0.00000       0.00000       0.00000       0.00000       0.00000       0.00000       0.00000       0.00000       0.00000
   4  12 2051.6532    0.6807  0.6281  9.8844  0.0002  0.0479   0.0378   0.0961    0.1931   0.0000   449.5839       14.3284     -0.357661      -3.38924      -2.94157       5.45597     -0.287865    0.00240354       0.00000       0.00000       0.00000       0.00000       0.00000       0.00000       0.00000       0.00000       0.00000       0.00000       15.2592       17.0249       14.4630       10.4884       5.88648       3.28260       1.20897      0.338116       0.00000       0.00000       0.00000       0.00000       0.00000       0.00000       0.00000       0.00000       0.00000       0.00000
   4  13 2188.3251    0.8445  0.7048 10.2564 -0.0170  0.0476   0.0482   0.1177    0.2894   0.0000   442.0994       3.78770       11.8191       5.81577       2.26070     -0.830886      -1.67991     -0.301182       0.00000       0.00000       0.00000       0.00000       0.00000       0.00000       0.00000       0.00000       0.00000       0.00000       15.4795       16.4478       15.4222       9.86840       6.60602       3.06799       1.51709      0.331393       0.00000       0.00000       0.00000       0.00000       0.00000       0.00000       0.00000       0.00000       0.00000       0.00000
   4  14 2324.2188    1.1621  0.9200 10.2334 -0.0152  0.0545   0.0585   0.1284    0.6621   0.0000   446.9807       4.70791       19.6494       10.8320       1.99461       3.46415     -0.121080      0.335425       0.00000       0.00000       0.00000       0.00000       0.00000       0.00000       0.00000       0.00000       0.00000       0.00000       20.5742       20.1786       18.2553       12.8160       7.81029       3.96913       1.47628      0.361224       0.00000       0.00000       0.00000       0.00000       0.00000       0.00000       0.00000       0.00000       0.00000       0.00000
   4  15 2458.4429    1.4274  1.1346 10.9247 -0.0107  0.0628   0.0739   0.1679    0.6657   0.0000   421.1364       14.7017       22.1023       11.0215       4.68030      -1.71942       1.48342     -0.282682       0.00000       0.00000       0.00000       0.00000       0.00000       0.00000       0.00000       0.00000       0.00000       0.00000       23.0608       28.3298       20.8780       15.5502       7.59763       4.93850       1.56348      0.505158       0.00000       0.00000       0.00000       0.00000       0.00000       0.00000       0.00000       0.00000       0.00000       0.00000
   4  17 2728.5689    2.4359  0.8684 12.4053  0.0074  0.0617   0.1273   0.1397    0.3490   0.0000   423.4753      -11.5099       28.4871       16.0015      -3.45401       4.41904     -0.387206      0.197951       0.00000       0.00000       0.00000       0.00000       0.00000       0.00000       0.00000       0.00000       0.00000       0.00000       27.6580       29.4434       22.5342       14.5368       7.75498       3.90372       1.41821      0.376633       0.00000       0.00000       0.00000       0.00000       0.00000       0.00000       0.00000       0.00000       0.00000       0.00000
   4  18 2864.2287    3.1781  0.8240 12.2320 -0.0218  0.0473   0.1641   0.1155    0.6674   0.0000   460.9907       46.4797      -3.43113       3.35013      -5.38195      0.923081      -2.62467     -0.129975       0.00000       0.00000       0.00000       0.00000       0.00000       0.00000       0.00000       0.00000       0.00000       0.00000       19.1829       20.2356       15.5024       11.4019       6.33979       2.99412       1.08840      0.318761       0.00000       0.00000       0.00000       0.00000       0.00000       0.00000       0.00000       0.00000       0.00000       0.00000
   4  19 3000.1934    3.8536  0.7295 12.8283 -0.0079  0.0410   0.2036   0.1001    0.3903   0.0000   431.0100       39.5526       19.7013       12.5554       5.91117      0.619304      0.961409     -0.355474       0.00000       0.00000       0.00000       0.00000       0.00000       0.00000       0.00000       0.00000       0.00000       0.00000       15.8308       16.4949       13.2904       9.72976       6.10060       2.65187       1.07135      0.278944       0.00000       0.00000       0.00000       0.00000       0.00000       0.00000       0.00000       0.00000       0.00000       0.00000
   4  22 3408.1520    3.1151  1.8870 12.7737 -0.0034  0.0814   0.1164   0.2154    0.2386   0.0000   401.4560       63.8954      -1.64861       10.7496       1.93310       4.87905      0.579350      0.147501       0.00000       0.00000       0.00000       0.00000       0.00000       0.00000       0.00000       0.00000       0.00000       0.00000       30.3617       32.8404       27.6263       18.6252       9.69292       5.98332       2.06716      0.576774       0.00000       0.00000       0.00000       0.00000       0.00000       0.00000       0.00000       0.00000       0.00000       0.00000
   4  23 3544.7450    2.6051  2.7652 11.9297  0.0006  0.0925   0.0856   0.2440    0.2598   0.0000   498.3231       20.2114      -45.8484       11.8337      -12.5212       5.59432       2.36013     -0.541606       0.00000       0.00000       0.00000       0.00000       0.00000       0.00000       0.00000       0.00000       0.00000       0.00000       36.1715       39.1077       31.3412       21.6039       12.4977       6.11112       2.36062      0.640048       0.00000       0.00000       0.00000       0.00000       0.00000       0.00000       0.00000       0.00000       0.00000       0.00000
   4  25 3818.9773    1.8088  5.3917 10.8920  0.0002  0.1311   0.0429   0.3875    0.1763   0.0000   496.3065       57.3139       68.0610       19.1881      -14.9633       6.33281     -0.658607     -0.353468       0.00000       0.00000       0.00000       0.00000       0.00000       0.00000       0.00000       0.00000       0.00000       0.00000       48.8301       54.6142       43.3441       29.9141       18.4653       8.26798       3.50403      0.951745       0.00000       0.00000       0.00000       0.00000       0.00000       0.00000       0.00000       0.00000       0.00000       0.00000
   4  26 3956.7368    1.5578  7.9450 10.4197 -0.0024  0.1730   0.0333   0.4975    0.1771   0.0000   488.5478      -7.72657       85.9329       33.0518      -37.4057      -2.96174       11.1506       1.06918       0.00000       0.00000       0.00000       0.00000       0.00000       0.00000       0.00000       0.00000       0.00000       0.00000       63.0301       69.4377       56.2807       40.6679       24.1702       11.7565       4.59533       1.25715       0.00000       0.00000       0.00000       0.00000       0.00000       0.00000       0.00000       0.00000       0.00000       0.00000
   5  11 1960.5594    0.5242  0.3350 10.3553 -0.0017  0.0304   0.0370   0.0712    0.0866   0.0000   444.4694      -27.5865       7.56721      -3.82100       1.68737      -2.00936       1.89053    -0.0222127      0.109421    -0.0143724       0.00000       0.00000       0.00000       0.00000       0.00000       0.00000       0.00000       0.00000       9.10930       9.89491       8.84413       7.56791       4.28463       2.88688       1.58555      0.649371      0.183792     0.0503477       0.00000       0.00000       0.00000       0.00000       0.00000       0.00000       0.00000       0.00000
   5  13 2235.3417    0.9356  0.7310 10.2787 -0.0016  0.0409   0.0463   0.0990    0.2161   0.0000   414.9653      -10.0148       30.1275       12.1138      -6.34282      -7.13039       3.84621     -0.697897     0.0179123    -0.0675806       0.00000       0.00000       0.00000       0.00000       0.00000       0.00000       0.00000       0.00000       13.4538       14.5428       13.1581       9.23355       6.07418       3.48574       1.76463      0.769943      0.259505     0.0555525       0.00000       0.00000       0.00000       0.00000       0.00000       0.00000       0.00000       0.00000
   5  15 2506.1263    1.7766  0.8294 10.9188 -0.0003  0.0428   0.0768   0.1041    0.3625   0.0000   418.0550       24.4488       28.8378       2.98228      -4.53427       2.68717      -2.94742     -0.502118     -0.139495    -0.0330214       0.00000       0.00000       0.00000       0.00000       0.00000       0.00000       0.00000       0.00000       12.5842       13.4942       13.1070       9.11777       6.88786       4.09343       1.91190      0.895676      0.321430     0.0655631       0.00000       0.00000       0.00000       0.00000       0.00000       0.00000       0.00000       0.00000
   5  16 2641.3167    2.3508  0.8605 11.3221  0.0008  0.0406   0.1016   0.1129    0.4971   0.0000   438.5653       8.87105       36.6822       23.6935      -5.09027      -2.72850       1.69423      0.110011    -0.0852572     0.0246757       0.00000       0.00000       0.00000       0.00000       0.00000       0.00000       0.00000       0.00000       14.0046       15.2253       12.9890       10.1489       5.93977       3.69541       1.86438      0.815886      0.242567     0.0628993       0.00000       0.00000       0.00000       0.00000       0.00000       0.00000       0.00000       0.00000
   5  17 2777.4375    2.7313  0.8797 12.4577 -0.0189  0.0536   0.1330   0.1154    0.3597   0.0000   420.7604      -11.9336       36.5411       1.37959      -11.1863       3.55734     -0.162972     -0.413603     -0.376705     -0.101444       0.00000       0.00000       0.00000       0.00000       0.00000       0.00000       0.00000       0.00000       14.7003       16.5702       16.0270       12.0372       7.76921       4.70455       2.91901       1.18370      0.392163     0.0942174       0.00000       0.00000       0.00000       0.00000       0.00000       0.00000       0.00000       0.00000
   5  18 2913.7992    3.6396  0.9263 -3.3396  0.0000  0.0518   0.1510   0.1030 1000.0000   0.0000   446.4450       16.8176       5.08906      -1.24077      -3.26908      -1.71468       0.00000       0.00000       0.00000       0.00000       0.00000       0.00000       0.00000       0.00000       0.00000       0.00000       0.00000       0.00000       19.4777       23.0060       18.3258       12.7427       7.86773       3.91519       2.11052      0.792489      0.296257     0.0682275       0.00000       0.00000       0.00000       0.00000       0.00000       0.00000       0.00000       0.00000
   5  19 3050.0727    3.6154  1.1512 11.5109 -0.0011  0.0496   0.1503   0.1347    1.7920   0.0000   423.6055       46.5544       22.5612       6.06335      0.420406      0.271780      -1.55671      0.615597     0.0743564    -0.0396942       0.00000       0.00000       0.00000       0.00000       0.00000       0.00000       0.00000       0.00000       14.3020       15.8551       14.9827       11.4396       7.46691       4.58024       2.49330       1.08037      0.358586     0.0820434       0.00000       0.00000       0.00000       0.00000       0.00000       0.00000       0.00000       0.00000
   5  21 3322.8397    3.5128  1.6074 12.3823 -0.0223  0.0663   0.1240   0.1612    0.6223   0.0000   434.6015       13.1780       13.9753       1.25438      -18.5197      -4.31928      -3.73881      -1.41377      0.219904    -0.0667586       0.00000       0.00000       0.00000       0.00000       0.00000       0.00000       0.00000       0.00000       22.6587       21.9966       19.3784       16.0840       12.0107       6.81675       3.05763       1.28560      0.425285     0.0881509       0.00000       0.00000       0.00000       0.00000       0.00000       0.00000       0.00000       0.00000
   5  22 3459.5491    2.8126  2.2869 11.9406 -0.0005  0.0716   0.0841   0.2176    0.3315   0.0000   434.9589       50.2813       44.3059       22.1444       2.98907      -2.68046    -0.0137013     -0.435647      0.175718    -0.0218367       0.00000       0.00000       0.00000       0.00000       0.00000       0.00000       0.00000       0.00000       22.7299       23.3572       20.7110       17.5787       12.1115       7.11490       3.67362       1.46748      0.478865      0.109011       0.00000       0.00000       0.00000       0.00000       0.00000       0.00000       0.00000       0.00000
   5  23 3596.7502    2.4774  3.2573 11.2310 -0.0106  0.0874   0.0640   0.2383    0.3454   0.0000   431.2827       80.5441       33.2917       3.60087      -44.9736      -7.70513       1.75083     -0.939285      -1.69479     -0.121068       0.00000       0.00000       0.00000       0.00000       0.00000       0.00000       0.00000       0.00000       27.5115       29.3718       26.3262       20.6989       14.9148       8.44155       4.38697       1.75149      0.640494      0.137563       0.00000       0.00000       0.00000       0.00000       0.00000       0.00000       0.00000       0.00000
   5  24 3734.1004    1.9995  4.9083 10.8855  0.0010  0.1160   0.0431   0.3107    0.1963   0.0000   368.6317       52.1897      -27.1470     -0.593369       15.2356     -0.678227      -7.20837       1.14814     -0.139118   -0.00404892       0.00000       0.00000       0.00000       0.00000       0.00000       0.00000       0.00000       0.00000       36.3323       40.5335       35.8829       28.0365       18.5204       11.2272       5.78243       2.49150      0.814980      0.189658       0.00000       0.00000       0.00000       0.00000       0.00000       0.00000       0.00000       0.00000
   5  25 3871.9198    1.7210  6.8821 10.4381  0.0019  0.1430   0.0318   0.3895    0.1568   0.0000   469.5427      -9.71384      -43.4348       9.27178       2.03266     -0.332098      -6.17427      -5.38713      -1.19250      0.598369       0.00000       0.00000       0.00000       0.00000       0.00000       0.00000       0.00000       0.00000       41.8196       48.6003       43.2180       33.4732       22.8740       13.7072       6.92625       3.09596       1.06344      0.248472       0.00000       0.00000       0.00000       0.00000       0.00000       0.00000       0.00000       0.00000
   5  27 4147.9997    1.2040 10.2451 10.1898  0.0010  0.2021   0.0221   0.5577    0.1118   0.0000   413.9589      -15.5314       57.2282       100.811      -33.2028       13.6734      -1.73510       2.58861      0.205413    0.00372201       0.00000       0.00000       0.00000       0.00000       0.00000       0.00000       0.00000       0.00000       60.1074       66.0590       60.2090       49.0137       33.8935       20.3594       10.6586       4.48411       1.52282      0.342876       0.00000       0.00000       0.00000       0.00000       0.00000       0.00000       0.00000       0.00000
   6  11 2004.0342    0.5805  0.4670 10.0597  0.0040  0.0454   0.0319   0.0788    0.1005   0.0000   418.6534       4.98367       3.21857       2.34019       8.72947      0.959746      -3.67409      0.507611      0.861870     -0.294200     0.0644048   -0.00798059       0.00000       0.00000       0.00000       0.00000       0.00000       0.00000       8.47440       13.2093       11.1716       10.5897       6.98592       5.22249       3.79193       1.03864       1.04769      0.300117      0.100792     0.0241216       0.00000       0.00000       0.00000       0.00000       0.00000       0.00000
   6  12 2142.5111    0.8046  0.6389 10.3319 -0.0045  0.0426   0.0377   0.0837    0.1453   0.0000   448.5446       16.5142       15.2304       9.08839      0.233535     -0.246797     -0.536588      -1.79670     -0.320660      0.109847    -0.0279657    -0.0156247       0.00000       0.00000       0.00000       0.00000       0.00000       0.00000       9.31937       12.1268       10.1572       8.98395       7.38564       4.18835       3.06981       1.35089      0.747139      0.212718     0.0895232     0.0199255       0.00000       0.00000       0.00000       0.00000       0.00000       0.00000
   6  13 2279.7455    1.1278  0.8550 10.0754  0.0006  0.0437   0.0486   0.0872    0.2779   0.0000   446.5836       25.5651       24.0537      -7.30472      -4.22214       4.76296      -5.61024      -1.08190     -0.352276      0.274138     0.0269917    -0.0296385       0.00000       0.00000       0.00000       0.00000       0.00000       0.00000       11.7605       11.7724       11.9868       9.74717       7.10554       5.04021       2.99368       1.50634      0.689874      0.264302     0.0718718     0.0137537       0.00000       0.00000       0.00000       0.00000       0.00000       0.00000
   6  15 2551.1339    1.8695  0.8688 11.6693  0.0019  0.0416   0.0794   0.1018    0.2226   0.0000   456.8397      -2.04763       19.2817       6.92326       3.39548     -0.852110      0.736869      -1.02808     -0.236623     0.0109462      0.107312    -0.0182218       0.00000       0.00000       0.00000       0.00000       0.00000       0.00000       10.9020       12.1276       11.3886       9.33440       7.17441       4.59998       2.65932       1.53711      0.585105      0.248852     0.0771095     0.0152435       0.00000       0.00000       0.00000       0.00000       0.00000       0.00000
   6  16 2687.0446    2.3452  0.9036 12.2728 -0.0151  0.0417   0.0995   0.1113    0.2202   0.0000   448.0525       47.7630      -8.73474      -10.8609       6.80314       15.2899      -2.44365      -3.46263      0.760824    -0.0273104    -0.0137885  -0.000784893       0.00000       0.00000       0.00000       0.00000       0.00000       0.00000       10.7846       12.5848       12.1651       9.58077       6.63594       4.80917       2.58141       1.37700      0.670374      0.272180     0.0748492     0.0161153       0.00000       0.00000       0.00000       0.00000       0.00000       0.00000
   6  17 2823.8310    3.0111  0.8523 11.3497 -0.0006  0.0376   0.1188   0.0884    0.4979   0.0000   416.5288      -3.29831       16.6400       9.42530      -6.89951       9.32780     0.0427755      -2.08423     -0.404385      0.308057   -0.00782994    -0.0109309       0.00000       0.00000       0.00000       0.00000       0.00000       0.00000       10.5423       11.4571       10.6309       9.42778       5.94699       3.76401       2.36668       1.41444      0.571447      0.209909     0.0538709     0.0132318       0.00000       0.00000       0.00000       0.00000       0.00000       0.00000
   6  18 2960.7560    3.5770  0.9070 12.4566 -0.0002  0.0431   0.1416   0.0962    0.3363   0.0000   432.1911       10.9820       6.24349       9.85878       4.39562      -1.86299     -0.477568      0.861541      0.406592     -0.252403     -0.171518    -0.0251928       0.00000       0.00000       0.00000       0.00000       0.00000       0.00000       11.3881       14.0445       12.4812       10.0900       7.19845       4.26405       2.88812       1.28327      0.724754      0.221260     0.0830385     0.0180962       0.00000       0.00000       0.00000       0.00000       0.00000       0.00000
   6  19 3097.3871    3.9783  0.8108 13.1900 -0.0026  0.0383   0.1711   0.0973    0.2462   0.0000   452.3216       28.5126      -11.4097      -6.53949       7.49613      -5.29569       2.25716     -0.641119     -0.731884    0.00225762     0.0253954   -0.00933454       0.00000       0.00000       0.00000       0.00000       0.00000       0.00000       10.3569       11.7440       10.6312       8.72322       6.47996       4.57734       2.53542       1.13424      0.594659      0.221938     0.0664814     0.0150795       0.00000       0.00000       0.00000       0.00000       0.00000       0.00000
   6  20 3234.1281    3.9715  1.2286 11.7829 -0.0050  0.0444   0.1425   0.1300    1.0823   0.0000   430.4164       23.5194       11.4281       2.58868       23.7651      -9.31426     -0.685362      0.929783       1.43500     -0.275943     0.0229407   -0.00127165       0.00000       0.00000       0.00000       0.00000       0.00000       0.00000       12.1090       12.7505       11.3908       10.1131       7.80059       5.20570       3.11926       1.54473      0.691222      0.241858     0.0733767     0.0157148       0.00000       0.00000       0.00000       0.00000       0.00000       0.00000
   6  21 3371.1289    3.2589  2.0073 11.6724 -0.0119  0.0645   0.0922   0.1602    0.5807   0.0000   444.4493       27.9881       5.59203      -14.2055      -12.4898      -3.25539      -6.22580      -3.17081     0.0792943     -0.101113    -0.0263801    -0.0195038       0.00000       0.00000       0.00000       0.00000       0.00000       0.00000       16.4777       18.0369       17.2996       14.1643       11.3226       7.47508       4.31625       2.41895      0.965647      0.409303      0.122911     0.0240035       0.00000       0.00000       0.00000       0.00000       0.00000       0.00000
   6  22 3508.3469    2.8185  2.7621 11.4176 -0.0057  0.0746   0.0689   0.2113    0.3521   0.0000   458.3379       27.6934       17.4358      -5.64844      -11.8121       2.09553      -4.39161      -3.31171     -0.561976     0.0384257     -0.186555     0.0243308       0.00000       0.00000       0.00000       0.00000       0.00000       0.00000       19.4437       21.9929       19.3611       17.1094       13.4223       8.92348       5.25181       2.81151       1.18197      0.450765      0.142705     0.0306406       0.00000       0.00000       0.00000       0.00000       0.00000       0.00000
   6  23 3646.1332    2.3573  3.8274 10.9407 -0.0035  0.0924   0.0497   0.2470    0.2530   0.0000   413.7226       59.6530       12.7264       30.5474       21.4610      -4.16880     -0.422324       3.66137      -2.27714     -0.579390      0.229674    -0.0255831       0.00000       0.00000       0.00000       0.00000       0.00000       0.00000       23.9157       29.1255       25.4587       21.8934       15.5542       10.5458       6.06961       3.15509       1.44899      0.561081      0.171833     0.0401367       0.00000       0.00000       0.00000       0.00000       0.00000       0.00000
   6  27 4199.2585    1.1368 12.2284 10.1007 -0.0017  0.2168   0.0181   0.6073    0.0882   0.0000   504.9799       112.868       33.6959      -26.2576      -15.2863       37.0340       45.1383      -10.8408      -3.26517    -0.0658323     -0.437707     0.0277308       0.00000       0.00000       0.00000       0.00000       0.00000       0.00000       53.1830       63.8619       59.0550       49.7640       37.9252       25.3451       15.4382       8.09979       3.75100       1.43788      0.454984     0.0936657       0.00000       0.00000       0.00000       0.00000       0.00000       0.00000
   7  10 1906.7938    0.4627  0.3021 10.2039 -0.0247  0.0425   0.0295   0.0573    0.0800   0.0000   439.4297      -11.6541       9.71294       23.5634      -3.69801      -2.70173       5.37095     -0.654805       1.99627  -0.000850616      0.456316     0.0778904    0.00317187    0.00575816       0.00000       0.00000       0.00000       0.00000       10.2506       7.36749       8.95991       10.0649       7.47507       3.63196       2.88831       2.29507       1.42629      0.569888      0.225272     0.0594485     0.0149918    0.00247079       0.00000       0.00000       0.00000       0.00000
   7  12 2184.5767    0.8890  0.5558 10.4690  0.0031  0.0343   0.0390   0.0667    0.1259   0.0000   427.1795       13.3932       12.5908       11.0670      0.662169      -1.50553       1.31898      0.572260     -0.151924     -0.128971      0.266654  -0.000462945   -0.00153986   -0.00141286       0.00000       0.00000       0.00000       0.00000       7.41384       10.1046       8.64070       8.00551       5.79723       3.82109       2.95152       1.29879      0.942963      0.339827      0.203153     0.0476110     0.0181959    0.00382835       0.00000       0.00000       0.00000       0.00000
   7  13 2322.2094    1.1796  0.8212 10.7222 -0.0010  0.0385   0.0445   0.0922    0.1759   0.0000   429.1429     -0.796419       23.1860       2.26678      -8.94127       6.30064      0.279803      0.677109      0.205242    -0.0231826      0.163156     0.0148672    -0.0225511   -0.00234806       0.00000       0.00000       0.00000       0.00000       8.88114       9.75286       9.76080       9.15668       6.59239       4.11056       2.70087       1.91384       1.09406      0.456486      0.192570     0.0615439     0.0171990    0.00335759       0.00000       0.00000       0.00000       0.00000
   7  14 2458.1749    1.4525  0.9372 11.2096 -0.0009  0.0427   0.0536   0.1069    0.1937   0.0000   436.7723      -5.42941       16.8510       2.72903      0.927159       2.27602       3.35967     -0.951814      0.520894    0.00857563     0.0359888  -0.000705821     0.0155154  -0.000245385       0.00000       0.00000       0.00000       0.00000       10.0705       11.9332       12.1622       9.36663       7.30874       5.17291       2.99876       1.75814      0.988938      0.419070      0.207066     0.0742533     0.0197209    0.00339637       0.00000       0.00000       0.00000       0.00000
   7  15 2594.2981    1.9209  0.9105 11.8939 -0.0049  0.0541   0.0760   0.1022    0.1772   0.0000   434.9523       5.18416       16.6202      -6.94522      -4.17592      0.929759      -7.57429      -3.67840       1.33538       1.15301    -0.0829214     0.0614246     0.0428271   -0.00455159       0.00000       0.00000       0.00000       0.00000       9.90398       14.0878       11.0318       10.2807       8.79384       6.13656       4.34684       2.18585       1.33690      0.483309      0.261841     0.0768099     0.0293243    0.00624639       0.00000       0.00000       0.00000       0.00000
   7  16 2731.2101    2.5796  0.8792 11.9883 -0.0033  0.0381   0.0942   0.0904    0.2408   0.0000   436.8747      -6.18730      -3.84919      -5.67565       1.51357       4.56542     -0.484151     0.0684989     -0.396889      0.153227      0.249109    0.00709893    -0.0291799   -0.00265064       0.00000       0.00000       0.00000       0.00000       8.28986       9.68143       8.77636       7.21326       6.95827       4.77853       3.29402       1.82613      0.868711      0.445495      0.165743     0.0613046     0.0206679    0.00355553       0.00000       0.00000       0.00000       0.00000
   7  17 2868.4248    3.1532  0.8180 12.5205 -0.0101  0.0346   0.1300   0.0948    0.2151   0.0000   438.1040       19.4674       24.9336       5.07091      -1.84048    -0.0140285      -1.70754      -4.56728     -0.510106     -0.456789      0.144841     0.0209839    0.00926891   -0.00177345       0.00000       0.00000       0.00000       0.00000       8.01224       9.68505       8.51338       7.72543       6.01858       4.03814       2.80189       1.62091      0.838919      0.370360      0.157581     0.0512216     0.0157283    0.00338557       0.00000       0.00000       0.00000       0.00000
   7  18 3005.7647    3.6616  0.7698 13.1418 -0.0041  0.0353   0.1438   0.0849    0.1921   0.0000   441.5209       27.9756       12.3715       10.0966      -6.75539      -9.03678      -2.25278      0.396094      0.401195     -0.101078    -0.0363531    -0.0381032    -0.0213366    0.00408584       0.00000       0.00000       0.00000       0.00000       7.37406       8.14583       8.37393       7.49114       5.66818       4.15994       2.98380       1.58187      0.877619      0.450436      0.191932     0.0604591     0.0175626    0.00335721       0.00000       0.00000       0.00000       0.00000
   7  19 3143.0350    3.7676  1.1156 12.9116 -0.0018  0.0449   0.1273   0.1092    0.2520   0.0000   429.3000      -1.52623       24.8126       17.4223       4.00635      -6.75287       1.87959      -1.91732    -0.0182845     -0.122681     0.0153566    -0.0982066    0.00346961   -0.00655987       0.00000       0.00000       0.00000       0.00000       9.44316       12.6202       10.2273       9.98606       7.34619       5.47437       3.49302       2.01069       1.13149      0.476301      0.217624     0.0713939     0.0211227    0.00524027       0.00000       0.00000       0.00000       0.00000
   7  20 3280.0065    3.6137  1.5634 12.2835  0.0023  0.0523   0.1053   0.1247    0.2943   0.0000   446.6333       23.3227       11.4322       18.0431      -6.93242      -8.21828      -1.05765      -1.27226      0.310040    -0.0224602      0.154722     0.0271546    -0.0244464    0.00402311       0.00000       0.00000       0.00000       0.00000       12.4365       13.7618       13.0403       11.2720       9.19759       6.53652       4.55788       2.39486       1.22706      0.623419      0.248077     0.0796997     0.0241980    0.00437469       0.00000       0.00000       0.00000       0.00000
   7  21 3417.5997    2.9932  2.0303 12.5539  0.0025  0.0603   0.0849   0.1655    0.1753   0.0000   447.7333       3.90621      -10.9583      -10.9751       6.12522     -0.603519      -5.48854      -3.28883     0.0220839       1.28971    -0.0453927     0.0409254     0.0188520   -0.00235712       0.00000       0.00000       0.00000       0.00000       13.5835       16.3782       16.0844       13.2465       10.4246       7.19982       4.45676       2.76790       1.52913      0.661574      0.293842      0.107422     0.0300638    0.00555181       0.00000       0.00000       0.00000       0.00000
   7  22 3555.4882    2.6613  3.0602 11.1145 -0.0004  0.0711   0.0570   0.1824    0.2874   0.0000   434.5290       58.4888       24.9769       1.87284      -6.06762       6.16273       11.0006     -0.445002       1.00230     -0.873243      0.516400    -0.0309730    -0.0212551  -0.000879431       0.00000       0.00000       0.00000       0.00000       15.4724       18.0271       17.5271       15.1998       11.9596       8.57052       5.52855       3.39613       1.77287      0.866305      0.347617      0.126417     0.0347487    0.00667132       0.00000       0.00000       0.00000       0.00000
   7  23 3693.4767    2.2485  4.1599 11.0710 -0.0015  0.0890   0.0428   0.2358    0.1796   0.0000   472.6804       14.1968      -4.42839       32.0807      -3.21690      -18.8267       2.88669      0.261830      -2.79345      0.557916      0.294631     0.0508284    -0.0145601    0.00186540       0.00000       0.00000       0.00000       0.00000       19.3194       23.1026       21.5144       19.3861       14.8567       10.9269       6.94761       4.25796       2.23662       1.07344      0.432251      0.156558     0.0422192    0.00876267       0.00000       0.00000       0.00000       0.00000
   7  25 3970.7421    1.5560  7.3767 10.4040 -0.0013  0.1346   0.0241   0.3617    0.1086   0.0000   419.6286       27.7460       114.696       23.0031      -3.92193       16.8562       19.6933       4.61371       1.60534      -2.42493     0.0714531     -0.208257     0.0782178     0.0143068       0.00000       0.00000       0.00000       0.00000       28.3055       34.2405       32.0378       28.6306       23.2771       16.2703       11.0780       6.61250       3.48292       1.72317      0.674851      0.240525     0.0718596     0.0137194       0.00000       0.00000       0.00000       0.00000
   7  26 4109.4628    1.2739  9.5827 10.1583 -0.0045  0.1639   0.0187   0.4473    0.0907   0.0000   397.5206       91.3107       37.6159       14.9787      -4.14411       21.4553       28.7513      -13.6969       3.56739      -1.25025     0.0508006     -0.123219     0.0138377    -0.0120981       0.00000       0.00000       0.00000       0.00000       34.8516       43.2922       40.0529       35.7306       28.2355       20.7226       13.5327       8.00081       4.16570       2.02734      0.831542      0.301141     0.0865881     0.0172699       0.00000       0.00000       0.00000       0.00000
   8  11 2086.0688    0.6672  0.6250 10.0257 -0.0042  0.0365   0.0311   0.0836    0.1113   0.0000   443.9687       2.22008       12.4062      -8.09474       4.68619      -1.34107       3.60093     -0.510924      0.858038     -0.232643     -0.182204    -0.0561428     0.0263359   -0.00733354    0.00644419   0.000353872       0.00000       0.00000       6.98354       8.30178       8.51994       7.28444       5.65430       4.21102       2.80940       1.88716      0.972105      0.565481      0.301704      0.122992     0.0422030     0.0161411    0.00378358   0.000680256       0.00000       0.00000
   8  12 2225.1118    0.9135  0.7293 10.4712 -0.0052  0.0344   0.0367   0.0865    0.1294   0.0000   443.2292       21.1544       23.6334       6.28629      -7.25584      -5.09215       4.77995      -2.17808       2.52671     -0.623189      0.273826      0.217897     -0.119784   -0.00739919   -0.00118585  -5.74060e-05       0.00000       0.00000       6.38087       7.53465       7.38991       6.75777       5.87395       3.91175       3.09082       1.83437       1.19079      0.644399      0.286989      0.138854     0.0489889     0.0149010    0.00467048   0.000767826       0.00000       0.00000
   8  13 2362.8813    1.3441  0.8312 11.0107 -0.0010  0.0357   0.0481   0.0900    0.1652   0.0000   437.6468      0.336103      -4.36617      -1.92375       6.04566      0.252147      0.804932      0.835584      0.678870    -0.0506280      0.111498     -0.108418    -0.0151650     0.0242298  -0.000887841  -0.000429427       0.00000       0.00000       7.30244       8.16658       7.40716       7.02318       5.77819       4.74789       3.48838       2.12996       1.13758      0.612435      0.294294      0.135525     0.0472652     0.0148484    0.00379666   0.000757637       0.00000       0.00000
   8  14 2499.5128    1.6445  0.9405 11.3645 -0.0084  0.0573   0.0564   0.0933    0.1758   0.0000   427.9788       10.9406       7.10746      -8.61278       2.80511       3.57756      -4.09285      0.814086     -0.504682     -0.647495     0.0167758     -0.107828     0.0112608    -0.0269979   -0.00428678   0.000307631       0.00000       0.00000       16.8977       21.5146       21.4586       17.4941       12.0007       7.21951       4.10258       2.15734       1.33759      0.648467      0.326825      0.133756     0.0550200     0.0158243    0.00425942   0.000799480       0.00000       0.00000
   8  15 2636.1050    2.1300  0.8560 11.8667 -0.0022  0.0352   0.0760   0.0850    0.1769   0.0000   424.9415       1.44306       16.0436       13.1341       1.12460       4.11661      -6.45440      -2.98860     -0.740926      -1.17113     -0.380286    -0.0111235   -0.00984433    -0.0320106   -0.00169581    0.00131824       0.00000       0.00000       6.58952       8.23463       7.95043       7.28262       5.89969       4.44430       2.86105       2.05485       1.16236      0.685193      0.300830      0.139897     0.0486689     0.0186888    0.00449471   0.000881634       0.00000       0.00000
   8  16 2773.8806    2.8296  0.6975 12.4647  0.0000  0.0380   0.1143   0.0763    0.1643   0.0000   427.6933       8.59632       8.59924       3.23830      -2.03314      -4.83875      -2.59970     -0.820406     0.0822397     -0.647112      0.545758    0.00581387    -0.0176800    0.00331056    0.00385259    0.00130110       0.00000       0.00000       6.43643       9.55194       8.36380       8.01254       5.87990       4.56772       3.20547       1.84297       1.28206      0.497833      0.376264      0.104339     0.0646573     0.0168316    0.00515861    0.00107365       0.00000       0.00000
   8  17 2911.6675    3.2624  0.7381 13.0010  0.0036  0.0329   0.1276   0.0839    0.1642   0.0000   429.3511       23.8601       8.30938       11.8512       1.06985       8.68726      0.583268      -3.90443     0.0733344    -0.0251563     -0.199404     0.0237714     0.0482368     0.0130679   -0.00915117   -0.00128189       0.00000       0.00000       7.37838       9.25693       8.90178       7.44563       5.83920       4.30970       2.69305       1.80992      0.947641      0.506087      0.246557      0.103869     0.0402517     0.0148290    0.00368803   0.000683192       0.00000       0.00000
   8  18 3049.3029    3.7465  0.8028 13.3370 -0.0064  0.0393   0.1456   0.0858    0.1589   0.0000   444.0928      -1.69252       10.8126      -6.37744      -7.80811       4.32395       3.60276       2.40073      -1.93650       1.02919      0.357323     0.0197871     0.0423485    -0.0185163   0.000508357  -1.64477e-05       0.00000       0.00000       7.64824       7.43521       8.39794       8.26537       5.49220       4.39983       3.74330       2.34026       1.04855      0.689223      0.389394      0.183858     0.0588301     0.0168572    0.00395973   0.000765910       0.00000       0.00000
   8  19 3186.9070    3.7243  1.1034 13.4354 -0.0014  0.0437   0.1234   0.1164    0.1864   0.0000   430.8623       18.0415       24.9002       3.14396     -0.351074       4.21161     -0.675794      -1.22734      0.541490    -0.0396925    -0.0547295     0.0496708    0.00715726    -0.0238938   -0.00382698   0.000320122       0.00000       0.00000       9.77774       10.8549       9.34276       9.08812       7.59208       6.23480       4.29391       2.73541       1.48796      0.791920      0.349257      0.153365     0.0515512     0.0175619    0.00410834   0.000893730       0.00000       0.00000
   8  20 3324.4874    3.5349  1.5263 12.7136 -0.0080  0.0461   0.1003   0.1270    0.1949   0.0000   438.5158       38.4791       4.22582       7.12226      -7.42323      -4.50439       4.07163      -2.69597       2.40208      -2.11136     -0.419781     -0.153685     0.0973190    -0.0169771   -0.00431053   4.84373e-05       0.00000       0.00000       9.31799       10.3889       10.4562       9.10617       8.03931       5.99191       4.11401       2.74321       1.58295      0.863657      0.409857      0.170502     0.0651971     0.0224928    0.00574182   0.000948298       0.00000       0.00000
   8  21 3462.5979    2.8210  1.9862 12.4846 -0.0077  0.0589   0.0733   0.1499    0.1464   0.0000   460.0532       20.8453       1.76171       15.0179       1.21677       3.57262      -12.3351      0.193431       1.04093      0.520526      0.573056      0.155480     0.0351527    -0.0201946    0.00673241   -0.00150893       0.00000       0.00000       11.1484       13.8124       13.1791       12.0986       9.55334       7.34282       5.10057       3.35027       1.83652       1.01643      0.533392      0.219567     0.0827414     0.0287794    0.00721690    0.00142241       0.00000       0.00000
   8  22 3601.1997    2.4161  3.2931 11.6450 -0.0017  0.0727   0.0495   0.1983    0.1348   0.0000   422.2181       1.46599      -17.1957       1.31344      -13.8077      -14.9417       2.06604      -2.03578     -0.839939      0.182761      0.170706      0.164963    -0.0316065    -0.0189470    0.00779040   -0.00227588       0.00000       0.00000       14.4201       17.4384       17.1795       15.0926       12.7257       8.77445       6.07327       4.00796       2.40244       1.32808      0.624451      0.271328      0.100700     0.0343151    0.00945355    0.00164182       0.00000       0.00000
   8  23 3739.7537    2.0874  5.1055 10.8001 -0.0009  0.0942   0.0335   0.2465    0.1437   0.0000   448.9926       35.8350       28.9663      -19.2478      -8.15280       7.99940      -4.22550      -7.08383      -2.75013      0.718759     -0.701005     -0.139241     -0.158621     0.0155853    0.00620318   -0.00153639       0.00000       0.00000       17.3277       22.2153       20.9813       18.9137       15.5120       12.3498       7.95776       5.59675       3.12219       1.76997      0.819495      0.376399      0.138612     0.0508133     0.0123053    0.00239871       0.00000       0.00000
   8  24 3878.5864    1.7051  6.2315 10.6896 -0.0023  0.1099   0.0262   0.3004    0.1034   0.0000   454.4467       21.6675       27.9121       17.3694       17.3726       9.64824       14.8633      -1.75542      -7.02723      -1.58546     -0.126834     -0.430132      0.217221     0.0510185   -0.00483859   -0.00301597       0.00000       0.00000       21.5068       26.6280       25.1949       23.3509       18.9221       13.8571       9.94277       6.17809       3.88762       1.97803       1.04198      0.416203      0.170418     0.0513867     0.0145884    0.00266836       0.00000       0.00000
   8  25 4017.6021    1.4492  7.8632 10.4792 -0.0035  0.1299   0.0214   0.3724    0.0868   0.0000   390.3418       1.52760       35.7001      -9.77196       8.68417       2.58046      -18.3455      -7.13143       6.23598      0.436167     -0.941304      0.424788     -0.304442   0.000366255     0.0100254   -0.00924194       0.00000       0.00000       25.8930       31.7234       31.0366       27.3965       22.5774       16.9103       11.5526       7.51810       4.39886       2.37515       1.14471      0.500792      0.193612     0.0657795     0.0172090    0.00305581       0.00000       0.00000
   8  26 4157.0648    1.2279 10.4600 10.0810  0.0025  0.1638   0.0166   0.4444    0.0791   0.0000   445.1537      -59.9336       44.8829     -0.158443      -5.63179      -12.4262       15.2261      -5.48579      -6.68895      -1.88771       2.07325     -0.802849      0.113839    -0.0105445  -0.000836490  -2.92948e-05       0.00000       0.00000       31.1280       39.0402       37.9120       34.2311       27.8282       21.0031       15.1676       9.46597       5.68382       2.95540       1.56852      0.652291      0.265000     0.0829569     0.0227378    0.00403882       0.00000       0.00000
   8  27 4296.2297    1.0283 13.3460 10.0810  0.0010  0.2110   0.0145   0.5951    0.0657   0.0000   421.1444      -26.2415       15.7739       65.9819      -19.0045      -26.2412       23.0498       17.5749      -2.22044      -8.06552       3.20756       1.47991     -0.344134     0.0512648    -0.0133819    0.00113834       0.00000       0.00000       40.2336       49.7538       48.5691       43.9155       36.3366       27.8086       19.2317       12.5006       7.49183       4.06436       1.94809      0.873177      0.336762      0.112005     0.0292362    0.00518828       0.00000       0.00000
   8  28 4436.2144    0.8313 14.9351 10.0605 -0.0043  0.2624   0.0129   0.7321    0.0597   0.0000   477.4097      -1.27584       61.3462      -72.1432       29.4750       42.0677       27.5173      -20.9978      -5.89050       4.61355      0.300401       1.87041     -0.786431    -0.0820415    -0.0266165   0.000827331       0.00000       0.00000       48.8856       61.0967       60.0933       55.1735       43.8994       34.4209       23.8944       15.8352       9.54045       5.17565       2.69176       1.13774      0.449273      0.144543     0.0363166    0.00663348       0.00000       0.00000
   9  12 2264.5407    1.0102  0.9075 10.5162  0.0056  0.0387   0.0329   0.0876    0.1500   0.0000   442.5161       2.43196       7.34365       3.67921      -2.72222      -2.28545      -3.60378      0.122424      0.765317      0.157160     0.0396918     -0.247576    -0.0261828     0.0608153   -0.00507068   0.000137911   0.000191849   8.39985e-05       6.87502       9.02225       7.83534       7.70660       6.51415       5.26360       3.79443       2.48188       1.68568      0.917300      0.554750      0.213110      0.122777     0.0386559     0.0173208    0.00457155    0.00130325   0.000245050
   9  13 2402.3315    1.3311  0.9019 11.2689  0.0003  0.0402   0.0459   0.0904    0.1338   0.0000   435.8654       9.12006       22.5456       1.42578      -7.75797       7.95759      -3.26926      0.506388      -1.81923     -0.971919      0.532628      0.200692    -0.0536443    0.00860381     0.0326731    0.00903311  -0.000213480   5.94680e-05       7.78196       9.03119       9.26902       7.66744       6.72739       5.64291       3.98792       2.81543       1.72167      0.816534      0.499901      0.260050      0.105271     0.0416969     0.0182759    0.00524644    0.00109656   0.000174190
   9  14 2539.5941    1.8077  0.8906 11.5398 -0.0131  0.0365   0.0636   0.0851    0.1910   0.0000   444.1900       12.8954       29.6909     -0.539191       1.74917       2.66511      -4.51889      -1.96914     -0.900517      -1.04644      0.424324     -0.320183     0.0450809     0.0327176    0.00246784   0.000392129   -0.00290094  -6.78856e-05       6.66233       7.00847       7.92312       7.22857       6.23839       4.70343       3.05721       2.20694       1.53258      0.977106      0.521079      0.246413      0.113714     0.0439599     0.0159990    0.00486835    0.00109093   0.000157377
   9  15 2677.1187    2.2964  0.8281 12.0493 -0.0065  0.0313   0.0830   0.0870    0.1651   0.0000   442.1101      -9.42710       17.7273       4.40147       2.72983       2.64569       5.14682     -0.386947      0.396965      0.484110     -0.518911     -0.499428     -0.165436    -0.0304307     0.0215574    0.00157384   -0.00149542   0.000381542       5.76098       7.24623       7.15022       6.66567       5.37046       3.80338       2.90649       1.93402       1.18797      0.660486      0.386417      0.204329     0.0914631     0.0346414     0.0125594    0.00365674   0.000978467   0.000174463
   9  16 2815.2439    2.8441  0.9254 12.5944 -0.0054  0.0452   0.0912   0.0835    0.1695   0.0000   439.1264     -0.825012       12.2823       9.13929       2.12506       1.05287      -4.10918      -1.13082     -0.669494       1.04929      0.146490     -0.100382    -0.0950514    0.00410147    0.00660548    0.00366032   0.000157113  -0.000112252       8.07603       7.89499       8.73320       9.70233       6.90789       4.84456       4.17400       3.28262       1.74326      0.881120      0.641443      0.368247      0.163666     0.0551487     0.0176599    0.00491606    0.00109352   0.000222897
   9  17 2953.6071    3.6267  0.7983 12.6294 -0.0055  0.0412   0.1311   0.0770    0.2008   0.0000   433.0935       25.4802       13.6980       8.07906      -1.59897      -6.05005      0.880759     -0.844239       1.50162     -0.204406     -0.105668     -0.168082     0.0491250    -0.0467487    0.00519179   -0.00233477  -0.000860497  -6.84509e-05       6.91705       6.63288       9.64523       7.26210       5.38159       5.95502       3.69916       2.33061       1.81038       1.00024      0.517802      0.259781      0.119716     0.0600549     0.0236371    0.00639494    0.00118626   0.000164713
   9  18 3091.5840    3.7921  0.8349 13.2730  0.0048  0.0369   0.1340   0.0820    0.1533   0.0000   438.9155       19.6447       11.9648       10.2222      -5.39928      -1.37534      -9.25150      -1.49974       1.10093      0.580429      -1.19134     -0.235497     0.0117760    -0.0645887    0.00469226    0.00228511    0.00101890   9.38332e-05       7.79692       8.54412       8.01633       7.83511       7.05268       5.22217       3.44232       2.29704       1.68703       1.02849      0.536682      0.239750     0.0901519     0.0373189     0.0128370    0.00375932   0.000931098   0.000149771
   9  19 3229.6782    3.7366  1.1456 13.1620 -0.0106  0.0395   0.1169   0.1047    0.2013   0.0000   444.8086       26.6825       16.2017       7.16784      -6.41913      -3.60683      -2.47002      -1.16732       3.31896     -0.224332      0.172656    -0.0446250    -0.0785180     0.0583871     0.0158898   -0.00792827  -0.000801320  -0.000366001       7.11569       8.96953       8.92728       7.81928       6.68920       5.19269       3.49584       2.61873       1.54754      0.928160      0.490277      0.247243      0.110087     0.0443373     0.0157628    0.00555949    0.00121919   0.000214813
   9  20 3367.8418    3.2167  1.8611 12.5269  0.0025  0.0542   0.0765   0.1290    0.1396   0.0000   441.5232       22.3162       18.0263       3.53144      -17.2437      -5.34452     -0.706755       2.07976     -0.676861     -0.270140     -0.122229     -0.203300     0.0274791    -0.0312849    -0.0389077   -0.00773771   0.000533111   0.000215064       8.82241       10.8978       10.6602       8.92883       8.77745       6.80555       5.29955       3.57791       2.17076       1.32925      0.677072      0.323665      0.155342     0.0630420     0.0221712    0.00750717    0.00195224   0.000299192
   9  21 3506.4447    2.7465  2.6089 12.1579 -0.0017  0.0590   0.0577   0.1645    0.1107   0.0000   433.2971       41.2007       28.7052      -2.13950      0.771583       5.50345      -6.94396       3.15197     0.0959324      -2.17611     -0.368092     -0.267639    -0.0279815     -0.143363     0.0101766    0.00252298  -0.000455677  -3.10586e-05       10.1723       12.5228       12.2425       11.2748       9.72838       7.61711       5.56225       3.84490       2.48052       1.36158      0.805137      0.382234      0.181226     0.0671290     0.0265535    0.00777976    0.00197641   0.000337265
   9  22 3645.3130    2.2870  3.4994 11.6047 -0.0033  0.0721   0.0433   0.1881    0.1051   0.0000   425.8578       38.1825       24.0480       16.2291       7.68367       1.82446      -9.69629       4.29644      -3.06487       1.52749      -1.22598     -0.274074     -0.174070     0.0710078     0.0172423     0.0119470    0.00191202  -5.36099e-05       12.2455       14.5836       14.5272       13.6091       11.8276       9.04308       6.70732       4.48608       3.04520       1.75729      0.965818      0.486552      0.208577     0.0870118     0.0314910    0.00920170    0.00238684   0.000397415
   9  23 3784.4774    1.9093  5.1839 11.1137 -0.0019  0.0899   0.0301   0.2484    0.0928   0.0000   444.2742       35.0578     -0.543104       7.51023       9.55699       11.6772      -9.70167       2.10744       1.53661       1.76423      -2.26844     -0.888173      0.442962    0.00746748     0.0337187  -0.000808031   -0.00173780  -0.000515802       15.8364       19.0143       19.0542       17.7841       14.7764       11.7572       8.56954       5.98390       3.66829       2.23779       1.17726      0.619625      0.269843      0.114541     0.0388836     0.0123957    0.00291989   0.000508117
   9  24 3923.7725    1.6047  6.8955 10.6109 -0.0034  0.1122   0.0228   0.2960    0.0885   0.0000   442.7466      -7.88464       33.5859       41.2120      -3.60452      -47.2642      -6.06101      -7.10351      -6.05763       4.33644      0.685666      0.147108     -0.301068    -0.0108614     0.0509903    -0.0149039    0.00622291    0.00103570       19.4311       23.5157       24.0908       21.6132       18.5176       14.5182       10.9603       7.11654       4.62694       2.83832       1.47706      0.703348      0.345588      0.141967     0.0502460     0.0152239    0.00389323   0.000620499
   9  25 4063.5028    1.3223  9.4004 10.4238 -0.0036  0.1414   0.0174   0.4026    0.0668   0.0000   471.9387       19.0842     -0.488241       12.5645       5.06687       18.4471       6.67974       6.55708      -13.7253       3.35521       2.81071      0.710946     -0.387866     -0.171870    -0.0560931    0.00448436   0.000151911   0.000783565       23.7708       29.5664       29.5644       27.6644       23.0808       18.2538       13.9358       9.34392       6.01338       3.45555       1.97094      0.951488      0.465957      0.181201     0.0671162     0.0197747    0.00503699   0.000838398
   9  26 4203.3001    1.1287  9.9209 10.3023 -0.0009  0.1569   0.0157   0.4379    0.0649   0.0000   426.5497       11.6915       1.12042      -28.5059      -10.3189       11.3693      -26.8365       3.21942      -5.52796      0.709848      0.550123      -2.42524     0.0822912    -0.0853020   -0.00801369     0.0458519    0.00618915   0.000206549       26.5464       31.8404       34.0118       29.9786       25.8818       20.1110       15.1099       10.2894       6.60264       3.81374       2.13594       1.11114      0.495586      0.205861     0.0751668     0.0226273    0.00555797   0.000849224
   9  27 4343.4467    0.9231 13.4352 10.1900 -0.0015  0.2186   0.0132   0.6035    0.0563   0.0000   461.7320       41.8731       96.9600      -19.4756      -37.3277       11.7599      0.659241      -27.9408       1.79027       6.23207      -1.54003      -2.05216      0.649573      0.524061     0.0965777     0.0165916    0.00920930    0.00250734       36.3417       46.5632       45.2623       43.4468       35.8895       29.0344       21.4568       15.0342       9.31662       5.66855       3.08797       1.55969      0.727202      0.294239      0.103790     0.0326676    0.00783642    0.00137139
   9  28 4483.8570    0.8049 15.8047 10.0797 -0.0027  0.2571   0.0112   0.7361    0.0510   0.0000   405.8162      -91.0442       28.8763       39.6698      -56.5109       2.76371       45.2580      -40.9252       4.50150       4.20221       5.78741      -5.01914      -1.38817     -0.457800    0.00576356     0.0153054   -0.00437448  -0.000974466       42.5062       52.9843       53.9682       48.9650       42.8243       33.6632       25.4312       17.3295       11.3672       7.02124       3.69902       2.01283      0.848820      0.380109      0.128748     0.0393375    0.00946802    0.00149092
  10   8 1737.8250    0.2814  0.2208 10.0866 -0.0045  0.0383   0.0248   0.0519    0.0509   0.0000   442.3444       4.00699       7.36527     -0.969217       2.52320      0.496737      -2.66322      -1.76389      0.916649     -0.132143     -0.751570    -0.0655907      0.105176    -0.0913450    0.00748305     0.0107940    0.00349752  -0.000563200       7.31803       6.63821       7.84769       9.45907       6.72879       4.39545       3.86376       3.45041       1.97138      0.752876      0.752941      0.421183      0.237363      0.132707     0.0404667     0.0138215    0.00455811    0.00114756
  10  12 2302.8454    1.0961  0.8385 10.8604 -0.0091  0.0351   0.0381   0.0880    0.1401   0.0000   436.6709       5.41414       6.07534       2.09694      0.225426       3.64313       2.57674       1.41750     -0.362004       2.69019      0.638594     -0.353426     -0.126813    -0.0285835     0.0358736   -0.00463202   -0.00189987   0.000204631       4.93457       5.99229       6.22803       5.88711       4.94478       4.26884       2.91791       2.36946       1.40339      0.980382      0.568318      0.301331      0.155009     0.0745926     0.0316455     0.0115161    0.00410347    0.00123591
  10  13 2440.8459    1.5199  0.8374 11.3040 -0.0043  0.0310   0.0531   0.0855    0.1364   0.0000   439.3090      -2.99544       17.8062       9.00386      -12.1625      0.801279      -4.83847      -4.49097       1.07297       1.68518      -1.33967     -0.831444   -0.00687214     0.0747915     0.0503322    0.00108377    0.00310616   -0.00138790       5.12887       6.39055       6.42346       6.08461       5.19984       4.10717       3.20679       2.15012       1.56340      0.885427      0.567452      0.304379      0.150475     0.0683401     0.0283582     0.0112602    0.00384305   0.000996237
  10  14 2578.6505    1.8979  1.0082 11.6005  0.0020  0.0368   0.0573   0.0911    0.1617   0.0000   438.8233       19.5942       9.82963      -5.08475       8.49994      0.528787     0.0715171      -3.46460       1.21805       1.83325    -0.0147487     -0.427345     0.0602366      0.124299    -0.0310041     0.0105611    0.00399104   0.000649752       5.91319       7.16047       7.66595       7.49897       5.72246       4.85557       3.45382       2.56638       1.58672       1.04175      0.665377      0.336303      0.165415     0.0954974     0.0373023     0.0138164    0.00490442    0.00130140
  10  15 2717.0358    2.4357  0.8330 12.1822 -0.0048  0.0307   0.0783   0.0757    0.1419   0.0000   442.4164       3.47390       18.1430      -7.04940     -0.409361      -7.16692       2.27378      -2.36296      0.761543      -1.20030      0.491767    -0.0179152     -0.179258     0.0431468     0.0331557  -0.000478643   -0.00919268  -0.000463489       4.75884       6.11631       6.16377       5.89822       4.99385       3.81312       2.89529       2.12576       1.38361      0.865930      0.496937      0.297073      0.144574     0.0732000     0.0278016     0.0115524    0.00366614    0.00112695
  10  16 2855.8206    3.2033  0.8290 12.8664 -0.0128  0.0461   0.1075   0.0811    0.1486   0.0000   432.9465       6.58789       19.4932       6.09140    -0.0497462       10.7000       4.78160      -3.67420      0.829242      0.667783       1.04872      0.182840     0.0517587    -0.0247656     0.0490651   -0.00746526    0.00554995   -0.00202930       5.97517       9.20628       8.85094       7.34124       7.86587       3.93507       4.71562       2.53362       1.86468       1.18774      0.506263      0.424017      0.171733     0.0873060     0.0380128     0.0113132    0.00492654    0.00108823
  10  17 2994.5459    3.5365  0.9196 12.7448 -0.0040  0.0337   0.1106   0.0818    0.1790   0.0000   445.0856       4.53665       8.77796      -3.66860       4.05002      -3.03252      -4.53429      -2.48784      0.955827       2.32137     -0.360376     -0.216898      0.130404     0.0489205    0.00572266   -0.00144733  -0.000805152   0.000964563       5.40220       7.08521       5.92215       6.24568       5.09934       4.69064       3.31321       2.63336       1.57162       1.10856      0.550287      0.318075      0.151358     0.0689974     0.0280765     0.0109771    0.00340687    0.00111557
  10  18 3133.0252    3.6638  1.0926 13.2389 -0.0002  0.0474   0.1079   0.0934    0.1643   0.0000   434.3326       14.8842       19.5198       15.5560      -7.49473       6.51953      -9.35173      -1.52267      0.637951     -0.816531     -0.457628      0.118898      0.200904     0.0139774    0.00446797   -0.00802621    0.00205542  -0.000345748       7.11439       8.20730       8.96081       6.88361       7.39319       5.94739       4.36044       3.79965       2.19925       1.22116      0.829207      0.397806      0.215867      0.113347     0.0411210     0.0135009    0.00646764    0.00183170
  10  19 3271.4129    3.4963  1.3073 12.9563 -0.0064  0.0425   0.0970   0.1031    0.1619   0.0000   442.1364       24.0263       5.83846      0.454839      0.620495       3.42602      -8.98808       5.20472    -0.0468101      -1.76666      -1.41937      0.602389     -0.439885    -0.0701457     0.0526359   -0.00197956   0.000138594  -0.000555038       6.25895       8.27854       8.22119       7.71101       6.90794       5.14505       4.38275       2.82762       2.02040       1.19592      0.791815      0.379765      0.214795     0.0950022     0.0439125     0.0155323    0.00534650    0.00153845
  10  20 3410.2262    2.9622  2.0063 12.6137 -0.0029  0.0503   0.0677   0.1366    0.1105   0.0000   443.1969       33.6824       18.1119       11.2496       9.06764      -2.67338       1.49995       5.42641       2.98392      0.942787      -1.67429     -0.240284      0.422698    0.00120352    0.00311419     0.0106696    0.00182539    0.00117411       8.24841       10.3694       10.4510       9.71545       8.25685       6.59427       4.90818       3.47171       2.26615       1.50968      0.837099      0.481543      0.234660      0.111537     0.0468090     0.0188875    0.00580965    0.00186030
  10  21 3549.2321    2.6716  2.9436 11.7622 -0.0063  0.0584   0.0497   0.1593    0.1007   0.0000   435.4656       35.2209       1.92734       8.29612       20.4440      -15.0758      -10.9125      -3.21145       6.25930     -0.594327     -0.610049      -1.55768     -0.346757     -0.117686     -0.170018   -0.00644944    -0.0133115   -0.00155050       9.71193       11.3961       10.9088       10.6244       9.47204       7.73657       5.88520       4.33211       2.89043       1.78777       1.05032      0.572042      0.286126      0.128686     0.0542100     0.0196721    0.00670976    0.00194367
  10  22 3688.6958    2.0939  4.1505 11.5313 -0.0018  0.0791   0.0350   0.2002    0.0798   0.0000   417.1517       9.37356      -12.9424       2.12121       27.8849     -0.769483       5.84418      -3.86946      0.678044      -2.75244       1.01332      -1.36099     0.0985285      0.131803     0.0979137     0.0105841    0.00976087    0.00290618       12.0680       15.0160       15.0788       14.3411       12.2364       10.1556       7.69116       5.60710       3.67350       2.39020       1.35306      0.762983      0.386989      0.177068     0.0780640     0.0299058    0.00973533    0.00291992
  10  23 3828.3634    1.8137  5.4991 11.0213 -0.0008  0.0906   0.0267   0.2453    0.0779   0.0000   455.7480       40.5654      -25.6225       7.35403      -4.41776      -10.9107       2.72342      -17.3497      0.523048       3.47697       1.30162      0.178130     -0.607862      0.121873     0.0712099   -0.00211638   -0.00366046   0.000759970       14.1109       17.5125       17.5026       16.6945       14.3105       11.8898       8.96791       6.55223       4.31084       2.74673       1.62014      0.882661      0.442636      0.214943     0.0899195     0.0342878     0.0114864    0.00334301
  10  24 3967.9050    1.4956  7.5557 10.5477 -0.0007  0.1101   0.0195   0.3200    0.0714   0.0000   458.6748       12.8224       22.0793      -4.84227      -27.8552       17.6337      -12.5510       1.87906       1.57271      -3.52415      0.294621      -1.38392      0.345341    -0.0906396      0.149293    -0.0181989   -0.00408670    0.00204065       17.1654       21.5631       21.4933       20.8971       18.1818       14.4495       10.7519       7.69444       5.23944       3.41474       1.96328       1.12746      0.550482      0.260867      0.106267     0.0428593     0.0135319    0.00416880
  10  25 4107.8587    1.2808  9.8249 10.2440  0.0008  0.1368   0.0156   0.3922    0.0653   0.0000   415.0909       8.04097       2.92757       9.17175       9.26574       7.29075      -5.39837      -15.5512      -3.92625       3.29179      -7.54507     -0.327780       1.51487      0.206174   -0.00475742     0.0352306    0.00991219   -0.00379714       20.6738       26.4451       26.0777       25.0385       21.5265       17.8158       13.7573       10.0070       6.65407       4.22061       2.48364       1.37210      0.706802      0.330470      0.141489     0.0541662     0.0177748    0.00521035
  10  26 4247.8608    1.0891 11.8331 10.1490  0.0008  0.1689   0.0136   0.4688    0.0581   0.0000   400.5648       106.125       35.6744      -22.4993      -30.1447      -12.8650       26.9288      -28.8374      -9.09423       6.64600      -3.08225      0.384808       1.38661     -0.338819     -0.337374     0.0140644     0.0227123     0.0117488       25.9638       32.2382       32.9718       30.9898       27.2248       22.1006       17.2374       11.9606       8.32366       5.31049       3.14103       1.73024      0.864916      0.415469      0.174422     0.0689902     0.0222931    0.00643321
  11  10 2057.9448    0.6573  0.4728 10.4668  0.0012  0.0262   0.0270   0.0566    0.0781   0.0000   436.8371       3.75315       16.0264       4.65396      -3.54020       2.09104     -0.527228       2.08672      0.204071    -0.0920694     -0.410189     -0.144269      0.119294     0.0583112    -0.0149069    -0.0321659    -0.0112498   -0.00161702       3.93718       4.98284       5.06400       4.26495       3.97934       3.45184       2.78804       2.15291       1.42604      0.949325      0.565896      0.320440      0.174806     0.0807147     0.0433845     0.0167329    0.00719615    0.00263024
  11  11 2199.8135    0.8799  0.6533 10.6260 -0.0030  0.0278   0.0311   0.0666    0.0988   0.0000   441.7603      -4.79480       14.2797      -2.48488      0.972966      0.533820     -0.290877       1.01158       1.63913       1.99481      0.444512    -0.0704208    0.00665657    -0.0256735    -0.0539990     0.0129810   0.000779872   -0.00130355       4.04746       4.74863       4.45881       4.75857       4.42980       3.61782       2.69354       1.91653       1.46406       1.00935      0.654365      0.381213      0.212853      0.106877     0.0447926     0.0205443    0.00759353    0.00275286
  11  12 2340.0561    1.2151  0.8873 10.8091 -0.0060  0.0319   0.0369   0.0794    0.1512   0.0000   439.9910       11.8196       16.2170       2.32730      -3.01569       2.99976      -2.17279      -1.15409     -0.132383     -0.850163       1.11467     -0.768681    -0.0634303     0.0349057     0.0263996    -0.0196671    0.00570963  -0.000979356       4.62745       6.00473       5.61705       5.52797       4.87379       4.05155       3.26690       2.32249       1.68510       1.07373      0.680372      0.395530      0.210106      0.110949     0.0488605     0.0232974    0.00824488    0.00323973
  11  13 2478.4975    1.6936  0.8581 11.2080 -0.0008  0.0315   0.0512   0.0712    0.1804   0.0000   429.9155       11.0774       1.01047      -3.03093       2.52073      0.660819      -5.40548      -3.98260       1.45658       1.49474      -1.38663     0.0727580     -0.227232     0.0828735    -0.0745827    0.00228559    0.00126896   0.000297578       4.67876       5.38802       5.65808       5.93094       4.79770       3.79088       3.26915       2.49286       1.57691       1.05693      0.723744      0.393380      0.215264      0.112453     0.0595839     0.0258500     0.0102490    0.00322919
  11  14 2616.8932    2.0324  0.8500 12.3645 -0.0243  0.0334   0.0684   0.0797    0.1254   0.0000   438.6710       5.15751       7.68154      -4.21286      -2.42360      0.158872       1.37379       3.41255      0.257520       1.03326      0.820175      0.757450     -0.450003    -0.0655321    -0.0276005    -0.0304638     0.0166716   -0.00901375       5.46076       6.13431       5.99474       6.20949       5.49559       4.30591       3.43042       2.91042       2.01379       1.16761      0.708786      0.406794      0.260894      0.139134     0.0588929     0.0262729    0.00855642    0.00309451
  11  15 2756.2123    2.6253  0.8139 12.3030 -0.0048  0.0290   0.0809   0.0722    0.1438   0.0000   435.7966       7.74043      0.933301       14.1637       1.59899      0.700187      -1.94693   0.000861264       1.99620      0.344668      0.785907      0.328145     -0.106242     0.0962004    -0.0162031     0.0116107    0.00328070   -0.00189123       4.62052       5.84429       6.29809       5.92721       4.93188       3.83257       2.84993       2.21101       1.39476      0.898370      0.587236      0.327758      0.189207     0.0954060     0.0522290     0.0208475    0.00895351    0.00277426
  11  16 2895.4835    3.1751  0.8794 12.5736 -0.0045  0.0298   0.0958   0.0768    0.1642   0.0000   440.3445       8.63185      -3.87184       5.69280       2.21290      -3.18640       5.28623       1.53231       2.26862      -1.28497      0.861535     0.0531951      0.301864    -0.0694721     0.0358998    -0.0280754   -0.00247306   0.000434769       4.23117       5.37086       5.79680       5.18211       4.55205       3.90749       2.90860       2.11672       1.56004      0.930451      0.610420      0.370334      0.185097     0.0999543     0.0501425     0.0213852    0.00827194    0.00347366
  11  17 3034.6673    3.7018  0.9318 13.2775 -0.0178  0.0323   0.1169   0.0826    0.1449   0.0000   441.5011       4.58115       13.0201       2.97840       1.84920       10.6133     0.0920733      0.536127      -2.10546      -1.95436     -0.107366      0.475266      0.189210     -0.163619      0.175592    -0.0218405    0.00149505   -0.00249053       5.06052       5.99497       5.97757       5.71937       4.93736       4.43755       3.55299       2.50327       1.90337       1.17900      0.760017      0.409569      0.234639      0.111496     0.0548788     0.0231448    0.00954922    0.00342067
  11  18 3173.5718    3.7599  1.0049 13.3979 -0.0058  0.0328   0.1114   0.0927    0.1452   0.0000   444.2635       3.54739       1.30389      -3.81293       7.37831     -0.677893      -1.42073       2.32822       1.27629      -2.52617     0.0918391     -0.180420     -0.177872    0.00920552      0.143374   -0.00581991    -0.0155571   -0.00291638       4.80765       6.13802       6.00962       6.15310       4.98733       4.30490       3.19265       2.50938       1.71206       1.13397      0.643590      0.411274      0.218708      0.118784     0.0560593     0.0240110    0.00936693    0.00357736
  11  19 3312.4017    3.4180  1.4092 12.7743 -0.0023  0.0403   0.0839   0.0979    0.1520   0.0000   436.7090       19.4640       14.7255       2.04723       12.3462      -5.51380      -3.37359       3.84911       2.78289     -0.120814     -0.373766      0.610231      0.371942     -0.290460    -0.0864624     0.0695381     0.0141944   -0.00561690       6.07499       7.44117       7.09470       6.72586       6.05015       5.21150       4.36120       3.28010       2.36649       1.43107      0.872102      0.502599      0.277820      0.141441     0.0686261     0.0282574     0.0112693    0.00418987
  11  20 3451.7481    2.8888  2.4073 12.0793  0.0009  0.0519   0.0546   0.1302    0.1080   0.0000   432.3343       20.1331       8.71428       5.65790       15.0379       7.70199      0.339507      -4.74698      -1.56019       2.36108       2.58058    -0.0488901      0.228890     -0.107628     0.0325211    -0.0213684    -0.0198605   -0.00593729       7.44972       9.30074       9.30784       8.89011       7.81598       6.73912       5.17369       4.11742       2.78618       1.80769       1.10992      0.652744      0.350724      0.185125     0.0878412     0.0379277     0.0148698    0.00550782
  11  21 3591.3719    2.3984  2.9295 11.9039 -0.0035  0.0598   0.0431   0.1490    0.0857   0.0000   444.2276       13.0810       2.10513       5.52577       3.24331      -9.18069      -1.34680       1.26274       6.41277       2.98410      0.998716      -2.23538      0.462092     -0.470239    -0.0486459    -0.0561720     0.0377981   0.000212945       8.70161       10.2778       10.5602       10.0761       9.33519       7.65252       6.14636       4.60461       3.26995       2.15981       1.32963      0.791128      0.440098      0.224028      0.106176     0.0455616     0.0184489    0.00650286
  11  22 3730.9684    2.0038  4.6895 11.3353 -0.0018  0.0786   0.0298   0.2074    0.0713   0.0000   436.9016       49.0501       38.3618      -3.92171       17.6687       28.3917      -4.96774      -5.85832      -2.33425     -0.934918      -2.39584      -1.52100      0.632374      0.787886    -0.0507358     0.0569859    -0.0196272   -0.00360132       11.6708       14.1048       14.6235       14.6404       12.3744       10.2242       7.86266       6.17758       4.20636       2.78389       1.64813      0.986396      0.583924      0.295356      0.142003     0.0593881     0.0250334    0.00842266
  11  23 3871.2281    1.7389  6.3058 10.8180 -0.0024  0.0925   0.0227   0.2526    0.0700   0.0000   442.5489       27.4764      -15.0755       23.9365       14.2867       1.25402       4.82760       3.26256      0.786788      -4.55243      -1.93157      -1.24921     0.0200369      0.202944     -0.380064      0.106693     0.0420120    0.00509374       12.8227       16.4030       16.7213       16.2128       14.2469       11.8093       9.40114       6.98091       4.92352       3.25912       2.00126       1.17412      0.669774      0.338208      0.163346     0.0707657     0.0291297     0.0102886
  11  24 4011.2023    1.4238  7.8147 10.6107 -0.0004  0.1142   0.0182   0.3059    0.0642   0.0000   445.5058       61.7654       26.3203      -25.9787      -24.4700       27.1273      0.137720      -15.4988      -5.39602      -4.22079       2.60477      0.276093     -0.162988     -0.553267     0.0399370      0.103923    -0.0180252    0.00610295       16.2595       19.9216       20.2477       19.7914       17.4826       14.7163       11.9316       8.85945       6.30362       4.16397       2.56135       1.54024      0.833490      0.443584      0.205018     0.0929314     0.0359559     0.0133669
  11  25 4151.6058    1.1968 10.0234 10.3192 -0.0008  0.1413   0.0143   0.3867    0.0569   0.0000   455.6905      -13.4724       43.9480      -3.94408       4.54122      -10.8341      -6.21823      -8.05222     -0.703078      -1.74421       2.44331       2.42733     -0.650795     -0.112534      0.117419     0.0408055     0.0108920    0.00920478       18.6399       24.7672       25.1543       24.2340       21.5355       17.9408       14.4180       10.6967       7.49914       5.10402       3.10158       1.84013       1.05939      0.518510      0.264509      0.109648     0.0473723     0.0162979
  11  26 4292.0747    1.0157 12.6162 10.2036 -0.0007  0.1715   0.0123   0.4964    0.0507   0.0000   416.8574      -14.8326      -13.0356      -5.15220       36.7355      -3.42649      -8.02627      -1.83397      -15.9793      -7.12390      0.508351     -0.147699     -0.271097      0.129861     -0.143512     -0.118610     0.0649131     0.0360222       23.4808       29.6985       30.7125       29.2392       26.0458       22.1550       17.4305       13.3040       9.36145       6.26238       3.86109       2.33106       1.29647      0.667997      0.330515      0.141227     0.0570931     0.0208934
  12  10 2093.6401    0.7080  0.5057 10.3419 -0.0054  0.0247   0.0269   0.0528    0.0819   0.0000   443.1295       1.16794       4.26663       6.45174       3.95102      -2.95666      -1.24950     -0.208983      -1.04376     -0.136639      0.778380      0.379367      0.196548      0.177400    -0.0411054     0.0364466     0.0148051   -0.00613557       3.11285       3.57412       4.21559       3.74602       3.46365       3.06502       2.32597       1.81030       1.38325      0.888723      0.614874      0.400981      0.215695      0.121689     0.0650781     0.0324488     0.0142718    0.00615385
  12  11 2235.8666    0.9384  0.7767 10.6985 -0.0030  0.0284   0.0306   0.0722    0.1059   0.0000   432.4848       1.67945       11.3385       6.22536      -4.01629      -4.86821      -2.05536      0.544028       4.60096     0.0271208      0.239685     -0.373452    -0.0856435    -0.0646210    -0.0689994     0.0688242    -0.0209027     0.0126411       3.70798       4.43770       4.85957       4.93214       3.99365       3.53886       2.89151       2.02656       1.61315       1.05147      0.684715      0.408267      0.260308      0.139404     0.0752563     0.0362496     0.0167634    0.00709959
  12  12 2376.3468    1.2868  0.7859 11.2865  0.0009  0.0294   0.0404   0.0675    0.1160   0.0000   438.7402      0.724809       19.8029       7.53350      -1.30745      -3.23170      -3.09936      -2.64052      0.750733     -0.568300   -0.00579559     -0.122786     -0.352374      0.101240      0.116071    -0.0443370    -0.0152792    -0.0114658       4.09743       4.98197       5.22174       5.34377       4.33735       3.83323       3.15697       2.46536       1.75076       1.18222      0.784910      0.526112      0.258592      0.152665     0.0780667     0.0413872     0.0196396    0.00769855
  12  13 2515.4797    1.6910  0.8626 11.6868 -0.0093  0.0336   0.0510   0.0754    0.1397   0.0000   440.6591     -0.703121       20.0651       12.6020      -5.18814      -4.65705       2.48692      -1.31877      -3.75854    -0.0156928      -1.00497      0.404595      0.548697     -0.204918     0.0224413    -0.0767323    -0.0227725  -0.000354474       4.16905       5.15604       5.43375       5.31554       5.00990       3.91998       3.14065       2.33811       1.95496       1.24622      0.776277      0.483544      0.319457      0.175113     0.0977907     0.0513692     0.0177208    0.00827993
  12  14 2654.6468    2.1683  0.8671 12.0445 -0.0082  0.0300   0.0640   0.0746    0.1466   0.0000   437.7441       2.76264  -0.000291132       7.09476       4.12276      -8.84674       3.34097      -2.24377      -2.58009       1.73954    0.00102156     -0.216487      0.389343     -0.113261     0.0107457     0.0577807     0.0188332    -0.0119354       4.11287       5.27227       5.41963       5.14416       4.29550       3.87676       3.20792       2.44848       1.73432       1.21107      0.737241      0.421045      0.270797      0.137475     0.0745396     0.0356866     0.0159104    0.00763867
  12  15 2794.5826    2.7771  0.8135 12.7218 -0.0044  0.0311   0.0848   0.0657    0.1333   0.0000   436.3962       5.89962       17.8698       12.4407       2.69180      -1.01967      0.874504       1.64269      0.736124      -1.11436     0.0751058     -0.101758     -0.221168    -0.0130801     0.0250328     0.0527023   -0.00406246   0.000396004       3.68645       5.29465       4.77082       5.32629       4.22422       4.02490       2.75976       2.45266       1.58355       1.23921      0.762939      0.534142      0.276610      0.168256     0.0801931     0.0392105     0.0185677    0.00691594
  12  16 2934.4157    3.4816  0.8065 12.9591 -0.0045  0.0276   0.1029   0.0636    0.1281   0.0000   433.8802       13.7789       13.8380       7.31821      -2.54486      -4.33712      -2.05371       1.81567       3.27517      -2.00809     -0.310786     -0.215475     -0.137954      0.323456    -0.0545058     0.0570543    -0.0108239   -0.00516196       3.99454       4.45283       4.53266       4.14307       4.01439       3.68931       3.00317       2.31417       1.72251       1.17414      0.818142      0.496352      0.282538      0.147448     0.0740707     0.0366011     0.0158854    0.00682979
  12  17 3073.9387    3.8128  0.8413 13.4146  0.0081  0.0276   0.1135   0.0717    0.1197   0.0000   439.1582       11.1529       14.5932      0.129311      -2.05817       3.17287      -2.49398      -3.54241       1.75243      -2.45439      -1.45198     -0.370800      0.311926      0.172956    -0.0381437    -0.0329412     0.0151335    0.00496314       3.77490       4.71839       4.44163       4.70351       4.26944       3.68780       2.84142       2.14304       1.56143       1.16348      0.736102      0.473888      0.286074      0.147558     0.0784927     0.0389127     0.0147382    0.00686798
  12  18 3213.3843    3.6645  1.0049 13.2589 -0.0023  0.0339   0.0985   0.0768    0.1412   0.0000   436.1613       22.5123       25.7885       8.74559      -6.81085      0.194784     -0.671556      -1.97130       2.24051       1.40685     -0.435616     -0.497258      0.150103      0.222357    -0.0567864    -0.0485254     0.0115378   -0.00367413       4.57117       5.58659       5.91139       5.69035       5.30034       4.24707       3.24128       2.64202       2.09998       1.28793      0.804133      0.508489      0.302311      0.191950     0.0970592     0.0489434     0.0181854    0.00825772
  12  19 3352.7900    3.1867  1.5632 13.0214 -0.0022  0.0430   0.0758   0.1060    0.1087   0.0000   440.0923       21.1305       2.36027       2.74514       2.33092      -1.56614      -2.60681     -0.380053      -2.17992     -0.815993       2.46164      -1.94210      0.886956      0.161229    -0.0838677     0.0367463     0.0471285    -0.0120470       6.13114       7.65193       7.41647       7.14701       6.32801       5.68712       4.62343       3.77437       2.67681       1.77094       1.19578      0.697679      0.403626      0.219082      0.110323     0.0541971     0.0252528    0.00993148
  12  20 3492.5275    2.7705  2.4281 12.3676  0.0006  0.0527   0.0535   0.1355    0.0886   0.0000   434.1418       22.5586       9.33817     -0.945647      -4.98541       9.98224      -12.0633      -4.49211       5.69547      -2.00704      0.831643      -1.28689     -0.195951     -0.123230     -0.191419     -0.124460     0.0566330   -0.00794188       7.60184       9.71998       10.0688       10.0146       8.58950       7.20513       5.68067       4.03581       2.96800       2.05633       1.33030      0.819347      0.478079      0.274014      0.136927     0.0630963     0.0303745     0.0123862
  12  21 3632.6853    2.2972  3.4460 11.7391 -0.0026  0.0623   0.0369   0.1634    0.0737   0.0000   435.8073       15.9615       27.1921     -0.820697       4.46405      -1.88855      -4.94785      -8.69801     -0.791605       4.60589    -0.0577864      -1.81432      0.651945     -0.666180    -0.0236531     0.0433492     0.0561640    0.00820420       8.16890       10.5693       10.5443       9.96890       9.40810       7.86333       6.52596       5.09980       3.67808       2.48555       1.66566       1.00030      0.587430      0.320476      0.165577     0.0795491     0.0364244     0.0144507
  12  22 3772.6065    1.9241  5.0382 11.1925 -0.0004  0.0783   0.0261   0.2049    0.0666   0.0000   446.4156       24.5987       16.7947      -1.26684       12.7705      -4.00164      -4.64810       3.73541      0.811053      0.122667      -1.28504       1.30137       1.78566     -0.187716    0.00647785    0.00769999   -0.00377993     0.0307581       10.1506       12.4439       13.0637       12.4539       11.7717       9.84506       8.08446       6.04909       4.43625       3.16124       2.09529       1.27973      0.769872      0.436613      0.213012      0.108077     0.0458054     0.0210463
  12  23 3913.1538    1.5959  6.7594 10.8162 -0.0016  0.0958   0.0199   0.2581    0.0609   0.0000   451.9192       14.5667     -0.181019      -4.91648       34.3468      -13.7006      -20.1608       14.3277      -3.76871      -9.34241       1.77015     -0.580611      -1.14897     0.0726754     -0.147519      0.192845     0.0451752    -0.0326748       12.3551       15.4639       16.0888       15.9124       14.4981       12.0687       9.68283       7.58343       5.57337       3.75717       2.50457       1.54654      0.918571      0.515612      0.267388      0.133069     0.0576354     0.0243362
  12  24 4053.6734    1.3506  8.1164 10.6715 -0.0015  0.1127   0.0166   0.3068    0.0538   0.0000   434.9415      -24.8547       21.8898       9.33220       8.42031       3.09605       11.2013      -9.62121       1.25291       3.15135      -1.22606      -1.94255      -2.53952       1.02451     -0.317696     -0.101195    -0.0272285    -0.0364506       14.5390       18.2608       19.1147       19.0222       16.6447       14.4685       11.4204       8.85788       6.61672       4.47828       2.94183       1.81042       1.11699      0.619792      0.326839      0.162513     0.0692408     0.0299538
  12  25 4194.4531    1.1362 10.9067 10.3768 -0.0019  0.1451   0.0137   0.4017    0.0518   0.0000   425.7114       44.5226       11.2249       3.37029       12.0034      -23.1115       18.0908      -8.82968      -13.2541       1.32028       5.74593      -6.38821      0.278726      0.120636      0.271476     -0.298998    -0.0831651     0.0218492       18.9757       23.4969       24.1768       23.2793       21.2701       18.5153       15.2847       12.1425       8.64869       6.04463       3.99297       2.44024       1.43235      0.788110      0.406305      0.201527     0.0896919     0.0380099
  13   8 1838.6457    0.4335  0.2575 10.0484 -0.0024  0.0164   0.0218   0.0364    0.0509   0.0000   439.8120       3.04875       12.4569       1.05859      0.668044    -0.0603047       1.68673      -1.28378     -0.197284    -0.0349721    -0.0280859     -0.433353     0.0822718     0.0958502   -0.00866924     0.0396749    0.00915534   -0.00607196       2.21792       2.81020       2.99320       2.94219       2.55862       2.16055       1.76883       1.42987       1.07010      0.691331      0.503155      0.292348      0.168567      0.118151     0.0633698     0.0310758     0.0166575    0.00816991
  13  10 2128.5070    0.7391  0.5799 10.5038 -0.0047  0.0260   0.0253   0.0576    0.0789   0.0000   438.6737      -5.38644       17.2230      -4.15895       3.07628     -0.813615     -0.576266      0.543566      -2.32692     -0.110789     0.0468661     -0.340187    -0.0698383     0.0934517    -0.0269210    0.00545451   -0.00796456    0.00734054       3.78557       4.67528       4.37908       3.74880       3.51479       3.36625       3.08716       2.63157       2.02801       1.40474      0.885939      0.514234      0.306902      0.168773     0.0940292     0.0460381     0.0219365     0.0101420
  13  11 2271.1503    1.1188  0.6656 10.7311 -0.0070  0.0256   0.0370   0.0592    0.1119   0.0000   437.7354      -4.56735       6.54364      -1.91784      -5.67091      -3.25002      -2.51188       1.72635      0.300413      -2.69800       2.10975      0.178685      0.122245     0.0462081      0.180526    -0.0846201     0.0373593   -0.00356409       3.58162       4.25885       4.12644       4.20273       4.09667       3.55970       2.76846       2.04380       1.46350       1.13041      0.826599      0.539358      0.337811      0.186675      0.107143     0.0493100     0.0241321     0.0112823
  13  12 2411.8500    1.3846  0.9445 11.0634 -0.0128  0.0296   0.0387   0.0760    0.1415   0.0000   440.0150       6.96789       4.64730      -9.02060       4.10841     -0.210708      -3.80138      -1.85895      -1.66401     -0.542972      -1.05040     -0.818619      0.679592     -0.149903      0.116332     0.0994213     0.0560625    -0.0122823       3.60726       4.48279       4.53500       4.70880       4.11935       3.60277       2.99097       2.40493       1.84765       1.20091      0.877405      0.578943      0.353381      0.191109      0.109135     0.0580626     0.0309177     0.0140542
  13  13 2551.7488    1.9334  0.8998 11.7975 -0.0042  0.0288   0.0559   0.0761    0.1389   0.0000   436.5450     -0.539938       11.8904       7.41798      -3.44124     -0.537279      -1.01404       4.52295      0.926546      0.984749     0.0565655      0.268474     -0.135115    -0.0657387     0.0555803     0.0973165   -0.00787113     0.0189883       3.47652       4.65496       4.38989       4.48470       3.99381       3.57191       3.04554       2.37480       1.85970       1.28113      0.888962      0.523480      0.327672      0.199950      0.106840     0.0561610     0.0252384     0.0118388
  13  14 2691.7270    2.4331  0.7620 12.4590 -0.0065  0.0262   0.0769   0.0662    0.1243   0.0000   435.5429       3.63047       10.9077       4.13003      -4.35256       2.62987      -3.60054      -2.71817       1.92825      0.102329      -2.27584     -0.718252      0.208942     0.0726712     0.0696721     0.0396303    -0.0321949     0.0159931       3.36739       3.94566       4.32566       4.15039       3.92615       3.31370       2.81864       2.17302       1.54533       1.13821      0.791241      0.539528      0.337211      0.182827     0.0948682     0.0553746     0.0278906     0.0120649
  13  15 2832.1893    2.8918  0.7514 12.9210 -0.0073  0.0331   0.0931   0.0641    0.1312   0.0000   442.5508       12.4118       24.3634       2.95291       5.76498      -2.34250      -3.59689       2.33394     -0.525419      -2.48952      0.232904     -0.512485     -0.555232     -0.254224      0.193413    -0.0310797    -0.0186395    -0.0464333       5.04705       5.29627       5.01244       4.98343       5.23537       5.08574       3.96592       2.41596       1.72302       1.47339       1.13520      0.848493      0.500860      0.280189      0.141575     0.0624362     0.0274881     0.0130670
  13  16 2972.6708    3.4614  0.8144 13.1424 -0.0020  0.0267   0.1003   0.0680    0.1264   0.0000   441.8541       12.3392       5.54340       6.09364      -3.97241       6.39014      -5.07013       1.79544     0.0508933     -0.753257     -0.886266      0.482247    -0.0545609     0.0355238    -0.0436922     0.0130516    -0.0158841    -0.0243528       3.57355       4.43695       4.55073       4.34472       3.96734       3.38582       2.86255       2.30342       1.84018       1.19811      0.800669      0.484871      0.299232      0.169442     0.0998989     0.0524067     0.0256640     0.0119067
  13  17 3112.6541    3.9013  0.9744 13.2152 -0.0017  0.0291   0.1046   0.0750    0.1458   0.0000   440.3767       18.8125       8.78204      -1.17109      -1.00931      -3.87399       2.24177      0.847224       1.53048     -0.607685      0.345255     -0.411493      0.313337     -0.223650     -0.178476    -0.0278746    -0.0351628     0.0193994       3.76002       4.71289       4.87344       4.68463       4.26487       3.90973       2.95267       2.46599       1.87260       1.24870      0.898167      0.552817      0.340897      0.197592      0.116624     0.0540144     0.0286512     0.0129853
  13  18 3252.5218    3.4535  1.3387 13.2076 -0.0062  0.0368   0.0824   0.0944    0.1235   0.0000   444.5660       10.4882       2.46907       6.34928      -12.2286       2.59704       10.1972      0.934875       3.40040       1.11350     -0.386131      0.635279      0.400571   -0.00146376     -0.265580     0.0695906     0.0101280   -0.00115736       4.59049       5.93455       5.96729       6.39943       5.42751       4.73000       3.86228       3.07922       2.28296       1.59086       1.07580      0.741473      0.441031      0.253578      0.134967     0.0784842     0.0397454     0.0177991
  13  19 3392.5534    3.0891  1.8244 12.5745 -0.0056  0.0418   0.0625   0.1074    0.1017   0.0000   429.7101       21.2568       6.32138       20.6588       8.37151      -2.50904       9.38454       1.07350      -2.20968     -0.238224     -0.910708      0.851398      0.167861      0.136922     -0.290156     -0.146997    -0.0800010     0.0396324       5.22132       6.80749       6.67922       6.87806       6.12628       5.53118       4.37312       3.55813       2.44342       1.83491       1.23317      0.881282      0.530709      0.282417      0.161545     0.0817842     0.0421163     0.0203634
  13  20 3532.8528    2.5765  2.6133 12.2896  0.0000  0.0545   0.0464   0.1306    0.0782   0.0000   440.6554       29.0695       11.4041       5.96788       3.93303       2.57809     0.0191290      0.153611       5.28884     -0.311749       1.01503      0.323329       2.01047      0.191828     -0.258597      0.161798    -0.0139078    -0.0474593       6.45372       8.05301       8.77964       8.34359       7.79780       6.72877       5.71248       4.30383       3.24092       2.35072       1.61103       1.06308      0.677688      0.372464      0.210446      0.110161     0.0542557     0.0246602
  13  21 3673.2755    2.2135  4.2098 11.3685 -0.0020  0.0639   0.0296   0.1765    0.0671   0.0000   435.5077       9.87344      -2.50331       13.6760      -11.0653      -2.60717      -3.42288       5.82087      -2.37004      -4.87026      -2.56429       1.56147     -0.206205      0.510573    -0.0288962     0.0518529     0.0655161    -0.0185816       7.80461       9.88289       9.93505       10.4467       9.34817       7.95089       6.54898       5.25110       3.94824       2.80032       1.90118       1.22142      0.758207      0.444829      0.250253      0.131606     0.0651629     0.0302326
  13  22 3813.9414    1.7480  5.8470 11.1190 -0.0008  0.0834   0.0219   0.2268    0.0556   0.0000   433.1791       21.0749       34.0645       9.97205       6.96105      -2.50419       3.04727      -2.23936      -8.35562     -0.833366       3.17126      0.630493      0.411180     -0.322977     -0.382797      0.257566     -0.151481    -0.0251954       9.96191       12.8896       13.1565       13.3308       12.0086       10.6112       8.48571       6.86031       5.13274       3.63811       2.51424       1.61120      0.995137      0.594825      0.326232      0.171926     0.0838733     0.0382874
  13  23 3954.6270    1.4911  6.8595 10.9383 -0.0025  0.0955   0.0188   0.2676    0.0530   0.0000   437.0271       52.0118       14.4144       23.7620       8.89383      -11.5530       16.4663      -8.02336      -6.89087      -3.78234       3.76985       1.74213      0.439466     -0.362634     0.0681844    -0.0997509     -0.193245     0.0653254       11.3611       14.1508       14.7272       14.5791       14.0297       11.8206       9.80677       7.66941       5.82853       4.15360       2.93087       1.87474       1.16197      0.708618      0.386902      0.203125     0.0971579     0.0455548
  13  24 4095.5556    1.2715  9.5199 10.5783 -0.0013  0.1217   0.0146   0.3493    0.0492   0.0000   435.7284      -8.04640      -29.3709       27.1762       17.0059      -10.3223      -17.4765      -22.3610       2.05349       6.22663       4.02521     -0.863434      -1.16627       2.28681      0.186488      0.384093    -0.0666398    -0.0318287       14.2855       18.4196       19.0362       18.9942       17.5222       15.1951       12.4911       10.0545       7.55707       5.49628       3.72096       2.38035       1.48199      0.901809      0.495013      0.262719      0.124474     0.0580119
  13  25 4236.7935    1.0580 10.9330 10.3693 -0.0030  0.1455   0.0124   0.4031    0.0478   0.0000   463.5866       57.3189      -16.9847       31.7113       21.9115       2.94483      -26.9749      -18.7472      -10.0149      -7.02106       9.78430     -0.873955      -1.64740     -0.216922     -0.299766     0.0359667      0.277321    -0.0729488       16.9650       21.9844       22.9715       22.3170       20.8181       18.2454       14.9765       11.9597       9.10023       6.39469       4.46390       2.90791       1.81197       1.04920      0.585782      0.309890      0.148688     0.0700854
  13  26 4378.3888    0.9010 14.2515 10.2288 -0.0011  0.1910   0.0104   0.5305    0.0430   0.0000   444.8420       4.62935      -19.0571       21.2360       43.6979      -19.3668      -40.4403      -12.8571       29.0728       4.19714      -8.46985      -1.54936       1.21976     0.0803752     -0.658030     -0.531332    -0.0838316    0.00725286       22.9830       28.7863       30.1621       29.9595       27.3050       24.1653       19.9982       15.7503       12.1345       8.62154       5.96640       3.85876       2.43821       1.42878      0.791129      0.427546      0.202399     0.0953720
  13  28 4661.5125    0.5975 19.1149 10.0678 -0.0004  0.3149   0.0071   0.8281    0.0315   0.0000   382.2739       37.7649       101.655       31.7665      -40.7797      -20.5636       73.6274      -2.75298      -13.9294      -20.7279       9.04308       6.07953      -9.31420       2.02191       1.91892      0.329704     -0.265317      0.177804       36.0858       46.5868       48.7205       48.7588       45.1826       39.2556       32.7800       25.7855       19.8666       14.2479       9.92426       6.60842       4.15297       2.45227       1.38731      0.731437      0.351589      0.164321
  14   9 2017.0119    0.5898  0.5326 10.2626 -0.0039  0.0254   0.0205   0.0541    0.0714   0.0000   441.2793      -4.68356       15.7557       2.62487      -2.00699       1.41593      0.342381      -1.26388      -1.37393      0.515121   -0.00222832      0.127870     -0.397241     0.0281557     0.0348093     0.0174304    -0.0443395    -0.0138763       2.73342       3.70788       3.89820       4.03595       3.48955       3.28346       2.29539       2.05491       1.44219       1.07271      0.745679      0.487511      0.309333      0.199617      0.114825     0.0657182     0.0347815     0.0171790
  14  10 2162.4634    0.7917  0.7061 10.4340 -0.0061  0.0265   0.0238   0.0610    0.0921   0.0000   441.0190       5.60031       11.4878      -1.24965       1.38223      -2.19391      -2.48678       1.02742    -0.0381147      -1.98900    -0.0880701     -0.665806      0.188360     0.0147364     0.0644513     -0.185506    -0.0442332     0.0345683       3.08465       3.86755       4.06474       3.88556       3.90493       3.33574       2.58827       2.19526       1.60519       1.22119      0.868541      0.573780      0.380039      0.239860      0.132317     0.0797697     0.0382939     0.0201193
  14  11 2305.7153    1.1654  0.7850 10.6333 -0.0037  0.0249   0.0329   0.0630    0.1170   0.0000   434.3615       4.05232       15.7476       1.92938       5.70107      -3.18594       6.68963      0.586874      -1.27201      -2.96902    -0.0364458     -0.256051     -0.651422     -0.334768      0.235189   -0.00888643     0.0289234   -0.00427321       2.99468       3.71661       3.84966       3.52774       3.39313       2.98265       2.80171       2.17048       1.73893       1.24682      0.876698      0.601812      0.371280      0.221839      0.129289     0.0650969     0.0368819     0.0177745
  14  12 2446.7610    1.5514  0.7828 11.4738 -0.0049  0.0250   0.0440   0.0618    0.1058   0.0000   432.8537      -1.18354       13.0545       5.88059       8.44277       1.40083     -0.501519      -4.20483      -1.09568       2.88136     -0.550031     -0.535065     -0.205831     -0.105681    -0.0700314     -0.199580    -0.0677554    -0.0153737       3.07535       3.84968       4.14721       3.93295       3.55246       3.18624       2.71023       2.24711       1.72927       1.28069      0.854333      0.574884      0.370143      0.229010      0.114936     0.0732621     0.0379646     0.0196506
  14  13 2587.3424    1.9119  0.9893 11.9771 -0.0032  0.0296   0.0509   0.0788    0.1216   0.0000   440.7938       3.67556       4.74816     -0.536482      -5.45057       3.12265       6.19569     -0.289827      0.449784      -1.19451       1.21895     -0.455451     -0.476657     -0.418741   -0.00762010      0.103103    -0.0649648    -0.0248537       3.71522       4.77705       4.96286       4.83727       4.29564       3.85161       3.28281       2.59907       2.06814       1.40974       1.02852      0.656974      0.410828      0.255150      0.136140     0.0783584     0.0409842     0.0210499
  14  14 2728.2194    2.5160  0.9197 12.2039 -0.0047  0.0290   0.0677   0.0739    0.1557   0.0000   431.4000       7.31179       7.57599     -0.387997       4.80716       2.60894       1.53437       1.53694    0.00753380      0.396309      -2.57123     -0.698419    -0.0963213     -0.116075     0.0369678     -0.190279     0.0958514  -0.000548421       3.32349       4.45722       4.17855       4.26619       3.90790       3.36524       3.04353       2.44958       2.07823       1.40988       1.01152      0.634921      0.388891      0.245694      0.133461     0.0786346     0.0399883     0.0206699
  14  15 2869.3486    3.1460  0.8875 12.6957 -0.0029  0.0266   0.0848   0.0704    0.1579   0.0000   441.9765       8.60727       13.5250       2.19358       1.49015       8.42826      0.158479      0.529527       1.24142      -1.47354     0.0129352      0.545880      0.703812     -0.289365      0.211115   0.000736111     0.0254490     0.0244382       3.09020       3.99444       3.94541       3.73617       3.64459       3.27711       2.79515       2.28103       1.79268       1.30001      0.928547      0.594608      0.397033      0.226754      0.138995     0.0719235     0.0372747     0.0189819
  14  16 3010.2354    3.7661  0.8710 12.9502 -0.0089  0.0269   0.1010   0.0670    0.1730   0.0000   440.2880       7.75850       5.98277       8.06605      -4.66631      -2.78488       2.83953      -4.60065      -3.03539     -0.155050      0.272587     -0.397150     0.0802672      0.175063    -0.0510124    -0.0493694     0.0340512    -0.0165700       3.23860       4.00788       4.25059       3.70388       3.57090       3.26210       2.78117       2.53106       1.99106       1.36850      0.981007      0.614405      0.368039      0.236582      0.122986     0.0735899     0.0395599     0.0190508
  14  17 3150.6691    3.7195  1.0711 13.3798 -0.0050  0.0323   0.1000   0.0815    0.1449   0.0000   437.8013       9.81009       15.3786     -0.412299       6.94100      -3.66747      -1.37803     -0.259112      -1.73214       1.95740      -3.02567      0.499159     -0.948781      0.168788      0.270768    -0.0465667     0.0597626    -0.0295743       4.35141       5.29186       5.02931       4.82941       4.64148       4.28215       3.65112       3.00377       2.39954       1.81093       1.28564      0.774834      0.498368      0.295854      0.173292     0.0939375     0.0490287     0.0224446
  14  18 3290.9330    3.3392  1.3571 13.3519 -0.0091  0.0385   0.0810   0.0920    0.1138   0.0000   441.8289       5.17832       15.3455      0.788096      -2.71543      -5.31158     -0.183575      -8.73776      -3.68860      -2.73584      0.535965     -0.241145     -0.287733     0.0985233      0.383193     -0.256744     0.0512844     0.0223829       4.17704       5.64856       5.59987       5.79389       5.11502       4.62220       4.05059       3.23226       2.45592       1.73502       1.27618      0.880264      0.547459      0.328757      0.209631      0.107896     0.0521329     0.0272362
  14  19 3431.6390    2.9775  1.9437 12.7686 -0.0035  0.0451   0.0591   0.1107    0.0897   0.0000   431.2705       4.55602       5.26193     -0.163125       11.2332       2.09676      -4.25339      -5.61171       6.12205      -1.79130      -2.53508      0.302095     -0.739133     -0.455836     0.0466481    -0.0189128    0.00814235  -0.000838275       5.45124       5.81796       6.40088       7.18712       6.08793       5.30988       4.98756       3.69516       2.70930       2.11435       1.60969       1.00735      0.661991      0.430281      0.246142      0.137056     0.0688083     0.0364832
  14  20 3572.3478    2.5201  2.9302 11.9710  0.0013  0.0517   0.0397   0.1358    0.0733   0.0000   434.5798       20.2995      -6.18558       9.76956      -11.0628       1.03473      -8.18922       4.85149       5.27327      -3.58026     -0.675001       2.33585      0.761863     -0.857116     -0.106489      0.218426     0.0265433    -0.0381146       6.24288       7.54980       7.95107       7.95334       7.42543       6.49156       5.34852       4.40318       3.45980       2.51068       1.73909       1.16406      0.734105      0.457110      0.270649      0.154221     0.0778822     0.0400439
  14  21 3713.2307    2.1374  4.3725 11.4130  0.0007  0.0656   0.0280   0.1711    0.0629   0.0000   429.1800       18.9490       32.1513      -11.6821       18.2917      0.258483      -21.8664      -2.30394      0.785573    -0.0905169     -0.801285       1.05078     -0.607449      0.577858      0.848282     0.0393023     -0.112895      0.101784       7.59718       9.56344       10.1002       10.0296       9.44106       8.14176       6.91945       5.49278       4.21193       3.08273       2.24342       1.45809      0.953576      0.594387      0.349832      0.195351      0.101625     0.0498722
  14  22 3854.3721    1.7467  5.9198 11.0262 -0.0017  0.0803   0.0208   0.2177    0.0553   0.0000   448.2858       25.2138       12.5657       15.5820      -17.8870       7.69302      -7.65723      -18.3614      -10.6413     -0.675781      -6.46954      -1.00495    0.00844113      0.357174     -0.270696     -0.222910    -0.0719913    -0.0491942       9.14934       11.6590       11.8921       12.0171       11.4045       10.0174       8.43949       6.65840       5.22936       3.84280       2.77363       1.83166       1.15819      0.751650      0.430915      0.249742      0.121402     0.0619010
  14  23 3995.5664    1.4567  7.8590 10.7578 -0.0008  0.1002   0.0164   0.2756    0.0497   0.0000   437.3636       3.87105       19.5658       7.06982       32.6870       17.3124      -4.82423       13.1157       1.61823      -3.28249       2.76471      0.874387      0.395578    -0.0118555     -0.642939     -0.267776     -0.327958     0.0758914       11.0607       14.4712       14.8681       14.9029       13.7822       12.2508       10.3388       8.60683       6.48107       4.81719       3.37899       2.32286       1.46056      0.898180      0.523839      0.289843      0.149291     0.0759658
  14  24 4137.0046    1.2043  9.2917 10.5757 -0.0048  0.1189   0.0139   0.3398    0.0476   0.0000   416.0607       8.86516       10.7347       23.5578       7.88006      -19.0708       12.2115      -3.13035      -21.8955      -13.2679      0.135886     -0.101226     -0.893163       1.87525     -0.617392      0.589348      0.182184     -0.156508       13.6401       17.0769       18.3388       17.7895       16.5841       15.0968       12.5271       9.99938       7.77174       5.62853       4.08199       2.74643       1.83873       1.09261      0.638530      0.353432      0.183406     0.0922498
  14  25 4278.4385    1.0136 12.5043 10.3790 -0.0006  0.1584   0.0114   0.4451    0.0430   0.0000   400.1957       18.8023      -2.78290       14.9449       9.44671      -29.1049      -14.1000      -2.75986      -3.19145      -4.43926       2.81118     -0.616958      -3.12197      -3.10977       1.18557      0.460509     -0.354572    -0.0537322       17.4484       22.1964       23.5119       23.5735       21.9751       19.3605       16.3166       13.3237       10.4036       7.45504       5.51158       3.59483       2.39648       1.45033      0.859861      0.490348      0.245436      0.128605
  14  27 4561.5373    0.6853 16.7320 10.2069 -0.0006  0.2485   0.0078   0.6882    0.0319   0.0000   428.2385       131.862       8.30258      -38.2127      -25.2807       15.4600       57.6443      -12.3946       3.99334       17.1101      -8.59095      -12.0410      0.370145       1.66374      -3.71701      0.254543    -0.0371673     -0.109605       26.4219       34.2710       36.5025       35.1426       34.1886       30.0028       25.6540       20.8530       16.2900       12.2052       8.54239       5.90313       3.85898       2.34723       1.41175      0.775550      0.400975      0.199848
  14  28 4703.7816    0.5740 20.6692 10.0279 -0.0018  0.3420   0.0066   0.8633    0.0291   0.0000   398.0725       26.0515       44.6715      -25.4936       100.276       15.8291      -53.2862      -38.8819       10.6963      -7.01089      -2.01613       2.60676       2.05749       4.53716      -2.47003      -1.64024      0.373419    -0.0854464       36.5948       47.2493       49.6437       49.5982       47.2500       41.5479       35.9200       28.4245       22.0192       16.6084       11.7935       8.28127       5.42716       3.33090       1.99242       1.10701      0.560673      0.283076
  15   8 1902.3536    0.4680  0.3342 10.2803 -0.0106  0.0179   0.0206   0.0416    0.0519   0.0000   439.8636      -5.71337       16.4789      -1.10625      0.199941       1.59235       1.06309     -0.409229      0.609369       1.22621       1.83983      0.305381    -0.0943055     -0.322134      0.148110     0.0794436     0.0285166    -0.0125101       1.91573       2.35311       2.44966       2.47807       2.48269       2.11637       1.86936       1.48530       1.06921      0.881175      0.657627      0.419512      0.309498      0.194841      0.116684     0.0706133     0.0361174     0.0205526
  15   9 2049.6530    0.6569  0.4772 10.3118 -0.0112  0.0233   0.0227   0.0455    0.0744   0.0000   437.5455       1.83703       16.6774      -2.85817       1.56604       3.08275       2.99638      -1.70096     -0.558979      -2.72397     -0.253761    -0.0389266    0.00808277     -0.222151      0.156990    -0.0189272   -0.00842799    -0.0165980       2.57832       3.50304       3.56802       3.52540       3.48845       3.08308       2.61291       1.87753       1.45932       1.07645      0.754641      0.651554      0.389128      0.276871      0.158858     0.0803500     0.0494605     0.0255435
  15  10 2195.8315    0.8828  0.6512 10.6217  0.0007  0.0234   0.0273   0.0598    0.0863   0.0000   434.8002       1.84788       7.24491      -3.89817       7.12245     -0.911413      -3.86370       1.20741     -0.698415      -1.63547    -0.0532549      0.669985      0.541575     -0.120643     -0.161000    -0.0417969    -0.0306736     0.0511049       2.66169       3.26200       3.65840       3.43456       3.30567       3.00749       2.43127       2.01816       1.53144       1.18669      0.850196      0.581595      0.360906      0.235904      0.148213     0.0926616     0.0503353     0.0240247
  15  11 2339.5210    1.2142  0.8640 10.9576 -0.0050  0.0291   0.0319   0.0658    0.1101   0.0000   441.3594       4.67116       14.4334      -1.25300       3.60258     -0.515860      -2.09718     0.0629567     -0.637705     -0.734423      -1.35041      0.542604     0.0383937     0.0430123    -0.0405274     -0.257116     0.0335121    0.00911995       2.67953       3.72216       3.61029       3.78096       3.60414       3.09301       2.90135       2.14101       1.98177       1.20334       1.03151      0.677554      0.477390      0.296067      0.174398      0.112169     0.0531433     0.0327107
  15  12 2481.0931    1.6426  0.9147 11.3755 -0.0047  0.0261   0.0424   0.0670    0.1239   0.0000   437.8341       7.24224       14.8127       1.16057      -3.16741      0.234979      0.795317      -1.98532      -4.10717      -1.34850      0.213785     -0.297998      0.665175     -0.304455    -0.0912655      0.118740     0.0449067    -0.0343354       2.94572       3.72768       4.10102       4.03177       3.65255       3.20823       2.75774       2.34526       1.84748       1.28755      0.991922      0.669785      0.418658      0.255869      0.168827      0.103052     0.0515816     0.0263274
  15  13 2622.4351    2.1532  0.8843 12.0141  0.0010  0.0277   0.0566   0.0652    0.1207   0.0000   439.7586       5.77472       9.32235      0.303419      -3.10477      -5.89044      -3.69439      -5.58725      0.475380       1.43524     -0.545865     -0.206305      0.134821     -0.433579    -0.0468974      0.103044    0.00477340     0.0531010       3.46454       3.91418       4.21088       4.47885       3.95740       3.59283       3.14665       2.59178       1.76312       1.35196       1.07218      0.748943      0.451484      0.309341      0.201646      0.108307     0.0595572     0.0302478
  15  14 2764.2112    2.7939  0.6989 12.7119 -0.0019  0.0223   0.0820   0.0554    0.1123   0.0000   443.0939       3.94126       18.3621       3.08996     -0.877136      -4.23997      -1.58716      -1.22028      0.799480      -2.08510      -1.28674      0.166169      0.394723     -0.166114     -0.117246     -0.286290    -0.0140764     0.0446503       2.43255       3.03489       2.98447       3.10887       2.89755       2.71830       2.37285       1.86052       1.46105       1.12097      0.860379      0.559269      0.389516      0.248220      0.154202     0.0885891     0.0496821     0.0250078
  15  15 2905.9039    3.4041  0.7654 13.2080 -0.0041  0.0250   0.0944   0.0580    0.1172   0.0000   438.6999       6.40477       17.7711       5.82590      -7.14305       1.32762       1.95015     -0.294779       3.27936     0.0947967       1.56448     -0.851577    -0.0953551    -0.0207878    -0.0201075     0.0904430    -0.0240227    -0.0288680       2.60652       3.24102       3.39614       3.41129       3.33854       2.75422       2.58688       2.01289       1.63760       1.21630      0.868846      0.626501      0.403658      0.254126      0.161045     0.0923078     0.0529139     0.0262592
  15  16 3047.2051    3.7666  0.9903 13.1943 -0.0035  0.0287   0.0956   0.0690    0.1514   0.0000   440.1947       7.36546       8.77005       3.69410      -1.61282       5.71985      -1.46726      0.564979     -0.286843      -1.63484      -1.36186      -1.14520      0.226848     0.0490976     -0.299277    -0.0641724      0.108819    -0.0516044       3.22277       3.75484       4.30665       4.21116       3.72691       3.71363       3.06699       2.29749       1.89516       1.39140      0.972326      0.724275      0.518531      0.309567      0.195628      0.112088     0.0589407     0.0333281
  15  17 3188.1459    3.8956  1.0588 13.2087 -0.0064  0.0373   0.0956   0.0759    0.1686   0.0000   442.9190       10.3990       19.7000       9.83571      -4.29994       4.24901       1.15195      -6.19081       2.71348       2.19155      0.756932      0.394158     -0.663802     -0.240036      0.211922     0.0782118    -0.0474495    -0.0174919       5.56444       7.66100       8.60006       8.57554       7.74948       6.40769       4.75322       3.57710       2.52780       1.71500       1.12579      0.765113      0.488993      0.304191      0.189538      0.110815     0.0610084     0.0327904
  15  18 3328.9558    3.2852  1.6490 12.9321 -0.0060  0.0373   0.0685   0.1035    0.1140   0.0000   444.4131       16.3573       6.41743      0.217426       8.49848      -5.75368      -5.70760      -5.74554      -1.61709      -1.67667     -0.604873      -1.26418     -0.674631      0.447067      0.346917     0.0665104    -0.0457532      0.114259       4.10811       5.33052       5.33247       5.17945       4.81194       4.31602       3.95474       3.34654       2.67996       2.02706       1.43722      0.975778      0.636109      0.399702      0.236810      0.136131     0.0749121     0.0413629
  15  19 3470.0978    2.8723  2.4159 12.4142 -0.0029  0.0464   0.0500   0.1199    0.0899   0.0000   444.2262       9.60125       16.2389       3.15793       12.2551      -3.79080       3.79149      -1.30260      0.405856     -0.773012      0.380225      0.450547      -1.72812     -0.968197      0.625100    -0.0241903    -0.0302974    -0.0981460       5.49729       6.82414       7.04738       6.85774       6.57973       6.16261       5.21157       4.03439       3.02356       2.35132       1.68214       1.23949      0.833439      0.537856      0.316664      0.179177     0.0971222     0.0514567
  15  20 3611.4700    2.4276  3.3834 11.8722 -0.0015  0.0548   0.0353   0.1464    0.0705   0.0000   436.0451       2.59245       16.5900      -13.4989      -7.58814      -1.17734       3.06645      0.222617       1.73853     -0.188267      -3.21357      -1.28123      -1.83290      0.221718      0.488156      0.106955      0.161461    -0.0933201       5.87263       7.33603       7.84986       8.02626       7.32398       6.64035       5.75135       4.62196       3.58908       2.62814       2.02434       1.36431      0.934975      0.587686      0.363779      0.214321      0.114185     0.0597935
  15  21 3752.6328    1.9600  5.2024 11.1987 -0.0018  0.0703   0.0234   0.1887    0.0592   0.0000   447.8413       5.21199       13.2155       1.27477       5.18891      -13.7908       7.06996       8.41782       4.25693      -3.48407      -1.37420       1.65855      -2.75374      0.229637      0.340361      0.114521     0.0644409     -0.101274       7.34174       9.28215       10.1242       9.82780       9.55198       8.36427       7.13895       5.99230       4.62415       3.49008       2.47848       1.76839       1.24101      0.754482      0.466434      0.267701      0.149603     0.0804531
  15  22 3894.3765    1.6257  6.1791 11.0406 -0.0007  0.0840   0.0191   0.2195    0.0529   0.0000   459.2088       2.81089       8.67804      -1.99781       11.2108      -7.49697       1.25969       3.09359       5.22703      -6.59213      -4.61874       4.55972       1.31057      0.133428      -1.25464      0.103036      0.118740   -0.00140189       8.79738       11.3504       11.4708       12.1360       11.0430       10.2369       8.43689       7.05248       5.66633       4.30325       3.05774       2.12553       1.41841      0.912125      0.556586      0.320990      0.183343     0.0981818
  15  24 4177.4806    1.1427 10.6148 10.5438 -0.0016  0.1320   0.0126   0.3630    0.0441   0.0000   446.0425       24.6492      0.520925       16.1052      -19.7138      -4.06597       7.22060       18.0959     -0.287249      -11.5539       3.60325      -1.18682      -1.03912      0.238743    -0.0756616     -0.173780      0.302035      0.143685       13.4769       17.3476       18.5579       18.0430       17.4955       15.7011       13.5685       11.1725       8.88709       6.66933       4.88425       3.42462       2.33517       1.49197      0.888448      0.531110      0.283047      0.153025
  15  26 4461.4981    0.7809 15.0498 10.3156 -0.0023  0.2106   0.0088   0.5703    0.0348   0.0000   424.1293       54.8454       46.2480       24.5619      -11.5591    -0.0399169       35.6285       27.5466      -25.0869      0.388167       19.4480      -4.03134       2.76896       1.51974      -3.18589     -0.129426      0.853841      0.149134       21.0249       27.7669       29.4221       29.3600       28.0631       24.8128       21.4708       17.8917       14.2448       10.7577       7.85312       5.50029       3.65567       2.37385       1.43595      0.858565      0.460521      0.248186
  16   7 1783.2479    0.3318  0.3226 10.0572 -0.0125  0.0223   0.0152   0.0470    0.0448   0.0000   438.0670     -0.830863       12.8779     -0.646605      -4.77200      0.714537      -1.46183      -1.10066       1.44756       1.35053      0.546660     0.0663430      0.344148     0.0261826    -0.0863011    -0.0373981    -0.0101159     0.0181624       2.02873       3.02583       2.78551       2.81807       2.69274       2.46758       2.35951       1.96826       1.50460       1.24755      0.859113      0.633266      0.418264      0.256650      0.159622      0.100143     0.0517945     0.0296429
  16   8 1933.1319    0.5200  0.3907 10.1994 -0.0053  0.0207   0.0204   0.0437    0.0571   0.0000   438.4850       1.14873       11.7303       3.49730      -2.56332      0.777086     -0.506861      -2.16416      -1.76263      0.107436      0.279221     -0.162811      0.254629     -0.171478     -0.127850     0.0429006    -0.0980004      0.112687       2.24315       3.02871       3.19421       3.44459       3.22149       2.84360       2.22244       1.64767       1.25977       1.07511      0.806720      0.504272      0.335517      0.203305      0.153701      0.101572     0.0623623     0.0401860
  16   9 2081.6376    0.6842  0.6043 10.3492 -0.0002  0.0240   0.0218   0.0579    0.0772   0.0000   436.2509       3.63999       9.99480       2.72946      -3.03221      -5.30070      -1.46215       1.23290       1.05650      -1.59744      -1.64371     -0.160359     -0.104746    -0.0133985    -0.0968796      0.122632    -0.0473456    -0.0405017       2.51721       3.19493       3.03840       3.14664       2.97585       2.74661       2.54168       2.06913       1.75824       1.23177      0.935020      0.692500      0.496246      0.321097      0.189697      0.122974     0.0697695     0.0353717
  16  10 2228.3933    0.9748  0.8516 10.4402  0.0010  0.0267   0.0251   0.0599    0.1122   0.0000   436.1682       2.95931       10.9532       2.74617      -3.17275      -1.13719      -3.19873      -1.32332       2.67253     -0.101895      0.586703     -0.261707     -0.404120     -0.419250     0.0532784      0.171997     0.0592954    -0.0100806       2.61593       3.29069       3.53036       3.74156       3.50760       3.01718       2.73300       2.18042       1.77955       1.29506       1.00037      0.702135      0.502946      0.340824      0.209232      0.124712     0.0693695     0.0442529
  16  11 2372.6182    1.2530  0.9727 11.2455 -0.0095  0.0291   0.0345   0.0784    0.1082   0.0000   435.2828      -1.62673       9.28123       4.91621      -4.65343      -3.81593      -1.94236      -2.80595      -2.72432       1.22386       1.23421      -2.53245      0.335367     -0.255214    -0.0705898     -0.168979    -0.0966778     0.0550363       3.02278       3.42906       3.80107       4.04737       3.60748       3.36076       2.86943       2.43641       1.92376       1.35594       1.07764      0.804780      0.541144      0.366116      0.227812      0.134367     0.0821697     0.0442631
  16  12 2514.8560    1.6970  0.9276 11.6926 -0.0058  0.0260   0.0420   0.0705    0.1030   0.0000   437.4869       4.46200       7.54838       6.14880       1.12906       1.16723       2.04129      -1.78120       1.13490      -2.02395      0.441946      0.538878     -0.810106     -0.360314     -0.364086    -0.0626966      0.103243    -0.0139763       2.67554       3.36467       3.35857       3.70412       3.24400       3.02599       2.60846       2.28615       1.77027       1.42555      0.988222      0.741618      0.478140      0.334408      0.206063      0.123468     0.0706179     0.0407387
  16  13 2656.9656    2.2979  0.8656 12.0695 -0.0024  0.0248   0.0587   0.0615    0.1234   0.0000   439.4651       2.61099       12.8167       3.74592     -0.612198       1.91153      -1.74730      -3.21673       2.40721      -1.54447       1.76141       1.34366     -0.125998     -0.648747      0.202532     0.0878854    -0.0803762    -0.0822266       2.59777       3.27395       3.33901       3.50499       3.27649       3.03861       2.51479       2.09383       1.74156       1.33007      0.951519      0.702264      0.470618      0.317973      0.201540      0.118423     0.0689823     0.0396687
  16  14 2799.5664    2.8971  0.8011 12.7052 -0.0007  0.0274   0.0761   0.0587    0.1017   0.0000   438.3744       4.88467       13.3800       7.16133     -0.977900     -0.688634     -0.329843      -1.88152       1.19195      -1.51955     -0.300201     -0.228254     -0.202017     -0.907645      0.135193     0.0919400    -0.0175925    0.00247197       3.44455       4.65740       4.96375       4.98970       4.69218       4.24561       3.41976       2.56271       1.82414       1.28629      0.953785      0.729462      0.524907      0.345289      0.217068      0.122277     0.0716249     0.0390188
  16  15 2941.8234    3.5764  0.8606 12.7240 -0.0057  0.0226   0.0914   0.0621    0.1416   0.0000   437.4444       13.2789       13.5937       4.75155     -0.465909       3.60920     -0.321638      0.520249      -1.41871      -1.46658     -0.875418    -0.0580606     -0.667955     -0.397190    -0.0440446     0.0296353    -0.0778229     0.0194074       2.26673       2.85286       2.97058       3.03668       2.90542       2.61600       2.29899       1.89064       1.58364       1.20298      0.924941      0.612667      0.429163      0.302941      0.183224      0.105170     0.0641458     0.0369030
  16  16 3083.6329    3.7232  1.0045 12.9738 -0.0021  0.0265   0.0892   0.0679    0.1668   0.0000   447.0697       7.78024       19.0630       5.00831       1.86389      -4.06923      -1.48676      -4.45853       1.29418     -0.907407      -2.12302     -0.331959      0.290613     -0.816855     -0.338641     0.0692462     0.0184515    0.00899819       2.74466       3.63210       3.62956       3.71721       3.42802       3.07418       2.76275       2.32652       1.90504       1.45921       1.10280      0.741788      0.500952      0.346515      0.203061      0.123010     0.0736716     0.0400429
  16  17 3225.0466    3.7240  1.1234 13.2171 -0.0023  0.0304   0.0891   0.0764    0.1567   0.0000   442.4837       14.8852       14.5241       3.77881      -4.71552       9.45092      0.723004       1.19292     -0.562099       1.96734     -0.898856      -1.39804      0.848384     -0.196671      0.212739     -0.165166     0.0508302     0.0169329       3.48679       4.20343       4.08554       4.29371       4.17655       3.75407       3.19935       2.80299       2.21519       1.71201       1.27606      0.890071      0.624264      0.399059      0.252625      0.151397     0.0896634     0.0487098
  16  18 3366.5382    3.3292  1.7291 12.8734 -0.0091  0.0369   0.0657   0.0979    0.1156   0.0000   442.4393       18.9102       9.13377       4.59655       3.75663      -6.00508      -1.82537       7.53176      -6.27951     -0.706397     -0.588171     -0.378941       1.03696      0.133122     0.0215921      0.200968     -0.165464    -0.0479016       3.69409       4.68754       4.88799       5.04105       4.84142       4.38322       3.75220       3.09872       2.52098       1.91211       1.41198       1.00571      0.703517      0.476111      0.304835      0.178944      0.104601     0.0609964
  16  19 3508.0835    2.6674  2.7378 12.1568  0.0016  0.0487   0.0419   0.1300    0.0819   0.0000   431.4815       21.5429       19.5282       6.31574       2.11604     -0.445001       1.53099       4.57941      -1.66353     -0.334572       3.89550      0.123220     -0.390148      -1.07654      0.145251      0.242453     0.0156216    -0.0651364       4.78952       6.47994       6.75608       6.93409       6.39144       5.96675       4.84782       4.08760       3.28324       2.55783       1.89689       1.29066      0.912127      0.593586      0.375614      0.234080      0.133688     0.0762627
  16  20 3649.8292    2.2740  3.9754 11.6628 -0.0034  0.0590   0.0304   0.1600    0.0663   0.0000   441.6875       4.00560       1.62812       18.2667       9.62409      -23.6019       4.72736       13.4796       3.34744      -8.35446      0.289802    -0.0489540      -2.27285      0.451228      0.443283    -0.0331525     0.0625621     0.0476451       5.81214       7.13380       7.68176       7.76270       7.41564       7.05650       5.76990       4.97562       3.97925       3.14848       2.30217       1.66881       1.10339      0.765388      0.473918      0.294037      0.172756     0.0969231
  16  21 3791.8162    1.9094  5.5086 11.0358 -0.0016  0.0702   0.0216   0.1932    0.0593   0.0000   443.6107       14.1674       8.50943       17.5129       2.01613      -9.56901      -11.2615       4.02979      0.338318      -4.10438     0.0300060      -1.27763      -1.26699     0.0427707      0.783200     -0.243863     -0.208593     -0.132854       6.97895       8.77258       9.20887       9.68173       8.92253       8.21381       7.13749       5.99406       4.56735       3.72177       2.73415       1.97294       1.34331      0.862000      0.562664      0.352887      0.209858      0.111904
  16  22 3933.5196    1.5716  7.3947 10.7259 -0.0008  0.0888   0.0166   0.2399    0.0527   0.0000   450.4521       18.1844       9.73062      -3.61139     -0.974488       16.2188      -4.08678       14.0692       9.51618       8.23013      -5.46179      -6.65541       1.26452      -1.16252  -0.000182777     -0.317278    -0.0888515     -0.101536       8.87845       11.4939       12.1282       12.2384       11.7047       10.5141       9.30001       7.63657       6.17854       4.65417       3.53685       2.51868       1.72898       1.13417      0.720562      0.439381      0.251579      0.139502
  16  23 4075.8147    1.3047  8.8732 10.6539 -0.0026  0.1085   0.0137   0.2944    0.0441   0.0000   433.3779       20.0742      -20.0522       26.1317      -10.4937      -16.5986       5.68036       4.48916      -4.16451       5.11815       1.15356      -2.17199       2.00765      -3.55160      0.774501     -0.792810      0.506245   -0.00427019       10.5783       13.6727       14.3951       14.6144       13.6266       12.7485       10.9484       9.37640       7.44402       5.85311       4.31439       3.14432       2.11517       1.41151      0.886615      0.548010      0.316272      0.172099
  16  24 4217.7399    1.0868 11.1939 10.5201 -0.0022  0.1353   0.0116   0.3771    0.0402   0.0000   432.4689       32.6428       19.9530      -4.78180      -9.12987      -11.8806       24.1159     -0.225993      -13.4145      -5.12819      -3.17130      -4.62217       1.31149       1.25607     0.0475128      -1.38973     -0.116177      0.280061       13.1946       16.8831       17.7304       17.9728       17.4368       15.7084       13.7958       11.5861       9.34609       7.28698       5.48187       3.92359       2.63141       1.78379       1.13225      0.695258      0.398257      0.226767
  16  25 4359.9549    0.8971 13.9574 10.3765  0.0035  0.1765   0.0096   0.4949    0.0368   0.0000   426.7331       34.5054       36.0113       55.1883      -2.37120      -28.1604      -11.2034       3.70230       3.72141       3.69455       12.1634      -2.81407      -1.35087      -2.32784       1.00504      0.342495     -0.112250    -0.0913473       17.0064       21.5843       23.3727       23.3843       22.1875       20.4006       18.0899       14.9546       12.0260       9.34166       7.00665       5.09839       3.47769       2.37199       1.47926      0.917259      0.518359      0.288399
  16  27 4645.1541    0.5982 18.5909 10.1494  0.0016  0.2846   0.0066   0.7503    0.0278   0.0000   417.1908      -10.7816       21.7384      -46.0594       46.9818       31.8899       37.2153      -24.0049      -14.7704      -17.8682      -19.0349       7.42161       8.35861      -7.16594      -4.03895      0.756644       1.60886     -0.526073       26.7440       34.7529       37.7296       37.9182       36.3726       32.7887       28.8480       24.1287       19.3592       15.1626       11.3601       8.15500       5.71581       3.83899       2.43383       1.50894      0.844944      0.481479
  17   7 1811.9906    0.3968  0.2902 10.1179 -0.0064  0.0190   0.0170   0.0323    0.0444   0.0000   438.2046      0.337416       13.5735      -1.01814      -3.66727       2.40370     0.0200962      0.732262     -0.949082      0.209803     -0.318293      0.620430      0.159284    -0.0232818      0.115685     0.0910885     0.0285892    0.00808610       1.67598       2.29690       2.39695       2.33981       2.67633       1.95276       2.33456       1.41811       1.42492       1.01754      0.682346      0.671387      0.363002      0.281871      0.193533      0.123107     0.0761967     0.0392209
  17   8 1963.3055    0.5740  0.4090 10.2134 -0.0119  0.0177   0.0224   0.0426    0.0573   0.0000   439.3350      -1.70564       7.75463       5.56017       1.82653      -1.89059       1.36040      -2.08052     -0.238247       1.33212      0.155868   -0.00783926      0.711926     -0.148085     -0.310579    -0.0659652    -0.0706709      0.111071       1.67845       1.99505       2.20640       2.22683       1.93354       1.96501       1.80880       1.60869       1.27657      0.947761      0.732757      0.530887      0.395039      0.284849      0.192569      0.102340     0.0623654     0.0406579
  17  10 2260.3536    1.0277  0.8223 10.8280 -0.0007  0.0252   0.0264   0.0672    0.0932   0.0000   437.6846       1.40957       15.3709       4.97764      -5.16955       1.08467     -0.736500     -0.198846     -0.241919      0.515590      0.864005      0.157732     -0.234700      0.211553     0.0159071     -0.126421    -0.0162578     0.0660758       2.61178       3.44752       3.79485       3.88837       3.68783       3.20998       2.73949       2.18509       1.75846       1.41206      0.992006      0.720902      0.480111      0.333824      0.217967      0.133171     0.0811239     0.0508442
  17  11 2404.9944    1.4436  0.8526 11.0423 -0.0010  0.0226   0.0370   0.0620    0.1117   0.0000   440.6680       3.87038       11.9738       2.02538      -5.09454       3.05133      -3.75292      -1.66744     -0.675539     -0.109437      -1.27994     -0.900726      0.100967     -0.504278     -0.605776      0.399956      0.164172   -0.00292786       2.13979       2.74558       2.86319       2.94921       2.74788       2.54453       2.18589       1.92494       1.62354       1.22802      0.949469      0.689055      0.473578      0.322590      0.206977      0.129399     0.0819864     0.0472658
  17  12 2548.1478    1.9154  0.8349 11.7840 -0.0025  0.0229   0.0472   0.0629    0.1036   0.0000   435.9371       7.06105       5.85959       4.30761      -1.94824      -3.96656     -0.487441      -2.68896      -2.05552       2.05529     -0.498873     0.0191371      0.403782      0.415993    -0.0805911    -0.0611426    -0.0417474     0.0500195       2.18056       2.68076       2.75503       3.00785       2.97175       2.45888       2.26701       1.94404       1.62013       1.18066      0.875351      0.692288      0.495262      0.326809      0.204173      0.134198     0.0891101     0.0477332
  17  13 2691.0905    2.4407  0.9801 11.9576 -0.0018  0.0252   0.0548   0.0661    0.1341   0.0000   434.6401       4.35748       10.6386       3.99991     -0.666451      -1.59686      0.176688       1.04047      -1.85271    -0.0926872     0.0601877     -0.355644     -0.495890     -0.264182      0.209082      0.341765    -0.0119008    -0.0614072       2.35136       3.08172       3.18814       3.20157       3.13219       2.79323       2.57868       2.03950       1.80321       1.36597       1.02769      0.779845      0.510329      0.362029      0.229737      0.151637     0.0871401     0.0518331
  17  14 2834.3715    3.2010  0.8057 12.6394 -0.0006  0.0226   0.0786   0.0580    0.1093   0.0000   439.8113       7.92153       13.8281       1.38100       4.81925       3.70944      0.338221      -1.76971       1.53087      -1.03461       1.58464      -1.43049     0.0352481      0.349009      0.261905    -0.0261503     0.0672323    0.00814325       2.40312       2.89202       2.80999       2.65207       2.80881       2.83762       2.60277       2.06452       1.47737       1.14253      0.903079      0.719197      0.539415      0.388121      0.243240      0.149058     0.0861356     0.0506846
  17  15 2977.3636    3.5623  0.7986 13.1506 -0.0097  0.0229   0.0925   0.0566    0.1077   0.0000   437.9947       3.37032       14.2823       6.69201      -5.86475       1.36829       1.54776      -3.65769     -0.369698      0.448203      -1.09358      -2.01523      0.367991      0.304620     -0.736835   -0.00780485   -0.00980694    0.00406508       2.36999       2.77455       2.92887       3.04858       3.00904       2.86041       2.35364       1.82481       1.66041       1.32498       1.04078      0.722384      0.481515      0.332381      0.228959      0.139738     0.0879181     0.0582123
  17  16 3119.5457    3.8527  0.9858 13.2071  0.0021  0.0259   0.0909   0.0646    0.1278   0.0000   438.1072       14.5568       12.7069       9.52819      -2.59185      -7.57849      -4.40507      -2.15529       3.00952     -0.973429      -3.16477      -1.81364      0.275391      0.537608    0.00501012     0.0296904     0.0360817    -0.0720738       2.38337       3.16510       3.26415       3.30508       2.98124       2.95092       2.50985       2.24448       1.79076       1.43098       1.04480      0.795452      0.555692      0.376119      0.256628      0.147602     0.0884121     0.0531322
  17  17 3261.4725    3.6987  1.3309 13.1605 -0.0107  0.0343   0.0791   0.0826    0.1387   0.0000   439.4389       11.3785       9.72609      -2.14166      -4.46686      -10.0231       8.76110       3.07491       2.85337       1.27572      -2.52932     -0.358338      0.891735      0.623974     -0.253533     -0.295964    -0.0805692    -0.0302127       3.77576       4.90218       5.06719       4.76273       4.10530       3.66769       3.76016       3.47302       2.96373       2.36625       1.75223       1.25060      0.802800      0.513369      0.317977      0.195101      0.111794     0.0641709
  17  18 3403.5671    3.1155  1.7512 13.0255 -0.0010  0.0383   0.0625   0.1018    0.1019   0.0000   440.2381       15.4916       9.47720      -1.33324      -1.44800       5.12156      -1.73852      -9.51330     -0.445459     -0.654655       1.12282     -0.912456      0.404941      -1.00237      0.244818     -0.127337     0.0358254     -0.126349       3.71995       4.91846       4.97266       5.02567       5.00908       4.28372       3.95907       3.28320       2.79816       2.19017       1.60606       1.20851      0.804991      0.568346      0.360401      0.227290      0.130135     0.0807445
  17  19 3545.6581    2.6362  2.9007 11.9946 -0.0002  0.0481   0.0403   0.1294    0.0915   0.0000   445.5283       23.0118       13.7115       18.1847       4.68373       7.42593       3.26513       9.36356       1.94429      0.245068       1.27679      0.785541      -1.10227     -0.990474      0.443189      0.330975     -0.257417    0.00434689       4.56145       6.09282       6.26637       6.60225       6.13792       5.73635       4.82537       4.19294       3.35831       2.65567       1.98343       1.46236       1.01665      0.692311      0.441007      0.286151      0.170088     0.0990793
  17  20 3687.9491    2.2122  4.3003 11.4060 -0.0006  0.0587   0.0273   0.1577    0.0684   0.0000   434.2649       10.4054       18.4092       13.9538       1.00151     -0.659632      -5.37510      -2.30899      0.760168      -2.50572       1.51294     -0.126178      0.522080     -0.961312      0.327156    -0.0703403      0.447768     0.0425505       5.75160       7.17155       7.48002       7.72291       7.46827       6.85346       5.93752       5.08357       4.19120       3.34667       2.43960       1.80798       1.30281      0.896015      0.577686      0.359164      0.218863      0.127685
  17  21 3830.3344    1.7900  5.7798 11.1573 -0.0006  0.0749   0.0204   0.1976    0.0530   0.0000   432.7865       14.8165      -26.8547       18.6577       22.9799      -4.64747      -7.54084       15.6012       6.51081      -1.60586      -1.91274    -0.0361612     -0.610822      -1.22863      0.421129     -0.898821     0.0860909     0.0969371       6.92477       8.92904       9.33228       9.62701       9.32104       8.56770       7.66196       6.27627       5.16199       4.13394       3.07162       2.36411       1.57104       1.09222      0.718109      0.462826      0.275691      0.162554
  17  22 3972.6942    1.5054  7.9249 10.6999 -0.0010  0.0909   0.0150   0.2488    0.0479   0.0000   437.2451       16.3306       27.7630      -2.17323      -7.13328       5.06182       11.0180       5.25746      -1.32783      -9.28958       2.87513     -0.512013     -0.819457      -1.22610       1.36756      0.470691     -0.681497     -0.182728       8.54916       10.7357       11.5397       11.9846       11.4040       10.4001       9.18968       7.72909       6.42634       5.09388       3.80261       2.80832       1.96181       1.33805      0.868417      0.553777      0.337733      0.195752
  17  23 4115.0614    1.2535  9.6388 10.5831 -0.0003  0.1103   0.0123   0.3082    0.0413   0.0000   452.5798     -0.461768      0.491607       14.4565       21.4116       3.22520      -22.3907      0.343357       13.5321      -8.18186      0.900482       4.19106      -1.13040      -1.12738     -0.850733      0.542013     -0.858505     0.0288500       9.99606       13.0071       14.1533       14.1466       13.7314       12.6605       11.1196       9.33495       7.72480       5.85228       4.63601       3.33491       2.39609       1.62879       1.06952      0.680434      0.401358      0.235971
  17  24 4257.7153    1.0425 12.1236 10.4755 -0.0006  0.1401   0.0105   0.4005    0.0381   0.0000   422.2030       37.1463       13.5462       7.82037       5.13197      -4.57631      -16.0178       5.70559       2.08654      -13.4225       6.71382      -3.81134      0.170421       1.03332     -0.983915     -0.431040      0.665196      0.441101       12.9565       16.4581       17.9416       18.0957       17.4855       16.0267       14.1245       12.0737       9.58603       7.80371       5.90402       4.31744       3.05804       2.09153       1.36705      0.869474      0.528977      0.304266
  17  25 4400.2821    0.8698 14.8499 10.3541  0.0005  0.1834   0.0085   0.5154    0.0339   0.0000   428.7238      -2.16999       8.20375       58.7136       12.8891      -47.5627      -3.39000       25.5833      0.837718      -11.0836      -3.08072       3.33551       3.54193       1.17684     -0.301266      0.654397      0.218183     -0.141515       16.1102       21.4852       22.9463       23.2523       22.7888       20.2388       18.5645       15.3916       12.6827       9.85380       7.68045       5.64167       3.95494       2.78243       1.78987       1.15756      0.667000      0.395717
  17  26 4543.4328    0.6799 15.9020 10.3142 -0.0000  0.2292   0.0076   0.6178    0.0295   0.0000   467.1818      0.630315       16.9656       52.9006      0.993605      -3.61002      -15.9945       38.6620      -28.9350       1.17081      -5.50651     0.0472171       2.95020       1.72507      -1.14070      0.788018     0.0782624     -0.560072       19.9272       26.5206       28.8674       29.0226       27.7164       25.9261       22.5979       19.6105       15.8554       12.3652       9.63229       6.93090       5.09076       3.52946       2.28908       1.43777      0.836893      0.486852
  18   7 1839.9801    0.3831  0.3936 10.0993 -0.0032  0.0247   0.0151   0.0451    0.0488   0.0000   441.7561       1.93358       16.2879       1.63628      -1.31826      -2.13704       1.18846       2.91043      -3.02111     -0.293758      0.533029      0.800270     -0.139920     -0.335353     0.0781482    -0.0672600    -0.0781087    -0.0301731       2.28139       3.13455       3.10281       2.81574       2.55499       2.39823       2.33396       2.22258       1.96857       1.62287       1.18322      0.902086      0.607037      0.446398      0.277597      0.183260     0.0889400     0.0582188
  18   8 1992.8335    0.5835  0.5325 10.1224 -0.0040  0.0217   0.0182   0.0472    0.0625   0.0000   439.5861      -3.29858       12.4453       1.83577      -2.15350      -2.18186     -0.413474      -3.86344     -0.520303     -0.514961      0.540954     -0.521421      0.133829     -0.138279     -0.216142     -0.118646     0.0607201    -0.0220603       2.11482       2.66785       2.56168       2.53281       2.69202       2.70177       2.39812       1.92748       1.39173       1.08656      0.900050      0.726278      0.554469      0.358832      0.236719      0.148073      0.102957     0.0645603
  18   9 2143.6896    0.8428  0.6743 10.4222 -0.0016  0.0229   0.0225   0.0514    0.0830   0.0000   436.1859       1.05506       12.2157       2.80955     -0.575556     -0.451410       1.24998       1.19333     -0.758139    -0.0697518     -0.699493    0.00856732      0.480827     -0.375754     0.0693681     -0.163232     -0.231310    -0.0437600       1.97524       2.50277       2.51810       2.57816       2.45663       2.52178       2.12526       1.84784       1.51659       1.26049      0.919804      0.736439      0.527004      0.369449      0.247158      0.162133      0.104414     0.0592736
  18  10 2291.6699    1.1338  0.8008 10.8672 -0.0017  0.0225   0.0290   0.0596    0.0961   0.0000   437.9788      -2.99562       11.2780      -3.16555      -7.06338      -4.74108      -4.49746      -2.56155     -0.934971      -1.98703      0.680474     -0.536339      0.139214      0.178483     -0.200652      0.118133    -0.0127863    0.00346800       2.17374       2.68740       2.97770       2.96635       2.84097       2.74749       2.33911       1.99695       1.64233       1.28719      0.950862      0.695763      0.547282      0.388683      0.249728      0.165731      0.104125     0.0588308
  18  11 2436.8901    1.4915  0.9849 11.3465  0.0036  0.0258   0.0338   0.0648    0.1023   0.0000   435.1135       5.75763       16.3501       2.85420       3.23786       3.07633      -5.69195     -0.373040      0.204336       3.43300     -0.814258     -0.840839     -0.615701     -0.742534      0.471958      0.324459    -0.0995439    -0.0441655       2.26769       2.97434       3.18606       3.31124       3.12375       2.94631       2.50427       2.21942       1.77483       1.44843       1.05867      0.840182      0.582327      0.408298      0.267231      0.181680      0.115511     0.0644674
  18  12 2580.8839    1.9786  0.8563 11.8834 -0.0056  0.0225   0.0478   0.0595    0.1008   0.0000   435.6143       5.62994       9.33682       4.76577       3.62869      -1.59855      -2.27200      0.316944     -0.815307       2.26087       2.39786     -0.368938     -0.413945     -0.403347      0.123052      0.125290     0.0887138    -0.0605259       2.01496       2.65265       2.71595       2.79767       2.64483       2.52187       2.27368       1.95015       1.60004       1.30633      0.969125      0.712693      0.547367      0.388096      0.257971      0.165964      0.100678     0.0606383
  18  13 2724.7849    2.5976  0.8807 12.2775 -0.0020  0.0223   0.0602   0.0612    0.1106   0.0000   437.0681       3.40311       14.0507       3.44425       1.54568      -2.95780      -3.64048      -1.43526     -0.774724      -1.19165    -0.0175006      -1.54420     -0.402813     -0.709579     -0.106823     -0.135155     0.0595917     0.0361658       1.91263       2.57889       2.66804       2.81984       2.52451       2.50364       2.13373       1.91048       1.56081       1.25197      0.956131      0.743393      0.488695      0.363477      0.240364      0.153866     0.0941404     0.0568942
  18  14 2868.8021    3.2370  0.8367 12.7431  0.0023  0.0215   0.0756   0.0577    0.1105   0.0000   438.9960      0.647543       5.50851       2.46370       2.63912      0.159852      -3.56131      -1.40476      0.806301      0.547328      0.302550      0.355191    -0.0734583     -0.119835      0.202557      0.207810     -0.108375     0.0893222       2.00841       2.61655       2.63463       2.78711       2.55102       2.48150       2.22115       1.93217       1.57816       1.22831      0.941412      0.704156      0.520062      0.379685      0.252797      0.160675     0.0955325     0.0615495
  18  15 3012.2728    3.6688  0.9553 12.9514  0.0008  0.0233   0.0832   0.0628    0.1264   0.0000   439.2519       16.1298       10.6630       8.39585       4.11387      -1.68054       3.55958     -0.483335       1.24992    -0.0601129     -0.251173     -0.243975      0.857510      0.170727      0.185140     -0.365801     0.0542843    0.00893945       2.15538       2.71170       2.82966       2.92672       2.71856       2.66651       2.37650       2.07502       1.71602       1.28228      0.973576      0.751918      0.576711      0.408666      0.279969      0.176873      0.107304     0.0621774
  18  16 3155.0326    3.8259  0.9552 13.4631 -0.0034  0.0247   0.0895   0.0617    0.1050   0.0000   436.0975       11.3692       12.3256       5.63911      -2.91520      -2.85839      -2.35112      -1.33606     -0.612118       1.46589      -2.96703   -0.00225409     -0.355978     0.0182635     0.0759544     -0.343762    0.00530109     0.0808289       2.31674       2.79666       2.91649       3.13381       3.03518       2.80810       2.49050       2.04988       1.74795       1.42006       1.07225      0.820748      0.578836      0.392708      0.275632      0.186566      0.114340     0.0652691
  18  17 3297.4983    3.4061  1.3159 13.2063 -0.0062  0.0308   0.0710   0.0788    0.1079   0.0000   440.7045       16.7136       6.03124       2.58052       1.80175      -5.86541      -5.40395      -2.12768      -2.15662      -3.70334     -0.283749     -0.427625     -0.693817     -0.632455     -0.320234     -0.299920     -0.399108     0.0939101       2.83010       3.69919       4.09427       4.14651       4.04948       3.71059       3.22326       2.62645       2.14688       1.75094       1.27475      0.989664      0.693288      0.487040      0.355857      0.217788      0.135020     0.0844486
  18  18 3440.1337    2.9603  2.2012 12.3224 -0.0025  0.0395   0.0483   0.1042    0.1021   0.0000   444.5207       11.0939       14.2800      -7.56656     0.0515662       8.88554     -0.187382      -2.07912      -2.16008       1.14623      0.942214      0.890135      -1.80718      0.754854      0.385406     -0.264730     -0.299177      0.170059       3.66599       4.75219       4.96577       4.92550       4.65967       4.40094       3.99534       3.50875       2.97071       2.39217       1.79249       1.38384      0.981199      0.669616      0.444408      0.290712      0.178303      0.105488
  18  19 3582.8416    2.4552  3.1686 11.9644 -0.0030  0.0493   0.0357   0.1355    0.0785   0.0000   435.1786       10.6144       10.3876       14.5210      -3.04810      0.350520       3.43719      0.597786      -1.55703     -0.275079       2.41956       1.17878      0.241349      -1.41321    -0.0642342      0.390144     0.0535945   -0.00436159       4.33912       5.64579       5.95658       6.12265       5.99619       5.59401       4.80422       4.14471       3.50443       2.80660       2.14241       1.60211       1.16573      0.809676      0.527501      0.357345      0.222107      0.131854
  18  20 3725.4950    2.0606  4.5317 11.4606 -0.0010  0.0619   0.0249   0.1651    0.0604   0.0000   425.3657       30.5783       7.53601       25.3820       2.42132      -2.88880      -3.85416     -0.640257       3.56921      -1.78386       1.73453      -1.40598       1.63623      -1.45832      -1.89592       1.02078     -0.312522     0.0192878       5.50368       7.04509       7.28860       7.64570       7.20042       6.80020       6.07773       5.38100       4.35555       3.54854       2.68262       2.03674       1.47555       1.04882      0.712004      0.458914      0.274591      0.169775
  18  21 3868.2870    1.7654  6.3642 10.7697 -0.0008  0.0745   0.0177   0.1981    0.0552   0.0000   439.1821       25.6976       7.92211      -4.28487       2.27177      -2.53238       2.61754      -3.52833     -0.397660      -4.26797       5.50823     -0.216062       1.78422      -1.73576      0.496911     -0.119108   -0.00163786     -0.164487       6.43934       8.45021       9.08250       9.08453       8.92743       8.33079       7.52286       6.23100       5.20457       4.12774       3.21318       2.41765       1.76298       1.21041      0.829668      0.539819      0.330816      0.204372
  18  22 4011.0464    1.4006  8.5047 10.7034 -0.0017  0.0962   0.0136   0.2689    0.0418   0.0000   431.5027       28.3671      -3.36177      -25.1804      -2.63348       7.84153      -4.22297       6.86439       8.61002      -8.65197       1.91282      -3.47172       3.98691       2.94275       2.69198      -1.49008      0.716298     -0.392522       8.51375       11.1301       11.5704       12.0659       11.5964       10.9619       9.57746       8.14429       6.93653       5.55272       4.33789       3.21413       2.30506       1.59663       1.06473      0.698005      0.441525      0.267548
  18  23 4154.4155    1.1895 10.9401 10.4901 -0.0013  0.1192   0.0110   0.3365    0.0385   0.0000   425.3461       3.93509       14.5991      0.658207      -6.08743      -13.8398      -1.17316       3.71226      -2.52390      -18.6527    -0.0868373       8.18435      0.274403      -2.83436     -0.103684       1.23946      0.656557     0.0945764       10.4010       13.4872       14.6459       14.7163       14.3046       13.2009       11.8119       10.2554       8.47585       6.89535       5.33813       3.96548       2.85657       1.99293       1.31882      0.859317      0.543035      0.326483
  18  24 4297.1410    1.0061 12.2252 10.4549 -0.0005  0.1397   0.0098   0.4006    0.0353   0.0000   433.7135       1.58033      -17.4063       14.4142      -5.29552      -11.7226      -15.0004      -15.5147      0.990498       10.9593      -9.68680       2.43115      -1.80440     -0.908462      -1.46148       2.37502      0.755329      0.402301       12.0855       15.4787       17.0223       17.2342       16.8109       15.4627       13.9641       11.7678       9.88221       7.89713       6.01289       4.58486       3.34497       2.33694       1.60299       1.03977      0.633734      0.387354
  18  26 4583.2797    0.6222 16.9797 10.2937 -0.0023  0.2520   0.0069   0.6654    0.0274   0.0000   446.5437       19.0921      -13.3620      -21.2117       7.96405       17.3080      -21.1670       17.4885       10.1070      -30.3040       1.65074       4.88291       15.1388       2.07052     0.0273940     -0.367883     -0.862532    -0.0812189       20.9326       27.0939       30.3796       29.6976       29.5084       27.8576       24.2391       21.1261       17.7326       14.0058       11.1584       8.22276       6.15525       4.23773       2.88155       1.92769       1.15287      0.708576
  19   7 1867.2906    0.4223  0.4244 10.0889 -0.0087  0.0187   0.0150   0.0453    0.0495   0.0000   438.6931     -0.509883       17.6911      0.867298      -3.57334       1.67349      0.148028      -1.30177      -1.03411      0.306163      -2.39351     -0.325203     -0.805032    -0.0558654     -0.100329    -0.0860607     0.0565501     0.0452109       1.53161       1.90425       2.03740       2.12714       2.04926       2.01307       1.66441       1.54352       1.25510       1.10020      0.811784      0.641512      0.475876      0.299481      0.230374      0.152430     0.0937586     0.0650607
  19   8 2021.7386    0.5970  0.5214 10.2385 -0.0028  0.0203   0.0186   0.0478    0.0637   0.0000   439.6993      -1.36572       12.2355       6.57332      -4.60096       2.41057    -0.0545042      0.446645      -1.78147       1.84291       1.54965      -1.34409      0.803587     -0.745441      0.581666    -0.0699144  -0.000185775    -0.0255667       1.70390       2.14527       2.20661       2.19767       2.04152       2.19353       1.96623       1.71316       1.44694       1.08403      0.837830      0.669966      0.523906      0.377618      0.284834      0.180328      0.112267     0.0661889
  19   9 2173.7259    0.8841  0.7503 10.4764 -0.0130  0.0227   0.0228   0.0542    0.0901   0.0000   439.8070      -2.98475       15.0520      -1.96356       3.45213      -4.43282       8.02740       1.93850      -1.00229     -0.147021      -1.68157      0.205179     -0.666480     -0.856987     0.0812062    -0.0238318     0.0553237    -0.0286025       2.01879       2.73882       2.74991       2.84942       2.70558       2.61985       2.49304       2.03024       1.68526       1.26050       1.01597      0.753976      0.586755      0.427420      0.284883      0.194304      0.126984     0.0748835
  19  10 2322.3024    1.1838  0.9530 10.9730 -0.0033  0.0256   0.0269   0.0643    0.0959   0.0000   438.6567       3.46647       14.4342      -1.26070      0.344054      -3.22815       3.15142       1.46968      -4.21918       2.41157     -0.474657      -1.48119     -0.514139     -0.336355      0.484219      0.138902    -0.0820175     0.0352542       2.36774       3.24620       3.58197       3.67225       3.40010       3.24380       2.71668       2.29035       1.95610       1.53105       1.16589      0.892642      0.606101      0.454930      0.306695      0.192371      0.130134     0.0810996
  19  11 2468.1721    1.6864  0.9206 11.2742  0.0002  0.0244   0.0375   0.0569    0.1199   0.0000   438.1829       2.80064       16.0909       1.16907      -1.79087      0.259814      -1.12503      -3.10466       1.62080      -1.82587      0.981711      0.439678      -1.06599     -0.154749      0.524234    -0.0110974     -0.202075     -0.162080       2.05381       2.63916       2.85730       2.88141       2.64175       2.65807       2.32144       2.12150       1.72411       1.39474       1.13411      0.803377      0.639768      0.431395      0.299367      0.195878      0.132207     0.0798113
  19  12 2613.1438    2.0412  0.9376 12.1181 -0.0030  0.0251   0.0468   0.0625    0.1021   0.0000   436.6105       3.76494       10.2326       2.49179      -2.22403      -1.51645      -3.77218       1.23250      -1.41941      -1.02847      -1.31623     -0.119962    -0.0713986      -1.08180      0.121278     -0.110449     0.0758869     0.0534605       2.10472       2.73302       2.82658       2.95603       2.71126       2.76555       2.64916       2.09667       1.71950       1.32429       1.03982      0.818274      0.644918      0.465510      0.315330      0.213520      0.142226     0.0860277
  19  13 2757.9936    2.6948  0.7818 12.6719 -0.0024  0.0219   0.0650   0.0535    0.0968   0.0000   441.8416       10.7542       12.2733     -0.540729      -1.09423     -0.107081     0.0878430      -4.00109       1.49747     0.0575687      0.112849      -1.15359     -0.335738      0.198935     -0.161012    -0.0675508     -0.120876     0.0389502       2.07004       2.56472       2.76908       2.80825       2.58919       2.42427       2.14231       1.92754       1.71235       1.37425       1.12119      0.831330      0.584027      0.407375      0.273795      0.173247      0.121738     0.0711658
  19  14 2902.5986    3.2791  0.8436 13.1017 -0.0039  0.0221   0.0763   0.0558    0.0978   0.0000   438.2252       5.85268       16.7060     -0.646418      -3.86553      0.895676       6.16446      -2.65586      0.820225      -1.46863      0.580102     -0.303773     -0.537419     -0.460686      0.215178      0.254315    -0.0362748     -0.101606       1.96528       2.44993       2.63937       2.78157       2.74704       2.57422       2.17085       1.85419       1.57448       1.27448      0.988100      0.766583      0.540426      0.381424      0.258832      0.174654      0.118887     0.0753241
  19  15 3046.6388    3.6579  0.9027 13.4847 -0.0010  0.0250   0.0825   0.0597    0.0954   0.0000   439.1762       6.78247       17.5181       4.86479      -6.77446      -4.36992      0.368461      0.110618     -0.505652      -1.50182      -1.06414     -0.743137     -0.252098     -0.960557     -0.294417     -0.139388     -0.128434     -0.165019       2.42583       3.21642       3.50995       3.56992       3.34204       3.04304       2.72009       2.31953       1.89660       1.55163       1.22844      0.925104      0.639416      0.451150      0.300646      0.183982      0.128992     0.0864346
  19  16 3189.9698    3.7321  1.2496 13.2869 -0.0052  0.0293   0.0768   0.0746    0.1154   0.0000   436.8636       7.95410       9.59122       5.51478       7.31069      -2.04591       2.83773     -0.669406      0.683687       1.18397       1.82938     -0.649245      0.434798     -0.448619    -0.0724659     0.0711892     -0.297172    -0.0683767       2.47832       3.22120       3.26329       3.63630       3.47477       3.19206       2.85547       2.50865       2.05703       1.62858       1.26950      0.953613      0.735081      0.516867      0.364905      0.229074      0.161386     0.0997435
  19  17 3333.1238    3.3084  1.5309 13.1605 -0.0020  0.0333   0.0620   0.0852    0.0860   0.0000   441.1274       18.9607       14.5152       6.96930      -4.26778       2.40395      -3.23211       1.02282       5.53562      -1.37493       1.63565     -0.996825      0.384915      0.611218     -0.117831    -0.0687073      0.346672     -0.206653       3.04773       4.01758       4.13173       3.94322       3.84541       3.56583       3.30051       2.94490       2.61979       2.26433       1.78683       1.36716      0.951544      0.655068      0.408848      0.285046      0.179566      0.115876
  19  18 3476.2980    2.8297  2.3649 12.5136 -0.0036  0.0450   0.0442   0.1077    0.0805   0.0000   436.7755       20.2810       7.95606     -0.970092       5.73220      -3.91534       2.29507      -11.2796     -0.426261       5.62935     -0.145046      -2.17743      0.879404      0.954146      0.146158     0.0830028     0.0595467      0.158696       4.37878       5.37753       5.18595       5.13053       5.21271       5.23763       4.84684       4.30270       3.28920       2.52834       1.97489       1.55148       1.24095      0.955239      0.674863      0.445437      0.274026      0.155691
  19  19 3619.5517    2.4134  3.6943 11.6661 -0.0025  0.0509   0.0304   0.1411    0.0730   0.0000   433.2228       20.3068       21.0586      -2.43007       3.86804      -8.02991      -5.65104      -3.30774       2.02534       2.27491      -1.99325      -2.28567       1.43209     -0.387057       1.31219     -0.476587     -0.851687     -0.162566       4.26556       5.48881       5.85798       6.09033       6.06255       5.46979       5.01129       4.23472       3.64688       2.92238       2.26807       1.77954       1.27537      0.907024      0.631386      0.418728      0.273579      0.172363
  19  20 3762.6785    2.0290  5.0399 11.2217 -0.0013  0.0615   0.0220   0.1684    0.0582   0.0000   443.8098       24.4706       13.6986       8.02046       2.20829      -8.92713      -5.35845      -9.70143      -1.73991      -1.65026      -4.81414      -3.73887       3.19550      0.363038       1.12760     -0.682731     -0.323665     -0.371507       5.18646       6.66483       7.17428       7.45667       7.10912       6.79072       6.09617       5.23700       4.40283       3.55252       2.84805       2.11199       1.58835       1.13812      0.769698      0.522063      0.334005      0.209749
  19  21 3906.0724    1.6895  6.9122 10.8256 -0.0021  0.0773   0.0162   0.2133    0.0484   0.0000   446.4730       18.2938       9.17561       4.45679       11.5754       14.2186      -21.8864      -20.5767     -0.563831       6.32038      -1.76843       4.11910       2.15272      -2.33192      -1.12805     -0.598698      0.764409      0.350744       6.37201       8.24785       8.78799       9.21287       8.99457       8.37330       7.58335       6.50838       5.39366       4.40345       3.52325       2.67958       1.95163       1.40192      0.957625      0.640142      0.424603      0.266619
  19  22 4049.3583    1.3762  8.6950 10.5902 -0.0008  0.0949   0.0125   0.2612    0.0419   0.0000   440.8990       28.4529       39.1797     -0.146267     -0.180279      -3.40399       15.1947      -13.3221       1.22711      -5.30534      -11.2502      -4.44881       2.04020       1.59560      0.433774     -0.385900      0.146915      0.308659       7.67871       10.0648       10.9259       11.0159       10.7521       10.1516       9.28574       7.86711       6.76930       5.40025       4.32342       3.30566       2.40371       1.74555       1.19085      0.803468      0.509405      0.314204
  19  23 4192.6693    1.1354 11.0407 10.4732 -0.0011  0.1201   0.0102   0.3348    0.0372   0.0000   436.6064       26.9247       3.67506       9.96498       12.6661       10.7693      -16.1216       5.79538       11.2474      -3.94310      -10.6192      -2.92224      -2.19986    -0.0823806      -2.49244     0.0520227      0.145200     -0.687744       10.0121       12.9842       14.2051       14.4810       14.1702       13.3115       11.8722       10.2100       8.64585       6.86026       5.54361       4.13724       3.05757       2.23427       1.52720       1.02876      0.656184      0.406499
  19  25 4479.6422    0.7626 15.5853 10.3614 -0.0016  0.2028   0.0072   0.5298    0.0289   0.0000   435.8649      -12.3123       47.0138       66.4641       10.5092      -28.5572      -20.9475      -29.6271      -9.90395      -18.6756       6.12895      -15.0958       1.33982       8.93859       9.30928      -1.80054     -0.891948     -0.689289       15.8934       21.1335       23.0610       23.0570       22.8221       21.3914       19.1799       17.1142       14.5418       11.3924       9.33740       7.00231       5.31369       3.81809       2.59607       1.75917       1.11424      0.683870
  19  26 4622.7388    0.6270 19.0026 10.2322  0.0025  0.2635   0.0063   0.6816    0.0255   0.0000   453.1438      -25.8690      -11.6229      -44.4446       5.13474       6.46851       18.4306       48.1131      -3.13830      -3.22055       23.7286       2.77036       14.3322       3.18984      -3.38307      -4.74833     -0.824073      0.457383       21.0843       27.5169       30.0926       30.6714       29.7602       28.3695       25.2565       22.3213       18.7344       15.1064       12.0304       9.13166       6.84861       5.01452       3.44416       2.32530       1.46016      0.908418
  20   7 1893.8982    0.4320  0.4103 10.1832 -0.0080  0.0218   0.0152   0.0401    0.0475   0.0000   438.3835       1.26078       14.3253       1.47930      -1.87214       4.23936     -0.493851      0.147455       2.86006      0.258405       1.01056    -0.0287855      0.866812      0.298692    -0.0696072      0.145408      0.173445     0.0971405       2.01825       2.62057       3.06633       3.38538       2.98766       2.72240       2.60299       2.06599       1.64587       1.28442       1.01394      0.675055      0.514122      0.399301      0.283189      0.178177      0.121503     0.0703416
  20   8 2050.0734    0.6804  0.5246 10.3728 -0.0051  0.0178   0.0200   0.0459    0.0603   0.0000   435.9657      -1.41869       17.4875      -1.85260      -1.52556     -0.880046      0.635912      0.913586      -1.18576       1.31526     -0.239761      0.450939      0.592449      0.931519     0.0235271     -0.200026     -0.189937     0.0677912       1.48595       1.98457       2.09317       2.19161       2.12185       2.05345       1.79093       1.57053       1.26701       1.01808      0.849137      0.614644      0.482980      0.335548      0.247367      0.165549      0.114545     0.0680778
  20   9 2203.1970    0.9288  0.7002 10.6119 -0.0006  0.0210   0.0238   0.0513    0.0811   0.0000   437.5124     -0.111016       15.1038       1.44654       2.06796      0.106123      -1.65966      0.175362       1.78039      -1.55072     -0.565287     -0.417119     -0.456163     0.0176798      0.700367     0.0433072     0.0518284     0.0104069       1.83834       2.42322       2.60947       2.70002       2.56866       2.51464       2.37139       1.92749       1.54579       1.21902      0.879154      0.700594      0.566996      0.425337      0.320805      0.226209      0.157022     0.0981522
  20  10 2352.4285    1.2480  0.7673 11.2434 -0.0029  0.0223   0.0296   0.0506    0.0782   0.0000   440.1282       4.83272       11.7839      -3.69675     -0.933571     -0.386112       3.80872     -0.739231       1.66237      -1.72376      -2.10099      0.262644      0.159526      0.251898      0.554299     -0.484902    -0.0165065    -0.0574932       1.72598       2.18356       2.34498       2.59416       2.41143       2.23825       2.15663       1.90227       1.44564       1.30081      0.997330      0.758016      0.564954      0.434434      0.307364      0.218845      0.136695     0.0896252
  20  11 2498.9809    1.7002  0.9068 11.6721 -0.0005  0.0232   0.0378   0.0589    0.1014   0.0000   440.1974      0.253157       14.8537       3.18705     -0.838173       4.19315       1.22146     -0.241025     -0.455972      0.498792     -0.106873     -0.138145     -0.363017     0.0599653      0.107365     -0.352505     0.0584979     0.0448206       1.97757       2.43314       2.60846       2.76249       2.51287       2.38116       2.30378       2.05831       1.64645       1.40744       1.13842      0.826768      0.645743      0.478844      0.340622      0.214929      0.146734      0.100150
  20  12 2644.9332    2.2071  0.9592 12.0933 -0.0003  0.0244   0.0483   0.0624    0.1050   0.0000   441.3905       4.09091       16.8847      0.400312      -5.92374      -4.94730      -2.24444     -0.393911       1.91149     -0.309044       1.61546     -0.375973     -0.668935     -0.372053      0.278031     0.0826505     0.0662626    0.00437616       2.27436       2.97599       3.28504       3.54280       3.48923       3.09061       2.59448       2.32094       1.86435       1.48218       1.13814      0.878116      0.640138      0.449016      0.310583      0.212223      0.141384     0.0930022
  20  13 2790.7679    2.7694  0.8420 12.7022 -0.0007  0.0248   0.0630   0.0539    0.0948   0.0000   438.4956       4.27622       18.1781      -1.81290      -3.29035       3.33381      -1.78883      -1.60691      0.985412      0.479220      0.987493     -0.260320      0.735439      0.731267      0.229234      0.102892     -0.115338    -0.0516003       2.19019       3.05609       2.98513       2.98333       2.57166       2.56731       2.28578       2.25965       1.98316       1.78151       1.47894       1.12654      0.812306      0.545068      0.356262      0.228531      0.147096     0.0949874
  20  14 2936.0518    3.5115  0.7374 13.1323 -0.0022  0.0203   0.0871   0.0489    0.0922   0.0000   442.6761       13.2591       12.0289       1.76871     -0.660575      -3.53216      -1.08308     -0.647497     -0.493389     -0.500772       1.57161     -0.571082     -0.395576     -0.332885      0.740891    -0.0607751     0.0366733     -0.172113       1.74835       2.26732       2.27150       2.36647       2.20358       2.06711       1.90558       1.74885       1.55887       1.36153       1.12822      0.886791      0.616823      0.447420      0.291129      0.193557      0.126970     0.0857022
  20  15 3080.5858    3.9137  0.8409 13.3293 -0.0005  0.0214   0.0879   0.0525    0.0966   0.0000   439.8121       6.45771       19.0080       2.92827      -4.39567      0.856991      -2.75031     -0.908872      0.652184      -1.16288      0.657170      -1.46469       1.37028      0.635279      0.151223     -0.344000     0.0673258      0.214355       1.82028       2.40303       2.50926       2.64856       2.55718       2.38295       2.10870       1.86952       1.64894       1.28302       1.02603      0.764156      0.622189      0.421862      0.296260      0.197948      0.135033     0.0877532
  20  16 3224.5861    3.7308  1.2017 13.2922  0.0002  0.0275   0.0736   0.0736    0.1101   0.0000   438.1781       10.7849       15.1308       4.78685      -1.09529       1.87052      0.452761      -1.42047       1.79612      -2.20674     -0.892941     -0.834491     -0.149839      0.221521      0.207694    -0.0813957      0.152317     0.0349710       2.19324       2.85701       3.24649       3.25902       3.27975       3.06657       2.71079       2.22874       1.93793       1.58311       1.24158      0.947986      0.679766      0.525958      0.356479      0.253001      0.165807      0.101243
  20  17 3368.2328    3.2182  1.7078 13.0290 -0.0029  0.0337   0.0551   0.0906    0.0787   0.0000   441.8075       7.29579       11.0145       3.74088       2.49230      -3.58855       2.70019      -4.13678      -3.49648      -2.87294     -0.739973      -2.28855     -0.621846      0.462061     -0.373661     -0.432343     0.0246179     0.0263170       2.72329       3.42964       3.62387       3.99955       3.85572       3.50612       3.23306       2.75419       2.44858       1.95915       1.57081       1.24047      0.870098      0.665666      0.457388      0.311732      0.208818      0.132808
  20  18 3512.0151    2.7182  2.6311 12.3518 -0.0012  0.0418   0.0381   0.1127    0.0660   0.0000   436.3991       16.3529       11.4129      -7.64832      -3.49058       1.32851       3.75911      -4.97417      -4.86461     -0.783373      -2.48971     -0.111971      -1.26670      -1.37039      0.659232      0.219515     -0.465896    -0.0543326       3.45899       4.37608       4.74777       4.77229       4.76877       4.46476       4.10219       3.65762       3.02908       2.43188       1.93454       1.48928       1.14937      0.846057      0.616250      0.414071      0.278890      0.176692
  20  19 3655.7275    2.2845  3.5611 11.8236 -0.0016  0.0506   0.0290   0.1372    0.0618   0.0000   440.3244       8.97326       2.19512       3.45767       4.41949       11.1966       1.20618      -11.3660       3.43080      -1.02133       2.05158     -0.910569     0.0712548     0.0884226      0.971831      0.472558   -0.00799154     -0.371851       4.11109       5.13774       5.57973       6.00652       5.79379       5.32379       4.85137       4.20150       3.72282       3.01624       2.30835       1.85919       1.35862       1.00600      0.708593      0.475403      0.316981      0.204409
  20  20 3799.4582    1.9153  5.5418 11.1064 -0.0010  0.0651   0.0196   0.1770    0.0527   0.0000   444.8406       11.0961       9.95102       24.4004      -4.58638      -1.51061       6.06269       6.98789      -8.22682      -4.10558    -0.0454691      -1.66162      -2.29571     -0.515498      0.795487     -0.562079      0.207632     0.0981370       5.21930       6.82239       7.26497       7.67735       7.47312       6.92064       6.26800       5.55875       4.71604       3.87346       3.09701       2.39961       1.81683       1.26029      0.918628      0.617855      0.403644      0.263425
  20  21 3943.3018    1.5960  7.5308 10.6866 -0.0020  0.0819   0.0142   0.2175    0.0443   0.0000   442.2317       20.9742       8.59153       10.1792       11.9246     -0.236651       5.58609      -9.05913       7.97920       6.06359      -11.8951     -0.196528       2.43585      -2.11600     -0.440196      0.164120     0.0554352      0.207231       6.25499       8.24513       8.88750       9.25286       9.10154       8.34132       7.71602       6.76315       5.82650       4.79942       3.86553       2.94474       2.25756       1.59914       1.15637      0.767354      0.504750      0.329233
  20  22 4086.8087    1.3249  9.0914 10.5282  0.0001  0.0953   0.0114   0.2624    0.0384   0.0000   443.2397       18.9016       22.4921       8.80233      -15.2175       8.75556      -15.7650      0.264631       17.7398      -8.74393      -7.18701       7.20487      -7.52876      -1.35432     -0.987372      -1.43015     -0.511665      0.387933       7.61505       9.76429       10.3761       10.9645       10.6823       10.1007       9.05673       8.11488       6.86724       5.67566       4.46238       3.49954       2.64439       1.92802       1.36222      0.912793      0.621988      0.397777
  20  23 4230.4998    1.0895 11.9177 10.4479  0.0006  0.1291   0.0094   0.3558    0.0341   0.0000   431.9405       10.4716       21.5670      -8.14502      -6.80106      -15.0310      -25.0866       11.0272       22.0271      -23.7099     -0.787385       1.56579       1.99411     -0.165108      0.858665     -0.555442      0.679844      0.290773       9.90588       13.0388       13.9910       14.8341       14.3315       13.6049       12.2584       10.7978       9.20275       7.50148       6.03336       4.58488       3.54047       2.57683       1.84385       1.24123      0.818107      0.529203
  20  25 4518.1547    0.7176 15.7068 10.3014 -0.0008  0.2030   0.0069   0.5346    0.0277   0.0000   409.0555       10.7520       23.5033       22.0285      -7.78815      -9.00201      0.383386      -21.6526       9.60928      -2.07719      -3.40240       7.88828     -0.857743      -4.36245      -4.35128      -2.78863      0.907587      0.502071       15.2062       20.3011       22.3762       22.9201       22.6660       21.1204       19.1665       16.8534       14.4529       11.7318       9.63605       7.38031       5.55287       4.04123       2.91973       1.95484       1.26731      0.819882
  21   7 1919.7712    0.5014  0.4891 10.1138  0.0013  0.0218   0.0151   0.0455    0.0519   0.0000   439.8245      -1.32261       15.3716       1.94970      -3.00644       3.76795      -5.07534       1.01727     -0.483696       1.33875       1.92482     -0.720948      0.690671     -0.748452      0.146349      0.213491     0.0231598   -0.00445028       2.14858       2.64502       2.58690       2.67711       2.88852       2.99076       2.64459       2.04091       1.57659       1.29172       1.10492      0.846152      0.604426      0.441664      0.338604      0.245397      0.158768      0.108012
  21   8 2077.7212    0.7173  0.6713 10.2418 -0.0002  0.0229   0.0174   0.0466    0.0675   0.0000   438.7165       1.59311       19.1056      -1.45284      -3.21299      0.130738      -1.62688       1.10939       1.00163      0.754872     -0.492071      0.174303     -0.425163     0.0262672     0.0109370     0.0515727    -0.0279593     0.0524149       2.13752       2.84332       2.96130       2.64332       2.18422       1.96659       1.94719       2.00945       2.03879       1.80985       1.54012       1.21045      0.863200      0.603964      0.399012      0.249448      0.167793     0.0992894
  21   9 2231.9085    0.9844  0.6916 10.7530 -0.0031  0.0222   0.0251   0.0483    0.0810   0.0000   438.0823       3.10347       15.5526       3.30934      -4.58411      -2.52468      -2.83862      0.191587       2.28389       2.02606     -0.772152      -1.04776      -1.02646     0.0999829    0.00937417      0.392085     0.0385848     -0.134472       1.95069       2.64070       2.85842       2.83101       2.51069       2.34757       2.10137       1.92662       1.82614       1.63695       1.33295       1.03470      0.767610      0.550020      0.346367      0.235388      0.156260     0.0978403
  21  10 2381.9744    1.3598  0.8039 11.4577 -0.0033  0.0221   0.0321   0.0542    0.0781   0.0000   439.7419      -1.82601       14.3681      -1.19888      0.396948      -2.26427      -1.02789       1.64315     -0.231507    -0.0954477     -0.935521      0.252287     -0.860537    -0.0260327    -0.0672229      0.207434      0.239638    -0.0676273       1.75567       2.41282       2.42817       2.79054       2.59161       2.63280       2.14535       1.90693       1.54874       1.35862       1.01033      0.813189      0.590103      0.451996      0.313910      0.218288      0.159047      0.100988
  21  11 2529.3755    1.8764  0.8724 11.6696 -0.0051  0.0223   0.0419   0.0538    0.1011   0.0000   437.3049       2.14204       12.4304     -0.118944      -2.51298       6.09097       2.83883      -1.88124     -0.329432    -0.0809928      -2.19682      -1.07002     -0.266427     0.0189031      0.437896    -0.0508237     -0.551859     -0.118630       2.00929       2.63221       3.00592       3.12284       3.00110       2.88916       2.57933       2.16656       1.77097       1.40618       1.06827      0.823405      0.625884      0.464641      0.339389      0.234333      0.167648      0.103874
  21  12 2676.2151    2.3204  0.9450 12.2805 -0.0015  0.0237   0.0492   0.0574    0.1011   0.0000   437.3488       3.55513       11.2502       3.22349      -5.08258      -1.07189      -3.57569       1.84317     -0.349113      -2.50083     -0.714372      0.154348     -0.314326     -0.715288     -0.257866    -0.0771245     0.0296181    0.00251870       1.86989       2.49526       2.70871       2.71835       2.62794       2.35908       2.29690       1.97577       1.79795       1.45480       1.23027      0.961390      0.718367      0.536231      0.370930      0.234893      0.169766      0.109925
  21  13 2823.0632    2.9288  0.9659 12.7152 -0.0023  0.0233   0.0622   0.0605    0.1025   0.0000   442.2936       1.74812       15.4584      0.802404       2.71905      -6.85132      0.317691     0.0818623     -0.983144      0.687449       1.98695      -1.63708      -1.42779     -0.171825      0.425180     -0.238492    -0.0164498     0.0716581       1.70245       2.22548       2.42635       2.47930       2.36782       2.28978       2.02538       1.88900       1.72895       1.30152       1.16346      0.871138      0.657151      0.486229      0.369998      0.258621      0.170813      0.101523
  21  14 2968.9932    3.5397  0.9141 13.0284 -0.0026  0.0222   0.0751   0.0529    0.1027   0.0000   437.1782       8.84667       13.3283       7.29149       2.14115       5.21864     0.0951035      -1.29021       4.28609      -1.41351       3.32190     -0.986106     -0.105324     -0.107570      0.578952     -0.187483      0.259551      0.108072       1.80637       2.29471       2.33847       2.45940       2.47516       2.32249       2.13062       1.95946       1.69161       1.32405       1.02310      0.828046      0.657956      0.501293      0.351328      0.244110      0.165493      0.114639
  21  15 3114.0953    3.8459  0.9397 13.4311 -0.0015  0.0237   0.0821   0.0596    0.0979   0.0000   443.2982       13.2061       11.7381       1.58746     -0.762634      0.651994      -2.21106      -4.14260      -1.10099     -0.639050     -0.137180     -0.260802      0.438397     -0.463869     -0.346882      0.511081      0.137578     0.0683109       1.98478       2.46851       2.56086       2.42708       2.57414       2.54656       2.44359       2.18934       1.69938       1.32571       1.06886      0.837376      0.710247      0.526714      0.379983      0.264214      0.172084      0.115030
  21  16 3258.6525    3.5973  1.3839 13.0584 -0.0074  0.0289   0.0649   0.0721    0.1002   0.0000   444.5173       10.0553       12.6943       4.65255       7.08827       2.51169      -2.25657      -4.80879       3.63107    -0.0835879       2.03453      0.486923      0.492932     -0.538564      0.589482     -0.170715      0.601945      0.229019       2.28636       2.81467       3.02650       3.20467       3.35328       3.03820       2.68469       2.36944       2.12403       1.68085       1.37534       1.06593      0.808853      0.590879      0.445294      0.310222      0.207098      0.134573
  21  17 3402.9844    3.1679  2.0567 12.7210 -0.0035  0.0365   0.0469   0.0885    0.0698   0.0000   441.4857       7.62538       11.0916       1.73728      -7.47627     -0.539148      -1.46199      0.994348      -1.83787      -1.23740       1.96079      -2.58317      0.837264     -0.837125     -0.353896      0.499738     -0.157566      0.105952       2.68922       3.58134       3.84039       4.04112       3.91209       3.78557       3.48498       2.99254       2.55808       2.14935       1.68841       1.31837       1.03627      0.767129      0.537440      0.398504      0.258638      0.171666
  21  18 3547.3085    2.5751  3.1570 12.1206 -0.0016  0.0455   0.0323   0.1216    0.0558   0.0000   435.9363       19.8942       13.6227       8.09734      -8.94240     -0.513255       1.99116      -10.0920       3.45730      0.689855       3.94664     -0.287373     -0.776197      -1.05147     0.0375091      0.395798     -0.898292     0.0517555       3.51423       4.54057       4.83523       5.18534       4.81400       4.75779       4.22781       3.85059       3.33159       2.70145       2.22678       1.71688       1.30660      0.996923      0.699846      0.493680      0.332331      0.216240
  21  19 3691.7597    2.1991  4.1028 11.5976 -0.0018  0.0533   0.0248   0.1402    0.0550   0.0000   444.4241       14.6368       21.6213       5.69214     -0.227919     -0.297847      -3.67620      -9.49740      -3.24933      -7.32290      -1.48759       3.69596      -1.06564     -0.457703      0.821942    -0.0644871     -0.341109     0.0744857       4.06207       5.16423       5.77576       5.96462       5.85297       5.53228       5.04367       4.43058       3.89274       3.10290       2.58094       2.01281       1.53813       1.12807      0.821765      0.565091      0.383553      0.252398
  21  20 3835.8472    1.8065  5.8216 11.1247 -0.0010  0.0669   0.0180   0.1818    0.0473   0.0000   440.8216       12.6057       13.7577     -0.250828       17.6116      -6.10490      -5.39898       9.35927       2.22758    -0.0490732       3.28346     -0.563572      0.431338      0.617217     -0.561403     -0.145786      0.118538     -0.109059       5.17885       6.71109       7.14284       7.36771       7.22075       6.75170       6.28869       5.66514       4.85180       4.14626       3.36770       2.67313       2.01123       1.47184       1.05611      0.737230      0.475838      0.325125
  21  21 3980.1075    1.5044  7.9429 10.7600 -0.0000  0.0834   0.0133   0.2301    0.0399   0.0000   436.8697       11.3041       9.47297      -1.03541       11.5836       2.15925       9.88966      -4.28952      -1.26787       5.97976      -5.31205      -3.94408      -1.31095      0.590776     -0.534151      0.785359     -0.507491     0.0268631       6.42566       8.03225       8.82997       9.14665       9.08736       8.52108       7.84661       6.85517       6.03964       5.06901       4.00761       3.14992       2.41160       1.83362       1.29435      0.916066      0.616909      0.407534
  21  22 4124.2171    1.2372 10.0248 10.5784 -0.0012  0.1050   0.0106   0.2900    0.0349   0.0000   428.0107       33.1503       13.1414      -5.94023      -11.7701       7.43195      -4.87065      -8.52406      -5.76984     -0.216466      -7.55057      -2.73893      -2.32385      -3.78678     0.0695435      0.521401     -0.735578     -0.732742       7.89366       10.2859       11.1048       11.4846       11.5114       10.9192       9.85791       8.69140       7.54156       6.30006       5.17905       3.95865       3.05879       2.26515       1.63600       1.15655      0.760082      0.511754
  21  24 4412.7184    0.8315 15.0938 10.3914 -0.0002  0.1728   0.0071   0.4760    0.0282   0.0000   453.2559       12.5700       21.8426       40.5659       44.2529      -12.3115      -13.9859      -23.0913    -0.0230111      0.210888       4.20373      -3.16107       5.06391       4.22251       1.89544      0.734132      -1.38643     -0.347425       12.7049       16.4482       17.9517       18.6951       18.5082       17.5278       16.2233       14.1902       12.2079       10.1854       8.24728       6.64029       5.03322       3.73039       2.69334       1.86814       1.27383      0.847693
  22   6 1781.5543    0.3770  0.3109 10.1213 -0.0006  0.0171   0.0139   0.0346    0.0391   0.0000   441.3378      -1.80565       13.5339       3.30680      -2.88346      -1.91005      -1.83061      0.470656     0.0146286      0.686550    0.00248007      0.167530     -0.283633      0.111941    0.00564147     -0.306879     0.0921567    -0.0172318       1.54660       2.15114       2.54794       2.67465       2.66750       2.45291       2.22630       1.80084       1.44950       1.14956      0.851817      0.598991      0.469802      0.370340      0.247337      0.186068      0.133999     0.0918062
  22   7 1945.0418    0.5552  0.5029 10.1751 -0.0032  0.0174   0.0162   0.0447    0.0528   0.0000   439.6507     -0.900779       16.2309       4.23384      -4.20326    -0.0416700      0.182475     -0.482553      -1.14277     -0.396054       1.05799     0.0650577      0.248880     0.0584266      0.425164      0.154949     -0.241831      0.117080       1.23541       1.51115       1.79203       1.84789       1.76200       1.64816       1.61127       1.37639       1.23741      0.984387      0.867584      0.713243      0.537004      0.402936      0.268260      0.202743      0.137106     0.0939971
  22   8 2104.7806    0.7565  0.6565 10.3139 -0.0018  0.0210   0.0187   0.0462    0.0714   0.0000   439.9009      -2.75565       16.7070    -0.0724371      0.796926       3.88534      0.397016     -0.431192      -1.71200     -0.582096      0.359456      0.101647     -0.609839      0.199059      0.190446      0.416438    -0.0266193    -0.0897424       1.64835       2.22031       2.25880       2.44424       2.53934       2.27418       2.05079       1.70172       1.57695       1.30813       1.06282      0.826674      0.629788      0.469522      0.332901      0.235319      0.157247      0.104287
  22   9 2260.0294    1.0421  0.7861 10.9377 -0.0008  0.0213   0.0240   0.0542    0.0749   0.0000   438.9651      -2.54827       14.0461     -0.131271      -3.76755       5.46540       1.22861      -1.01883      -1.16301      0.177704      0.593843     0.0583178      0.891227      0.348561      0.165593     -0.355263     -0.418209    -0.0193651       1.49205       1.89208       1.99487       2.20490       2.03252       2.05287       1.83873       1.72054       1.46880       1.19749      0.943816      0.784282      0.598742      0.462587      0.331981      0.249459      0.178380      0.123860
  22  10 2410.8269    1.5000  0.9179 11.0348 -0.0034  0.0218   0.0316   0.0550    0.1100   0.0000   436.5793      0.243748       18.0464       1.95818       2.85872       3.30456      -2.49764     -0.165485      -1.63919      -1.44354      -2.31677     -0.898813     -0.119397      0.343049      0.527940     0.0875785     0.0740392      0.319215       1.63501       2.15085       2.30225       2.32818       2.28525       2.14526       1.95794       1.79261       1.61133       1.37341       1.11941      0.884740      0.717598      0.501518      0.373453      0.248399      0.172759      0.118239
  22  11 2559.2470    1.9111  1.0028 11.7555  0.0006  0.0232   0.0386   0.0587    0.1009   0.0000   440.7551       2.84763       13.1365       9.14378       3.03556     -0.438136      0.256161     -0.241449       4.15309      0.173916     -0.751311     -0.895584      0.160992     -0.186420     -0.217117     -0.527176     -0.178868      0.145099       1.72625       2.31727       2.45840       2.73253       2.61701       2.44834       2.17159       1.95748       1.73498       1.40707       1.18171      0.901030      0.692856      0.525963      0.378587      0.263419      0.176685      0.117573
  22  12 2707.1581    2.5101  0.8483 12.5322  0.0009  0.0217   0.0553   0.0556    0.0926   0.0000   443.8486       4.09852       11.5500       2.08407      0.521426     0.0492712      -1.19992       2.79819     -0.141483      -2.12208      0.734183      0.245739     0.0236864     -0.445228     -0.379296      0.263421      0.176351    -0.0783344       1.70655       2.25723       2.28750       2.27811       2.18465       2.01038       2.02034       1.84644       1.71509       1.36363       1.14250      0.934725      0.714999      0.541543      0.386146      0.263558      0.179862      0.126774
  22  13 2854.8535    3.2675  0.7730 12.9210 -0.0032  0.0198   0.0730   0.0469    0.0887   0.0000   437.8326       3.95776       15.4269      0.894248      0.764583     0.0249428      -3.34230     0.0209160       5.04511      -1.09320       2.12432    0.00306069      0.681999      0.167089      0.122540     -0.156109     -0.115464     -0.133730       1.51512       2.04198       2.12051       2.14734       1.98647       1.89986       1.81355       1.62842       1.55496       1.24026       1.11310      0.858046      0.661222      0.494891      0.334463      0.237696      0.160627      0.112875
  22  14 3001.4824    3.5628  0.9142 13.3025 -0.0009  0.0220   0.0760   0.0564    0.0939   0.0000   439.2633       9.35864       17.8580       1.23826      -5.14360       1.54595       4.13123     -0.165550       1.62212     -0.284769      -2.38328      -1.30359    -0.0299332     -0.215189      0.481863     -0.547521    -0.0867611     0.0685984       1.77696       2.31786       2.52823       2.52956       2.39284       2.34974       2.12066       1.94444       1.68253       1.42521       1.17975      0.895664      0.705253      0.525902      0.372817      0.275295      0.181431      0.120375
  22  15 3147.1458    3.8099  1.0098 13.4679 -0.0024  0.0249   0.0778   0.0579    0.0996   0.0000   439.1166       9.63587       12.0750       1.18836      0.268480       4.80611      -5.02616     -0.668378     -0.392995     0.0320573      -1.45239      0.852022      0.854378    -0.0530500     -0.200853    -0.0949147      0.278521      0.140564       1.91739       2.41281       2.63310       2.68122       2.71574       2.62892       2.31020       2.14237       1.83149       1.49273       1.22353      0.923826      0.748137      0.561792      0.419329      0.300260      0.208870      0.142717
  22  16 3292.3624    3.6351  1.4577 13.0160 -0.0061  0.0277   0.0606   0.0760    0.0856   0.0000   439.0444       5.28680       15.6047       4.46367      -2.45772      -1.08504      -1.89257       3.07956       4.96204      -1.47403      -1.84433      0.229080      0.673626      0.229913      0.189954     -0.171267     0.0830296   -0.00417632       2.01111       2.56851       2.84447       2.91114       2.94271       2.73599       2.42884       2.28874       1.96333       1.67030       1.40034       1.05224      0.845381      0.632173      0.451436      0.328176      0.222492      0.147167
  22  17 3437.4032    2.9826  2.1049 12.6387 -0.0017  0.0366   0.0432   0.0933    0.0664   0.0000   434.7893       15.9123       5.66022       11.1051      0.134651       1.24021      0.952734       3.98354       1.79477     0.0312521       3.37550     -0.180124      -1.51270      0.621460     -0.768825    -0.0705996    -0.0376599      0.278972       2.66222       3.60260       3.82400       3.96911       3.72245       3.55235       3.30412       2.94459       2.69464       2.30432       1.91091       1.50451       1.15111      0.883265      0.594949      0.447891      0.294083      0.193725
  22  18 3582.2947    2.4926  3.1232 12.0768 -0.0001  0.0440   0.0303   0.1180    0.0523   0.0000   443.8770       18.0322       16.2829       8.05994       7.21381       4.50497      -4.58066       4.17791       3.58412      -3.85578       2.43866      -2.72393     -0.293968       1.41797       1.11280      0.135993     -0.717746     -0.173228       3.32055       4.22322       4.52766       4.72439       4.62372       4.34409       4.08286       3.56105       3.22895       2.81997       2.20927       1.82496       1.39630       1.06835      0.741482      0.524691      0.364242      0.246125
  22  19 3727.2074    2.0775  4.4438 11.5318 -0.0018  0.0546   0.0225   0.1486    0.0492   0.0000   450.5858       15.7927       14.6813       15.3441      -9.61204      -6.65931      -3.11226      -6.61616     -0.187418       2.43182      -2.77403       1.31245      0.132256      -2.55163      0.265177      0.362092     -0.730802      0.541044       4.05186       5.20939       5.69578       6.02894       5.80897       5.61784       5.21672       4.51274       3.95114       3.33614       2.72774       2.15928       1.66419       1.25652      0.921357      0.649461      0.449878      0.305931
  22  20 3871.8684    1.7309  6.4280 10.9513 -0.0005  0.0699   0.0158   0.1849    0.0436   0.0000   434.9166       20.5906       11.0712      -2.61593       4.59133      -7.75111       11.6026      -6.73605       3.62442       3.46505      -1.35318      -1.36482      -4.39625      -2.55581      0.937853      -1.00324      0.158309    -0.0423689       5.06885       6.64914       7.02193       7.41827       7.33464       7.03894       6.48768       5.89110       5.01065       4.18783       3.45593       2.81579       2.11677       1.60915       1.18718      0.845877      0.591242      0.394809
  22  21 4016.4681    1.4377  8.3224 10.7286 -0.0007  0.0860   0.0123   0.2376    0.0372   0.0000   439.5652       13.7367       28.1044       10.1076       4.02927       7.11090       6.05922       1.57884       10.0862      0.670486       6.82930       6.45425       3.44513       2.13615       1.13068       1.90305     -0.741987     -0.664264       6.24753       8.08113       8.80111       9.38400       9.20171       8.77445       8.03297       7.18691       6.19525       5.18740       4.23145       3.35313       2.59376       1.97631       1.43664       1.03979      0.716692      0.478219
  22  22 4161.2027    1.1925 11.2560 10.5101 -0.0004  0.1143   0.0097   0.3109    0.0337   0.0000   442.2081       1.43695       5.70198       24.9515       21.7064      -4.84638       8.35698      -1.41709       3.45329      -20.2958       4.41618      0.698713       5.36239     -0.517582      0.333934      -2.15239      0.799538     0.0894568       8.17602       10.6696       11.8616       12.2246       12.2780       11.5352       10.5601       9.56800       8.18630       6.90301       5.64452       4.50482       3.47422       2.65051       1.90084       1.36597      0.932322      0.629321
  22  23 4306.1332    0.9760 13.1493 10.4671 -0.0019  0.1410   0.0080   0.3975    0.0298   0.0000   436.7350       15.3699       21.3107       2.65227       20.7217       23.7374      -24.4265      -21.9356       10.2689       7.95701      -1.18652      -5.33640      -4.78108      0.935248      -3.83300     -0.309422       1.16787       1.04022       10.0414       13.0721       14.2400       14.7832       14.6438       14.0396       12.9396       11.6484       10.0452       8.53158       6.95819       5.63845       4.39256       3.27277       2.40846       1.70282       1.15763      0.808581
  22  24 4450.7597    0.7764 15.2048 10.3965  0.0014  0.1823   0.0068   0.4970    0.0268   0.0000   450.3479      -2.88648       14.9390       45.9556      -3.72291      -24.7933     -0.150417      -11.7531       5.71184      -14.5930      -5.60948       6.57994      0.899366      -3.29398       5.83856      0.793629     -0.259771     -0.168683       12.5403       16.5507       18.4800       19.1793       19.1897       18.1813       16.6367       14.8986       12.8419       10.8409       8.93627       7.06677       5.56785       4.14313       3.10748       2.16050       1.47511       1.00584
  22  25 4595.1371    0.6662 18.2864 10.1768  0.0038  0.2271   0.0057   0.5835    0.0246   0.0000   447.8543       17.6125       55.6752       48.9012      -14.2436      -28.9768       10.9825      -26.6900      -8.95501      -16.6226       4.13225       11.4987       16.8743      -8.47730      -1.68062     -0.931238       1.58077      0.189319       15.7845       20.8991       22.9067       23.5272       23.4688       22.1671       20.9138       18.4783       16.0958       13.7532       11.2529       9.04299       7.03024       5.36387       3.82693       2.76855       1.88674       1.28243
  23   7 1969.6135    0.5780  0.4780 10.1858 -0.0039  0.0154   0.0166   0.0394    0.0531   0.0000   440.1796      0.600881       14.1373       2.03232      -2.27924      -3.27409       2.35381     -0.839113      -1.98629     -0.144058     -0.404248      0.768337     -0.213516      0.248784      0.343400     0.0471665    -0.0738378     0.0949773       1.14945       1.46412       1.60767       1.74170       1.67260       1.62046       1.50677       1.32312       1.16893      0.955392      0.747154      0.601054      0.500943      0.388178      0.275407      0.186870      0.138998     0.0950600
  23   8 2131.1351    0.8127  0.6346 10.5824 -0.0050  0.0187   0.0205   0.0474    0.0642   0.0000   438.0699       2.61918       19.1111      0.727675      -8.11109      0.356802       1.89306       1.30818       3.03400      0.901522     -0.200837      0.918879     -0.467009     -0.451676     -0.485187    0.00237216      0.145133      0.239314       1.40543       1.72049       1.77795       1.87607       1.92744       1.94449       1.76196       1.51836       1.31135       1.05576      0.918196      0.782451      0.632537      0.447692      0.308952      0.233149      0.167964      0.120119
  23   9 2287.4377    1.1529  0.7533 11.0860 -0.0029  0.0196   0.0263   0.0506    0.0741   0.0000   437.5227       2.84567       17.3809      0.521606     -0.165975      -2.91504       2.93907      0.287222     0.0390717       1.22725       1.32884     -0.800195    -0.0601310     -0.805114     -0.620992     0.0427188     0.0517422     0.0732587       1.47956       1.90497       1.99574       2.22289       2.27591       1.97436       1.87279       1.64937       1.49032       1.22834      0.944118      0.806956      0.613121      0.492143      0.339340      0.247292      0.176021      0.122815
  23  10 2439.2067    1.5781  1.0017 11.2769  0.0003  0.0221   0.0313   0.0599    0.1023   0.0000   440.9015       1.22720       13.1543    -0.0769055     0.0601926     -0.165285      -2.27984       1.46204       2.11954      -1.89568      0.582768      0.121867      0.359621    0.00477602      0.246748      0.393324      0.193021     -0.201061       1.55305       1.97238       2.04446       2.26319       2.20885       2.12051       1.92255       1.75481       1.50129       1.34912       1.11395      0.895949      0.696600      0.532620      0.393480      0.275366      0.188758      0.134833
  23  11 2588.6950    1.9784  0.9906 11.9939 -0.0019  0.0230   0.0395   0.0563    0.0883   0.0000   438.0323       2.89095       13.5778      -1.43998      -2.69121      -3.08576       1.07863       1.29005      0.465951      -3.20103       1.01303     0.0180648      0.769671     -0.317565     -0.675642     -0.356878     -0.269064     -0.143311       1.65892       2.14807       2.39347       2.53237       2.49110       2.42354       2.24656       1.90162       1.68544       1.32494       1.13236      0.909659      0.696269      0.520934      0.398314      0.284641      0.198624      0.140867
  23  12 2737.6627    2.5943  1.0078 12.3047 -0.0020  0.0216   0.0509   0.0604    0.0987   0.0000   439.9552       5.64406       18.1600       1.90145     -0.165707       1.19234      -2.06223      -1.26253      0.395110      0.665080     -0.866507    -0.0945617      -1.60236     -0.554082     -0.513213    -0.0240008     0.0285887     -0.229149       1.54109       1.97940       2.26530       2.28276       2.32053       2.21299       1.99928       1.80393       1.54401       1.27483       1.10974      0.850903      0.683812      0.507046      0.377451      0.271451      0.195480      0.128714
  23  13 2886.1777    3.2235  0.9349 12.7453 -0.0031  0.0210   0.0646   0.0535    0.1081   0.0000   440.8777       7.28084       14.0216       7.42856      -4.76488      -2.36064      0.448412      -3.29883     -0.463943      -1.82942     -0.518773     -0.251482      0.381184     -0.406978     -0.703528      0.275129     0.0378184    -0.0107706       1.49135       1.88630       2.09119       2.20429       2.16322       2.09175       1.89352       1.71610       1.49095       1.23915       1.05516      0.857776      0.657222      0.492827      0.363307      0.266748      0.190713      0.126524
  23  15 3179.8283    3.8942  1.1055 13.2490 -0.0022  0.0234   0.0735   0.0604    0.1095   0.0000   436.7537       13.4828       15.1044       3.35419      -4.79633      -1.74645    -0.0537269      -2.03324       2.16627      -1.68517     -0.601485    -0.0813285     -0.529359      0.756285     -0.632999      0.378493    -0.0740064   -0.00489623       1.72177       2.17365       2.37503       2.44347       2.39875       2.28435       2.20392       1.96279       1.70592       1.47598       1.22677      0.931570      0.739571      0.565591      0.443164      0.311536      0.229758      0.156063
  23  16 3325.6851    3.4197  1.4723 13.3991 -0.0047  0.0291   0.0597   0.0753    0.0726   0.0000   436.8601       11.2299       10.1392     -0.164448     -0.575631       5.94163      -1.91599      -2.50645      -5.41021      0.305527      -1.48534      -1.19534      -1.36118     -0.477457      0.216616      0.285274     -0.257654     -0.111690       2.05355       2.58307       2.92759       2.94641       2.89505       2.92043       2.54599       2.37011       2.11275       1.74879       1.46328       1.19893      0.924213      0.690151      0.544777      0.365527      0.276090      0.184768
  23  17 3471.3790    2.8277  2.4757 12.4968 -0.0013  0.0377   0.0371   0.0990    0.0557   0.0000   443.1348       10.6293       21.5910      0.717175      -3.07466       3.01034      -2.41957     -0.634005      -3.35448      -1.40606      0.552951       2.52047     0.0829157      -2.37858      0.622272     -0.187257     0.0854253     -0.228915       2.72910       3.49281       3.81012       4.10267       3.92075       3.76260       3.48840       3.12159       2.76783       2.37455       1.93481       1.54092       1.23381      0.944481      0.675351      0.507148      0.343497      0.239054
  23  18 3616.9225    2.3415  3.3781 12.0966 -0.0007  0.0472   0.0275   0.1200    0.0466   0.0000   442.7577       17.2964       12.1852       8.39711       3.10670      -6.17762     0.0415821       3.03170     -0.763282      -5.12804      -3.90576      0.995573       2.98130     -0.330204      -1.04581      0.710586     -0.266255     -0.268593       3.23965       4.35428       4.63131       4.90923       4.79908       4.58359       4.28426       3.80153       3.39077       2.88813       2.36048       1.88545       1.51475       1.13986      0.841368      0.605567      0.429924      0.296590
  23  19 3762.2395    1.9722  5.0275 11.4601 -0.0019  0.0578   0.0197   0.1567    0.0430   0.0000   440.0320       15.6196       9.02180      -3.01131       3.65579       6.34508      -6.35606      -12.6498      -7.45142       2.57483       7.31307      -2.28156    -0.0914448     0.0258416       2.10691      -1.29220      -1.27766      0.207706       4.10044       5.27616       5.64204       5.98301       5.82143       5.68621       5.39311       4.76818       4.16858       3.50449       2.92309       2.34626       1.85305       1.42195       1.04895      0.768721      0.537894      0.372288
  23  20 3907.4957    1.6618  6.9081 10.8987 -0.0009  0.0713   0.0142   0.1909    0.0399   0.0000   440.7440       16.6330       21.0084       11.4341      -5.85108      0.947534       1.11369      -1.56013       7.65548      -2.77386       2.07865     -0.199463      0.349870      -1.96461      0.477884    -0.0191633       1.13688     -0.789774       4.92977       6.50790       7.08877       7.34782       7.32177       6.92531       6.59305       5.81033       5.14786       4.38583       3.61880       2.90714       2.28256       1.75521       1.29587      0.961386      0.644759      0.451537
  23  21 4052.6782    1.3778  9.0753 10.6800 -0.0005  0.0896   0.0111   0.2487    0.0346   0.0000   438.7165       18.6719       1.71167       9.39836       14.5702       2.92942      -10.8705       9.98613       4.40632     -0.770819      -7.18962       1.34176       1.47933       1.79542      -1.94695      -2.25915     -0.293882      0.242511       6.22441       8.00707       8.76416       8.92916       9.21577       8.81561       8.20228       7.34322       6.37660       5.39613       4.44483       3.69647       2.80611       2.20952       1.62887       1.17774      0.833711      0.573314
  23  22 4197.7352    1.1350 11.1947 10.5400 -0.0017  0.1138   0.0090   0.3166    0.0316   0.0000   437.0199       35.0348       28.6513      -4.24342       1.68360       23.2265      -12.0341      0.473936       2.54046      -10.6218       5.77073      -8.10827      -10.9093       3.25367      0.859397      0.678460     0.0791839      0.216725       7.67849       10.1858       11.0064       11.6183       11.5639       11.0454       10.3702       9.28148       8.09090       6.92653       5.76568       4.49254       3.68568       2.72970       2.07819       1.50709       1.05514      0.729528
  23  23 4342.7672    0.9259 13.9428 10.4413 -0.0008  0.1487   0.0073   0.4132    0.0288   0.0000   435.3805       3.56854      -2.25641       9.22506      -8.81571       4.30996       26.2228       11.0464      -2.09025      -10.6758      -4.19160       12.0764      -5.70601      -3.04588       3.94767      -4.51752      -2.04511     -0.458352       10.0514       13.1998       14.4261       15.0012       14.9400       14.4170       13.3223       12.0996       10.6184       9.07811       7.45269       6.00191       4.74347       3.61147       2.73924       2.00770       1.38584      0.950289
  24   6 1826.2656    0.4285  0.3603 10.0941 -0.0038  0.0149   0.0145   0.0363    0.0413   0.0000   441.2957      0.244443       19.5825      0.568519      -2.96112       2.25158       2.44284       1.19343     -0.139959      0.786178       1.15682     -0.465676     -0.815068     -0.955285     -0.237934     -0.482036     -0.197448     0.0978352       1.03456       1.39701       1.42240       1.50628       1.46369       1.41645       1.35366       1.31879       1.28332       1.06758      0.867445      0.621103      0.496202      0.455385      0.337478      0.251694      0.185723      0.134783
  24   7 1993.5733    0.6070  0.5671 10.1615 -0.0087  0.0184   0.0158   0.0430    0.0554   0.0000   440.1669      -1.70911       18.6624      0.577935      -1.50961       1.11137      -3.24078      -1.09352     -0.336916       2.08524      -1.19652     -0.181140     -0.197682     -0.224574     -0.507496      0.170668      0.327014      0.229982       1.38488       1.70271       1.80706       1.77448       1.71239       1.80898       1.74746       1.56670       1.40048       1.15372      0.835817      0.747029      0.585709      0.477409      0.375465      0.275422      0.204232      0.135814
  24   8 2156.7739    0.8639  0.6888 10.5247 -0.0037  0.0210   0.0201   0.0446    0.0702   0.0000   440.2420       1.26376       12.7411      0.666054     0.0276940     -0.576509      -1.74631       3.23630      -1.01582     -0.507284       1.14092      -1.65658     -0.322003     -0.164789      0.914682     -0.103427   -0.00109165     -0.103063       1.44207       1.66913       2.10904       1.96583       1.83814       2.16540       1.85287       1.57170       1.51306       1.25018      0.960102      0.897915      0.642800      0.508537      0.422301      0.277252      0.202786      0.146558
  24   9 2314.3433    1.1942  0.8403 11.0683 -0.0083  0.0211   0.0255   0.0489    0.0751   0.0000   438.0444       2.96790       17.8220       1.43826     -0.552379      0.573870      0.189471      -1.41181      -3.88032      0.600139     -0.794186      0.831383      -1.42902     0.0943318     -0.652361     -0.432005     0.0129962      0.290329       1.47700       1.88519       1.91106       2.03093       1.96347       2.01465       1.96561       1.80791       1.57475       1.24372       1.03263      0.827169      0.691565      0.550635      0.433065      0.303968      0.219115      0.153258
  24  10 2467.0991    1.6246  0.9647 11.5621 -0.0018  0.0279   0.0333   0.0590    0.0914   0.0000   441.2944       2.30351       15.2556       5.07771       2.42166      -4.58189      -2.18327       3.93215     -0.166178     -0.155820      -1.04476    -0.0528443      0.571444      0.662255    -0.0382745     -0.649943     -0.219648      0.166495       2.46792       3.37796       3.68592       3.19584       2.64395       2.18627       2.03536       2.11131       2.36609       2.34839       2.25061       1.89280       1.53448       1.12687      0.753313      0.515494      0.322908      0.212500
  24  11 2617.6913    2.1384  0.9589 12.1608  0.0026  0.0234   0.0428   0.0538    0.0912   0.0000   438.2453       4.77081       15.1028      -1.40690      -3.52023       1.10639      -4.69564     -0.296126      0.381040      0.956976      -1.86665     -0.755615    -0.0553763     -0.963022      0.116175      0.514943     0.0487717     -0.239652       1.58308       2.04769       2.18121       2.41273       2.27100       2.35832       2.09061       1.81850       1.63714       1.37085       1.18102      0.950531      0.748670      0.569190      0.453914      0.307209      0.224141      0.159580
  24  12 2767.7632    2.8396  0.8632 12.6673 -0.0032  0.0193   0.0592   0.0534    0.0875   0.0000   441.1391       6.72810       12.5488      -3.52229      -1.11485      0.368834       2.19345      0.622088       1.23755     -0.713556      -1.69331      0.124523       1.21816      -1.32219    -0.0813781    -0.0578447     -0.118621     0.0254109       1.30802       1.71517       1.84572       1.94222       1.91852       1.77491       1.79452       1.52685       1.37874       1.18304      0.996471      0.757986      0.604084      0.487178      0.362720      0.277927      0.200448      0.138412
  24  13 2917.0342    3.4679  0.8052 13.1421 -0.0028  0.0209   0.0735   0.0470    0.0873   0.0000   439.0569       6.90112       12.3137       6.28668      -1.14020      -1.57853      -2.17752      -1.13248       1.50445      -2.96943       1.55844     -0.673430     -0.220485     -0.571819     -0.524706     0.0167754    0.00211907      0.213208       1.70071       2.39922       2.71887       2.84512       2.82241       2.58157       2.32948       2.06063       1.74236       1.49453       1.24733       1.00481      0.771205      0.575058      0.396589      0.281016      0.207626      0.135536
  24  14 3065.1259    3.7590  0.9959 13.3745 -0.0056  0.0225   0.0735   0.0570    0.0951   0.0000   436.5121       7.55871       12.1360       2.10842       2.96614    -0.0190152     -0.811073     -0.842023      -1.15740      -3.05732     0.0692889     -0.622535     -0.204525      -1.04492     0.0747566     -0.454389    -0.0628535     -0.159038       1.49627       1.94414       2.01355       2.20279       2.19893       2.19216       1.97337       1.66355       1.56092       1.37030       1.14706      0.919776      0.708249      0.570255      0.412593      0.315133      0.218103      0.152103
  24  15 3212.1216    3.8116  1.3285 13.0347  0.0014  0.0265   0.0641   0.0674    0.1015   0.0000   439.9579       8.26369       12.3779       2.90594      -2.79388      -1.88737     -0.560419     -0.484378      0.333597      -1.64530      -2.57028      0.382503      0.323677      -1.01381      0.339689      0.244900     -0.533152     0.0159289       1.71380       2.29285       2.34582       2.61807       2.44064       2.53441       2.30999       2.12702       1.77109       1.57771       1.26939       1.04363      0.816905      0.646035      0.492710      0.369202      0.257050      0.187305
  24  16 3358.5984    3.3104  1.7669 12.9777 -0.0018  0.0305   0.0508   0.0829    0.0689   0.0000   440.4500       6.43877       12.4808    -0.0564889      -5.07086       3.88560     -0.356002      -3.33794       1.64875      -2.82376     -0.907724     -0.131202     -0.878125      -1.76000      -1.25460    -0.0339406    -0.0615867     -0.232554       2.06012       2.63340       2.74887       2.98763       2.99554       2.78671       2.64215       2.27226       2.20599       1.89086       1.59807       1.26792       1.01367      0.791544      0.609613      0.429289      0.309434      0.217960
  24  17 3504.9626    2.7542  2.5295 12.3308 -0.0002  0.0374   0.0347   0.0971    0.0542   0.0000   434.1399       10.6987       18.2302       4.97133      -1.29904      0.226309      -8.43376      -6.63619       4.34610       3.00007      -1.43088      -1.28683      0.939968     -0.167830    -0.0609204     -0.151883      0.926387     -0.486183       2.43635       3.31214       3.53875       3.85272       3.79212       3.62289       3.38765       3.01989       2.72377       2.20799       1.90675       1.53705       1.18619      0.934043      0.705783      0.522630      0.373628      0.259137
  24  18 3651.0823    2.2605  4.2875 11.6282 -0.0001  0.0500   0.0222   0.1368    0.0416   0.0000   433.7509       8.77329       13.3784       8.06947      -8.21463       1.86345     -0.452049       3.23825       3.37729      -5.11608      0.686372     -0.658258      -1.22684      -2.46639    -0.0588461      -1.33468     -0.545040     -0.430459       3.22702       4.35732       4.71065       4.99997       4.85382       4.66757       4.43108       3.95881       3.53517       3.05469       2.58190       2.05842       1.65947       1.27522      0.943860      0.709248      0.496806      0.344736
  24  19 3797.0356    1.8575  5.3372 11.2529 -0.0013  0.0601   0.0172   0.1547    0.0403   0.0000   434.7446       17.7033       14.8876       1.20828      0.609651       1.90126      -6.80584      -4.07892      -6.54104       6.59699       2.00155      -5.56191     -0.121918     -0.420443      -1.30930      0.441014      0.140619     -0.666637       3.92395       5.11207       5.67047       5.98356       5.98423       5.83032       5.43363       4.78946       4.24311       3.58273       3.02690       2.48010       1.94634       1.49993       1.13982      0.840924      0.603129      0.426077
  24  20 3942.7790    1.5832  7.6485 10.8305  0.0001  0.0750   0.0128   0.2087    0.0357   0.0000   444.7073       4.34785       7.46852       3.12405       5.79182       2.69818      -5.29759      -6.09521      -1.32594      -1.41692       5.40269     -0.235582      -5.59159       2.47430       1.45816     0.0494400     -0.122264     0.0652495       4.96073       6.48956       7.16905       7.40679       7.36975       6.97212       6.65020       5.93843       5.35683       4.64706       3.89424       3.18938       2.50145       1.96072       1.45570       1.07701      0.761303      0.533146
  24  21 4088.3539    1.2890  9.4566 10.6513 -0.0010  0.0948   0.0103   0.2555    0.0324   0.0000   448.1087       15.5480       15.9347       11.4221      -36.5115      -8.27613       8.52695      -3.72848       1.61758      -2.80003       7.62240     -0.516017     -0.802904       2.80411       2.12682       1.48490      0.285969      0.129040       6.29211       8.20264       8.79758       9.28082       9.39985       8.90013       8.46009       7.83184       6.74857       5.77028       4.81344       3.89091       3.06861       2.42181       1.83125       1.38223       1.00248      0.693844
  24  22 4234.0922    1.0866 12.4651 10.4711 -0.0005  0.1258   0.0081   0.3391    0.0294   0.0000   446.3044       24.8341     -0.506902       17.0542      -8.41976     -0.798937      -8.12017      -5.17176      -17.8539      -5.40450      -8.67414      -7.19992       4.16443       2.73250      0.360988      0.813983       1.14423      -1.59149       8.02748       10.8354       11.8533       12.6653       12.2996       12.0973       11.1278       10.3008       8.80235       7.69571       6.28625       5.21658       4.06204       3.21330       2.38996       1.76859       1.26714      0.875290
  24  24 4524.9882    0.7241 17.1418 10.2591  0.0002  0.1987   0.0057   0.5232    0.0243   0.0000   412.7683      -5.01097       10.0168       20.4358       18.9658       9.45266      -19.3074       8.75085       28.7758       31.4159      -23.0245      -13.7549       8.85241       2.95787      0.697758      -2.16321    -0.0324336     -0.312636       12.7325       16.8641       18.2139       19.5989       19.4149       18.6304       17.5434       15.7608       14.1256       11.9120       10.0928       8.26254       6.54340       5.09068       3.83616       2.85048       2.00614       1.40984
  25   5 1674.1000    0.3019  0.2318 10.0102 -0.0011  0.0152   0.0124   0.0293    0.0327   0.0000   439.7527      -2.25984       20.9542     0.0717112      -4.66990    -0.0598693     0.0800393      0.342108      0.559842      0.240168      0.137033      0.420840    -0.0708927     0.0384856      0.408727      0.116056   -0.00985404     -0.170972      0.908252       1.25153       1.35247       1.42171       1.39182       1.28538       1.19982       1.13287       1.03682      0.838272      0.736994      0.611956      0.472702      0.364161      0.287295      0.204602      0.183098      0.118115
  25   6 1847.8781    0.4503  0.3586 10.1630 -0.0088  0.0141   0.0147   0.0345    0.0409   0.0000   439.1603      0.164054       20.8396      -1.36776      -4.09730    -0.0278378       1.43512       3.12234      -3.19404      0.476569       2.05425      0.974697      0.154128     -0.309891     0.0224460      0.329859      0.143693     0.0919280      0.949434       1.20423       1.38314       1.37143       1.45340       1.35008       1.28051       1.17893       1.00507      0.943222      0.731251      0.621026      0.503148      0.355603      0.279927      0.236338      0.167611      0.111153
  25   7 2016.9276    0.6329  0.5817 10.3434 -0.0014  0.0174   0.0159   0.0404    0.0525   0.0000   438.9296     -0.813597       20.7811      -1.63386     -0.924261       2.57195      0.532877      -1.06787       2.79621       1.32835      -1.47321      0.387457     -0.265891      0.334545     -0.519481      0.170938    0.00103326    -0.0120256       1.20274       1.43718       1.61885       1.67999       1.65257       1.58567       1.46115       1.39810       1.30027       1.09740      0.948434      0.737835      0.635124      0.495959      0.360626      0.272243      0.194284      0.145950
  25   8 2181.7909    0.9056  0.7895 10.6043 -0.0029  0.0208   0.0195   0.0504    0.0721   0.0000   437.6798       3.65541       18.0283     -0.349639      -1.87671      -1.89437     -0.234487       1.55136      -2.54608      -1.96159      -1.00002      0.456237     0.0292487    -0.0262915     -0.628310      0.464568    -0.0835366     -0.189664       1.53010       2.08153       2.38124       2.55921       2.48151       2.32873       2.21166       1.90244       1.64752       1.37134       1.14254      0.908691      0.710623      0.555295      0.419377      0.293804      0.210140      0.158031
  25   9 2340.5056    1.2783  0.8939 11.0387 -0.0072  0.0201   0.0262   0.0525    0.0836   0.0000   438.1535       1.83882       11.1061    -0.0169030      -3.12870       1.33286       4.19112       3.15204      -1.15572     0.0744157       2.18797       1.38472     -0.545301      0.549721     -0.246618     -0.593130      0.630918     -0.135747       1.31054       1.67612       1.79374       1.89187       1.92695       1.87168       1.77093       1.65080       1.39528       1.19861      0.987834      0.823260      0.655236      0.518846      0.395231      0.296513      0.229307      0.154217
  25  10 2494.3515    1.7454  0.9534 11.7086 -0.0013  0.0218   0.0337   0.0538    0.0874   0.0000   440.5429       2.18576       17.6165     -0.444531      -1.57890     -0.696147       1.09841     -0.388837     -0.694281      -1.03049      0.851153      0.346196      0.578759      0.442934      0.208614     -0.292689     -0.430250     -0.212946       1.42820       1.88889       2.09017       2.04713       1.98146       1.88199       1.74072       1.68708       1.60731       1.38203       1.21480       1.00323      0.757331      0.598426      0.451739      0.331186      0.261017      0.180598
  25  11 2646.2899    2.3297  0.8830 12.2382 -0.0047  0.0196   0.0473   0.0531    0.0927   0.0000   442.7797       4.25991       13.8436       1.17098      -2.79026       4.06700      -2.20468      -3.60435      0.627400    0.00327258     -0.774065      -2.57216     -0.984424     -0.654394      0.145771     -0.681137      0.156058    -0.0977133       1.35122       1.71877       1.87799       2.07820       2.07189       2.03875       1.83389       1.62235       1.45461       1.21336       1.03010      0.798241      0.674393      0.516608      0.397169      0.281317      0.210729      0.151465
  25  12 2797.3989    2.8073  0.9670 12.8075 -0.0007  0.0215   0.0543   0.0550    0.0846   0.0000   437.8797       4.75581       15.3487       2.74281      -1.04625      0.815700     -0.614611      0.812558     -0.166074      0.165773      0.616208     -0.106928     -0.327978     -0.183413      0.198983     -0.354988    -0.0810091      0.144487       1.34346       1.72847       1.85947       2.10188       2.01718       1.96922       1.81169       1.73009       1.48598       1.24227       1.05495      0.871291      0.726409      0.554933      0.420914      0.302627      0.225902      0.156094
  25  13 2947.5334    3.5396  0.9452 13.1109 -0.0022  0.0208   0.0684   0.0510    0.0933   0.0000   440.1338       4.71966       17.3294       1.32771      0.430703      0.828872       3.68907     -0.433865      0.530331     -0.577021       1.04573      -1.38877      0.178114      0.424305      0.564668    -0.0885961    -0.0734531     -0.283491       1.40884       1.82566       2.02059       2.02721       2.01022       1.93871       1.86438       1.61292       1.51225       1.30844       1.13679      0.937865      0.746489      0.576250      0.444226      0.328264      0.225615      0.163935
  25  14 3096.2921    3.8153  1.0188 13.4536 -0.0007  0.0228   0.0728   0.0555    0.0923   0.0000   439.1633       12.0619       9.04009       1.49470      -5.40992      -3.75871      0.843251      -1.35741       1.26915      -2.54611       1.09956      0.681044      0.110511      -1.39102     0.0932093     -0.101333      0.181839     -0.223097       1.48667       1.96879       2.02460       2.32121       2.17182       2.10343       1.97947       1.89913       1.61707       1.40203       1.21464      0.942382      0.761781      0.597248      0.470042      0.340664      0.263043      0.182564
  25  15 3244.0897    3.7581  1.2906 13.3284 -0.0023  0.0257   0.0651   0.0668    0.0923   0.0000   438.9468       10.4804       13.5527       6.04401      -2.06419      0.871228      -1.03241      0.896397       1.24923      -2.75249      0.609668     -0.898505     -0.749517      0.173172     0.0292968      0.281867     -0.315829     -0.292662       1.60393       2.22911       2.33556       2.58556       2.49223       2.42347       2.29988       2.08671       1.83571       1.52356       1.29097       1.03529      0.844986      0.647293      0.496851      0.374150      0.278998      0.201614
  25  16 3391.2685    3.0972  1.7986 13.0348 -0.0004  0.0312   0.0470   0.0844    0.0632   0.0000   440.4193       5.56231       16.5973       2.26919      -1.17474      0.829102      0.266289      0.902825      -2.92577      -3.24589      -1.85482       1.40375     -0.557258     -0.634782      0.678540     -0.217451     -0.525306     -0.364968       1.93998       2.61845       2.77465       2.96026       2.83463       2.77810       2.72084       2.32423       2.16867       1.92860       1.61160       1.35152       1.07141      0.873867      0.621454      0.485204      0.335118      0.235837
  25  17 3538.2697    2.5939  2.9175 12.2416 -0.0005  0.0396   0.0306   0.1071    0.0495   0.0000   436.9027       11.5412       12.8031      -1.43917      -3.30938     0.0632329      -2.63544      -2.30029      0.840609      -5.95574       1.93486      -2.04702      0.684821       1.01258     -0.610281     -0.498899     -0.596619     -0.269245       2.59832       3.36765       3.69350       3.83404       3.86210       3.81102       3.44945       3.15305       2.85023       2.47699       2.07900       1.71019       1.37964       1.06157      0.806191      0.622257      0.443247      0.317774
  25  18 3685.1374    2.1729  4.3449 11.6049 -0.0016  0.0510   0.0210   0.1312    0.0417   0.0000   435.3220       19.2941       11.6478      0.827171       3.10211       6.69569      -8.96465      -1.04338      -7.47249      -2.28085      -2.68301     -0.259288       1.20461     -0.163127       1.59824     -0.426438     -0.394916    -0.0367759       3.22994       4.32740       4.62416       4.99331       4.84159       4.74657       4.37947       3.98043       3.61589       3.14100       2.65521       2.20528       1.76031       1.37378       1.06143      0.772256      0.555998      0.394503
  25  19 3831.4789    1.8077  5.8428 11.2390 -0.0004  0.0614   0.0158   0.1659    0.0367   0.0000   431.9763       18.5067       17.7320       2.11011      -1.07418       7.53740      -6.40496      -7.83542       1.70388      -6.87421       1.62532     -0.405891     -0.387802      0.525013      -1.58835      0.109046     0.0441851     -0.736370       3.93263       5.10018       5.56220       5.85981       5.71357       5.60201       5.37242       4.86370       4.36316       3.73627       3.15346       2.63924       2.11329       1.66636       1.28053      0.942973      0.680860      0.490474
  25  20 3977.6548    1.4963  7.6216 10.8239 -0.0003  0.0750   0.0121   0.2081    0.0355   0.0000   433.8487       16.8855       21.9492       3.73951    -0.0351581      -7.84702       2.48133       1.41283       6.94261      -7.72699      -5.20917       3.82252     -0.768678      0.127055     0.0658939      -1.15465     -0.489599     -0.147241       4.83213       6.35317       6.87598       7.30117       7.26486       7.07502       6.50573       6.10693       5.37054       4.67888       3.88214       3.21094       2.56066       2.02037       1.54772       1.16306      0.838390      0.598618
  25  21 4124.1299    1.2673 10.7857 10.5589  0.0003  0.1021   0.0093   0.2827    0.0318   0.0000   432.9726       13.1529       14.4392       12.7193      -5.26066       8.76739      -4.95756      -8.01206       8.01076       2.11156      -4.73190     -0.126936       2.86866     -0.249277      0.348597     -0.390289      0.792409     -0.273433       6.53939       8.78456       9.33737       9.97563       9.84073       9.86366       9.01934       8.16672       7.30733       6.30963       5.40655       4.41235       3.54910       2.74219       2.10560       1.57891       1.13952      0.802928
  25  22 4269.8537    1.0007 12.2598 10.5641 -0.0008  0.1260   0.0078   0.3556    0.0278   0.0000   430.8335       9.27557       14.2243       3.10998      -6.90572       25.1276      -13.0824      -11.5241       1.24737       14.3544       10.9642      -7.73635      -6.70561      0.258843       2.27537     -0.547330      0.908149       1.26626       7.91264       10.2974       11.4842       11.9453       12.2275       11.4458       11.0785       9.94813       8.84756       7.62876       6.57931       5.33491       4.32376       3.39194       2.58189       1.93248       1.38932      0.994481
  25  23 4415.9087    0.8132 14.6398 10.4353 -0.0008  0.1655   0.0064   0.4432    0.0257   0.0000   449.2942       11.5786       39.3387       6.73914      -4.79329      -5.21765      -1.05897      -1.22719       15.6372       8.40629       11.5342      -2.71665     -0.418647       10.2976      -3.28922     -0.304934     -0.256592       2.88372       10.0692       13.3209       14.7922       15.5242       15.6738       15.1256       14.3363       12.8118       11.6871       9.95590       8.42587       6.87829       5.51892       4.41169       3.32700       2.52808       1.83468       1.30995
  26   5 1694.0907    0.2883  0.2744  9.9837 -0.0071  0.0156   0.0114   0.0337    0.0327   0.0000   439.7343      0.820559       19.5218     -0.788105     -0.747044     -0.792115      0.741538       1.39377      -2.58895     -0.291820       1.45636     -0.190449      -1.32231     -0.714545     -0.162670     -0.117166    0.00511470     0.0920831       1.17267       1.54817       1.80343       1.97945       1.84600       1.73869       1.63833       1.45413       1.20331       1.17516      0.906571      0.739404      0.584993      0.491159      0.338462      0.253455      0.170787      0.121069
  26   6 1869.0241    0.4826  0.3935 10.1250 -0.0077  0.0168   0.0143   0.0327    0.0423   0.0000   441.7556     -0.906905       18.2010       2.57835      -4.15112      -1.88438       1.37622      0.636730      -1.18017       1.30779    -0.0328780      0.559725      0.602807     -0.636145     -0.166378    -0.0197263      0.168107     -0.173777       1.07680       1.41377       1.37961       1.56344       1.43784       1.43512       1.28794       1.12096       1.12430       1.05057      0.893260      0.784334      0.682347      0.541675      0.403043      0.298087      0.202080      0.134667
  26   7 2039.7292    0.6715  0.5798 10.3580 -0.0054  0.0181   0.0166   0.0415    0.0547   0.0000   439.9256      -1.01193       17.1008      -3.08828      -3.36535       1.36761       2.42915       2.75846      0.162496     -0.571214      0.181183     -0.279575      0.677875    -0.0876744     -0.229789     -0.159223     -0.282608     0.0644968       1.07918       1.47663       1.44337       1.66227       1.64006       1.58012       1.50529       1.36853       1.29880       1.03839      0.914608      0.701358      0.583057      0.467443      0.366147      0.280525      0.214846      0.146115
  26   8 2206.0706    0.9840  0.7539 10.6601 -0.0008  0.0185   0.0206   0.0461    0.0724   0.0000   440.7996     -0.472917       16.7549       1.69632      -3.02766     -0.243657     -0.404788    0.00570118      0.306471      0.298391      0.490599      0.223376     -0.536112     0.0500749      0.476279     0.0509416     0.0136948      0.174185       1.18361       1.46974       1.59037       1.70009       1.74976       1.72738       1.62270       1.40412       1.22913       1.16777      0.943808      0.785020      0.624952      0.503402      0.372570      0.292728      0.217196      0.152988
  26   9 2366.0911    1.4201  0.9106 11.2480 -0.0007  0.0201   0.0275   0.0533    0.0808   0.0000   440.1356       3.44119       14.3387       2.51598      -3.25560       3.32328     -0.806293      0.598799     -0.397928      -1.53572    -0.0638085      0.658709      0.793372     0.0610806     0.0667041     -0.239344     -0.112846     -0.274002       1.22765       1.62846       1.81542       1.78829       1.83884       1.76313       1.66220       1.61875       1.35024       1.23389       1.05191      0.878871      0.728938      0.598691      0.441022      0.333778      0.228348      0.171035
  26  10 2521.2330    1.8247  0.9930 11.8066  0.0027  0.0222   0.0344   0.0545    0.0888   0.0000   439.1923       1.98996       15.5205      0.834501      0.448580       1.76246      -1.52052     0.0248623       2.24458     -0.777690      0.521651     -0.513519      -1.44684       1.34999      0.262468     -0.695367    -0.0731460    -0.0113321       1.37373       1.86610       1.93313       2.12689       2.02501       1.99801       1.95400       1.77832       1.50405       1.36985       1.15184      0.955810      0.793623      0.639162      0.473880      0.354843      0.264540      0.182499
  26  11 2674.3602    2.4285  0.9232 12.4411 -0.0025  0.0205   0.0476   0.0504    0.0876   0.0000   439.6253       3.70993       18.1023       2.93770     -0.604936      -2.87054      0.651369       1.75426      -1.32516      -1.38273     -0.248803     -0.359040     -0.235427     -0.616420     -0.543413      0.699402     -0.197411      0.208349       1.32595       1.65622       1.74953       1.95515       1.93162       1.87667       1.75970       1.62776       1.51995       1.34766       1.08210      0.845033      0.692098      0.606239      0.462378      0.346472      0.250767      0.182473
  26  12 2826.6327    3.1239  0.8099 12.9706  0.0004  0.0189   0.0631   0.0460    0.0780   0.0000   438.8991       3.66030       15.9951       3.46916     -0.627704       1.05630     -0.655222      -2.55485      0.650394       1.11949     -0.173238      0.560396      0.348582      0.493917      0.246057    0.00209233    -0.0743549     -0.172778       1.18475       1.51170       1.57434       1.86711       1.76658       1.72233       1.67583       1.51869       1.27596       1.14458      0.933431      0.822500      0.638443      0.502213      0.383622      0.294851      0.210405      0.158803
  26  13 2977.5534    3.6187  0.9730 13.0998 -0.0016  0.0202   0.0673   0.0530    0.0912   0.0000   441.4101       5.21547       15.0783       4.98509       1.27548     -0.230320   -0.00344179     -0.252299      0.476030      -2.02576      0.725792      -1.04666      0.409183      0.374474     -0.141864      0.411874    -0.0785361      0.259795       1.35547       1.70837       1.79852       1.95138       1.98398       1.94001       1.89602       1.62117       1.52642       1.30086       1.09654      0.847758      0.693062      0.566402      0.449877      0.337742      0.249358      0.185819
  26  14 3127.0362    3.9093  0.9914 13.5668 -0.0000  0.0218   0.0744   0.0533    0.0855   0.0000   439.3781       8.12233       14.5994      -1.67890       1.13940       1.07807       1.49141      0.875215       2.38533     -0.911018     -0.614901     -0.877597      0.900454      0.893086     -0.253056      0.912946    -0.0102486     0.0184558       1.51951       1.95360       2.19111       2.39778       2.29112       2.14461       2.10139       1.93008       1.66147       1.43775       1.21934      0.981381      0.777702      0.627785      0.479575      0.365688      0.262520      0.195604
  26  15 3275.5043    3.5008  1.3887 13.2645 -0.0024  0.0262   0.0586   0.0725    0.0818   0.0000   439.7774       10.1330       13.9816       1.12748      -8.59770       4.53777      -8.21581      -3.97651     -0.686504      -1.38639      -1.53729     -0.261364      0.220710      -1.12924    -0.0426888     -0.180260    -0.0130118      0.288061       1.71676       2.26593       2.54549       2.80796       2.74304       2.69426       2.48540       2.24606       1.92009       1.67418       1.36880       1.15701      0.871912      0.710862      0.544134      0.422568      0.293036      0.218347
  26  16 3423.4178    3.0481  2.0499 12.8437 -0.0003  0.0334   0.0422   0.0841    0.0593   0.0000   439.8952       8.90068       14.4561       2.81291       1.63993       4.64033      -2.32256     -0.450396     -0.798583      -3.77940     -0.664878      -1.09606      0.690574     -0.746622      0.738341      0.422379     -0.585184     -0.267630       2.07660       2.79340       3.07919       3.33497       3.38221       3.16818       3.01324       2.58777       2.44612       2.08183       1.76933       1.40807       1.15817      0.925232      0.706098      0.530241      0.382895      0.277306
  26  17 3571.0816    2.5182  3.0823 12.2910 -0.0002  0.0412   0.0287   0.1085    0.0443   0.0000   436.3340       16.4430       15.7922      -1.02247      -4.80703     -0.658759      -1.75606      -2.42875       4.95196      -5.21182      0.165297       3.05170       1.21713       1.07070       1.11245      0.448627      0.311182    -0.0983325       2.58281       3.42308       3.65048       3.92652       3.76520       3.78180       3.49209       3.21178       2.85458       2.57153       2.25797       1.86226       1.55267       1.19041      0.935695      0.692668      0.493198      0.354520
  26  18 3718.5884    2.0639  4.5425 11.5620 -0.0004  0.0503   0.0193   0.1377    0.0390   0.0000   433.3437       13.6569       12.1203       3.20403       1.18976      -4.52281     -0.206590      -2.01137    -0.0538036       2.13648      0.684033      -2.06493       3.43349     -0.967424      -1.86216       1.12602     -0.140325     -0.228639       3.16292       4.08088       4.54022       4.72958       4.78421       4.59861       4.46484       4.03186       3.59733       3.08925       2.62695       2.19070       1.74481       1.39810       1.08245      0.832299      0.606349      0.445341
  26  19 3865.5956    1.7017  6.5127 11.1365  0.0002  0.0666   0.0140   0.1759    0.0342   0.0000   440.9240       10.3587       16.2507       14.4496       14.5635       9.34676      -2.30779       1.50339       5.31497      -4.81065     -0.274959       5.37615      -3.20106      -2.29330       2.49087      0.192903     -0.256435     -0.105813       4.08583       5.42780       5.98646       6.36376       6.32181       6.13945       5.87097       5.18193       4.71341       4.16256       3.48493       2.91903       2.34053       1.87044       1.43733       1.07837      0.789137      0.567917
  26  20 4012.2772    1.4339  8.5254 10.7894 -0.0009  0.0814   0.0111   0.2226    0.0327   0.0000   443.8851       13.3553       7.37925       10.0976       5.87109     0.0273256      -12.3490       2.73496      0.312326       10.1036     -0.219585       1.91240       2.15825       2.71754      -2.30925      -1.76957      0.570241     -0.699771       5.00729       6.60929       7.19711       7.71943       7.60522       7.60710       7.08959       6.44475       5.72882       4.96424       4.31376       3.51666       2.90836       2.26717       1.76178       1.33452      0.962445      0.704744
  26  21 4158.9713    1.1734 11.0082 10.6227 -0.0011  0.1057   0.0086   0.2984    0.0292   0.0000   438.3245       19.2491       5.09059       4.89935       10.4253      -10.4907       6.99825      0.389263     0.0613445      -6.27936     -0.902133       3.64563       5.62157       1.87859       2.49095       1.83395     -0.153590     -0.710089       6.31851       8.47053       9.28641       9.76790       9.86199       9.53861       9.00910       8.29277       7.40650       6.41250       5.52578       4.62323       3.80213       2.97702       2.27700       1.73694       1.25404      0.899508
  26  23 4451.6705    0.8028 15.6748 10.3811 -0.0002  0.1710   0.0061   0.4486    0.0247   0.0000   470.5008       25.4549      -5.07045      -1.89923       8.79376      -12.0240      -16.3515       23.2483      -12.3051      -6.62287       25.0745      -6.75706      -10.8253     -0.935312      -3.93392     -0.226902       3.63889      -1.24590       10.1238       13.2883       14.6150       15.4752       15.7825       15.1508       14.4215       13.1270       11.7345       10.3036       8.96487       7.36326       5.97061       4.76937       3.66645       2.83180       2.03113       1.46045
  27   5 1713.5943    0.3002  0.2764 10.0482 -0.0041  0.0154   0.0110   0.0303    0.0321   0.0000   441.2820     -0.225398       19.0441     -0.102189      -3.43413     -0.356881      0.689602      0.839964      0.647313     -0.260951     -0.345759      0.213240      0.536558      0.473832     -0.328429     0.0153336     0.0559130      0.106995       1.14414       1.67389       1.92321       2.09541       2.02175       1.94774       1.80805       1.65543       1.40615       1.20345      0.970462      0.774773      0.588287      0.453543      0.322887      0.252950      0.182204      0.135854
  27   6 1889.7365    0.4843  0.5295 10.1069  0.0003  0.0175   0.0122   0.0390    0.0449   0.0000   440.7922     0.0710003       18.7615     0.0554725      -4.78357      -2.07031      0.513027      0.273006       1.83279      -1.29904     -0.730266      0.453226     0.0907617     -0.319217      0.323116      0.389808     -0.232511      0.137066       1.07643       1.41132       1.43368       1.49831       1.57398       1.46191       1.36535       1.37768       1.24762       1.09647      0.913361      0.741959      0.629442      0.497140      0.390345      0.304800      0.252237      0.180087
  27   7 2062.0201    0.6923  0.6870 10.2883  0.0014  0.0182   0.0153   0.0448    0.0595   0.0000   439.3950      0.223880       15.6645       1.79670     -0.184787      0.785200       1.93757     -0.213983       4.91558      0.471692       1.22460     -0.768992      0.118304      0.583315     -0.386822     -0.718236    -0.0493687    -0.0869117       1.14073       1.56194       1.68208       1.90324       1.85235       1.87875       1.68132       1.56004       1.38742       1.17672      0.959416      0.826438      0.599362      0.527827      0.385215      0.317688      0.230585      0.162932
  27   8 2229.7576    1.0603  0.8350 10.7825 -0.0026  0.0188   0.0215   0.0501    0.0764   0.0000   440.7310       1.67715       18.6260       1.44628      -1.56358      0.249796     -0.718567      -1.36637      0.273642       1.40381      0.987321       1.69333      0.258781     0.0643758     -0.124996     -0.154282     -0.477768    -0.0879634       1.13489       1.44065       1.59078       1.65142       1.64366       1.70712       1.61928       1.42742       1.32478       1.11499      0.957468      0.845174      0.690385      0.535967      0.419710      0.321766      0.240589      0.175444
  27   9 2390.9611    1.4430  1.0818 11.3554 -0.0050  0.0232   0.0261   0.0575    0.0839   0.0000   437.7992     -0.373875       16.7267      0.994995      -3.48258      -1.55554      0.562117       1.22039     -0.905911      0.630144       1.74820      -1.02837     -0.988143      0.653695      -1.25407      0.365577     -0.109175      0.199573       1.47725       2.00123       2.14861       2.18058       2.07750       1.97643       1.83687       1.80282       1.66374       1.54207       1.38059       1.14949      0.991985      0.775040      0.576938      0.439918      0.311080      0.216746
  27  10 2547.5527    1.8723  1.0061 11.9938 -0.0021  0.0221   0.0350   0.0541    0.0793   0.0000   437.9143       3.90162       19.1088     -0.454412      -3.62732     0.0418666       2.34096      0.848493       2.05037      0.382892     -0.696718      0.217425      -1.54078     0.0664266      0.680695     -0.310736      0.359272     -0.188161       1.40622       1.84654       1.83647       2.04282       2.12448       2.05074       2.02105       1.78200       1.53453       1.30817       1.21715       1.04861      0.840624      0.635035      0.490780      0.384267      0.284085      0.219206
  27  11 2702.1316    2.5507  0.8897 12.4875 -0.0019  0.0188   0.0488   0.0504    0.0831   0.0000   439.7695       4.05535       14.7340       4.33693      -4.20404     -0.845151      0.503335       1.29324       2.42168       1.49264       1.01230      -1.23175     0.0252230     -0.425438     -0.429984    -0.0656581      0.271215     -0.205687       1.17922       1.61724       1.80777       1.89945       1.91145       1.80204       1.69720       1.52611       1.38738       1.18961       1.05130      0.879238      0.724511      0.587181      0.435872      0.320981      0.236463      0.174205
  27  12 2855.4540    3.1756  0.9415 12.8404 -0.0049  0.0204   0.0604   0.0526    0.0950   0.0000   438.6550       4.74141       14.5300       2.78411      -1.14725      0.943721       1.07687       1.31402     -0.990176      0.374036    -0.0512656       1.07812      0.797270      0.658160     -0.792120      0.411362      0.285715      0.321070       1.47333       1.88783       2.08893       2.14900       2.14416       1.97568       1.83155       1.69654       1.59475       1.40883       1.24932       1.04858      0.866459      0.692605      0.530713      0.405353      0.290232      0.207158
  27  13 3007.1371    3.5877  0.9944 13.2902 -0.0058  0.0210   0.0661   0.0532    0.0887   0.0000   441.1176       3.62883       15.8949       2.99599      -2.88465      -1.58823      -2.39586      -1.78016       1.41171      -2.21196       1.51137     -0.196421       2.43131     -0.635214      0.170645     -0.509962     0.0173584     0.0812750       1.23595       1.59726       1.76516       1.87864       1.87197       1.86559       1.75772       1.54115       1.47717       1.24701       1.06490      0.888097      0.736842      0.589671      0.449641      0.355659      0.255202      0.190893
  27  14 3157.3527    3.8381  1.1239 13.4159 -0.0032  0.0219   0.0696   0.0602    0.0951   0.0000   436.5648       6.97119       14.6383       3.16895     -0.801554      -2.64446       4.11360       2.28331       4.86728     -0.970331      -3.63637       2.37379      0.698362       1.03895      0.620290      0.190092      0.375229      0.191661       1.38666       1.70914       1.92418       2.02361       2.06910       1.99046       1.91110       1.71682       1.57739       1.41129       1.15969      0.981246      0.812379      0.648071      0.491758      0.384512      0.294661      0.210645
  27  15 3306.6378    3.4185  1.6537 13.1889 -0.0011  0.0299   0.0519   0.0748    0.0724   0.0000   438.0363       12.2668       13.6641       3.14401     -0.604726      -1.62750      -1.48461      0.125777      -1.10920      -2.54611      0.981959      -1.22713       2.02088      -1.35237      0.797606     -0.183961     0.0730047     -0.189686       1.73333       2.42676       2.60901       2.73272       2.74843       2.65139       2.54958       2.30201       2.07187       1.90049       1.54078       1.32591       1.06310      0.853039      0.670297      0.489711      0.381477      0.276774
  27  16 3455.3662    2.9682  2.4321 12.4911  0.0046  0.0358   0.0365   0.0880    0.0583   0.0000   441.3087       8.71111       9.47823       4.63915     -0.405845      -6.01246      -7.14166      -2.88248     0.0329255      -2.91734       1.62136      -1.46607      -1.59946     -0.184345      0.428929      -1.10204      0.369602     -0.217143       2.13020       2.89873       3.10776       3.35125       3.41803       3.37730       3.13868       2.89980       2.49560       2.20421       1.83883       1.59593       1.25267       1.00080      0.785400      0.601098      0.446053      0.331235
  27  17 3603.6435    2.4619  3.5251 11.9460  0.0007  0.0423   0.0253   0.1136    0.0451   0.0000   441.4069       9.80648       11.9212     -0.620769      -4.88996       5.61384      -5.48438      -1.34099       2.06504      -2.97085      -5.61502     0.0957490      -2.02167      0.519811       2.00871      0.983786     -0.492046     -0.649054       2.44931       3.25784       3.55314       3.84481       3.88069       3.72426       3.59926       3.22158       2.94568       2.53532       2.23869       1.80294       1.52873       1.15868      0.947197      0.720758      0.535673      0.385618
  27  18 3751.6472    2.0317  5.0237 11.4697 -0.0001  0.0530   0.0177   0.1407    0.0370   0.0000   437.2697       14.9311       10.9472       7.19294       3.00390       3.16165      0.304225      -4.43405      -1.97333      -7.52285     -0.826564     -0.303733       1.01140       1.46635      0.290579      -2.21012      0.436734     -0.282110       3.19282       4.24448       4.66745       4.97363       4.97094       4.84926       4.58728       4.19091       3.74526       3.34853       2.78888       2.38072       1.92131       1.53637       1.19891      0.915280      0.688842      0.489072
  27  19 3899.2577    1.6284  7.0112 11.0910 -0.0004  0.0672   0.0129   0.1893    0.0321   0.0000   442.3308       15.4463       20.5547       11.2653       1.15341     -0.675102       4.71369       12.5380      -4.40310      -3.98400       1.22371     -0.621677       3.44639      0.673627       1.42345      -2.08131     -0.193225      0.363187       4.09089       5.26475       5.71902       6.09952       6.08778       5.97614       5.66131       5.32780       4.72381       4.16659       3.52991       3.01287       2.47244       1.95644       1.56023       1.18396      0.884551      0.642828
  27  20 4046.6450    1.3784  9.2423 10.7778 -0.0002  0.0856   0.0101   0.2357    0.0305   0.0000   431.9626       16.2957       13.3680       3.67478       7.80434       3.82463      -3.47776     -0.663546     -0.355515     -0.464140       5.44221      -4.59693       1.23156      -1.88014       1.98259     0.0775324     -0.103287       1.14445       5.03974       6.61228       7.27868       7.74587       7.85138       7.59245       7.22331       6.67224       6.00972       5.25679       4.51873       3.71830       3.09128       2.47533       1.92884       1.47933       1.11568      0.812536
  27  21 4193.8232    1.1550 11.8879 10.5987 -0.0004  0.1115   0.0080   0.3119    0.0282   0.0000   441.6460       11.1367       1.71055       13.5458       18.5887      -16.1220      -11.5477      -2.78373       3.40999       4.61759       7.94583      -4.15345      -9.87442       1.60765       6.22625      -2.73941     -0.236536      0.541040       6.51172       8.60446       9.44285       9.97090       10.1155       9.89207       9.53339       8.63019       7.87361       6.72889       5.75644       4.91414       3.99308       3.20039       2.51347       1.93005       1.41874       1.05037
  27  22 4340.9245    0.9233 14.0114 10.4870 -0.0035  0.1420   0.0063   0.3834    0.0252   0.0000   443.8471       24.7618       27.0401       3.68580      -16.8561      -10.2169      -1.75822      0.723686       6.95809      -7.94021       2.75176      -4.62010       3.42764       4.94999      -3.12089      -2.03337       3.27487      0.810412       8.09539       10.7173       11.8964       12.5337       12.8444       12.4333       11.7057       10.8104       9.74742       8.63515       7.43232       6.21987       5.06232       4.09218       3.17493       2.46302       1.82005       1.31230
  28   5 1732.7493    0.3376  0.2940 10.0478 -0.0048  0.0165   0.0118   0.0279    0.0329   0.0000   439.3546      -1.83640       21.4961    -0.0193201      -1.85977     -0.583061       1.15961     -0.467041      -1.28427      0.254771      0.360652      0.590427   -0.00932419     -0.283459     -0.465912     -0.335479      0.288634    -0.0346397       1.18560       1.43929       1.24545       1.23141       1.59844       1.64631       1.31408       1.01626      0.977365       1.00161      0.968009      0.734370      0.529603      0.449000      0.407912      0.361013      0.271312      0.161352
  28   6 1910.1602    0.5252  0.4460 10.2223 -0.0042  0.0145   0.0143   0.0358    0.0435   0.0000   439.6252      -1.57742       20.1256      0.464438      -2.07193      0.733291      -3.12124      0.658823       2.05600      -1.20759     -0.719885     0.0292489      0.873895     -0.359434      0.262481     -0.246290     -0.183709     -0.104159      0.851186       1.16540       1.24810       1.34818       1.38118       1.37725       1.30497       1.15061       1.06907      0.848824      0.762784      0.629573      0.541215      0.403371      0.326189      0.244845      0.190161      0.137490
  28   7 2083.8825    0.7241  0.7221 10.3556 -0.0002  0.0181   0.0156   0.0459    0.0598   0.0000   440.9628     0.0423692       17.4472       1.01741     -0.948608      -1.14605      -1.43731      -1.22027       3.04619       2.23600     -0.802693     -0.262768     -0.407136     0.0883307      0.350910    -0.0379862      0.329636     -0.319116       1.02308       1.38329       1.50233       1.65836       1.59068       1.58077       1.49984       1.38901       1.27361       1.14369      0.942312      0.794287      0.634041      0.515130      0.401118      0.328510      0.247397      0.179575
  28   8 2252.8146    1.0638  0.9124 10.8181 -0.0023  0.0205   0.0202   0.0520    0.0751   0.0000   439.9994      0.983377       17.6140       2.86802      -1.17363     0.0836337       2.22732     -0.152583     -0.398600      0.917796       2.70586    -0.0275544      0.234968      0.426871     -0.189404    -0.0947152     -0.199728    -0.0130112       1.08822       1.42478       1.69447       1.69488       1.70029       1.71336       1.55881       1.57857       1.36048       1.14227       1.09556      0.873707      0.738221      0.570126      0.468267      0.357506      0.266060      0.200047
  28   9 2415.3068    1.5234  1.0707 11.3133  0.0003  0.0216   0.0266   0.0542    0.0878   0.0000   439.2112     -0.759471       20.1833       2.58047      -2.72309     -0.959199      -1.91883       2.79992      0.840602       2.04886     -0.112296    -0.0696064     -0.283857      0.716612      0.447766      0.349834     -0.435548     -0.251286       1.24494       1.59986       1.76366       1.89974       1.91568       1.85390       1.83845       1.64214       1.46358       1.32152       1.14237      0.955876      0.768598      0.619034      0.480085      0.391988      0.294698      0.231763
  28  10 2573.4263    2.0091  1.0628 12.2198 -0.0022  0.0221   0.0366   0.0569    0.0784   0.0000   440.0425       4.81638       16.1938      0.986762      -2.40164    -0.0123833      -2.07287      -2.60234       2.24059       2.94792       1.03084     0.0194613     0.0528839     -0.837816     -0.358842    -0.0208296     -0.510523      0.146969       1.31200       1.71003       1.86562       1.93085       1.92249       1.95440       1.86820       1.72365       1.54964       1.33554       1.22341       1.05015      0.905473      0.714155      0.574455      0.425424      0.312829      0.227519
  28  11 2729.4092    2.6470  0.9160 12.4191 -0.0008  0.0198   0.0488   0.0491    0.0925   0.0000   437.1781       4.55244       16.3803      -1.05922      -2.89766      -2.82491     -0.888727     -0.263305       1.31169      -1.24267     -0.528030       1.38838     -0.465253     0.0674665      0.172783      0.377526     0.0587712     -0.348367       1.22041       1.67175       1.81539       1.84042       1.76855       1.73107       1.62414       1.37959       1.41932       1.27365       1.17020       1.02986      0.829813      0.670494      0.507366      0.398122      0.299428      0.221361
  28  12 2883.8349    3.2437  0.8691 13.2450 -0.0016  0.0196   0.0629   0.0463    0.0743   0.0000   439.1802       3.93276       16.5386       1.94260      0.507669       1.95506       2.93865     -0.302237       1.47314      -3.14408     0.0547157     -0.227895      -1.09241     -0.230746      0.154952      0.241930     -0.601167     0.0591924       1.24313       1.58080       1.63830       1.76987       1.80351       1.83332       1.66541       1.60333       1.43503       1.30280       1.07732      0.906599      0.719628      0.604264      0.475879      0.369754      0.278854      0.216536
  28  13 3036.3518    3.8440  0.9282 13.3246 -0.0000  0.0185   0.0713   0.0503    0.0843   0.0000   439.1862       6.82617       16.0512     -0.621634     -0.671780       1.02935      0.299316     -0.740600      0.331146      -1.13173      0.435695       1.11661      -1.24627      0.416494      0.374861     -0.173870     -0.195477     -0.440472       1.12400       1.40831       1.51801       1.68413       1.72352       1.65168       1.52979       1.45203       1.30636       1.12164      0.988140      0.842042      0.695880      0.557308      0.427721      0.343746      0.253879      0.189098
  28  14 3187.2915    3.9078  1.2080 13.4326 -0.0030  0.0229   0.0665   0.0601    0.0953   0.0000   439.8280       5.01599       13.7177      0.132915      -1.29986      0.533833       1.18811     -0.208924      0.909611       1.03125      -1.74403       1.26456     -0.871519      -1.47434     -0.249932    -0.0153431      0.220667     -0.105384       1.39074       1.79430       1.89251       2.10033       2.04397       2.06916       1.89107       1.82001       1.65121       1.47696       1.25211       1.06271      0.823606      0.672830      0.555517      0.439395      0.332335      0.245528
  28  15 3337.4536    3.4141  1.5693 13.0575 -0.0034  0.0269   0.0503   0.0695    0.0729   0.0000   439.6141       13.7245       17.0451       3.27580      -1.51337      -1.98032     -0.343994      0.349985     -0.140618      -5.41658     -0.769329     -0.887189      0.548074     -0.685610     -0.274525      0.218985    -0.0479952     -0.538450       1.48415       2.01570       2.26479       2.39395       2.46480       2.40331       2.27605       2.11460       1.79784       1.66343       1.36245       1.17609      0.961389      0.779113      0.594048      0.464901      0.344716      0.255144
  28  16 3486.9363    2.7868  2.5316 12.4915 -0.0006  0.0347   0.0332   0.0939    0.0515   0.0000   439.6519       4.10830       10.5201       5.50970       2.96820       1.63926     -0.741083      -3.15147       3.44727      0.219848       3.22275      0.286157      0.107089     -0.575631     0.0922897     -0.947775     -0.513228     -0.278544       1.98668       2.62555       2.84712       3.00653       3.08014       2.97513       2.90285       2.62245       2.38483       2.13153       1.79652       1.61050       1.30486       1.06427      0.836957      0.637965      0.477931      0.351237
  28  17 3635.8901    2.3694  3.5962 11.8598 -0.0002  0.0419   0.0234   0.1121    0.0437   0.0000   443.0972       18.6662       6.92442       5.47264      -8.55289      -6.14625      0.532824      -1.72491      0.235088      -1.51887      -2.56573     -0.634672     -0.277365      0.410991       2.08413      0.524977      0.164225      0.663199       2.44890       3.19072       3.56010       3.78249       3.78333       3.72290       3.48198       3.25328       2.90265       2.58823       2.28778       1.92175       1.55502       1.28748       1.00090      0.772366      0.574784      0.432143
  28  18 3784.4599    1.9358  5.7619 11.3255 -0.0003  0.0566   0.0157   0.1555    0.0338   0.0000   434.7430       14.7678       12.1726       9.01428       2.44580       4.30907     -0.351964      -3.74413       5.66677      -3.96780       3.91170      0.367035      -4.28671     -0.201982      -1.97262     -0.237425      0.443428     -0.384558       3.21623       4.27758       4.71376       4.94566       5.00399       4.90513       4.58767       4.27687       3.93088       3.43677       3.04174       2.56512       2.12121       1.73549       1.33581       1.04229      0.781484      0.576990
  28  19 3932.8655    1.5599  7.6297 10.9937 -0.0007  0.0722   0.0119   0.1993    0.0313   0.0000   435.6746       9.99274       5.31533      -2.29106      0.533727       5.00094      -5.10908      -3.50999       2.80473       4.05136     -0.117944      -6.11732       2.21040       1.68991      -2.38161       1.18974       1.14796     -0.714088       4.06038       5.35139       5.76560       6.28113       6.29407       6.17766       5.95990       5.38909       5.00997       4.41541       3.80611       3.19446       2.62484       2.08208       1.67823       1.32952       1.00108      0.740445
  28  20 4080.5024    1.2973  9.9960 10.7646 -0.0005  0.0934   0.0093   0.2567    0.0286   0.0000   443.5173       19.1893       12.8652      -9.20889       5.81314       16.5433      -7.29342      -12.0121     -0.169272      -6.21534       4.92627      -2.99267       1.84490      0.372883      -2.23608       1.29436       1.43166      -1.50996       5.24086       6.84904       7.77180       8.05188       8.40620       8.12854       7.62114       7.15228       6.40178       5.68691       4.98639       4.12599       3.39522       2.77427       2.18131       1.69869       1.27789      0.947698
  28  22 4375.6282    0.8840 14.7919 10.4531 -0.0012  0.1492   0.0059   0.4040    0.0241   0.0000   453.6475       33.2497       14.7829      0.962406     -0.215975      -14.1634      -16.6164       5.99274       3.44433       6.43451     -0.441274      -1.13310       8.09202      -1.25229       2.62057       1.12288      -4.82434      -1.94741       8.33242       10.9033       12.3146       12.7572       12.9853       12.6386       12.2133       11.2833       10.3058       8.98773       7.85304       6.70280       5.45360       4.51643       3.52633       2.76414       2.04783       1.51727
  29   7 2105.3230    0.7892  0.7278 10.4812  0.0006  0.0182   0.0164   0.0433    0.0593   0.0000   440.4842     -0.451793       20.0667     -0.127020      -5.01668     0.0169316      -1.91105       1.28021      -1.07843     -0.465233       1.76092      0.246937     -0.451465      0.411701      0.728095      0.355475     -0.419713     -0.148961      0.998395       1.32695       1.46502       1.55088       1.57535       1.50063       1.44769       1.32249       1.22028       1.11655      0.946216      0.819538      0.663215      0.552992      0.422522      0.337746      0.253657      0.194211
  29   8 2275.3336    1.1244  0.9075 11.0894 -0.0029  0.0196   0.0216   0.0517    0.0709   0.0000   439.8441       1.46950       17.9639       1.75875      -5.43986      0.854948       1.00957      -1.21391    -0.0687635       1.35168      0.418323     -0.614883      -1.25951     -0.784992     -0.322260     0.0424084      0.264806     -0.377380       1.13334       1.47022       1.55083       1.69234       1.73896       1.71227       1.63946       1.51913       1.40780       1.20857       1.01331      0.885645      0.728819      0.622865      0.475155      0.376997      0.289734      0.217508
  29   9 2439.1026    1.6102  0.9495 11.4336  0.0011  0.0195   0.0286   0.0489    0.0850   0.0000   440.3463       2.45359       18.1190    -0.0756112      -3.98049     0.0210953      -1.49360      0.876603      0.892926     0.0327771     -0.105949     -0.280335      0.713293     -0.106313      0.757150    -0.0749372     -0.467853      0.193633       1.15934       1.51976       1.66721       1.80043       1.82473       1.82299       1.68465       1.56086       1.39418       1.22631       1.06924      0.893453      0.737153      0.624497      0.482309      0.377854      0.284578      0.208527
  29  10 2598.6745    2.1014  1.0738 12.0026 -0.0015  0.0215   0.0359   0.0536    0.0889   0.0000   441.6670       4.60284       17.0140       2.77718      -1.70865       3.40361     -0.447581      -3.48939      0.471136      -2.42493      0.637153      0.365401      -1.80121       1.11371      0.146398     -0.604010     0.0909249      0.184597       1.20116       1.59209       1.71814       1.86234       1.83490       1.69114       1.68263       1.64007       1.45161       1.32302       1.14048      0.976139      0.849704      0.704510      0.550404      0.411349      0.316704      0.239583
  29  11 2756.2168    2.7709  0.9640 12.5422  0.0005  0.0192   0.0489   0.0498    0.0867   0.0000   436.9708       3.52290       18.1532       3.21213      -3.05172      -5.04035      -1.31078    -0.0101217     -0.835282      0.129153      -1.86218    -0.0325967     -0.312288      0.549073     -0.402511     -0.179251     0.0311214     -0.110886       1.12158       1.46761       1.69484       1.77187       1.85041       1.77023       1.68407       1.53854       1.43663       1.21787       1.04786      0.872462      0.715541      0.570769      0.458921      0.352936      0.283470      0.207742
  29  12 2911.7519    3.5044  0.8173 13.2472 -0.0049  0.0180   0.0683   0.0440    0.0743   0.0000   438.2380       5.16559       18.0656       2.56021     -0.756144      -1.26562      -3.52699      -2.20968      -1.24853      -1.84862       2.65804      -1.21874      -1.13401      0.328776      0.195496      0.594440   -0.00124352      0.376509       1.06216       1.41311       1.53048       1.71705       1.72508       1.63019       1.58282       1.37349       1.29270       1.13251       1.02533      0.831648      0.685517      0.568598      0.448796      0.341113      0.265460      0.196513
  29  13 3065.1029    3.8818  1.1195 12.9367 -0.0053  0.0211   0.0643   0.0528    0.1202   0.0000   440.0462       6.56213       12.6381       1.40709      -1.73122       1.45819       3.62627      -3.16766     -0.359694     -0.642256      -1.78086     -0.428051      -1.80965     -0.750249     -0.230373     0.0512082      0.417849      0.249074       1.21121       1.59065       1.65092       1.74371       1.77591       1.71772       1.71506       1.65093       1.52677       1.29739       1.11465      0.926111      0.757154      0.635811      0.512641      0.416000      0.325801      0.244193
  29  14 3216.8907    3.8487  1.1862 13.5387 -0.0029  0.0225   0.0648   0.0627    0.0892   0.0000   438.3993       6.65511       12.0437       3.68521      -3.72319      -2.68384      0.745234      -2.77838      -1.42290      -2.20004     -0.106109     -0.131681    -0.0950665      0.204812      0.240619      0.625471      0.236768      0.168448       1.31254       1.74233       1.91868       2.01622       1.98986       1.92612       1.83741       1.66130       1.54669       1.38965       1.27466       1.06798      0.911529      0.749350      0.577341      0.461153      0.340606      0.254788
  29  15 3367.7955    3.2282  1.8228 13.0337 -0.0026  0.0283   0.0446   0.0773    0.0582   0.0000   437.9540       9.88364       17.6885       6.67820      -6.06498      -1.39490       2.71637      -3.93430     -0.602501      -2.56410       1.20334      0.343622      -2.62041    -0.0387171      0.109702     -0.532046     -0.521627     -0.704928       1.55890       2.03812       2.26426       2.36262       2.40436       2.38943       2.30665       2.11326       1.97910       1.71043       1.47110       1.24979       1.03078      0.832385      0.691488      0.530962      0.405070      0.318067
  29  16 3518.1068    2.7134  2.8538 12.2966 -0.0010  0.0361   0.0298   0.0974    0.0476   0.0000   438.0974       12.5431       12.1742      0.504266      0.663243       2.83960       3.26414      -6.04007       2.46847      -3.95483      -1.95305      -2.50458       1.42266     -0.798387      -1.08034      0.882573     -0.679281    -0.0789307       2.03935       2.66809       2.90624       3.05213       3.02920       3.11851       2.93104       2.73573       2.53712       2.20300       1.92637       1.62426       1.37189       1.10390      0.877758      0.697194      0.545844      0.403249
  29  17 3667.8057    2.2458  4.2121 11.7297 -0.0009  0.0454   0.0209   0.1242    0.0394   0.0000   438.9336       8.99065       9.62821       11.5756       5.36544       3.28918       2.64204      -1.85318      -4.64465      -1.08536       1.33530       1.84670       2.36765     -0.401791      0.339806       2.01540     -0.766101    -0.0512194       2.52522       3.36011       3.63067       3.84867       3.89747       3.84645       3.66197       3.45452       3.14600       2.80077       2.40633       2.07169       1.71330       1.38537       1.11729      0.864127      0.672867      0.507671
  29  18 3817.0043    1.8273  5.7761 11.3502 -0.0007  0.0577   0.0151   0.1558    0.0334   0.0000   440.9062       9.28064       6.86664       9.59507       1.40333       6.38744      -2.00218      -5.20487       2.38815      -2.96496       2.88125      -3.83697      0.719596      -1.24764       2.26817     -0.384176      0.955521    -0.0857853       3.26145       4.19085       4.64072       4.86697       5.09209       4.88985       4.71566       4.38278       3.97461       3.51816       3.08193       2.60478       2.21510       1.80956       1.44290       1.11472      0.843889      0.642083
  29  19 3965.8794    1.5401  8.1380 10.9399 -0.0012  0.0738   0.0110   0.2038    0.0298   0.0000   443.4588       12.0364       11.0323       14.5883      -4.14940      -2.31772      -3.19145      -9.48078       11.5520      -1.50906       1.94687      -4.24122     -0.682869      -1.62344      -1.94656       1.43094      0.398082      0.649619       4.01822       5.25302       5.86737       6.26352       6.37924       6.30051       6.02193       5.57351       5.01940       4.57103       3.87049       3.30898       2.70440       2.19721       1.77983       1.37998       1.08421      0.811544
  29  20 4114.3125    1.2703 10.0921 10.7305 -0.0009  0.0922   0.0089   0.2566    0.0284   0.0000   442.7844      -2.15321       15.8112      -2.99791       8.91024       1.95162       11.7458      0.524051      -3.26182      -13.4591       9.27102       4.35318      -3.18376       1.20281       5.76414     -0.886177       1.51173      -1.49546       5.12791       6.76874       7.52431       8.04901       8.08916       8.00667       7.62417       7.25933       6.29158       5.75351       4.86112       4.19641       3.44142       2.84707       2.26245       1.76958       1.33119       1.00852
  29  21 4262.4075    1.0506 12.6238 10.5923  0.0006  0.1197   0.0071   0.3278    0.0257   0.0000   449.6176       11.0980       26.2633    -0.0445651      -2.33556       3.64629      -7.60573       1.39143      -8.63863       2.16487      -1.25257      -8.53230      -7.40342       5.61215      -3.33643      -2.06415       1.30642      0.339850       6.48700       8.64149       9.50193       10.1843       10.3272       10.0791       9.70817       9.06262       8.23304       7.24146       6.43471       5.32636       4.52070       3.67078       2.91278       2.34431       1.73138       1.29019
  30   4 1581.8838    0.2239  0.1383 10.0372  0.0017  0.0120   0.0128   0.0197    0.0262   0.0000   440.7827      -1.04976       18.7958      -1.07003      -3.20034    -0.0924171      0.852450    -0.0448457     -0.553407      0.750456      0.523930     -0.737495     0.0685741     -0.744110      0.440530     0.0348408     -0.148285      0.120815      0.813519       1.01932      0.864174      0.850673       1.05496       1.29808       1.53448       1.15498      0.758325      0.651195      0.693422      0.913032      0.854933      0.641323      0.383912      0.247876      0.186881      0.167954
  30   5 1770.0374    0.3576  0.3034 10.1320 -0.0035  0.0127   0.0116   0.0305    0.0326   0.0000   441.0399     -0.628644       20.9463       1.13956      -3.04602      0.353891     -0.162131      0.417593      0.209190     -0.423034      -1.14161     -0.457975       1.11313     0.0431557    -0.0913683     0.0861597     0.0648314     -0.102122      0.725311      0.992297       1.05994       1.04379       1.06822       1.03064       1.06122      0.941809      0.928460      0.846967      0.727002      0.599525      0.523975      0.403644      0.314115      0.248710      0.204800      0.151359
  30   6 1949.9538    0.5897  0.5137 10.2357 -0.0019  0.0152   0.0142   0.0362    0.0473   0.0000   441.6551      -1.20156       20.1857      0.995222      -2.50633       1.66943     -0.133397      0.801558       1.01355     -0.180973       1.05030      0.516476     0.0804216      0.313024     0.0665221      0.552962      0.110951      0.141848      0.819684      0.995516       1.15967       1.21501       1.26539       1.20886       1.18340       1.12678      0.989352      0.894446      0.795406      0.652525      0.558927      0.481389      0.365241      0.291162      0.220396      0.177429
  30   7 2126.3849    0.8811  0.6743 10.4886 -0.0002  0.0160   0.0183   0.0402    0.0621   0.0000   439.5794       1.18603       21.5222     -0.332348     -0.215985     -0.603253     -0.644708      0.124662     0.0933896       1.00918      0.196849     -0.343802      0.530242     -0.167775      0.111926     -0.149633     -0.130705      0.464949      0.870518       1.12281       1.21527       1.31284       1.33759       1.29759       1.30383       1.22134       1.07829      0.946768      0.875866      0.692951      0.577220      0.498832      0.395589      0.309270      0.250405      0.193418
  30   8 2297.3793    1.1902  0.9371 11.1553 -0.0027  0.0196   0.0217   0.0506    0.0688   0.0000   441.5884       1.87433       19.2995       3.53451      -2.78049       1.85339       2.68988      -1.33597       1.52260     -0.442976     -0.670049      -1.45243       1.24673     -0.458863      0.688477      0.208606     -0.225231      0.100967       1.06505       1.36798       1.57878       1.65228       1.64519       1.73897       1.61261       1.46643       1.36289       1.15844       1.03554      0.883730      0.752702      0.613870      0.488541      0.384772      0.295331      0.217132
  30   9 2462.3050    1.6700  0.9941 11.7966 -0.0049  0.0201   0.0302   0.0531    0.0750   0.0000   439.9340      0.968061       17.4188     0.0906838      -2.08879     -0.406087      0.327258     -0.448680      0.249411      -2.24486      -3.43720     -0.815277      0.736942     -0.184664     -0.338198     -0.433498     -0.186870      0.397453       1.08028       1.39146       1.50588       1.69619       1.69201       1.67873       1.64894       1.46481       1.34257       1.16406       1.11168      0.903004      0.737118      0.604251      0.480644      0.397947      0.301702      0.227096
  30  10 2623.5422    2.1862  1.0836 12.1263 -0.0047  0.0216   0.0367   0.0530    0.0842   0.0000   441.2592       3.06645       16.5178    -0.0197636      -4.16369     -0.506882     0.0437746      -1.61054      -2.24781      -2.03733      0.439911     -0.262927      0.255774       1.27095     0.0828591     -0.804318      0.294000      0.239904       1.14313       1.59720       1.63679       1.88072       1.81280       1.80851       1.72977       1.62943       1.50158       1.27893       1.12531      0.955492      0.807817      0.682149      0.522593      0.436644      0.319608      0.242477
  30  11 2782.5649    2.8735  0.9775 12.6805 -0.0002  0.0190   0.0508   0.0496    0.0826   0.0000   439.6271       7.75586       18.3517     -0.519618      -3.68694     -0.516845      -3.56548      -2.07135       1.14034      -1.05356     0.0279116      -2.29164      -1.39735     -0.624007    0.00714563    -0.0321105      0.294982     -0.223771       1.05920       1.36563       1.47883       1.60298       1.59700       1.58371       1.54922       1.39599       1.29619       1.14638       1.02072      0.899562      0.738313      0.608614      0.476036      0.382774      0.295317      0.222298
  30  12 2939.1738    3.6619  0.9155 13.0273 -0.0012  0.0183   0.0637   0.0446    0.0844   0.0000   437.7876       5.85016       13.1144      -1.44311     -0.678158       2.03548      -1.43560      0.546770      0.144287      0.195227     -0.341060      -1.07698      -1.36349     -0.692537      0.199066      0.331494      0.115578      0.138235       1.04181       1.30409       1.38794       1.43520       1.49465       1.51688       1.48002       1.35244       1.27740       1.09449      0.965417      0.820454      0.709911      0.568306      0.469503      0.361358      0.284661      0.217867
  30  13 3093.4922    3.9863  0.9500 13.5073 -0.0047  0.0197   0.0717   0.0490    0.0867   0.0000   437.9210       5.62882       18.5167       5.38032      -4.26722      0.419697       2.26499     -0.589244     -0.268697     -0.334400      -1.20692     -0.768605     -0.694361     -0.739672      0.729290     -0.130628     -0.250714     -0.465685       1.14220       1.53829       1.71133       1.77690       1.73448       1.65351       1.51643       1.45417       1.36755       1.25046       1.16500       1.06447      0.904451      0.781480      0.596439      0.463840      0.344154      0.257734
  30  14 3246.1220    3.6329  1.4494 13.4463 -0.0036  0.0256   0.0562   0.0664    0.0698   0.0000   438.9719       6.49221       14.2803       3.01812      -3.31586     -0.282038      -3.25572      -3.38096      0.718601      -2.99316       1.12561     -0.140593      -1.42909      0.604267     -0.550566     -0.330267      0.651464     0.0785248       1.39986       1.84992       1.99540       2.15104       2.12606       2.08206       1.99387       1.87992       1.67484       1.60618       1.37579       1.23645       1.01403      0.830903      0.673612      0.538544      0.419934      0.307181
  30  15 3397.7906    3.1815  2.0792 12.7502 -0.0022  0.0295   0.0394   0.0784    0.0570   0.0000   439.7419       8.30016       14.5507       1.87363      -4.54677     -0.882190       4.99934       2.36041      -2.23488      -1.46527       1.96401      -1.47597      0.501954      0.120579     -0.107734     -0.276468     -0.260131     -0.144679       1.59107       2.09124       2.28758       2.43721       2.50548       2.44864       2.32379       2.21373       2.02040       1.79285       1.55693       1.31558       1.12992      0.945917      0.742642      0.591419      0.457172      0.339872
  30  16 3548.8290    2.6287  3.0398 12.2273 -0.0004  0.0375   0.0274   0.0976    0.0457   0.0000   437.5677       15.6697       16.9467       6.89053      -10.9371       1.01381      -5.89838      -2.24273      0.853699      -1.95915      0.813138      -1.47945     -0.703607       2.38436    0.00317445     -0.147958      -1.08592     -0.209724       2.02110       2.63240       2.87388       3.05698       3.12947       3.16044       2.96240       2.86982       2.51676       2.24953       1.97788       1.66851       1.41610       1.17731      0.941076      0.726929      0.573512      0.435110
  30  17 3699.3593    2.1459  4.5133 11.6274  0.0001  0.0474   0.0188   0.1273    0.0369   0.0000   438.4285       6.47753       11.5445       1.39981     -0.592968       1.78275      -2.69715       1.55519       3.41463       4.49457      -1.09781       1.82042       1.73066     -0.946050    -0.0789338     -0.200908      0.461642      0.328797       2.47977       3.21725       3.63047       3.96948       3.96673       3.90137       3.73867       3.49754       3.21097       2.86433       2.47836       2.08110       1.78558       1.44748       1.17775      0.933420      0.707768      0.535564
  30  18 3849.1086    1.8163  6.6471 11.0205 -0.0002  0.0601   0.0132   0.1613    0.0337   0.0000   438.4602       10.0068       18.8523       1.25632       2.57881     -0.660903       8.54622       1.47438       1.86562     -0.359678       1.02519      -2.87005      -3.22885      -3.05127     -0.129756      -1.01450      0.537939      0.257758       3.21827       4.18521       4.69630       4.93184       5.05864       5.03027       4.76886       4.53609       4.10896       3.66535       3.19642       2.71926       2.29833       1.90696       1.49566       1.20649      0.935774      0.701864
  30  19 3998.6307    1.4746  8.8544 10.8780 -0.0001  0.0784   0.0102   0.2183    0.0289   0.0000   434.4213       15.1895       15.5807       8.63645      -2.23514       1.73027       6.17798      0.892030       5.49186      -6.85852      -3.23607     -0.198264       1.75402     -0.739695       3.65795      0.118445     -0.168643      -1.16053       4.14808       5.52736       6.08031       6.65453       6.58654       6.57255       6.18777       5.82634       5.31493       4.81344       4.17002       3.63035       3.00920       2.49709       1.99723       1.55783       1.21819      0.915980
  30  20 4147.7211    1.2381 11.1111 10.6511 -0.0002  0.0994   0.0080   0.2743    0.0275   0.0000   446.1933       12.2090       13.1258       12.8370     -0.977332      -12.4990       11.8494      0.243632      -7.67410      0.406927       4.75265      -2.46309     0.0280231      -2.93981     -0.866376     -0.492686      0.918111       1.72435       5.17467       6.91800       7.60135       8.18743       8.14930       8.16198       7.80412       7.41457       6.61800       5.98312       5.24810       4.54566       3.78379       3.14047       2.49224       2.00379       1.51769       1.15796
  30  21 4296.4408    0.9753 13.7356 10.5988 -0.0014  0.1352   0.0063   0.3603    0.0240   0.0000   443.1958       14.6288       15.9139      -11.7585       9.11091       1.30455       4.68026      -14.1401       10.8742       5.21073      -3.04845       12.6399       2.02878      -4.03732      -5.15632     0.0325732     -0.779976     -0.265731       6.80822       9.15567       10.1083       10.8610       11.0976       11.0194       10.5180       9.89385       8.96074       7.96858       7.10416       5.97402       4.99698       4.17375       3.39031       2.62961       2.02202       1.50622
  31   4 1599.3319    0.2234  0.2155 10.0475 -0.0073  0.0142   0.0095   0.0254    0.0267   0.0000   439.8523      0.369120       21.0750      0.353329     -0.599570    -0.0155003      -1.55625       1.24926     -0.390235      0.980337      0.653710      -1.37897     -0.243898      0.417972       1.01067     -0.138179     -0.172468     0.0135516      0.806779       1.01539       1.30744       1.30722       1.15649       1.30162       1.21437       1.12974       1.09773      0.847237      0.882955      0.887131      0.785483      0.521555      0.428626      0.348327      0.280297      0.269473
  31   5 1788.2497    0.4038  0.3356 10.0166 -0.0035  0.0125   0.0119   0.0283    0.0350   0.0000   441.3952    -0.0129828       19.9903      0.669448      -2.04424      0.209102      -1.09609     -0.139834       1.67535     -0.308666     -0.372896      0.939174  -7.39701e-05     -0.655465     -0.356875     0.0644267      0.184681    -0.0475876      0.721230      0.946393       1.06971       1.17967       1.20121       1.18880       1.09563      0.987329      0.944571      0.882018      0.754211      0.616886      0.503876      0.386887      0.317314      0.276226      0.217671      0.155692
  31   6 1969.4115    0.5921  0.5742 10.2356  0.0001  0.0158   0.0134   0.0386    0.0469   0.0000   440.8406       1.44469       20.4811     -0.186192      -1.78643      0.621699      0.958651      -1.33857      -1.73482     0.0444634       1.63093     -0.405666     -0.552676      0.329549      0.232414     -0.439450     0.0607323     -0.114685      0.833973       1.08512       1.14520       1.33212       1.28964       1.32279       1.19696       1.13712       1.03463      0.975796      0.856887      0.725862      0.577053      0.491550      0.397133      0.343552      0.251039      0.192805
  31   7 2147.0403    0.8832  0.7327 10.4952 -0.0011  0.0164   0.0173   0.0425    0.0630   0.0000   440.0690    -0.0219606       20.8485      -1.27200      -2.06842      0.123142     -0.608395     -0.752878      0.601241      -1.05123      -1.15809       1.08346      0.299819      -1.67707    0.00488705     -0.205046    -0.0783031     0.0211722      0.823325       1.11594       1.20567       1.27790       1.32906       1.31272       1.28472       1.20678       1.06838      0.981671      0.810779      0.758597      0.595209      0.528130      0.411930      0.318694      0.255298      0.196190
  31   8 2318.9757    1.2752  0.9467 10.9948 -0.0037  0.0190   0.0223   0.0474    0.0803   0.0000   441.2017       1.68077       19.0285      -2.79002      -3.15871    -0.0436433       1.32883       3.60525     -0.133315     -0.794672   -0.00261505      -1.16746      0.347654      0.440039      0.922974     -0.162133     -0.405567     -0.215929      0.968985       1.27791       1.42291       1.48228       1.55564       1.52511       1.49691       1.36836       1.25854       1.16252      0.989029      0.873081      0.700665      0.590379      0.485496      0.385036      0.302598      0.233026
  31   9 2485.0382    1.7555  1.0073 11.8470 -0.0021  0.0205   0.0307   0.0515    0.0754   0.0000   441.0747       2.54167       19.3595      0.162154      -1.15925      0.583899     -0.434838      -2.68018     0.0839961      0.602920    -0.0943149     0.0649030      0.780811       1.00441     -0.135464     -0.294365     -0.146295    -0.0323168       1.07678       1.52410       1.63097       1.81977       1.76159       1.73849       1.59582       1.56262       1.37653       1.30313       1.12349      0.991432      0.820048      0.696191      0.529422      0.406147      0.327646      0.248972
  31  10 2647.8751    2.2671  1.1091 12.1973 -0.0008  0.0206   0.0376   0.0582    0.0860   0.0000   441.4471      0.490957       19.8115       2.07842       1.45263      -1.42565     -0.174354     -0.333828     -0.299462      -2.08000      0.173761     -0.648796       1.83781     -0.697698     0.0831119      0.321364      0.388875     0.0541727       1.16330       1.48846       1.58229       1.74740       1.80578       1.79263       1.64626       1.45645       1.42193       1.34054       1.13720      0.967456      0.813643      0.669814      0.555307      0.431810      0.352815      0.255877
  31  11 2808.4117    2.9201  0.9181 12.8923 -0.0006  0.0184   0.0520   0.0488    0.0754   0.0000   442.0247       5.56201       14.1643       1.10944      -1.03049      0.764855      -2.98899      0.534485      0.192388     -0.582111     -0.585167    -0.0202645   -0.00147126     -0.514871      0.367006     -0.614145     0.0437700      0.408982      0.988440       1.33775       1.44365       1.56915       1.51070       1.49249       1.43455       1.36802       1.27821       1.15321       1.00685      0.849053      0.733244      0.603032      0.495832      0.388900      0.297348      0.229559
  31  12 2966.2252    3.7449  0.9055 13.0927 -0.0012  0.0174   0.0655   0.0451    0.0849   0.0000   438.0927       6.32393       17.1830       2.45415     -0.799363     -0.848086     -0.314087      -1.82144      -2.08611    -0.0885653       1.27083       1.66017    -0.0476584      -1.03740     -0.939181      0.164702      0.588137     -0.132289      0.951424       1.26442       1.40025       1.50123       1.53748       1.49840       1.45112       1.37442       1.26146       1.06482      0.968421      0.795085      0.691982      0.574026      0.468654      0.356686      0.286663      0.217845
  31  13 3121.3782    3.9554  1.0955 13.3447 -0.0012  0.0205   0.0650   0.0533    0.0911   0.0000   436.2256       6.24610       18.9399       3.61004      -2.90356      -2.87719     0.0822801      -1.67413      -1.34306      0.310601       1.23540       1.46003     -0.259520     -0.642734     -0.275369     -0.447515      0.106898      0.527672       1.08110       1.46577       1.62111       1.72232       1.71037       1.68596       1.62107       1.48127       1.36689       1.22604       1.13495       1.00955      0.824343      0.685854      0.539376      0.439521      0.339335      0.257741
  31  14 3274.9524    3.6254  1.4414 13.3166 -0.0035  0.0240   0.0543   0.0662    0.0720   0.0000   439.7930       8.00393       13.3694       2.03031     -0.991592     -0.284909      0.365149      -3.07784      -5.39625      -1.80363       1.45972     -0.912932      0.817374     -0.442568     -0.556433      0.702536      0.212877      0.354763       1.31474       1.70904       1.88693       1.99502       1.92527       1.91756       1.84407       1.75548       1.65791       1.49211       1.32367       1.18029      0.970416      0.811016      0.659354      0.519791      0.405172      0.310852
  31  15 3427.4991    3.0141  2.2810 12.6141  0.0017  0.0310   0.0352   0.0827    0.0506   0.0000   439.9142       9.50817       11.4757       2.41187       3.76143       4.35720      -5.48144      -1.64658     -0.754552       1.83502     -0.118408      -2.73340       2.70271      -1.50417       1.13019      0.732372      -1.01957     -0.954160       1.58871       2.06925       2.26489       2.42715       2.51578       2.52006       2.42252       2.25340       2.09234       1.80972       1.64270       1.34827       1.19235      0.968144      0.780736      0.624683      0.489742      0.386530
  31  16 3579.3543    2.5191  3.1578 12.3031 -0.0010  0.0386   0.0262   0.1010    0.0406   0.0000   437.5259       9.11650       9.52521     0.0371013     -0.963172       2.67966      -2.12995      -7.14793      -4.10146      -3.78268       2.26648     -0.181350       1.33059      0.406742       1.98725     -0.332610      -1.31797     -0.108199       1.95414       2.59476       2.84988       3.14425       3.16768       3.08892       3.00424       2.80482       2.61613       2.32759       2.03700       1.73783       1.46063       1.22454      0.988768      0.798203      0.614522      0.471794
  31  17 3730.4564    2.0960  4.8895 11.4658 -0.0006  0.0491   0.0172   0.1276    0.0359   0.0000   438.8467       9.62540       20.9348       4.69055      -7.48454     -0.357364       3.64419      -4.82956       4.74087      -1.99089     -0.732102      -5.41006      -1.21410      -1.48601       2.28623      0.404656     -0.100561      0.429735       2.53978       3.35610       3.67803       3.93034       3.98644       3.99253       3.77084       3.57787       3.34841       2.95284       2.66178       2.25676       1.92095       1.58044       1.25926       1.01969      0.812718      0.616036
  31  18 3880.8848    1.7413  6.9663 10.9851 -0.0002  0.0621   0.0122   0.1681    0.0319   0.0000   441.8873       12.8154       17.5973       6.92094      -4.68312       7.84054      -1.41928      -1.47456      -3.41140      -3.39797      -2.39648      0.870181      -3.32520       1.93346     -0.309015     -0.817741       1.16337      0.255630       3.19047       4.22339       4.65551       5.13313       5.22332       5.09830       4.94906       4.63393       4.15867       3.80200       3.25824       2.89596       2.37998       1.98462       1.59270       1.28359      0.985450      0.758792
  31  19 4030.9280    1.4072  9.1351 10.8413 -0.0008  0.0820   0.0095   0.2232    0.0278   0.0000   440.8315       20.0271       9.09051       4.76440      -2.74267       9.45246      0.657100      -9.37733      -4.79840      -3.12464      -7.48478      -10.5758       4.02332      -6.79490      0.433278      0.662662      -1.36841     -0.435584       4.16749       5.44978       6.06685       6.47162       6.60099       6.72055       6.30005       5.97268       5.46877       4.91271       4.28523       3.75167       3.14311       2.58473       2.11442       1.69859       1.30494       1.00893
  31  20 4180.8617    1.1839 11.6888 10.6352 -0.0000  0.1055   0.0073   0.2861    0.0262   0.0000   438.6460       6.18143       9.74216       4.77049      -12.4059       5.99994      -9.06639       3.65712      -11.4065       7.23599      -6.03237       3.69261      -4.08335       1.50090       3.10623      0.552325     -0.660894      -1.43395       5.41119       7.21061       7.89500       8.49641       8.62215       8.68996       8.16724       7.82059       7.05696       6.39206       5.62967       4.88781       4.07947       3.39214       2.76683       2.18962       1.70120       1.31792
  31  21 4329.7885    0.9524 14.0392 10.5712 -0.0001  0.1349   0.0061   0.3636    0.0229   0.0000   447.0413       22.0125       9.28297       12.0418       8.36181      -12.8163      -1.35804       13.0525      -20.1027      -3.03386       6.09846      -3.35793       3.48450       3.27848      -1.49907      -3.88217      0.778501       2.73149       6.67022       8.94790       9.90903       10.6790       10.8976       10.7637       10.2679       9.73318       8.89099       8.05533       7.06898       6.11987       5.20480       4.31512       3.52076       2.78205       2.14032       1.65174
  32   4 1616.4166    0.2458  0.2049 10.0131 -0.0200  0.0120   0.0100   0.0251    0.0266   0.0000   441.5674     -0.318812       20.4006     -0.450421      -1.21330      -2.10408       2.24058     -0.178546      0.356838     -0.707229      0.883416     -0.503464      -1.04244     -0.106896      0.178234    0.00710888      0.123370     0.0787796      0.736734      0.912805       1.01890      0.885201      0.952149      0.943390      0.975398      0.943068      0.944459      0.779398      0.683397      0.508622      0.459207      0.423087      0.378264      0.311446      0.223662      0.206439
  32   5 1806.1832    0.4242  0.3682 10.0874 -0.0054  0.0147   0.0118   0.0297    0.0364   0.0000   441.5180      0.247932       21.2953      -2.11161      -1.69564      0.227655     -0.523846     -0.920917     -0.418328      0.212053       1.31077       1.06867    -0.0602983      0.483439     0.0193191      0.170771    -0.0550527     0.0158282      0.854745       1.15163       1.09600       1.19158       1.16490       1.22871       1.07481      0.963559      0.907957      0.876093      0.813280      0.727516      0.582279      0.514943      0.430251      0.341917      0.254116      0.192553
  32   6 1988.6524    0.6307  0.6240 10.1203 -0.0018  0.0159   0.0133   0.0395    0.0530   0.0000   441.4748      0.874585       19.3193      0.481259      -2.44127      -1.86414       1.59424      -1.02540     -0.510379       1.36995     -0.252200     -0.720911     -0.400685     -0.195228     0.0881683     0.0586535      0.114517      0.237905      0.733905      0.991844       1.06270       1.19698       1.20433       1.20299       1.11064       1.10726      0.993149      0.896566      0.775734      0.689419      0.574184      0.482810      0.400855      0.311273      0.244385      0.191560
  32   7 2167.3480    0.9366  0.7248 10.6832 -0.0022  0.0165   0.0186   0.0421    0.0605   0.0000   439.6078      0.249785       19.2452       1.16677      -1.04674     -0.576181    -0.0963021      0.433767     -0.853307      0.476885     0.0742738       1.20756      -1.06868      0.542347     -0.421874     -0.233605      0.587439    -0.0116140      0.894065       1.09751       1.16029       1.25016       1.35938       1.28502       1.24592       1.17438       1.11140      0.983759      0.910222      0.770004      0.644469      0.545428      0.440032      0.370505      0.302811      0.225992
  32   8 2340.0717    1.2650  1.0453 11.1973 -0.0012  0.0227   0.0216   0.0530    0.0740   0.0000   438.6896       1.83803       20.1137    -0.0766803      -2.01107     -0.525297      -1.15876      -1.28668     -0.275702       1.95118       1.24622     -0.426627     -0.619399     0.0319813       1.16622     -0.411460      0.206335    -0.0536273       1.28246       1.80589       1.94648       2.01005       1.79462       1.65256       1.50802       1.45146       1.45810       1.42106       1.32088       1.19364       1.06461      0.911720      0.722910      0.555984      0.439250      0.321326
  32   9 2507.3545    1.8708  1.0875 11.8292 -0.0033  0.0207   0.0308   0.0529    0.0845   0.0000   440.1833      0.645422       18.0390       2.27177       1.36474     -0.175314     -0.321138     -0.620379       2.01322      0.811643       1.24427    -0.0169151     -0.103502       1.22143    0.00283382     -0.956257      0.124275    -0.0831101       1.12448       1.55002       1.69072       1.82264       1.76623       1.71648       1.60817       1.48973       1.37609       1.30631       1.18442       1.08662      0.957448      0.823478      0.652392      0.537305      0.404178      0.304098
  32  10 2671.6757    2.5058  1.0148 12.4734 -0.0013  0.0185   0.0426   0.0517    0.0761   0.0000   439.9309       4.15046       15.5319       2.23609      -1.62090      -1.04542      -1.23231     -0.241558      0.644805      -3.31255     -0.445586    -0.0198458     0.0214449     -0.456189      0.554803     -0.750557      0.133102      0.223319      0.977814       1.27332       1.39365       1.45950       1.48020       1.46140       1.46979       1.37779       1.28791       1.10578      0.973498      0.882738      0.747586      0.624741      0.503355      0.408789      0.320296      0.249830
  32  11 2833.8095    3.0192  0.9140 13.0000 -0.0043  0.0183   0.0532   0.0458    0.0718   0.0000   440.8430       5.41016       16.4839       3.17130      -1.09342      -1.12378       1.61803     -0.611343     -0.230419     -0.185884      0.536009      -2.73423    -0.0852994     -0.576742     -0.184112      0.469762      0.117161     -0.874057      0.897841       1.20278       1.30479       1.39146       1.41776       1.40258       1.38229       1.26760       1.23997       1.08419      0.976558      0.844541      0.694669      0.550412      0.469419      0.385222      0.315542      0.249735
  32  12 2992.7916    3.6533  0.8725 13.5062 -0.0019  0.0178   0.0645   0.0443    0.0670   0.0000   440.4632       4.68614       18.0469       4.02481      -3.37759     -0.593681     -0.452013      -1.97572      -1.30424     -0.242260     0.0596361     -0.384473     -0.311865     -0.107642     -0.355083      0.684623      0.315244     0.0535046      0.920787       1.16865       1.33782       1.48150       1.48817       1.46394       1.45885       1.31606       1.23331       1.09914      0.987567      0.776581      0.719156      0.565561      0.452749      0.393131      0.292827      0.225729
  32  13 3148.9979    3.8746  1.0968 13.5382 -0.0019  0.0208   0.0639   0.0549    0.0798   0.0000   439.3180       4.47941       14.2750       1.29032     -0.111149      0.127371     -0.129242      -1.77116       3.02974     -0.330128     -0.555545     -0.907313     -0.455505      0.131487     -0.579940     -0.100013      0.113442     -0.547299       1.11956       1.50390       1.56585       1.73128       1.78106       1.66423       1.68309       1.59876       1.53695       1.32534       1.12688      0.958944      0.794812      0.669581      0.549870      0.443571      0.346249      0.279334
  32  14 3303.4095    3.5053  1.7038 13.1711 -0.0020  0.0259   0.0472   0.0711    0.0608   0.0000   441.5854       8.00879       18.5501       1.70620       5.87015     -0.218403      -3.32318      0.587811      -4.51106     -0.294960       1.66346      0.185428      -1.09980     -0.283755      0.916765     -0.470224     -0.294068     -0.626930       1.28680       1.72546       1.92631       2.04666       2.09948       2.04808       1.94043       1.86039       1.73774       1.59298       1.36158       1.19160       1.00845      0.837907      0.688184      0.552441      0.443601      0.334239
  32  15 3456.8607    2.9665  2.5369 12.3659 -0.0007  0.0321   0.0316   0.0834    0.0491   0.0000   442.9026       5.56771       9.69966       3.73904     -0.169550       4.07565      -1.36643      -7.28889       4.03429      0.287979       1.88671     -0.738878      0.806866      0.177596      0.783549      0.391541     -0.872019     -0.688171       1.56791       2.07575       2.32243       2.50565       2.56358       2.48007       2.41248       2.30838       2.12142       1.88830       1.66599       1.44239       1.24571       1.02224      0.851080      0.680457      0.527039      0.401578
  32  16 3609.5675    2.4316  3.6848 11.8905  0.0001  0.0394   0.0221   0.1076    0.0400   0.0000   440.8885       11.4924       7.93654      0.903370     -0.414588      -1.73105      0.654768       1.09564       1.21339       2.58278       1.28309      -1.14728      -2.76510      -2.34840     -0.125208     -0.317360     0.0983373      0.192147       2.00344       2.55077       2.83648       3.07845       3.14514       3.10941       3.03982       2.78735       2.63144       2.37326       2.09789       1.79257       1.56305       1.25534       1.04979      0.838154      0.665871      0.525083
  32  17 3761.4699    1.9852  5.1403 11.5766 -0.0004  0.0519   0.0164   0.1381    0.0325   0.0000   439.5853       6.85445       13.9781       1.94085      -12.9088      0.483702      -4.82951     -0.940297     -0.753297      -1.91415       2.90350     0.0929935       2.27121     -0.880146       1.64938       1.25253     -0.564329     -0.487566       2.51087       3.37793       3.68178       3.94435       4.06210       4.10760       3.91491       3.60244       3.36431       3.04273       2.70452       2.37144       1.99137       1.67900       1.36717       1.09951      0.857104      0.661940
  32  18 3912.4578    1.6389  7.3901 11.0084 -0.0003  0.0652   0.0114   0.1797    0.0297   0.0000   443.9280       16.8332       3.58948       5.96448       8.88831       10.0285      -2.70138       1.85349       7.56576       3.73211       4.35245      -3.37871       1.20799       1.82952      0.868617      -2.39167       1.80188     -0.380894       3.26245       4.29800       4.78974       5.11276       5.15884       5.22945       4.93632       4.73657       4.28100       3.91718       3.47989       3.04568       2.58888       2.18379       1.78684       1.42567       1.09996      0.852556
  32  19 4063.1467    1.3748  9.7975 10.8104  0.0006  0.0846   0.0089   0.2343    0.0268   0.0000   443.7226       12.6287     0.0554021       5.43389      -13.3819       4.42862      -5.58732       1.16361      -4.16979       1.64023      -4.43064       1.48571     -0.409967       6.51959      0.636748     -0.713510     -0.107053     -0.201352       4.24930       5.57528       6.12112       6.67435       6.71047       6.70648       6.51828       6.19176       5.66774       5.08313       4.51494       3.88210       3.29015       2.74601       2.28372       1.82451       1.41558       1.11339
  32  20 4213.3381    1.1142 12.9216 10.6582 -0.0006  0.1167   0.0067   0.3211    0.0248   0.0000   445.4140       17.3572       8.58162       22.4550       22.1257      -4.58276      -11.8211      -13.1476       6.80731       2.43916       10.3332       3.81330      -1.68904       1.25769      -2.00506      0.685452      -1.22223       2.56439       5.62623       7.58544       8.49112       9.01469       9.34465       9.12073       8.87706       8.31379       7.68290       7.00925       6.13921       5.33245       4.56934       3.80313       3.10017       2.46250       1.93480       1.50821
  32  21 4363.0917    0.8928 14.7253 10.5434 -0.0012  0.1464   0.0056   0.3840    0.0221   0.0000   439.1550       15.7365       18.0418      0.240679       9.15384      -21.4830       4.66502       2.03614      -2.62584      -2.92380      -4.41755       8.67049      -7.91676      -11.2386      -5.38327      -2.11889     -0.195085      -2.80637       7.00289       9.33649       10.5538       11.2261       11.4867       11.5087       10.9728       10.4660       9.59194       8.67678       7.69480       6.61184       5.64704       4.69601       3.81455       3.09043       2.41624       1.89125
  33   4 1633.2273    0.2889  0.1972 10.0474 -0.0092  0.0098   0.0120   0.0218    0.0271   0.0000   441.1513     -0.625543       20.5006     -0.318348      -2.23782     -0.322901       1.83890      0.499141     -0.541491    -0.0933049      0.294937     -0.576609      0.415171      0.274595     -0.107912     -0.269762     -0.249655     0.0823872      0.549067      0.669396      0.795380      0.893571      0.935257      0.899762      0.832858      0.787171      0.779205      0.677676      0.516455      0.534816      0.508328      0.405898      0.327355      0.263672      0.195206      0.151029
  33   5 1823.8495    0.4145  0.4441 10.1126 -0.0030  0.0145   0.0108   0.0348    0.0369   0.0000   442.4375    -0.0663005       20.1349      -1.11843      0.124392     -0.600527       1.29132       2.19406      0.543735     -0.428569     -0.713001      0.942875      0.195326      0.180110      0.161025     -0.286446     -0.106401     -0.244121      0.727594      0.920093       1.07348       1.07739       1.09309       1.09853       1.08492       1.09875      0.993133      0.868161      0.759115      0.629310      0.539958      0.459998      0.397673      0.303947      0.243706      0.206632
  33   6 2007.6301    0.6422  0.6610 10.2147 -0.0043  0.0168   0.0133   0.0411    0.0538   0.0000   439.9476      -1.09655       20.2391     0.0898298      -2.60123      0.276924      0.912897      -1.49606     -0.436787     -0.713677      0.879747      0.889200     -0.376284     0.0930222     0.0711599      0.439769    -0.0421875     -0.184096      0.787256       1.03173       1.15539       1.23327       1.22220       1.28019       1.19721       1.12265       1.08067      0.931132      0.847305      0.762634      0.610886      0.546459      0.453186      0.352950      0.289777      0.212083
  33   7 2187.3444    0.9567  0.7609 10.7279 -0.0012  0.0166   0.0177   0.0406    0.0616   0.0000   440.0711      0.903468       21.4484     -0.210694     -0.475735     0.0281726      -1.61421      -1.40109       1.99132       1.00743     -0.215735      0.411497      0.407030     -0.331764     -0.218872     0.0115246      0.101550      0.241346      0.842163       1.06228       1.21327       1.29530       1.31905       1.30884       1.30521       1.17610       1.10313       1.02581      0.904349      0.751163      0.667226      0.570591      0.458215      0.365350      0.308184      0.228178
  33   8 2360.8969    1.3730  1.0123 11.3137 -0.0038  0.0195   0.0229   0.0511    0.0758   0.0000   441.7391       1.92051       17.2147      0.446095      -4.02758       2.40108      0.935037      -1.52045     -0.539927       1.34654      0.203591     -0.360018     0.0674509     -0.122095     -0.779080      0.342989     -0.394358     -0.427915      0.950223       1.26068       1.42352       1.54874       1.51713       1.54441       1.49483       1.44785       1.27429       1.15726       1.06227      0.899040      0.784238      0.694113      0.526841      0.446086      0.347753      0.278729
  33   9 2529.1688    1.8241  1.0623 12.0213 -0.0052  0.0207   0.0309   0.0541    0.0733   0.0000   440.9158       1.07774       19.1666       3.80101      -3.21303       2.36401       2.13689      -1.26812    -0.0267427      -2.67073       1.12357      -1.80682      0.898074      0.444071     -0.142819      0.447124    0.00177761     -0.373657      0.989729       1.33749       1.49090       1.65816       1.61708       1.63867       1.61630       1.47863       1.40560       1.25405       1.06926      0.926788      0.806626      0.647300      0.540612      0.440143      0.343912      0.277008
  33  10 2695.0691    2.5203  1.0577 12.5910 -0.0011  0.0196   0.0418   0.0531    0.0774   0.0000   442.0043       3.65388       17.7018       2.75577      -3.43860      -3.60347     0.0623897     -0.378292      -2.47801      0.210746     -0.717539     -0.546979       1.07676      0.368697      0.551830     0.0434289     -0.295729      0.249590      0.960502       1.27540       1.40734       1.52187       1.54970       1.53743       1.53032       1.37719       1.33014       1.17320       1.01778      0.908377      0.787745      0.656322      0.514141      0.429217      0.337255      0.269173
  33  11 2858.6386    3.3240  0.8659 13.0351 -0.0024  0.0161   0.0589   0.0457    0.0705   0.0000   438.7973       3.27082       17.9750      -1.61192      -3.43954       1.24321      0.367314      -2.24047      -2.44663      -1.62989      0.480258      0.502458     -0.322309     -0.707176      0.898767     -0.169761     -0.247817      0.347746      0.857338       1.08461       1.20153       1.23811       1.27340       1.28628       1.28271       1.23719       1.12209       1.00942      0.903627      0.740308      0.648037      0.536547      0.462823      0.360100      0.288219      0.241142
  33  12 3018.9113    3.8903  0.9674 13.4895 -0.0026  0.0185   0.0666   0.0482    0.0750   0.0000   440.4413       3.24515       17.9711       4.15821      -4.85642      0.614128      0.341168      -1.05799     -0.265408      -2.63239     0.0539785      -1.36181       1.78364     -0.251420     -0.610957     -0.422049     -0.135431     -0.424312      0.975339       1.29501       1.43269       1.53533       1.48343       1.43571       1.32138       1.28300       1.21714       1.15645       1.04680      0.933964      0.816127      0.680212      0.556522      0.449438      0.336464      0.257309
  33  13 3176.1402    3.9135  1.2959 13.2834  0.0005  0.0214   0.0584   0.0575    0.0902   0.0000   439.9934       4.14674       13.9883       1.09206      -2.09321      -3.46558     -0.707358      -1.23956       1.06604      0.981385      -2.66400      0.387304     -0.619552     0.0419914    -0.0683638    -0.0282485     -0.385763    0.00180591       1.03343       1.38916       1.52983       1.69030       1.68284       1.63673       1.58866       1.51196       1.41862       1.26986       1.17155      0.998085      0.840032      0.734728      0.575854      0.486188      0.373285      0.299659
  33  14 3331.5732    3.4805  1.7023 13.0808 -0.0000  0.0254   0.0451   0.0678    0.0606   0.0000   437.9067       4.87001       15.1276       2.88915       1.27344      0.674447       1.21793     -0.849540       1.50574      -4.32059      0.562872     -0.701407      0.355089      -1.21377      0.576335    -0.0162363     -0.727830     -0.329774       1.25344       1.72658       1.89576       2.05239       2.07218       2.06594       2.04166       1.88882       1.78561       1.56930       1.41545       1.15273       1.01866      0.845322      0.692829      0.563105      0.437230      0.351147
  33  15 3485.8624    2.9206  2.8133 12.1693 -0.0014  0.0322   0.0290   0.0877    0.0484   0.0000   438.3850       7.32490       15.3733       5.17968      -4.62984      -1.12573       4.21939     -0.958367     -0.429061      -2.16531      -1.26314      0.597035      -1.28222      0.979416      -1.81628     -0.271826      0.208459    -0.0626739       1.61199       2.07037       2.31527       2.52852       2.61216       2.51104       2.46207       2.34388       2.19792       1.95589       1.71736       1.48662       1.26224       1.07021      0.877080      0.705635      0.573870      0.433527
  33  16 3639.4066    2.3146  3.9993 11.8878 -0.0018  0.0423   0.0204   0.1108    0.0357   0.0000   437.8212       8.91866       13.7256       5.32708       1.25272      -1.06113      -6.27939      -9.69980       3.59759      -6.63278       2.89209      -3.89833       1.87731     -0.957895      -1.99356    -0.0673589       1.64320    -0.0128227       2.03530       2.65641       2.95622       3.17520       3.26817       3.23472       3.18626       2.97560       2.75943       2.53735       2.18256       1.93002       1.65466       1.39118       1.14501      0.934043      0.731466      0.573885
  33  17 3791.9834    1.9185  5.6769 11.4031 -0.0004  0.0533   0.0148   0.1451    0.0319   0.0000   437.5550       11.7219       12.9811       1.02509       4.22054      -1.06810       2.08266      -6.94597      -4.55024      -1.17838      -5.74715       3.46367     -0.248821       2.17529       1.93588      0.657104       1.21227     -0.544936       2.56662       3.45168       3.77170       4.03740       4.22701       4.11580       4.06355       3.83209       3.54202       3.21873       2.80371       2.46726       2.12688       1.78288       1.42939       1.17415      0.919373      0.733365
  33  18 3943.7670    1.5725  8.1832 10.9463 -0.0002  0.0711   0.0105   0.1923    0.0288   0.0000   443.1168       15.3663      -2.06767       4.94636       3.93772      -9.44083      0.533247      -8.18681       5.68003     -0.771641      -2.87036     0.0785881      -3.27442      -6.62379       1.69602     0.0457288      -1.23287     -0.482730       3.43947       4.55810       4.95659       5.40473       5.53896       5.40551       5.40446       5.01116       4.73921       4.17104       3.79190       3.26229       2.83211       2.36795       1.95831       1.57577       1.25519      0.968712
  33  19 4095.2681    1.3114 10.2726 10.7553  0.0017  0.0893   0.0082   0.2460    0.0267   0.0000   438.4121       12.0924       17.0217       11.6620      -3.01873      -4.55206       7.07497      -2.56475      -6.49090      0.676228       5.53282      -1.80157      0.372049      0.617961      -2.64025      -3.62024       2.02498      0.522116       4.25487       5.69499       6.24307       6.74129       6.97127       6.82307       6.64833       6.19997       5.85355       5.30246       4.70265       4.16114       3.59980       2.98302       2.44633       2.01763       1.54230       1.22842
  33  20 4245.8948    1.0804 13.6913 10.6729  0.0003  0.1202   0.0063   0.3369    0.0233   0.0000   442.2719       15.3235       13.8085       3.35070      -6.87019      -6.08820       1.15480       8.17854      -4.74619       1.76274      -9.19390       5.84347      0.786078       1.24039      0.517486     -0.316317      -1.03665       1.44423       5.65544       7.53137       8.46193       9.04210       9.24733       9.16637       8.83319       8.40483       7.81101       7.06550       6.33173       5.59047       4.76486       4.01064       3.32055       2.64637       2.11793       1.64430
  33  21 4395.8877    0.8672 15.5092 10.4755 -0.0001  0.1483   0.0053   0.3974    0.0218   0.0000   437.5815       24.0769       2.74140      -7.33433       21.0767       2.77026      -7.01162      -21.8579      -1.74388       17.2983       7.61074       3.75764     -0.403764      0.338959      -2.91493      -2.47312      -3.25819      -2.07053       7.02961       9.33531       10.3162       11.0986       11.4379       11.4567       11.1117       10.4159       9.71036       8.72988       7.80600       6.78705       5.88802       4.96250       4.00441       3.29240       2.56879       2.02281
  34   3 1441.1451    0.1411  0.0921 10.0463 -0.0027  0.0107   0.0101   0.0228    0.0222   0.0000   441.4971     0.0260775       22.2526      0.930311      -3.00655    -0.0399698     -0.255252     -0.163367     0.0811843     -0.171145      0.351991    -0.0897207     -0.592481     -0.570462   0.000602050     0.0446535     -0.271899     -0.172726      0.589016      0.678171      0.805270      0.983234      0.820071      0.813464      0.807065      0.800084      0.682295      0.688538      0.615942      0.530951      0.503381      0.445938      0.352629      0.337564      0.290801      0.174218
  34   5 1841.2608    0.4559  0.3871 10.1075 -0.0012  0.0120   0.0117   0.0295    0.0355   0.0000   440.7373     -0.217292       19.1150      0.775109      -2.36866      0.487876      0.633720     -0.166135     -0.749691      -1.15425     -0.157718      0.796133      0.941680     0.0783773     0.0331304      0.192449     -0.261224     0.0603202      0.596667      0.766009      0.910236      0.895436      0.963920      0.936467      0.873680      0.849882      0.818207      0.762793      0.683009      0.574946      0.504067      0.438952      0.353912      0.298658      0.252181      0.180219
  34   6 2026.3349    0.6782  0.6718 10.3119 -0.0048  0.0161   0.0136   0.0407    0.0523   0.0000   440.6422      0.214909       20.8219     -0.644357      -1.02504       1.06500      -1.21045      0.340510      0.158742      0.111750      -1.44712    -0.0229231     -0.307515      -1.12506     -0.603326    -0.0812067     -0.214677      0.328166      0.698513      0.934016       1.04385       1.12027       1.15365       1.16771       1.14209       1.08604      0.978075      0.886264      0.800009      0.728117      0.605540      0.515144      0.438756      0.349496      0.273872      0.216408
  34   7 2207.0392    1.0428  0.8927 10.6193 -0.0003  0.0183   0.0177   0.0438    0.0682   0.0000   441.1131     -0.684369       19.5604       1.22582      -4.24474      0.934175      0.600070      -1.55134       1.91704     -0.162296     -0.794543     -0.439310     -0.399548      0.241606     -0.562332      0.424359    -0.0280128    -0.0858528      0.826981       1.15112       1.24197       1.32261       1.42872       1.33328       1.36332       1.18210       1.16167       1.05776      0.968521      0.814878      0.700268      0.614222      0.486378      0.396549      0.321517      0.254164
  34   8 2381.2654    1.4516  0.9637 11.6064 -0.0004  0.0188   0.0251   0.0494    0.0663   0.0000   440.4505       1.04312       21.1103      0.185829      -3.38712     -0.582967      -2.03139     -0.386163      0.358206      -1.76505     -0.688617     -0.306211      -1.52146      -1.04758     0.0948455      0.153234      0.140050     -0.499450      0.898384       1.15881       1.31053       1.39151       1.44392       1.44522       1.43423       1.31177       1.24216       1.10359       1.01777      0.847506      0.746483      0.643441      0.522895      0.417208      0.325319      0.271488
  34   9 2550.7339    2.0268  1.0625 11.8741 -0.0015  0.0193   0.0320   0.0493    0.0824   0.0000   442.4563       4.27470       21.2133       2.23411      -3.27040     -0.205580     -0.152602       2.02143      0.397568     -0.441988     -0.357537      0.670092     -0.894381     -0.488199      0.838612     -0.492751      0.661376     -0.118634      0.923422       1.20998       1.36969       1.47980       1.52011       1.43535       1.43263       1.36753       1.28940       1.14578       1.03665      0.907654      0.746649      0.646205      0.539333      0.443836      0.350142      0.276355
  34  10 2718.0825    2.6512  1.0153 12.4719 -0.0013  0.0193   0.0423   0.0469    0.0818   0.0000   441.3393       4.81569       18.0769       2.48861      -4.42292      0.305895      0.387518     -0.778045      0.174953     -0.109954      0.433357      -1.64619      -1.03001      0.119473    -0.0585700      0.401301    -0.0410855     -0.546068      0.947000       1.30626       1.43390       1.64387       1.58617       1.65912       1.54546       1.46025       1.28838       1.21416       1.03853      0.922437      0.795141      0.688440      0.540697      0.449788      0.354289      0.280208
  34  11 2882.9794    3.4763  0.9445 13.1102 -0.0007  0.0175   0.0575   0.0456    0.0744   0.0000   440.6247       4.94156       16.8517      0.538947      -1.74308     -0.122128     -0.364384      -3.46218      -1.64466     -0.136168     -0.146044     -0.874156     -0.489324      0.143471     -0.239392      0.480569      0.114312     -0.611346      0.826034       1.11178       1.22309       1.32627       1.39165       1.33727       1.30165       1.21441       1.17137       1.03912      0.926574      0.806582      0.694722      0.603296      0.503140      0.407618      0.328013      0.257614
  34  12 3044.5345    4.0207  1.0403 13.2204 -0.0009  0.0187   0.0623   0.0463    0.0842   0.0000   440.2370       6.58107       17.8142      0.846414      -4.85214      -1.34692     -0.640858      0.161928     -0.965780     -0.709502      0.617415     -0.699657      0.552233      0.979330      0.269672     -0.413277      0.597933     -0.242305      0.900594       1.24493       1.30567       1.40714       1.44016       1.41519       1.40265       1.27100       1.19443       1.07183       1.02879      0.938277      0.807577      0.700043      0.558794      0.449663      0.360290      0.285705
  34  13 3202.9293    3.8627  1.3375 13.3817 -0.0008  0.0212   0.0564   0.0606    0.0747   0.0000   440.2706       7.46232       14.9936       6.19950      -4.02666      0.782979      -1.38428       1.36104       1.31789      0.116781     -0.116893     -0.412948       1.59821      0.636222      0.541597    -0.0681704      0.343433    -0.0182482       1.03273       1.35167       1.47574       1.57928       1.58104       1.63136       1.61951       1.55046       1.40523       1.28023       1.09549      0.964637      0.858371      0.721357      0.589198      0.460217      0.385323      0.310858
  34  14 3359.3267    3.3860  1.9736 12.8993 -0.0011  0.0271   0.0409   0.0710    0.0573   0.0000   438.3387       7.14046       17.8878       3.16368      -1.15439      -1.21875      0.761039     -0.187287      -2.33832      -1.34412      -1.77526      0.105699      -1.46135     -0.211212     -0.739561      -1.24896     -0.390468      0.515993       1.33324       1.73345       1.93479       2.08650       2.14773       2.11533       2.09039       1.91797       1.81015       1.61273       1.45080       1.28016       1.11148      0.938493      0.775544      0.627154      0.500863      0.386551
  34  15 3514.5909    2.8002  2.9273 12.3491 -0.0010  0.0335   0.0279   0.0917    0.0432   0.0000   436.9508       3.69619       13.9831       4.39746      0.182415      0.610935      -8.36142      -2.39910       1.57679      -2.23282       1.87382      -2.49163      0.157878      0.386998      0.758605       1.42760     -0.118606     0.0777369       1.64804       2.14814       2.37864       2.56930       2.66310       2.61821       2.56971       2.41244       2.24727       2.05377       1.81655       1.57520       1.35896       1.16171      0.949850      0.773153      0.614510      0.486467
  34  16 3668.7915    2.2643  4.5129 11.6207  0.0003  0.0429   0.0181   0.1175    0.0344   0.0000   436.8636       10.7725       20.0197       2.20954       2.41119      -3.59986      -9.64976      -1.00331       7.44382      -5.63542       2.54571      -1.32284      -1.08158      -2.25417      0.855464     -0.690468     -0.382036     -0.158462       2.02818       2.64511       2.93001       3.14271       3.28201       3.27994       3.17614       3.01102       2.82957       2.52303       2.25010       2.03111       1.68865       1.45375       1.18924      0.983944      0.776561      0.619173
  34  17 3822.1133    1.8088  6.2364 11.3410 -0.0015  0.0566   0.0132   0.1540    0.0288   0.0000   438.2874       4.79059       12.0312       4.86502      -6.22604      0.488180       1.17939      -7.74333       3.62009      -7.78883       8.62446       3.47914      -1.86890     0.0922210       2.21243      0.566734      -2.26166      -1.09790       2.61783       3.45020       3.81690       4.18275       4.31176       4.32257       4.06212       3.93269       3.66579       3.32289       2.98123       2.58781       2.23849       1.92201       1.56306       1.29059       1.01631      0.795929
  34  18 3974.8014    1.5244  8.4532 10.9354 -0.0001  0.0737   0.0100   0.1981    0.0282   0.0000   443.4404       17.8104       4.42338       10.8591      -3.23527      -1.41318      -3.95439       3.18903      -6.02992      -5.66078      0.900309      -5.40850      0.591285       1.94625      -1.22309      -2.57594      -1.29662      0.799330       3.42705       4.58771       5.04264       5.48569       5.62765       5.61070       5.44858       5.19934       4.83006       4.38348       3.89817       3.39973       2.92144       2.49665       2.05985       1.68889       1.32997       1.04825
  34  19 4126.6449    1.2532 11.3189 10.7152 -0.0002  0.0974   0.0073   0.2675    0.0254   0.0000   450.8478       11.1775       22.6616     -0.404835       4.49326      -1.61168       7.93305       20.5257      -2.35093      -3.48797       10.0916       4.59387       1.17856      -2.47806       3.79811      0.302893   -0.00681919     -0.131384       4.50571       5.99397       6.64731       7.18088       7.31209       7.28127       7.00668       6.77960       6.24185       5.74485       5.20080       4.53047       3.90216       3.30546       2.73798       2.23548       1.77463       1.40951
  34  20 4277.8912    1.0059 13.4594 10.6403 -0.0003  0.1252   0.0059   0.3389    0.0229   0.0000   438.3202       11.1312       8.57374       7.41059      -7.80183     -0.765145      0.938683       2.24765      -6.68005      -5.94832       8.73460       7.68933       2.27583       1.72287     -0.625004      -2.71855      -1.62232      -2.00003       5.72381       7.65867       8.66197       9.18844       9.46758       9.49753       9.11100       8.66043       8.17519       7.40758       6.64303       5.78860       4.95323       4.20233       3.46599       2.81127       2.23430       1.81451
  35   4 1665.9514    0.2958  0.2541 10.0332 -0.0043  0.0115   0.0097   0.0256    0.0272   0.0000   440.9326     -0.136770       23.0534      -1.99007      -2.91323     -0.311700       1.04907      0.805160      -1.25163      0.242846     -0.229633      0.494747     -0.447545      0.317795     -0.185241      0.294881     -0.120672     0.0400615      0.513690      0.743914      0.792810      0.892709      0.886620      0.878213      0.853496      0.777749      0.722777      0.667112      0.606482      0.530089      0.499536      0.386857      0.348300      0.257086      0.224951      0.160189
  35   5 1858.4766    0.4702  0.4170 10.1087 -0.0018  0.0122   0.0116   0.0313    0.0371   0.0000   440.4029      0.621895       23.0851      -1.97404      -3.68459       2.01380       1.30253      -1.06923      0.349349    -0.0351770     -0.362459    -0.0236329      0.488021     -0.613322      0.401307      0.399715     -0.407468      0.289241      0.548876      0.738913      0.824887      0.867530      0.905280      0.865854      0.854863      0.799831      0.763478      0.717864      0.676630      0.557746      0.515237      0.404493      0.347273      0.270726      0.242797      0.182166
  35   6 2044.8147    0.7167  0.6380 10.4631 -0.0010  0.0154   0.0144   0.0364    0.0499   0.0000   441.4217      0.120581       22.8060       2.42332      -1.87313      0.166852       1.07525       1.23182     -0.108069     -0.877098       1.11623       1.15500      -1.01755     -0.142447      0.493890       1.00719    -0.0697257    -0.0462725      0.706280      0.931852       1.03732       1.15779       1.14821       1.14333       1.15259       1.05336       1.02186      0.898516      0.798841      0.721406      0.599703      0.534119      0.438213      0.360903      0.292195      0.226188
  35   7 2226.4249    1.0356  0.9250 10.8125 -0.0026  0.0186   0.0175   0.0473    0.0678   0.0000   440.9166      0.967539       20.0347     -0.892375      -4.74811      -2.02352      -1.83104      0.711129      0.266033      -1.34988      0.135506     -0.775419      -1.52424     -0.217893      0.285813     0.0516817     -0.377136    -0.0187311      0.853381       1.15143       1.19754       1.28513       1.29197       1.35654       1.35628       1.30539       1.19925       1.06440      0.951144      0.804134      0.731382      0.601686      0.496319      0.428047      0.334694      0.264386
  35   8 2401.3380    1.4970  1.1774 11.4239 -0.0014  0.0212   0.0232   0.0537    0.0799   0.0000   440.6755       2.37809       17.8141      0.473641      -1.11799    -0.0321933      -2.35250      -3.18741      0.188871     -0.614169       1.04859     -0.300822     -0.218532      0.328627     -0.340349      0.494914    -0.0861903     0.0174378       1.02180       1.38954       1.53310       1.64109       1.60897       1.60106       1.55097       1.43442       1.33940       1.25737       1.15889       1.07198      0.966606      0.830741      0.670448      0.554723      0.465428      0.356406
  35   9 2571.8868    2.1262  1.1681 12.1263  0.0005  0.0203   0.0328   0.0539    0.0780   0.0000   441.0285      0.574400       18.6519      0.610573      -3.00028     -0.847172      -2.06708     -0.325075      -1.62969      -1.10916     -0.148157      0.244938      -1.52392      0.399458      0.768182      0.630828     0.0630182     -0.157948      0.963689       1.24669       1.38316       1.51808       1.55959       1.46605       1.46979       1.38705       1.33143       1.18203       1.08036      0.960144      0.841212      0.709487      0.584918      0.488477      0.403815      0.328494
  35  10 2740.6224    2.8173  1.0668 12.6557 -0.0010  0.0191   0.0437   0.0483    0.0748   0.0000   440.0232       4.42164       20.3148     -0.268366      -1.89076      -4.06169       1.97896     -0.966618     -0.297363      0.527300     -0.900547      0.336260      0.140220     0.0676012      0.299942     0.0246217     -0.115285      0.123322      0.844683       1.17140       1.19390       1.36991       1.37028       1.43370       1.37738       1.28667       1.18828       1.15362      0.967098      0.865193      0.730271      0.651752      0.521332      0.433437      0.343816      0.282937
  35  11 2906.9014    3.5064  0.9932 13.1434  0.0006  0.0180   0.0560   0.0467    0.0743   0.0000   439.5530       5.89566       19.1490       2.02463       1.02433     0.0368581     -0.148403     -0.664413      0.752298     -0.795354      -1.16029     -0.577319      -1.54105      0.498288     -0.319825     -0.320051     -0.157812    -0.0330266      0.857862       1.14392       1.15813       1.30725       1.32597       1.39354       1.30205       1.24192       1.09061       1.02736      0.958057      0.868793      0.757376      0.629400      0.530324      0.423403      0.349130      0.281421
  35  12 3069.7113    3.9097  1.0049 13.7243 -0.0040  0.0199   0.0647   0.0508    0.0673   0.0000   439.4985       6.53068       19.4221       4.97582      -1.32892      0.892208       2.17477     -0.352969      -3.15150     -0.913405      0.793442      0.556340      0.607492      -1.38903     0.0688816      0.439714     0.0746194     -0.133206       1.12794       1.55114       1.90134       2.02251       2.13982       2.03815       1.98254       1.84846       1.69945       1.51836       1.31039       1.15565      0.948380      0.815682      0.650615      0.531988      0.412256      0.339646
  35  13 3229.2833    3.8098  1.4377 13.4446 -0.0034  0.0226   0.0532   0.0605    0.0643   0.0000   439.2501       7.97092       15.1239       1.42689      -3.23027      0.368986       1.71334      -3.87753    -0.0350987      -1.63137       2.49256      -1.58656      0.635922      0.583579     -0.361586     0.0692800     -0.804788     -0.216874       1.08847       1.43193       1.62232       1.72428       1.74052       1.70392       1.67423       1.59077       1.48770       1.33959       1.26170       1.08280      0.942405      0.820758      0.668550      0.558475      0.455113      0.359578
  35  14 3386.8030    3.2224  2.0920 12.8881 -0.0006  0.0283   0.0376   0.0745    0.0515   0.0000   438.0360       7.46165       14.4755       4.78647     -0.398118      -4.68696     -0.715573      -2.41476       1.34905      -2.44362       1.22179      -1.44775     -0.101288      -1.59956       1.30185     -0.228562      0.618223     -0.428780       1.27541       1.72730       1.88094       2.09084       2.04457       2.10378       2.02023       1.95537       1.83220       1.65475       1.51885       1.31738       1.12244      0.940189      0.799118      0.625231      0.522783      0.414819
  35  15 3542.9166    2.6078  3.1748 12.3821 -0.0005  0.0359   0.0253   0.0982    0.0381   0.0000   438.4388       12.6332       14.2984       2.72077      -5.10792       3.78689      -1.80180      -2.44201       2.40110     -0.343710     -0.239839      -2.14756     -0.399619    -0.0482502      -2.19740     -0.169920      0.291194     -0.868911       1.66613       2.15799       2.45480       2.60125       2.68823       2.70674       2.58971       2.48370       2.37358       2.09052       1.93285       1.68466       1.45886       1.21276       1.04341      0.841636      0.690234      0.554697
  35  16 3697.9854    2.1823  4.9736 11.5591 -0.0002  0.0458   0.0165   0.1246    0.0324   0.0000   441.4216       10.2298       14.9094       3.87984      -1.61132     -0.306158       2.57536       7.63388      -4.93306     -0.586025     -0.823782       4.22086       5.19855      0.686040     -0.910787      0.598411     -0.938588     -0.717026       2.12357       2.81292       3.09128       3.35401       3.43928       3.36894       3.33129       3.14022       2.96447       2.69735       2.42119       2.17142       1.89189       1.61643       1.34551       1.09819      0.896538      0.692235
  35  17 3852.1253    1.7501  6.5930 11.2461 -0.0004  0.0580   0.0123   0.1591    0.0291   0.0000   438.0382       3.28202       12.4990       10.4035       3.64165      -1.96128      -1.19131     -0.753955      -2.62302      -5.98757      -3.97184      -2.64420      0.964321       2.36817     0.0320555     -0.651770      0.478835       2.27877       2.69097       3.52155       3.93216       4.27836       4.43382       4.36407       4.25705       4.11093       3.78185       3.42776       3.07973       2.70489       2.37178       2.06118       1.69311       1.37104       1.11720      0.868116
  35  18 4005.2490    1.4670  9.1677 10.9629 -0.0002  0.0774   0.0092   0.2129    0.0260   0.0000   441.5344       16.9203       15.1430      -8.29591      -6.01653       10.5496      0.290133      0.333702       1.82737      0.881714       2.40464      -10.1990      -4.21747      -1.30015      0.111795       1.96549      -1.73017     -0.795549       3.50910       4.58248       5.11524       5.48213       5.66844       5.77245       5.49622       5.23500       4.97036       4.52970       4.05398       3.60692       3.04844       2.65299       2.21235       1.81284       1.45267       1.14242
  35  19 4157.9196    1.2050 12.3316 10.6898 -0.0006  0.1054   0.0065   0.2895    0.0244   0.0000   437.9747       13.0232       5.92404       11.2614       3.67131       11.6625      -1.70958      -5.54288       1.79383      -11.5740      -5.99261       3.77628      0.736946       1.94179      -2.21674     -0.258656       2.02329     -0.398934       4.72030       6.28037       7.03044       7.48839       7.78503       7.72211       7.47858       7.20619       6.72474       6.14844       5.55476       4.88049       4.22643       3.65547       2.98414       2.51807       1.99021       1.57426
  36   3 1471.8371    0.1543  0.1409 10.0645  0.0048  0.0158   0.0079   0.0254    0.0221   0.0000   441.4539     -0.210055       21.3359      -1.94665      -2.66418      0.373448      0.324979    -0.0102098     -0.551702     -0.442599     -0.190845      0.273798      0.347823     0.0948769     -0.248243      0.142156  -0.000899400     0.0376422      0.655066      0.600563       1.11975       1.05232      0.764855       1.21018       1.00161      0.805620      0.953971      0.794778      0.566162      0.673565      0.480786      0.373399      0.358973      0.319289      0.205778      0.206316
  36   4 1681.9183    0.2845  0.2410 10.0572 -0.0064  0.0108   0.0098   0.0249    0.0266   0.0000   441.8342      0.137244       20.1226      0.213190      -3.47435     -0.449407       1.59635       1.16486     -0.993869      0.212189     -0.853142     -0.233124     -0.408769      0.276490      0.434179     0.0795883     -0.201736    -0.0658579      0.494857      0.569464      0.656649      0.782214      0.795887      0.710738      0.723752      0.719049      0.687365      0.601180      0.512675      0.509199      0.420988      0.323659      0.309398      0.246295      0.207322      0.154367
  36   5 1875.4221    0.4927  0.5141 10.1667 -0.0031  0.0147   0.0111   0.0348    0.0394   0.0000   440.6204     -0.854271       23.3077      0.619074      -3.86466      -2.96730      0.307921      0.857472      0.216593      0.927437      0.247505     -0.612568      0.828662     -0.967658      0.714414     -0.184970    -0.0578674      0.267041      0.644500      0.842103      0.912764      0.961137       1.07898       1.04798       1.00333      0.939160      0.865461      0.821561      0.728341      0.640650      0.590315      0.469214      0.429260      0.361325      0.282930      0.214306
  36   6 2063.0975    0.7489  0.7699 10.2532  0.0002  0.0162   0.0137   0.0417    0.0584   0.0000   440.6141      0.412545       19.1843      -1.16376      -3.77499     -0.918699      -1.47368      -3.08882       1.74111     -0.131791       1.03181      0.177818       1.00974     -0.450346      0.240532  -0.000360907      0.157821     0.0170582      0.745464      0.985007       1.07764       1.11881       1.15071       1.18674       1.17354       1.14091       1.06659      0.944227      0.861806      0.745259      0.642159      0.533053      0.473965      0.388034      0.315162      0.245647
  36   7 2245.5481    1.0911  0.8942 10.9027  0.0006  0.0170   0.0185   0.0454    0.0627   0.0000   440.5706       1.16721       21.9607       1.26571      -3.34988      0.695886      0.193861       1.01342       2.12836       2.02670      -2.46646      -1.44101      -1.30687       1.25171     0.0291073      0.265004     -0.135607    -0.0218808      0.783141       1.01310       1.17351       1.23810       1.24359       1.21548       1.18915       1.11892       1.11840       1.01777      0.902854      0.825035      0.722393      0.584632      0.496258      0.407842      0.325775      0.266951
  36   8 2421.1922    1.5805  1.0831 11.6281  0.0005  0.0192   0.0247   0.0523    0.0688   0.0000   439.4905      0.623649       20.6582       4.24534      -4.46321       2.25208      -3.28081     -0.835700     -0.855413       1.79596     0.0805022      0.640676      0.247866      0.109711     -0.260981      0.858621     -0.471170     -0.195947      0.834499       1.14443       1.25009       1.34183       1.33614       1.36257       1.35591       1.24772       1.23282       1.11368       1.02026      0.870609      0.777391      0.638599      0.575607      0.451930      0.371695      0.293983
  36   9 2592.7946    2.1695  1.0358 12.3209 -0.0017  0.0187   0.0345   0.0501    0.0695   0.0000   441.4841       3.93390       19.4037     -0.995152      -2.56015       3.32685      0.196416      0.362041     -0.349788     -0.541989      -1.97846     -0.555311      -1.36139     -0.692786      0.511226      0.444737     -0.121148     -0.376269      0.845118       1.15311       1.29511       1.40369       1.45560       1.50434       1.46297       1.37132       1.25315       1.11103      0.996783      0.883798      0.764176      0.625235      0.541335      0.426394      0.347554      0.281734
  36  10 2762.8242    2.8339  0.9634 12.7148 -0.0018  0.0179   0.0454   0.0435    0.0753   0.0000   440.5587       4.43692       18.8318       1.42804      -2.18200     -0.589106      -2.92703      -2.19267      0.967964     -0.328916       1.68815      -2.08904     -0.383542       1.05185     -0.212546      -1.09629      0.242818     0.0826615      0.816628       1.08697       1.14095       1.26713       1.28947       1.30779       1.30378       1.16234       1.10102       1.05265      0.987800      0.843321      0.728984      0.613543      0.530253      0.428857      0.360086      0.285684
  36  11 2930.3392    3.6121  0.9804 13.3814 -0.0011  0.0177   0.0575   0.0461    0.0678   0.0000   439.7390       4.32992       16.2247       2.50928      -3.17161      -1.72792     -0.962563    0.00619909      0.231212     -0.649138       1.03835      0.826452      0.706181    -0.0796236      0.328220      0.226351     -0.213925      0.672261      0.824131       1.09541       1.20066       1.30116       1.35838       1.38660       1.36771       1.28277       1.18113       1.04444      0.968463      0.833474      0.713895      0.618609      0.505813      0.412894      0.345702      0.265365
  36  12 3094.4071    3.9675  1.1004 13.5445 -0.0019  0.0187   0.0612   0.0514    0.0777   0.0000   439.0968       6.08845       13.5557       3.51068      -2.54114     -0.626060      -1.16367     -0.570519       1.02582     -0.248248       1.95956      -1.38979     0.0651489     -0.746321      0.928365    -0.0114200      0.582326    0.00478082      0.861994       1.10866       1.25381       1.33363       1.36370       1.39831       1.36824       1.28041       1.25021       1.09457       1.01353      0.888953      0.732757      0.646685      0.554428      0.460612      0.357714      0.301893
  36  13 3255.2167    3.7075  1.4440 13.2995  0.0016  0.0221   0.0508   0.0594    0.0687   0.0000   438.7706       7.63960       16.6915       4.28795       3.47934     -0.581343       1.42026      0.947595      0.379627      -1.94610      0.399456      -1.55287     -0.611840      0.639349       1.03011     0.0178734     -0.703884     0.0561943       1.03452       1.34806       1.50052       1.61905       1.68778       1.67254       1.63766       1.55155       1.48782       1.32390       1.20189       1.06583      0.906099      0.770373      0.656144      0.552550      0.447935      0.354332
  36  14 3413.8561    3.1948  2.1406 12.7404 -0.0004  0.0272   0.0351   0.0721    0.0494   0.0000   438.6409       6.02259       16.0365       5.81844      -3.41237      0.214096       1.39195     -0.361653       2.22697       1.06899      0.107572      -1.65184     0.0843287      -1.01143      0.169842     -0.224994     -0.881457      0.407319       1.25654       1.61112       1.83742       1.93516       1.95673       2.03444       1.97081       1.84917       1.72319       1.59018       1.44611       1.29454       1.11827      0.995474      0.812293      0.670788      0.539925      0.440677
  36  15 3570.9644    2.6045  3.2897 12.1557 -0.0009  0.0356   0.0239   0.0950    0.0408   0.0000   441.8349       6.22386       16.2306       5.59399      -6.90666       4.32819       2.21035       2.04531      -3.86632      -3.48315       1.83331      -1.25098       1.62940    -0.0469919     -0.547658     -0.198799     -0.300850     -0.554459       1.61176       2.14750       2.34409       2.52598       2.57017       2.64043       2.57185       2.38899       2.25707       2.06448       1.89431       1.70176       1.45355       1.27233       1.04047      0.883740      0.704426      0.576073
  36  16 3726.7429    2.1154  5.2860 11.4188 -0.0004  0.0477   0.0152   0.1254    0.0328   0.0000   436.8988       5.56882       10.0366       4.65662      -5.36218       3.69713       5.16989      0.251992      -1.72424      -1.27059      -1.36469      -3.59378      -1.37555      0.289936      -1.91573      0.720476     -0.400360      -1.41241       2.12768       2.82473       3.16678       3.41730       3.61148       3.55113       3.43900       3.30486       3.04289       2.83387       2.54131       2.24225       1.91947       1.67827       1.37139       1.14458      0.935844      0.753202
  36  17 3881.6433    1.7347  7.4516 11.1368 -0.0001  0.0623   0.0113   0.1695    0.0284   0.0000   439.9311       7.46423       20.9051       1.69230      -11.0846      -9.22286       3.90082      0.608209       5.93756     -0.698007      -2.07954       2.17853      0.634775      -1.16672      0.449070       1.73218     -0.127106     -0.970357       2.73513       3.62941       4.03857       4.37529       4.50032       4.51382       4.44749       4.18115       3.88863       3.67059       3.24992       2.90226       2.53166       2.15620       1.79641       1.49213       1.20294      0.970493
  36  18 4035.7879    1.4011  9.5602 10.9410 -0.0004  0.0805   0.0086   0.2238    0.0255   0.0000   430.6353       16.9423       28.1140       9.89714      -11.9920      -2.89259       7.05625       1.14449       2.52011       7.76123       5.02297      -1.55970      -2.84963      -2.76693       4.80880       5.45122      0.326404      -1.85962       3.55832       4.70225       5.24249       5.66249       5.83101       5.91282       5.72964       5.51919       5.08221       4.69419       4.22729       3.75438       3.27298       2.78422       2.33549       1.95352       1.57275       1.24871
  36  19 4188.8035    1.1660 12.3878 10.6906  0.0023  0.1046   0.0064   0.2896    0.0240   0.0000   445.3651       13.6984       8.26387       6.56716      -4.10610       6.58538       8.86025      -3.49286      -1.18136       3.81189      -1.27504       2.44480       5.99986      -7.12096     -0.865854      -2.46378      -3.01416       2.54259       4.61961       6.12736       6.82636       7.35037       7.69080       7.65012       7.55245       7.06385       6.65703       6.14085       5.55882       4.89710       4.25706       3.62920       3.00893       2.49616       2.01607       1.64296
  36  20 4341.3073    0.9068 14.0727 10.6094 -0.0027  0.1355   0.0054   0.3549    0.0219   0.0000   445.3481       14.9755       21.7038      -9.53769       12.1163      -11.4364       21.6413       7.45702       11.1036      -13.4687      0.735528      -6.64936      0.257348      -1.78102     -0.970964      -3.35092     -0.952780     -0.196125       5.75175       7.86100       8.74796       9.42006       9.69174       9.66712       9.51857       9.12293       8.58748       7.72761       7.16148       6.14810       5.51497       4.64158       3.92940       3.23754       2.59397       2.08480
  37   4 1697.5807    0.3230  0.2382 10.0808 -0.0081  0.0106   0.0112   0.0235    0.0276   0.0000   441.9512     -0.813446       20.4166      -1.28606      -3.55320     -0.457157     -0.374260     -0.274006     -0.852537      0.156443     -0.735536      0.907429     -0.485390     0.0333100      0.343962      0.334087     -0.417386     0.0942568      0.491177      0.620650      0.785642      0.910550      0.871693      0.876465      0.789211      0.804245      0.716044      0.631753      0.555889      0.536420      0.479740      0.413790      0.352729      0.324127      0.279564      0.206720
  37   5 1892.2213    0.4964  0.5611 10.2105 -0.0043  0.0157   0.0110   0.0363    0.0405   0.0000   441.0366      0.317005       17.8773       1.21159      -3.49634     -0.305985      0.649330     -0.539123      -1.42459       2.51775     -0.428303     -0.683859    -0.0786496      0.288305      0.205556      0.320755      0.207573     -0.162028      0.705719      0.938246       1.01660       1.18690       1.16628       1.21287       1.14238       1.07577       1.04782      0.993741      0.877729      0.735118      0.662835      0.548045      0.450619      0.368916      0.300923      0.249224
  37   6 2081.1657    0.7866  0.7202 10.4116 -0.0023  0.0153   0.0143   0.0396    0.0540   0.0000   441.1224     -0.600553       20.5701       1.09348      -2.57067      0.462325      -1.13935      0.735563      0.102244     0.0554103      0.458529      0.770768      0.392778       1.15537      0.503148      0.412953    -0.0171164     0.0606450      0.658857      0.873550       1.01801       1.09880       1.15433       1.13372       1.13511       1.04025       1.01314      0.895828      0.803401      0.712139      0.609561      0.519499      0.442732      0.369003      0.301773      0.229781
  37   7 2264.3703    1.1351  1.0144 10.8970 -0.0029  0.0186   0.0181   0.0472    0.0699   0.0000   438.0924     -0.607694       20.8810      0.632132      -2.15360       1.01772      0.502152      0.972587       1.10673    -0.0545509      0.948541     -0.595327       1.05733      0.619126      0.300742     -0.983805     0.0557374     -0.315037      0.847358       1.12221       1.30149       1.37680       1.46236       1.45776       1.41002       1.34580       1.27012       1.15602       1.00982      0.889232      0.782246      0.667494      0.542215      0.444659      0.366656      0.295353
  37   8 2440.6840    1.7187  1.1361 11.4869 -0.0002  0.0195   0.0254   0.0502    0.0786   0.0000   439.8644      0.943275       21.1447       3.10393     -0.880912      -1.75008       1.43513     -0.702424     -0.395346       1.96896      -1.14641      0.854681     -0.105752     -0.306485     -0.273502     0.0843379     -0.408447     -0.101037      0.849124       1.17009       1.23645       1.33829       1.37157       1.31539       1.33385       1.26134       1.26085       1.12343       1.02505      0.905795      0.794037      0.691457      0.569173      0.474105      0.395438      0.317350
  37   9 2613.3906    2.2550  1.0896 12.3554 -0.0029  0.0184   0.0349   0.0525    0.0729   0.0000   440.9723       4.10373       17.6482     -0.496258     -0.488650       1.15079       2.38355       2.17150       1.76312     -0.472391     -0.234272      -1.30655       1.14773      -1.08196       1.05192     0.0653649   -0.00499844    -0.0178379      0.835554       1.08880       1.23181       1.30957       1.33401       1.34720       1.33940       1.26986       1.18245       1.09170      0.997714      0.885680      0.789071      0.649931      0.541680      0.448966      0.377045      0.300344
  37  10 2784.6174    2.9736  1.1334 12.6789 -0.0007  0.0188   0.0440   0.0498    0.0821   0.0000   441.8442       4.32048       19.7478       2.32366      -1.50802      -2.20858     -0.210672      0.171267    -0.0644117     -0.648609      0.896357      -1.78516      0.953840      0.774328      0.163294     0.0997576     -0.251574    -0.0696974      0.856632       1.06073       1.20688       1.27231       1.34241       1.36211       1.34973       1.28084       1.16094       1.09422      0.975762      0.884310      0.779522      0.673920      0.559840      0.471395      0.377866      0.310345
  37  11 2953.4201    3.7692  0.9574 13.5238 -0.0046  0.0167   0.0608   0.0456    0.0666   0.0000   440.8284       4.27444       20.5163      0.545140      -1.89650     -0.507357     -0.553766     0.0844136     -0.428922      -1.04556       2.25623     -0.685924     -0.330835     -0.209226    -0.0777589      0.631339      0.387157      0.556576      0.758529       1.00603       1.11754       1.23634       1.25453       1.27390       1.23210       1.15965       1.08440      0.991993      0.903469      0.801371      0.700600      0.610611      0.518165      0.447864      0.341783      0.282644
  37  12 3118.6418    4.0115  1.1624 13.5148 -0.0001  0.0194   0.0595   0.0532    0.0769   0.0000   439.9824       7.73368       18.2312       2.74748      -2.15299       2.51190      0.160236      -1.10084     0.0917134       1.25138     -0.105125      -1.52738    -0.0898698    -0.0628633      0.699274      0.852814     -0.232824     -0.101208      0.835023       1.13567       1.19802       1.33739       1.34989       1.42170       1.32890       1.28968       1.26556       1.11141       1.03545      0.869355      0.753712      0.678844      0.557370      0.464313      0.384780      0.305706
  37  13 3280.7248    3.6631  1.6711 13.1787 -0.0026  0.0238   0.0459   0.0631    0.0584   0.0000   440.5763       7.66729       19.2053       2.58970      -2.91308      -2.65964       1.98339      -2.56807     -0.161932      -2.99303      -1.67541      0.431883      -1.76697     -0.351208     -0.173835      -1.52702      0.104240      0.412670       1.06667       1.42051       1.60342       1.74951       1.80584       1.78561       1.75849       1.67560       1.55345       1.41410       1.29734       1.13449      0.988215      0.864732      0.712388      0.582339      0.469892      0.387559
  37  14 3440.4942    3.0857  2.4689 12.6472 -0.0008  0.0301   0.0316   0.0775    0.0438   0.0000   438.4308       9.29802       16.1362       5.27271     -0.406411     -0.790503     -0.391807      -3.34656       3.43676      -1.87301      -1.46459      0.645503     -0.700029     -0.965613      -1.49549      0.227918       1.12031     -0.216672       1.28856       1.75624       1.91500       2.08187       2.16294       2.15638       2.07364       2.02216       1.89980       1.70368       1.56645       1.38455       1.25359       1.07206      0.907335      0.748227      0.608973      0.488802
  37  15 3598.6436    2.5090  3.8344 11.8988 -0.0003  0.0370   0.0206   0.1018    0.0365   0.0000   438.4800       9.56574       15.5527       3.39991     -0.537712      -3.93997      -1.88388      -4.00975      -4.02116      -1.76512      -1.35031      -2.72895      -3.75938      -2.62457       1.03677     -0.816425      0.349708     -0.346094       1.63048       2.14783       2.37259       2.55350       2.66653       2.70032       2.62142       2.54877       2.36407       2.14601       1.96822       1.73202       1.50886       1.30049       1.10925      0.912009      0.755087      0.595410
  37  16 3755.2682    2.0353  5.5202 11.3965 -0.0008  0.0476   0.0142   0.1319    0.0304   0.0000   437.8373       7.64184       12.2246       16.0519     -0.961169       1.68927       2.22837      -6.72037      -2.59184       1.51014      -3.93001      -5.34011      -1.59977      -1.14986       2.14743     -0.157732     -0.559356     0.0169276       2.04611       2.69393       3.00218       3.24899       3.39349       3.41956       3.32857       3.17819       2.99271       2.76300       2.46420       2.21199       1.93509       1.66900       1.39341       1.15514      0.947218      0.771463
  37  17 3910.8663    1.6897  7.8384 11.0550 -0.0000  0.0649   0.0105   0.1734    0.0280   0.0000   439.7999       9.77183       14.9625       11.8509      -7.67227      -9.16357       2.78774       1.28412       2.70197      -3.34567      -2.54081      0.902082       2.68710       1.55513      -1.29700      -2.61105      0.461429     -0.600674       2.77261       3.79656       4.17748       4.58962       4.66334       4.72230       4.54312       4.43657       4.07955       3.81745       3.43271       3.08068       2.65902       2.29679       1.94034       1.58791       1.30942       1.05840
  37  18 4065.7572    1.3731 10.4017 10.8891 -0.0008  0.0879   0.0079   0.2390    0.0251   0.0000   443.8934       17.5904       17.4186       7.21760      -9.05597      -16.4502       2.66643       4.26185       1.31331      -4.98213      -3.73023       2.36510      -2.06188      -3.25098      -1.62952      0.556884      -3.57004      -1.37694       3.69553       4.94561       5.48133       5.99004       6.25313       6.27562       6.09398       5.85418       5.47586       5.07018       4.51299       4.09792       3.54332       3.03020       2.60963       2.11991       1.72785       1.40717
  37  19 4219.7954    1.1079 12.7179 10.7093 -0.0015  0.1113   0.0060   0.2957    0.0227   0.0000   436.9798       12.8298       9.66109       26.2440      -1.94531      -16.6125      -11.5742       12.3569       9.38517      -9.04380       4.51429       4.32175      -5.32131       10.4251      -2.88935      0.454726       2.33564      -3.10579       4.73429       6.36965       7.02291       7.58778       7.85494       7.74530       7.75405       7.41585       7.05432       6.42172       5.77299       5.18179       4.49492       3.90191       3.30500       2.74058       2.23287       1.80267
  38   4 1713.0210    0.3241  0.3466 10.0515 -0.0077  0.0143   0.0093   0.0309    0.0295   0.0000   442.3301      0.628499       21.9766   -0.00779602      -2.86146      0.606968       1.05487      0.922472      -1.11266     -0.131408      0.199649       1.14447      0.372459      0.459071     0.0532889     0.0472024     -0.229524     0.0667379      0.668640      0.932542       1.10226       1.14105       1.22755       1.14002       1.23433       1.17509      0.969080      0.960200      0.797381      0.698400      0.574456      0.511166      0.426254      0.337931      0.282593      0.232893
  38   5 1908.7990    0.5251  0.5100 10.1666 -0.0021  0.0142   0.0115   0.0324    0.0405   0.0000   441.3217      -1.14286       20.4092      0.431061      -3.60045      0.597971      0.917466     -0.171099       1.25859       1.31748   -0.00733296     -0.122990      0.837151     -0.232825    -0.0783773      0.391899     -0.136986      0.325682      0.676454      0.878905       1.06228       1.13380       1.19170       1.24845       1.17229       1.09038      0.989857      0.894726      0.815164      0.678138      0.602390      0.531038      0.449165      0.354100      0.280375      0.230140
  38   6 2098.9631    0.8208  0.7508 10.4391 -0.0036  0.0161   0.0147   0.0389    0.0584   0.0000   440.3076      0.730206       20.5463       1.60867      -4.45665      -1.04702     -0.607216      0.178845      0.986746       1.39478       1.65779      0.158962     -0.352134     -0.603560     -0.114138     -0.662984      0.103451      0.127886      0.671042      0.890927      0.986920       1.11583       1.08728       1.11919       1.07363       1.05214      0.975981      0.868754      0.834939      0.753176      0.667994      0.581872      0.487761      0.402489      0.335050      0.267737
  38   7 2282.9263    1.2089  0.8970 11.1400 -0.0015  0.0172   0.0198   0.0428    0.0621   0.0000   440.4691       2.77725       22.7031       2.15233      -2.36091      -3.23201       2.41749      0.392868      0.117161       1.49650      -1.42387     -0.125308      0.617154      0.150553      0.367269     -0.883747      0.258412     -0.536933      0.729836      0.953229       1.08260       1.17753       1.19624       1.22569       1.17443       1.11914       1.09904       1.00941      0.907691      0.787525      0.693119      0.618136      0.507120      0.423705      0.350849      0.286501
  38   8 2460.0193    1.7656  1.1141 11.6616 -0.0005  0.0189   0.0263   0.0491    0.0771   0.0000   440.0055       1.33978       20.4616       1.41526      -2.15680       1.51283      0.206023       2.14332      0.413526      -1.61842      0.386638      0.160000     -0.597036     -0.338230      0.952377     -0.265431     -0.360109     -0.106446      0.814208       1.06680       1.16307       1.24163       1.30005       1.30247       1.30084       1.23645       1.17064       1.07597      0.982193      0.887565      0.757079      0.681241      0.590257      0.484221      0.391373      0.320463
  38   9 2633.7795    2.3269  1.1328 12.3949 -0.0041  0.0192   0.0351   0.0504    0.0747   0.0000   440.2519       3.47701       21.5188       1.83112      -2.46873       4.29004      0.102403      -3.88386     -0.446946     -0.479177       1.71215     -0.770819      -1.17802      -1.61033     -0.319066      0.336921     -0.470289     -0.257640      0.853007       1.12953       1.24872       1.37307       1.38576       1.35724       1.34499       1.31946       1.21089       1.13812       1.01910      0.949882      0.826633      0.700313      0.609829      0.499530      0.408058      0.326753
  38  10 2806.1792    3.1085  0.9268 13.0817  0.0001  0.0172   0.0498   0.0427    0.0682   0.0000   440.9613       2.43099       20.8686       1.46896      -1.09733      0.901413      -2.24606      0.373835     -0.922753     -0.348358     -0.611121      -2.00190      -1.13853      0.863766    -0.0311397      0.189633     -0.507384     -0.203398      0.722238      0.963432       1.05732       1.20767       1.19151       1.23901       1.20898       1.15003       1.08565       1.01273      0.885042      0.795983      0.690550      0.606909      0.490056      0.421742      0.341040      0.275594
  38  11 2976.0363    3.8089  1.0714 13.2935 -0.0014  0.0181   0.0568   0.0466    0.0766   0.0000   441.1721       5.29469       16.6574       1.39493      -1.73033       1.60820      0.312447      -1.34655      0.471869      -1.47699       1.17085      -1.24700      0.816527      0.410347     -0.271298     -0.101979     -0.883698     -0.318098      0.792846       1.06292       1.15720       1.27676       1.25498       1.28350       1.25408       1.22735       1.13083       1.10962      0.975307      0.874373      0.749297      0.655620      0.557931      0.450449      0.384667      0.305046
  38  12 3142.4468    4.1186  1.1876 13.4680  0.0009  0.0192   0.0605   0.0511    0.0832   0.0000   441.0362       6.44194       19.2264       2.91439      -3.67609     -0.666469      0.962321     -0.632936       1.83602      -1.47276      0.437054    -0.0650483     -0.689238     -0.699254     -0.279432       1.14901     -0.433816     -0.414304      0.822526       1.08727       1.18657       1.28197       1.36873       1.34681       1.35855       1.29265       1.20783       1.11535       1.01163      0.904626      0.768092      0.662491      0.574535      0.479012      0.394810      0.311999
  38  13 3305.9021    3.6189  1.7020 13.1898 -0.0030  0.0239   0.0441   0.0632    0.0550   0.0000   440.8638       6.97666       16.4370       1.93597      -2.94674       1.15299      -1.39784     -0.922538      -1.29382     -0.182019       1.82405      0.472980      0.227404      -2.47349      -1.56865     -0.963361     -0.585747     -0.493553      0.994781       1.34339       1.48174       1.60420       1.62401       1.70356       1.64139       1.58249       1.48170       1.36325       1.22066       1.10354      0.984308      0.826928      0.708299      0.576362      0.476631      0.397351
  38  14 3466.8577    2.9841  2.7356 12.4135  0.0004  0.0310   0.0280   0.0792    0.0420   0.0000   438.4387       6.27806       17.8497       5.13367      -2.83850       3.16391     -0.345048      -3.86999     -0.591595    -0.0855274      0.770622       1.17097     -0.683109      -2.17952     -0.294485     -0.488477     -0.600695     0.0124035       1.29695       1.69635       1.89477       2.07149       2.17882       2.13456       2.10465       2.03145       1.90358       1.76227       1.59550       1.41929       1.24714       1.08018      0.928485      0.778912      0.622596      0.513251
  38  15 3625.9256    2.4259  4.0904 11.8568  0.0004  0.0393   0.0192   0.1040    0.0347   0.0000   441.5826       10.6355       13.0438       3.16831     -0.524751      -5.13927       1.94651      -3.92957      -1.88108       4.53632      -2.17766    -0.0693158     -0.772286    -0.0447500     -0.818877     -0.695679      0.394293     -0.778258       1.65803       2.20917       2.39952       2.69227       2.78651       2.81869       2.76280       2.62939       2.46268       2.27456       2.05250       1.84613       1.58351       1.39325       1.15857      0.975693      0.795448      0.645307
  38  16 3783.4867    1.9671  5.9307 11.3107  0.0001  0.0502   0.0132   0.1363    0.0300   0.0000   440.2759       6.70033       17.0884       3.14257      -3.16417     -0.678819       2.56192      0.306847      -4.75657     0.0704650       3.10368       2.31042      -1.97795       2.23563       3.26584      0.860151      -1.06274     -0.920881       2.16773       2.82480       3.20819       3.40369       3.52536       3.57150       3.52955       3.40855       3.17807       2.95621       2.64358       2.35066       2.09650       1.77796       1.51338       1.27863       1.04387      0.849984
  38  17 3939.8919    1.6061  8.3502 11.0394 -0.0002  0.0683   0.0096   0.1849    0.0266   0.0000   442.3893       18.5842       17.0942      0.653464       6.67995      0.287367       11.7838      -6.30787       1.27544      0.227001      -1.14410       3.81260      -1.46111     -0.779205      -1.88168     -0.343665     -0.903862     -0.905577       2.88179       3.80904       4.25922       4.54059       4.74349       4.84058       4.76761       4.53458       4.30221       3.92606       3.53581       3.16714       2.79065       2.41792       2.05960       1.73720       1.40257       1.14279
  38  18 4095.3484    1.3247 10.6837 10.8793  0.0004  0.0884   0.0073   0.2433    0.0237   0.0000   436.7024       11.9860       13.4903       3.17703      -6.43837       11.4757     -0.620643      -11.5402      -12.8808      -7.58364       10.4163      -3.35328     0.0398856       1.75003      -4.98708     -0.241374     -0.429561     -0.508762       3.63922       4.85700       5.46174       5.90846       6.14820       6.18366       6.00963       5.83871       5.54898       5.07103       4.61835       4.06426       3.56119       3.09980       2.62617       2.21487       1.77652       1.45257
  38  19 4249.9261    1.0890 13.5918 10.6537  0.0012  0.1155   0.0056   0.3113    0.0217   0.0000   440.7356       14.8935       19.1669       19.2192      -9.10262      -2.28230      -2.90103       4.50825      -8.66692      -8.15180       6.81769       5.91501      -6.06750       5.14893       3.43209      -5.86054      0.768751      0.747363       4.79248       6.45911       7.23077       7.77261       8.05722       8.04513       7.85736       7.56060       7.17833       6.69030       6.02189       5.36558       4.80356       4.12749       3.50110       2.90843       2.38942       1.93557
  39   3 1516.0433    0.1876  0.1246 10.0664 -0.0057  0.0093   0.0106   0.0226    0.0220   0.0000   441.2245     -0.454622       21.1387      0.111012      -3.13300      0.156997      0.820181      0.410142     -0.297534     -0.134969      0.196072     -0.285205      0.371859      0.361539     -0.269423     -0.112917    -0.0736654     0.0671157      0.413035      0.546450      0.552933      0.556666      0.613032      0.675658      0.715846      0.632303      0.607326      0.492555      0.468894      0.406145      0.401149      0.368342      0.329669      0.258167      0.190029      0.138792
  39   4 1728.2587    0.3462  0.3369 10.0553 -0.0019  0.0125   0.0094   0.0272    0.0292   0.0000   441.5354      -1.05407       21.1629     -0.370292      -2.67119      0.192839      0.983454     -0.736530      -1.11889      0.331139     -0.120377     -0.626123     -0.219076    -0.0781374     -0.193921      0.217070     -0.381440     -0.137182      0.485575      0.659834      0.720724      0.820207      0.805208      0.815199      0.828126      0.753905      0.735309      0.713458      0.639537      0.547091      0.491887      0.446070      0.350594      0.310320      0.252825      0.207538
  39   5 1925.1884    0.5713  0.5147 10.1730 -0.0020  0.0130   0.0118   0.0308    0.0430   0.0000   441.8752      0.552582       20.5345      0.551517      -1.98128      0.695114     -0.637114       1.21230     -0.172296    -0.0986109      0.418166      0.322616      0.124709     -0.320044     -0.363715      0.606652    -0.0317203     -0.220706      0.546419      0.727157      0.823737      0.898782      0.910694      0.898079      0.879086      0.869707      0.822815      0.772367      0.691510      0.603576      0.549634      0.489969      0.405752      0.337686      0.286828      0.225161
  39   6 2116.5766    0.8546  0.7847 10.5458 -0.0013  0.0156   0.0146   0.0407    0.0540   0.0000   441.7513       1.32987       21.8506      0.288502      -2.02969     -0.114567     -0.680273      0.917714      -1.14748      0.245891      0.426805      0.630868      0.317743     -0.155355      0.616812     -0.113001    -0.0526561     -0.200246      0.631554      0.844555      0.911864       1.02754       1.05388       1.03332       1.03666       1.03217      0.952692      0.856001      0.799806      0.706210      0.608961      0.549792      0.477614      0.392637      0.307975      0.254671
  39   7 2301.2453    1.2492  0.9584 11.0719  0.0021  0.0176   0.0196   0.0437    0.0697   0.0000   441.1120     0.0114585       21.0742       2.85673      -3.24005      0.879058      -2.55334      -1.19371     0.0762801      0.892041      0.968900     -0.537884     -0.277690     -0.200363      0.291025      0.131112     -0.266169     -0.130228      0.724558      0.961162       1.06679       1.22478       1.26161       1.23370       1.25375       1.18316       1.12966       1.01671      0.904467      0.818692      0.712384      0.632254      0.519525      0.437376      0.357040      0.293521
  39   8 2479.0533    1.8538  1.1362 11.7757 -0.0015  0.0187   0.0274   0.0504    0.0740   0.0000   440.3014       1.26758       23.1492      0.916328     -0.132078      0.793923     -0.512251      -3.59740     -0.376898    -0.0870110      0.595133       1.31003      -1.11914      0.682157      0.253770     -0.501938     -0.420566      0.149736      0.815737       1.06879       1.21136       1.31193       1.29421       1.25433       1.27104       1.20176       1.18315       1.09419      0.994482      0.890610      0.791396      0.688368      0.592888      0.504652      0.430671      0.345723
  39   9 2653.9173    2.4011  1.1860 12.3591 -0.0024  0.0192   0.0353   0.0518    0.0791   0.0000   441.5286       1.57739       22.4741       1.02468      -4.04078     -0.233864      -1.37447      0.186110      0.896736      -2.10249      0.640487      -1.20896      0.588814      0.905268      -1.10481       1.73083      0.323956      0.525615      0.862711       1.12146       1.23009       1.36096       1.38856       1.33392       1.30428       1.25313       1.21671       1.14301       1.05685      0.959550      0.859942      0.733169      0.618875      0.518204      0.419362      0.344546
  39  10 2827.3709    3.2752  0.9605 13.0761 -0.0011  0.0168   0.0507   0.0429    0.0687   0.0000   440.0023       5.21618       19.8867       1.28909     -0.650371      0.258174      -1.58634      -3.22733     0.0249237       1.25805      0.373340     -0.305576     -0.610319      -1.42716      0.224117      -1.44872     -0.386599     -0.170121      0.708082      0.960183       1.08194       1.16103       1.22042       1.20026       1.17956       1.15421       1.06009      0.978257      0.898303      0.798231      0.703265      0.620223      0.525926      0.435003      0.365597      0.290411
  39  11 2998.2516    3.8961  1.0432 13.3785 -0.0026  0.0173   0.0585   0.0463    0.0755   0.0000   440.1338       5.40133       19.5404       2.95679      -2.89049       2.51780      -1.77906     -0.850080     -0.186550       2.17213      0.254680      -2.49445       1.09115      0.410797     -0.475650    -0.0811623      0.266240      0.723469      0.711099      0.952981       1.08193       1.18539       1.18686       1.20196       1.17662       1.12721       1.04654      0.995749      0.909836      0.821155      0.708597      0.634149      0.545412      0.453688      0.384028      0.308372
  39  12 3165.8284    4.0823  1.1984 13.5320 -0.0010  0.0194   0.0579   0.0520    0.0802   0.0000   440.3400       7.17721       16.4006       1.28156      -3.69923      -1.59367      -1.26790     -0.374297      0.824388      -1.10297    -0.0133016     -0.910338      0.713556      0.864491     -0.488742      0.924536      0.324863     -0.292081      0.809264       1.10047       1.21934       1.34119       1.40912       1.41700       1.36547       1.34023       1.26510       1.13031       1.03111      0.933808      0.823152      0.699045      0.577812      0.478180      0.406816      0.325301
  39  13 3330.4872    3.5826  1.8338 13.0290 -0.0002  0.0240   0.0411   0.0652    0.0541   0.0000   441.2103       7.67856       17.3268       2.84549      -2.38542     -0.386501      -2.46678     -0.747485       3.75255      -1.95119     -0.109059      0.393427      0.630704      -1.80203     0.0103118     -0.808925     -0.281660     -0.109437       1.01229       1.33954       1.40926       1.62095       1.66548       1.69190       1.65993       1.59622       1.47508       1.38786       1.25279       1.13278      0.971802      0.850766      0.713502      0.623225      0.500720      0.401329
  39  14 3492.8453    2.9485  2.7752 12.4780 -0.0007  0.0305   0.0275   0.0826    0.0388   0.0000   441.2240       9.19286       15.6629       3.84683      -2.61994      -1.70677      -3.16534     -0.319156      -1.59809       1.68312      -2.34029      -1.69563      0.457296      -1.15211     -0.997819      -1.50475     -0.739963      0.558039       1.20994       1.66225       1.81011       1.95464       2.02645       2.04956       2.05249       1.95930       1.89300       1.71216       1.54749       1.40357       1.23019       1.07160      0.886149      0.767012      0.621436      0.509966
  39  15 3652.8648    2.3500  4.4324 11.8269 -0.0002  0.0402   0.0177   0.1110    0.0319   0.0000   437.1914       4.76821       17.4482       3.88983      -1.93893       1.23340       1.14269     -0.726341       1.74280      -2.15460      0.863481      0.599728    -0.0786452       1.48094     -0.566282       1.27771     -0.420922     -0.868200       1.68439       2.20321       2.48119       2.65088       2.78331       2.76990       2.73101       2.67331       2.48246       2.30647       2.08841       1.87910       1.66972       1.44922       1.24491       1.05338      0.869884      0.712498
  39  16 3811.4420    1.8924  6.5529 11.3087 -0.0007  0.0538   0.0121   0.1466    0.0276   0.0000   440.0814       7.22531       16.0923       3.38053    -0.0810064      0.308119      -3.29540       2.40479       6.99393      -4.36357      -6.36169      -5.08523       2.33204       3.52624      -4.03626       2.78980       1.10475      0.943646       2.18708       2.91296       3.31937       3.55263       3.69530       3.68080       3.66892       3.46573       3.33109       3.06889       2.79426       2.52856       2.21665       1.92711       1.64264       1.39136       1.13839      0.942612
  39  17 3968.4927    1.5676  8.6846 11.0321 -0.0003  0.0701   0.0091   0.1914    0.0258   0.0000   437.4296       12.4551       19.2145      -3.69328     -0.432052       5.04442      -9.76848      -8.08894      -4.01263      -3.84690       3.59507       3.63721      -3.95749       3.01854       3.70354      -3.63018      -1.98161      0.816119       2.84711       3.77232       4.30856       4.60413       4.84561       4.84304       4.76380       4.60262       4.31145       4.05968       3.60440       3.29501       2.88383       2.48984       2.14737       1.76693       1.46390       1.17442
  39  18 4124.7309    1.2400 11.5477 10.9017 -0.0002  0.0971   0.0067   0.2697    0.0229   0.0000   441.3087       16.2545       15.9859     -0.212596     -0.709439       11.3531       7.92715      0.554685       2.34437       3.44173      -2.20234       7.21875      0.687837       1.25091      0.408948     -0.547597     0.0333332     -0.865377       3.88974       5.17263       5.85437       6.36810       6.63119       6.60605       6.48305       6.31508       5.95940       5.53942       4.92825       4.54172       3.98051       3.43868       2.93734       2.47796       2.02064       1.63149
  39  19 4280.0644    1.0350 14.2377 10.6392 -0.0014  0.1236   0.0052   0.3264    0.0213   0.0000   435.5623       1.44709       27.9938       7.96599       12.7633      -10.7230      -11.0206       4.90707       9.31482      0.640246      -12.1740      -5.28040      0.513065      -7.96329       2.62829       1.12427     -0.567331      -2.15902       4.92525       6.61403       7.37259       8.00188       8.17034       8.39754       8.16573       7.99439       7.45270       6.93724       6.40920       5.72386       5.03837       4.30167       3.73598       3.13090       2.55941       2.11311
  40   3 1530.3239    0.1972  0.1599 10.0162 -0.0141  0.0109   0.0086   0.0218    0.0223   0.0000   441.2926      0.274107       21.6226      0.254897      -4.03476     -0.669132      0.470416      0.588830      -1.70998      0.132148     0.0215003     0.0470005      0.179982      0.408068     -0.678081     0.0107457     -0.120930     -0.171951      0.358215      0.581307      0.672500      0.584132      0.775100      0.576334      0.741419      0.628128      0.653088      0.619187      0.503819      0.458617      0.353295      0.335230      0.287747      0.238803      0.186181      0.168494
  40   6 2133.9666    0.8704  0.8364 10.5504 -0.0019  0.0163   0.0144   0.0420    0.0566   0.0000   440.8131       1.83764       19.9488       1.04175      -2.05286      0.584448     0.0928163     0.0434146      0.216204      -1.44519      0.788349       1.20128    -0.0270742      0.517483      0.680750      0.259262     -0.165862     -0.205159      0.637760      0.917690      0.975699       1.09649       1.05224       1.07369       1.05404       1.00593      0.968658      0.906935      0.843131      0.760104      0.696815      0.587487      0.521572      0.430774      0.361592      0.288955
  40   7 2319.3277    1.3041  1.0902 11.1715 -0.0014  0.0180   0.0191   0.0489    0.0670   0.0000   441.7225       1.59212       22.4243      0.354693      -2.32017       1.32365     -0.604698     -0.167585     -0.853574      -1.20059     -0.625708     -0.186138      0.543003      0.438322       1.19285       1.09879     -0.338562   -0.00564254      0.734207      0.958207       1.05029       1.14041       1.22441       1.23915       1.22415       1.15058       1.07642       1.02794      0.927995      0.834175      0.730521      0.656577      0.567066      0.480609      0.395525      0.322079
  40   8 2497.9838    1.8241  1.1400 11.9603 -0.0021  0.0192   0.0269   0.0500    0.0678   0.0000   441.9178       2.81448       21.0949      0.361454      -1.83374     -0.765120       1.23801     -0.141302    -0.0577280      -1.24376     0.0343679      -1.41167     0.0622216      0.777321      -1.34373     -0.557631   -0.00615415     -0.519842      0.765431       1.04377       1.13876       1.20548       1.26125       1.28085       1.26284       1.24333       1.20400       1.08299      0.981426      0.905725      0.765129      0.671293      0.570489      0.496694      0.402677      0.335972
  40   9 2673.9011    2.5217  1.0726 12.6409 -0.0021  0.0186   0.0374   0.0462    0.0672   0.0000   440.6993       3.18189       20.5021     -0.786607     -0.652264       1.68807       1.79202     -0.372574      -2.11673     -0.886715       1.98965      0.401813     -0.829683      0.178906      0.421750      0.554039      -1.13089    -0.0312005      0.740938      0.992743       1.11696       1.17904       1.26014       1.24364       1.22045       1.19769       1.11970       1.06103      0.964039      0.860111      0.758298      0.668120      0.568290      0.484489      0.398811      0.336314
  40  10 2848.3274    3.3763  1.0141 12.9515  0.0008  0.0163   0.0494   0.0443    0.0728   0.0000   441.7813       4.44651       19.9231       2.14420      -2.76230      -1.11051     0.0206320     0.0634224      0.541247      0.505237      0.173607     -0.277023     -0.148346     -0.507924      0.555630    -0.0807015     -0.131983     -0.644208      0.699879      0.905939      0.998780       1.10780       1.12222       1.14013       1.12707       1.08732       1.02603      0.930487      0.867275      0.781774      0.700417      0.612452      0.539469      0.453832      0.369904      0.303695
  40  11 3020.1734    3.9445  1.1045 13.4211 -0.0021  0.0214   0.0573   0.0476    0.0757   0.0000   440.7930       5.49355       19.9675       2.99511      -4.07823      0.606248       1.08419      0.807470      -1.39540     -0.314284     -0.273295      0.108777      0.439114     0.0367956      0.806292     -0.496220      -1.11797     0.0277870       1.12967       1.65314       2.05558       2.31149       2.42065       2.42314       2.38808       2.19757       1.99968       1.76789       1.54410       1.30912       1.07380      0.912770      0.706685      0.567449      0.457634      0.355240
  40  12 3188.8264    4.0239  1.3128 13.6629 -0.0007  0.0202   0.0553   0.0542    0.0633   0.0000   439.9856       6.19700       18.5941       2.35642      -1.58583      0.872458      -1.15362      -1.80444      0.220178      -1.30850      0.218598      -1.97773      0.330662      0.331682     -0.228936     -0.151702    -0.0591284      0.384565      0.857924       1.10436       1.25359       1.38802       1.40492       1.44389       1.40896       1.34457       1.24121       1.19480       1.07551       1.00096      0.850162      0.775266      0.651708      0.546802      0.439352      0.369408
  40  13 3354.8270    3.4417  1.8740 13.1618 -0.0010  0.0247   0.0398   0.0660    0.0492   0.0000   442.2869       4.06099       16.6607       4.15523      -2.74485      -2.82634      0.469610     -0.353107      -1.34091      -2.25655      0.658254     -0.864924       1.64199      -1.10373      0.747874     -0.249107    -0.0553583     0.0884717       1.00457       1.33545       1.47623       1.62975       1.69197       1.67605       1.64400       1.58523       1.51295       1.42790       1.32253       1.16545       1.02263      0.897613      0.749217      0.644602      0.542251      0.444704
  40  14 3518.3380    2.8069  3.1019 12.3068 -0.0007  0.0322   0.0245   0.0873    0.0371   0.0000   441.2650       12.1243       17.5063       2.64863     -0.720577       1.83539      -1.02420       1.97576      -2.37946    -0.0779448     -0.654708     -0.140908       1.68270     -0.557207     -0.501207     -0.338795     -0.755839       1.00137       1.27496       1.72761       1.91218       2.09109       2.16791       2.17312       2.14741       2.03590       2.00413       1.82594       1.67470       1.49503       1.30413       1.15689      0.975105      0.843846      0.694051      0.567548
  40  15 3679.5100    2.2818  4.6075 11.7913 -0.0009  0.0412   0.0167   0.1121    0.0299   0.0000   439.7575       12.2339       14.1622       3.60856       2.84355       1.70089       2.16690       1.59975      -4.32721      0.180255      -1.10905      -3.14059      -3.49653      -2.89655     0.0101392      -1.66459     -0.958442      0.798443       1.64745       2.21117       2.43989       2.67645       2.75598       2.77259       2.75687       2.65891       2.48164       2.33120       2.15262       1.93917       1.70449       1.48128       1.27054       1.08802      0.886675      0.729040
  40  16 3838.9485    1.8131  6.8713 11.3010 -0.0008  0.0557   0.0114   0.1531    0.0267   0.0000   437.5711       9.59365       14.0925       3.49520       1.14833      -7.10746     -0.445006      -8.57181      -4.09672       1.91276       3.64151      0.380313      -2.27171      -1.87649     -0.119662       1.32256       3.05571      0.269931       2.21554       2.97309       3.27805       3.66152       3.75047       3.78246       3.70250       3.59751       3.42582       3.12434       2.91090       2.61394       2.30540       1.99878       1.71708       1.46419       1.20403      0.989205
  40  17 3996.8192    1.5156  9.3945 10.9726  0.0001  0.0750   0.0083   0.2054    0.0254   0.0000   443.5525       18.1337       16.6469      -1.20671       3.44439      0.712619     -0.865986      -2.54723       3.84973      -3.39219      -4.12876     -0.986613      -1.93563      -2.43332     -0.873432     -0.292229      -1.54926     -0.838421       2.96922       3.95794       4.42922       4.71048       4.97196       5.00366       4.99438       4.71496       4.53301       4.27382       3.85288       3.50398       3.06185       2.66360       2.30999       1.95433       1.61457       1.33021
  40  18 4153.8066    1.2217 12.1098 10.8587  0.0008  0.1008   0.0064   0.2733    0.0226   0.0000   437.7089       6.62074       10.8385      -5.88295      -9.36788       2.67919       7.85766      -2.87057      -2.40723      -7.72897      -5.76712      -5.20566      -4.91979       1.82398       3.85765     -0.726953      0.145724      0.944656       3.92942       5.30716       5.99039       6.46301       6.70293       6.82195       6.66732       6.44680       6.12059       5.69801       5.19277       4.64024       4.15321       3.57387       3.12001       2.62285       2.18641       1.78198
  41   5 1957.4750    0.5944  0.5796 10.3200 -0.0028  0.0140   0.0120   0.0340    0.0415   0.0000   441.3532      0.409375       22.9160    -0.0334474      -3.02334      0.346591       1.27743      -1.65519       1.14085     -0.476490      -1.12088      0.229060     -0.302133   -0.00455521     -0.205400    -0.0242788     -0.421786    -0.0195106      0.593267      0.796328      0.911676       1.01852       1.06216       1.05108       1.01014      0.945963      0.897285      0.823393      0.772160      0.690191      0.579424      0.535982      0.450316      0.393205      0.322173      0.267840
  41   6 2151.1209    0.9309  0.8399 10.6217 -0.0027  0.0157   0.0151   0.0413    0.0573   0.0000   440.9213      0.258544       22.2554      0.842648      -4.13352     -0.413783       1.91395       1.10321      -2.24487     -0.797197    -0.0578007     -0.391705     -0.396966      0.954429      0.438221     -0.311811      0.556090      0.406360      0.656051      0.859683      0.959345       1.01335       1.06398       1.06884       1.04451      0.983655      0.962849      0.908948      0.817555      0.743108      0.688582      0.612685      0.528781      0.440470      0.378925      0.298448
  41   7 2337.2271    1.3293  1.0703 11.2013  0.0005  0.0180   0.0197   0.0483    0.0689   0.0000   440.6244      0.615595       20.4580      -1.19637      -1.47527     0.0486214       2.02588      0.663108      -1.30805       1.03937      0.917574     -0.151947      0.107726     -0.451985      0.144900     -0.524834     -0.509642     -0.369036      0.737361      0.974504       1.10831       1.24076       1.23177       1.24062       1.22092       1.16295       1.12194       1.00390      0.934376      0.858352      0.775248      0.681253      0.588991      0.502726      0.425770      0.354207
  41   8 2516.6094    1.9302  1.1783 11.9063 -0.0006  0.0187   0.0275   0.0507    0.0741   0.0000   441.0436       1.24363       20.7862       1.55558      -2.22626     -0.247103      -1.18467       1.45896       2.11151     -0.970528     0.0343227     0.0689696     -0.951818      0.607231      0.163373     -0.633299      0.119355      0.303761      0.809393       1.06106       1.23415       1.34034       1.41355       1.42170       1.41084       1.35109       1.27976       1.19091       1.07102      0.948093      0.835260      0.712298      0.619177      0.509623      0.420257      0.348750
  41   9 2693.5625    2.6668  1.0876 12.5109 -0.0014  0.0181   0.0387   0.0460    0.0766   0.0000   441.1962       3.98977       20.8274       1.13167      -2.60587     -0.795629     -0.915995      0.504769      0.229024      -1.62450      -1.45413     -0.860395      -1.13106      -1.32332     -0.479851     -0.132995      0.224391      0.391872      0.690208      0.927506       1.02149       1.10430       1.14532       1.15862       1.18820       1.09335       1.11292      0.997252      0.890604      0.830079      0.721105      0.638268      0.540293      0.450867      0.390324      0.317549
  41  10 2869.0135    3.3920  1.0063 13.1988 -0.0002  0.0173   0.0505   0.0431    0.0677   0.0000   442.2533       2.67348       20.4486       1.25284      0.340938     -0.873768      0.488586     -0.887504       1.75865     -0.505434      -1.14163    -0.0433988      0.290354     -0.697891       1.87812      0.838176     -0.633691      0.232573      0.720309      0.947134       1.02684       1.13691       1.11957       1.16692       1.17356       1.10466       1.02986      0.989259      0.899415      0.826520      0.745231      0.672430      0.558504      0.487762      0.402084      0.336804
  41  11 3041.7961    4.0377  1.1185 13.3418 -0.0029  0.0177   0.0572   0.0465    0.0775   0.0000   440.2839       4.17988       18.3277      0.158207      -1.60514     0.0739040     -0.574212      -2.11641      -1.08175     -0.212842       1.19759     -0.152678      0.425966      -1.58489      0.618753     -0.779894      0.530145     -0.362599      0.700863      0.940566       1.03180       1.14658       1.17474       1.14751       1.15945       1.14469       1.08161       1.02576      0.906109      0.830403      0.713677      0.643613      0.546204      0.462976      0.385762      0.326538
[truncated: 755,340 more chars]
