# Supplementary material for: Global-Mode Analysis of Full-Disk Data from the Michelson Doppler Imager and the Helioseismic and Magnetic Imager
Source: Sol Phys. 2018 Jan 31;293(2):29. doi: 10.1007/s11207-017-1201-5 (PMC6566312; doi:10.1007/s11207-017-1201-5)
Supplement: Supplementary file 2 — (TAR 362.4 MB) [file 11207_2017_1201_MOESM2_ESM.tar › HMI/hmivw72d.6472]

   0  14 2093.2892    0.8734  0.3997  9.6482  0.0000  0.0875   0.1621   0.2173    0.7290   0.0000    -0.0000       0.00000       0.00000       0.00000       0.00000       0.00000       0.00000       0.00000       0.00000       0.00000       0.00000       0.00000
   0  15 2228.8608    0.9521  0.3163 11.0853  0.0000  0.1040   0.2123   0.2024    0.3452   0.0000    -0.0000       0.00000       0.00000       0.00000       0.00000       0.00000       0.00000       0.00000       0.00000       0.00000       0.00000       0.00000
   0  16 2362.8023    1.4970  1.1818 -0.0562  0.0000  0.1766   0.2295   0.6031 1000.0000   0.0000    -0.0000       0.00000       0.00000       0.00000       0.00000       0.00000       0.00000       0.00000       0.00000       0.00000       0.00000       0.00000
   0  17 2496.0728    1.4913  0.9999 10.7385  0.0000  0.1409   0.2048   0.4540    1.2936   0.0000    -0.0000       0.00000       0.00000       0.00000       0.00000       0.00000       0.00000       0.00000       0.00000       0.00000       0.00000       0.00000
   0  18 2629.5195    2.1684  1.1329  5.5458  0.0000  0.1542   0.3458   0.8214  964.2768   0.0000    -0.0000       0.00000       0.00000       0.00000       0.00000       0.00000       0.00000       0.00000       0.00000       0.00000       0.00000       0.00000
   0  25 3574.5257    2.5020  2.4330  9.4959  0.0150  0.3058   0.2337   0.9678    4.9781   0.0000    -0.0000       0.00000       0.00000       0.00000       0.00000       0.00000       0.00000       0.00000       0.00000       0.00000       0.00000       0.00000
   1  13 2020.6971    0.5912  0.5915  9.8280  0.0000  0.0806   0.0698   0.2574    0.2657   0.0000   513.6832       48.6249       0.00000       0.00000       0.00000       0.00000       116.477       48.7083       0.00000       0.00000       0.00000       0.00000
   1  14 2156.7446    0.8017  0.3982 10.2557  0.0000  0.0810   0.0924   0.1690    0.2653   0.0000   531.4952      -40.9603       0.00000       0.00000       0.00000       0.00000       108.390       73.1028       0.00000       0.00000       0.00000       0.00000
   1  15 2291.8434    0.8852  0.7036 10.6973  0.0000  0.1128   0.0856   0.1928    0.2637   0.0000   315.3633      -76.1228       0.00000       0.00000       0.00000       0.00000       93.2159       99.0356       0.00000       0.00000       0.00000       0.00000
   1  16 2425.5144    1.4181  0.9363 10.7203  0.0000  0.0936   0.1284   0.2554    0.7085   0.0000   422.7421      -22.0324       0.00000       0.00000       0.00000       0.00000       123.926       60.4903       0.00000       0.00000       0.00000       0.00000
   1  17 2559.1123    2.0186  0.8539 10.3503  0.0000  0.0708   0.1631   0.2374    1.3162   0.0000   463.1075       79.3785       0.00000       0.00000       0.00000       0.00000       86.1074       50.5869       0.00000       0.00000       0.00000       0.00000
   1  18 2693.2328    2.5414  1.2144  4.5869  0.0000  0.0883   0.2368   0.3069 1000.0000   0.0000   393.3411      -31.2670       0.00000       0.00000       0.00000       0.00000       103.154       63.3678       0.00000       0.00000       0.00000       0.00000
   1  21 3097.9967    4.2292  0.9486  6.0008  0.0000  0.0835   0.3583   0.3840  793.8461   0.0000   523.5177      -14.7039       0.00000       0.00000       0.00000       0.00000       108.225       53.9034       0.00000       0.00000       0.00000       0.00000
   1  23 3368.4474    3.3604  1.9117 11.4669  0.0000  0.1305   0.2237   0.4609    1.5283   0.0000   145.4270       32.2152       0.00000       0.00000       0.00000       0.00000       180.836       83.4098       0.00000       0.00000       0.00000       0.00000
   1  24 3504.1278    3.0161  2.6977 10.8737  0.0044  0.1558   0.1801   0.4839    1.4821   0.0000   508.6152      -3.86053       0.00000       0.00000       0.00000       0.00000       201.067       105.454       0.00000       0.00000       0.00000       0.00000
   1  25 3640.2546    1.9236  2.1950 12.3803  0.0409  0.1877   0.2112   0.6523    0.3987   0.0000   335.1153      -24.9904       0.00000       0.00000       0.00000       0.00000       238.814       136.515       0.00000       0.00000       0.00000       0.00000
   1  26 3776.1405    2.0479  4.7080 10.7199 -0.0034  0.2734   0.1229   0.8468    0.7457   0.0000   496.3921      -28.7405       0.00000       0.00000       0.00000       0.00000       328.274       208.024       0.00000       0.00000       0.00000       0.00000
   2  11 1810.2806    0.3462  0.2299  9.7140  0.0000  0.0527   0.0509   0.1300    0.1188   0.0000   416.9186      -19.9211       7.59433       13.2619       0.00000       0.00000       42.9146       34.9339       16.4163       7.00238       0.00000       0.00000
   2  12 1945.7614    0.4642  0.3935 10.0773  0.0000  0.0502   0.0502   0.1539    0.1491   0.0000   376.4727      -10.8018       60.9838      0.161666       0.00000       0.00000       27.4816       26.2099       18.3380       7.28959       0.00000       0.00000
   2  13 2081.9375    0.7318  0.4144 10.2291  0.0000  0.0470   0.0638   0.1008    0.1712   0.0000   377.0774       69.3740      -10.0026      -12.4419       0.00000       0.00000       32.6076       26.9559       16.0620       6.03844       0.00000       0.00000
   2  14 2217.5259    0.9512  0.6723 10.1210  0.0000  0.0670   0.0673   0.1217    0.3024   0.0000   432.6505      -11.3762       3.02640       7.16378       0.00000       0.00000       41.0016       36.9441       26.6180       9.90828       0.00000       0.00000
   2  15 2352.1937    1.1493  0.6637 10.8452 -0.0157  0.1136   0.0867   0.1344    0.2764   0.0000   486.4486      -29.0873       4.74063      -1.70219       0.00000       0.00000       107.610       85.9869       31.5007       10.9874       0.00000       0.00000
   2  17 2619.5784    2.1608  1.1662 10.6432  0.0000  0.0681   0.1282   0.2502    1.1841   0.0000   424.9189       56.2635       21.5185       5.18329       0.00000       0.00000       41.8489       39.5142       25.7691       10.4942       0.00000       0.00000
   2  18 2754.5169    2.7352  1.1023  6.6161  0.0000  0.0705   0.1587   0.2009   91.0775   0.0000   440.6434      -61.2580      -22.7703     0.0754460       0.00000       0.00000       49.0600       40.4483       26.0586       8.99978       0.00000       0.00000
   2  19 2889.5293    3.1151  0.7141 12.3859  0.0000  0.0561   0.2172   0.1341    0.4065   0.0000   487.4891      -18.6782      -15.8598      -1.56841       0.00000       0.00000       40.9058       32.6790       21.6466       7.23574       0.00000       0.00000
   2  20 3024.7837    3.8433  0.8426  3.1372  0.0000  0.0675   0.2343   0.1529 1000.0000   0.0000   379.5745      -76.7261       17.7569      -3.29234       0.00000       0.00000       45.1624       35.4048       28.6737       8.61476       0.00000       0.00000
   2  21 3159.8240    4.1626  1.0801 12.1295  0.0000  0.0755   0.2526   0.1865    1.0666   0.0000   349.3019      -20.7900       6.62917       1.50596       0.00000       0.00000       60.4601       45.8004       27.8038       8.48512       0.00000       0.00000
   2  22 3295.0776    3.6304  1.1810 12.4404  0.0068  0.0849   0.2287   0.2225    0.7297   0.0000   525.2297      -64.2546       38.2514      -4.07540       0.00000       0.00000       59.6562       46.7246       33.5783       10.4994       0.00000       0.00000
   2  23 3430.8876    3.1748  1.6072 12.1505  0.0000  0.1064   0.1782   0.2261    0.5581   0.0000   368.3374      -15.2577       19.2747      -26.8384       0.00000       0.00000       66.0505       61.5089       38.7394       15.5767       0.00000       0.00000
   2  24 3566.5608    2.6676  2.8391 11.4167  0.0000  0.1261   0.1089   0.3542    0.3764   0.0000   309.4387      -32.6425       104.408      0.882013       0.00000       0.00000       81.9142       72.8011       46.4350       18.1792       0.00000       0.00000
   3  12 2001.2401    0.5581  0.5375 10.2391  0.0000  0.0527   0.0368   0.1337    0.1559   0.0000   424.4109      -16.0637       7.10163      -11.9668      -2.74920     -0.537239       28.2468       25.6724       19.5580       12.6547       5.36289       1.40621
   3  13 2137.7451    0.7798  0.7968 10.2251  0.0000  0.0661   0.0494   0.1550    0.2407   0.0000   430.7328      -12.4895       19.0665      -3.31963      -1.95578      -2.88617       29.5840       26.4010       23.6172       14.5221       6.43028       1.77812
   3  14 2273.3335    1.1430  0.6742 10.5811  0.0000  0.0511   0.0703   0.1156    0.2251   0.0000   428.2146       8.77432      -2.45086       14.3874      -5.45110     -0.722269       24.2440       23.0067       18.2848       13.4401       5.13216       1.59767
   3  15 2407.5669    1.3959  0.8061 10.6280  0.0000  0.0532   0.0788   0.1429    0.3493   0.0000   436.6482       15.0882       2.27267      -5.67268      -7.06432    -0.0400622       23.1455       23.6038       20.3098       10.3697       6.11305       1.70124
   3  17 2676.1395    2.8122  0.8619 10.6290  0.0000  0.0556   0.1649   0.1371    1.9893   0.0000   427.6071      -23.4587      -9.86853     -0.865612      0.574952       1.29751       27.0068       27.0239       19.3931       11.4323       5.30300       1.68892
   3  18 2811.4542    2.8155  0.7123 12.0959  0.0000  0.0577   0.1578   0.1197    0.3792   0.0000   448.5875      -5.34338       16.4191       14.3809       7.68241     -0.516244       27.6487       26.4222       20.4913       15.8493       5.60907       1.91527
   3  19 2946.9689    3.7762  0.5709 12.7125  0.0000  0.0471   0.2306   0.0874    0.2804   0.0000   440.3682      -4.74889       24.2036       4.93130       5.29544      -1.18153       21.1622       22.0759       17.2199       8.91097       5.19670       1.50640
   3  20 3082.2581    4.1398  0.9542 12.7021  0.0000  0.0604   0.2170   0.1351    0.4536   0.0000   440.5874      -19.3093       18.8971      -4.08449      -6.84480     -0.322486       27.4294       30.7673       20.3983       12.6842       5.62466       2.08345
   3  21 3217.5919    3.5364  1.2116 13.1999 -0.0020  0.0825   0.1947   0.1842    0.3145   0.0000   435.0287       58.3826      -17.4688       3.33840       7.35830      0.320746       35.9834       36.4944       32.0066       15.9341       9.71298       2.52490
   3  22 3353.5026    3.4163  1.6490 12.3434  0.0000  0.0751   0.1542   0.2048    0.3674   0.0000   417.7733       51.3405      -6.55318      -23.4878      -6.62688    -0.0581312       36.9440       36.3619       26.8620       16.9131       7.28808       2.27443
   3  23 3489.4929    3.0165  1.8972 12.4726  0.0000  0.0953   0.1375   0.2364    0.2718   0.0000   378.4626      -2.18404      -14.1916      -9.28705      -11.5795      0.937823       44.0285       46.5698       31.4471       19.8404       8.25147       2.95519
   4  13 2188.2675    0.9227  0.6197 10.2900  0.0000  0.0434   0.0481   0.0926    0.2115   0.0000   439.3681      -2.79154       10.6756     -0.129596      -7.92703       5.32971       15.6042       18.3030       13.4103       10.2644       5.88816       2.78557
   4  14 2324.0147    1.3264  1.1173  0.7328  0.0000  0.0640   0.0634   0.1698 1000.0000   0.0000   421.9437      -14.2398      -9.91422      0.784174       3.33458      -4.64518       25.1695       26.6365       21.7701       14.5458       8.92659       4.22622
   4  15 2458.5669    1.7908  0.8899  8.1839  0.0020  0.0575   0.0828   0.1467   18.7652   0.0000   411.7403      -19.8865       2.03934     -0.256060      -8.96713       2.89754       20.8396       22.1668       17.8024       15.5201       9.79671       4.33421
   4  16 2593.1069    2.0588  0.6977 11.6406  0.0000  0.0529   0.0994   0.1118    0.4526   0.0000   413.0170      -3.59703       39.4868       25.5353      -13.9421      -6.18779       16.4853       22.5268       15.9280       14.1332       7.26885       4.03372
   4  17 2728.2944    2.5312  0.8442 12.7194  0.0000  0.1051   0.1266   0.1366    0.2647   0.0000   476.4381       42.1973      -19.0360       28.7874       10.9245      -5.19321       59.1180       64.4484       45.0265       24.2198       10.0756       4.00434
   4  18 2864.1749    3.5965  0.8026 12.0021  0.0000  0.0446   0.1796   0.1223    0.5541   0.0000   422.0994       19.1930       39.2935      -3.91922       4.04982      -2.54351       15.9449       18.9211       13.3301       10.8843       5.48821       2.98374
   4  19 3000.0391    3.8721  0.7856 12.6643 -0.0016  0.0445   0.1947   0.1095    0.3999   0.0000   434.4626       1.21922       29.6866      -9.94465       2.67383      -6.09849       18.9750       19.5639       16.0326       10.9846       5.52951       3.40006
   4  21 3271.6555    3.8441  1.0837 12.9083  0.0030  0.0554   0.1821   0.1483    0.3843   0.0000   415.1764      -12.9289      0.197648       5.46269       11.3483      -9.25911       20.1051       20.9819       17.3912       13.5023       8.31500       3.81350
   4  22 3407.9178    3.0687  1.7648 12.7400  0.0000  0.0827   0.1340   0.2088    0.2798   0.0000   434.8139      -15.4007      -16.6854       2.23579       9.62882      -3.20405       32.2903       36.9102       28.4521       20.4079       10.9767       5.65994
   4  23 3544.7087    2.3859  2.9630 12.1921  0.0000  0.1153   0.0827   0.2827    0.1698   0.0000   565.9948       31.1764      -67.0724       6.32844       3.93162       5.25733       38.6077       43.0309       39.1373       26.5961       16.3292       8.62305
   4  24 3681.6472    2.2462  3.6897 11.5224  0.0000  0.1246   0.0682   0.3111    0.2003   0.0000   459.6615      -4.39491       15.2715      -10.9558       18.3830      -16.6265       44.6302       50.0065       41.0793       28.9276       17.1830       8.55210
   4  25 3818.9462    1.8169  4.9145 11.2091  0.0000  0.1420   0.0461   0.3917    0.1422   0.0000   588.0467      -52.9210       5.52686       34.0310       5.57297     -0.980199       50.9287       57.0303       46.7686       36.9302       20.4844       11.0657
   4  26 3955.9237    1.4923  6.9233 10.7082  0.0000  0.1876   0.0366   0.5232    0.1497   0.0000   558.4678       38.9230       84.7596      -19.1259      -8.57362      -18.3375       67.1693       76.2605       63.6968       45.2632       27.1506       13.5945
   5   9 1685.8298    0.2464  0.1641  9.7933  0.0000  0.0343   0.0324   0.0832    0.0617   0.0000   430.3222       6.37369       7.53403       2.61419     -0.600807     -0.262152       11.4092       9.02461       17.9954       4.71550       10.5636       4.02257
   5  11 1960.5789    0.5761  0.3788 10.0681  0.0000  0.0314   0.0374   0.0710    0.0957   0.0000   430.7242       7.84218      -2.49326      -5.61297       5.65051      -3.00014       11.6070       13.1441       10.5034       7.85820       5.25372       3.15928
   5  12 2098.4625    0.6896  0.5542 10.1941  0.0000  0.0386   0.0378   0.0886    0.1105   0.0000   442.4277      -12.8498       17.4667      -7.38981       8.63541       7.06166       9.89786       12.9911       10.5208       8.59316       5.90177       3.46868
   5  13 2235.2544    0.9282  0.6443 10.6138  0.0000  0.0403   0.0475   0.1014    0.1329   0.0000   429.2387      -19.8663       6.16446       25.5078       4.92318       3.88731       12.9030       13.6860       12.3842       8.94526       6.35941       3.49755
   5  14 2371.0651    1.3015  0.8650 10.9900  0.0000  0.0496   0.0574   0.1044    0.1799   0.0000   442.2702      -24.4575       1.54689       21.7442      -7.02677      -5.32317       15.5291       15.0708       15.1438       13.2891       7.64472       5.55473
   5  15 2505.9941    1.7821  0.7270 11.4431  0.0000  0.0430   0.0849   0.1025    0.2030   0.0000   433.7092       1.08755       7.21035      -5.99663       14.4587      -1.76512       15.2314       17.7451       13.8829       10.7567       6.45354       3.90032
   5  16 2641.1608    2.2993  0.8249 11.5873  0.0000  0.0441   0.1082   0.1038    0.3736   0.0000   444.4979       21.7431       16.7531      -1.83071       8.54150       1.27444       14.6508       15.6966       13.9806       10.7938       6.92718       4.23160
   5  17 2777.3919    2.9250  1.0232  3.0200  0.0000  0.0480   0.1077   0.1146 1000.0000   0.0000   445.2997      -17.2248      -11.3370       2.45855     0.0473210       7.40535       15.6773       16.7499       15.5714       12.2633       7.32169       4.33780
   5  18 2913.6805    3.2736  0.7766 12.6155  0.0000  0.0474   0.1429   0.1123    0.3983   0.0000   414.4403       4.11476       14.1420       23.8799      0.860484      -3.45018       14.5103       16.3066       14.4018       12.0156       6.57158       4.56889
   5  21 3322.5697    3.3331  1.5179 12.4892 -0.0027  0.0654   0.1242   0.2049    0.5496   0.0000   457.2668       14.6374       7.14302      0.831532      -4.25438      -4.62737       17.9936       22.2896       20.0182       15.7484       10.0038       6.36682
   5  23 3596.3038    2.6631  3.5549 10.8399  0.0000  0.1039   0.0683   0.3005    0.5451   0.0000   449.1690       18.1461      -22.1094      -23.6590      -31.6933       8.10000       30.6964       33.2731       31.0897       25.7761       16.7292       10.5101
   5  24 3734.0557    2.0113  4.6859 11.1122 -0.0020  0.1348   0.0476   0.3599    0.2074   0.0000   444.1479       17.6693      -10.9437     -0.632033      -3.18836      -12.2981       38.8519       42.6946       41.5760       34.6767       21.9397       14.5989
   5  25 3871.2167    1.6673  6.4470 10.7872  0.0000  0.1690   0.0336   0.4573    0.1343   0.0000   416.9803      -50.9183       2.86998       24.4605     -0.150553      -12.2712       46.5026       56.7262       51.3329       40.9990       27.2804       16.7552
   5  26 4009.4886    1.3896  8.6973 10.5422  0.0000  0.2042   0.0274   0.5997    0.1077   0.0000   395.9613      -97.4828       131.100      -33.3612       8.12523      -12.7134       58.9882       70.0235       62.9739       51.4324       34.1611       21.2850
   6   9 1727.7825    0.2437  0.2288  9.8883  0.0000  0.0323   0.0201   0.0578    0.0602   0.0000   438.8505       1.70068       9.90921       2.82297      0.783478      -2.52706       11.7445       9.61115       10.0755       7.70894       5.48875       5.90181
   6  11 2004.0231    0.5969  0.4980 10.0381  0.0000  0.0350   0.0312   0.0774    0.0995   0.0000   442.1324       5.40547       21.2123       1.68822       10.7158      -7.23190       9.71655       11.8031       8.97462       8.76277       7.19213       3.73945
   6  12 2142.5938    0.7674  0.6671 10.2089  0.0000  0.0428   0.0340   0.0796    0.1212   0.0000   427.8582      -29.1033      -13.4967       2.96038       8.92731      0.870570       11.0436       12.3724       11.8844       9.80790       7.04914       4.90576
   6  13 2279.8012    1.0569  0.7584 10.4211  0.0000  0.0396   0.0441   0.0871    0.1507   0.0000   441.4203      -17.1935       15.5524       12.0508     0.0156119       6.04841       9.63532       10.5199       10.4901       8.51499       6.38338       4.18373
   6  14 2415.5280    1.2944  0.8261 11.3275  0.0000  0.0449   0.0563   0.1066    0.1362   0.0000   410.5771      -8.47116       18.9259      -7.26276      -4.52983       6.71598       10.1273       13.0345       10.0339       9.78765       7.04719       5.64280
   6  15 2551.0761    1.8092  0.8883 11.6899  0.0000  0.0390   0.0746   0.1065    0.1487   0.0000   443.4572      -10.7470       6.59865     -0.485765      -1.65315      -2.33222       10.1378       11.6985       11.3393       9.11882       6.71292       4.23771
   6  16 2687.1045    2.5196  0.9031 11.8245  0.0000  0.0399   0.0979   0.0979    0.2042   0.0000   410.5590      -1.51073       27.8224       1.87372       1.38126       1.96115       10.6045       11.6902       10.6059       9.57686       7.05184       4.26073
   6  17 2823.7058    2.8543  0.9214 12.2222  0.0000  0.0442   0.1120   0.1070    0.2225   0.0000   439.8711     -0.815566      -17.6640      -18.2094       12.4441      -10.0903       11.0727       12.5042       11.4528       9.20336       8.10814       5.18607
   6  18 2960.6381    3.6157  0.7880 12.6639  0.0000  0.0365   0.1436   0.0892    0.2101   0.0000   432.0376      -14.6524      -1.02206      -1.37314       4.15320       5.52081       9.41714       10.3284       9.54989       8.43712       6.01575       4.62922
   6  19 3097.2469    3.8514  0.8223 13.2674  0.0000  0.0412   0.1605   0.1008    0.1997   0.0000   442.7426       4.27315       18.2866      -3.54284       3.29943       5.26165       12.0356       13.0366       11.9488       9.77327       6.71689       4.89364
   6  20 3233.9141    3.8066  1.4327 12.3358  0.0018  0.0561   0.1230   0.1313    0.4008   0.0000   440.0536      -12.3080       18.9836      -9.84249      -2.33366      -9.21745       14.1591       17.4001       15.7122       13.3102       8.95729       5.92918
   6  21 3370.9921    3.1981  1.6952 12.7962  0.0000  0.0665   0.1067   0.1748    0.2497   0.0000   435.7292       4.33139       7.89508      -10.1005      -15.1717      -12.1906       16.1391       17.8005       17.2784       15.5066       10.7437       7.99428
   6  22 3508.1586    2.9022  2.5673 11.8711 -0.0119  0.0883   0.0758   0.2335    0.2984   0.0000   423.6128       54.0415      -4.29176       15.0575       10.0651      -11.3871       20.7924       25.7817       22.6530       21.5305       14.1950       10.3287
   6  23 3646.2388    2.2902  3.8165 11.3623 -0.0025  0.1121   0.0529   0.2936    0.1961   0.0000   407.9511      -16.0334       15.2281       45.0408       13.7772      -1.96379       25.1610       32.5516       30.0295       25.1167       18.4259       12.7838
   7   9 1767.6612    0.3427  0.2539  9.9107  0.0000  0.0253   0.0248   0.0609    0.0630   0.0000   433.3720      -3.26666       8.71798      0.380624     -0.275782      -3.34598       4.58820       5.82198       4.83434       5.15474       3.91164       2.44516
   7  10 1906.7884    0.4746  0.4535 10.0116  0.0000  0.0295   0.0254   0.0735    0.0762   0.0000   427.8299      -6.92771       13.6254       3.39548     -0.983780       3.66467       6.49367       8.07284       7.22749       7.04716       4.68794       3.54559
   7  11 2045.8575    0.6445  0.4355 10.2518  0.0000  0.0286   0.0329   0.0635    0.0842   0.0000   443.3028       4.05355       5.95029       14.4356      -1.74623       2.58204       7.24595       8.03318       8.43712       7.07452       4.98286       3.16919
   7  12 2184.5439    0.8765  0.6628 10.2000  0.0000  0.0323   0.0354   0.0794    0.1304   0.0000   432.8881      -4.04666       13.4207       7.97891     -0.296201      -3.49568       8.13359       8.56606       8.34672       7.23651       5.81170       4.13930
   7  13 2322.0593    1.1903  0.8638 10.5646  0.0000  0.0414   0.0422   0.0931    0.1605   0.0000   437.3935      0.545926       25.5009       4.36129      -9.39563       1.06968       9.02261       9.47338       10.2737       7.95032       6.76147       5.25576
   7  14 2458.1880    1.5905  0.8718 11.1759  0.0000  0.0395   0.0574   0.0957    0.1651   0.0000   444.3257       16.8401      -7.68854       8.67326    -0.0228396     0.0936210       9.16035       10.5857       9.66035       8.27841       6.53496       4.85127
   7  15 2594.2224    2.0580  0.8172 11.7233  0.0000  0.0374   0.0779   0.0858    0.1622   0.0000   447.4679      -5.41536       23.4195      -10.7791       1.51350      -4.37949       8.61485       9.27170       9.06988       8.07982       6.43662       4.72509
   7  16 2731.1286    2.5178  0.7928 12.3530  0.0000  0.0355   0.0969   0.0940    0.1501   0.0000   428.0554      -11.3136       9.14363      -12.5943       8.45915       3.44174       7.64535       9.29095       8.14482       7.44579       5.79814       4.38477
   7  17 2868.2630    3.0008  0.7951 13.0161  0.0000  0.0383   0.1192   0.0954    0.1294   0.0000   433.6951       10.7404       10.9850      0.980471       2.11401      -13.1125       8.69230       10.3439       10.0074       7.88871       6.27617       4.77786
   7  18 3005.6443    3.7201  0.6873 13.4544  0.0000  0.0409   0.1546   0.0844    0.1194   0.0000   450.2269       11.5798     -0.309839      -5.45799      -3.63460     -0.375313       8.47534       12.2531       9.49677       8.71627       6.31337       3.97671
   7  19 3142.7203    3.9476  0.9930 13.0155  0.0000  0.0426   0.1396   0.1047    0.1991   0.0000   428.7841      -10.3437      -10.8583       18.4927      -2.57742      -1.05854       10.4063       12.7825       11.9468       9.82117       7.43585       5.04624
   7  20 3279.7870    3.4423  1.3818 12.8970  0.0008  0.0511   0.1119   0.1315    0.1846   0.0000   440.9498      0.879191       7.87287      -5.89976       2.11031      -5.14871       11.5063       13.8621       13.0818       12.0865       8.33414       5.93750
   7  21 3417.3700    3.0771  1.9554 12.5335  0.0000  0.0623   0.0907   0.1637    0.1701   0.0000   441.5473       25.1042       14.7592       19.5999       3.34753       3.05482       13.5281       15.6274       14.9573       13.1256       10.6791       7.75425
   7  22 3555.2015    2.5645  2.6843 11.9065  0.0000  0.0810   0.0638   0.1962    0.1884   0.0000   448.5565      -1.18635       15.6504      -36.3453       1.79661       11.4272       16.1375       19.4797       18.6277       16.6077       13.1276       9.64036
   7  23 3693.3359    2.1711  3.8209 11.3692  0.0000  0.1063   0.0443   0.2508    0.1530   0.0000   439.6364       24.7236       10.5208       15.0733      -6.48159      -10.9306       20.9951       25.4675       24.3728       22.0105       17.3377       13.4759
   7  25 3970.3837    1.4957  7.5501 10.6392  0.0000  0.1592   0.0249   0.4493    0.0962   0.0000   495.1675       63.0780       21.1413      -26.7294       23.9563       33.2806       31.4394       40.8472       38.4834       35.1955       26.0522       18.9386
   7  26 4109.5512    1.2568  9.2153 10.4555  0.0079  0.1867   0.0217   0.5498    0.0818   0.0000   399.5700       19.5784       22.2383       23.9359       46.8688      -11.0367       40.3358       48.5935       46.5461       42.0992       32.8728       23.8652
   8   9 1806.2333    0.3749  0.2841  9.8489  0.0000  0.0216   0.0227   0.0530    0.0662   0.0000   434.8621      -6.79820       9.68325      -6.05314      -4.83419       5.45998       4.75533       5.18201       5.22537       4.55911       3.92099       2.67212
   8  10 1946.0399    0.5461  0.5106  9.8684  0.0000  0.0310   0.0248   0.0678    0.0934   0.0000   424.8721     -0.587473       8.92490       5.04892      -1.22830     -0.124117       5.58034       6.88361       6.14645       5.59762       5.44826       4.01400
   8  11 2086.1628    0.6908  0.5174 10.2679  0.0000  0.0288   0.0313   0.0687    0.0877   0.0000   440.4209      0.149840       4.48879     -0.189342      -5.24102       6.56495       5.86750       7.37035       7.45467       6.19314       4.87851       3.51433
   8  12 2225.0600    0.9770  0.6903 10.4793  0.0000  0.0316   0.0392   0.0778    0.1066   0.0000   440.3905       12.4419       5.43394       6.53721       9.85009       3.65257       5.83423       7.28714       6.72714       6.25025       4.96432       4.22092
   8  13 2362.8469    1.3181  0.8057 10.9119  0.0000  0.0366   0.0475   0.0825    0.1348   0.0000   438.6859       2.44133       18.3503      -4.65601       8.22167      -2.51347       8.19209       10.2526       9.95696       8.78670       6.75040       4.64749
   8  14 2499.4606    1.6611  0.8529 11.4481  0.0000  0.0392   0.0588   0.0875    0.1324   0.0000   444.8134      -11.7993       19.8590       8.34553      -4.34294      -4.35131       7.71507       10.4153       9.49465       8.56679       6.46926       4.86886
   8  15 2636.1958    2.2260  0.7980 11.8886 -0.0009  0.0344   0.0805   0.0814    0.1373   0.0000   437.1171     0.0479363       15.8860       3.90816       3.05024      -9.59309       6.94526       7.49491       6.79344       6.63735       6.33909       4.47099
   8  16 2773.7226    2.8699  0.7780 12.0831  0.0000  0.0313   0.0985   0.0782    0.1597   0.0000   432.5777      -5.11894       14.1887      -9.67260      -10.7749       1.15227       5.59891       7.04275       6.59154       5.86487       4.91485       4.09865
   8  17 2911.4978    3.3379  0.8344 12.6555  0.0000  0.0372   0.1124   0.0802    0.1581   0.0000   430.5527      -15.2754       14.9166       1.57436       6.22303      -7.50031       8.90656       11.4164       11.5602       10.2692       7.76583       4.78737
   8  18 3049.1255    3.6913  0.8132 13.6094  0.0000  0.0347   0.1363   0.0965    0.1094   0.0000   428.1183       7.36864       8.22465      -5.29754     -0.262508      -2.96833       6.23753       8.01144       7.38475       6.85939       5.43394       4.19541
   8  19 3186.7495    3.7784  0.8345 13.5897  0.0000  0.0379   0.1365   0.0877    0.1269   0.0000   437.3394     -0.260044       10.8544      -1.92373      -5.56205      -5.06988       7.25055       9.10990       8.91752       7.62883       6.08632       4.75149
   8  20 3324.3401    3.5351  1.2398 13.2784  0.0026  0.0465   0.1138   0.1214    0.1600   0.0000   432.9577       12.7448       10.0247      0.131241      -8.56750      -4.38133       8.44644       10.6600       10.3808       9.20863       7.53301       5.39190
   8  21 3462.3875    2.8831  2.0856 12.3256  0.0000  0.0603   0.0705   0.1542    0.1155   0.0000   435.6598       7.84547       14.1283      -17.0369       22.4838      -11.7765       11.5941       14.5484       13.4890       12.3951       10.4623       7.35737
   8  22 3600.8507    2.4215  3.0644 11.6965  0.0000  0.0783   0.0500   0.1969    0.1181   0.0000   423.4570       24.2762       13.5913      -4.17051      -13.7277      -18.1937       14.7160       17.6681       16.9009       15.8340       13.0112       9.95709
   8  23 3739.3605    1.9859  4.1710 11.2791 -0.0048  0.0968   0.0359   0.2589    0.1123   0.0000   426.2965       9.08273       25.5981       19.9231      -3.30533      -1.29078       17.9805       22.9892       21.3801       20.9320       15.6417       12.1649
   8  24 3878.1403    1.7059  5.7934 10.9683  0.0000  0.1217   0.0282   0.3392    0.0887   0.0000   428.3916       16.2244       32.6844       32.3785      -26.4005     -0.627156       22.0246       27.6055       27.4883       24.9710       19.7031       15.5260
   8  26 4156.5483    1.1545  9.8612 10.4026  0.0011  0.2029   0.0189   0.5630    0.0704   0.0000   482.1827      -81.6934       23.0682       19.1891      -19.9570       17.5280       35.2948       45.1931       43.6102       40.2948       33.0752       24.8015
   8  27 4296.0323    0.9418 11.0049 10.3954  0.0000  0.2232   0.0176   0.6654    0.0601   0.0000   414.9705       67.5152       13.4189      -19.5325       49.1116       23.2033       42.7858       50.0144       51.9141       46.1149       38.5860       29.8659
   9   8 1702.4517    0.2590  0.2415  9.8629  0.0000  0.0229   0.0172   0.0493    0.0490   0.0000   432.7084      -10.3710       9.26580       2.14903      -2.22194      -2.66675       3.63514       4.43391       4.66802       4.56611       3.14452       2.83786
   9  10 1984.1842    0.5990  0.4923  9.9440  0.0000  0.0315   0.0285   0.0637    0.1076   0.0000   440.0616      -4.80135       9.68710      -4.40879      -2.37922     -0.373712       4.85004       6.02386       6.22498       5.01614       4.72661       3.48768
   9  11 2125.1504    0.7920  0.5132 10.4319  0.0000  0.0273   0.0325   0.0586    0.1058   0.0000   435.9303      -9.57954      0.198825       7.68385       1.68682      -8.37858       4.57382       5.46182       5.26392       4.95587       4.22474       3.57984
   9  12 2264.4712    1.0848  0.7806 10.8003  0.0000  0.0325   0.0390   0.0830    0.1087   0.0000   426.9345      -7.74122       10.3244       10.7073       8.48903       5.30361       5.26924       6.70538       6.69020       6.07434       5.18887       3.68882
   9  13 2402.3006    1.4280  0.7450 11.3035  0.0000  0.0342   0.0521   0.0773    0.1147   0.0000   439.7208     -0.715119       6.61791      -5.26177       4.49500       10.0762       5.85520       6.98397       5.73538       6.02490       5.46853       4.47434
   9  14 2539.5094    1.8713  0.8534 11.4762  0.0000  0.0319   0.0626   0.0841    0.1319   0.0000   430.3035      -7.72177       7.77969       5.93879       1.18533    -0.0298263       5.07201       6.62212       6.25977       5.93091       4.98122       4.12731
   9  15 2676.8924    2.4498  0.9170 11.6157  0.0000  0.0328   0.0755   0.0793    0.1638   0.0000   430.0565       7.59837       20.7727      -4.59937      -6.55092      -8.13613       5.62934       6.59246       6.72364       6.58829       5.30774       3.92607
   9  16 2815.1998    3.1653  0.8223 12.1977  0.0000  0.0317   0.1041   0.0750    0.1511   0.0000   438.7576       7.15521       5.12007      0.724185      -1.17380      -2.66717       5.64002       6.68964       5.78432       6.15930       5.15343       4.06208
   9  17 2953.5189    3.7364  0.7910 12.7762  0.0000  0.0316   0.1246   0.0716    0.1415   0.0000   441.4097     -0.698356      0.377161       1.79408       3.61080     -0.105571       6.13046       7.10443       7.14453       6.02354       5.47149       4.31199
   9  18 3091.5528    3.9195  0.8709 13.0818  0.0000  0.0366   0.1276   0.0794    0.1456   0.0000   441.8988      -3.16087       12.7228      -16.7923      -8.42780      -6.64869       7.92580       10.4973       10.9205       9.71479       7.79067       5.56341
   9  19 3229.4929    3.5462  1.2047 13.3246  0.0000  0.0448   0.1081   0.1075    0.1474   0.0000   437.9800      0.924232       8.58707       5.07667      -9.00473      -5.07253       7.62775       9.45760       9.27751       8.77315       7.03198       5.93841
   9  20 3367.7281    3.2371  1.6559 12.9469  0.0000  0.0535   0.0842   0.1343    0.1102   0.0000   433.1987       10.6625       17.8800      -11.7496       2.86218      -4.18270       8.93193       10.5131       11.5095       10.1463       7.85331       6.87958
   9  21 3506.2277    2.6238  2.5662 12.4353 -0.0020  0.0708   0.0568   0.1743    0.0789   0.0000   435.3141       16.6393       10.0530      -33.1112      -10.9803     -0.611605       11.1479       15.0278       14.0925       13.4939       10.9823       8.69338
   9  22 3645.1969    2.1660  3.2735 12.0654  0.0000  0.0834   0.0461   0.2054    0.0780   0.0000   445.5413      -16.7296       81.3935       28.0811      -22.0690       3.94214       13.5124       17.0720       16.8252       16.0629       13.0676       10.4589
   9  23 3784.0975    1.8417  4.5760 11.6084  0.0000  0.1022   0.0339   0.2685    0.0736   0.0000   426.9435       15.7853      -6.27784       3.28146       3.99581      -10.7750       15.7732       19.9416       19.8991       19.3626       15.2508       12.4735
   9  24 3923.2187    1.5509  6.6701 11.0804 -0.0022  0.1284   0.0242   0.3744    0.0651   0.0000   425.0873      -20.1021       13.2371       32.2309       18.8109       23.6032       21.1340       25.7234       26.7464       24.4398       20.6529       16.6033
   9  25 4063.0460    1.3202  7.7462 10.7168  0.0000  0.1456   0.0209   0.4032    0.0692   0.0000   401.0313      -19.1514       5.27412      -6.96520       43.2637       6.23244       25.0166       29.7845       31.5251       28.0917       24.1910       19.0764
   9  26 4202.7183    1.0747 10.1328 10.5052  0.0000  0.1936   0.0174   0.5537    0.0594   0.0000   430.0492      -10.7403       72.7228      -46.0105      -41.5950       20.0588       30.7862       37.9664       39.3832       36.9075       30.1258       24.1287
  10   6 1443.3932    0.1283  0.0779  9.7734  0.0000  0.0536   0.0177   0.0354    0.0394   0.0000   437.7597       1.99517       14.7095      -3.32930      0.301447      -5.41228       3.39697       9.36540       5.08894       6.45781       4.20851       2.62375
  10   8 1737.7968    0.3108  0.2438  9.7406  0.0000  0.0258   0.0205   0.0548    0.0507   0.0000   429.9046      -2.15566       13.9145       1.71523       3.01352       5.28189       4.86110       7.20112       6.46002       6.54920       4.15622       3.15719
  10   9 1879.9417    0.4437  0.3386 10.0193  0.0000  0.0218   0.0221   0.0506    0.0566   0.0000   438.4096       4.40651       13.3687      -6.86215      -5.87304     -0.456835       3.01177       3.94802       3.88068       3.76725       3.16516       2.55750
  10  10 2021.4528    0.5958  0.5149 10.0588  0.0000  0.0247   0.0241   0.0631    0.0821   0.0000   430.0532      -3.93551       11.3122       3.63313       1.20891       6.18217       3.78044       4.88589       4.73153       4.83994       3.95096       3.05872
  10  11 2162.8762    0.9183  0.7140  9.8550  0.0000  0.0267   0.0334   0.0751    0.2043   0.0000   442.7646       4.68417       12.7096     -0.761319      -1.06546      -1.95941       4.38824       5.41528       5.13041       4.83874       4.67197       3.43404
  10  12 2302.7905    1.1204  0.8426 10.5020  0.0000  0.0327   0.0365   0.0806    0.1838   0.0000   436.8479       6.60833       10.9323      -1.64683      0.519046      0.428409       4.75202       5.96772       6.02502       5.86113       5.21739       4.05682
  10  13 2440.7885    1.4763  0.9096 11.2425  0.0000  0.0339   0.0486   0.0825    0.1366   0.0000   435.9660      -7.13214       1.64088       2.14277       7.27829       9.14190       5.05973       6.27533       6.06272       6.08510       5.28273       4.30337
  10  14 2578.5938    1.8901  0.9509 11.9769  0.0000  0.0353   0.0598   0.0891    0.1122   0.0000   446.5121      0.381940       3.42523       2.85757       10.0160       4.93257       5.61017       6.92803       6.66683       6.35045       5.51140       4.74306
  10  15 2717.0133    2.4062  0.8163 12.3111  0.0000  0.0318   0.0800   0.0746    0.1237   0.0000   434.8020      -5.86631       19.5927       3.61045      -9.19192      -7.57979       4.68787       5.94280       5.72151       5.82649       4.47844       3.97828
  10  16 2855.6720    3.1514  0.8605 12.6564  0.0000  0.0306   0.0997   0.0781    0.1268   0.0000   444.5475      -3.84519       9.07066       9.52154      -1.95188     -0.769018       4.38948       5.60391       5.70752       5.39005       4.50461       3.66616
  10  17 2994.5119    3.5149  0.8978 12.8701  0.0000  0.0302   0.1078   0.0824    0.1228   0.0000   438.1966     -0.796913       12.2862      -13.0681      -6.46279      -2.41528       4.76311       5.68559       6.16544       5.34908       4.90045       3.79851
  10  18 3132.8197    4.0267  0.9632 13.0672  0.0000  0.0342   0.1185   0.0796    0.1383   0.0000   441.4500       10.2038      -1.96310       5.38590      -2.41866      0.636781       5.00823       6.54070       6.59076       6.24826       4.97254       4.25004
  10  19 3271.3240    3.5435  1.4270 12.6458  0.0000  0.0404   0.0918   0.1097    0.1310   0.0000   432.1419       2.26434       5.85613       1.37760       4.30793       4.23021       6.38894       7.75218       7.91009       7.37127       6.41237       5.20539
  10  20 3410.0355    3.0937  2.0013 12.4173  0.0000  0.0520   0.0696   0.1313    0.0990   0.0000   437.0713       5.70614       13.9084      -2.02522     -0.323872      -6.13222       7.66365       9.72000       9.71480       9.40215       7.96129       6.28085
  10  21 3549.0967    2.5904  2.4630 12.3014  0.0000  0.0616   0.0545   0.1620    0.0795   0.0000   440.3960      -2.83871       4.95053  -0.000812849       9.73010      -12.7607       8.65470       11.4397       11.2425       10.7881       9.13682       7.42240
  10  22 3688.3762    2.0168  3.8951 11.9273  0.0000  0.0871   0.0380   0.2384    0.0605   0.0000   453.3274      -8.81232       20.6152      -18.6895       6.89039      0.230678       12.2372       16.2596       15.4919       15.1378       13.0671       10.5334
  10  23 3827.9442    1.7173  4.7822 11.5075  0.0000  0.1030   0.0315   0.2640    0.0657   0.0000   450.0364       6.13814       45.6714      -36.2834       7.50504       6.71237       15.3397       19.9507       18.5558       18.4889       16.0273       12.9891
  10  24 3967.4006    1.4458  6.8755 11.0688 -0.0002  0.1329   0.0229   0.3480    0.0583   0.0000   467.0858       16.5329      -11.3312      -27.3634       25.5491      -14.7742       19.0328       24.1565       25.4256       23.6181       20.2817       16.5434
  10  25 4107.4902    1.2053  8.3411 10.7262  0.0000  0.1564   0.0195   0.4522    0.0588   0.0000   423.9486      -17.9847       34.9546       13.9295      -16.5073      -41.1235       22.9386       29.7257       30.0200       28.0965       24.5619       19.8125
  10  26 4247.5411    0.9916 10.7518 10.4664  0.0000  0.2010   0.0169   0.5673    0.0550   0.0000   389.1074       35.7658       56.1212      -12.2918      -17.1992      -21.1896       29.3954       36.5497       39.2095       35.8230       30.7922       25.8178
  10  27 4387.7779    0.7980 12.8857 10.3670  0.0000  0.2521   0.0159   0.7683    0.0513   0.0000   447.4177      -5.21300      -11.8220      -45.8230       25.1311      -17.6758       37.4502       46.8600       48.5704       45.5686       40.1147       32.3400
  11   8 1772.2054    0.3263  0.2897  9.7906  0.0000  0.0261   0.0186   0.0555    0.0506   0.0000   433.5321     -0.539726       9.86139      -4.45260      -4.47984      -4.06091       4.93944       7.49679       7.11644       8.06179       6.33316       4.95208
  11   9 1915.4126    0.4751  0.4792  9.9937  0.0000  0.0276   0.0201   0.0639    0.0647   0.0000   438.6968      -1.60522       6.50860     -0.996147      -5.24147       2.82124       4.12922       5.17251       5.08373       5.13094       4.52602       3.74126
  11  10 2057.9827    0.6582  0.5432 10.2980  0.0000  0.0311   0.0250   0.0568    0.0775   0.0000   427.4952      -5.21304       15.9121     -0.388928       1.67701       8.13723       3.56985       5.43820       4.70446       4.72209       4.16081       3.65317
  11  11 2199.7432    0.9209  0.6928 10.5497  0.0000  0.0300   0.0305   0.0646    0.1140   0.0000   431.0671      -2.89064       12.4323      -2.73344       2.80712      -5.89213       4.00826       4.95579       4.80721       4.52454       4.34597       3.76374
  11  12 2339.9973    1.2419  0.8658 10.5993  0.0000  0.0334   0.0421   0.0756    0.2561   0.0000   433.9296     0.0761606       4.39813      -2.39408       3.86533      -1.75395       4.83979       6.20013       5.93036       5.58325       4.69428       4.34169
  11  13 2478.4479    1.7757  0.8247 11.0042  0.0000  0.0299   0.0555   0.0707    0.2588   0.0000   436.9143      0.725370       5.83127     -0.517977       4.02086      -2.43437       4.25267       5.22242       4.97183       5.17516       4.63113       3.66316
  11  14 2616.9418    2.1153  0.8898 11.9412  0.0000  0.0297   0.0629   0.0783    0.1379   0.0000   435.8871      -3.36449       18.2766       1.85136       2.94872       4.40621       3.96318       5.07480       5.22064       4.97579       4.45840       3.71357
  11  15 2756.0767    2.8881  0.6827 12.3943  0.0000  0.0268   0.0949   0.0597    0.1166   0.0000   434.9195      -8.73801       7.00533       3.45101      0.694180      -1.44530       3.81664       5.10845       5.01318       4.56431       4.27120       3.31364
  11  16 2895.3653    3.3375  0.7535 12.6071  0.0000  0.0252   0.1051   0.0665    0.1201   0.0000   433.7090     -0.286708       10.3350       4.09463       12.1449      -5.72438       3.73756       4.28382       4.52150       4.12562       3.73715       3.19234
  11  17 3034.5035    3.7949  0.8222 13.1337  0.0000  0.0292   0.1167   0.0686    0.1169   0.0000   444.0248       1.96098       14.0147      -5.36284       3.51593      -4.27642       4.72788       6.24823       6.16049       6.04003       5.15871       3.95731
  11  18 3173.4574    3.8909  1.0455 13.1736  0.0000  0.0337   0.1099   0.0896    0.1308   0.0000   436.0033      0.650111       13.6891      -1.63122      -6.00508      -5.25142       4.68017       6.36001       6.01892       5.84278       5.22267       4.38346
  11  19 3312.3619    3.4525  1.3528 13.0122  0.0000  0.0405   0.0878   0.1020    0.1150   0.0000   439.3794      -10.6905      -4.26362      -13.1871       7.96627      -5.56256       5.65014       6.57475       7.12452       6.69070       5.85884       5.06585
  11  20 3451.6471    2.9192  1.9473 12.4137  0.0000  0.0496   0.0634   0.1232    0.0977   0.0000   433.9527      -5.22513       40.6399      -10.4016      -5.68251       5.02015       6.64020       8.46519       8.82656       8.47160       7.22497       6.26330
  11  21 3590.9698    2.3454  2.9202 12.1867  0.0000  0.0670   0.0451   0.1689    0.0665   0.0000   441.0539       36.6216     -0.634614      -17.1200       16.0143      -3.53622       8.70967       11.2680       11.9444       11.3615       9.61326       8.14730
  11  22 3730.7626    1.9776  3.9546 11.7884  0.0000  0.0770   0.0352   0.2174    0.0611   0.0000   451.4706      -14.2844       29.5621       33.6045     -0.337943      -24.3244       10.6308       13.4214       13.9549       12.9863       11.6748       9.93330
  11  23 3870.5884    1.5762  5.6095 11.3879  0.0000  0.1079   0.0263   0.2840    0.0575   0.0000   450.3730      -21.3766       21.5955      -3.08505       1.83132       5.44812       14.8861       18.6299       19.8942       18.5502       16.0895       14.0935
  12   7 1660.2366    0.2652  0.1670  9.7778  0.0000  0.0183   0.0210   0.0461    0.0434   0.0000   439.9366      0.394925       11.9258      -3.51128      -2.62801       2.64060       2.84106       3.15219       2.76052       2.66440       2.48887       2.03974
  12   9 1949.9334    0.5231  0.5057  9.8960  0.0000  0.0230   0.0201   0.0575    0.0641   0.0000   437.7849      -3.28534       15.0570       3.70740      -3.06125      -4.25955       2.84005       3.62086       3.68174       3.49388       3.19789       2.84029
  12  10 2093.6250    0.7410  0.5769 10.0752  0.0000  0.0258   0.0254   0.0538    0.0836   0.0000   432.1602     -0.863885       15.4684      -1.99628       1.26638      -5.55073       3.27149       4.36772       4.39664       4.31255       3.67182       3.32286
  12  11 2235.8259    0.9830  0.6105 10.6923  0.0000  0.0240   0.0338   0.0597    0.0892   0.0000   434.1947       5.31025       20.0485      -5.83564       1.32335      -1.60790       3.35406       3.97127       3.95765       3.98718       3.56837       3.04138
  12  12 2376.2667    1.3569  0.8530 10.8717 -0.0015  0.0280   0.0392   0.0733    0.1606   0.0000   430.9911      -2.02610       14.2130      0.734402      -3.11640       3.15917       3.48696       4.24156       4.58301       4.42583       3.95758       3.34773
  12  13 2515.3745    1.7603  0.8559 11.4539  0.0000  0.0308   0.0551   0.0745    0.2105   0.0000   438.4612      0.937515       12.0080      -7.52836       1.24810      -6.39140       4.08301       5.30105       5.07722       5.25058       4.80224       4.05016
  12  14 2654.5756    2.2540  0.9006 11.5966  0.0000  0.0300   0.0647   0.0741    0.2667   0.0000   439.7080       2.35096       2.82251      -5.86254       2.76569       2.48543       3.81129       4.93198       4.84380       5.02097       4.52711       3.81220
  12  15 2794.4052    2.8966  0.9462 12.3460  0.0000  0.0312   0.0799   0.0737    0.1627   0.0000   434.7520       11.5698       11.9409      -6.32658      0.754625      -3.55669       3.75170       5.30215       4.96576       5.29398       4.44022       3.74783
  12  16 2934.3587    3.6203  0.6525 13.0799  0.0000  0.0238   0.1161   0.0555    0.1027   0.0000   438.9010       1.62916       15.8083      0.781697      -4.22449       1.23441       3.14425       3.94785       3.93022       3.96533       3.41881       3.09335
  12  17 3073.8482    4.0202  0.8264 12.9570  0.0000  0.0268   0.1164   0.0675    0.1323   0.0000   437.8638      -1.19607       8.66197      -6.66763     0.0164855     -0.447154       3.42367       4.48858       4.23415       4.30699       3.87050       3.40939
  12  18 3213.2128    3.6824  1.0285 13.2389  0.0000  0.0339   0.1002   0.0750    0.1194   0.0000   440.7659       2.65110       13.8373      -1.92408       4.86908      -1.51699       4.30156       5.54492       5.60761       5.39627       5.10559       4.17720
  12  19 3352.6034    3.2513  1.6593 12.7865  0.0000  0.0436   0.0742   0.1103    0.0992   0.0000   442.2694      -9.56766       15.3548      -1.90442      -6.11808      -10.4469       5.63229       7.63062       7.70412       7.73901       6.63127       5.61615
  12  20 3492.3331    2.7813  2.3347 12.0779  0.0000  0.0498   0.0529   0.1299    0.0827   0.0000   452.6849       14.6456       11.3237      -25.0101       4.98681       11.4555       6.45804       8.07048       8.35528       8.09561       7.12875       6.27955
  12  21 3632.4719    2.2203  3.6074 11.7480  0.0000  0.0677   0.0371   0.1760    0.0632   0.0000   439.6142      -14.7186       9.57383      -10.9765      -10.7337      -2.77949       8.73087       11.1627       11.5070       10.7027       10.5302       8.41041
  12  23 3912.8235    1.5070  6.0770 11.1588  0.0000  0.1057   0.0234   0.2790    0.0564   0.0000   435.5593      -5.99035       18.4467      -16.6123      -11.9281      -12.9059       12.8665       16.9414       17.0175       17.4485       14.8493       12.8790
  12  24 4053.6867    1.3035  8.0381 10.8297  0.0000  0.1271   0.0192   0.3687    0.0557   0.0000   449.4987       19.8281      -17.2452      -11.7248       26.6980       11.7507       15.7678       20.4161       20.8449       20.1477       18.6277       15.3845
  12  25 4194.1787    1.0555  9.7466 10.6678  0.0000  0.1641   0.0169   0.4729    0.0510   0.0000   455.9504       25.4279       65.2218      -16.8025      -54.0288       16.5189       20.5413       25.7734       27.5746       26.3174       24.5097       20.5324
  12  26 4334.5611    0.8530 12.3334 10.5427  0.0000  0.2206   0.0155   0.6564    0.0458   0.0000   471.8860       25.0881       33.7162       2.82715      -15.6075      -15.4140       27.2464       34.5623       35.9190       36.7884       31.0937       27.6211
  12  27 4476.2430    0.6583 13.5285 10.4607  0.0000  0.2826   0.0152   0.8462    0.0433   0.0000   443.7573      -45.8821       7.78695       62.0760      -6.50605      -31.9749       36.4023       43.7447       47.1353       46.1978       41.6930       35.8887
  12  28 4617.3235    0.5404 15.7443 10.3131  0.0102  0.3731   0.0130   1.0765    0.0378   0.0000   464.9635       64.6194      -8.42669       19.6042       23.1550      -3.29367       45.7144       58.0026       62.7038       59.9075       53.7360       46.4641
  13   7 1692.3531    0.2558  0.2285  9.8330  0.0000  0.0186   0.0144   0.0410    0.0415   0.0000   434.2522     -0.757236       10.8358      0.830909       1.73886     -0.354461       2.23066       2.64112       2.62433       2.86590       2.67003       1.94351
  13   8 1838.6563    0.3977  0.3186  9.9371  0.0000  0.0198   0.0176   0.0429    0.0526   0.0000   436.7085      -1.57262       15.3034      -1.30523    -0.0371690      -3.57024       2.49232       2.91127       2.86750       3.10068       2.59151       2.25781
  13   9 1983.8442    0.5609  0.4413 10.1318  0.0000  0.0228   0.0214   0.0495    0.0608   0.0000   438.5001      -3.74408       13.0475      -1.02744      -4.44986      -1.00141       2.26435       3.48350       3.08669       3.54511       2.83366       2.72010
  13  10 2128.4761    0.8348  0.5082 10.2479  0.0000  0.0237   0.0282   0.0452    0.0781   0.0000   442.5500      -4.07598       13.9423       2.42555       1.63568      -2.84110       2.93357       3.50970       4.21658       4.12199       3.70301       2.99865
  13  11 2271.1201    1.1087  0.6571 10.8144  0.0000  0.0238   0.0349   0.0573    0.0835   0.0000   435.0455      -2.99553       11.8618      0.569347       7.17100     -0.933221       2.99718       3.72546       3.72413       4.05615       3.40549       2.84134
  13  12 2411.8711    1.4483  0.7758 11.3300  0.0000  0.0279   0.0433   0.0648    0.0957   0.0000   440.6490      -3.23225       11.0735       4.26725       2.17218     -0.687953       3.14800       4.44058       4.05753       4.54152       3.63806       3.18303
  13  13 2551.6535    1.8748  0.8537 11.6123  0.0000  0.0267   0.0541   0.0729    0.1675   0.0000   435.5601      -5.98939       10.1430       1.44760       3.21092     -0.565738       3.29782       4.22207       4.25872       4.32735       3.88050       3.34095
  13  14 2691.6438    2.4669  0.9478 11.8109  0.0000  0.0297   0.0709   0.0783    0.2824   0.0000   442.6229       5.85740       5.22921      -2.95752       4.26833       3.82622       3.29690       4.47849       4.15799       4.53272       3.91158       3.45702
  13  15 2832.1600    2.9983  0.8512 12.7667  0.0000  0.0271   0.0902   0.0737    0.1695   0.0000   440.4310       3.75949       14.4363       1.28831       7.25647      -8.11595       3.21885       4.09039       4.12482       4.24084       3.66165       3.20212
  13  16 2972.6350    3.6901  0.7923 13.2070  0.0000  0.0263   0.1049   0.0661    0.1356   0.0000   441.6204      -6.61360       2.91044      -8.85670       7.92300     -0.636996       3.17510       4.19649       4.19911       4.09548       3.62339       3.27576
  13  17 3112.5136    4.1388  0.9202 13.4226  0.0000  0.0281   0.1129   0.0736    0.1161   0.0000   437.8484      -1.10891       9.01282       4.90600       5.46827      -7.91928       3.39306       4.51296       4.64600       4.15191       4.05627       3.56665
  13  18 3252.2360    3.5737  1.2581 13.1141  0.0000  0.0376   0.0885   0.0867    0.1243   0.0000   440.4755       4.79055       8.70407      -4.99497      -2.68017      -5.74189       4.23456       5.84763       5.84205       5.46684       5.12291       4.51108
  13  19 3392.3544    3.2705  1.7288 12.6390  0.0000  0.0411   0.0688   0.1069    0.1036   0.0000   442.0046     -0.808833       8.37856      -8.15608      0.316061       4.15665       4.91508       6.43615       6.45030       6.54361       5.84346       4.90538
  13  20 3532.4838    2.5417  2.6125 12.2657  0.0000  0.0566   0.0465   0.1407    0.0685   0.0000   446.2401       10.5219       15.9781      -5.34929       13.1976       1.29017       6.14378       8.43704       8.56739       8.17360       7.54581       6.78363
  13  21 3672.9786    2.1525  3.6673 11.7270  0.0000  0.0678   0.0340   0.1729    0.0613   0.0000   436.0485       12.8623       28.0984       4.69076      -6.06071      -21.4573       7.61285       10.1618       10.0794       10.4626       8.83875       8.34689
  13  22 3813.3890    1.7422  5.6611 11.2776  0.0000  0.0857   0.0246   0.2508    0.0570   0.0000   436.8754       23.6095      -15.4149      -19.7146      -6.88068       14.1275       9.97120       13.0151       13.3995       13.3137       12.0320       10.6269
  13  23 3954.4100    1.4511  6.9487 11.0655  0.0000  0.1071   0.0210   0.3013    0.0557   0.0000   432.7722       11.1600       33.0722       5.31319      -17.6607      -9.98134       12.1936       15.8766       16.7981       16.2663       14.8205       12.8354
  13  24 4095.5372    1.1519  8.1778 10.9297  0.0000  0.1328   0.0187   0.3808    0.0526   0.0000   463.3965      -3.13304       18.0430      -62.3150       20.6129      -14.3564       15.5519       19.3107       20.9281       20.2656       18.4792       16.1185
  13  26 4377.6180    0.8121 13.0825 10.5074  0.0004  0.2275   0.0150   0.6736    0.0458   0.0000   444.2871      -40.6696      -37.9497       35.7727       22.8544      -27.8780       25.4923       33.9118       34.1010       34.9089       31.5580       27.5200
  14   5 1411.7115    0.1167  0.0870  9.8675  0.0000  0.0229   0.0249   0.1006    0.0342   0.0000   437.5025       2.50389       13.3385     -0.245422      -4.16127       3.66717       1.71789       3.69726       2.24239       6.03139       2.22901       1.73426
  14   6 1571.5727    0.1926  0.1510  9.8045  0.0000  0.0181   0.0135   0.0357    0.0366   0.0000   436.7141       4.27093       14.1793       1.09925      -3.21544      0.305149       2.80126       3.77508       3.72954       3.24860       2.66974       2.08101
  14   7 1723.4784    0.3063  0.2916  9.8089  0.0000  0.0197   0.0146   0.0421    0.0430   0.0000   438.6422      -4.57287       13.8729      0.292057      -2.65530      0.848073       2.48555       3.77463       3.38044       3.24775       3.08849       3.19411
  14   8 1870.8346    0.4132  0.3894  9.9281  0.0000  0.0208   0.0178   0.0543    0.0531   0.0000   433.7700      -8.52626       8.78630      -1.61392      -7.96961      -4.59810       2.58339       3.25648       3.65655       3.54521       3.03655       2.41127
  14   9 2017.0275    0.6389  0.4242 10.1633  0.0000  0.0177   0.0232   0.0465    0.0644   0.0000   439.5585      -2.14277       11.9608      0.789984      -3.19329     -0.519660       1.98475       2.51838       2.69585       2.36413       2.43817       2.06501
  14  10 2162.5466    0.8952  0.6231 10.3616  0.0000  0.0230   0.0277   0.0551    0.0794   0.0000   440.3199      -2.52080       13.6369      -2.93078      0.210251      -3.64147       2.66348       3.37883       3.77944       3.88009       3.59730       2.81480
  14  11 2305.6712    1.0846  0.8596 10.8158  0.0000  0.0275   0.0302   0.0707    0.0882   0.0000   434.0050      -4.48209       4.53605       2.14288      -1.78892      -5.36901       3.10202       3.80031       4.04049       4.18059       3.53528       3.36257
  14  12 2446.7366    1.5509  0.9104 11.0941 -0.0008  0.0274   0.0407   0.0695    0.1131   0.0000   436.6961      -6.68170       7.85158       3.83276      -1.48217       1.18381       3.09102       4.13312       4.41272       4.48494       3.93443       3.23464
  14  13 2587.2927    1.9959  0.9402 11.6131  0.0000  0.0285   0.0522   0.0735    0.1377   0.0000   429.9589      0.790648       11.8050       1.34452       3.13052       4.54789       2.89406       4.16504       3.93762       4.09047       3.64812       3.42607
  14  14 2728.1393    2.6892  0.7641 12.3806  0.0000  0.0289   0.0772   0.0568    0.1504   0.0000   438.0389       3.07153       15.0559      -5.43275      -2.77103     -0.639508       2.71510       4.11790       3.71136       3.84644       3.85904       3.06331
  14  15 2869.2323    3.5461  0.7978 12.1958  0.0000  0.0253   0.1037   0.0587    0.3156   0.0000   437.6667       3.95351       11.7849       3.21530       1.49658       1.97050       2.83583       3.52263       3.73223       3.72457       3.63675       3.07958
  14  16 3010.0957    3.9224  0.7042 13.1358  0.0000  0.0243   0.1200   0.0603    0.1739   0.0000   437.9702       2.29569       14.8262      -5.84101      -4.43540       1.55538       2.78933       3.82732       3.80967       4.00444       3.66080       3.30712
  14  17 3150.5729    3.9176  1.0509 13.0949  0.0000  0.0313   0.1014   0.0760    0.1875   0.0000   435.6638      -3.11106       13.7447     -0.471390      -2.32871      -3.30068       3.23390       4.42621       4.70372       4.35254       4.13851       3.50300
  14  18 3290.7472    3.6336  1.2210 13.1530  0.0000  0.0345   0.0899   0.0876    0.1394   0.0000   445.5585       5.34245       11.9421       1.14965       1.28781      -1.79115       3.65571       4.96386       5.14311       4.98075       4.68230       4.01955
  14  19 3431.3111    3.0260  2.0491 12.6605  0.0000  0.0439   0.0604   0.1277    0.0858   0.0000   436.8938     -0.732445     -0.357924       1.70784      -5.25799      -9.10163       4.75421       6.15980       5.94898       6.14341       5.98250       4.99488
  14  20 3572.1378    2.5064  2.8763 12.0115  0.0000  0.0547   0.0423   0.1401    0.0775   0.0000   439.6136       4.39225       1.70781      -3.12613       13.4340      -9.48268       5.93963       7.64152       7.76920       7.89437       7.41540       6.43762
  14  21 3713.0238    2.0094  4.2489 11.6629 -0.0019  0.0709   0.0304   0.1914    0.0601   0.0000   443.8140       5.07863       11.7131      -7.23202      -22.5284       9.32792       7.65058       9.79251       10.3717       10.1679       9.50485       8.36024
  14  22 3854.0838    1.6588  5.9947 11.1859  0.0000  0.0903   0.0228   0.2458    0.0559   0.0000   431.5596      -18.4492       11.2075      -15.5674       3.37169       1.88066       9.73722       12.2596       13.4581       12.9333       11.9115       10.7258
  14  23 3995.2358    1.3410  7.0475 11.0475  0.0000  0.1071   0.0200   0.3119    0.0527   0.0000   453.1779      -33.8593       49.4205      -21.0465      -17.5665      -7.37065       11.5137       14.9617       15.6314       16.0575       14.2974       12.6552
  14  25 4278.0684    0.9202 10.8025 10.6326  0.0000  0.1738   0.0156   0.5099    0.0468   0.0000   440.0285       9.35331      -42.3879      -13.9457       11.8913      -10.8473       18.5876       24.3499       25.3718       25.7220       23.1710       20.6479
  14  27 4561.3334    0.5927 15.6707 10.3946  0.0000  0.3234   0.0120   0.8890    0.0352   0.0000   374.1693      -2.20344       1.57605      -47.3071       8.18141       22.4827       34.1812       43.1561       47.4204       47.2085       41.6688       38.2147
  15   5 1440.0313    0.1366  0.0849  9.7925  0.0000  0.0128   0.0138   0.0317    0.0322   0.0000   435.1716      -1.41193       13.3541       2.50263      -2.01341      -3.07311       2.37494       2.75471       2.36283       1.87914       2.90577       2.66152
  15   6 1601.0171    0.2247  0.1547  9.7739  0.0000  0.0129   0.0139   0.0290    0.0357   0.0000   437.6857      -2.54366       14.8028      -1.37347      -4.99550      -1.15107       1.24763       1.51237       1.86136       1.61436       1.65239       1.49639
  15   7 1753.7757    0.2967  0.2570  9.9261  0.0000  0.0169   0.0143   0.0373    0.0409   0.0000   439.7827      -3.69488       18.5864      -2.29942      -2.80593      -4.25079       1.71488       2.28575       2.44665       2.57375       2.24638       1.79167
  15   8 1902.3255    0.4627  0.3700 10.0320  0.0000  0.0186   0.0186   0.0440    0.0494   0.0000   437.7224      -1.37729       11.3688       5.60759      -4.77669      -1.80077       1.88894       2.58285       2.55159       2.93105       2.55514       2.50474
  15   9 2049.6077    0.6430  0.4826 10.2306  0.0000  0.0206   0.0221   0.0488    0.0676   0.0000   438.7772      -1.70233       17.8803       2.10095      -1.42457      -2.74039       2.53120       3.34191       3.60604       3.43602       3.10748       2.59228
  15  10 2195.8371    0.9379  0.6884 10.5647  0.0000  0.0244   0.0266   0.0545    0.0775   0.0000   434.9632      0.806027       17.1706      -6.42076      -2.19006      0.667303       2.36691       3.18496       3.37548       3.20254       3.15830       2.71604
  15  11 2339.4772    1.2417  0.8125 10.9874  0.0000  0.0252   0.0345   0.0683    0.0859   0.0000   437.7916      -4.00130       14.4646       7.51133      -5.09027      0.707622       2.58991       3.18515       3.64440       3.73120       3.48407       2.93103
  15  12 2480.9953    1.6382  0.8928 11.2735  0.0000  0.0272   0.0419   0.0663    0.1102   0.0000   443.5525       1.20154       11.4471     -0.269642      0.480288      0.905663       2.77212       3.48887       3.61698       3.80973       3.51758       3.10449
  15  13 2622.3193    2.1963  0.8773 11.9102  0.0000  0.0270   0.0561   0.0646    0.1060   0.0000   440.6123      -1.12031       11.1522     -0.659573       7.26031      0.596789       2.68355       3.76769       3.60493       3.63772       3.66585       3.07024
  15  14 2764.1488    2.7676  0.9294 12.3362  0.0000  0.0265   0.0706   0.0677    0.1299   0.0000   438.0810       6.77813       12.5285      -6.10790     -0.974691      -4.44485       2.75563       3.76332       3.78622       3.96617       3.63221       3.25015
  15  15 2905.7422    3.4864  0.7883 12.7882  0.0000  0.0236   0.0929   0.0608    0.1614   0.0000   444.7330       8.92628       7.17577      -4.79283       2.08537      0.554454       2.51663       3.25852       3.25047       3.22855       3.18168       2.67302
  15  16 3047.0599    4.0427  0.9281 12.6265  0.0000  0.0264   0.1090   0.0681    0.3278   0.0000   435.6781       2.10001       12.1771      -9.45934      -4.35357       2.51531       2.71035       3.37790       3.72528       3.60161       3.45333       3.07791
  15  17 3187.9683    4.0609  1.0201 13.0084  0.0000  0.0293   0.1101   0.0754    0.2478   0.0000   437.9076      -11.2577       16.5565      -7.18074      -3.41276      -3.33463       2.92146       3.89751       4.08213       4.14285       3.73650       3.39310
  15  18 3328.8311    3.3595  1.7224 12.6770  0.0000  0.0392   0.0701   0.1071    0.1558   0.0000   441.2523       1.90110       16.9943       3.53561       7.52116       3.31028       3.84932       5.04820       5.48694       5.55818       5.10671       4.48931
  15  19 3469.9074    2.8259  2.3746 12.5675  0.0000  0.0478   0.0521   0.1296    0.0862   0.0000   435.4255       3.72225       20.9500      -7.25695      -13.9139      -1.61684       4.83717       6.32269       6.51110       6.50836       6.10649       5.44805
  15  20 3611.1655    2.2911  3.3495 12.0750 -0.0048  0.0607   0.0374   0.1587    0.0698   0.0000   446.2361       2.87585       10.1288       6.73147       6.73544      -8.75287       5.95204       7.93724       8.33013       8.21912       7.78529       6.96810
  15  21 3752.5777    1.9060  4.3905 11.5701  0.0000  0.0720   0.0285   0.1899    0.0640   0.0000   442.8989       19.4983       22.0902      -4.47321      0.820534       2.00571       7.26167       9.44800       9.67424       10.0863       9.25978       8.37812
  15  22 3893.9752    1.5637  6.1404 11.1813  0.0000  0.0909   0.0220   0.2505    0.0560   0.0000   442.0123       23.1410       35.5199      -32.4154      -12.1246       16.4970       9.25017       12.0129       12.5891       12.6626       11.9215       10.7371
  15  23 4035.6744    1.2756  8.4823 10.8654  0.0000  0.1182   0.0180   0.3472    0.0533   0.0000   456.7742      -15.3371       11.9570      -5.88225      -3.50610      -17.0506       11.9388       15.4265       16.6024       16.3098       15.3640       13.9565
  15  25 4319.5907    0.8252 11.4306 10.6900 -0.0010  0.1903   0.0153   0.5699    0.0428   0.0000   433.8864      -36.4467       39.7531       15.2863       4.05558       16.0940       18.9539       23.6889       26.3469       26.1973       23.8600       21.7560
  15  26 4461.0719    0.6591 12.9704 10.5385  0.0014  0.2457   0.0145   0.7308    0.0417   0.0000   445.6059       64.1470       60.3683       12.6081       9.80205       12.6513       23.8154       31.5129       34.0406       33.5949       31.0217       28.2047
  16   5 1467.2632    0.1307  0.0785  9.8866  0.0000  0.0462   0.0158   0.0351    0.0314   0.0000   437.3022       3.93889       14.8331      -4.28331     -0.641032       1.54447       3.24029       3.90198       5.54686       2.15990       3.93681       2.23612
  16   6 1629.5351    0.2140  0.1898  9.8778  0.0000  0.0136   0.0125   0.0377    0.0349   0.0000   440.5021     -0.760807       12.2069      -1.00903      -3.62049      0.109670       1.38458       1.69119       2.10361       1.72578       1.83639       1.69349
  16   7 1783.2926    0.3299  0.3508  9.8946  0.0000  0.0191   0.0141   0.0498    0.0454   0.0000   438.2001      -2.98799       10.2813       3.66521      -2.32838      -4.29497       1.96662       2.67119       2.91530       2.86097       2.87356       2.53927
  16   8 1933.1211    0.5106  0.3892 10.1370  0.0000  0.0184   0.0194   0.0442    0.0503   0.0000   437.8907      -3.24272       8.52183      -4.94577     -0.325115       1.39592       1.86041       2.37141       2.65632       2.30228       2.40393       2.19601
  16   9 2081.5866    0.7279  0.5571 10.3056  0.0000  0.0233   0.0235   0.0515    0.0714   0.0000   437.1965       1.22429       12.1843      -1.68382       2.34470     -0.732958       2.32409       3.14000       3.13440       2.91463       2.91631       2.45168
  16  10 2228.3650    1.0019  0.7051 10.5313  0.0000  0.0240   0.0276   0.0564    0.0973   0.0000   434.5736      -2.34476       8.89154      0.646870      -3.77100      -1.22238       2.08453       2.93063       2.86235       3.08419       2.64243       2.42069
  16  11 2372.5646    1.3809  0.8617 11.1296  0.0000  0.0264   0.0348   0.0645    0.0909   0.0000   433.0956       4.77770       15.0784       2.20988       1.56860      -4.57066       2.28542       3.16100       3.20443       3.38772       3.01589       2.77000
  16  12 2514.7788    1.7412  0.8800 11.7227  0.0000  0.0256   0.0445   0.0661    0.0878   0.0000   438.4835       1.69939       11.6991      0.797775      -3.78666      -2.52573       2.55154       3.26468       3.42304       3.36843       3.17940       2.77779
  16  13 2656.8899    2.3957  0.8252 12.0163  0.0000  0.0239   0.0603   0.0592    0.1012   0.0000   437.6032      -1.44903       12.5187       2.08044      -1.83150      -3.23174       2.37674       3.16529       3.07492       3.18163       2.99089       2.74420
  16  14 2799.4519    2.9911  0.7715 12.6653  0.0000  0.0252   0.0797   0.0561    0.0953   0.0000   434.3196       3.68061       18.3915      -6.84391      -3.89909      -2.09576       2.32365       3.16623       2.66492       3.27808       2.90208       2.78173
  16  15 2941.7357    3.5379  0.8096 12.8792  0.0000  0.0232   0.0890   0.0553    0.1169   0.0000   438.4033       3.56007       15.1827      0.362430      -1.46850     -0.521387       2.17789       2.78016       3.02427       2.98948       2.87518       2.55716
  16  16 3083.4060    4.0337  1.0258 12.8140  0.0000  0.0264   0.0958   0.0704    0.2273   0.0000   440.6455      -3.15162       18.0728       2.19897      -2.56593      -2.97221       2.54844       3.35200       3.59290       3.46351       3.26718       2.92677
  16  17 3224.8817    3.9607  1.1416 13.0432  0.0000  0.0319   0.1041   0.0809    0.2556   0.0000   435.6260      -1.16917       17.0811      -4.43361      -7.68973      -4.03391       3.02944       4.18605       4.28475       4.25818       3.93685       3.62470
  16  18 3366.2465    3.2503  1.6340 12.8160  0.0000  0.0385   0.0739   0.1041    0.1668   0.0000   437.2864      -4.07663       21.1132      -3.22318       2.69324      -9.47468       3.59393       4.82465       4.68649       5.14847       4.88938       4.19629
  16  19 3507.9752    2.6643  2.2803 12.5779  0.0000  0.0466   0.0538   0.1288    0.1001   0.0000   439.3712      -2.25022      -2.00390       5.29407       4.75974      -10.3122       4.40942       5.85177       6.11257       6.38825       5.87503       5.35659
  16  20 3649.7962    2.2006  3.8027 11.8208  0.0000  0.0600   0.0327   0.1752    0.0708   0.0000   435.0565      -2.88377       15.7051      -9.75930      -8.93543       4.48515       6.01832       7.48251       8.15236       8.04459       7.86095       7.01902
  16  21 3791.6349    1.8286  5.6250 11.1879  0.0000  0.0785   0.0236   0.2167    0.0646   0.0000   448.6997      -7.51796       2.87490       7.60512      -2.78610      -4.42580       7.43725       9.52546       10.5116       10.4470       10.0535       8.75775
  16  22 3933.3981    1.4844  6.9485 10.9827  0.0002  0.0921   0.0192   0.2635    0.0556   0.0000   427.5793      -4.64659       11.1844       3.04068      -23.4666      -12.8823       8.88877       11.4622       12.1704       12.2519       11.4999       10.5059
  16  25 4360.1073    0.7914 12.9935 10.6474  0.0000  0.2112   0.0147   0.6253    0.0415   0.0000   442.2774       11.3670       51.9740      -17.8525      -19.5181      -23.6185       19.5694       25.5292       28.2296       27.9470       26.3299       23.6356
  16  26 4502.0732    0.6641 15.7006 10.5176 -0.0021  0.2861   0.0116   0.7827    0.0333   0.0000   375.7085       61.1591       51.2233       13.5824     -0.943885       5.28864       26.0013       33.5218       36.6327       38.3207       33.2789       31.5883
  17   6 1657.0472    0.2519  0.2252  9.8165  0.0000  0.0229   0.0131   0.0406    0.0368   0.0000   437.6531      0.401133       15.6423       2.71961       1.06236       1.61123       1.67539       2.24929       1.79885       2.48378       2.37616       2.16409
  17   7 1811.9677    0.3871  0.3590  9.9700  0.0000  0.0176   0.0151   0.0440    0.0435   0.0000   437.7465      -3.02532       11.4049      -3.51130      0.640774      0.210765       1.49522       2.09988       2.23080       2.36419       2.22004       2.03893
  17   8 1963.3200    0.5444  0.4544 10.1408  0.0000  0.0210   0.0180   0.0413    0.0531   0.0000   436.6595      -5.88145       13.6229      -4.85948      -4.05218     -0.503992       1.96638       2.71069       2.95803       2.93739       2.82342       2.38450
  17   9 2112.9637    0.7244  0.5816 10.3774  0.0000  0.0211   0.0216   0.0511    0.0649   0.0000   439.1976      -4.77461       15.4880      -3.36696      -2.03451       1.74417       1.91334       2.45524       2.70139       2.62141       2.51554       2.27909
  17  10 2260.3171    1.0347  0.7142 10.7859  0.0000  0.0235   0.0289   0.0590    0.0894   0.0000   437.1398       4.78002       14.1080       3.82817      -4.68922      -7.61208       2.07324       2.75799       2.79439       2.73213       2.71878       2.45234
  17  11 2405.0126    1.4186  0.8026 11.4333  0.0000  0.0249   0.0368   0.0581    0.0877   0.0000   441.4788       2.74542       18.9290     -0.576461     -0.399961      0.493802       2.42666       3.01981       2.92502       3.04951       2.95760       2.79884
  17  12 2548.0542    1.8966  0.9571 11.4544  0.0000  0.0248   0.0437   0.0660    0.1077   0.0000   435.9380      -2.88016       13.0209     -0.418377      0.529477      -3.54984       2.31770       3.01049       3.16196       3.25381       3.02464       2.72637
  17  13 2691.0253    2.4701  0.7360 12.3643  0.0000  0.0220   0.0641   0.0548    0.0843   0.0000   437.0025       3.49262       10.4218      0.780239      -1.83009       4.30063       2.05568       2.75545       2.89824       2.81275       2.62582       2.42414
  17  14 2834.3396    3.1241  0.8422 12.5478  0.0000  0.0236   0.0756   0.0588    0.0986   0.0000   436.9612      -4.10795       16.5525     -0.560683      0.894966       2.54515       2.08197       2.84091       2.85478       3.01050       2.89792       2.70151
  17  15 2977.1973    3.7910  0.8885 12.9401  0.0000  0.0237   0.0909   0.0611    0.1099   0.0000   434.6736       4.02996       11.1498       3.09362      -1.40955      0.412686       2.32702       3.08294       3.23085       3.28188       3.25082       2.81967
  17  16 3119.2943    3.9797  0.9191 13.2113  0.0000  0.0247   0.0923   0.0611    0.1268   0.0000   443.9063     -0.531609       19.5630     0.0306610      -1.78653      -3.86030       2.28086       3.02840       3.10412       2.96176       3.12126       2.72447
  17  17 3261.2827    3.7139  1.5546 12.1815  0.0000  0.0324   0.0733   0.0899    0.2850   0.0000   437.6888       9.46800       6.39148     -0.782993       2.18692      -4.02812       2.86603       3.75362       4.03254       4.12343       3.93284       3.45289
  17  18 3403.3866    3.3436  1.9751 12.0548  0.0000  0.0388   0.0652   0.1076    0.2667   0.0000   442.3372      -1.43880       11.0427       1.82050      -3.16939      -7.30881       3.71936       4.89624       5.17568       5.24347       5.24884       4.66697
  17  19 3545.3900    2.6062  2.6766 12.2552  0.0000  0.0492   0.0469   0.1364    0.1116   0.0000   442.7515      -1.84428       12.1321       6.20091       7.53434      -1.36197       4.46675       5.73330       6.14528       6.53180       6.00113       5.57854
  17  20 3687.8355    2.1169  3.8722 11.6455  0.0000  0.0601   0.0307   0.1668    0.0810   0.0000   434.6096      -1.82976       27.0051      -2.88976       4.53275      -7.32010       5.41482       7.06504       7.65260       7.72801       7.23776       6.70085
  17  21 3829.8864    1.7241  5.6736 11.1070  0.0000  0.0756   0.0220   0.2155    0.0662   0.0000   441.2539       17.1297       6.89047      -7.30119     -0.784749      -18.5546       6.98787       8.82423       9.75682       9.93473       9.23345       8.75914
  17  22 3972.3838    1.4298  7.5399 10.8490  0.0001  0.0963   0.0177   0.2716    0.0556   0.0000   422.2398      -5.41010       20.5961       8.48654       9.18651      -3.40960       8.50172       11.2584       12.0264       12.3887       11.7622       10.7291
  17  23 4114.8207    1.1377  9.2484 10.8401  0.0000  0.1244   0.0159   0.3720    0.0455   0.0000   436.7027      -1.07115       27.2074       18.6359       12.5798       11.7492       10.8506       14.1461       15.4329       16.0156       14.4846       13.5114
  17  24 4257.4220    0.9421 10.5633 10.7215  0.0002  0.1487   0.0149   0.4589    0.0430   0.0000   433.0641      0.890417       26.7546      -12.8105       27.0015      -28.5452       13.1931       16.7116       18.3766       18.8296       17.6052       16.3083
  18   5 1518.7076    0.1658  0.1354  9.7917  0.0000  0.0141   0.0112   0.0278    0.0311   0.0000   437.6798       1.02836       17.0161     0.0435684      -2.73141     -0.872861       1.44496       1.55245       1.83721       1.85149       1.83560       1.67319
  18   6 1683.6939    0.2517  0.2232  9.8408  0.0000  0.0140   0.0126   0.0373    0.0347   0.0000   436.9995     -0.693244       16.0989      -1.34703      0.831509      -1.59382       1.32989       1.51670       1.74919       1.58575       1.55454       1.55099
  18   7 1839.9685    0.4053  0.3862  9.9416  0.0000  0.0194   0.0146   0.0425    0.0455   0.0000   439.7060      0.685834       11.6418     -0.725254      0.447229      -1.41047       1.63654       2.28504       2.28195       2.15739       2.12933       2.07415
  18   8 1992.8288    0.5742  0.5299 10.1061  0.0000  0.0198   0.0179   0.0531    0.0605   0.0000   436.6296      0.208158       13.6727     -0.105136      -3.20026       2.49435       1.82044       2.07800       2.29459       2.51482       2.37523       2.20742
  18   9 2143.6938    0.8083  0.7119 10.2058  0.0000  0.0235   0.0209   0.0543    0.0725   0.0000   439.9119      -2.85167       13.2121       4.27772      -2.17883      -4.54605       1.83400       2.42931       2.64129       2.68248       2.56678       2.33134
  18  10 2291.6354    1.1528  0.7267 10.8417  0.0000  0.0216   0.0301   0.0557    0.0895   0.0000   438.1694     -0.882420       20.8951     -0.641361      -1.79161     -0.269355       1.88953       2.46271       2.76286       2.59758       2.43799       2.28892
  18  11 2436.8117    1.6036  0.8521 11.3825  0.0000  0.0264   0.0386   0.0573    0.1057   0.0000   437.2864      -4.55796       11.0044      0.909606      -3.09404      -5.08751       2.27855       3.51453       3.37540       3.85354       3.72548       3.17998
  18  12 2580.8108    2.0357  0.9976 11.7461  0.0000  0.0259   0.0451   0.0643    0.1017   0.0000   443.0177       4.49965       13.2794      -5.31085      -3.15695       1.04183       2.26305       2.90825       2.97197       3.11757       3.02653       2.80486
  18  13 2724.7252    2.6005  0.8424 12.1858  0.0000  0.0227   0.0610   0.0576    0.0990   0.0000   439.8909      0.240998       16.6024      -1.43498       3.69341       2.93144       2.12615       2.74483       2.74216       2.80185       2.75610       2.51331
  18  14 2868.6109    3.1883  0.8108 12.5904  0.0000  0.0220   0.0772   0.0547    0.1001   0.0000   435.4132       2.65027       17.4144      -4.53133       2.14407      -3.23976       1.94862       2.48934       2.52724       2.76185       2.74007       2.38567
  18  15 3012.0920    3.8270  0.8445 12.9718  0.0002  0.0224   0.0911   0.0599    0.1031   0.0000   436.7492      0.401173       11.4243       3.48993      0.287551      -5.96338       2.01305       2.84935       2.91792       3.20519       3.26654       2.83587
  18  16 3154.8121    3.9720  0.9430 13.4242  0.0000  0.0248   0.0935   0.0662    0.1006   0.0000   440.2976      0.746305       9.82507      -1.67859     -0.143628     -0.582791       2.18300       2.90423       2.99709       3.13339       2.84412       2.61931
  18  17 3297.3272    3.5207  1.3548 13.1703 -0.0013  0.0310   0.0753   0.0842    0.1339   0.0000   436.7400       4.06423       14.8944      -4.49258     -0.535607      -5.16074       2.66121       3.58797       3.73006       3.90361       3.86891       3.53091
  18  18 3439.9637    2.9566  2.0971 12.4921  0.0000  0.0429   0.0573   0.1097    0.1395   0.0000   442.1065       4.13062       8.91488      -4.44162       1.72465       2.50070       3.42018       4.77444       4.84597       5.13736       4.95160       4.38102
  18  19 3582.5753    2.5833  3.2704 11.7455  0.0000  0.0515   0.0381   0.1479    0.1168   0.0000   430.4219     -0.825947       15.6618       4.32342      -6.82981      -2.03713       4.19802       5.58090       5.97003       5.97830       5.83320       5.41416
  18  20 3725.2265    2.0329  4.6963 11.3890  0.0000  0.0666   0.0265   0.1817    0.0751   0.0000   448.5652       19.7015       7.69985      -3.34381      -10.4890      -9.02743       5.53291       7.12452       8.13394       8.13726       7.45145       7.12941
  18  21 3868.0679    1.6307  6.2625 11.0557  0.0000  0.0798   0.0196   0.2277    0.0583   0.0000   427.5476      -3.12304       22.1987      -4.03082       2.38153      -1.58090       6.69089       8.73978       9.59123       9.51358       9.16704       8.56118
  18  22 4010.8148    1.3333  7.9124 10.8565  0.0000  0.1008   0.0164   0.2880    0.0494   0.0000   434.5403       8.14545       23.2124      -2.63096      -2.11379      -7.52439       8.19730       10.9837       11.9453       12.0825       11.4562       10.7018
  18  23 4153.7964    1.0667  9.6356 10.8172 -0.0009  0.1300   0.0149   0.3767    0.0410   0.0000   435.3532      -1.52191       4.64408      -9.56302       11.4458      -11.3947       10.8002       14.0848       15.2650       15.6411       14.7453       13.7065
  18  24 4296.7130    0.8270 11.2151 10.7236  0.0041  0.1669   0.0144   0.5126    0.0398   0.0000   468.8817       4.19158       8.59862       20.5324       7.57774       14.8254       13.8789       18.0657       19.7800       20.5576       18.8892       17.8502
  19   4 1364.3153    0.1255  0.0775  9.8188  0.0000  0.0139   0.0121   0.0244    0.0286   0.0000   440.0039       1.08992       17.1367      -1.18026      -1.27446     -0.219604       1.17178       1.54968       2.09061       1.92570       1.81640       1.95037
  19   5 1543.0479    0.1875  0.1349  9.7582  0.0000  0.0143   0.0118   0.0274    0.0307   0.0000   439.4046      -2.67247       17.5702    -0.0594297      -3.14916      -1.23151       1.30029       1.29206       1.59614       1.42743       1.66711       1.47218
  19   6 1709.3293    0.3285  0.2057  9.9136  0.0000  0.0158   0.0150   0.0265    0.0357   0.0000   440.0655      0.964169       12.5684       3.71889      -1.81862     -0.877650       1.37488       1.26413       1.53631       1.94200       1.54341       1.39604
  19   7 1867.2923    0.4472  0.3344 10.0351  0.0000  0.0153   0.0161   0.0357    0.0435   0.0000   440.0869      -1.34352       16.4284      0.737636      0.391599       1.54046       1.24558       1.71765       1.72801       1.76615       1.73618       1.62504
  19   8 2021.7332    0.6316  0.5434 10.1260  0.0000  0.0188   0.0187   0.0470    0.0633   0.0000   438.7034      0.158820       15.6245       2.52415       1.32794     -0.782508       1.61145       1.99938       2.27000       2.31457       2.17245       1.94858
  19   9 2173.7500    0.8952  0.6451 10.4869  0.0000  0.0193   0.0241   0.0518    0.0671   0.0000   439.0166      -1.77408       15.8769       1.58268      -6.58196     -0.454158       1.68630       2.04901       2.29763       2.22735       2.18942       2.18258
  19  10 2322.2617    1.2461  0.7874 10.9078  0.0000  0.0220   0.0298   0.0547    0.0788   0.0000   441.3288       2.02025       10.9269     -0.794268      0.624396      -1.71821       1.74288       2.26081       2.37605       2.57306       2.45966       2.25920
  19  11 2468.1088    1.6442  0.9018 11.6760  0.0000  0.0247   0.0397   0.0646    0.0993   0.0000   442.5213     -0.514896       12.7934      -6.46387     -0.847012      -3.10049       2.06878       2.75026       2.84595       2.84707       2.88137       2.64912
  19  12 2613.0480    2.0558  0.9547 12.1244  0.0000  0.0255   0.0479   0.0663    0.0957   0.0000   438.9597       3.26682       14.1000     -0.458569       2.05545      0.128502       2.07679       2.81078       2.81255       2.92504       2.86029       2.62891
  19  13 2757.9090    2.7518  0.8028 12.4069  0.0000  0.0213   0.0646   0.0538    0.0932   0.0000   439.9486     -0.279548       9.70006      -3.18306      -3.39832      -5.42412       1.79677       2.35657       2.39087       2.57000       2.59487       2.20131
  19  14 2902.4726    3.4596  0.7686 12.9391  0.0000  0.0205   0.0833   0.0533    0.0877   0.0000   437.3181       4.30169       13.8636     -0.582625      -1.97247     -0.600556       1.80241       2.27375       2.44402       2.54235       2.46436       2.29308
  19  15 3046.4979    3.9568  0.8762 13.0577  0.0000  0.0222   0.0890   0.0564    0.0995   0.0000   436.7268     -0.781939       14.1575      -3.74623      0.180047     0.0802473       1.93834       2.49320       2.59443       2.75601       2.58334       2.50845
  19  16 3189.8496    3.9149  0.9501 13.4044  0.0000  0.0244   0.0891   0.0627    0.0961   0.0000   439.8956      -1.92317       12.6624      0.503072       2.20081     -0.505727       2.07248       2.66117       2.76697       2.82141       2.84870       2.60580
  19  17 3332.8222    3.3815  1.6021 12.9380  0.0000  0.0355   0.0647   0.0874    0.1021   0.0000   437.1654      0.566878       9.40514       6.40947      -2.93467      -5.00060       2.74295       3.85255       3.74032       4.12014       4.00172       3.75298
  19  18 3476.1292    2.8163  2.3095 12.3589 -0.0024  0.0448   0.0478   0.1085    0.1040   0.0000   442.0123      0.227359       5.85317       2.33270       3.95267      -15.7881       3.33056       4.71148       4.88530       4.98719       4.85054       4.55863
  19  19 3619.2611    2.3684  3.7195 11.5996  0.0000  0.0536   0.0329   0.1504    0.1006   0.0000   437.6156      -3.80500       18.8342       10.1468      -4.06461      -9.67228       4.31924       5.65507       6.11903       6.43652       5.99305       5.70279
  19  20 3762.3028    1.9177  5.1734 11.2507  0.0000  0.0674   0.0233   0.1910    0.0694   0.0000   440.8496       9.95250       9.25298      -9.46069      -3.67994      -16.2746       5.35289       7.17846       7.77913       7.89609       7.59427       7.31032
  19  21 3905.6525    1.5608  6.7246 10.9462  0.0000  0.0826   0.0179   0.2349    0.0562   0.0000   452.5963       20.3176      -2.54938       1.83546      -8.11222     -0.653294       6.53253       8.75546       9.37462       9.63645       9.48141       8.74183
  19  22 4048.8852    1.2873  8.4470 10.8535  0.0000  0.1015   0.0152   0.3012    0.0440   0.0000   437.7675       12.3399      -3.39064       20.2580       2.89754      -12.4488       8.02367       10.5726       11.4029       11.7157       11.2174       10.5046
  19  23 4192.3165    0.9973 10.3165 10.7974  0.0000  0.1384   0.0142   0.4053    0.0391   0.0000   442.6849      -8.16985       30.7411      -30.5879       12.2173       4.68892       10.7327       14.2164       15.6005       15.8984       14.9267       14.0759
  20   4 1386.4729    0.0901  0.0402  9.7379  0.0000  0.0166   0.0113   0.0147    0.0270   0.0000   439.2222    -0.0280716       19.5811      -1.45795      -4.07964      0.492579       1.25964       1.22561       1.98549       1.58960       1.51354       1.63031
  20   5 1566.5370    0.2080  0.1508  9.7827  0.0000  0.0107   0.0119   0.0280    0.0305   0.0000   438.9172      -1.27072       22.1073      -1.85112      -1.21461     -0.570041      0.982326       1.14922       1.33068       1.40823       1.40964       1.15756
  20   6 1734.1615    0.3320  0.2575  9.8655  0.0000  0.0136   0.0135   0.0314    0.0362   0.0000   436.4444     -0.272481       18.3264      0.247170      -1.75779     -0.268826       1.08311       1.29128       1.36648       1.43945       1.39464       1.29042
  20   7 1893.8991    0.4844  0.3840  9.9841  0.0000  0.0156   0.0160   0.0372    0.0447   0.0000   439.9396      0.967174       15.7272       2.51992      -2.09492      -1.10036       1.28446       1.67492       1.73043       1.80247       1.72418       1.65450
  20   8 2050.0860    0.6594  0.5815 10.1848  0.0007  0.0208   0.0183   0.0480    0.0588   0.0000   437.1538       1.07598       15.8169       2.42433      -2.79802      0.344243       1.54258       1.98662       2.10754       2.28477       2.28276       2.04103
  20   9 2203.1624    0.9201  0.6947 10.6538  0.0000  0.0218   0.0236   0.0509    0.0712   0.0000   437.3425      -1.87043       11.6617      -3.26841      -2.56545      -4.03883       1.89653       2.62580       2.71706       3.05503       2.91254       2.83722
  20  10 2352.4115    1.3370  0.9257 10.8951  0.0000  0.0231   0.0296   0.0633    0.0868   0.0000   438.3580     -0.380277       13.0704      -3.45931      -3.94145      0.547345       1.99859       2.56055       2.73492       3.08518       2.92031       2.52772
  20  11 2498.9600    1.7784  0.8717 11.6412  0.0000  0.0237   0.0411   0.0568    0.0979   0.0000   440.0020       1.08386       18.2317      0.383266     -0.701951     -0.506234       1.82231       2.38093       2.58312       2.73219       2.50070       2.44443
  20  12 2644.8066    2.3125  0.9289 11.9555  0.0000  0.0236   0.0510   0.0603    0.1215   0.0000   440.3223       1.53984       14.6529      -6.58490     -0.564821      -2.72204       1.80800       2.44395       2.60844       2.69761       2.57166       2.40807
  20  13 2790.6825    2.9570  0.8394 12.5949  0.0000  0.0222   0.0664   0.0541    0.0902   0.0000   435.6426     -0.518388       14.3426       4.02896      -1.93744      0.554346       1.68754       2.18767       2.51970       2.50800       2.40986       2.33383
  20  14 2935.9232    3.6772  0.8689 12.5567  0.0000  0.0214   0.0790   0.0524    0.1107   0.0000   438.1983      0.782054       16.2160     -0.812465      -1.87909      -8.32955       1.75231       2.21253       2.37548       2.55195       2.30974       2.13699
  20  15 3080.4390    3.8366  1.0146 13.1748  0.0000  0.0239   0.0822   0.0669    0.0994   0.0000   435.5435      0.377886       15.1529      -4.46271      -1.97490       2.58713       1.94933       2.52463       2.62548       2.85926       2.87971       2.67158
  20  16 3224.3507    3.7997  1.2283 13.1524  0.0019  0.0279   0.0768   0.0744    0.1107   0.0000   437.3126      -1.12171       8.93537       2.10138      -5.31664      -1.53001       2.17699       2.91655       3.07121       3.22723       3.22999       2.92952
  20  17 3367.9973    3.2331  1.8337 12.7715  0.0000  0.0369   0.0544   0.0916    0.0759   0.0000   440.7504     -0.320698       12.0248      -4.35494      -5.55609      -4.08430       2.73478       3.90493       4.04295       4.12286       4.10932       3.57703
  20  18 3511.7516    2.6685  2.5971 12.3033  0.0000  0.0436   0.0402   0.1157    0.0747   0.0000   446.2123      -2.47752       1.65543      -1.09921      0.403535      -8.33992       3.20340       4.36089       4.68640       4.86896       4.85716       4.41262
  20  19 3655.5704    2.1812  3.9187 11.6901  0.0000  0.0555   0.0296   0.1583    0.0759   0.0000   446.0216      0.438460      0.783173      -14.5027       5.00625      -11.5658       4.34857       5.51481       6.34732       6.19379       6.34656       5.79421
  20  20 3799.2303    1.8137  5.5373 11.1207  0.0000  0.0683   0.0210   0.1950    0.0639   0.0000   453.6184      -4.26835       22.9093     -0.954033       3.04848      -9.45534       5.27397       6.79807       7.39848       7.72266       7.41681       7.11963
  20  21 3942.9044    1.5277  7.3383 10.8154  0.0000  0.0828   0.0162   0.2387    0.0513   0.0000   441.0473      -16.8771      -7.19198       8.87147       15.3575      0.238811       6.46524       8.21386       9.31161       9.46357       9.27796       8.67401
  20  22 4086.6278    1.1624  9.0312 10.8410  0.0000  0.1090   0.0144   0.3308    0.0399   0.0000   434.2926       1.14393       18.9408       1.72100       1.92508      0.353524       8.37191       10.5150       11.9082       12.1089       11.6234       11.1411
  20  23 4230.5115    0.9443 11.1380 10.7520  0.0000  0.1466   0.0133   0.4408    0.0361   0.0000   440.1743       18.0609       31.0894      -30.3624      -7.07025       11.1696       10.7877       14.1422       15.7178       15.9160       15.5427       14.3647
  20  24 4374.4933    0.7442 12.3046 10.6498  0.0000  0.1848   0.0125   0.5550    0.0342   0.0000   435.0602       7.56997      -18.2856      -32.2124       29.8350      -22.0073       13.5137       17.8496       19.6021       20.1279       19.1571       17.9008
  21   4 1408.0737    0.1215  0.1057  9.7700  0.0000  0.0154   0.0107   0.0334    0.0276   0.0000   439.6032      -1.07338       21.0562     -0.193962      -2.11740      0.164816       1.13052       1.37656       1.54297       1.62126       1.61797       1.59877
  21   5 1589.2696    0.2055  0.1753  9.7377  0.0000  0.0129   0.0108   0.0304    0.0308   0.0000   439.0375     -0.825077       16.7218     -0.638164      0.148639      -1.60405      0.861248       1.38951       1.27667       1.52092       1.32941       1.22227
  21   6 1758.2375    0.3624  0.2760  9.8858  0.0000  0.0136   0.0139   0.0304    0.0362   0.0000   438.8772      -2.16544       17.6755      -1.30308     -0.972347      -3.08819       1.16190       1.47805       1.54755       1.43926       1.46300       1.42524
  21   7 1919.7885    0.5087  0.4285 10.0801  0.0000  0.0166   0.0159   0.0392    0.0442   0.0000   440.4387      -1.30716       18.5141      -2.28598      -1.02023       2.64949       1.19723       1.68622       1.64877       1.86635       1.67962       1.61212
  21   8 2077.7217    0.7352  0.5419 10.2507  0.0000  0.0172   0.0199   0.0433    0.0577   0.0000   438.8462       2.28220       14.4687      -1.49869      -4.93623      0.529751       1.29396       1.74578       1.90221       2.07978       2.08201       2.00041
  21   9 2231.8816    0.9764  0.8019 10.5715  0.0000  0.0221   0.0225   0.0554    0.0815   0.0000   437.6352      0.573955       17.7477      -4.34619      -2.09892     -0.640094       1.69372       2.18557       2.36040       2.42465       2.42892       2.30023
  21  10 2381.8422    1.3695  0.9832 10.9669  0.0000  0.0235   0.0289   0.0629    0.0849   0.0000   438.4092       2.23182       12.9251     -0.589669      0.699419       2.32167       1.69984       2.22504       2.41484       2.57926       2.51033       2.28566
  21  11 2529.2939    1.9134  0.9175 11.5039  0.0000  0.0223   0.0406   0.0570    0.0898   0.0000   440.7012     -0.546624       13.1537    -0.0952466     -0.649861      -1.12144       1.75606       2.20916       2.25797       2.54718       2.56249       2.29048
  21  12 2676.1649    2.4675  0.8568 12.0353  0.0000  0.0219   0.0567   0.0549    0.1208   0.0000   434.8338      -2.66326       16.1645       1.45563      -4.10851       2.74093       1.63556       2.20252       2.26420       2.51097       2.32655       2.14683
  21  13 2822.9825    3.0915  0.8081 12.6982 -0.0002  0.0216   0.0695   0.0508    0.1023   0.0000   435.8487      -3.63482       16.9384       4.86342      -1.75990      -2.58332       1.59241       2.22118       2.33404       2.43953       2.37903       2.16193
  21  14 2968.8722    3.6849  0.8090 12.9472  0.0000  0.0199   0.0835   0.0529    0.0871   0.0000   440.4699      -1.56823       15.5078      -4.92442      -4.38549      -3.40349       1.55448       1.96740       2.05149       2.17343       2.18549       2.04888
  21  15 3113.8821    3.9882  0.9472 13.2849  0.0000  0.0223   0.0855   0.0606    0.0938   0.0000   440.4363      0.949272       11.2584      -4.27043      -1.69511     -0.400520       1.72381       2.16291       2.32155       2.42716       2.29805       2.20373
  21  16 3258.5078    3.5761  1.3480 13.1774  0.0000  0.0285   0.0681   0.0804    0.0877   0.0000   438.1345      -4.37569       14.9186      -5.04638      -5.55175       5.61064       2.12245       2.80462       3.00674       2.94924       3.10608       2.80215
  21  17 3402.7552    3.1378  1.8844 12.7674  0.0000  0.0345   0.0510   0.0956    0.0677   0.0000   444.2471       3.22151       11.4258       2.87415       1.19831      -7.09717       2.54707       3.42450       3.58284       3.76040       3.77082       3.59549
  21  18 3547.1190    2.4840  2.8393 12.3175  0.0000  0.0451   0.0353   0.1226    0.0578   0.0000   440.2905       3.17394       7.04643      -1.54946       5.88600      -5.54827       3.27985       4.27055       4.81000       4.96767       4.67881       4.67429
  21  19 3691.3934    2.0951  4.3105 11.6405  0.0000  0.0571   0.0261   0.1608    0.0599   0.0000   438.2699       1.91158       6.03088      -7.71322      -9.90337      -4.32811       4.19678       5.34263       5.83066       6.21359       6.02969       5.66060
  21  20 3835.6300    1.7103  6.0542 11.1204  0.0001  0.0727   0.0191   0.2085    0.0535   0.0000   437.3935       9.85500       26.1981       1.60309       6.65139      -9.60785       5.16420       6.86175       7.53203       7.65527       7.51609       7.02593
  21  21 3979.6332    1.4137  7.7583 10.8827  0.0000  0.0897   0.0157   0.2598    0.0459   0.0000   442.3784      -8.66518       6.64613      -5.45482      -3.06699       1.15188       6.50151       8.60135       9.29277       9.77027       9.46801       9.02976
  21  22 4124.0630    1.0854  9.8549 10.8357  0.0000  0.1215   0.0137   0.3558    0.0361   0.0000   438.6920      -1.95409       2.03695       20.2753       9.67266      -17.2234       8.52813       11.3391       12.5589       12.6827       12.4863       11.9522
  21  23 4268.0471    0.9042 11.1564 10.7596 -0.0002  0.1451   0.0128   0.4447    0.0334   0.0000   437.5838      -9.76641       6.11906       36.8808      -8.88785      -19.5725       10.4274       13.6626       15.1968       15.3268       15.1461       14.4774
  21  25 4556.5368    0.5334 14.5157 10.5656 -0.0141  0.2770   0.0102   0.7505    0.0258   0.0000   456.0734       40.4990       26.2438      -32.7470       75.7391       30.3202       19.6487       25.0425       28.6970       29.0472       28.4623       26.9029
  21  26 4700.0030    0.4470 17.7471 10.3000 -0.0078  0.3719   0.0076   0.9216    0.0222   0.0000   488.7545       45.4033      -24.8812      -87.8620       39.5674       4.86038       26.0567       34.4294       38.1702       39.0760       37.4268       35.6654
  22   4 1429.1233    0.1141  0.0969  9.8161  0.0000  0.0171   0.0122   0.0442    0.0268   0.0000   438.8967      0.132339       19.8968      -1.29794      -3.44660     -0.770493       1.47152       2.75176       2.69807       2.80538       1.99170       1.91935
  22   5 1611.3368    0.2299  0.2083  9.7970  0.0000  0.0141   0.0106   0.0280    0.0304   0.0000   440.7950     0.0867941       16.8760      0.347628      -1.71467      0.575339      0.883547       1.35896       1.36933       1.52763       1.33193       1.24360
  22   6 1781.4964    0.3970  0.3166  9.8282  0.0000  0.0142   0.0137   0.0317    0.0375   0.0000   437.3533     -0.732028       17.5439     -0.140051      -2.31220       1.76338      0.917914       1.27144       1.38615       1.41509       1.40850       1.35198
  22   7 1945.0572    0.5633  0.4385  9.9905  0.0000  0.0150   0.0169   0.0388    0.0482   0.0000   438.1514    -0.0180344       13.9896     -0.978485      -3.03310      0.463604       1.11833       1.43942       1.55473       1.58346       1.61383       1.48458
  22   8 2104.7010    0.7576  0.6020 10.3676  0.0000  0.0191   0.0193   0.0444    0.0568   0.0000   439.4782       1.31124       13.9357       2.18208     -0.223744      -1.59410       1.28863       1.74320       1.79661       1.88045       1.84916       1.83197
  22   9 2259.9695    1.0619  0.7646 10.6915  0.0000  0.0204   0.0240   0.0515    0.0700   0.0000   438.6872      -4.85398       14.3269       2.20339      -3.53654       1.03214       1.46751       1.95752       2.03103       2.20670       2.12448       1.97015
  22  10 2410.7717    1.4089  0.9707 11.3526  0.0000  0.0237   0.0297   0.0633    0.0847   0.0000   440.8565     -0.818190       17.5439      -3.80877      0.565746      -2.07835       1.62178       2.14006       2.33107       2.39827       2.39444       2.21850
  22  11 2559.1889    1.9847  0.8874 11.8861  0.0000  0.0224   0.0432   0.0589    0.0764   0.0000   438.7187      -3.19658       16.0838      -5.68205      -4.04945       3.36487       1.40430       2.09812       2.04645       2.23922       2.13845       2.00371
  22  12 2707.0599    2.4879  0.8472 12.4686  0.0000  0.0211   0.0553   0.0564    0.0878   0.0000   441.7622       5.37120       20.1041       1.79661      -1.91883      -3.76979       1.44373       1.95289       2.08153       2.24716       2.10989       1.98062
  22  13 2854.7254    3.2401  0.8340 12.7753  0.0000  0.0206   0.0725   0.0534    0.1089   0.0000   440.1410       3.11808       14.7044     -0.848890      -5.39279     -0.146391       1.56722       1.98498       2.11142       2.21149       2.15707       2.09423
  22  14 3001.3847    3.8799  0.8039 13.0897  0.0000  0.0202   0.0850   0.0479    0.0944   0.0000   438.5329     0.0354451       11.2832     -0.287091    -0.0332023      -2.52396       1.47682       1.85609       2.01797       2.12301       2.14893       1.94194
  22  15 3146.9840    3.9358  1.0998 13.1281  0.0000  0.0246   0.0770   0.0642    0.0972   0.0000   442.1646       1.67916       11.6717     -0.875010     -0.196514      -2.45267       1.68077       2.32586       2.44757       2.59780       2.51713       2.46396
  22  16 3292.1839    3.5288  1.4752 13.0438  0.0000  0.0297   0.0629   0.0777    0.0842   0.0000   437.5041       3.39020       9.05099     0.0241635      -1.02684      -4.87229       2.13365       2.71219       2.90474       2.95762       3.02062       2.89181
  22  17 3437.1732    2.9566  1.9804 12.8235  0.0000  0.0373   0.0477   0.0940    0.0639   0.0000   434.8928      -1.48632       12.0841      -1.95038       5.50523      -3.89310       2.53996       3.37202       3.64047       3.76335       3.79305       3.56881
  22  18 3582.1154    2.3824  3.0074 12.3653  0.0000  0.0476   0.0332   0.1288    0.0502   0.0000   449.8920      -3.41122      -7.95975      -2.92118       12.1570       6.84066       3.24177       4.36033       4.74173       4.95059       4.82334       4.60635
  22  19 3726.8205    1.9756  4.8857 11.5340  0.0000  0.0606   0.0231   0.1720    0.0537   0.0000   439.2265       11.8434       9.46320      -2.23001      0.369410      -11.9839       4.15818       5.52342       6.10778       6.17266       6.10524       5.70481
  22  20 3871.6600    1.6502  6.4343 11.1215  0.0000  0.0732   0.0179   0.2112    0.0489   0.0000   426.7353       7.13395       22.0417       4.08622      -11.1816       1.48351       5.07098       6.56792       7.41114       7.64696       7.38215       7.25113
  22  21 4016.3573    1.3087  8.0075 10.9918  0.0000  0.0938   0.0150   0.2711    0.0399   0.0000   431.4500      -6.81582       20.0773       1.22262      -11.2703      0.355629       6.46416       8.42271       9.37021       9.66256       9.25822       9.06698
  22  23 4305.3818    0.8404 12.1536 10.7507  0.0014  0.1641   0.0122   0.4831    0.0315   0.0000   456.4216      -3.60301      -14.7616      -15.5208       19.8040       13.8644       11.0319       14.6358       16.3753       16.6381       16.2952       15.4721
  22  24 4450.5357    0.6216 13.1889 10.7192  0.0000  0.2253   0.0117   0.6501    0.0284   0.0000   450.6741      -3.50085       19.0068       10.1207      -8.77705      -7.66183       14.8122       20.1345       22.0637       23.5070       22.1711       21.0938
  22  25 4594.9453    0.4756 13.8572 10.5971 -0.0012  0.2974   0.0105   0.8083    0.0243   0.0000   451.6069      -44.2123       109.762       19.3104      -33.4331       16.5347       19.4908       26.3656       28.8936       29.9711       28.8336       27.7008
  23   3 1252.2409    0.0855  0.0776  9.8875  0.0000  0.0179   0.0100   0.0280    0.0254   0.0000   439.9407      -1.61462       19.0494      0.428390      -4.48237      0.354810       1.08736       1.70874       1.75548       1.67948       1.77782       1.68653
  23   4 1449.6820    0.1257  0.1286  9.8103  0.0000  0.0149   0.0089   0.0333    0.0269   0.0000   439.6981     -0.336235       18.6892      -1.43419      -3.27233     0.0441769       1.02213       1.03777       1.43211       1.45939       1.31860       1.73974
  23   5 1632.7570    0.2314  0.2355  9.8009  0.0000  0.0139   0.0101   0.0316    0.0309   0.0000   437.4748      -1.84602       19.9352     -0.625199      -5.37385     -0.890030      0.975876       1.19180       1.32859       1.45146       1.47503       1.35008
  23   6 1804.2189    0.3828  0.3147  9.9172  0.0000  0.0149   0.0134   0.0340    0.0369   0.0000   440.7601      -2.52422       18.5795      -1.31166      -1.81574       2.42581       1.01104       1.33861       1.47484       1.54373       1.47238       1.50099
  23   7 1969.6387    0.5787  0.4786 10.0764  0.0000  0.0159   0.0163   0.0411    0.0493   0.0000   440.2561    -0.0595693       16.0525     -0.924213      -2.85545       2.14142       1.08269       1.46326       1.57870       1.56302       1.50044       1.53969
  23   8 2131.0569    0.7988  0.7556 10.2300  0.0000  0.0204   0.0181   0.0502    0.0657   0.0000   439.8170       1.61630       16.4171     -0.660158      -3.01354      -1.43974       1.38688       1.82662       2.00544       1.96549       2.05199       1.91287
  23   9 2287.4912    1.1495  0.7647 11.0058  0.0000  0.0205   0.0257   0.0505    0.0693   0.0000   437.0265      -2.00938       14.8209       3.33165       2.06270      -2.51163       1.35600       1.88269       1.92272       2.08589       2.12383       1.96621
  23  10 2439.0981    1.5292  0.9975 11.4177  0.0000  0.0248   0.0317   0.0626    0.0907   0.0000   441.1431      -3.00501       12.1220      -3.62720       1.30276     -0.578770       1.73358       2.53399       2.58208       2.72415       2.65999       2.74382
  23  11 2588.6531    2.0422  0.9277 11.9723  0.0001  0.0225   0.0424   0.0562    0.0824   0.0000   442.2147      0.791788       16.0133      -6.04701       3.94459       2.32369       1.48505       2.07901       2.16882       2.44154       2.25704       2.21607
  23  12 2737.5750    2.6614  0.8905 12.3766  0.0000  0.0206   0.0556   0.0560    0.0813   0.0000   437.2213       3.31515       16.9009     -0.857389      -4.87045      0.269591       1.40353       1.95182       2.02273       2.21076       2.09947       2.00346
  23  13 2886.0436    3.4401  0.8404 12.7946  0.0000  0.0199   0.0755   0.0516    0.1138   0.0000   438.4142      -4.82260       14.0476      -2.19553      -3.58376      -3.48150       1.37630       1.77755       2.00652       2.02797       1.97241       1.86972
  23  14 3033.4115    3.9473  0.8545 13.1434  0.0000  0.0208   0.0818   0.0495    0.1075   0.0000   439.4548       4.75532       19.6699     -0.635675     -0.212010      -4.67841       1.38886       1.77739       1.93453       2.09401       1.97999       1.88249
  23  15 3179.6620    3.8973  1.1329 13.4326  0.0000  0.0266   0.0762   0.0656    0.0879   0.0000   439.6906       1.57968       13.5794      -1.08016      0.138869      -5.76483       1.67772       2.41504       2.33448       2.61994       2.65036       2.32746
  23  16 3325.4876    3.3489  1.5238 13.2463  0.0000  0.0321   0.0611   0.0808    0.0730   0.0000   442.1713       4.67759       8.78069       3.93608      -3.27244      -5.25724       2.06864       2.78005       2.92991       3.06185       3.16754       3.05081
  23  17 3471.1959    2.7542  2.3356 12.4466  0.0000  0.0375   0.0384   0.0998    0.0574   0.0000   446.0012       3.96102       12.6329      -10.2504       2.44383       5.62720       2.48685       3.24586       3.53830       3.54098       3.69050       3.49439
  23  18 3616.6266    2.2517  3.8296 11.9146  0.0000  0.0507   0.0267   0.1355    0.0494   0.0000   436.5055      -1.28682       8.94349      -3.43792       5.01433       1.13494       3.41137       4.49270       4.99528       5.04806       5.02734       4.91590
  23  19 3761.8903    1.8327  5.1669 11.5943  0.0000  0.0628   0.0211   0.1802    0.0445   0.0000   438.9672       2.92507       15.6919      -2.39630      -1.91198      -1.73075       4.21149       5.54657       6.03383       6.35228       6.18448       5.97897
  23  20 3907.2152    1.5298  6.8460 11.1284  0.0000  0.0777   0.0169   0.2192    0.0453   0.0000   431.1679      -8.25353       23.6873       11.4008       7.33733      -14.5694       5.12139       6.79767       7.57460       7.71259       7.56698       7.37652
  23  21 4052.1692    1.2166  8.9289 10.9568  0.0000  0.1014   0.0143   0.3025    0.0378   0.0000   430.7583       2.31760       20.0869      -1.30221       6.07717      -19.2291       6.60463       8.57529       9.85262       10.0199       9.78434       9.42094
  23  22 4197.4541    0.9670 10.5106 10.9345 -0.0004  0.1295   0.0132   0.3982    0.0311   0.0000   439.7224      -6.75596       1.79825       13.8285       6.65259      -13.9322       8.49573       11.2365       12.5411       12.9740       12.5393       12.1621
  23  23 4342.6622    0.7662 12.1104 10.7908 -0.0013  0.1712   0.0118   0.5065    0.0293   0.0000   447.4192       2.49128       66.4312      -23.6028      -28.5002       5.37319       11.1526       14.7441       16.4594       16.9219       16.4333       16.2321
  23  24 4487.3389    0.5764 12.6975 10.7462  0.0000  0.2227   0.0121   0.6769    0.0269   0.0000   426.2565      -9.89474       30.4448       45.6596       9.34560      -38.5388       14.3338       18.7822       21.0276       22.2409       21.1735       20.5252
  23  25 4631.8761    0.4390 14.2204 10.5987  0.0228  0.3158   0.0108   0.8894    0.0232   0.0000   449.2696       1.38781       62.7593      -67.6995       16.8218      -8.83867       19.8336       26.6681       29.2198       30.7629       29.0555       28.4748
  24   4 1469.7768    0.1648  0.1155  9.7747  0.0000  0.0110   0.0110   0.0261    0.0264   0.0000   439.6623     -0.399142       21.2081     -0.880926      -3.29869     0.0530427      0.733207      0.881497       1.12382       1.21008       1.18598       1.15907
  24   5 1653.6896    0.2480  0.2353  9.8429  0.0000  0.0142   0.0105   0.0298    0.0301   0.0000   440.5324      -1.62190       20.9421       1.39791      -4.00290      -1.58341       1.11367       1.64543       1.92596       2.14497       2.13525       1.81563
  24   6 1826.2887    0.4192  0.3819  9.8725  0.0000  0.0153   0.0130   0.0347    0.0400   0.0000   439.0627      -4.14526       21.7294      -4.36395      -5.47297     -0.863604      0.994969       1.34771       1.42826       1.47360       1.46904       1.44207
  24   7 1993.5544    0.6295  0.5528 10.1130  0.0000  0.0174   0.0161   0.0433    0.0501   0.0000   439.7960      0.464704       16.8692      -2.32622      -2.61050     -0.594264       1.06143       1.38695       1.51279       1.73092       1.49364       1.52529
  24   8 2156.7948    0.8388  0.7047 10.4914  0.0000  0.0203   0.0196   0.0494    0.0613   0.0000   438.4927      0.537317       21.1344      -2.85612     -0.336928       1.44819       1.25788       1.76445       1.83900       2.00413       2.05386       1.89799
  24   9 2314.2640    1.2013  0.8326 11.0977  0.0000  0.0215   0.0260   0.0529    0.0647   0.0000   439.4538     -0.298631       21.3330       1.04864       1.83840      -2.78782       1.36883       1.85086       1.94978       2.27190       2.19514       2.03706
  24  10 2467.0307    1.6166  1.0112 11.8016  0.0000  0.0246   0.0338   0.0628    0.0780   0.0000   440.7832      0.622131       12.6068       1.54678      -5.08554       2.37091       1.59261       2.08706       2.15866       2.35680       2.41016       2.28449
  24  11 2617.6268    2.1116  0.9091 12.0667  0.0000  0.0216   0.0424   0.0535    0.0846   0.0000   437.7407       3.01431       18.7366       1.18484      -3.85484      -4.47724       1.41016       1.88487       2.02005       2.15729       2.06820       2.08097
  24  12 2767.6458    2.9518  0.8660 12.2791  0.0000  0.0189   0.0599   0.0515    0.0900   0.0000   440.1782     -0.261998       13.1934      -4.88457       2.74210     0.0333675       1.26124       1.67075       1.80799       1.85219       1.83523       1.85172
  24  13 2916.9204    3.5386  0.7947 13.1253  0.0000  0.0195   0.0752   0.0480    0.0802   0.0000   439.1159      -1.29356       15.0906     -0.477028       5.94000     -0.173963       1.18493       1.67303       1.75944       1.79972       1.91881       1.69683
  24  14 3064.9942    4.0263  0.9714 13.2065 -0.0003  0.0217   0.0828   0.0584    0.1164   0.0000   441.2594       2.94988       13.0979      -1.88374     -0.206625     -0.814500       1.51077       1.88960       2.06685       2.26616       2.41717       2.12498
  24  15 3211.9437    3.7952  1.1068 13.3945  0.0000  0.0252   0.0746   0.0622    0.1003   0.0000   439.4192       5.14037       12.8289      -2.11833      -3.26977      -2.08770       1.65356       2.14240       2.33939       2.39615       2.64333       2.38996
  24  16 3358.3568    3.4071  1.7191 12.8884 -0.0000  0.0310   0.0534   0.0817    0.0694   0.0000   440.0285       4.12756       8.43850      -4.24587      -6.29992      -8.47029       1.99583       2.75265       2.87848       3.09298       3.02436       2.85474
  24  17 3504.7837    2.6494  2.4136 12.4295  0.0000  0.0380   0.0369   0.1001    0.0579   0.0000   441.6514      -1.32749       3.06402      -2.99012       1.45219      -2.11388       2.53613       3.26021       3.62784       3.63468       3.84175       3.61478
  24  18 3650.8182    2.1199  3.8115 11.8559  0.0000  0.0491   0.0246   0.1349    0.0450   0.0000   446.2817       1.26500       5.36662      0.362576       9.07080      -7.92540       3.24471       4.19230       4.74789       4.79882       5.00218       4.70964
  24  19 3796.6288    1.7418  5.5089 11.4668  0.0000  0.0643   0.0195   0.1833    0.0427   0.0000   438.1681       8.32001       8.02257      -12.2480       9.02314      -6.44793       4.08225       5.46871       5.95134       6.24677       6.19607       5.89927
  24  20 3942.5305    1.4197  7.6038 11.0325  0.0000  0.0818   0.0151   0.2376    0.0405   0.0000   432.6855       2.48332       13.8936       10.5040      -8.05086       1.00249       5.18905       6.81857       7.61225       7.84415       7.81434       7.51793
  24  21 4088.1442    1.1433  9.3255 10.9433 -0.0002  0.1065   0.0139   0.3133    0.0354   0.0000   435.5506       30.0622       28.2938       25.5873       10.7769      -16.5008       6.62665       8.85444       9.82852       10.1074       10.0124       9.51944
  24  23 4379.3168    0.7252 12.6828 10.8130 -0.0013  0.1888   0.0117   0.5495    0.0266   0.0000   424.8928      -39.3315       37.8363       43.2247      -15.0360      -9.91891       11.3580       15.5322       16.7599       18.1090       17.5232       16.6306
  24  24 4524.6451    0.5437 13.3975 10.7001  0.0000  0.2456   0.0119   0.7338    0.0247   0.0000   415.8303       41.1546       16.9481      -9.87404       22.6349      -48.6207       14.9758       20.0900       21.9536       23.4402       22.7939       21.9616
  25   3 1289.4072    0.0904  0.0505  9.8493  0.0000  0.0174   0.0113   0.0187    0.0244   0.0000   439.9341      -2.56424       20.9094      0.434355      -3.68336     -0.126958       1.09432       1.14034       1.63095       1.62252       1.46576       1.78523
  25   4 1489.4470    0.1619  0.1149  9.7481  0.0000  0.0116   0.0099   0.0225    0.0259   0.0000   440.1145     -0.502593       20.6002      -1.13773      -3.35081       1.88579      0.661512       1.07164       1.00512       1.29221       1.28541       1.32323
  25   5 1674.0815    0.2839  0.2521  9.8519  0.0000  0.0124   0.0109   0.0291    0.0306   0.0000   439.9772     -0.812240       20.7191      0.510048      -1.65243    -0.0204186      0.788342       1.03719       1.12767       1.11971       1.23862       1.10413
  25   6 1847.8670    0.4314  0.3577 10.0345  0.0000  0.0135   0.0135   0.0336    0.0371   0.0000   440.1237     -0.694397       18.5643     0.0883675      -3.09325      -1.02211      0.930096       1.18528       1.26709       1.35578       1.35702       1.45559
  25   7 2016.8794    0.6460  0.5926 10.1668  0.0000  0.0169   0.0159   0.0437    0.0515   0.0000   439.5043       2.61813       16.7284      -3.06856      -2.61461       2.14705       1.08820       1.40470       1.55671       1.60001       1.64590       1.59826
  25   8 2181.7268    0.9493  0.6848 10.6273  0.0000  0.0183   0.0216   0.0480    0.0606   0.0000   441.6878       2.64662       19.1488      -2.42650      -1.79979       1.02401       1.11610       1.50209       1.64823       1.77523       1.74147       1.55596
  25   9 2340.4959    1.2958  0.9559 11.0102  0.0000  0.0230   0.0255   0.0565    0.0762   0.0000   437.9436      -3.38026       13.2580      0.964389      -1.88412      -1.13494       1.36957       1.90023       1.98556       2.13072       2.08538       2.01290
  25  10 2494.3474    1.7136  1.0320 11.5689  0.0000  0.0236   0.0327   0.0590    0.0846   0.0000   440.4154      -2.17723       16.8680      0.824460      -2.33343      -1.33073       1.37781       1.99938       2.02548       2.19455       2.19619       2.06974
  25  11 2646.2065    2.3280  0.9216 12.0779  0.0001  0.0214   0.0458   0.0532    0.0916   0.0000   437.3793       1.63724       17.5695      -1.97726      0.622866     -0.652601       1.33283       1.71651       1.92410       1.98452       2.13440       2.03601
  25  12 2797.3001    3.0592  0.8823 12.4260 -0.0002  0.0196   0.0600   0.0482    0.0875   0.0000   440.6008      -1.71029       17.4433       1.58217      -2.81517     -0.312362       1.23548       1.69079       1.78520       1.84706       1.87019       1.75612
  25  13 2947.3507    3.7417  0.8450 12.9497  0.0000  0.0189   0.0755   0.0494    0.0850   0.0000   438.7012       2.99278       16.2172      0.381215      -1.04539      -1.70471       1.15203       1.61063       1.68939       1.92506       1.81511       1.80983
  25  14 3096.1521    3.9942  0.8489 13.4451  0.0000  0.0205   0.0852   0.0511    0.0947   0.0000   438.0799      -1.58430       15.5920     -0.382072      -3.13462      -2.59070       1.30195       1.73670       1.72379       1.94815       2.09191       1.95420
  25  15 3243.8330    3.7478  1.1515 13.4705  0.0000  0.0257   0.0731   0.0676    0.1002   0.0000   436.9890       3.42829       12.8856      -3.65497      -3.79854      0.528409       1.48400       2.10774       2.16239       2.39166       2.27586       2.21409
  25  16 3391.0059    3.1720  1.7828 12.8686 -0.0000  0.0322   0.0488   0.0839    0.0708   0.0000   439.3688     -0.855397       16.5043       6.58139       3.27814      -3.80341       1.88814       2.56885       2.82236       2.91434       2.81714       2.74931
  25  17 3538.0548    2.4855  2.7655 12.3719 -0.0000  0.0411   0.0319   0.1073    0.0492   0.0000   441.7505       4.31578       8.08066     -0.251435       6.97418       1.18367       2.46534       3.30901       3.70229       3.85313       3.72685       3.57891
  25  18 3684.8767    2.0343  4.2880 11.8142  0.0000  0.0536   0.0227   0.1425    0.0426   0.0000   440.8646     -0.592089       7.63490      -10.1187       8.42482      -10.1614       3.26508       4.29070       4.82036       4.91795       5.14525       4.82542
  25  19 3831.2659    1.6264  5.5992 11.4374  0.0000  0.0657   0.0180   0.1801    0.0408   0.0000   440.7294       6.11936       23.4484     0.0305588      -22.3396      0.161938       3.95590       5.24287       6.02939       5.98067       6.13597       5.85711
  25  20 3977.3745    1.3844  7.8563 11.1020  0.0000  0.0820   0.0149   0.2441    0.0381   0.0000   440.3023      -3.90554       17.0810    -0.0423733      -12.5495      -6.18402       5.12778       6.67140       7.35672       7.60531       7.73184       7.38256
  25  21 4123.8130    1.0608  9.7066 11.0272  0.0000  0.1126   0.0140   0.3491    0.0335   0.0000   436.0430       1.29026       16.1453      -1.81237       2.34878      -25.6888       6.75137       8.80432       10.1370       10.4352       10.1053       9.85045
  25  22 4269.4079    0.8264 10.9076 10.9555 -0.0015  0.1476   0.0133   0.4468    0.0293   0.0000   426.8387       2.73547       14.9883       3.15545      -11.7876       1.85777       8.71593       11.4907       12.9343       13.3022       13.3734       12.7744
  25  23 4415.2905    0.6281 12.5856 10.8828  0.0000  0.2100   0.0125   0.6305    0.0263   0.0000   426.3598      -6.14492       22.9232       4.68316       14.6270      -26.9061       12.2380       16.4550       18.2646       19.2732       18.4497       18.0445
  26   3 1307.4634    0.0731  0.0352  9.8574 -0.0001  0.0129   0.0104   0.0165    0.0235   0.0000   438.3937      0.364519       18.1395     -0.279129      -1.96557      0.333352      0.717207       1.21336      0.942825       1.12052       1.02162      0.939268
  26   5 1694.0371    0.3003  0.2391  9.8144  0.0000  0.0123   0.0113   0.0271    0.0305   0.0000   440.2630      -1.15223       20.4173      0.464450      -5.13021      0.103818      0.679523      0.989847      0.996791       1.06693       1.09370       1.12523
  26   6 1869.0196    0.4724  0.4374  9.9255  0.0000  0.0148   0.0132   0.0377    0.0415   0.0000   440.6070      0.708902       19.6244     -0.344145      -4.37973     -0.304726      0.843668       1.12939       1.31407       1.37917       1.31293       1.28741
  26   7 2039.7770    0.6781  0.5572 10.3569  0.0000  0.0164   0.0168   0.0406    0.0474   0.0000   439.7552      -1.07377       15.6057      -1.15229      -3.63109     -0.140987      0.983954       1.22455       1.39393       1.47334       1.42971       1.40786
  26   8 2206.0133    0.9677  0.8256 10.6522  0.0001  0.0220   0.0199   0.0499    0.0641   0.0000   440.1262       2.18412       18.0944      0.244214      -4.72035      0.172605       1.19349       1.72037       1.83420       1.91013       1.90568       1.90371
  26   9 2366.0329    1.3406  0.9363 11.2986  0.0000  0.0214   0.0267   0.0570    0.0678   0.0000   441.3847       2.26329       16.7777       2.30579      0.706069     -0.645469       1.33193       1.76860       1.89656       2.00553       2.05419       1.90009
  26  10 2521.1403    1.8495  1.0150 11.7406  0.0000  0.0226   0.0353   0.0586    0.0777   0.0000   440.2645      -1.29333       18.2592       1.16598      -4.63442      -4.72485       1.32638       1.81719       1.98452       2.07455       2.09627       1.94838
  26  11 2674.3847    2.4145  1.0128 12.0028  0.0000  0.0220   0.0444   0.0541    0.1039   0.0000   441.3422      -2.46737       11.9442     -0.123798       1.06413      -1.52380       1.33859       1.79557       1.90128       2.11079       2.09357       1.96016
  26  12 2826.5199    3.0979  0.8617 12.6306  0.0000  0.0188   0.0606   0.0492    0.0843   0.0000   437.8794      -1.08245       16.2889      -2.05028      0.539632     -0.448545       1.17169       1.58434       1.67738       1.80832       1.92175       1.82689
  26  13 2977.3744    3.6799  0.8456 13.2213  0.0000  0.0195   0.0732   0.0478    0.0735   0.0000   439.1632      -1.35990       14.7266      -4.12205      -3.55971      0.186786       1.27909       1.74209       1.89388       1.96909       1.98063       1.89769
  26  14 3126.8308    3.9851  1.0470 13.2111  0.0000  0.0220   0.0740   0.0555    0.1013   0.0000   437.9968     -0.483174       16.3549  -0.000164699      -1.00959      -4.77026       1.33842       1.76435       1.97752       2.01401       2.05949       1.96301
  26  15 3275.2981    3.7495  1.3491 13.1597 -0.0000  0.0277   0.0673   0.0724    0.1126   0.0000   438.7306       3.27431       11.2022      -5.17487       3.30984       1.74669       1.53077       2.21946       2.23173       2.42856       2.45369       2.32212
  26  16 3423.2918    2.9604  1.9764 12.8188  0.0000  0.0334   0.0450   0.0890    0.0721   0.0000   442.0879     -0.558419       15.9476      -7.50535       4.42341     -0.896801       2.04623       2.58988       3.02778       3.07283       3.05793       3.07198
  26  17 3570.9086    2.3778  2.9726 12.3288  0.0000  0.0434   0.0300   0.1140    0.0484   0.0000   441.0425       6.94887       10.0219      -9.29662       9.11328       2.56463       2.43761       3.44487       3.70217       3.83705       3.88350       3.71216
  26  18 3718.2605    1.9076  4.9950 11.6632  0.0000  0.0569   0.0203   0.1592    0.0414   0.0000   441.3476     -0.883083       8.77846     -0.431172     -0.655171      -3.17264       3.38405       4.37908       4.97088       5.06883       5.07845       4.91391
  26  19 3865.3951    1.5786  6.4646 11.3119  0.0000  0.0695   0.0166   0.1968    0.0397   0.0000   429.5302     -0.832912       7.32463      -19.1730      -5.47343      -4.81213       4.03457       5.36016       5.91774       6.13067       6.16951       5.92024
  26  20 4011.8474    1.2588  7.8356 11.1656  0.0000  0.0864   0.0148   0.2570    0.0362   0.0000   426.0145       4.39294       25.0171      -3.03045       9.20450      -24.7984       5.06314       6.69190       7.55153       7.85905       7.89091       7.77109
  26  21 4158.8062    0.9921  9.7694 11.0739  0.0000  0.1172   0.0141   0.3650    0.0317   0.0000   429.1781       5.81541       26.0047       11.1631      -11.9010      -8.24141       6.61884       8.90080       9.78379       10.2932       10.1681       9.95613
  26  22 4305.0302    0.7646 11.2668 10.9643 -0.0005  0.1634   0.0139   0.4982    0.0290   0.0000   441.9782       4.88889       28.8098      0.239481      -22.4458      -14.1532       9.13581       12.1251       13.8391       14.2538       13.9252       13.6009
  26  24 4597.6805    0.3680 10.5635 10.8063  0.0160  0.2830   0.0231   1.2591    0.0393   0.0000   461.9207       23.6512       65.6258      -68.1483     -0.496970       22.6249       15.9597       21.0138       24.1502       25.4756       23.7371       23.7282
  27   3 1325.2109    0.0899  0.1064  9.8326  0.0000  0.0242   0.0084   0.0307    0.0239   0.0000   438.8457      -2.03042       21.8654      0.718369      -2.66608       2.50222      0.928929       1.87383       1.30056       2.01094       1.41431       1.49775
  27   4 1527.5436    0.1764  0.1506  9.7713  0.0000  0.0102   0.0092   0.0271    0.0261   0.0000   439.7009      -1.76159       19.9439       1.80764      -2.66906       1.60446      0.655798      0.737923      0.960314       1.10694       1.14223      0.912624
  27   5 1713.5738    0.3343  0.2563  9.8586  0.0000  0.0112   0.0118   0.0273    0.0310   0.0000   440.2457      -1.41075       21.3700      0.186117      -2.02067     -0.861199      0.706326      0.953302       1.03300       1.01359       1.02764      0.998444
  27   6 1889.7267    0.4908  0.4717 10.0241  0.0005  0.0155   0.0133   0.0386    0.0404   0.0000   441.1973      -1.35764       17.4503       1.84941      -1.92103      -1.67360      0.893158       1.11997       1.22614       1.37997       1.32906       1.30365
  27   7 2062.0283    0.7277  0.5681 10.3627  0.0000  0.0164   0.0173   0.0406    0.0489   0.0000   440.7842     -0.152116       18.7651      -2.53109      -1.33775      -2.40260      0.924317       1.36084       1.41982       1.60102       1.66129       1.62493
  27   8 2229.6984    1.0585  0.7797 10.7067  0.0000  0.0187   0.0215   0.0470    0.0626   0.0000   441.1386       1.49033       13.8994      0.431390      -1.90165       2.27194       1.05233       1.47119       1.51391       1.70333       1.67624       1.66675
  27   9 2390.9895    1.4673  0.9195 11.3405  0.0000  0.0204   0.0284   0.0536    0.0696   0.0000   439.5450       2.62413       18.1398      -1.25507      -1.77133    -0.0718955       1.19276       1.57758       1.73066       1.87581       1.88115       1.77020
  27  10 2547.5051    1.9185  1.0006 11.7888  0.0000  0.0217   0.0358   0.0539    0.0741   0.0000   438.9016      -2.54994       10.4698      0.543022      -3.48260     -0.875739       1.37362       1.77703       1.88765       2.01016       2.02348       1.91667
  27  11 2702.0681    2.6101  0.9148 12.4510  0.0000  0.0195   0.0501   0.0518    0.0764   0.0000   439.2071       1.95147       13.9004       1.32256      -1.47734      -1.14487       1.19804       1.56938       1.65423       1.76011       1.70051       1.66891
  27  12 2855.3282    3.1876  0.8962 12.9138  0.0000  0.0197   0.0614   0.0521    0.0798   0.0000   439.9496      -2.58220       13.4475     -0.309297      -3.69550      -3.95172       1.16785       1.54554       1.55380       1.79604       1.80945       1.70061
  27  13 3006.9698    3.7719  0.9114 13.2951  0.0000  0.0202   0.0726   0.0506    0.0757   0.0000   438.5248      0.902657       13.6195      -1.33659      -3.70010      -1.92104       1.10684       1.52306       1.64490       1.71985       1.78038       1.62620
  27  14 3157.1675    3.8737  1.0224 13.4158  0.0000  0.0217   0.0721   0.0578    0.0760   0.0000   439.7589       2.25788       11.6128      -1.36173      0.110641      -1.24559       1.22013       1.72741       1.84737       2.02027       2.04238       1.84690
  27  15 3306.4725    3.4961  1.4869 13.0528  0.0000  0.0275   0.0577   0.0743    0.0901   0.0000   440.6762      0.116751       9.07660      -6.40188       2.57349     -0.185535       1.56367       1.98447       2.38093       2.34401       2.36546       2.29330
  27  16 3455.1381    2.9005  2.3782 12.5895  0.0000  0.0353   0.0402   0.0998    0.0705   0.0000   439.2847       4.40772       9.37710      0.939300      -1.55705      -3.33360       2.02213       2.65201       3.10075       3.04155       3.11898       3.00564
  27  17 3603.4108    2.2845  3.4233 12.1727  0.0000  0.0444   0.0269   0.1224    0.0463   0.0000   444.4639    -0.0982764       2.96328      -1.66776       2.20950       2.29130       2.55584       3.34657       3.66667       3.82230       3.87184       3.73325
  27  18 3751.4847    1.8269  4.8867 11.7514  0.0001  0.0567   0.0200   0.1587    0.0391   0.0000   444.7163       9.58935       9.53319      -10.0523      -6.63911       5.71820       3.23268       4.15100       4.78484       4.98158       4.92720       4.83638
  27  19 3899.0530    1.4684  6.7256 11.3111  0.0001  0.0726   0.0159   0.2056    0.0378   0.0000   436.1539       8.26328       15.7207      -4.64781      -8.71773      -2.57458       4.14197       5.33577       6.30735       6.41775       6.54478       6.30606
  27  20 4046.3593    1.1818  8.5906 11.1378  0.0000  0.0940   0.0142   0.2816    0.0343   0.0000   449.1995      -10.6417      -7.44405      0.503325       6.23652      -6.29282       5.23804       6.80766       7.84753       8.14706       8.03195       7.83338
  27  21 4193.8226    0.8938 10.1088 11.1306  0.0000  0.1311   0.0151   0.4140    0.0313   0.0000   439.5482       8.36795      -6.27424      -8.77867       4.24162       2.23361       7.08344       9.51667       10.8081       11.3449       10.9914       10.7790
  27  22 4340.2564    0.6786 11.0350 11.0444 -0.0033  0.1714   0.0152   0.5720    0.0281   0.0000   436.5174      -8.98689       3.10037       20.6316       9.04979      -38.0133       9.38809       12.5522       14.1541       14.7233       15.0533       14.0914
  27  23 4487.4864    0.5111 10.8046 10.9133 -0.0056  0.2087   0.0158   0.7270    0.0272   0.0000   437.7272      -50.7851       19.1058       18.0682       11.5651      -18.0478       11.3482       15.0952       17.1613       18.0209       17.2666       16.9874
  28   4 1546.0048    0.1834  0.1462  9.8282  0.0000  0.0108   0.0094   0.0222    0.0254   0.0000   439.9917      -1.43739       22.3021      0.981516      -3.11207     -0.153114      0.804995      0.883243      0.963434      0.935500       1.05332       1.26875
  28   5 1732.7471    0.3562  0.2454  9.8717  0.0000  0.0116   0.0123   0.0251    0.0310   0.0000   439.3736     -0.858048       18.8368       1.24693      -2.92267     -0.716700      0.752590       1.03402       1.07177       1.19990       1.30166       1.12900
  28   6 1910.1469    0.5226  0.4218  9.9858  0.0000  0.0138   0.0141   0.0330    0.0408   0.0000   439.1286      -2.04793       20.8251       1.99498      -4.13684      -2.76387      0.794290       1.01277       1.17016       1.12612       1.16268       1.16217
  28   7 2083.8713    0.7749  0.6696 10.3589  0.0000  0.0176   0.0169   0.0434    0.0534   0.0000   439.9100       1.17249       19.6382      -2.44868      -2.61264      0.626854      0.960803       1.27112       1.44398       1.42230       1.46230       1.39862
  28   8 2252.8012    1.0830  0.8970 10.8122  0.0000  0.0204   0.0210   0.0528    0.0667   0.0000   438.7643      -1.90801       17.7469     -0.453001      -2.82971      -2.81606       1.14582       1.54316       1.71096       1.80208       1.86532       1.73244
  28   9 2415.2990    1.5429  0.9448 11.3997  0.0000  0.0208   0.0289   0.0520    0.0739   0.0000   440.6271      0.994273       18.9080     -0.496299       1.28695      0.879054       1.15002       1.52585       1.64743       1.74719       1.83580       1.77875
  28  10 2573.3058    2.0385  1.0729 11.8193 -0.0002  0.0219   0.0359   0.0567    0.0781   0.0000   440.0203      0.361254       15.9720      -2.12447       2.50974     -0.941669       1.19128       1.60317       1.75640       1.84574       1.79286       1.73286
  28  11 2729.3227    2.6806  0.9953 12.4011  0.0000  0.0206   0.0487   0.0532    0.0788   0.0000   439.8917       1.59102       12.3678      -1.74276       2.10881      -1.99559       1.14757       1.58050       1.63386       1.79512       1.76568       1.67934
  28  12 2883.6782    3.3830  0.9478 12.8407  0.0000  0.0197   0.0614   0.0506    0.0889   0.0000   439.8031      -1.11871       14.5840    -0.0549342      0.853049      -1.74460       1.11570       1.48583       1.60413       1.74500       1.77830       1.71841
  28  13 3036.1910    3.7618  0.9154 13.4330  0.0000  0.0203   0.0700   0.0520    0.0696   0.0000   437.6007       2.44387       18.9073      -4.54841      -2.84171     -0.680055       1.07762       1.54656       1.56552       1.75188       1.73961       1.71924
  28  14 3187.1290    3.9011  1.0354 13.4823  0.0000  0.0228   0.0714   0.0541    0.0770   0.0000   438.7922       2.06568       12.1971      0.725126      -2.26033      -1.16723       1.21960       1.76774       1.78118       2.04722       2.16571       1.94057
  28  15 3337.1607    3.3575  1.5480 13.2108  0.0002  0.0280   0.0530   0.0735    0.0653   0.0000   441.9326       3.04960       15.0370      0.930408      -1.36264       2.64733       1.51499       2.02308       2.22096       2.33665       2.36785       2.27557
  28  16 3486.7043    2.8485  2.3527 12.6131  0.0000  0.0354   0.0394   0.0958    0.0678   0.0000   440.4778       2.32111       10.1229       2.59876     -0.590189      -4.96288       1.93079       2.55297       2.90482       3.04401       3.05824       3.00148
  28  17 3635.5968    2.1880  3.8788 12.0052  0.0000  0.0472   0.0245   0.1328    0.0450   0.0000   438.8494       2.30959       15.0818      -2.86895      0.958678      -2.97374       2.55635       3.40608       3.82639       3.96804       4.00769       3.86957
  28  18 3784.1414    1.7225  5.2943 11.6583  0.0000  0.0603   0.0187   0.1708    0.0379   0.0000   437.7650       2.67122       28.6739      -10.1941      -1.93725     0.0295185       3.28846       4.42737       4.90211       5.11572       5.25301       5.08756
  28  19 3932.4681    1.3939  6.9571 11.3318  0.0000  0.0753   0.0151   0.2185    0.0341   0.0000   434.6993       9.38252       7.94587       2.15650      0.900872      -3.48760       4.04641       5.34457       6.23295       6.24043       6.39703       6.29531
  28  20 4080.4017    1.1254  9.1294 11.1317 -0.0019  0.0987   0.0139   0.3014    0.0325   0.0000   437.9518       1.40349       7.06109      -2.74014       3.39831      -4.45664       5.27392       7.02932       7.96460       8.35666       8.21730       8.18095
  28  21 4228.0651    0.8233  9.9930 11.1669 -0.0000  0.1331   0.0163   0.4600    0.0313   0.0000   436.5116       13.8705       4.85250       3.24302      -9.46397       1.15884       7.05832       9.49644       10.7382       10.9944       11.0375       10.7776
  29   3 1359.8040    0.0913  0.0739  9.8631  0.0000  0.0149   0.0093   0.0246    0.0229   0.0000   441.7890      -1.13591       20.6296     -0.311472      -2.91053      -1.35292      0.739478       1.17405       1.16332       1.55418       1.31548       1.63014
  29   5 1751.5563    0.3514  0.3157  9.8941  0.0000  0.0132   0.0109   0.0290    0.0313   0.0000   440.9282      -1.18750       19.1177     -0.651639      -1.28051       2.66931      0.676905      0.889115      0.998461       1.16319       1.18880       1.07990
  29   6 1930.1809    0.5518  0.4976  9.9880  0.0000  0.0152   0.0135   0.0351    0.0424   0.0000   441.8693     -0.345339       21.1676     -0.975233      -1.32742      -1.85047      0.818452       1.11115       1.18056       1.27256       1.34206       1.34620
  29   7 2105.3215    0.8129  0.6748 10.3689  0.0000  0.0173   0.0174   0.0440    0.0551   0.0000   439.6871     -0.714257       17.9058      0.749517      -3.45752      -2.65361      0.865197       1.22911       1.23739       1.37281       1.37236       1.41362
  29   8 2275.3259    1.1342  0.8197 11.0160  0.0000  0.0200   0.0225   0.0500    0.0592   0.0000   440.5484      -2.02716       19.5654       1.91579      -3.19128      -3.59284      0.938950       1.39819       1.36623       1.54476       1.53435       1.42827
  29   9 2439.0581    1.6072  1.0473 11.6451  0.0000  0.0228   0.0291   0.0579    0.0692   0.0000   440.6791      -4.19506       17.0154    -0.0369905     -0.108318      -4.88112       1.20964       1.67498       1.78156       1.91235       1.92949       1.89786
  29  10 2598.6279    2.1117  1.0119 12.0881 -0.0000  0.0220   0.0381   0.0526    0.0725   0.0000   439.3267       2.27679       13.0089       2.01190      0.384736      0.841967       1.18423       1.56883       1.74628       1.78522       1.93480       1.91874
  29  11 2756.1003    2.9175  0.9110 12.4806  0.0000  0.0193   0.0530   0.0471    0.0782   0.0000   439.8161      0.712438       15.3037      -1.44551       1.10672      -1.49866       1.02991       1.41652       1.43700       1.57110       1.65353       1.55911
  29  12 2911.6247    3.4731  0.8344 13.1045  0.0000  0.0177   0.0649   0.0455    0.0773   0.0000   441.3661       1.13948       13.5767       1.83058      0.204834      -3.12086      0.963680       1.27393       1.36457       1.49340       1.48160       1.45581
  29  13 3064.9642    3.9424  1.0011 13.3681  0.0000  0.0203   0.0693   0.0529    0.0850   0.0000   439.1283       1.69566       12.7556     -0.879246      -3.55301      -1.40616       1.11618       1.48935       1.63294       1.70069       1.71221       1.68012
  29  14 3216.7443    3.8135  1.2824 13.0781 -0.0023  0.0250   0.0606   0.0620    0.0858   0.0000   440.0987      -1.69764       11.4316      -2.37462      -3.07579      -4.26273       1.24249       1.79968       1.79581       2.05817       2.01455       1.94670
  29  15 3367.5730    3.2885  1.6238 13.1958  0.0000  0.0287   0.0503   0.0752    0.0583   0.0000   438.1628       3.12245       10.8718   -0.00614521       2.26102      -4.37726       1.51779       2.00372       2.26029       2.33304       2.30148       2.30980
  29  16 3517.7989    2.6014  2.8506 12.4357  0.0000  0.0389   0.0321   0.1058    0.0534   0.0000   444.0084      0.904354       8.29920       2.81053       1.15728      -9.48592       2.06112       2.78133       3.04040       3.22976       3.27256       3.23544
  29  17 3667.5250    2.0741  4.2755 11.8822  0.0000  0.0495   0.0227   0.1439    0.0443   0.0000   434.1778       4.39541       20.4133     -0.989584      -4.85746      -6.27544       2.61366       3.41331       3.89617       4.05077       4.16127       4.08543
  29  18 3816.7086    1.6793  5.7058 11.5398  0.0000  0.0614   0.0173   0.1731    0.0364   0.0000   437.7431       5.98185       12.2370       7.70994       5.91936      -10.5063       3.24964       4.29067       4.83636       5.07167       5.15397       5.00012
  29  19 3965.6937    1.3073  7.3574 11.3426 -0.0000  0.0806   0.0147   0.2350    0.0319   0.0000   434.6255      0.512945       14.5287       11.3253      -1.18193       6.50846       4.11299       5.59493       6.31835       6.56822       6.56138       6.44037
  29  20 4114.1282    1.0304  9.0049 11.1843 -0.0003  0.1023   0.0141   0.3229    0.0311   0.0000   440.7606       2.73901       17.0344      -5.04573      -6.68739      -3.50063       5.27573       7.07240       8.08224       8.31037       8.55143       8.21018
  29  21 4262.0313    0.7290  9.2843 11.2118  0.0000  0.1399   0.0174   0.4838    0.0310   0.0000   447.5714       19.4492       13.2308      -16.9153       1.85243       30.4530       7.08842       9.61579       10.7408       11.5947       11.5523       11.1244
  29  22 4410.1113    0.5446 10.3511 11.0871  0.0000  0.1952   0.0196   0.7702    0.0308   0.0000   439.0971       37.4712       22.0882       14.9795      -21.9933      -19.0955       9.99585       12.8958       14.8023       15.9232       15.2324       15.2560
  30   3 1376.6092    0.1193  0.0889  9.7609  0.0000  0.0113   0.0085   0.0199    0.0230   0.0000   440.9994      -2.41639       21.4186       1.80911      -3.75743      0.460879      0.592483      0.808319      0.880270      0.963394      0.991958      0.927540
  30   4 1581.9184    0.2175  0.1490  9.8019  0.0000  0.0096   0.0099   0.0198    0.0251   0.0000   440.3582     -0.883516       20.1589      0.815563      -2.89160    -0.0128643      0.570972      0.770188      0.866147      0.859723       1.03258      0.917433
  30   5 1770.0394    0.3596  0.3476  9.8847  0.0001  0.0141   0.0108   0.0318    0.0324   0.0000   440.0549      0.763444       20.0287    -0.0565885      -3.91014      0.430263      0.812098       1.04422       1.24059       1.26133       1.30864       1.15534
  30   6 1949.9362    0.5801  0.5147 10.1029  0.0000  0.0145   0.0143   0.0385    0.0423   0.0000   439.3259      -1.53943       19.7080     -0.752859     -0.525020      0.251345      0.795936       1.03976       1.11036       1.20089       1.18167       1.14904
  30   7 2126.3068    0.8188  0.6980 10.4368  0.0003  0.0169   0.0171   0.0440    0.0532   0.0000   438.3776     -0.398644       18.8425     -0.114883      -2.30586     -0.307410      0.945397       1.23967       1.35302       1.40196       1.41683       1.34092
  30   8 2297.3382    1.1948  0.8261 11.1626  0.0000  0.0188   0.0235   0.0501    0.0573   0.0000   437.3279      -3.25237       21.0872       1.09976      -4.88546      0.979969      0.987606       1.33184       1.47400       1.53749       1.60224       1.50035
  30   9 2462.2454    1.6784  0.9231 11.6905 -0.0000  0.0196   0.0312   0.0530    0.0644   0.0000   440.8586       1.41662       19.9546      -1.21390      -5.34404      -1.79914      0.988196       1.36511       1.40043       1.57204       1.52317       1.48643
  30  10 2623.4284    2.2705  1.1231 11.9569  0.0000  0.0212   0.0383   0.0596    0.0809   0.0000   440.3215      0.921757       16.7678      0.420027     -0.976978      -2.53109       1.07530       1.48705       1.59933       1.66892       1.75993       1.71457
  30  11 2782.4594    2.8874  0.8815 12.7020  0.0000  0.0192   0.0528   0.0476    0.0677   0.0000   438.3512       1.55546       16.7075       1.29715      -1.42512       3.04576      0.988166       1.41534       1.43442       1.57322       1.60164       1.59064
  30  12 2939.0573    3.6663  0.8869 13.0080  0.0001  0.0178   0.0670   0.0470    0.0716   0.0000   438.0476       2.49722       14.1123       2.58777      -3.26643      0.576851      0.964831       1.30381       1.40143       1.50569       1.54276       1.48047
  30  13 3093.3528    3.9764  1.0360 13.2453  0.0000  0.0208   0.0684   0.0538    0.0913   0.0000   439.5657     -0.958737       14.1808    -0.0166605      -2.29211      0.936496       1.08475       1.48826       1.59362       1.75887       1.74937       1.72685
  30  14 3245.9008    3.7459  1.2940 13.2326  0.0000  0.0243   0.0593   0.0633    0.0751   0.0000   437.9932      0.575817       15.4382      -1.33529      -1.26677     -0.739181       1.25311       1.74802       1.88206       2.04569       1.95343       1.90338
  30  15 3397.6250    3.1746  1.8511 13.0662  0.0000  0.0301   0.0453   0.0809    0.0555   0.0000   440.7914       1.01681       16.1429      0.831278       2.42468      0.474593       1.56933       2.11009       2.32478       2.46627       2.56307       2.51729
  30  16 3548.6261    2.4542  3.0366 12.3911  0.0000  0.0393   0.0288   0.1140    0.0452   0.0000   439.7356       1.07003       9.77797      -2.56116       8.18059      -2.63430       1.95420       2.71094       2.95166       3.16151       3.20214       3.13847
  30  17 3698.9933    2.0294  4.5542 11.6797  0.0000  0.0498   0.0209   0.1406    0.0450   0.0000   438.8163       5.44654       13.0464      -2.14522      -2.16294      -8.70772       2.53823       3.41356       3.84796       3.97712       4.11439       4.07115
  30  18 3848.8927    1.5853  5.8071 11.4876  0.0000  0.0637   0.0169   0.1790    0.0362   0.0000   431.6675      -3.33971       9.60309      -2.57020      -4.13131       4.52415       3.22790       4.28561       4.83997       5.02859       5.18805       4.98770
  30  19 3998.4429    1.2580  7.9564 11.2473  0.0000  0.0842   0.0142   0.2513    0.0313   0.0000   440.1622      -6.35972       2.96157      -1.81796       24.1382      -17.3790       4.24444       5.73351       6.54304       6.70697       6.85935       6.67263
  30  20 4147.6017    0.9741  9.2150 11.1954  0.0002  0.1083   0.0143   0.3428    0.0291   0.0000   430.6662      -9.61498       18.5098       2.83430      -5.47482      -6.95365       5.35876       7.08983       8.19375       8.47847       8.46320       8.31536
  30  22 4444.6231    0.5370 11.8557 11.0295  0.0024  0.2243   0.0190   0.8488    0.0281   0.0000   433.2085      -14.5565       41.5979      -3.99021       36.8281       15.6359       10.9798       14.7266       16.8266       17.5361       17.4902       17.2739
  31   3 1393.1717    0.1265  0.0945  9.7551  0.0000  0.0099   0.0087   0.0248    0.0227   0.0000   440.9790     -0.988534       20.6749      0.423914      -2.04263      -1.14615      0.502453      0.700314      0.759873      0.843617      0.792139      0.801512
  31   4 1599.3216    0.2397  0.1972  9.7697  0.0000  0.0098   0.0095   0.0241    0.0261   0.0000   440.7384      -1.30674       18.8547     -0.777572      -2.77109      0.590439      0.570131      0.693085      0.796871      0.806118      0.811734      0.754059
  31   5 1788.2456    0.4066  0.3858  9.8506  0.0000  0.0140   0.0112   0.0325    0.0349   0.0000   440.7879      0.781600       18.5708     -0.689286      -2.76514     -0.635258      0.732874       1.00749       1.08966       1.16671       1.24518       1.12438
  31   6 1969.4384    0.5922  0.5882 10.0914  0.0000  0.0160   0.0133   0.0409    0.0463   0.0000   440.4730      -1.08923       19.8054       1.14334      -3.33631     0.0529725      0.787572       1.06526       1.11313       1.31614       1.19001       1.22419
  31   7 2146.9587    0.8820  0.8040 10.5093  0.0000  0.0191   0.0170   0.0468    0.0577   0.0000   441.1944       2.15110       21.0439     -0.155533      -3.92163       1.02855      0.882700       1.26904       1.29756       1.45392       1.41860       1.42026
  31   8 2318.9305    1.2805  0.8784 11.0587  0.0000  0.0190   0.0235   0.0484    0.0646   0.0000   442.4406     -0.491604       21.0295       1.03094     -0.747884      -2.08860      0.923622       1.26616       1.30848       1.43972       1.44812       1.43465
  31   9 2484.9944    1.7737  1.0044 11.7917  0.0000  0.0210   0.0314   0.0548    0.0668   0.0000   441.5026      0.761570       18.9084      -2.50471     -0.848634       1.77018      0.990747       1.41305       1.46666       1.63916       1.63324       1.58793
  31  10 2647.7717    2.4239  0.9680 12.1151  0.0000  0.0201   0.0414   0.0474    0.0771   0.0000   441.3409       1.95411       17.8295      0.220011     -0.307231      0.519160      0.967029       1.35044       1.48125       1.54999       1.61044       1.51416
  31  11 2808.3194    3.1265  0.9567 12.6831 -0.0000  0.0188   0.0549   0.0505    0.0750   0.0000   437.4110     -0.421603       17.8437      0.963888      -2.22023      -1.71606      0.926876       1.32181       1.34469       1.47915       1.56177       1.48987
  31  12 2966.1067    3.8605  0.8085 13.1956  0.0000  0.0164   0.0722   0.0442    0.0663   0.0000   438.4985      0.411871       17.3345     -0.103913      -1.10440      -1.45930      0.867990       1.14757       1.26919       1.32514       1.36333       1.31406
  31  13 3121.2692    3.9001  0.9923 13.5856  0.0000  0.0201   0.0686   0.0517    0.0708   0.0000   443.0161      0.937106       15.8375      -1.35657      -1.29643     0.0427526       1.02424       1.39681       1.47973       1.63437       1.70837       1.68105
  31  14 3274.7534    3.6322  1.3233 13.5089  0.0000  0.0258   0.0587   0.0653    0.0658   0.0000   438.9754       1.64308       15.6076      -1.61493      0.946140      -7.38310       1.19175       1.68021       1.80123       1.90595       1.92145       1.88701
  31  15 3427.3482    3.0915  1.8998 12.7638  0.0000  0.0291   0.0409   0.0773    0.0592   0.0000   440.7421      -1.40021       10.1534       1.07346      -1.15888      -2.97608       1.43341       1.93269       2.13134       2.30166       2.25874       2.25420
  31  16 3579.0636    2.3261  3.3151 12.3055  0.0000  0.0415   0.0259   0.1127    0.0421   0.0000   441.7810       1.69045       14.5851      -7.78287       6.16923      -1.68330       2.04984       2.65961       3.10049       3.25457       3.27698       3.24864
  31  17 3730.1468    1.9276  4.9429 11.7128 -0.0000  0.0520   0.0192   0.1492    0.0390   0.0000   438.6928      0.346555       12.8756      -9.87804      -6.65089      -2.66310       2.66865       3.44269       3.89675       4.07624       4.22139       4.08341
  31  18 3880.5741    1.5443  6.5205 11.3575 -0.0000  0.0661   0.0152   0.1873    0.0343   0.0000   440.0579       5.80557       20.5065       1.09431       9.17194      -2.94360       3.25592       4.34155       4.94071       5.06111       5.20673       5.09460
  31  19 4030.8659    1.2000  8.2591 11.2509  0.0001  0.0878   0.0140   0.2611    0.0307   0.0000   437.1570      -11.4972       14.7915       2.46691      -12.7902       1.85797       4.27633       5.75776       6.50190       6.90130       6.92306       6.93447
  31  20 4180.5795    0.8894  8.8797 11.2392  0.0000  0.1136   0.0150   0.3574    0.0294   0.0000   443.4485      -21.9852       28.0070       14.1072     -0.439412      -7.97915       5.46054       7.39338       8.19840       8.72836       8.65074       8.54021
  31  21 4329.5575    0.5914  9.2151 11.2549 -0.0163  0.1626   0.0227   0.6875    0.0342   0.0000   425.3746     -0.323780       44.0629      -5.95061       8.76926     -0.844707       7.72717       10.3446       11.8708       12.1300       12.3206       12.1147
  32   3 1409.4115    0.1470  0.1177  9.7845  0.0000  0.0127   0.0086   0.0217    0.0228   0.0000   442.0038     0.0446519       20.6368      0.174007      -2.27831      0.876171      0.670895      0.869464       1.05424       1.28706       1.09818       1.06273
  32   4 1616.4292    0.2379  0.1929  9.7698  0.0000  0.0099   0.0095   0.0242    0.0255   0.0000   440.3333     -0.277189       21.5383     -0.764144      -2.94427      0.282427      0.523770      0.664691      0.799563      0.814234      0.885249      0.927075
  32   5 1806.1859    0.4050  0.3889  9.8845  0.0000  0.0135   0.0110   0.0321    0.0330   0.0000   440.3534      -3.22304       20.5261      0.810163      -2.49005     -0.749758      0.652288      0.898826      0.937219       1.01006       1.05322       1.00678
  32   6 1988.6653    0.6321  0.6068 10.1222  0.0000  0.0159   0.0137   0.0403    0.0456   0.0000   440.6165      -1.62070       20.7231      0.716416      -2.34155       1.36981      0.761878       1.03325       1.12167       1.18902       1.30775       1.27821
  32   7 2167.3159    0.9007  0.7890 10.5191 -0.0001  0.0177   0.0172   0.0444    0.0555   0.0000   441.2110     0.0418147       18.9556      -1.12722      -3.88430      0.131773      0.880392       1.16435       1.29499       1.34558       1.39648       1.35439
  32   8 2340.0082    1.3369  1.0335 11.1088  0.0005  0.0203   0.0233   0.0556    0.0690   0.0000   442.1994       1.82893       19.4857       1.05384      -4.40322      -2.08851      0.980058       1.27798       1.38990       1.50970       1.55060       1.47120
  32   9 2507.2373    1.8093  1.0663 11.6738  0.0000  0.0211   0.0309   0.0548    0.0729   0.0000   440.4172      0.730867       19.3300      0.748386      -5.16890     -0.260671       1.02592       1.43626       1.48353       1.68820       1.68034       1.65311
  32  10 2671.5945    2.5054  1.0373 12.3218  0.0000  0.0206   0.0423   0.0525    0.0742   0.0000   440.0057      0.852881       18.5339     -0.982790     -0.909014      -2.92280      0.951612       1.33106       1.43136       1.53947       1.61946       1.52674
  32  11 2833.6881    3.2459  0.8060 12.9286  0.0000  0.0163   0.0600   0.0435    0.0629   0.0000   441.6277     -0.164373       16.0327     -0.534278      -3.05605      -2.17976      0.821559       1.07761       1.20962       1.35329       1.36990       1.33025
  32  12 2992.6354    3.9294  0.8389 13.2111  0.0000  0.0173   0.0696   0.0439    0.0667   0.0000   440.8659       1.64047       16.6708     -0.738168       1.02164     -0.579016      0.806383       1.11647       1.15024       1.29975       1.34508       1.27574
  32  13 3148.8084    4.0288  1.0999 13.4131  0.0000  0.0210   0.0672   0.0544    0.0766   0.0000   439.4905       4.88336       14.1658      -2.51241      0.258500     -0.934683       1.03348       1.42400       1.50298       1.64465       1.65238       1.61116
  32  14 3303.2472    3.4740  1.4390 13.1965  0.0000  0.0251   0.0522   0.0677    0.0716   0.0000   438.6186       3.95711       15.3310      -1.57482      -4.05439      0.968283       1.17417       1.61877       1.77010       1.86133       1.88430       1.88779
  32  15 3456.6551    2.8071  2.2998 12.7034  0.0000  0.0321   0.0343   0.0883    0.0472   0.0000   437.8494      0.808071       12.5372    -0.0324510      -1.48386     -0.594112       1.57615       2.05908       2.34684       2.46500       2.45908       2.45481
  32  16 3609.3212    2.2501  3.5509 12.1501  0.0000  0.0416   0.0232   0.1178    0.0383   0.0000   439.9832       3.21886       13.8199      -3.47358       4.05807      -2.32488       1.99731       2.71414       3.09706       3.12331       3.30939       3.19403
  32  17 3761.0413    1.8322  5.2268 11.5886  0.0000  0.0553   0.0176   0.1508    0.0376   0.0000   434.8502       1.46235       14.4369       13.3504      -5.75559      -14.3984       2.65827       3.60426       4.03365       4.26687       4.35359       4.23950
  32  18 3912.1141    1.4651  7.1451 11.2942 -0.0001  0.0720   0.0143   0.2000    0.0321   0.0000   436.3719      -4.50038       13.1620      -8.64989      -4.19294      -1.18335       3.36136       4.57679       5.02724       5.38992       5.47378       5.39444
  32  19 4062.8725    1.1196  8.6679 11.2033  0.0005  0.0922   0.0136   0.2798    0.0299   0.0000   440.7175      -4.31179       22.7158      0.158499      -16.8513      -10.6406       4.36310       5.79916       6.53579       6.90966       6.99354       6.90724
  32  20 4212.9008    0.8274 10.2726 11.2160  0.0000  0.1348   0.0168   0.4650    0.0309   0.0000   433.8750      -2.84356       3.06764       9.88253      0.929955      -8.48165       6.18673       8.33966       9.53026       10.0069       10.0033       10.0354
  33   4 1633.2148    0.2607  0.1864  9.7723  0.0000  0.0088   0.0100   0.0221    0.0254   0.0000   440.8726     -0.280115       20.4477      0.650372      -2.61136       1.09136      0.448646      0.567127      0.642835      0.698177      0.714162      0.690373
  33   5 1823.8272    0.4475  0.3764  9.8448  0.0000  0.0125   0.0119   0.0292    0.0348   0.0000   441.1822     -0.523201       21.1180       1.81952      -3.61050      0.277871      0.603738      0.780027      0.828905      0.920607      0.983945      0.955865
  33   6 2007.6005    0.6624  0.5732 10.0884  0.0000  0.0149   0.0141   0.0358    0.0453   0.0000   440.1114     -0.744284       20.3596     -0.758390      -1.17169      0.713207      0.708420      0.940349       1.05213       1.10492       1.15312       1.11606
  33   7 2187.3145    0.9736  0.7723 10.6680  0.0000  0.0176   0.0184   0.0429    0.0553   0.0000   439.5847      0.751319       20.4333     -0.312807      -3.89277       3.49463      0.817059       1.11042       1.16382       1.31568       1.34856       1.31053
  33   8 2360.8191    1.4108  1.0183 11.2027  0.0000  0.0198   0.0243   0.0532    0.0665   0.0000   440.7549      -2.12410       17.0553       1.55798      -1.78482      -1.48655      0.923762       1.22379       1.38511       1.44737       1.44847       1.45691
  33   9 2529.1280    1.9647  1.0108 11.9100  0.0000  0.0197   0.0332   0.0525    0.0667   0.0000   439.0998      0.357567       18.3482     -0.862990      -2.65068     -0.152408      0.911796       1.19479       1.39485       1.46836       1.56693       1.54674
  33  10 2694.9354    2.5586  0.9810 12.5195  0.0000  0.0196   0.0442   0.0493    0.0652   0.0000   439.9449      0.819952       15.6003      0.287749      -1.18667      -3.37927      0.922612       1.27279       1.36829       1.44895       1.47560       1.47250
  33  11 2858.5191    3.3486  0.9610 12.8029  0.0000  0.0183   0.0567   0.0495    0.0740   0.0000   438.7949     -0.170170       19.3116     0.0596676      -4.22406      -1.80648      0.847980       1.16849       1.18220       1.38450       1.33593       1.33243
  33  12 3018.7327    3.9652  0.8514 13.3236  0.0000  0.0177   0.0703   0.0426    0.0652   0.0000   438.5118       2.61689       18.9162      -3.46141      -1.68207    0.00577668      0.793242       1.13734       1.16853       1.31536       1.27360       1.30271
  33  13 3175.9823    3.9869  1.0851 13.5117  0.0000  0.0208   0.0660   0.0531    0.0702   0.0000   439.0146      0.898682       16.0979      -2.35046      -1.60697      -1.76051      0.981641       1.29255       1.44680       1.56136       1.56605       1.59389
  33  14 3331.3409    3.3935  1.6639 13.1585  0.0000  0.0269   0.0482   0.0740    0.0638   0.0000   439.1664       4.41189       11.9529      -4.12349      -2.07153      0.606059       1.21850       1.73366       1.81543       2.05243       2.01051       1.96173
  33  15 3485.6166    2.7010  2.6566 12.5535 -0.0003  0.0346   0.0304   0.0931    0.0440   0.0000   441.9708       4.01593       12.9137      -3.70056       8.29017       2.14679       1.60679       2.13307       2.38583       2.49010       2.60059       2.55311
  33  16 3639.1022    2.1647  3.9692 11.9368  0.0000  0.0433   0.0209   0.1211    0.0375   0.0000   442.8659     -0.396598       16.6065      -4.75032       5.15494      -6.41422       2.00702       2.66065       3.06025       3.11417       3.24654       3.17584
  33  17 3791.5868    1.7636  5.6212 11.5747  0.0000  0.0550   0.0163   0.1633    0.0335   0.0000   438.9921       2.53036       10.1255      -6.12081       2.64580      -7.03158       2.60603       3.45516       3.84308       4.09698       4.26348       4.23058
  33  18 3943.4347    1.3838  7.2957 11.3390  0.0000  0.0737   0.0140   0.2130    0.0302   0.0000   439.4210       2.45482       9.29718     -0.491665      -5.73694      -8.02549       3.37668       4.56174       5.16805       5.28644       5.62894       5.41568
  33  19 4094.7348    1.0923  9.6606 11.1560  0.0027  0.1008   0.0138   0.3134    0.0303   0.0000   440.6529      -11.6174       3.81177     -0.171041      -16.2261      -7.76485       4.61092       6.15653       7.02767       7.26965       7.47783       7.37894
  33  20 4245.4295    0.7606  9.6346 11.2434  0.0010  0.1372   0.0172   0.4726    0.0303   0.0000   434.2482       14.6937       17.7457      -9.32321      -15.8073       12.6626       6.07342       8.12836       9.39793       9.77151       9.75199       9.75244
  34   2 1207.9871    0.0838  0.0666  9.8465  0.0000  0.0147   0.0089   0.0230    0.0209   0.0000   441.2746      -1.09318       20.6139      0.690538      -3.30335     -0.100625      0.636441      0.647230       1.02448      0.946292       1.02240       1.18524
  34   3 1441.1576    0.1591  0.0936  9.7924  0.0000  0.0101   0.0102   0.0201    0.0220   0.0000   440.8765      0.284665       20.6416     -0.579907      -2.44015     -0.635460      0.587866      0.692391       1.08410       1.55885       1.54961       1.62186
  34   4 1649.7337    0.2616  0.2207  9.7853  0.0000  0.0101   0.0093   0.0244    0.0257   0.0000   440.4001      -1.13677       21.1245      -1.17741      -3.16729      0.849953      0.503913      0.650848      0.781774      0.768181      0.793383      0.711765
  34   5 1841.2607    0.4576  0.4128  9.9009 -0.0001  0.0126   0.0116   0.0313    0.0347   0.0000   439.9187      0.633159       21.0376      0.369499      -2.02524     -0.754942      0.604781      0.805315      0.923089      0.926220       1.02026      0.969037
  34   6 2026.3223    0.6915  0.6482 10.1614  0.0000  0.0160   0.0140   0.0398    0.0469   0.0000   441.8233    -0.0831931       19.6893      -1.34743      -4.38640       1.37179      0.707679      0.979986       1.04978       1.10335       1.16685       1.14914
  34   7 2206.9776    1.0692  0.8485 10.6695  0.0000  0.0177   0.0193   0.0469    0.0612   0.0000   440.3886      0.373337       18.5585      0.338373      -2.27977      -1.29930      0.797548       1.04578       1.17603       1.24813       1.29426       1.26125
  34   8 2381.2063    1.4934  1.0181 11.3233  0.0000  0.0193   0.0251   0.0530    0.0654   0.0000   440.7557     -0.157037       21.8001      -1.44501      -2.26577      0.366420      0.884537       1.18245       1.28221       1.40041       1.37244       1.36807
  34   9 2550.6242    2.0517  1.1375 11.6158  0.0000  0.0208   0.0318   0.0525    0.0818   0.0000   441.1941      0.347977       19.3596       1.92944      -1.15056       1.01654      0.956322       1.29523       1.33351       1.50843       1.49977       1.49131
  34  10 2717.9312    2.6052  1.0000 12.5492 -0.0000  0.0198   0.0435   0.0499    0.0638   0.0000   438.6888      0.770410       19.5361      -1.28008      -5.97492      -2.05463      0.860248       1.20614       1.28944       1.40655       1.43642       1.39946
  34  11 2882.8885    3.4074  0.9577 13.1433 -0.0002  0.0186   0.0584   0.0509    0.0635   0.0000   440.6156       2.01603       19.4056      -2.45024      -2.24118       1.02683      0.800317       1.15791       1.23141       1.31337       1.40087       1.33284
  34  12 3044.3765    4.0527  0.9912 13.4669  0.0000  0.0195   0.0671   0.0476    0.0634   0.0000   440.2516      0.541899       17.4760      -1.06950      -1.20582      -1.43052      0.845678       1.22114       1.27152       1.43182       1.40067       1.41428
  34  13 3202.7790    4.0152  1.2249 13.1890 -0.0027  0.0217   0.0608   0.0564    0.0845   0.0000   438.7647       1.06027       15.7620      -1.50395      -1.66752      -2.48414      0.964266       1.34822       1.43558       1.52015       1.72753       1.69493
  34  14 3359.1069    3.2874  1.7443 13.0315  0.0000  0.0268   0.0443   0.0725    0.0579   0.0000   442.5700       2.80160       15.7071      -1.01249       2.59324      0.451268       1.19472       1.69353       1.74128       1.93849       2.00032       1.99367
  34  15 3514.2947    2.5385  2.9721 12.4117  0.0000  0.0361   0.0272   0.0997    0.0426   0.0000   439.5731       6.56791       11.5152       1.55909       6.50347      -3.54374       1.65323       2.24324       2.49976       2.66986       2.67309       2.66918
  34  16 3668.4679    2.0656  4.3224 11.9072  0.0000  0.0454   0.0195   0.1259    0.0345   0.0000   442.7105     -0.495889       15.1239      -1.40894      -7.28904      -4.38609       2.09161       2.79597       3.15327       3.33295       3.53087       3.47456
  34  17 3821.8105    1.6392  5.9901 11.5602  0.0000  0.0596   0.0155   0.1720    0.0317   0.0000   439.8213       1.80800       12.0300     -0.507484      -2.64055      -8.41093       2.66139       3.61157       4.11720       4.31221       4.47367       4.28726
  34  18 3974.5003    1.2842  7.7458 11.3710 -0.0002  0.0797   0.0139   0.2334    0.0290   0.0000   430.9599       5.08898       22.8825       3.52643      -12.6857       7.04835       3.54046       4.72218       5.31888       5.61290       5.85296       5.69656
  34  19 4126.2744    0.9959  9.1342 11.2537 -0.0002  0.1058   0.0138   0.3178    0.0279   0.0000   438.6864       9.28225       27.2377       3.34310      -2.67653      -15.3345       4.55734       6.27202       7.16064       7.39228       7.63075       7.38214
  34  20 4277.4675    0.7500 10.5609 11.2191 -0.0008  0.1488   0.0169   0.5137    0.0287   0.0000   429.7993       18.2612       27.5645       9.56907      -12.7638      -4.34078       6.45316       8.63447       9.99568       10.3676       10.5491       10.5131
  35   2 1221.9338    0.0750  0.0455  9.8490  0.0000  0.0174   0.0131   0.0371    0.0207   0.0000   441.5552     -0.601952       21.6887      -1.06547      -4.44878      0.622565      0.965675       1.01140       1.35436       1.34020       1.21843       1.46217
  35   3 1456.6169    0.1555  0.1430  9.7501  0.0000  0.0106   0.0080   0.0271    0.0221   0.0000   441.1713     -0.116657       21.8939     -0.603211      -2.53311     -0.803918      0.403037      0.660421      0.600870      0.723328      0.743441      0.720902
  35   4 1665.9409    0.3005  0.2165  9.8109  0.0000  0.0093   0.0103   0.0224    0.0260   0.0000   441.3563      0.275427       19.7565     0.0881356      -2.87281     -0.365385      0.435966      0.548714      0.682777      0.635453      0.681532      0.710529
  35   5 1858.4389    0.4999  0.4412  9.8610 -0.0001  0.0123   0.0119   0.0319    0.0367   0.0000   440.7909     -0.109600       20.2954      0.310405      -1.39066      -1.89662      0.564039      0.729748      0.839856      0.885401      0.874448      0.913431
  35   6 2044.8376    0.7277  0.6740 10.1319  0.0000  0.0156   0.0142   0.0407    0.0507   0.0000   440.2117     -0.430147       20.1170       1.64721      -3.18148       1.46444      0.698328      0.916880      0.962924       1.03611       1.09850       1.08130
  35   7 2226.3810    1.0747  0.8970 10.7011  0.0001  0.0182   0.0186   0.0473    0.0611   0.0000   439.2627     -0.807862       21.3943      -3.51904      -4.23488      -1.61611      0.811612       1.04560       1.21398       1.24816       1.31317       1.29120
  35   8 2401.3133    1.5255  0.9585 11.4267 -0.0001  0.0187   0.0259   0.0493    0.0634   0.0000   440.8011       1.17144       19.9716      -2.17403      -2.55386      0.401859      0.823045       1.12723       1.23070       1.28026       1.38953       1.39849
  35   9 2571.8418    2.1023  1.0144 12.0383  0.0000  0.0195   0.0341   0.0485    0.0658   0.0000   440.0471      0.254779       19.0731      -1.67921     -0.107551       1.57204      0.888458       1.19971       1.35430       1.41065       1.48882       1.42300
  35  10 2740.4939    2.7592  0.9231 12.7260  0.0000  0.0177   0.0474   0.0476    0.0601   0.0000   440.9498      0.136228       18.9686      0.775400      -1.92524       1.19142      0.789159       1.05142       1.15151       1.23952       1.24420       1.24371
  35  11 2906.7946    3.5458  0.9357 13.0694  0.0000  0.0174   0.0590   0.0472    0.0684   0.0000   440.4395      -1.86777       20.3859      -1.15050      -2.87731    -0.0878167      0.762008       1.01301       1.11711       1.22316       1.25351       1.21530
  35  12 3069.5648    4.1259  1.0238 13.3519  0.0000  0.0190   0.0660   0.0472    0.0747   0.0000   440.2098      -1.07984       19.4231      -1.20773      -1.69385      -2.16993      0.940570       1.26073       1.37012       1.48617       1.58977       1.54983
  35  13 3229.0970    3.9389  1.2317 13.4263  0.0001  0.0219   0.0604   0.0556    0.0672   0.0000   440.2852     -0.722891       13.5840     -0.672849      -2.70664      -2.06703      0.988097       1.37901       1.45853       1.58800       1.67413       1.61246
  35  14 3386.5374    3.2067  1.8897 13.0183  0.0001  0.0278   0.0410   0.0751    0.0497   0.0000   442.6721       3.23325       14.1591      -3.75715     -0.974174      -1.28511       1.18623       1.64431       1.80347       1.93047       2.00958       1.99056
  35  15 3542.6708    2.4633  3.1088 12.4308  0.0000  0.0373   0.0264   0.1028    0.0415   0.0000   440.8871      -4.55135       12.7439     -0.675921     -0.551588      0.877261       1.65780       2.18596       2.50622       2.62271       2.74287       2.70204
  35  16 3697.6935    1.9709  4.7803 11.7845  0.0000  0.0484   0.0177   0.1340    0.0332   0.0000   436.6648       1.18821       13.5343      -2.15145       2.35215      -4.51670       2.10696       2.80864       3.18089       3.37266       3.47852       3.49090
  35  17 3851.6929    1.5522  6.2581 11.5559  0.0000  0.0628   0.0150   0.1769    0.0304   0.0000   444.3263       6.44165       1.97947     -0.449325       13.9112      -7.82075       2.70139       3.60579       4.14597       4.38864       4.38076       4.40122
  35  18 4004.8513    1.2218  8.4348 11.3233  0.0000  0.0860   0.0138   0.2560    0.0293   0.0000   429.6149       3.15829       15.9873      -1.04502      -8.68488       2.61279       3.70845       4.98917       5.64770       5.95973       6.13037       6.01252
  35  19 4157.5360    0.9353  9.4621 11.2887  0.0002  0.1114   0.0146   0.3584    0.0277   0.0000   432.9305       8.71568       10.4790      -7.00628      -8.74582       7.58631       4.79453       6.31387       7.28265       7.85793       7.85244       7.87804
  35  20 4309.5442    0.6514 10.1411 11.2128 -0.0118  0.1600   0.0167   0.5528    0.0291   0.0000   434.6319      -13.0999       19.3231       4.87522      -13.4856      0.634310       6.73182       9.01593       10.4288       10.8209       11.0616       10.7593
  36   2 1235.6447    0.0765  0.0567  9.8144  0.0000  0.0124   0.0085   0.0209    0.0203   0.0000   441.4622     -0.325901       21.2468      -1.12270      -4.14789       1.89547      0.507965      0.779612      0.755162      0.926402      0.853638      0.742427
  36   3 1471.8476    0.1615  0.1339  9.7652  0.0000  0.0089   0.0082   0.0240    0.0222   0.0000   441.2636     -0.151016       20.7448      0.571999      -2.83588     -0.439171      0.413931      0.529994      0.560034      0.609260      0.711834      0.746184
  36   4 1681.8766    0.2987  0.3106  9.7708  0.0000  0.0117   0.0089   0.0291    0.0279   0.0000   441.6490     -0.232662       22.3822      0.272328      -4.93859     -0.651082      0.512124      0.706854      0.795724      0.873885      0.878230      0.925685
  36   5 1875.4267    0.4967  0.4818 10.0019  0.0000  0.0139   0.0113   0.0322    0.0362   0.0000   441.0533     0.0162555       18.0443      0.569812      -5.11508       1.96687      0.600375      0.825276      0.911176      0.988256       1.02352       1.03989
  36   6 2063.0830    0.7663  0.6150 10.3518  0.0000  0.0148   0.0152   0.0356    0.0463   0.0000   441.0731      0.813954       21.1185     -0.886201      -1.96474       1.44078      0.634952      0.840978      0.903214      0.998321       1.06011       1.01694
  36   7 2245.5209    1.1248  0.8447 10.7984  0.0000  0.0170   0.0194   0.0437    0.0570   0.0000   440.1288     -0.730941       21.5142     -0.376331      -2.57216      0.436222      0.744136       1.02816       1.10246       1.20161       1.24806       1.19299
  36   8 2421.1051    1.5997  1.0251 11.4071 -0.0001  0.0198   0.0257   0.0496    0.0670   0.0000   441.8125       2.35768       19.1794      0.982582      -3.11497      -3.14743      0.799628       1.14231       1.16252       1.32131       1.34466       1.30997
  36   9 2592.6953    2.1922  1.1712 12.0673  0.0000  0.0209   0.0340   0.0555    0.0705   0.0000   440.8692      -1.02680       19.5818     -0.665337      -3.06265     -0.486988      0.895985       1.24654       1.36229       1.46046       1.55083       1.51030
  36  10 2762.6415    2.8546  1.0398 12.5024  0.0000  0.0189   0.0452   0.0489    0.0728   0.0000   438.0178      0.330846       19.2304      0.707205      -1.74453       1.24804      0.795376       1.08848       1.14038       1.30206       1.29193       1.26439
  36  11 2930.2383    3.7303  0.9564 13.1074  0.0000  0.0180   0.0608   0.0465    0.0672   0.0000   442.0540     -0.399195       17.4446      -1.96566      -1.69933     -0.654754      0.749439       1.05855       1.08853       1.19728       1.22398       1.27728
  36  12 3094.2536    4.2479  0.9478 13.2412  0.0000  0.0171   0.0675   0.0444    0.0742   0.0000   442.0442       1.76304       16.2324     -0.942378      -1.24413      -1.00459      0.745738      0.993882       1.09328       1.20872       1.20227       1.22107
  36  13 3255.0347    3.7706  1.3719 13.3752  0.0000  0.0231   0.0545   0.0606    0.0602   0.0000   442.1742       1.08956       17.1227      -2.82726      -2.42270      -2.61913      0.968012       1.31865       1.49699       1.55400       1.66785       1.61081
  36  14 3413.6451    3.0696  1.8382 13.1242  0.0000  0.0284   0.0411   0.0745    0.0490   0.0000   439.0825     -0.141312       14.7372      -2.30697     -0.253947      -2.67679       1.23417       1.65903       1.74773       1.94692       1.96835       1.97668
  36  15 3570.6703    2.3870  3.4327 12.2823  0.0000  0.0386   0.0243   0.1058    0.0401   0.0000   439.9463      -1.31508       18.4904       3.58627     -0.397677      -1.97012       1.63363       2.21822       2.45220       2.67095       2.79480       2.75251
  36  16 3726.4735    1.8944  5.0332 11.7675  0.0000  0.0502   0.0169   0.1409    0.0319   0.0000   442.0364      -5.74424       16.8211       2.16381      -5.16634      -3.80748       2.08728       2.87721       3.20093       3.43400       3.50501       3.53252
  36  17 3881.3710    1.4967  6.4792 11.5761  0.0000  0.0633   0.0143   0.1842    0.0282   0.0000   439.7142       5.52216       9.75976       1.84481      -6.08263       3.47482       2.69083       3.66026       4.12314       4.36476       4.56589       4.46741
  36  18 4035.2671    1.1441  8.6735 11.3822  0.0000  0.0913   0.0141   0.2747    0.0283   0.0000   435.2421      -8.10629       6.52906      -13.9555       3.56692      -3.89665       3.80957       5.13037       5.86947       6.23193       6.47863       6.38076
  36  19 4188.3830    0.8466  9.5336 11.3384  0.0038  0.1196   0.0161   0.4140    0.0286   0.0000   433.6422       3.20927       31.8403      -27.7686      -8.03036       5.42714       4.99786       6.63947       7.76873       8.05151       8.36000       8.25941
  36  20 4340.8870    0.6862 11.5829 11.1917 -0.0038  0.1780   0.0163   0.5952    0.0269   0.0000   428.7853       14.2015       39.6634      -4.17240      -9.31931       2.11771       6.96387       9.56534       10.8966       11.4665       11.6204       11.4969
  37   2 1249.2110    0.0827  0.0969  9.7786 -0.0013  0.0203   0.0075   0.0321    0.0204   0.0000   440.9144      -1.46422       20.1072      0.720664      -3.94128      -1.14370      0.840961       1.28659       1.45585       1.40905       1.53447       1.34584
  37   3 1486.8051    0.1706  0.1413  9.7299  0.0000  0.0091   0.0080   0.0226    0.0218   0.0000   441.4902    -0.0309019       21.3280     0.0692548      -3.04511      0.373343      0.363398      0.494109      0.579578      0.624792      0.662845      0.544550
  37   4 1697.5850    0.3367  0.2777  9.7822 -0.0002  0.0108   0.0098   0.0231    0.0273   0.0000   440.8958      -1.04665       21.4734       1.19928      -2.90247       1.39022      0.456263      0.607221      0.650743      0.794363      0.793947      0.845185
  37   5 1892.1975    0.5375  0.5190  9.9437  0.0000  0.0136   0.0118   0.0347    0.0385   0.0000   440.8149     -0.535236       20.7450     0.0988356      -2.21342       1.10241      0.614668      0.768822      0.848935      0.900232      0.940247      0.934690
  37   6 2081.1164    0.8097  0.7231 10.3193  0.0000  0.0164   0.0149   0.0397    0.0498   0.0000   441.4724    -0.0523763       21.3276     -0.822860      -2.04599      -2.65818      0.708341       1.00064       1.09035       1.14380       1.22521       1.21164
  37   7 2264.3125    1.1916  0.9868 10.7338  0.0000  0.0191   0.0193   0.0468    0.0675   0.0000   443.1681      -1.09046       21.7851       1.27776      -1.89612      0.432266      0.776635       1.09101       1.14507       1.28635       1.35048       1.32604
  37   8 2440.6477    1.6912  1.1083 11.4855  0.0000  0.0201   0.0263   0.0529    0.0690   0.0000   442.8180       1.09235       20.2214      -2.83247      -1.78017      0.359028      0.827967       1.17652       1.25494       1.39921       1.47519       1.45641
  37   9 2613.2997    2.2785  1.1149 11.9977 -0.0000  0.0193   0.0348   0.0528    0.0715   0.0000   441.2980      0.591790       19.5964     0.0643195      -1.47223      -2.22311      0.827398       1.08171       1.22634       1.29898       1.37395       1.35508
  37  10 2784.4750    3.0330  0.9742 12.8067  0.0000  0.0186   0.0487   0.0462    0.0619   0.0000   439.7443      0.642937       15.9701      -2.74150      -2.68005     -0.211463      0.769525       1.10697       1.14586       1.26960       1.24625       1.28044
  37  11 2953.2382    3.9133  0.9627 13.0231  0.0000  0.0170   0.0623   0.0450    0.0717   0.0000   439.6983       1.27295       21.3680     -0.361798      -2.97736      -1.79361      0.715761      0.981602       1.08690       1.16905       1.24403       1.21811
  37  12 3118.4623    4.1439  1.0498 13.5038  0.0000  0.0191   0.0654   0.0490    0.0689   0.0000   439.5527       3.01471       17.0052      -3.03713      -1.13321      -2.47002      0.815518       1.13429       1.20308       1.30942       1.36660       1.33635
  37  13 3280.5714    3.6654  1.4196 13.3845  0.0000  0.0234   0.0527   0.0625    0.0577   0.0000   439.0203     -0.735424       16.3821      0.113612      -1.36838     -0.171373      0.989058       1.35468       1.41832       1.63288       1.59101       1.62620
  37  14 3440.2874    3.0033  2.1273 12.8878  0.0000  0.0296   0.0359   0.0773    0.0447   0.0000   439.2672       3.04373       11.6446       1.64859      0.906755      -6.30281       1.21204       1.63791       1.78764       1.93886       2.03220       1.97861
  37  15 3598.3490    2.2710  3.7442 12.1814  0.0000  0.0399   0.0217   0.1117    0.0349   0.0000   438.0742       3.49005       14.8800      0.106177      -1.06240      -5.90753       1.64206       2.26270       2.48783       2.65648       2.79803       2.75468
  37  16 3755.0643    1.8429  5.4200 11.6843  0.0000  0.0516   0.0159   0.1455    0.0303   0.0000   440.6181      -4.54100       19.5388     -0.326155      -5.38071      -9.51012       2.13105       2.93192       3.26737       3.49354       3.54454       3.50008
  37  17 3910.6349    1.4214  7.1416 11.4837  0.0000  0.0691   0.0137   0.2013    0.0276   0.0000   436.5190       4.72104       19.4685     -0.905904      0.655838      -6.53565       2.79763       3.69590       4.34200       4.53282       4.62491       4.58761
  37  18 4065.2955    1.0680  8.4761 11.3965 -0.0033  0.0941   0.0144   0.2887    0.0283   0.0000   433.0553      -2.55556       28.8417       7.18529      -5.97122      -9.53995       3.72186       5.08276       5.80565       6.17134       6.21607       6.20739
  37  19 4219.3141    0.7904  9.6812 11.3423  0.0009  0.1302   0.0186   0.4819    0.0311   0.0000   427.2996       3.74852       19.2355       2.94522       14.9836      -21.4597       5.14547       6.96453       8.06949       8.35945       8.74206       8.59458
  37  20 4372.3029    0.5530  9.9948 11.2608 -0.0102  0.1939   0.0200   0.7305    0.0272   0.0000   436.2234       13.8025      -6.20698      -7.32835      -6.58379     -0.234158       7.38254       10.1057       11.9154       12.3125       12.4443       12.1932
  38   2 1262.5190    0.0838  0.0896  9.8079  0.0000  0.0144   0.0072   0.0295    0.0201   0.0000   441.9911     0.0619208       19.8541      -2.28467      -1.29779      -1.54980      0.602267      0.809442      0.988342      0.917882       1.08071       1.26051
  38   3 1501.5388    0.1743  0.1359  9.7591  0.0000  0.0081   0.0084   0.0222    0.0215   0.0000   441.4119      -1.49128       21.7289      0.189182      -3.63480     0.0202010      0.370980      0.459767      0.571850      0.580154      0.545855      0.542950
  38   4 1713.0281    0.3320  0.2831  9.7897  0.0000  0.0107   0.0096   0.0243    0.0271   0.0000   440.7819     -0.496385       22.6568      0.711158      -3.01857     -0.532547      0.413430      0.588552      0.604930      0.692251      0.763376      0.781512
  38   5 1908.8285    0.5344  0.5654 10.0016  0.0000  0.0144   0.0112   0.0357    0.0384   0.0000   439.7174      -2.71277       21.5060       1.23022      -2.49148     0.0262295      0.613365      0.759262      0.900782      0.949797      0.992077      0.973879
  38   6 2098.9099    0.8059  0.8301 10.2965  0.0000  0.0173   0.0140   0.0436    0.0520   0.0000   442.2091      -1.56437       22.2779      0.481234      -3.33329    -0.0138430      0.716294      0.945921       1.06730       1.15203       1.19779       1.19005
  38   7 2282.8688    1.1954  0.9792 10.9072  0.0000  0.0185   0.0193   0.0499    0.0588   0.0000   440.9581      -2.03317       21.8056     -0.124680      -3.07582      0.599470      0.724399       1.01706       1.06201       1.17971       1.27584       1.23220
  38   8 2459.9331    1.7562  1.1016 11.5428  0.0000  0.0189   0.0269   0.0532    0.0691   0.0000   440.0301       1.56936       19.9678     -0.593240      -1.75050       2.33083      0.811762       1.08624       1.19078       1.29105       1.35738       1.35031
  38   9 2633.7155    2.3615  1.0087 12.3087  0.0000  0.0193   0.0372   0.0471    0.0619   0.0000   441.2169      -1.93498       18.5276       1.60180      -1.80700      -1.97210      0.735893       1.05075       1.05644       1.21458       1.26083       1.23422
  38  10 2806.0169    3.1847  0.9463 12.7237  0.0000  0.0172   0.0499   0.0443    0.0655   0.0000   442.3168     0.0882611       19.3223      0.408700      -3.71828      -2.39022      0.667155      0.959575       1.03071       1.11479       1.16963       1.15616
  38  11 2975.8595    3.9123  0.9264 13.2062  0.0000  0.0173   0.0614   0.0425    0.0666   0.0000   438.7533     -0.652991       18.8852      0.593848      -3.33435      -2.64734      0.693367      0.968561       1.06092       1.17013       1.19925       1.24707
  38  12 3142.2804    4.1750  1.1013 13.4232  0.0000  0.0199   0.0627   0.0489    0.0713   0.0000   440.2460      0.678851       20.1664      0.614657      -4.91757      -1.95622      0.777303       1.08455       1.17544       1.24771       1.31338       1.31594
  38  13 3305.6237    3.6325  1.5453 13.2754 -0.0002  0.0246   0.0485   0.0624    0.0551   0.0000   441.5367     -0.794157       15.0675      0.399320     -0.494498      -2.20065      0.949603       1.38148       1.48199       1.62776       1.67497       1.66933
  38  14 3466.6553    2.8560  2.4831 12.7441  0.0001  0.0315   0.0315   0.0853    0.0413   0.0000   442.8555      0.283173       9.58736      -2.73099       4.97643      -6.60256       1.25534       1.73075       1.94309       2.05134       2.09910       2.06974
  38  15 3625.6079    2.2148  4.0339 12.0600  0.0000  0.0415   0.0201   0.1127    0.0339   0.0000   439.2453      -2.89575       12.6082      0.846826       1.50984      -5.52287       1.63227       2.26149       2.54521       2.69966       2.84976       2.77244
  38  16 3783.2975    1.7445  5.4018 11.7340  0.0000  0.0531   0.0159   0.1499    0.0302   0.0000   434.2473       2.68429       19.1281      -4.25665      -5.90487      -3.10559       2.10598       2.87358       3.28286       3.46747       3.61375       3.65156
  38  17 3939.5193    1.3337  7.4472 11.5024 -0.0001  0.0737   0.0139   0.2185    0.0278   0.0000   431.4328      -1.44993       24.8907       6.48708      -7.05778       2.86603       2.91530       3.91761       4.50936       4.70557       4.92943       4.88181
  38  18 4095.0399    1.0590  9.3858 11.4244  0.0000  0.1027   0.0156   0.3287    0.0285   0.0000   449.0516       4.98712       12.4860      -9.22464     -0.361939      -21.0161       3.99525       5.41992       6.20735       6.56412       6.83101       6.71308
  38  19 4249.3731    0.7148  9.4295 11.3719  0.0196  0.1403   0.0260   0.6513    0.0393   0.0000   426.8771       6.68727       35.1308      -2.96020      -30.1150       8.44419       5.37729       7.28761       8.30377       8.92866       8.99982       8.94869
  39   2 1275.7137    0.0878  0.1055  9.8072  0.0000  0.0150   0.0073   0.0288    0.0200   0.0000   442.5864     -0.380561       21.7638     -0.266911      -2.94595     -0.384734      0.602362      0.854015      0.957204       1.00532      0.977856      0.965751
  39   3 1516.0337    0.1695  0.1399  9.8152  0.0000  0.0090   0.0079   0.0220    0.0214   0.0000   441.2226     0.0833022       20.1091      0.710886      -2.85774     0.0505708      0.355104      0.513876      0.553844      0.618123      0.618428      0.595507
  39   4 1728.2535    0.3395  0.3232  9.8843  0.0000  0.0115   0.0092   0.0253    0.0272   0.0000   440.8977     -0.657725       21.7491     -0.813347      -3.41027      -1.24525      0.461264      0.620043      0.683752      0.773118      0.762272      0.799779
  39   5 1925.1740    0.5750  0.5506 10.0137  0.0000  0.0136   0.0118   0.0341    0.0386   0.0000   441.5582      0.665816       21.9191     -0.831411      -3.42275      -1.08181      0.532767      0.710640      0.797946      0.870087      0.918952      0.889115
  39   6 2116.5544    0.8595  0.7915 10.3877 -0.0000  0.0163   0.0149   0.0415    0.0516   0.0000   440.3113      -1.50769       20.1740       1.16109      -4.26465      -1.70448      0.628539      0.896726      0.939412       1.08488       1.10962       1.11043
  39   7 2301.2282    1.2623  0.9768 11.0344  0.0000  0.0182   0.0201   0.0473    0.0609   0.0000   440.5403      -1.36046       19.9096      -1.69490      -1.39548      0.168289      0.730568       1.00480       1.10801       1.21839       1.26882       1.22226
  39   8 2479.0347    1.7999  1.1116 11.7542  0.0000  0.0199   0.0273   0.0502    0.0643   0.0000   440.5932      -1.67775       20.1679     -0.554451      -5.98853      0.992081      0.796673       1.07742       1.21436       1.31547       1.40556       1.40660
  39   9 2653.8273    2.4204  1.0866 12.3314  0.0000  0.0193   0.0368   0.0496    0.0654   0.0000   442.5121      0.520490       18.6567      -1.20019      -1.61876      -1.64437      0.760347       1.06559       1.14461       1.24258       1.32056       1.31397
  39  10 2827.2172    3.2699  1.0121 13.0099  0.0000  0.0181   0.0509   0.0477    0.0630   0.0000   439.8624       1.01649       19.2662      -1.81205      -1.77997      -2.47182      0.720498       1.01096       1.06386       1.16400       1.17791       1.19498
  39  11 2998.0956    3.9525  1.0080 13.3881  0.0000  0.0185   0.0612   0.0459    0.0627   0.0000   441.3307      -1.86255       19.9499     -0.365409      -1.95828      0.969127      0.701872      0.988919       1.03781       1.12559       1.19923       1.19188
  39  12 3165.6298    4.2170  1.1668 13.5172  0.0000  0.0201   0.0625   0.0508    0.0685   0.0000   441.6542       1.22851       17.3786      -1.24104      -1.23289      -4.50378      0.774527       1.07412       1.15247       1.28399       1.31871       1.29049
  39  13 3330.3051    3.4861  1.6222 13.3511  0.0000  0.0249   0.0460   0.0676    0.0488   0.0000   439.5646     0.0717752       15.4394     -0.735309       1.25973      -2.05459      0.967365       1.37942       1.51255       1.63102       1.71899       1.70355
  39  14 3492.5340    2.6600  2.8449 12.5846  0.0000  0.0336   0.0270   0.0930    0.0371   0.0000   442.9403      -1.66357       7.15158      -2.65732       6.78406      -5.61419       1.25852       1.78341       1.99044       2.12312       2.13675       2.14724
  39  15 3652.5604    2.0990  4.3566 12.0404  0.0000  0.0431   0.0184   0.1218    0.0305   0.0000   440.7167       1.99012       20.7982     -0.544305      -2.70279      -3.24151       1.64732       2.27587       2.57247       2.72084       2.82967       2.80540
  39  16 3810.9765    1.6844  6.1627 11.6153  0.0000  0.0564   0.0145   0.1620    0.0291   0.0000   443.2056       4.56843       14.5324      -7.25558      -4.18914       2.60158       2.15621       2.97182       3.32829       3.58726       3.64175       3.64781
  39  17 3968.1461    1.3073  7.9951 11.4726  0.0000  0.0773   0.0135   0.2304    0.0273   0.0000   442.0802      -4.12383       19.4468       1.02082      0.295966     -0.613268       2.95713       4.02288       4.53758       4.84196       5.00714       5.00996
  39  18 4124.2984    0.8813  8.5633 11.5314  0.0000  0.1098   0.0180   0.3842    0.0311   0.0000   434.6420      0.593118       10.0731      -2.71445      -20.3152       3.98455       4.16165       5.63108       6.45965       6.80299       6.94418       6.83839
  39  19 4279.7758    0.5971  8.6487 11.5112 -0.0606  0.1557   0.0332   0.8881    0.0432   0.0000   438.4224       7.00877       15.1709      -1.86554      -15.9162      -10.5915       5.77667       7.72096       9.16177       9.52187       9.77667       9.61220
  40   2 1288.7248    0.0973  0.0460  9.7606  0.0000  0.0109   0.0099   0.0157    0.0193   0.0000   441.0522      0.301382       21.2462    0.00479886      -3.35843     -0.688843      0.400293      0.576725      0.610754      0.702343      0.725453      0.615939
  40   3 1530.3098    0.1952  0.1593  9.7210  0.0000  0.0079   0.0078   0.0198    0.0215   0.0000   441.3757      0.598017       21.1933     -0.140345      -2.16382      0.323391      0.334392      0.438406      0.485612      0.486722      0.497576      0.552632
  40   4 1743.2597    0.3595  0.3372  9.7981  0.0000  0.0109   0.0095   0.0285    0.0285   0.0000   441.6019      -1.99148       21.4128      0.989121      -2.17675      0.498059      0.486480      0.660069      0.729062      0.782447      0.863853      0.824735
  40   5 1941.4093    0.5969  0.5737 10.0120  0.0000  0.0149   0.0118   0.0330    0.0400   0.0000   442.1596      -1.02666       20.0167      0.927945      -1.87697     -0.790034      0.546595      0.743431      0.820586      0.891912      0.884955      0.888872
  40   6 2133.9621    0.8760  0.7554 10.4619  0.0000  0.0158   0.0153   0.0394    0.0492   0.0000   440.7797     -0.904169       22.0738      0.703236      -2.53431     -0.342342      0.610924      0.803486      0.930931      0.998854       1.04232       1.05064
  40   7 2319.3025    1.3130  0.9615 11.1250  0.0000  0.0178   0.0209   0.0467    0.0579   0.0000   441.6892      -1.38509       20.3269      0.678819      -2.68450      -1.32498      0.674357      0.935193      0.996667       1.09480       1.13967       1.09998
  40   8 2497.8952    1.8752  1.1044 11.6554  0.0000  0.0190   0.0276   0.0503    0.0647   0.0000   442.0253      -1.55524       21.6325      -1.16650      -2.49326      0.687882      0.727801       1.01253       1.09946       1.22583       1.26395       1.27912
  40   9 2673.7750    2.5589  1.1375 12.2427  0.0000  0.0193   0.0374   0.0527    0.0680   0.0000   441.4296      0.272699       21.0942      -1.54266      -2.71279     -0.268843      0.685850      0.998512       1.06526       1.15034       1.18194       1.15293
  40  10 2848.1918    3.4726  0.9501 12.9110  0.0000  0.0166   0.0536   0.0433    0.0637   0.0000   440.2460      0.481993       18.8776      -1.09443     -0.942271      -2.51536      0.659432      0.890363      0.991550       1.03050       1.08910       1.08683
  40  11 3020.0067    4.0442  0.9787 13.5703  0.0000  0.0178   0.0629   0.0469    0.0559   0.0000   441.5854      0.723822       19.4460     0.0809063      -1.37614     0.0773154      0.665335      0.935462       1.00780       1.09347       1.13386       1.11840
  40  12 3188.6254    4.0226  1.2013 13.6654  0.0000  0.0214   0.0604   0.0541    0.0622   0.0000   438.4075       1.15114       20.0192       1.24471      -3.64685      -4.50205      0.806096       1.16346       1.23155       1.35082       1.37505       1.33814
  40  13 3354.5826    3.3771  1.7204 13.2053  0.0000  0.0256   0.0429   0.0666    0.0495   0.0000   440.4482       1.07493       13.7681      -2.07151       2.59105      -1.63562      0.975713       1.35764       1.47182       1.60806       1.63907       1.70494
  40  14 3518.0631    2.6246  2.7272 12.6537  0.0000  0.0345   0.0277   0.0884    0.0370   0.0000   445.4342      0.129490       5.79343      -2.33703       9.98721      -1.91743       1.24124       1.75146       1.91904       2.11032       2.18294       2.16782
  40  15 3679.2677    1.9844  4.4676 12.0108  0.0000  0.0454   0.0179   0.1236    0.0289   0.0000   439.2726       6.05861       18.6052     -0.211636     0.0697937      -2.38562       1.71273       2.37090       2.63026       2.86846       2.94765       2.97903
  40  16 3838.6803    1.5949  6.5196 11.5687  0.0000  0.0596   0.0143   0.1726    0.0285   0.0000   438.4076     -0.209038       20.2172      -4.49322      -12.7916       3.63420       2.27214       3.06809       3.49371       3.71280       3.85955       3.83937
  40  17 3996.4867    1.2369  8.2942 11.4172 -0.0005  0.0823   0.0137   0.2473    0.0278   0.0000   435.3186      -1.63193       19.3934      -6.50611      -1.96108       9.82071       3.02916       4.16172       4.68747       5.08051       5.13905       5.17695
  40  18 4153.3325    0.8875  9.4309 11.4448  0.0010  0.1178   0.0197   0.4354    0.0337   0.0000   426.3536       24.5453       22.8904       6.49691      -1.92265      -1.01594       4.28512       5.92696       6.66932       7.23122       7.25663       7.30512
  41   2 1301.5692    0.0862  0.0537  9.8003  0.0000  0.0129   0.0074   0.0138    0.0189   0.0000   441.2476      0.574003       22.0953     -0.614700      -1.97261     -0.158951      0.443167      0.541739      0.752453      0.762471      0.683950      0.753699
  41   3 1544.3634    0.2070  0.1775  9.7582  0.0000  0.0100   0.0077   0.0199    0.0220   0.0000   441.4864     -0.828952       21.1926      0.497332      -3.23463     -0.328452      0.495152      0.701480      0.720681      0.807038      0.824910      0.750775
  41   4 1758.0207    0.3679  0.4048  9.8347  0.0000  0.0118   0.0090   0.0327    0.0291   0.0000   441.6035       1.70040       21.6277      -1.10227      -3.44628    -0.0635206      0.459848      0.609089      0.673555      0.781834      0.788797      0.822938
  41   5 1957.4549    0.6302  0.5519 10.0710  0.0000  0.0130   0.0125   0.0329    0.0399   0.0000   443.0278      -2.70839       21.1558    -0.0812310      -4.73431       1.34931      0.514128      0.683278      0.724325      0.811792      0.841867      0.842535
  41   6 2151.1086    0.9331  0.7395 10.5538  0.0000  0.0151   0.0161   0.0377    0.0483   0.0000   441.5413     0.0487398       20.2914       1.18885     -0.420223       1.18096      0.575437      0.801147      0.872083      0.918809       1.01109       1.00211
  41   7 2337.1451    1.3351  1.0390 11.2608  0.0000  0.0190   0.0207   0.0488    0.0564   0.0000   441.5592       1.24924       21.6819     -0.241216      -3.26899     -0.259219      0.698809      0.946234       1.01402       1.14346       1.15983       1.16039
  41   8 2516.5535    1.9179  1.1074 11.8856 -0.0000  0.0189   0.0288   0.0514    0.0630   0.0000   440.4101      0.508209       22.2361      0.686812     0.0927864     -0.267835      0.729211      0.958528       1.09297       1.17832       1.19648       1.17701
  41   9 2693.4578    2.6449  1.1267 12.2653 -0.0000  0.0185   0.0380   0.0482    0.0732   0.0000   442.6584      0.638380       20.0210      -2.45328      -2.35683     -0.863080      0.716691      0.993263       1.06531       1.19051       1.23695       1.25683
  41  10 2868.8679    3.4084  0.9591 13.0999 -0.0000  0.0173   0.0528   0.0448    0.0594   0.0000   440.6297      0.809145       21.3827     -0.911686      -3.18153      -1.59798      0.622788      0.872869      0.963107       1.01903       1.07519       1.06594
  41  11 3041.6013    4.2307  1.0459 13.2306  0.0000  0.0173   0.0615   0.0452    0.0709   0.0000   442.2871       1.10775       21.5137     -0.985613      -3.68673      -1.93118      0.663435      0.890428      0.975376       1.03853       1.14716       1.12993
  41  12 3211.3027    4.0246  1.3542 13.5534  0.0002  0.0220   0.0556   0.0565    0.0576   0.0000   441.4110      -1.36348       20.8857     -0.533647      -3.97924      -2.58518      0.781704       1.09971       1.14272       1.30821       1.28010       1.29399
  41  13 3378.4605    3.3430  1.9743 12.9396 -0.0000  0.0255   0.0381   0.0709    0.0486   0.0000   440.7983      -1.07703       16.7456     -0.784983      0.741911      -3.55138      0.973955       1.30280       1.45677       1.56281       1.60036       1.60957
  41  14 3543.1432    2.4723  3.1706 12.5132  0.0000  0.0351   0.0241   0.0983    0.0333   0.0000   442.5587      0.533009       16.7898     -0.565257      -2.79279      -6.55953       1.30917       1.77012       1.98672       2.11791       2.24455       2.21885
  41  15 3705.5809    1.9497  4.7832 11.9682  0.0000  0.0462   0.0169   0.1310    0.0276   0.0000   445.0121       6.18072       12.6120      -3.25320      0.213753      -3.97575       1.70050       2.36423       2.65931       2.79611       2.93639       2.92522
  41  16 3865.7386    1.5161  6.8489 11.6216  0.0000  0.0636   0.0142   0.1846    0.0276   0.0000   436.5839       1.31864       14.4869      -3.56291      -8.14806      -6.49532       2.33671       3.19942       3.64849       3.92200       4.02244       4.08570
  41  17 4024.5979    1.1800  8.9051 11.4469  0.0000  0.0892   0.0143   0.2767    0.0290   0.0000   431.1729      -2.72187       29.7232     -0.717713      -5.04202      -6.66068       3.27043       4.39132       5.03596       5.36435       5.46254       5.48136
  41  18 4182.1651    0.8911 10.1163 11.4199  0.0001  0.1269   0.0172   0.4257    0.0305   0.0000   427.9870      -9.34944       18.6627       6.13537      -8.78864      -11.2279       4.39578       6.18587       6.92707       7.48311       7.59736       7.62801
  42   2 1314.2266    0.1112  0.1006  9.7584  0.0000  0.0110   0.0076   0.0267    0.0193   0.0000   441.4762     -0.289070       23.0489      0.749365      -4.38693     -0.612941      0.427688      0.468951      0.657095      0.621475      0.721135      0.721643
  42   3 1558.1866    0.2144  0.1559  9.7462  0.0000  0.0077   0.0087   0.0210    0.0212   0.0000   441.7421     -0.759393       20.6916     -0.125213      -3.54072      0.185018      0.320438      0.385739      0.496522      0.516106      0.487563      0.497511
  42   4 1772.6021    0.4088  0.3593  9.8441  0.0000  0.0111   0.0099   0.0255    0.0292   0.0000   441.5947     -0.429980       21.7952       1.03042      -3.26347     -0.523041      0.407688      0.561912      0.637620      0.733081      0.720571      0.721871
  42   5 1973.3265    0.6493  0.5588 10.0756  0.0000  0.0132   0.0124   0.0318    0.0391   0.0000   441.8128   -0.00514393       21.2569     -0.922478      -1.94453     -0.477280      0.472907      0.645485      0.754448      0.788532      0.794633      0.833438
  42   6 2168.0959    0.9524  0.8186 10.5923  0.0000  0.0164   0.0157   0.0393    0.0495   0.0000   440.1889      0.654073       19.6273      0.193133      -4.74421     -0.487563      0.618647      0.877368      0.952193       1.06438       1.14375       1.11312
  42   7 2354.7641    1.4108  1.1079 11.1610  0.0000  0.0193   0.0205   0.0492    0.0615   0.0000   441.7762       1.03536       21.1757      -1.88414     -0.365463     -0.536850      0.673940      0.931146       1.02354       1.12492       1.12765       1.14310
  42   8 2535.0279    2.0294  1.1732 11.8103  0.0000  0.0200   0.0286   0.0494    0.0684   0.0000   440.9702     -0.270660       21.3575     0.0653364     -0.476553      -3.32066      0.713788      0.977613       1.07799       1.16424       1.22671       1.22860
  42   9 2713.0108    2.7243  1.0137 12.5019  0.0000  0.0180   0.0402   0.0444    0.0625   0.0000   441.2750     -0.790748       19.4497       1.56941      -1.76606       2.20802      0.632742      0.884802      0.954087       1.04677       1.09650       1.04359
  42  10 2889.3550    3.5955  0.9650 12.9775  0.0000  0.0167   0.0533   0.0428    0.0636   0.0000   441.7183      0.405932       21.1020     -0.154333      -3.87911      0.255978      0.607365      0.877042      0.919285       1.04006       1.06348       1.05526
  42  11 3062.9015    4.3193  0.9787 13.5134  0.0000  0.0172   0.0651   0.0435    0.0629   0.0000   441.8816       1.13747       20.3159     -0.602986      -2.79633      0.345381      0.623054      0.873582      0.933003       1.01979       1.07025       1.04289
  42  12 3233.6439    3.8928  1.3836 13.3988  0.0000  0.0217   0.0522   0.0566    0.0576   0.0000   441.0759      0.261138       19.9283      -2.04660      -1.13315      -2.91224      0.792772       1.11934       1.17711       1.32447       1.39281       1.39961
  42  13 3401.9644    3.1801  2.1253 12.8504  0.0000  0.0266   0.0348   0.0737    0.0441   0.0000   442.6491    -0.0563718       13.7309      -2.70279       6.14802      -2.53322      0.967505       1.29119       1.48988       1.56515       1.69485       1.68449
  42  14 3567.9944    2.4573  3.6570 12.2729  0.0000  0.0363   0.0214   0.1029    0.0317   0.0000   441.0607     -0.449916       18.3167      -1.09902      -4.69974      -1.70398       1.34043       1.82872       2.06547       2.18628       2.29877       2.32267
  42  15 3731.4899    1.8873  5.2322 11.8509 -0.0000  0.0488   0.0156   0.1371    0.0265   0.0000   438.1609       1.39578       19.5358      -3.01075      -1.25285      -3.83341       1.75445       2.41894       2.70544       2.93264       3.01170       3.05083
  42  16 3892.7035    1.4502  7.3589 11.5909  0.0000  0.0686   0.0139   0.2000    0.0269   0.0000   439.8729       3.07959       23.4285      -4.14131      -3.34470       3.79013       2.41486       3.28637       3.77679       4.04077       4.15544       4.13729
  42  17 4052.4734    1.1310  8.9453 11.4676 -0.0001  0.0934   0.0146   0.2854    0.0284   0.0000   434.4919       2.11598       13.1494       1.23855      -17.0987       1.86626       3.26137       4.49677       5.11622       5.41655       5.57847       5.57367
  42  18 4210.8034    0.7988  9.7908 11.4410 -0.0000  0.1338   0.0182   0.4690    0.0297   0.0000   433.9407       12.2426       34.4280      -2.20456      -2.40320      -2.79184       4.56008       6.34598       7.25564       7.71540       7.92339       7.91465
  43   3 1571.8264    0.2191  0.2173  9.7334  0.0000  0.0095   0.0074   0.0235    0.0220   0.0000   442.1157      -1.53604       21.1959      0.110858      -3.38099     -0.691254      0.359342      0.487863      0.533172      0.575463      0.636179      0.606321
  43   4 1787.0179    0.4109  0.3887  9.8618  0.0001  0.0114   0.0096   0.0275    0.0297   0.0000   441.4608     -0.480365       22.9521     -0.496520      -2.20124     0.0962009      0.441845      0.589113      0.643940      0.719598      0.740502      0.764542
  43   5 1989.0537    0.6633  0.6481 10.1259  0.0000  0.0141   0.0122   0.0365    0.0405   0.0000   441.4417     -0.463260       21.0859     -0.640355      -2.63320      0.120432      0.530380      0.700557      0.810485      0.910300      0.958667      0.968858
  43   6 2184.8639    1.0045  0.8960 10.6104  0.0000  0.0170   0.0158   0.0435    0.0540   0.0000   441.1912     -0.515804       19.7554    -0.0197079     -0.699482    -0.0193822      0.585932      0.816079      0.914426      0.966999       1.02547       1.06544
  43   7 2372.2186    1.4306  0.9982 11.5632 -0.0003  0.0180   0.0223   0.0480    0.0518   0.0000   441.4275      -1.94187       19.1793      -1.51098      -2.84963      -2.30661      0.662583      0.880998      0.995162       1.05960       1.11773       1.10461
  43   8 2553.2663    2.1147  1.1108 11.9616  0.0004  0.0188   0.0305   0.0484    0.0635   0.0000   441.6423       2.09956       21.5140      -1.83719     -0.829935      -1.35450      0.670520      0.963009       1.03811       1.12747       1.17517       1.18173
  43   9 2732.3402    2.8773  1.1217 12.3828  0.0000  0.0179   0.0404   0.0476    0.0713   0.0000   441.8898      0.447326       21.2621     -0.370616      -2.02389      -2.40999      0.649777      0.901489      0.946410       1.06369       1.09008       1.13730
  43  10 2909.6075    3.7582  0.9343 13.1001  0.0000  0.0161   0.0564   0.0419    0.0608   0.0000   441.0915      0.142158       20.7669      0.282763      -1.44544      -1.30126      0.567038      0.809063      0.865765      0.948819      0.964888      0.980172
  43  11 3083.9379    4.1851  1.0719 13.4957  0.0000  0.0182   0.0597   0.0461    0.0613   0.0000   441.2618    -0.0981347       20.1715      -1.00234      -2.09040      -2.25587      0.645164      0.895824       1.00018       1.10325       1.17149       1.16225
  43  12 3255.5961    3.9073  1.4186 13.4253  0.0000  0.0215   0.0508   0.0573    0.0521   0.0000   440.0828     0.0247598       21.7190       1.50671      -2.64410      -2.40912      0.766468       1.08637       1.19458       1.27143       1.32261       1.33256
  43  13 3425.0508    3.1114  2.0896 13.0090 -0.0000  0.0266   0.0353   0.0753    0.0420   0.0000   441.2446       3.15330       16.9068       2.32844      0.456836      -3.42657      0.948335       1.30052       1.44656       1.54457       1.68350       1.63731
  43  14 3592.2836    2.3524  3.9855 12.1690 -0.0000  0.0394   0.0197   0.1059    0.0306   0.0000   444.4279      -1.41386       17.3193     -0.122967     -0.268270      -1.39178       1.37696       1.89764       2.16627       2.30248       2.44539       2.43941
  43  15 3757.0282    1.8367  5.6559 11.7524  0.0000  0.0515   0.0147   0.1431    0.0263   0.0000   439.4649      -1.50883       19.5549      -1.85349     -0.452972      0.691167       1.78045       2.45445       2.80016       3.00297       3.08577       3.11028
  43  16 3919.3494    1.4026  7.5079 11.5620  0.0000  0.0711   0.0139   0.2038    0.0272   0.0000   440.2884       3.55753       23.2580      -1.41850       4.91974      -18.1982       2.47794       3.36786       3.86747       4.13795       4.33075       4.33620
  43  17 4079.8196    1.0238  8.6187 11.5557  0.0003  0.0987   0.0168   0.3209    0.0299   0.0000   434.1542       4.61750       13.4395       11.8786      -17.4652      -10.2443       3.36837       4.64672       5.34800       5.57886       5.82988       5.76067
  43  18 4239.8256    0.7168  9.6287 11.4850  0.0316  0.1497   0.0346   0.8352    0.0476   0.0000   441.1533      -7.63898       34.2863      0.692435      -10.8047      -20.0868       4.96470       6.80342       7.94963       8.28268       8.48328       8.53249
  44   2 1339.1043    0.0858  0.0680  9.7490  0.0000  0.0104   0.0072   0.0170    0.0186   0.0000   441.9895     -0.695022       21.7153     -0.405401      -3.45023      0.430063      0.402907      0.498896      0.513305      0.612499      0.576273      0.577046
  44   3 1585.1838    0.2407  0.2300  9.7481  0.0000  0.0095   0.0076   0.0226    0.0223   0.0000   441.3113     0.0157423       21.0443     -0.222579      -4.22889     -0.196005      0.341128      0.451561      0.514687      0.542621      0.571211      0.584584
  44   4 1801.2261    0.4281  0.4038  9.9344  0.0000  0.0119   0.0097   0.0275    0.0294   0.0000   441.6649      0.608722       21.2583      0.341195      -3.20924     -0.810692      0.453925      0.644450      0.698461      0.762098      0.781010      0.776341
  44   5 2004.5892    0.6791  0.6806 10.1177  0.0000  0.0145   0.0120   0.0368    0.0422   0.0000   440.2955     -0.419077       21.7029     -0.208620      -2.77115      0.348584      0.491027      0.673697      0.754759      0.832924      0.865768      0.857271
  44   6 2201.3603    1.0549  0.9787 10.4825  0.0001  0.0173   0.0155   0.0440    0.0602   0.0000   441.0137      0.812631       20.4058     -0.815019      -1.64908      0.774545      0.598461      0.831840      0.909396      0.986606       1.02611       1.03416
  44   7 2389.4513    1.5425  1.1354 11.1011  0.0000  0.0185   0.0216   0.0473    0.0715   0.0000   440.9533     -0.172029       22.7434      0.486778      -2.73753     -0.642559      0.649961      0.906464      0.965803       1.06921       1.14007       1.09101
  44   8 2571.4377    2.1768  1.1288 12.0861  0.0000  0.0181   0.0310   0.0498    0.0607   0.0000   441.0351      0.506040       21.9103      -1.24832      -1.56596      0.784386      0.635452      0.877147      0.963021       1.05959       1.11195       1.08025
  44   9 2751.5157    2.9428  1.0799 12.4937  0.0000  0.0175   0.0410   0.0452    0.0679   0.0000   441.0142      0.484800       19.0602     -0.639577      -3.08150      0.367141      0.616097      0.868100      0.937416       1.05040       1.11648       1.15239
  44  10 2929.5904    3.8431  1.0690 12.9362  0.0000  0.0171   0.0533   0.0439    0.0731   0.0000   440.3956     -0.783807       20.8736     -0.450910      -3.96979     -0.146483      0.602083      0.825428      0.881133       1.01283       1.04957       1.04996
  44  11 3104.7448    4.2326  1.1407 13.4844  0.0000  0.0184   0.0593   0.0484    0.0652   0.0000   442.0086       1.53701       21.1938     0.0504011      -1.62092      -2.54303      0.673589      0.930583       1.00491       1.09340       1.14675       1.15310
  44  12 3277.3478    3.8798  1.5337 13.2968  0.0000  0.0216   0.0482   0.0590    0.0537   0.0000   440.6953     -0.211774       20.8064      -2.38488      0.123232     0.0943357      0.795012       1.06428       1.18060       1.27690       1.32108       1.32513
  44  13 3447.8550    3.0255  2.4082 12.7902  0.0000  0.0287   0.0307   0.0773    0.0397   0.0000   442.3276       1.55449       13.2847      -2.41413       2.96000      -1.34429      0.952460       1.34033       1.50402       1.57908       1.62925       1.64069
  44  14 3616.3371    2.2800  4.2046 12.1008  0.0000  0.0400   0.0188   0.1099    0.0303   0.0000   439.7009      -2.95027       20.1654       2.46043      -4.54385      -3.97406       1.36781       1.86593       2.12159       2.24693       2.45071       2.43534
  44  15 3782.2265    1.7491  5.6336 11.8954  0.0000  0.0536   0.0151   0.1502    0.0254   0.0000   443.3263       5.49579       21.6700      -1.19822      -6.26760       2.10818       1.80261       2.48692       2.83531       3.02452       3.19802       3.18972
  44  16 3945.5724    1.3358  7.7079 11.6350 -0.0004  0.0755   0.0143   0.2221    0.0266   0.0000   436.3634      -4.70472       28.5573       4.69489      -7.16674      -14.7278       2.52366       3.54988       3.96239       4.33039       4.41106       4.44511
  44  17 4107.0089    0.9682  8.9597 11.5803  0.0062  0.1069   0.0198   0.3766    0.0343   0.0000   445.3119       5.97846       17.3495     -0.434452      -15.9856       6.27193       3.58393       4.85813       5.67027       5.99078       6.28117       6.24868
  45   2 1351.2628    0.1147  0.1172  9.7070  0.0000  0.0106   0.0066   0.0261    0.0190   0.0000   441.9120      0.311107       20.9285     0.0274668      -3.23229      0.374233      0.327153      0.455576      0.523012      0.599992      0.649966      0.671360
  45   3 1598.4214    0.2571  0.2151  9.7187  0.0000  0.0087   0.0080   0.0207    0.0224   0.0000   442.0258      0.255518       21.4366      0.131242      -3.30670     -0.197704      0.311782      0.380076      0.480518      0.529787      0.500261      0.538242
  45   4 1815.3246    0.4610  0.4094  9.8709 -0.0003  0.0110   0.0101   0.0270    0.0304   0.0000   441.3941      -1.01898       20.3620     -0.329926      -3.30320     -0.602350      0.383367      0.523016      0.573153      0.593482      0.679308      0.644919
  45   5 2019.9937    0.7233  0.6541 10.1918  0.0000  0.0141   0.0127   0.0340    0.0425   0.0000   442.4002      0.960244       20.2463     -0.383945      -3.42305       1.13393      0.470859      0.644430      0.728513      0.769510      0.807600      0.820994
  45   6 2217.7471    1.0532  0.9072 10.7625 -0.0000  0.0170   0.0163   0.0419    0.0524   0.0000   441.7738     -0.376462       22.6076       1.09799      -3.29634     -0.226953      0.568110      0.771121      0.876736      0.949246      0.994368      0.992257
  45   7 2406.4386    1.5730  1.2115 11.3649 -0.0023  0.0198   0.0216   0.0528    0.0583   0.0000   441.8638       1.38641       19.5875      -1.55154      -4.35784       1.82135      0.648366      0.913436       1.00908       1.10239       1.15310       1.12328
  45   8 2589.3818    2.2382  1.1425 11.9719  0.0000  0.0180   0.0308   0.0484    0.0642   0.0000   441.8598     -0.444718       21.3797      -1.53073      -2.45512     0.0501890      0.641425      0.888169      0.966780       1.07320       1.17278       1.15094
  45   9 2770.4790    3.0622  1.0191 12.7700 -0.0000  0.0166   0.0442   0.0445    0.0590   0.0000   441.1763       1.51496       20.9301     -0.407408      -2.02441     -0.605824      0.574681      0.766745      0.845045      0.922342      0.964401      0.959490
  45  10 2949.4285    3.9446  1.0418 13.0028  0.0000  0.0166   0.0543   0.0418    0.0670   0.0000   442.3284      0.467340       19.9694       1.11117      -3.47301      -1.41604      0.573109      0.797830      0.861789      0.980445       1.00291       1.00199
  45  11 3125.2694    4.1354  1.2180 13.4347  0.0000  0.0194   0.0563   0.0511    0.0670   0.0000   440.6884       1.14542       19.0518      -1.66021      -1.97545      -2.00735      0.643127      0.909419       1.00467       1.08603       1.13786       1.13044
  45  12 3298.8014    3.7555  1.5836 13.2739 -0.0000  0.0222   0.0460   0.0617    0.0511   0.0000   441.3574      0.623814       18.2038      0.240474      -3.02778      -2.60574      0.738005       1.03192       1.11368       1.22831       1.28223       1.27611
  45  13 3470.4160    2.8722  2.5832 12.8034  0.0000  0.0303   0.0290   0.0833    0.0363   0.0000   443.2038     -0.702521       11.3716      0.644325       6.98659       1.01942      0.975472       1.38518       1.53693       1.69153       1.69511       1.74604
  45  14 3639.8611    2.2096  4.5496 12.0638  0.0000  0.0421   0.0176   0.1164    0.0280   0.0000   442.6811       3.28506       14.9140      -1.80710     -0.459093      -1.72013       1.39967       1.95466       2.19683       2.36149       2.46553       2.49736
  45  15 3806.9843    1.7236  6.3562 11.7434  0.0002  0.0583   0.0145   0.1620    0.0262   0.0000   446.7201     -0.172067       17.5549     -0.203272      -5.65222      -3.96107       1.89653       2.64272       3.02505       3.19513       3.37153       3.35858
  45  16 3971.4166    1.2630  7.8807 11.6239 -0.0008  0.0807   0.0146   0.2435    0.0274   0.0000   439.8536       4.88593       20.6916     0.0518445       1.15030     0.0929730       2.58701       3.62789       4.12464       4.41332       4.48830       4.51902
  45  17 4133.7248    0.9616  9.7299 11.5316  0.0084  0.1151   0.0183   0.3936    0.0330   0.0000   434.9804       11.1367       17.3715      -14.2955      -1.37494       3.07997       3.68337       5.17819       5.86533       6.22696       6.49418       6.55290
  46   2 1363.3285    0.1237  0.1085  9.7245  0.0000  0.0089   0.0068   0.0206    0.0188   0.0000   442.1195     -0.476790       22.3461      0.604048      -3.30246     -0.809359      0.338469      0.498856      0.553086      0.601244      0.639066      0.668091
  46   3 1611.4465    0.2562  0.2314  9.7253  0.0000  0.0091   0.0077   0.0211    0.0221   0.0000   442.0249    -0.0587414       21.7042      0.890189      -3.77029      0.152629      0.337660      0.411689      0.459159      0.471653      0.564012      0.522496
  46   4 1829.2007    0.4430  0.4892  9.8494  0.0000  0.0127   0.0091   0.0311    0.0316   0.0000   442.7833     -0.429799       22.0243   -0.00547920      -4.95494      -1.27157      0.441584      0.593606      0.647509      0.684620      0.804233      0.779114
  46   5 2035.2388    0.7221  0.6996 10.1757  0.0000  0.0141   0.0123   0.0371    0.0429   0.0000   441.2525      0.320029       21.3206     0.0777002      -4.18819       1.41649      0.467172      0.613920      0.749035      0.771495      0.815858      0.830761
  46   6 2233.9412    1.1064  0.9800 10.6817  0.0000  0.0171   0.0163   0.0438    0.0580   0.0000   441.7890     -0.499869       21.2480      -1.05049      -1.93450       1.07950      0.558182      0.796673      0.845455      0.943182      0.952709      0.955670
  46   7 2423.2652    1.6099  1.2706 11.2994 -0.0073  0.0203   0.0210   0.0510    0.0589   0.0000   440.9597      -1.64602       20.7501    -0.0468567      -2.84187      0.504508      0.669538      0.924257       1.03713       1.10888       1.17088       1.16798
  46   8 2607.2428    2.3037  1.0436 12.2845  0.0012  0.0177   0.0330   0.0441    0.0564   0.0000   441.8553      0.474544       21.6095     -0.889081      -3.04309       1.32447      0.599406      0.818108      0.889395      0.980125       1.01715       1.02290
  46   9 2789.3255    3.1731  1.0687 12.7442 -0.0000  0.0172   0.0442   0.0441    0.0616   0.0000   441.5985      0.333217       20.2247     -0.752948      -2.35924     -0.775516      0.569754      0.800500      0.874456      0.953967      0.998836       1.00336
  46  10 2969.0389    3.9713  0.9735 13.4211  0.0000  0.0166   0.0583   0.0418    0.0564   0.0000   442.6137     -0.954555       21.1798      0.364289      -1.47138     -0.526271      0.543472      0.777300      0.828266      0.935926      0.923714      0.971034
  46  11 3145.6060    4.3017  1.1589 13.5448  0.0000  0.0184   0.0586   0.0474    0.0634   0.0000   440.9028      0.579092       22.8362      -2.14335      -2.97778      -3.86075      0.647504      0.870004       1.00552       1.08241       1.11731       1.13254
  46  12 3319.9863    3.6210  1.6567 13.3115  0.0000  0.0230   0.0437   0.0627    0.0473   0.0000   442.1932       1.28296       19.1216      -2.00955      -2.19729      -1.86059      0.747356       1.04608       1.14236       1.28774       1.29101       1.33348
  46  13 3492.5956    2.7776  3.0628 12.5953  0.0000  0.0322   0.0249   0.0876    0.0326   0.0000   441.3487     -0.906953       17.8817     0.0716219      -1.47344      -3.70197       1.03507       1.45444       1.60842       1.75862       1.82948       1.84342
  46  14 3663.1452    2.1812  4.8927 11.9171  0.0000  0.0434   0.0166   0.1201    0.0283   0.0000   440.6827       4.22871       20.3894      -4.22164      -7.55141      -1.45694       1.39579       1.94888       2.17827       2.35296       2.43607       2.45568
  46  15 3831.4390    1.6247  6.6743 11.7448  0.0002  0.0630   0.0144   0.1720    0.0264   0.0000   438.4427      0.150035       23.5480      -4.26890      -6.41781       2.27757       1.99278       2.74521       3.18503       3.36332       3.47735       3.49976
  46  16 3996.9463    1.2642  8.8559 11.6237  0.0000  0.0901   0.0142   0.2639    0.0267   0.0000   446.2394       3.88765       22.2693      -12.6648      -10.3757      -8.20648       2.85836       4.05192       4.51510       4.91870       5.06585       5.12867
  46  17 4160.1868    0.9366 11.1836 11.5324 -0.0011  0.1372   0.0144   0.4078    0.0262   0.0000   435.6410       19.1101       31.2155      -9.57248     -0.235452      -6.21300       4.26199       5.90734       6.82042       7.16333       7.38644       7.46700
  47   2 1375.1838    0.1377  0.0948  9.7341  0.0000  0.0085   0.0080   0.0197    0.0184   0.0000   441.6450     -0.407054       21.8082      0.275221      -4.32312    -0.0489437      0.258157      0.318540      0.448350      0.419003      0.469138      0.443687
  47   3 1624.2355    0.2567  0.2597  9.7480  0.0000  0.0098   0.0075   0.0235    0.0222   0.0000   441.9257     -0.513121       21.9907     -0.426826      -4.14403      0.524100      0.332270      0.424600      0.496053      0.542103      0.553626      0.584418
  47   4 1842.9353    0.4977  0.4410  9.9039  0.0000  0.0116   0.0102   0.0265    0.0312   0.0000   441.5992     -0.334866       20.4786     -0.327489      -2.70633    -0.0849927      0.378535      0.500952      0.561792      0.590774      0.649409      0.630187
  47   5 2050.3010    0.7545  0.7274 10.2130 -0.0000  0.0144   0.0124   0.0359    0.0438   0.0000   441.9302      -1.05639       21.5646      0.187061      -3.54790     -0.453622      0.466905      0.626602      0.719557      0.779247      0.831055      0.830850
  47   6 2249.8945    1.1832  0.9796 10.7307  0.0000  0.0169   0.0171   0.0425    0.0586   0.0000   441.0084      0.438988       21.5003     -0.572221      -3.86133      -2.53226      0.565778      0.795490      0.864818      0.935958      0.990900      0.959027
  47   7 2439.9760    1.6689  1.2280 11.4415  0.0000  0.0189   0.0224   0.0522    0.0610   0.0000   442.8865    -0.0484321       22.2684      -1.42398      -1.69007      -1.43667      0.627923      0.861276      0.966339       1.03819       1.14138       1.15842
  47   8 2624.8565    2.3770  1.1606 12.2015  0.0000  0.0180   0.0324   0.0490    0.0628   0.0000   442.6243      0.536039       22.3261      -1.51842      -2.71181      0.502293      0.593457      0.796931      0.890899      0.970441       1.00749       1.07299
  47   9 2807.9754    3.2764  1.0825 12.6936 -0.0000  0.0171   0.0442   0.0440    0.0662   0.0000   440.5734     -0.213647       21.7869     -0.989348      -4.46676     -0.676914      0.565801      0.796875      0.876502      0.950548      0.986458       1.06738
  47  10 2988.4276    4.0161  1.0793 13.1467  0.0000  0.0170   0.0541   0.0426    0.0661   0.0000   440.9068     -0.383382       19.2944      -1.09065      -2.64325      0.964907      0.589075      0.796682      0.880837      0.953428      0.986414       1.00056
  47  11 3165.7912    4.2281  1.2693 13.4480  0.0000  0.0192   0.0549   0.0503    0.0622   0.0000   440.8414       2.69815       21.2123     0.0893895      -1.45219      -1.19805      0.640244      0.866056      0.943970       1.05281       1.11309       1.15589
  47  12 3341.0162    3.5436  1.7853 13.0861 -0.0000  0.0232   0.0400   0.0629    0.0476   0.0000   442.6212      0.750828       18.7351      0.588569      -1.06240     -0.673853      0.748755       1.05414       1.15319       1.28204       1.31771       1.30940
  47  13 3514.5299    2.6839  3.2572 12.4372  0.0000  0.0330   0.0233   0.0890    0.0331   0.0000   441.8585      0.613524       17.7619      -1.61970       2.71814      -3.61766       1.05677       1.44675       1.62244       1.80051       1.87238       1.88258
  47  14 3686.1076    2.0599  4.8422 11.9893 -0.0000  0.0445   0.0163   0.1211    0.0269   0.0000   443.1641     -0.496783       20.9092      -2.08572     -0.378924      -6.02497       1.41359       1.96419       2.19049       2.41420       2.47307       2.49151
  47  15 3855.3585    1.5419  7.0064 11.7999  0.0000  0.0665   0.0147   0.1948    0.0262   0.0000   436.6817       1.40598       26.9187       2.59569      -15.6502      -3.67126       2.06940       2.86329       3.26039       3.54183       3.56216       3.66623
  47  16 4022.2750    1.1695  8.6438 11.6414 -0.0002  0.0929   0.0143   0.2796    0.0271   0.0000   436.2248       4.17615       32.4852      -13.5734      -14.4940      -3.73727       2.88930       3.97931       4.56919       4.82795       5.03564       5.12114
  47  17 4186.5966    0.7594  8.9053 11.6570  0.0157  0.1433   0.0412   0.8527    0.0554   0.0000   430.2957       1.54401       34.2741       3.04391      -25.4328      -10.1559       4.21534       5.95645       6.73887       7.31404       7.52337       7.48649
  48   2 1386.9346    0.1290  0.1006  9.7183  0.0000  0.0086   0.0067   0.0180    0.0183   0.0000   441.7665     -0.231560       22.5468      0.348147      -3.47758    -0.0919377      0.299695      0.349005      0.421210      0.451899      0.473241      0.488671
  48   3 1636.8882    0.2832  0.2338  9.7326  0.0000  0.0085   0.0082   0.0208    0.0222   0.0000   442.0527      0.111227       21.6094     -0.220276      -3.08789     -0.788095      0.265369      0.383278      0.428182      0.513118      0.546311      0.547271
  48   4 1856.5367    0.5096  0.4796  9.9738 -0.0001  0.0127   0.0101   0.0279    0.0309   0.0000   441.6717     -0.419444       21.4549      -1.26485      -3.54857      0.240220      0.383677      0.566439      0.625574      0.672727      0.729490      0.736113
  48   5 2065.2632    0.7957  0.7092 10.2480 -0.0001  0.0141   0.0131   0.0341    0.0458   0.0000   441.4140      -1.29931       21.8950      0.849379      -2.67228      0.168372      0.470847      0.659109      0.704731      0.792811      0.836519      0.849854
  48   6 2265.7015    1.1830  0.9249 10.9780  0.0000  0.0166   0.0176   0.0417    0.0517   0.0000   440.9530      -1.52314       21.3469       1.26409      -1.97407      -1.22831      0.514185      0.700036      0.820340      0.860492      0.901159      0.877471
  48   7 2456.4550    1.7810  1.1601 11.6652 -0.0000  0.0186   0.0243   0.0481    0.0601   0.0000   440.6311     -0.806490       20.8928     -0.611412      -2.17784     -0.325057      0.597384      0.819697      0.907162      0.979440      0.997669       1.02298
  48   8 2642.3969    2.4628  1.1990 12.2128  0.0000  0.0186   0.0325   0.0489    0.0666   0.0000   441.3288     -0.100527       20.6361       1.05258      -2.23500      -2.33926      0.600066      0.819838      0.856468       1.00197       1.02317       1.01250
  48   9 2826.4000    3.3553  1.0390 12.8462 -0.0007  0.0167   0.0456   0.0422    0.0610   0.0000   442.0631       1.36573       21.3493      -2.30430      -3.05778     0.0135949      0.526699      0.743445      0.790595      0.871322      0.916941      0.914206
  48  10 3007.6649    4.0056  1.0427 13.3736 -0.0000  0.0165   0.0553   0.0436    0.0571   0.0000   440.7776     -0.316496       20.0466     -0.318006      -2.89462      -1.05351      0.529154      0.739844      0.802182      0.863593      0.930049      0.916942
  48  11 3185.7797    4.1849  1.2887 13.5237  0.0028  0.0185   0.0541   0.0514    0.0581   0.0000   440.1327       1.74500       20.9780     -0.431006      -4.03674      0.413379      0.620350      0.822568      0.921768       1.04400       1.09611       1.09367
  48  12 3361.7731    3.4554  1.7791 13.1860  0.0000  0.0230   0.0394   0.0650    0.0459   0.0000   441.3462      0.862438       20.4448     -0.389988       1.34908      -2.62472      0.741336      0.997092       1.14916       1.20774       1.30227       1.31818
  48  13 3536.2300    2.5862  3.4365 12.4198  0.0000  0.0344   0.0221   0.0935    0.0316   0.0000   439.9020       2.81293       17.8827      -3.54041      -1.72277     -0.851529       1.06343       1.50181       1.69707       1.81584       1.87183       1.90667
  48  14 3708.7978    1.9989  5.3135 12.0266  0.0000  0.0490   0.0162   0.1325    0.0260   0.0000   443.6295      0.459684       25.1083       4.22408      -4.42264      -9.97836       1.50530       2.12559       2.38748       2.58348       2.73823       2.72166
  48  15 3879.0953    1.4931  7.3656 11.8299 -0.0000  0.0728   0.0151   0.2072    0.0268   0.0000   437.4816      -4.59697       19.9606      -11.1209      -4.65149      -10.2748       2.18874       3.12685       3.49750       3.75672       3.95320       3.90507
  48  16 4047.0558    1.1375  9.1913 11.6539 -0.0022  0.1022   0.0143   0.2994    0.0275   0.0000   436.5434       3.16827       25.5534      -2.99943      -10.4157       2.11061       3.07996       4.29194       4.84195       5.26359       5.39871       5.51560
  49   2 1398.5230    0.1306  0.1158  9.7079  0.0000  0.0104   0.0067   0.0205    0.0184   0.0000   441.8127     -0.185653       22.0644     -0.434060      -4.04345      0.638283      0.355290      0.539940      0.567291      0.597544      0.632739      0.585403
  49   3 1649.3208    0.3011  0.2693  9.7269  0.0000  0.0087   0.0082   0.0235    0.0229   0.0000   442.0840     -0.229291       22.4298      0.587769      -4.50041     -0.118634      0.305174      0.399295      0.472586      0.492813      0.545210      0.566436
  49   4 1869.9638    0.5171  0.4767  9.9703 -0.0000  0.0120   0.0102   0.0276    0.0318   0.0000   441.7821     -0.510979       21.6566     -0.767336      -3.03700      0.356126      0.383570      0.494937      0.552846      0.595333      0.628309      0.637913
  49   5 2080.0078    0.8016  0.8044 10.3574  0.0000  0.0148   0.0125   0.0394    0.0435   0.0000   441.9983       2.38182       21.5711      -1.78555      -3.44421      0.667225      0.461310      0.635589      0.707306      0.788989      0.815294      0.829597
  49   6 2281.2668    1.2503  1.1190 10.7466  0.0000  0.0179   0.0170   0.0457    0.0648   0.0000   441.5957      0.818044       21.2741      -2.08542      -1.86266     -0.424547      0.580892      0.792782      0.843280      0.951429       1.02285       1.01359
  49   7 2472.7765    1.8592  1.2155 11.4376  0.0000  0.0183   0.0241   0.0471    0.0720   0.0000   441.2594     0.0922223       22.5774       1.40972      -3.78924       1.90525      0.581143      0.788536      0.869998      0.960078       1.02362       1.01929
  49   8 2659.7527    2.5628  1.1937 12.4167  0.0000  0.0183   0.0340   0.0485    0.0584   0.0000   442.0223       1.86692       20.1612      -1.60874      -4.43756       1.08531      0.564573      0.787310      0.864630      0.954800       1.00241      0.988081
  49   9 2844.7791    3.4807  1.0304 12.8979 -0.0000  0.0166   0.0467   0.0405    0.0610   0.0000   441.5556     -0.721688       21.2266     -0.184181      -3.95628      0.232227      0.506645      0.722122      0.780507      0.871367      0.896246      0.903191
  49  10 3026.7203    4.2139  0.9800 13.5416 -0.0000  0.0157   0.0591   0.0412    0.0546   0.0000   441.9170       1.04240       21.7809      -1.39982      -2.33765      -1.31223      0.501037      0.674835      0.744273      0.816543      0.864554      0.882319
  49  11 3205.5884    4.1550  1.3117 13.5645  0.0000  0.0194   0.0530   0.0528    0.0529   0.0000   442.5283    -0.0539147       19.7963      0.274349      -1.40611      -2.68947      0.579834      0.823402      0.888802       1.02379       1.00486       1.02929
  49  12 3382.3825    3.3027  2.0944 13.0576  0.0000  0.0255   0.0345   0.0697    0.0404   0.0000   442.0192      0.868625       14.8293      0.612514      0.819784      -1.14655      0.765631       1.07192       1.23293       1.25775       1.38272       1.37015
  49  13 3557.6824    2.5492  3.6724 12.3249  0.0000  0.0353   0.0208   0.0946    0.0301   0.0000   442.7098      -2.14438       16.9801      -1.64217      -1.94015      -1.03239       1.05805       1.49483       1.65534       1.83069       1.88037       1.86535
  49  14 3731.1658    1.9327  5.6977 11.9637 -0.0002  0.0518   0.0155   0.1409    0.0259   0.0000   443.0887     -0.579594       14.5680      0.125542      -4.06937       1.32688       1.54143       2.16842       2.47732       2.60766       2.75754       2.76002
  49  15 3902.4452    1.4472  7.6778 11.8145 -0.0008  0.0747   0.0148   0.2192    0.0273   0.0000   438.1733       3.13010       21.1582      -5.51793      -5.52010     -0.726286       2.28663       3.09985       3.58561       3.80020       4.02542       4.08257
  49  16 4071.5528    1.0971  9.7898 11.6221 -0.0006  0.1105   0.0138   0.3175    0.0276   0.0000   436.8948       6.33315       36.7839      -16.5385      -15.6270      -4.92709       3.21368       4.59065       5.09674       5.59901       5.68187       5.80563
  50   1 1110.7640    0.0479  0.0156  9.8511  0.0000  0.0235   0.0107   0.0135    0.0167   0.0000   439.2407      0.466370       22.5943    -0.0415131      -2.83238     -0.371478      0.970205       1.36248       1.20661       1.17272       1.13754       1.71333
  50   2 1409.9551    0.1498  0.1091  9.6772  0.0000  0.0078   0.0071   0.0169    0.0184   0.0000   442.1351     -0.264051       22.5214     -0.699700      -4.35738      0.361427      0.269788      0.298311      0.363305      0.431868      0.402915      0.415168
  50   3 1661.6263    0.3076  0.3087  9.7235  0.0006  0.0102   0.0077   0.0239    0.0237   0.0000   442.0908     -0.374965       21.1671      0.778473      -2.87551      0.199565      0.318755      0.397923      0.469313      0.509502      0.518054      0.540650
  50   4 1883.2777    0.5345  0.5071  9.9326  0.0000  0.0118   0.0101   0.0283    0.0327   0.0000   441.3402     -0.451080       22.8800     0.0396819      -3.36925     -0.119826      0.382543      0.503638      0.564665      0.600754      0.624811      0.688520
  50   5 2094.6642    0.8309  0.8287 10.4416 -0.0000  0.0155   0.0127   0.0393    0.0436   0.0000   441.7879      -2.05798       20.4803     -0.569828      -3.53096     -0.365247      0.454582      0.652461      0.716847      0.797517      0.808498      0.821118
  50   6 2296.7336    1.2973  1.0679 10.9493  0.0000  0.0168   0.0176   0.0454    0.0569   0.0000   441.3819      0.335476       21.0730      0.518518      -3.41154     -0.177832      0.523885      0.692689      0.802934      0.867375      0.925874      0.942215
  50   7 2488.9861    1.8328  1.2263 11.7671  0.0000  0.0193   0.0243   0.0506    0.0568   0.0000   441.5514      0.166063       19.0531       1.18736      -2.81353     -0.932358      0.580667      0.824986      0.881070      0.982833       1.02224       1.03802
  50   8 2676.9612    2.6405  1.1516 12.3436  0.0000  0.0172   0.0345   0.0453    0.0625   0.0000   441.1282      -1.10387       23.9377      -1.52359      -2.59626       2.23799      0.557587      0.710957      0.831567      0.892786      0.960102      0.956396
  50   9 2862.9275    3.5982  1.0201 12.8813  0.0000  0.0158   0.0483   0.0412    0.0635   0.0000   442.0832     -0.323670       21.2723     -0.332011      -2.24894      -1.69494      0.486705      0.675566      0.726619      0.784761      0.835517      0.830349
  50  10 3045.6148    4.1966  1.0927 13.3920  0.0000  0.0166   0.0557   0.0440    0.0591   0.0000   441.0023      0.296248       20.7266      0.630570      -3.03966      -1.85485      0.507396      0.704533      0.794167      0.824573      0.931712      0.927387
  50  11 3225.1715    3.9892  1.4121 13.4091  0.0000  0.0204   0.0486   0.0534    0.0531   0.0000   442.1048      0.303533       19.6060      0.849043      -1.76552      -3.08996      0.597897      0.881040      0.919250       1.04348       1.06032       1.08487
  50  12 3402.8177    3.2023  2.0732 13.0929  0.0000  0.0252   0.0339   0.0698    0.0397   0.0000   442.5256     -0.511184       15.7925       1.28812       1.57989      -1.67103      0.770650       1.07151       1.17765       1.27456       1.36174       1.37260
  50  13 3578.9273    2.3880  3.8496 12.3559  0.0000  0.0372   0.0200   0.1019    0.0291   0.0000   443.1509      0.448205       18.8254      0.214053     -0.354548      0.224514       1.10607       1.54003       1.71822       1.89694       1.96078       1.99631
  50  14 3753.4238    1.8650  5.9486 11.9398  0.0000  0.0542   0.0156   0.1508    0.0270   0.0000   438.2745       2.75158       21.6163      -6.53837      -2.18034      0.614876       1.57416       2.24349       2.45561       2.69982       2.80666       2.84511
  50  15 3925.6839    1.4571  8.2226 11.7482 -0.0021  0.0814   0.0137   0.2275    0.0276   0.0000   437.3176       9.53876       30.6988      -7.60122      -7.83101       5.20293       2.31135       3.35276       3.62772       4.02464       4.09824       4.15588
  50  16 4095.9663    1.0482 10.0544 11.6631 -0.0035  0.1202   0.0146   0.3469    0.0273   0.0000   437.4428       4.35493       40.2341      -5.62357      -16.3695      -5.19051       3.35871       4.83383       5.38192       5.94199       5.88570       6.03495
  51   1 1120.2117    0.0705  0.0459  9.8317  0.0000  0.0128   0.0084   0.0169    0.0168   0.0000   440.9824    -0.0108207       23.1862     -0.594759      -5.31951      0.875751      0.376458      0.467878      0.559504      0.662608      0.570008      0.627186
  51   2 1421.2884    0.1361  0.1338  9.6863  0.0000  0.0087   0.0062   0.0209    0.0182   0.0000   442.2494      0.197081       21.7930     -0.248626      -3.04675     -0.183851      0.294116      0.363060      0.450165      0.448062      0.469935      0.504231
  51   3 1673.7408    0.3150  0.2539  9.8029  0.0000  0.0120   0.0092   0.0239    0.0220   0.0000   442.5539     -0.250468       21.7515     -0.154281      -3.80507     -0.386986      0.555765      0.923133       1.01503       1.13284       1.13425       1.09372
  51   4 1896.4762    0.5691  0.5886  9.8616 -0.0001  0.0123   0.0099   0.0314    0.0363   0.0000   442.3034     -0.697667       22.9072       1.07297      -3.43174     -0.122474      0.375991      0.509315      0.582009      0.632321      0.638270      0.658588
  51   5 2109.1675    0.8619  0.8802 10.3016  0.0000  0.0153   0.0126   0.0393    0.0496   0.0000   441.3772     -0.966182       19.9666       2.31282      -2.76818     -0.942958      0.470374      0.636136      0.717660      0.782167      0.810440      0.824686
  51   6 2311.9828    1.3154  1.1143 10.9872  0.0000  0.0177   0.0175   0.0459    0.0584   0.0000   442.6063     -0.895157       22.3492     -0.528305      -2.08536      0.307960      0.517632      0.712650      0.792731      0.846798      0.908592      0.909889
  51   7 2505.0725    1.9522  1.1745 11.7964  0.0000  0.0178   0.0255   0.0472    0.0595   0.0000   443.1866      -1.93267       20.6858      0.525577      -3.69328       2.09103      0.527456      0.736808      0.808933      0.889218      0.955696      0.978737
  51   8 2694.0645    2.6630  1.1248 12.3382  0.0000  0.0170   0.0343   0.0437    0.0619   0.0000   441.5072      0.677041       22.6066     -0.319756      -3.20279      -1.57156      0.515030      0.696084      0.785388      0.852480      0.916042      0.929280
  51   9 2880.8927    3.5959  1.0475 12.9549  0.0000  0.0158   0.0477   0.0422    0.0604   0.0000   441.2496    -0.0778441       22.8620      -1.27633      -2.99523      -1.10164      0.482367      0.682072      0.725148      0.816741      0.898456      0.870969
  51  10 3064.3401    4.1624  1.0444 13.6628  0.0000  0.0165   0.0566   0.0430    0.0506   0.0000   440.6266       1.45986       22.7818     -0.937340      -5.10768     -0.981946      0.492053      0.679095      0.749286      0.798946      0.889831      0.872016
  51  11 3244.6631    3.9471  1.4199 13.4944  0.0000  0.0200   0.0478   0.0537    0.0491   0.0000   441.1587       1.00718       22.1452      -1.09277      -1.90235      -2.28584      0.610034      0.833032      0.906543       1.00997       1.05712       1.05883
  51  12 3423.1379    3.1100  2.1869 13.1191 -0.0001  0.0265   0.0324   0.0722    0.0362   0.0000   442.0376      -1.62032       17.6367      0.679279       3.32625     -0.347816      0.762837       1.08418       1.20342       1.32826       1.34500       1.38045
  51  13 3600.0570    2.3644  4.3826 12.2178  0.0001  0.0391   0.0182   0.1083    0.0271   0.0000   441.8882     -0.364331       20.5224      0.913802      -2.50656      -6.74818       1.14127       1.61570       1.81026       1.92724       2.00679       2.04554
  51  14 3775.2352    1.7642  5.8786 12.0037  0.0001  0.0559   0.0152   0.1546    0.0257   0.0000   439.6414       6.32702       23.0256      -4.24212      -9.49807      -2.87340       1.57802       2.22324       2.54876       2.70864       2.81487       2.83426
  51  15 3948.3562    1.4086  9.0288 11.7296 -0.0031  0.0915   0.0122   0.2433    0.0260   0.0000   444.1222     -0.125400       26.1591      -8.58264      -8.41116      -5.82384       2.49894       3.67265       3.97866       4.38722       4.45521       4.57340
  51  16 4119.9627    0.9006  9.3191 11.7692  0.0003  0.1373   0.0217   0.4493    0.0350   0.0000   430.3584      -2.13438       32.3501      -3.98056      -26.4228       9.41264       3.60926       5.46927       5.80492       6.65469       6.40978       6.66768
  52   1 1129.5229    0.0624  0.0638  9.7677  0.0000  0.0144   0.0071   0.0278    0.0168   0.0000   441.3100      0.399959       20.9826     0.0324702      -2.67273      -1.78647      0.412443      0.598476      0.698106      0.664809      0.738379      0.771833
  52   2 1432.4372    0.1466  0.1716  9.7100  0.0000  0.0087   0.0061   0.0273    0.0186   0.0000   441.8908      0.236902       21.0312      0.127707      -3.38630    -0.0687181      0.281341      0.350571      0.408402      0.461248      0.502246      0.506422
  52   3 1685.6825    0.3241  0.2939  9.7669  0.0001  0.0094   0.0080   0.0218    0.0232   0.0000   442.1322     0.0636797       22.0853      0.361936      -3.41718      0.759236      0.285869      0.368683      0.396462      0.476319      0.477303      0.511741
  52   4 1909.5270    0.5506  0.5905 10.0066 -0.0001  0.0127   0.0097   0.0321    0.0339   0.0000   441.7558      0.182358       22.2944     -0.421750      -2.83479     -0.511837      0.397364      0.531506      0.616630      0.664538      0.702115      0.713074
  52   5 2123.4961    0.9258  0.8772 10.2100  0.0000  0.0148   0.0132   0.0383    0.0520   0.0000   442.2398     -0.426206       21.5729      0.177324      -4.41219      0.532783      0.428759      0.585231      0.678737      0.729155      0.780253      0.800228
  52   6 2327.0208    1.3497  1.0337 11.2434  0.0000  0.0172   0.0187   0.0431    0.0534   0.0000   442.1494      -1.33784       23.4600     -0.801789      -1.10557     -0.619166      0.512845      0.713540      0.797466      0.859611      0.919074      0.931860
  52   7 2520.9020    2.0125  1.2691 11.6566 -0.0064  0.0181   0.0245   0.0481    0.0591   0.0000   442.3964       1.26954       20.4597      -1.14789      -1.23079      -2.01106      0.555363      0.741009      0.840418      0.893071      0.928972      0.979556
  52   8 2711.0639    2.7785  1.1714 12.4491  0.0000  0.0174   0.0354   0.0454    0.0617   0.0000   441.8694     -0.943195       20.5729     -0.115530      -3.04106      -1.34437      0.524007      0.724276      0.795794      0.871854      0.916393      0.955744
  52   9 2898.7613    3.6960  1.1166 13.0473  0.0000  0.0168   0.0474   0.0428    0.0620   0.0000   441.2905      0.448334       20.3861     -0.870067      -2.21138      -1.11592      0.496149      0.691846      0.748095      0.821946      0.843885      0.879333
  52  10 3082.8905    4.2740  1.1074 13.5213  0.0000  0.0168   0.0563   0.0435    0.0587   0.0000   440.9961       1.32138       20.5697     -0.522425      -3.40334      -3.45568      0.508365      0.703330      0.765360      0.836182      0.877339      0.893768
  52  11 3263.9448    3.9574  1.5815 13.2441  0.0000  0.0198   0.0444   0.0567    0.0493   0.0000   441.7085       2.05755       21.4489      -2.02387      -1.29637      -2.42643      0.592569      0.785673      0.886754      0.952680      0.993769       1.03382
  52  12 3443.2575    2.9975  2.5470 12.8775  0.0000  0.0275   0.0284   0.0773    0.0354   0.0000   441.9352     -0.461539       16.7956     -0.867778       3.20970      -2.68900      0.801182       1.12081       1.25952       1.39747       1.43376       1.44777
  52  13 3620.9545    2.2889  4.3123 12.2938  0.0012  0.0405   0.0183   0.1077    0.0268   0.0000   444.4447     -0.619878       19.9012      -1.42492      -1.51873      -2.76881       1.13017       1.61031       1.79825       1.95533       2.05357       2.07033
  52  14 3796.8309    1.7727  6.6068 11.9235  0.0004  0.0612   0.0154   0.1693    0.0277   0.0000   436.6550       4.35621       21.3869      -10.4588      -2.38311      0.798425       1.68827       2.41864       2.73414       2.90522       3.02894       3.09969
  52  15 3971.1102    1.3022  8.6057 11.7822 -0.0007  0.0928   0.0137   0.2570    0.0276   0.0000   436.7932      -1.75359       29.3308      -6.75670      -17.2125      -11.0851       2.47125       3.62644       4.00860       4.36777       4.38999       4.49122
  53   1 1138.7560    0.0704  0.0318  9.7999  0.0000  0.0176   0.0081   0.0109    0.0164   0.0000   440.4445     -0.464130       22.2518      0.451249      -4.19786      -1.70506      0.458125      0.537726      0.997032      0.517451       1.12170      0.864534
  53   2 1443.4994    0.1622  0.1327  9.6875  0.0000  0.0076   0.0067   0.0192    0.0182   0.0000   442.0964     -0.977401       22.1966      0.421818      -3.20871     -0.216116      0.226379      0.294861      0.355776      0.399952      0.418726      0.444185
  53   3 1697.4847    0.3346  0.3298  9.7709 -0.0000  0.0097   0.0079   0.0240    0.0238   0.0000   441.7169     -0.563703       21.8335      0.582636      -2.90829      0.417115      0.294027      0.404711      0.434303      0.481458      0.520184      0.559067
  53   4 1922.4685    0.5863  0.6408  9.9747  0.0000  0.0136   0.0098   0.0325    0.0362   0.0000   441.8860     -0.358808       21.0144     -0.663065      -3.69923     -0.793308      0.381526      0.524427      0.597664      0.641956      0.668851      0.676119
  53   5 2137.7044    0.9280  0.8464 10.4811  0.0000  0.0147   0.0134   0.0373    0.0468   0.0000   441.7159     -0.793984       21.7013      -1.20623      -3.59134    -0.0845613      0.420243      0.594694      0.650234      0.723047      0.758090      0.772677
  53   6 2341.9841    1.4181  1.0324 11.3134  0.0000  0.0168   0.0193   0.0430    0.0524   0.0000   441.7310     -0.924103       21.5526     -0.384536      -2.07049       1.00861      0.478344      0.667965      0.740250      0.815616      0.859706      0.899694
  53   7 2536.7008    2.0825  1.2923 11.8269 -0.0000  0.0181   0.0255   0.0491    0.0564   0.0000   442.0025   0.000485828       22.1777     -0.464366      -3.87312     -0.361736      0.528762      0.737096      0.812120      0.897341      0.940291      0.952095
  53   8 2727.8875    2.8532  1.0628 12.6272  0.0000  0.0167   0.0373   0.0415    0.0552   0.0000   442.4414      0.367255       20.6288     -0.614161      -3.19915     -0.145436      0.462325      0.668009      0.715682      0.804899      0.839958      0.866169
  53   9 2916.4428    3.7622  1.0358 13.1918  0.0000  0.0159   0.0494   0.0412    0.0559   0.0000   441.0777       1.22442       21.7256       1.09511     -0.231428      -3.04922      0.457358      0.651021      0.702879      0.793231      0.831700      0.871896
  53  10 3101.2665    4.3384  1.1304 13.5498  0.0001  0.0174   0.0560   0.0446    0.0608   0.0000   441.4445       1.40001       20.4538     -0.228651      -4.77766      -1.55584      0.495446      0.719399      0.747541      0.856716      0.879964      0.918989
  53  11 3283.0773    3.7805  1.5655 13.4560  0.0000  0.0209   0.0439   0.0577    0.0446   0.0000   442.2785       1.09731       19.6911    -0.0585400      -2.97158      -1.55611      0.600480      0.836990      0.948669       1.04045       1.09208       1.09820
  53  12 3463.1455    2.8745  2.8569 12.6776  0.0000  0.0286   0.0252   0.0799    0.0337   0.0000   443.7230       1.88721       16.1593      0.964003       1.89806      -1.02030      0.827368       1.12018       1.26363       1.39413       1.46461       1.48392
  53  13 3641.5100    2.2036  4.6584 12.2628  0.0000  0.0423   0.0173   0.1167    0.0255   0.0000   442.6669       1.06335       20.4911      -2.73855      -1.68627       1.15401       1.16827       1.68212       1.85633       2.02444       2.10455       2.14677
  53  14 3818.3199    1.6833  6.9199 11.9399 -0.0009  0.0661   0.0152   0.1833    0.0283   0.0000   442.0723       1.81519       23.4863       2.49636      -7.87165      -2.20196       1.78548       2.55707       2.86870       3.11392       3.21420       3.27916
  53  15 3993.0634    1.2357  8.9094 11.8163 -0.0003  0.1007   0.0139   0.2709    0.0275   0.0000   439.3697       5.13729       23.9254      -1.15178      -1.30766      -4.69494       2.66095       3.84631       4.25512       4.67375       4.77114       4.87603
  54   1 1147.9281    0.0622  0.0647  9.7590  0.0000  0.0155   0.0074   0.0249    0.0165   0.0000   440.4526      -1.40359       21.9007       1.40120      -3.64622     -0.979180      0.408523      0.642120      0.602189      0.699118      0.809897      0.748985
  54   2 1454.3829    0.1508  0.1276  9.6872  0.0000  0.0081   0.0064   0.0168    0.0178   0.0000   441.8906      0.169622       21.9674     0.0661362      -3.72246      0.315218      0.231659      0.304932      0.335822      0.378298      0.393161      0.407217
  54   3 1709.1239    0.3441  0.3327  9.7719  0.0000  0.0098   0.0079   0.0235    0.0239   0.0000   441.9117      -1.20137       21.2592     -0.746619      -3.04211     -0.686193      0.308956      0.397053      0.483166      0.516847      0.550395      0.537323
  54   4 1935.3044    0.6153  0.5978 10.0053  0.0000  0.0121   0.0104   0.0307    0.0349   0.0000   441.8061    -0.0327517       23.0852      -1.36245      -3.32803     -0.593654      0.369763      0.492155      0.560200      0.587503      0.639344      0.680758
  54   5 2151.7194    0.9477  0.8686 10.4518  0.0000  0.0144   0.0134   0.0378    0.0477   0.0000   441.8879      0.176167       22.9073     -0.948745      -3.46010     -0.607424      0.418318      0.563453      0.643595      0.704976      0.768406      0.741798
  54   6 2356.7319    1.4424  1.1910 11.2445  0.0000  0.0181   0.0186   0.0477    0.0560   0.0000   442.6679     -0.220204       21.2918       1.82012      -3.18547      0.987959      0.500273      0.689685      0.781487      0.858565      0.897653      0.909432
  54   7 2552.3824    2.1209  1.1680 11.9954  0.0000  0.0175   0.0272   0.0454    0.0579   0.0000   441.8627     -0.887619       20.9770       1.00300      -2.76329      -1.19299      0.513512      0.709924      0.776250      0.852310      0.878384      0.919692
  54   8 2744.5920    2.8319  1.1332 12.7598  0.0000  0.0175   0.0368   0.0459    0.0533   0.0000   442.8404     -0.456292       21.6119     -0.854015      -2.71214      -1.26661      0.499621      0.705192      0.774544      0.856135      0.892655      0.906765
  54   9 2933.9792    3.9310  1.0617 13.1044  0.0001  0.0158   0.0501   0.0405    0.0615   0.0000   441.9162      0.953681       22.0532     -0.109861      -3.28323     -0.146722      0.453268      0.623501      0.690428      0.759704      0.803672      0.826292
  54  10 3119.5411    4.3422  1.2877 13.2651  0.0000  0.0172   0.0510   0.0476    0.0567   0.0000   441.4751      0.228806       21.3683     -0.400014     -0.876539      -1.13860      0.484312      0.688588      0.747364      0.809210      0.883877      0.895381
  54  11 3302.1131    3.7607  1.6830 13.2618  0.0000  0.0215   0.0412   0.0573    0.0456   0.0000   441.1597     -0.107205       19.8282     -0.933079      -2.90848      -2.63794      0.600842      0.850177      0.928773       1.05865       1.08927       1.11695
  54  12 3482.9143    2.8695  3.0413 12.5556  0.0004  0.0293   0.0238   0.0810    0.0324   0.0000   442.9739       2.47345       19.4198      -4.28166       1.76531      -3.91067      0.820358       1.11144       1.30218       1.38694       1.45722       1.48351
  54  13 3662.0297    2.1008  4.9787 12.1568  0.0000  0.0444   0.0167   0.1243    0.0261   0.0000   439.4808      -2.97087       23.8729      0.462737    -0.0302833    -0.0666536       1.21914       1.69580       1.91607       2.06048       2.17365       2.20927
  54  14 3839.5371    1.6543  6.9332 11.9288  0.0000  0.0659   0.0155   0.1861    0.0285   0.0000   437.4264       4.86873       24.3260      0.835476      -7.97699      -13.0108       1.78216       2.51108       2.80825       3.06804       3.20124       3.21953
  54  15 4014.9506    1.1738  9.2638 11.7912 -0.0004  0.1082   0.0139   0.2969    0.0282   0.0000   436.7072       4.20888       23.1133      -7.00257      -14.3142       11.9302       2.74792       4.09371       4.38951       4.97996       4.94392       5.06411
  54  16 4188.8100    0.5875  7.7289 11.9305 -0.0230  0.1802   0.0128   0.4438    0.0169   0.0000   442.4007       10.7694       27.0050      -11.4229       7.71222       1.54647       4.77234       6.36878       7.75131       7.64906       8.45026       8.03231
  55   3 1720.5891    0.3567  0.4351  9.6934  0.0000  0.0112   0.0073   0.0290    0.0258   0.0000   442.2117     -0.786683       21.7835     -0.524244      -4.01614    0.00622895      0.322868      0.433683      0.490127      0.527385      0.574074      0.584561
  55   4 1948.0333    0.6256  0.6180  9.9830  0.0000  0.0123   0.0103   0.0311    0.0361   0.0000   442.8052     -0.895550       22.5340      0.364038      -4.34540      0.224263      0.338055      0.469131      0.504027      0.593582      0.592235      0.611804
  55   5 2165.6245    1.0056  0.9749 10.4839  0.0000  0.0156   0.0136   0.0403    0.0509   0.0000   441.9271     -0.551920       21.9965     -0.949269      -2.13976     -0.160892      0.427212      0.597680      0.645493      0.743446      0.794041      0.795460
  55   6 2371.3278    1.5245  1.1585 11.2838  0.0000  0.0171   0.0193   0.0453    0.0550   0.0000   441.4449       1.56539       21.1030      -1.21423      -3.51729     -0.185200      0.484266      0.664526      0.740372      0.805631      0.856986      0.869283
  55   7 2567.8519    2.2139  1.2313 12.0676  0.0000  0.0177   0.0273   0.0468    0.0526   0.0000   440.1976      -1.20596       22.0733     -0.371902      -2.65370     -0.426138      0.490579      0.680928      0.754882      0.824043      0.888676      0.895351
  55   8 2761.1367    3.0036  1.1672 12.7524 -0.0000  0.0171   0.0382   0.0454    0.0571   0.0000   442.2859     -0.323788       21.2213     -0.709185      -3.56352      0.354673      0.482678      0.668582      0.742414      0.824016      0.872449      0.881435
  55   9 2951.3374    3.9620  1.0599 13.3261  0.0000  0.0159   0.0516   0.0414    0.0558   0.0000   442.3149      0.954561       21.2188     -0.594325      -1.58145     -0.740517      0.453357      0.638441      0.702786      0.792926      0.839708      0.858628
  55  10 3137.6106    4.2920  1.2240 13.4607  0.0020  0.0172   0.0534   0.0457    0.0622   0.0000   442.1419       1.02315       20.9588      0.115241      -1.47559      -3.32736      0.495328      0.675062      0.754667      0.799707      0.846489      0.856086
  55  11 3320.9643    3.6437  1.7808 13.2114  0.0000  0.0221   0.0385   0.0583    0.0428   0.0000   441.1412      0.330580       18.0231       1.97999     -0.681876      -2.18461      0.605439      0.852149      0.924790       1.04944       1.09418       1.11956
  55  12 3502.5558    2.7697  3.2864 12.5102  0.0001  0.0309   0.0224   0.0849    0.0305   0.0000   444.4895      0.811209       16.7556     -0.856145       2.73170      -2.18940      0.846565       1.18594       1.32533       1.45343       1.55829       1.57402
  55  13 3682.4654    2.0887  5.2023 12.1519 -0.0001  0.0465   0.0167   0.1289    0.0263   0.0000   442.0217     -0.978910       25.2782     -0.606151      -2.71087      -4.38338       1.21639       1.75787       1.92127       2.13324       2.20374       2.24609
  55  14 3860.5560    1.5477  7.4559 11.9916 -0.0016  0.0759   0.0153   0.2142    0.0277   0.0000   434.5448       3.20326       27.6954      0.611618      -9.98962      -3.67195       1.93299       2.80904       3.15588       3.39921       3.51958       3.54313
  55  15 4037.1161    1.2134 10.8682 11.8216  0.0008  0.1264   0.0130   0.3204    0.0228   0.0000   435.9388      0.595508       34.4686      -5.01005      -13.3689      -2.07185       3.13267       4.58143       5.05446       5.57780       5.60668       5.71321
  56   1 1165.9336    0.0573  0.0309  9.7358  0.0000  0.0113   0.0074   0.0125    0.0160   0.0000   440.7290     -0.230491       23.4720     -0.887734      -4.14702    -0.0341172      0.337664      0.461729      0.507911      0.568895      0.721417      0.667838
  56   2 1475.7954    0.1788  0.1829  9.6364  0.0000  0.0083   0.0061   0.0204    0.0182   0.0000   442.4581      0.138206       21.8960     -0.355077      -4.15591     0.0845797      0.217153      0.297440      0.363309      0.376512      0.414136      0.425099
  56   3 1731.9812    0.3789  0.3622  9.7215  0.0000  0.0097   0.0081   0.0231    0.0251   0.0000   442.2043     -0.303004       22.1274      0.201988      -4.03259     -0.327073      0.282048      0.380672      0.418633      0.448180      0.481365      0.523220
  56   4 1960.6486    0.6700  0.6201 10.0177  0.0014  0.0122   0.0108   0.0297    0.0375   0.0000   442.2787     -0.302222       22.0544     -0.285561      -3.35425    -0.0709201      0.338676      0.466229      0.517780      0.565067      0.622927      0.612744
  56   5 2179.3864    0.9849  0.9065 10.7182 -0.0000  0.0150   0.0138   0.0396    0.0429   0.0000   442.4877     -0.344127       22.3095      0.343402      -2.84959      0.217979      0.415609      0.556845      0.634893      0.669608      0.711505      0.728435
  56   6 2385.7808    1.5383  1.2417 11.3520  0.0000  0.0180   0.0191   0.0478    0.0523   0.0000   441.7937       2.11896       20.4282      -2.49494      -2.82727      0.349357      0.488300      0.679856      0.749204      0.850784      0.889174      0.900601
  56   7 2583.2556    2.2836  1.1814 12.1090  0.0000  0.0175   0.0286   0.0445    0.0574   0.0000   443.4983      0.224045       19.6899      -1.18414      -2.03077      -1.33893      0.479304      0.681074      0.717649      0.808990      0.866886      0.893651
  56   8 2777.6218    3.1592  1.1174 12.6531  0.0000  0.0161   0.0391   0.0419    0.0597   0.0000   441.7008      0.876544       21.0422    -0.0322837      -2.27842      -2.52842      0.438102      0.600482      0.681240      0.731912      0.792894      0.826133
  56   9 2968.5973    4.0223  1.1453 13.0180  0.0001  0.0160   0.0488   0.0422    0.0662   0.0000   441.5707      0.913826       20.8626     -0.685368      -3.51165      -2.26651      0.442353      0.604874      0.677775      0.748745      0.785668      0.801175
  56  10 3155.5732    4.2504  1.2733 13.3908  0.0000  0.0178   0.0502   0.0458    0.0573   0.0000   441.5466      0.507843       20.9544     -0.621606      -2.02568      -1.05936      0.483475      0.670787      0.757345      0.821892      0.878679      0.900154
  56  11 3339.7716    3.5954  1.7897 13.1453 -0.0042  0.0214   0.0378   0.0605    0.0434   0.0000   443.1998      0.841327       21.0055       1.07006     -0.490101     -0.308013      0.581812      0.800515      0.886905      0.981385       1.02585       1.08542
  56  12 3522.0830    2.6768  3.4419 12.4964  0.0000  0.0322   0.0214   0.0893    0.0294   0.0000   443.0468       3.31771       19.1770      -1.69884       2.86165      -1.89223      0.843833       1.20901       1.33510       1.46723       1.51933       1.56589
  56  13 3702.6409    2.0439  5.4380 12.0662  0.0000  0.0479   0.0160   0.1324    0.0271   0.0000   439.3329       2.25702       23.8369      -3.70994      -3.68047      -1.87478       1.23568       1.77727       1.96246       2.16181       2.23148       2.28781
  56  14 3881.5274    1.4752  7.5866 12.0251 -0.0034  0.0803   0.0160   0.2244    0.0284   0.0000   441.3397       4.19672       23.3245      -6.65189      -9.02242       3.82128       2.01470       2.95384       3.29231       3.56468       3.72899       3.77099
  57   2 1486.3216    0.1757  0.1476  9.6234  0.0000  0.0088   0.0063   0.0156    0.0178   0.0000   442.1676     0.0596143       21.7772      0.600131      -3.91998      0.205547      0.308492      0.427393      0.503756      0.600902      0.796700      0.724213
  57   3 1743.2251    0.3876  0.3989  9.7128  0.0000  0.0103   0.0079   0.0256    0.0256   0.0000   442.5981     -0.725092       22.1568     -0.122309      -2.69394      0.176669      0.272832      0.363861      0.422311      0.469302      0.482029      0.490838
  57   4 1973.1407    0.6603  0.7475 10.0124  0.0000  0.0133   0.0100   0.0364    0.0378   0.0000   441.8541      0.290490       21.0059     -0.452566      -2.97447       1.00040      0.358581      0.483011      0.537363      0.596807      0.618858      0.637766
  57   5 2193.0117    1.0675  0.9699 10.6078  0.0000  0.0155   0.0141   0.0384    0.0490   0.0000   441.8268     -0.261336       22.0847     -0.582978      -2.97535     -0.287855      0.407559      0.567057      0.625976      0.686640      0.714934      0.757572
  57   6 2400.1341    1.6257  1.1909 11.4476  0.0000  0.0175   0.0204   0.0456    0.0541   0.0000   441.3737      0.471090       22.1685      -1.29357      -3.55626     -0.112736      0.467102      0.639676      0.705779      0.802545      0.836356      0.859116
  57   7 2598.5434    2.3216  1.2514 12.0626  0.0001  0.0179   0.0280   0.0464    0.0576   0.0000   442.1316     -0.330073       22.0892      0.269369      -3.26780      -2.06330      0.467300      0.666321      0.718679      0.810549      0.864158      0.895539
  57   8 2793.9332    3.1770  1.1171 12.7612  0.0000  0.0165   0.0396   0.0421    0.0587   0.0000   441.9950      -1.10993       20.6207    0.00605669      -3.28520     -0.657440      0.455963      0.625578      0.681140      0.762230      0.788453      0.791310
  57   9 2985.7419    4.1275  1.0711 13.2421  0.0000  0.0154   0.0514   0.0396    0.0565   0.0000   442.3391    -0.0978623       20.2008      -1.25503      -3.47430      0.831685      0.419737      0.565332      0.631140      0.692103      0.740227      0.757175
  57  10 3173.4708    4.1734  1.2723 13.5702 -0.0000  0.0183   0.0507   0.0470    0.0523   0.0000   441.4756     -0.565900       22.7480      0.616289      -2.73501      -2.08938      0.482106      0.681803      0.737231      0.827409      0.868028      0.877927
  57  11 3358.2950    3.4689  2.1071 13.0117 -0.0000  0.0236   0.0332   0.0642    0.0394   0.0000   442.8105      0.875749       17.3653      -1.30879       1.04673      -2.93221      0.618529      0.879821      0.988503       1.06744       1.12158       1.16491
  57  12 3541.3584    2.6081  3.7232 12.3850  0.0000  0.0336   0.0202   0.0929    0.0290   0.0000   442.2134      0.500141       16.8958      0.960902     -0.286598      -1.37191      0.874369       1.20310       1.36390       1.50753       1.57406       1.61802
  57  13 3722.7247    2.0039  6.0015 12.0796 -0.0003  0.0537   0.0168   0.1486    0.0276   0.0000   441.4341       1.42916       18.2708      -6.09775      -3.12477      -3.51330       1.34584       1.93521       2.14892       2.37360       2.46555       2.51081
  57  14 3902.2391    1.4548  8.1770 11.9770  0.0000  0.0861   0.0153   0.2391    0.0278   0.0000   441.2980      -1.17879       20.5977      -3.35659      -1.41816     -0.830114       2.10581       3.09794       3.38568       3.80801       3.79035       3.90021
  58   1 1183.5405    0.0746  0.0601  9.7748 -0.0007  0.0188   0.0072   0.0172    0.0160   0.0000   440.2904     -0.276352       21.8854       1.12047      -4.27603     -0.818059      0.463828      0.524619      0.746645      0.703433      0.593587      0.692431
  58   2 1496.6988    0.1857  0.1915  9.6474  0.0000  0.0081   0.0060   0.0200    0.0183   0.0000   442.1748     -0.268682       22.0442      0.294475      -2.91963      0.275122      0.239530      0.319846      0.379201      0.404524      0.418119      0.426272
  58   3 1754.2977    0.3926  0.4463  9.7604  0.0000  0.0115   0.0077   0.0275    0.0262   0.0000   442.4865     -0.779670       21.7865     -0.434124      -3.26149     -0.310046      0.299287      0.435360      0.487206      0.523335      0.572545      0.614928
  58   4 1985.5437    0.6998  0.6989 10.1168  0.0000  0.0128   0.0106   0.0323    0.0381   0.0000   442.4253      0.179549       21.6462     -0.893300      -3.35048     -0.506173      0.333175      0.465557      0.503554      0.556896      0.570265      0.585445
  58   5 2206.5058    1.0686  1.0036 10.6463 -0.0000  0.0164   0.0139   0.0397    0.0514   0.0000   442.3915      0.288265       21.5144      0.887104      -4.18286     -0.205976      0.411387      0.597816      0.640787      0.733728      0.754340      0.794557
  58   6 2414.2893    1.6536  1.2603 11.4419 -0.0000  0.0174   0.0198   0.0483    0.0531   0.0000   442.4372      0.306422       21.5179      0.395854      -1.68831    -0.0754584      0.450279      0.628792      0.700807      0.757151      0.811973      0.824056
  58   7 2613.7391    2.3716  1.2067 12.3029  0.0000  0.0174   0.0290   0.0459    0.0546   0.0000   441.9225      0.217612       20.9807     -0.910105      -3.72350     -0.350310      0.458980      0.627604      0.701229      0.766434      0.808297      0.803291
  58   8 2810.1007    3.3310  1.0839 12.8603  0.0000  0.0155   0.0410   0.0412    0.0566   0.0000   441.7921      0.496599       21.1556     -0.216167      -1.10244      0.172769      0.410735      0.565789      0.632762      0.704102      0.747114      0.771792
  58   9 3002.7089    4.2253  1.1081 13.0730  0.0000  0.0153   0.0504   0.0389    0.0653   0.0000   441.6333      0.314255       21.4977     -0.327618      -1.93432      -1.55284      0.410129      0.566849      0.618667      0.685032      0.736547      0.749360
  58  10 3191.1092    4.1670  1.3160 13.5831  0.0000  0.0183   0.0489   0.0472    0.0492   0.0000   441.2965      0.929018       21.2754     -0.221262      -3.35511      -2.11704      0.472838      0.671111      0.737238      0.804241      0.862531      0.896260
  58  11 3376.8439    3.3668  2.1356 13.0443 -0.0000  0.0227   0.0318   0.0659    0.0380   0.0000   441.0634      0.971189       18.8925     -0.185833     -0.290712      -2.44373      0.611710      0.825223      0.940797       1.03432       1.10429       1.10767
  58  12 3560.5603    2.5845  4.1130 12.2261  0.0000  0.0344   0.0187   0.0959    0.0299   0.0000   441.2216      0.122129       20.8127      0.787722      -2.45503      -4.30105      0.897922       1.24413       1.38606       1.52777       1.60099       1.65658
  58  13 3742.5771    1.6667  4.9664 12.2647 -0.0115  0.0524   0.0153   0.1447    0.0271   0.0000   440.4889      -1.50430       23.7967       2.66719      -1.25407      -2.90131       1.27199       1.85115       2.04979       2.24829       2.32280       2.38589
  58  14 3922.7941    1.3332  7.2560 11.9670  0.0000  0.0791   0.0110   0.2077    0.0221   0.0000   443.5610       11.3241       28.5863      -3.55247      -3.92951      -4.19991       1.92658       2.79690       3.11652       3.39895       3.50712       3.59597
  59   1 1192.2267    0.0765  0.0628  9.7042  0.0000  0.0117   0.0063   0.0178    0.0159   0.0000   440.8247     -0.251781       22.2349      0.940521      -2.71099      0.885077      0.254946      0.464071      0.438844      0.576985      0.578132      0.606953
  59   2 1506.9610    0.1998  0.1863  9.5983  0.0000  0.0071   0.0063   0.0202    0.0183   0.0000   442.0851     -0.125774       22.2792      0.277240      -4.07859     0.0213624      0.192048      0.256651      0.312744      0.317964      0.340532      0.351982
  59   3 1765.2603    0.4141  0.4681  9.7155  0.0000  0.0109   0.0077   0.0270    0.0270   0.0000   441.7998      0.520913       20.7315     -0.267301      -3.31981     -0.764834      0.306707      0.411655      0.472340      0.512739      0.530357      0.552185
  59   4 1997.8631    0.7073  0.7423 10.0220  0.0000  0.0135   0.0104   0.0331    0.0409   0.0000   442.2187      0.565372       22.3912      0.220482      -3.23713      -1.91554      0.340915      0.469730      0.517845      0.577531      0.627923      0.628461
  59   5 2219.8549    1.1185  1.0301 10.7215  0.0000  0.0158   0.0144   0.0399    0.0504   0.0000   442.0107     -0.213527       21.6787      0.246818      -1.99618     -0.283626      0.420011      0.558031      0.638589      0.695009      0.759581      0.754666
  59   6 2428.3003    1.7073  1.3400 11.3260  0.0000  0.0179   0.0196   0.0485    0.0550   0.0000   442.2859    -0.0768976       22.1492      -2.03783      -2.64020      -1.29472      0.453846      0.641950      0.699003      0.785019      0.840337      0.851413
  59   7 2628.7838    2.4423  1.2669 12.1752 -0.0004  0.0170   0.0286   0.0472    0.0531   0.0000   440.6419       1.07800       21.9256      0.591377      -2.47861     -0.665518      0.440591      0.604290      0.672229      0.743543      0.802835      0.813323
  59   8 2826.1704    3.3009  1.1623 12.9748  0.0001  0.0171   0.0409   0.0431    0.0553   0.0000   441.6177       1.19406       21.5632      0.112091      -2.58433     -0.767273      0.437095      0.624259      0.689765      0.753944      0.803612      0.804271
  59   9 3019.5358    4.2635  1.1548 13.2809  0.0000  0.0160   0.0508   0.0416    0.0611   0.0000   441.9008    0.00842816       20.7436     -0.441043      -2.46075      -1.18938      0.424849      0.574384      0.632054      0.692384      0.750975      0.765531
  59  10 3208.6757    4.1395  1.5240 13.3750 -0.0000  0.0193   0.0448   0.0512    0.0468   0.0000   442.1387      0.391330       21.7234      -2.53123     -0.832226      -2.82077      0.495478      0.708790      0.774073      0.873438      0.897846      0.914192
  59  11 3395.1129    3.3095  2.0913 13.0603  0.0000  0.0230   0.0318   0.0646    0.0372   0.0000   443.2094       1.25278       17.7354      0.546008     -0.478749      -1.24373      0.593883      0.823021      0.921059      0.985337       1.06804       1.09655
  59  12 3579.7650    2.4666  3.9942 12.3432 -0.0001  0.0356   0.0190   0.0981    0.0282   0.0000   442.8502       3.59532       17.1076      -1.75189       2.84321      0.670300      0.888662       1.25380       1.40327       1.55278       1.63304       1.68230
  60   1 1200.8698    0.0731  0.0589  9.7054  0.0000  0.0142   0.0066   0.0140    0.0158   0.0000   440.6231     -0.164509       22.2070      0.782406      -2.93780     -0.358539      0.348391      0.349495      0.510235      0.611568      0.566072      0.566678
  60   2 1517.0872    0.1978  0.1796  9.6496  0.0000  0.0074   0.0062   0.0177    0.0179   0.0000   441.8964     -0.328064       21.8561      0.189950      -3.58500     -0.345254      0.208089      0.255305      0.312922      0.348287      0.413401      0.403900
  60   3 1776.1194    0.4326  0.4265  9.7495  0.0000  0.0100   0.0082   0.0243    0.0264   0.0000   442.1556     -0.202874       22.1552    -0.0177769      -3.43007     -0.767777      0.264119      0.362056      0.414237      0.473980      0.492156      0.512034
  60   4 2010.0367    0.7162  0.7898 10.1634  0.0000  0.0140   0.0104   0.0353    0.0387   0.0000   442.4869     -0.107198       22.0094      -1.31739      -3.50238       1.95091      0.344583      0.488436      0.529731      0.593329      0.620918      0.663219
  60   5 2233.0271    1.1475  1.0440 10.8207  0.0000  0.0157   0.0147   0.0414    0.0491   0.0000   442.1403       1.14717       21.1106     -0.339810      -2.92133      -1.01806      0.398982      0.537761      0.599720      0.666638      0.696414      0.702253
  60   6 2442.2454    1.7710  1.2896 11.4984  0.0067  0.0173   0.0205   0.0470    0.0531   0.0000   442.3832      0.436718       20.4263     -0.374307      -1.73464     -0.921392      0.438835      0.602940      0.675609      0.749969      0.776028      0.827864
  60   7 2643.7613    2.5305  1.1863 12.2752  0.0000  0.0163   0.0300   0.0434    0.0561   0.0000   442.0017      0.268746       21.6050       1.42759      -2.03775      -2.24317      0.435380      0.592705      0.674567      0.755069      0.791841      0.804159
  60   8 2842.0851    3.4926  1.1856 12.8730  0.0000  0.0162   0.0412   0.0424    0.0592   0.0000   442.2981     -0.111155       20.5558     -0.254021      -1.52574     -0.356821      0.423249      0.572690      0.638005      0.689203      0.746497      0.761754
  60   9 3036.2030    4.2754  1.1853 13.3297  0.0000  0.0165   0.0501   0.0425    0.0583   0.0000   441.6166       1.49509       22.1612      0.360685      -2.00932      -3.41742      0.407723      0.587143      0.638478      0.727178      0.734720      0.769922
  60  10 3226.1193    4.0921  1.4647 13.4010  0.0000  0.0185   0.0448   0.0501    0.0476   0.0000   442.5925       1.29444       20.5408     -0.837900      -2.00876     -0.600791      0.478074      0.661782      0.728170      0.805600      0.884638      0.871578
  60  11 3413.3861    3.1697  2.3403 13.0399  0.0000  0.0255   0.0296   0.0691    0.0351   0.0000   442.5115       1.46223       17.6649      -1.29264       1.93181      -3.49520      0.628523      0.899266      0.986471       1.09138       1.16362       1.19233
  60  12 3598.6872    2.3698  4.4378 12.3359  0.0000  0.0386   0.0178   0.1059    0.0262   0.0000   441.2110       1.51696       20.9874      -3.25390      0.314491     -0.246333      0.952843       1.37425       1.49180       1.69019       1.71458       1.78179
  61   1 1209.3886    0.0851  0.0912  9.7123  0.0000  0.0198   0.0062   0.0239    0.0159   0.0000   440.6032     -0.231268       21.6832      0.752699      -4.01566     -0.482227      0.511936      0.349004      0.659364      0.724062      0.564455      0.569575
  61   2 1527.1219    0.2088  0.1692  9.6193  0.0000  0.0070   0.0065   0.0162    0.0179   0.0000   442.0863     -0.251375       21.9301     -0.680605      -3.67669     -0.335637      0.180760      0.241394      0.271079      0.292570      0.333963      0.322930
  61   3 1786.8449    0.4427  0.4466  9.7764  0.0000  0.0100   0.0081   0.0253    0.0266   0.0000   442.2766     -0.261586       21.8104      0.195422      -3.48736      0.140651      0.259401      0.346402      0.404006      0.447864      0.443615      0.477320
  61   4 2022.1467    0.7383  0.7629 10.1716  0.0000  0.0133   0.0106   0.0342    0.0381   0.0000   442.2874      0.474202       21.5854      -1.06981      -2.86076    -0.0628070      0.329624      0.466363      0.504590      0.572671      0.600953      0.634040
  61   5 2246.0913    1.1734  1.1362 10.8213  0.0000  0.0166   0.0146   0.0433    0.0531   0.0000   441.3585     -0.238935       21.7385     0.0357940      -4.22605      -1.08015      0.428960      0.584467      0.657979      0.720778      0.753860      0.791052
  61   6 2456.0341    1.7849  1.2912 11.6367  0.0000  0.0177   0.0207   0.0468    0.0490   0.0000   442.2322     -0.186053       21.9356       1.27233      -4.50093     -0.325428      0.450213      0.629256      0.708264      0.761642      0.822088      0.843023
  61   7 2658.6311    2.5639  1.3061 12.2401  0.0000  0.0171   0.0289   0.0459    0.0515   0.0000   441.6894     -0.699215       21.5605     -0.860911      -3.63660     0.0331971      0.426487      0.582876      0.661517      0.724070      0.758389      0.780365
  61   8 2857.9320    3.5635  1.1288 13.0640  0.0000  0.0156   0.0433   0.0421    0.0540   0.0000   442.4309      0.680342       21.5112      0.255728      -3.39255      -1.83746      0.404464      0.569279      0.615355      0.696312      0.747127      0.780318
  61   9 3052.8155    4.2664  1.1995 13.3430 -0.0001  0.0163   0.0497   0.0421    0.0592   0.0000   442.3292     -0.582483       20.7427      0.377823      -2.67211      -1.35031      0.416043      0.583100      0.641641      0.732358      0.781681      0.801324
  61  10 3243.3878    4.1019  1.5272 13.3365  0.0000  0.0183   0.0438   0.0519    0.0480   0.0000   442.0022      0.582857       21.9051     -0.763958      -1.40565      -2.09845      0.471493      0.657986      0.732390      0.818469      0.862965      0.875226
  61  11 3431.4323    3.1003  2.6787 12.8383  0.0000  0.0256   0.0264   0.0744    0.0333   0.0000   443.7356      0.547181       16.8377       1.18691     -0.129745      -1.59566      0.648679      0.902700      0.998935       1.11757       1.18094       1.18682
  61  12 3617.4506    2.3579  4.5373 12.2855 -0.0003  0.0396   0.0177   0.1077    0.0271   0.0000   439.3683       2.24903       20.6294      -3.00183      0.318355     -0.912690      0.919225       1.33532       1.49383       1.64171       1.68414       1.72495
  61  13 3801.5132    1.6080  6.0551 12.0582 -0.0006  0.0615   0.0160   0.1722    0.0321   0.0000   439.0293      -1.04788       20.3186      -7.79811      -8.21552       1.85546       1.41571       2.07770       2.28337       2.55471       2.58286       2.67983
  61  14 3984.1437    1.0125  6.6878 12.0701 -0.0041  0.0956   0.0221   0.3020    0.0411   0.0000   440.0772       1.21164       18.7656      -7.64513      -1.64194       5.21051       2.17367       3.20114       3.55114       3.89650       4.01395       4.13278
  62   1 1217.8484    0.0807  0.0888  9.6688  0.0000  0.0127   0.0059   0.0224    0.0157   0.0000   441.0631      0.132413       21.6601     -0.344289      -3.27798      -1.00756      0.338996      0.517933      0.558104      0.671868      0.699753      0.606486
  62   2 1537.0159    0.2124  0.2186  9.6242 -0.0001  0.0077   0.0061   0.0209    0.0184   0.0000   442.1054    -0.0697457       21.9528     -0.208019      -4.37630     0.0462116      0.203714      0.266430      0.292705      0.339266      0.375707      0.357998
  62   3 1797.4893    0.4605  0.4474  9.7510  0.0000  0.0099   0.0083   0.0246    0.0271   0.0000   442.0061     -0.714279       22.2736      0.440320      -3.96484     -0.758952      0.248995      0.337632      0.372612      0.408081      0.433740      0.449366
  62   4 2034.1445    0.7684  0.8248 10.1315  0.0000  0.0135   0.0106   0.0353    0.0421   0.0000   442.3875      0.152350       22.2285      -1.09944      -3.04810     -0.100705      0.340680      0.448580      0.506734      0.553253      0.585954      0.600860
  62   5 2259.0588    1.2234  1.0555 10.8572  0.0000  0.0156   0.0152   0.0404    0.0506   0.0000   441.8321     -0.366288       22.8669       1.33137      -3.68069     -0.181324      0.385672      0.539674      0.583766      0.688436      0.687618      0.728723
  62   6 2469.6848    1.8081  1.3246 11.7339  0.0000  0.0185   0.0210   0.0472    0.0481   0.0000   441.8979     -0.465732       20.8401      -1.48981      -3.40540    -0.0722956      0.448270      0.630697      0.683116      0.779816      0.822930      0.853645
  62   7 2673.3125    2.6203  1.2321 12.3692  0.0000  0.0168   0.0302   0.0439    0.0526   0.0000   442.2044       1.23286       22.6652      0.339340      -3.08012      -2.54623      0.416103      0.562453      0.624330      0.691372      0.734948      0.741884
  62   8 2873.6608    3.6511  1.1675 12.8691  0.0000  0.0155   0.0425   0.0420    0.0606   0.0000   442.9069      0.717593       22.2140     -0.198082      -3.10946     -0.298618      0.386621      0.546560      0.580224      0.665653      0.688255      0.709099
  62   9 3069.2405    4.3663  1.1698 13.5221 -0.0000  0.0161   0.0514   0.0423    0.0540   0.0000   442.2154      0.171505       20.6030     -0.239210      -2.22832      -2.06787      0.401412      0.559208      0.597741      0.678394      0.731162      0.735567
  62  10 3260.6350    3.9525  1.5944 13.3458  0.0000  0.0188   0.0417   0.0539    0.0452   0.0000   442.0046      0.334663       20.3574     -0.800202      -1.82128      -2.56044      0.479499      0.640454      0.744494      0.776413      0.852057      0.860603
  62  11 3449.4509    3.0545  2.9073 12.6437  0.0000  0.0269   0.0242   0.0736    0.0326   0.0000   442.8529     -0.503957       18.3712     -0.375964       2.14668      -3.34512      0.651435      0.920340       1.02832       1.12774       1.18832       1.23653
  62  12 3636.2345    2.2025  4.6299 12.3762 -0.0040  0.0418   0.0182   0.1157    0.0264   0.0000   440.3609      0.698767       20.6678       3.39979       1.05294      -1.35985      0.959892       1.40801       1.53958       1.71128       1.76449       1.82537
  63   1 1226.2271    0.0803  0.0830  9.6650  0.0000  0.0109   0.0060   0.0214    0.0156   0.0000   440.2524      0.640478       22.2389      0.390178      -3.07628      0.611740      0.287052      0.412832      0.526311      0.537573      0.652644      0.657962
  63   2 1546.8053    0.2250  0.2331  9.5877  0.0000  0.0083   0.0061   0.0199    0.0186   0.0000   442.2038     -0.369594       21.6329     0.0576316      -3.87417     -0.626200      0.216587      0.285986      0.311603      0.308800      0.370584      0.387194
  63   3 1808.0202    0.4745  0.4784  9.7700  0.0000  0.0104   0.0083   0.0254    0.0281   0.0000   442.2928     -0.673568       21.0510     -0.210881      -4.14041     -0.331228      0.281314      0.368154      0.424730      0.449271      0.490792      0.495490
  63   4 2046.0641    0.7849  0.8620 10.2584  0.0000  0.0142   0.0107   0.0362    0.0399   0.0000   442.1692     -0.386947       21.2187      0.280132      -3.26937     -0.158159      0.344584      0.475937      0.515849      0.583065      0.595788      0.614560
  63   5 2271.8757    1.2471  1.1276 10.9784  0.0004  0.0165   0.0153   0.0431    0.0489   0.0000   442.3814     -0.385143       21.0895     -0.653599      -2.41862      -1.75514      0.395729      0.563835      0.618429      0.694432      0.734621      0.774183
  63   6 2483.2797    1.9276  1.2846 11.7310  0.0000  0.0173   0.0221   0.0466    0.0521   0.0000   442.0450      0.368149       22.5272      0.753229      -2.60024      0.965663      0.418285      0.592782      0.648661      0.714882      0.762033      0.777545
  63   7 2688.0118    2.7274  1.2218 12.5113  0.0013  0.0166   0.0320   0.0451    0.0542   0.0000   442.2306       1.56871       20.5087      0.622094      -2.34825   -0.00326034      0.412105      0.565012      0.649107      0.699603      0.735543      0.781812
  63   8 2889.2338    3.7241  1.1956 13.0222  0.0000  0.0158   0.0426   0.0422    0.0560   0.0000   442.1091      0.195332       21.6792      0.675022      -3.13532     -0.812748      0.384343      0.537304      0.595415      0.642143      0.702600      0.727272
  63   9 3085.5548    4.3747  1.2110 13.4318  0.0000  0.0164   0.0507   0.0425    0.0578   0.0000   441.7421      0.850819       22.1240      -1.55068      -2.16175     -0.715668      0.399883      0.557094      0.598126      0.684400      0.716429      0.738584
  63  10 3277.7299    3.8824  1.7262 13.2035 -0.0032  0.0200   0.0382   0.0547    0.0414   0.0000   442.1003      0.694243       17.5473     -0.630506      -2.09032      -3.56951      0.472770      0.665482      0.752335      0.835341      0.859799      0.889783
  63  11 3467.3036    2.9265  2.9998 12.7258  0.0000  0.0278   0.0237   0.0793    0.0303   0.0000   443.2062      0.743899       19.2547      -2.15861       3.08881      -3.47033      0.655802      0.922768       1.03330       1.15338       1.19076       1.23217
  63  12 3654.6942    2.0276  4.3953 12.3379 -0.0043  0.0419   0.0169   0.1157    0.0280   0.0000   443.8090       3.50435       17.9160      -1.65405     -0.594873      0.659369      0.961398       1.39583       1.51884       1.71257       1.75738       1.81572
  63  13 3840.1100    1.2801  5.1756 12.1370 -0.0020  0.0650   0.0152   0.1786    0.0333   0.0000   442.7868       3.83333       17.8797      -5.22177      -4.71659     -0.706517       1.41973       2.11417       2.31735       2.57034       2.61010       2.66806
  64   1 1234.5393    0.0949  0.0907  9.6427  0.0000  0.0097   0.0059   0.0188    0.0155   0.0000   440.7131     -0.490694       21.9191      0.198168      -4.13538    -0.0726428      0.212347      0.318024      0.359042      0.362651      0.403121      0.422687
  64   2 1556.4615    0.2176  0.2508  9.6294  0.0000  0.0090   0.0059   0.0215    0.0186   0.0000   441.7817      0.449893       22.1374      0.166347      -3.59820    -0.0322510      0.227353      0.292997      0.326702      0.397438      0.404492      0.404066
  64   3 1818.4527    0.4714  0.5364  9.7799  0.0000  0.0111   0.0079   0.0278    0.0287   0.0000   441.8845    -0.0761253       21.5563     -0.480167      -3.68828      0.461215      0.270154      0.352676      0.417827      0.456671      0.474653      0.494463
  64   4 2057.8714    0.8041  0.8289 10.2635 -0.0000  0.0139   0.0110   0.0355    0.0417   0.0000   443.2249      -1.13169       21.2180      0.424207      -4.01412     -0.960938      0.322122      0.454156      0.503626      0.554736      0.587065      0.584233
  64   5 2284.5894    1.2728  1.1486 11.0926  0.0000  0.0164   0.0156   0.0438    0.0477   0.0000   442.7867     -0.207246       20.3819     -0.977834      -3.92615      0.392161      0.393653      0.548100      0.601944      0.677821      0.709169      0.717243
  64   6 2496.7724    1.9586  1.3575 11.6102  0.0000  0.0173   0.0209   0.0457    0.0494   0.0000   442.6611     -0.347679       21.7708      0.615109      -3.13026      -1.56297      0.410434      0.561729      0.644616      0.702749      0.718018      0.760253
  64   7 2702.5733    2.7849  1.2552 12.4570  0.0000  0.0164   0.0315   0.0443    0.0522   0.0000   442.5561      0.670624       20.9341     -0.994737      -1.65635     0.0141291      0.391028      0.534557      0.610066      0.663320      0.716987      0.753916
  64   8 2904.6735    3.7866  1.1066 13.1898  0.0002  0.0151   0.0447   0.0395    0.0519   0.0000   442.6931       1.28773       21.2651      0.813075      -2.19850     0.0845570      0.376152      0.507506      0.562754      0.633947      0.656499      0.677864
  64   9 3101.7605    4.3840  1.2444 13.5213  0.0000  0.0166   0.0496   0.0428    0.0507   0.0000   441.8295      0.435364       20.1301      0.602341      -3.33867      -2.51640      0.394139      0.551499      0.620418      0.675927      0.715828      0.750040
  64  10 3294.7009    3.8385  1.7335 13.2989 -0.0043  0.0196   0.0382   0.0554    0.0388   0.0000   443.3171       1.37599       19.6097      -1.10729     -0.848419    -0.0944346      0.473630      0.638571      0.714423      0.797031      0.853669      0.865216
  64  11 3485.0927    2.8915  3.1541 12.6098  0.0000  0.0281   0.0224   0.0787    0.0301   0.0000   442.9580    0.00302411       18.7432      0.442268       1.91984     -0.961209      0.663524      0.918511       1.05806       1.13700       1.20939       1.24632
  64  12 3672.9820    2.6914  7.3070 11.5836  0.0091  0.0535   0.0085   0.1364    0.0102   0.0000   438.0111       8.12116       30.9000      -8.49721      -14.1113       5.65174       1.34277       1.73927       2.06767       2.18103       2.33378       2.43415
  65   1 1242.7820    0.0965  0.0775  9.6275  0.0000  0.0088   0.0063   0.0177    0.0153   0.0000   440.4286     -0.138109       22.2433      0.305187      -4.20676      0.315467      0.194412      0.296330      0.323000      0.319347      0.403573      0.416282
  65   2 1566.0367    0.2446  0.2191  9.6124  0.0000  0.0074   0.0064   0.0176    0.0184   0.0000   441.8795     -0.421233       22.4891     -0.377809      -3.54403      0.113688      0.189641      0.244622      0.280260      0.293339      0.352200      0.379438
  65   3 1828.7774    0.5013  0.5117  9.8217 -0.0000  0.0107   0.0084   0.0265    0.0280   0.0000   442.2162      0.114054       22.1126      0.200088      -2.29734      0.293344      0.247956      0.347393      0.398562      0.425920      0.462064      0.459505
  65   4 2069.5508    0.8228  0.8757 10.2816  0.0000  0.0143   0.0110   0.0363    0.0420   0.0000   442.8212      0.423214       21.9778      0.258473      -2.56630      0.260933      0.321527      0.466979      0.506097      0.552088      0.639976      0.635648
  65   5 2297.1003    1.3247  1.1692 11.0565 -0.0002  0.0166   0.0158   0.0438    0.0503   0.0000   443.1848     -0.747113       21.7583    -0.0773831      -2.52520     -0.727513      0.382148      0.540010      0.585269      0.651825      0.714192      0.734224
  65   6 2510.0977    1.9814  1.3373 11.8211  0.0000  0.0175   0.0220   0.0469    0.0481   0.0000   442.3476       1.01432       21.0227      -1.34779      -3.28977      -1.58065      0.405987      0.566225      0.623304      0.697652      0.734530      0.754885
  65   7 2716.9803    2.8563  1.2712 12.6336  0.0000  0.0168   0.0323   0.0453    0.0484   0.0000   442.4960  -0.000153713       21.4129      0.952075      -4.41081     -0.443999      0.392725      0.534156      0.615931      0.657926      0.686911      0.724413
  65   8 2920.0431    3.8408  1.2298 13.1003 -0.0000  0.0158   0.0433   0.0432    0.0522   0.0000   442.7000   -0.00353784       20.8834      0.440237      -2.77506      -1.25065      0.370949      0.506190      0.577591      0.649825      0.691231      0.712157
  65   9 3117.8221    4.3374  1.2553 13.5026  0.0000  0.0163   0.0487   0.0433    0.0503   0.0000   442.1469      0.931022       21.7093      -1.14190      -3.44997      -1.52961      0.388420      0.526896      0.589173      0.649564      0.678684      0.706147
  65  10 3311.5462    3.7039  1.7748 13.3523  0.0000  0.0201   0.0373   0.0578    0.0383   0.0000   442.7521     -0.433855       21.5548     -0.399156      0.562908      -3.09149      0.480108      0.650548      0.745347      0.797087      0.844898      0.878733
  65  11 3502.7709    2.7751  3.5294 12.5351  0.0000  0.0312   0.0210   0.0848    0.0290   0.0000   442.6783     -0.554718       19.3822       1.00389     -0.255329      -3.85025      0.701918       1.00956       1.11827       1.24136       1.28060       1.33066
  65  12 3691.9531    2.2161  6.1534 11.9256 -0.0089  0.0515   0.0080   0.1286    0.0109   0.0000   441.1227       2.74440       28.2132      -1.68453      -6.90413     -0.994587       1.17091       1.64916       1.86721       2.04282       2.15479       2.20825
  66   1 1250.9330    0.0988  0.0999  9.6182  0.0000  0.0088   0.0055   0.0199    0.0154   0.0000   440.1449     -0.519362       22.3062    -0.0292751      -4.43079     -0.363049      0.214906      0.261084      0.313182      0.354897      0.379996      0.416036
  66   2 1575.4609    0.2361  0.2694  9.6020  0.0000  0.0095   0.0059   0.0197    0.0188   0.0000   441.7591     -0.176877       21.9692   -0.00716925      -3.70805      0.332097      0.220458      0.299151      0.350821      0.371002      0.399438      0.413381
  66   3 1839.0026    0.4974  0.5324  9.8677  0.0000  0.0112   0.0082   0.0276    0.0281   0.0000   441.9818     -0.411350       21.7814      0.393541      -4.19155     -0.888323      0.249482      0.366789      0.390044      0.433951      0.481456      0.483519
  66   4 2081.1651    0.8597  0.8766 10.2588  0.0000  0.0137   0.0111   0.0347    0.0431   0.0000   442.3684     -0.601016       22.7783     -0.972875      -3.07619     -0.437387      0.322636      0.457098      0.500634      0.566760      0.574172      0.628785
  66   5 2309.5481    1.3514  1.2691 10.9368  0.0000  0.0166   0.0152   0.0459    0.0521   0.0000   442.6669      0.531497       21.9149      -1.30962      -1.69655    0.00903771      0.392830      0.539260      0.594000      0.653865      0.708312      0.724410
  66   6 2523.3891    2.0618  1.3653 11.6968  0.0000  0.0170   0.0219   0.0458    0.0508   0.0000   442.7675     0.0617908       20.1674     -0.785527      -2.47865     -0.907363      0.392856      0.545730      0.609985      0.669531      0.718058      0.726076
  66   7 2731.3444    2.8911  1.2326 12.6516  0.0020  0.0160   0.0329   0.0435    0.0513   0.0000   442.4780      0.743468       22.7186    -0.0956239      -1.85454     -0.372129      0.370811      0.509293      0.582746      0.617896      0.683785      0.688869
  66   8 2935.2720    3.9175  1.1104 13.2080  0.0000  0.0151   0.0451   0.0397    0.0523   0.0000   442.3775     -0.351832       20.9442       1.09564      -2.14188     -0.142754      0.339898      0.488465      0.525198      0.594311      0.629443      0.652071
  66   9 3133.7650    4.2620  1.3256 13.5584  0.0000  0.0170   0.0466   0.0459    0.0450   0.0000   443.1902      0.533808       21.6170       1.27236      -3.58101     -0.744091      0.383626      0.543217      0.598429      0.663722      0.689214      0.716366
  66  10 3328.3231    3.6862  1.8354 13.2468 -0.0000  0.0207   0.0352   0.0573    0.0382   0.0000   443.3046     -0.210705       20.4561      0.314574      -1.15458      -2.34325      0.454687      0.663093      0.732655      0.805342      0.853559      0.871746
  66  11 3520.2435    2.6754  3.5051 12.6014  0.0001  0.0307   0.0208   0.0882    0.0280   0.0000   442.4705      0.553813       17.3831      -1.38203      0.396094      -4.35734      0.697595      0.961776       1.09608       1.20524       1.25134       1.29740
  66  12 3709.8064    1.7946  5.0608 12.2936 -0.0066  0.0494   0.0158   0.1378    0.0288   0.0000   440.7905    -0.0287923       20.5610       1.81476      -1.09332     -0.949086       1.07184       1.55952       1.71200       1.91769       1.97997       2.05610
  66  13 3897.4803    1.0617  5.1474 12.2708  0.0026  0.0789   0.0191   0.2237    0.0365   0.0000   443.8503       1.59242       26.0641      -3.53938      -5.11207      -1.72829       1.62813       2.47308       2.69387       3.05153       3.00479       3.16999
  67   1 1259.0028    0.0829  0.0816  9.6110  0.0000  0.0105   0.0060   0.0185    0.0152   0.0000   440.9583     -0.610130       22.6213      0.464580      -4.64393     -0.707102      0.262848      0.359006      0.434395      0.473023      0.575263      0.532367
  67   2 1584.8028    0.2534  0.2249  9.5844  0.0000  0.0073   0.0064   0.0178    0.0183   0.0000   442.0200     -0.627796       21.6958     -0.101482      -3.53001     -0.151227      0.169748      0.225076      0.257939      0.284037      0.300347      0.311911
  67   3 1849.1280    0.5161  0.5679  9.8123  0.0000  0.0112   0.0081   0.0271    0.0294   0.0000   441.6456     -0.204713       22.5097      0.162278      -3.75650      0.222385      0.265365      0.350994      0.411130      0.468389      0.477058      0.511530
  67   4 2092.6635    0.8544  0.9114 10.2842  0.0000  0.0142   0.0109   0.0365    0.0428   0.0000   442.6664     -0.117393       22.6357    -0.0687185      -4.36621     -0.510818      0.316065      0.436005      0.494724      0.535038      0.540016      0.576695
  67   5 2321.8686    1.4040  1.2780 11.0190  0.0000  0.0169   0.0156   0.0458    0.0513   0.0000   442.4611      0.226583       22.5747     0.0387334      -2.66011      0.148359      0.375004      0.528131      0.588364      0.661991      0.683250      0.698133
  67   6 2536.5226    2.1059  1.3330 11.7953  0.0000  0.0170   0.0227   0.0447    0.0516   0.0000   442.0419      0.400776       21.6367       1.03199      -1.76202      -2.13967      0.393084      0.539028      0.611148      0.671743      0.707248      0.736186
  67   7 2745.5821    2.9976  1.2352 12.6028  0.0000  0.0159   0.0333   0.0425    0.0511   0.0000   443.0471       1.58261       21.9258     -0.622870      -3.76721     -0.802354      0.370378      0.506349      0.570041      0.614828      0.661090      0.677553
  67   8 2950.3888    3.9828  1.2269 13.3029  0.0028  0.0157   0.0451   0.0427    0.0522   0.0000   442.7597       1.12028       22.4213      0.834141      -3.55599     -0.881017      0.360734      0.484963      0.557278      0.619616      0.665138      0.665700
  67   9 3149.6486    4.3999  1.3751 13.3667  0.0000  0.0165   0.0460   0.0459    0.0482   0.0000   441.6720     -0.308355       22.3571    -0.0221157      -2.43252      -1.94287      0.369519      0.519629      0.571549      0.628776      0.675227      0.691004
  67  10 3344.9375    3.5994  2.1259 12.9230  0.0000  0.0213   0.0314   0.0589    0.0394   0.0000   442.9080      0.872556       18.9510      -1.24199      0.607885      -2.19574      0.480699      0.678074      0.753797      0.830556      0.895561      0.912221
  67  11 3537.6173    2.6585  3.8756 12.4446  0.0005  0.0333   0.0196   0.0901    0.0282   0.0000   442.8212       1.52535       18.7740       1.36142     0.0952374      -1.45175      0.720727       1.03126       1.16571       1.26535       1.31936       1.37460
  67  12 3727.7160    2.2572  7.3860 11.8004  0.0045  0.0572   0.0069   0.1450    0.0088   0.0000   439.4665      0.685800       31.3031      -6.04389      -9.48579      0.320978       1.30370       1.77197       2.03982       2.19605       2.34748       2.43234
  68   1 1267.0389    0.1072  0.1056  9.6320  0.0000  0.0083   0.0055   0.0205    0.0152   0.0000   440.6170      0.358150       21.8470     -0.708560      -4.01559      0.184578      0.176408      0.258990      0.263514      0.301102      0.328771      0.298111
  68   2 1594.0293    0.2609  0.2786  9.6459  0.0000  0.0083   0.0061   0.0205    0.0189   0.0000   441.7525     -0.123122       21.9522      0.251767      -3.85584    -0.0120551      0.202044      0.259956      0.310463      0.351635      0.402117      0.402148
  68   3 1859.2179    0.5359  0.6098  9.8154  0.0000  0.0116   0.0082   0.0289    0.0312   0.0000   441.5858      0.330651       22.4005      0.513369      -4.44596     -0.446718      0.262335      0.360129      0.411536      0.456427      0.480292      0.507674
  68   4 2104.1010    0.9039  0.9257 10.3066  0.0000  0.0139   0.0113   0.0359    0.0447   0.0000   442.3562      0.493154       22.3087      0.520637      -3.39726      0.584142      0.316394      0.425668      0.483954      0.538095      0.577667      0.589784
  68   5 2334.0439    1.4485  1.2667 11.0145  0.0000  0.0169   0.0160   0.0432    0.0539   0.0000   442.1602      0.600692       22.0287     -0.319994      -4.17335     0.0324232      0.370640      0.519372      0.571779      0.631405      0.665049      0.698549
  68   6 2549.6060    2.1647  1.3526 11.8357  0.0000  0.0167   0.0229   0.0446    0.0485   0.0000   442.4335     -0.497596       21.5024      0.994619      -1.97343      -1.29768      0.390682      0.527857      0.604122      0.669041      0.718831      0.744047
  68   7 2759.7793    3.0334  1.1636 12.9656 -0.0000  0.0159   0.0353   0.0422    0.0452   0.0000   442.3451     -0.137406       22.1164       1.09662      -2.06201      -2.55890      0.352974      0.494022      0.545110      0.606758      0.646910      0.651936
  68   8 2965.3708    4.0317  1.1148 13.4141  0.0000  0.0153   0.0468   0.0389    0.0492   0.0000   442.4171       1.26150       22.2438     -0.348772      -3.00920      -2.40591      0.341442      0.480244      0.530043      0.587821      0.633878      0.636904
  68   9 3165.3764    4.2253  1.4017 13.4539 -0.0047  0.0174   0.0439   0.0463    0.0437   0.0000   441.8093       1.49691       22.9785      -1.03801      -2.75501     -0.259660      0.385057      0.550396      0.611713      0.670441      0.714753      0.752127
  68  10 3361.4990    3.5040  2.0886 13.1368  0.0000  0.0217   0.0318   0.0607    0.0363   0.0000   442.7670       1.20651       21.0589     -0.256732      0.564793      -3.22912      0.483287      0.683439      0.771381      0.829640      0.894918      0.906580
  68  11 3554.9459    2.5939  4.0878 12.3469 -0.0011  0.0345   0.0123   0.0878    0.0133   0.0000   442.6963       1.47789       20.3622     -0.303073      -2.80847     -0.593563      0.752110       1.06191       1.18449       1.32219       1.39529       1.43397
  68  12 3745.8944    2.2232  7.2974 11.5016 -0.0081  0.0571   0.0066   0.1480    0.0091   0.0000   439.8071       4.08615       29.8557      -7.25643      -7.96540       3.19021       1.28576       1.78443       2.03137       2.22378       2.38857       2.45757
  69   1 1275.0126    0.1004  0.0871  9.5952  0.0000  0.0087   0.0057   0.0179    0.0149   0.0000   440.2891    -0.0297972       22.0369      0.106803      -4.03970    -0.0383189      0.170555      0.266727      0.279691      0.319213      0.326238      0.361990
  69   2 1603.1336    0.2658  0.2918  9.5925  0.0000  0.0091   0.0060   0.0200    0.0192   0.0000   441.9454     -0.619737       22.2298      0.385749      -3.77293     -0.213516      0.202756      0.276556      0.319625      0.359171      0.364716      0.374062
  69   3 1869.1990    0.5453  0.5607  9.9022 -0.0003  0.0107   0.0085   0.0267    0.0289   0.0000   442.1364     -0.320540       22.5837     -0.978597      -4.52579      0.335389      0.246594      0.331257      0.367745      0.411226      0.428703      0.452534
  69   4 2115.4303    0.9157  0.9544 10.3302  0.0000  0.0142   0.0112   0.0365    0.0444   0.0000   442.5555     -0.332352       21.5068    -0.0254513      -3.17545     -0.743641      0.323753      0.448070      0.509375      0.561385      0.581271      0.609477
  69   5 2346.1476    1.4882  1.2171 11.1944  0.0000  0.0164   0.0169   0.0435    0.0522   0.0000   442.1314     -0.538775       22.4035     -0.638157      -3.68196      0.306895      0.355987      0.510019      0.547949      0.636056      0.620278      0.649997
  69   6 2562.6245    2.1922  1.3195 12.0944  0.0000  0.0172   0.0241   0.0447    0.0459   0.0000   442.6974      0.599297       22.1208     -0.171797      -3.85071      0.742709      0.382270      0.511998      0.589639      0.652812      0.696869      0.723909
  69   7 2773.8136    3.1921  1.2270 12.7303  0.0053  0.0154   0.0355   0.0419    0.0527   0.0000   443.2737      0.187588       20.8388     -0.556851      -3.46225      -1.11054      0.349428      0.470537      0.517443      0.587427      0.613881      0.638486
  69   8 2980.2742    4.1276  1.1665 13.3972  0.0000  0.0154   0.0468   0.0406    0.0513   0.0000   442.6965       1.00509       20.7100      0.400374      -2.64868      -2.16661      0.346521      0.487757      0.524436      0.589116      0.625853      0.648884
  69   9 3181.0719    4.1944  1.4666 13.5527  0.0000  0.0177   0.0441   0.0488    0.0420   0.0000   442.8892      0.900353       20.6400   -0.00741156      -1.26826      -1.36667      0.397235      0.547845      0.619823      0.665074      0.719947      0.727539
  69  10 3377.9251    3.3852  2.3401 12.9989  0.0000  0.0227   0.0288   0.0645    0.0344   0.0000   442.1901      0.485222       18.3400       1.10048     -0.135743      -1.54676      0.499166      0.688793      0.791934      0.864096      0.925302      0.956820
  69  12 3763.8860    2.2101  8.0563 11.3710  0.0131  0.0514   0.0060   0.1451    0.0072   0.0000   437.4116       5.97805       37.4089      -6.91205      -19.2371       2.81357       1.32139       1.54567       2.01281       1.99596       2.35571       2.32587
  70   1 1282.9019    0.0992  0.0938  9.6354  0.0000  0.0089   0.0056   0.0192    0.0149   0.0000   440.8175     -0.321807       21.6419      0.106196      -3.96064      0.168908      0.193790      0.214911      0.292481      0.328811      0.326739      0.340247
  70   2 1612.1722    0.2801  0.2683  9.6134  0.0000  0.0079   0.0064   0.0184    0.0191   0.0000   441.8210     -0.215057       21.7710     0.0218824      -3.98141     0.0762510      0.180099      0.240978      0.285823      0.305362      0.341513      0.351936
  70   3 1879.0910    0.5593  0.6218  9.8209  0.0000  0.0111   0.0083   0.0287    0.0314   0.0000   442.1708     -0.815189       21.8574      -1.13076      -3.56450    -0.0454059      0.247812      0.344434      0.385296      0.427841      0.454092      0.445715
  70   4 2126.6439    0.9578  0.9905 10.5497  0.0003  0.0147   0.0118   0.0379    0.0428   0.0000   442.8756      0.505892       21.4636      0.513239      -2.62308    0.00698093      0.317762      0.453492      0.501928      0.562080      0.585847      0.607883
  70   5 2358.1233    1.4594  1.2304 11.4451  0.0000  0.0168   0.0167   0.0449    0.0433   0.0000   442.5878     -0.107017       22.0979     -0.839706      -4.40411     -0.903081      0.363663      0.499895      0.552086      0.630555      0.672223      0.686982
  70   6 2575.5015    2.2726  1.3190 12.1665 -0.0000  0.0169   0.0246   0.0448    0.0453   0.0000   442.3896      0.179685       21.9967      -1.00988      -3.07133     -0.592329      0.356886      0.508982      0.553094      0.633329      0.648931      0.684087
  70   7 2787.7945    3.2069  1.2186 12.7584  0.0002  0.0155   0.0349   0.0417    0.0538   0.0000   442.6780      0.689494       22.4813       1.13716      -3.18379      -2.84100      0.344685      0.476433      0.547262      0.597062      0.646311      0.666302
  70   8 2995.0904    4.1503  1.1960 13.3944  0.0004  0.0153   0.0461   0.0410    0.0510   0.0000   442.1998     0.0691534       21.8314     -0.707209      -3.35368      0.478774      0.340327      0.471275      0.534707      0.583916      0.619890      0.645558
  70  10 3394.2306    3.2656  2.4507 13.0661  0.0000  0.0235   0.0275   0.0674    0.0313   0.0000   443.5600      0.688899       19.8644     -0.292294       1.33573      -2.05947      0.507025      0.705557      0.788117      0.884334      0.902665      0.957539
  70  11 3589.3195    2.4109  4.0621 12.3383 -0.0294  0.0358   0.0149   0.0929    0.0248   0.0000   440.3606     -0.220239       21.0232      0.530559      -1.37803      -4.23113      0.737180       1.08227       1.16139       1.34669       1.34508       1.42100
  71   1 1290.7287    0.1038  0.1073  9.5387  0.0000  0.0082   0.0054   0.0195    0.0150   0.0000   440.6365     -0.152005       21.7292     -0.273712      -4.19330     0.0429020      0.185648      0.278486      0.275825      0.276388      0.347958      0.366988
  71   2 1621.0693    0.2908  0.3111  9.5189  0.0000  0.0081   0.0062   0.0214    0.0197   0.0000   441.9988     -0.370395       22.2697      0.224159      -3.76079      0.497800      0.181255      0.245522      0.281161      0.305374      0.328594      0.341156
  71   3 1888.8965    0.5580  0.6596  9.8757  0.0000  0.0119   0.0081   0.0300    0.0305   0.0000   441.7718     -0.118283       22.6977      0.962693      -2.69663     -0.721902      0.257250      0.355081      0.397381      0.427457      0.485295      0.478814
  71   4 2137.7920    0.9711  0.9736 10.4285  0.0000  0.0142   0.0118   0.0370    0.0447   0.0000   442.1620     -0.332896       22.4646     -0.601264      -3.66976     -0.304063      0.303272      0.425146      0.474595      0.515135      0.545952      0.585762
  71   5 2370.0181    1.5600  1.2853 11.3170  0.0000  0.0168   0.0172   0.0444    0.0475   0.0000   442.3150     -0.779758       22.0872       1.79169      -2.45132      -1.87862      0.353329      0.497784      0.558866      0.601029      0.655679      0.673432
  71   6 2588.3074    2.2974  1.4088 11.9778  0.0000  0.0168   0.0237   0.0467    0.0480   0.0000   442.6200     -0.457138       21.7450     0.0989231      -1.00052     0.0648905      0.367283      0.508257      0.571784      0.623228      0.685396      0.710401
  71   7 2801.6638    3.3235  1.2172 12.8755  0.0000  0.0155   0.0363   0.0419    0.0486   0.0000   443.0921       1.27809       21.2289     -0.485240      -3.81171     -0.425550      0.326563      0.461618      0.508438      0.575265      0.604359      0.619116
  71   8 3009.7741    4.2463  1.1367 13.4643  0.0004  0.0149   0.0476   0.0391    0.0485   0.0000   441.5887     0.0212145       21.5578      -1.47282      -2.93209      -1.12066      0.328504      0.445683      0.487314      0.561171      0.572070      0.586739
  71   9 3212.0012    4.0887  1.4918 13.4644  0.0000  0.0174   0.0417   0.0491    0.0404   0.0000   442.8915      0.589965       20.7494     0.0504200      -2.14878      -1.65227      0.380958      0.522872      0.587789      0.654280      0.701045      0.718723
  71  10 3410.5504    3.1984  2.4002 12.9465  0.0001  0.0238   0.0274   0.0647    0.0335   0.0000   443.1368       1.75138       18.2399      0.165934       2.06881      -2.29022      0.499652      0.711344      0.786107      0.882791      0.917861      0.959749
  72   1 1298.4989    0.1153  0.1210  9.5987  0.0000  0.0079   0.0052   0.0212    0.0150   0.0000   440.5683      0.264283       22.0002     -0.178705      -3.58271      0.520974      0.170349      0.220067      0.274609      0.309335      0.271742      0.304643
  72   2 1629.8922    0.2933  0.2989  9.6206  0.0000  0.0080   0.0063   0.0203    0.0193   0.0000   441.8591     -0.398372       22.1879      0.189631      -4.11119    -0.0561691      0.179238      0.228272      0.263877      0.307908      0.316330      0.325007
  72   3 1898.6202    0.5962  0.6994  9.8388  0.0000  0.0119   0.0083   0.0301    0.0328   0.0000   442.3001     -0.172436       22.0715      0.433267      -3.75273     -0.295998      0.257159      0.359497      0.411267      0.443290      0.476666      0.492761
  72   4 2148.8581    1.0167  1.0137 10.4878  0.0000  0.0143   0.0119   0.0367    0.0450   0.0000   441.8524     -0.172233       22.3237     -0.128356      -4.13158      0.466282      0.308889      0.430822      0.474480      0.532514      0.557960      0.580379
  72   5 2381.7228    1.5818  1.3518 11.2572  0.0058  0.0169   0.0168   0.0449    0.0492   0.0000   443.4991      0.742054       20.9185     0.0164239      -3.83453     -0.358199      0.354236      0.496577      0.553043      0.632307      0.645164      0.675352
  72   6 2601.0586    2.4247  1.3793 11.9645  0.0000  0.0163   0.0243   0.0429    0.0493   0.0000   442.3369      0.216890       22.7987       1.12713      -4.03210      -1.52939      0.347165      0.481594      0.539120      0.593956      0.622703      0.636384
  72   7 2815.4659    3.4808  1.2299 12.7999  0.0015  0.0150   0.0375   0.0403    0.0567   0.0000   442.3465      0.416665       22.2670     -0.526946      -3.09320     -0.760777      0.333350      0.464109      0.520652      0.571135      0.621377      0.641289
  72   8 3024.3366    4.2733  1.2533 13.3990  0.0000  0.0154   0.0452   0.0422    0.0478   0.0000   442.3504      0.228929       21.1177       1.09671      -2.77743     -0.185168      0.326606      0.455124      0.506679      0.566105      0.609141      0.625758
  72   9 3227.3653    4.0970  1.5573 13.5223  0.0033  0.0179   0.0409   0.0486    0.0394   0.0000   442.8106      0.221113       21.7460      -1.56547    -0.0544196      -1.33446      0.380040      0.527801      0.595052      0.659719      0.702118      0.717417
  72  10 3426.6267    3.1384  2.7821 12.8788  0.0002  0.0253   0.0251   0.0713    0.0307   0.0000   443.8415       2.70994       17.5912    -0.0177525      0.735760    -0.0726688      0.523815      0.739051      0.832898      0.904258      0.990047       1.00634
  72  11 3623.3383    2.5226  5.5911 12.0852  0.0004  0.0431   0.0087   0.1098    0.0083   0.0000   441.7648      -1.61327       24.0491      0.709116      -4.80584      -3.00446      0.917560       1.25395       1.45304       1.58545       1.69687       1.72950
  73   1 1306.2089    0.1108  0.1290  9.5383  0.0000  0.0086   0.0051   0.0230    0.0150   0.0000   440.6778     -0.319336       22.3267      0.346361      -4.04642     -0.613214      0.173293      0.267175      0.284683      0.299694      0.332037      0.393126
  73   2 1638.6099    0.2989  0.3465  9.5270  0.0001  0.0089   0.0060   0.0222    0.0200   0.0000   441.5947     -0.651321       21.8240    -0.0768448      -4.19491      0.236873      0.194646      0.256954      0.302036      0.327932      0.355290      0.361876
  73   3 1908.2857    0.5854  0.7549  9.8693  0.0007  0.0127   0.0081   0.0336    0.0331   0.0000   441.8265     -0.253449       22.3159     -0.222580      -4.24287      0.884215      0.267680      0.374899      0.415556      0.468959      0.497215      0.521818
  73   4 2159.8460    1.0160  1.0779 10.4648  0.0000  0.0149   0.0118   0.0388    0.0468   0.0000   442.6418      0.480996       21.6696     -0.490793      -4.28797     -0.614480      0.318500      0.451297      0.494939      0.567286      0.608191      0.636864
  73   5 2393.4103    1.6482  1.3881 11.1711  0.0001  0.0164   0.0167   0.0454    0.0489   0.0000   442.8920      0.333191       22.0356   -0.00974050      -1.72312    -0.0203826      0.343479      0.471020      0.526488      0.587612      0.628778      0.632915
  73   6 2613.6477    2.3986  1.3952 12.1813  0.0000  0.0169   0.0249   0.0462    0.0445   0.0000   442.9788      0.860256       21.8396      0.474564      -3.48016      -1.60159      0.350209      0.489738      0.544762      0.601911      0.652047      0.670110
  73   7 2829.1264    3.4957  1.3087 12.6694  0.0001  0.0153   0.0355   0.0419    0.0520   0.0000   442.9574      0.105892       21.5693     -0.720515      -4.32950      -1.28879      0.322742      0.448180      0.507111      0.555517      0.588192      0.609909
  73   8 3038.8031    4.2557  1.2264 13.4194  0.0000  0.0153   0.0457   0.0409    0.0469   0.0000   442.1282       1.16323       20.9356      0.349033      -2.46060      -1.03820      0.324016      0.451404      0.490976      0.552604      0.578843      0.602475
  73   9 3242.5961    4.1795  1.5860 13.3061  0.0000  0.0178   0.0397   0.0479    0.0418   0.0000   442.0790       1.11207       20.6409    -0.0760819      -2.27657      -1.00836      0.366660      0.510986      0.578453      0.632987      0.666345      0.698122
  73  10 3442.6943    3.0377  2.9371 12.7776  0.0000  0.0261   0.0240   0.0743    0.0305   0.0000   442.8235       1.24984       19.2411     -0.701411       1.10311      -2.59840      0.543208      0.763041      0.856853      0.953682       1.02494       1.06565
  73  11 3640.0072    2.1642  4.7338 12.4009 -0.0002  0.0423   0.0188   0.1194    0.0303   0.0000   442.5695      0.432336       21.3494      -1.94569      -1.11418     -0.447499      0.841273       1.22711       1.35226       1.51317       1.56527       1.61086
  73  12 3834.5213    1.3188  5.9858 12.3940 -0.0048  0.0753   0.0086   0.1767    0.0140   0.0000   444.4519       4.89979       22.8582      -2.68698      -10.6774      -1.76323       1.42632       2.15599       2.30744       2.64512       2.71977       2.78695
  74   1 1313.8478    0.1201  0.1265  9.5465 -0.0000  0.0080   0.0052   0.0200    0.0149   0.0000   440.5130     -0.154562       22.3238      0.360574      -4.43818     -0.189584      0.152209      0.227323      0.238449      0.282028      0.306834      0.280514
  74   2 1647.2111    0.3183  0.3235  9.5649  0.0000  0.0083   0.0064   0.0200    0.0199   0.0000   441.4444     -0.387261       21.8681      0.338224      -3.66955     -0.702183      0.178122      0.248251      0.286010      0.295894      0.315967      0.333101
  74   3 1917.9063    0.6078  0.7091  9.9257 -0.0000  0.0121   0.0084   0.0302    0.0324   0.0000   441.9766     -0.198365       22.4233     -0.300735      -4.31554       1.04806      0.250585      0.355168      0.388930      0.434376      0.473541      0.499742
  74   4 2170.6628    1.0473  1.1105 10.5602  0.0000  0.0152   0.0120   0.0396    0.0462   0.0000   442.2157    -0.0361568       21.8020     -0.103631      -4.14983       1.06783      0.317053      0.446013      0.496439      0.555155      0.590994      0.601472
  74   5 2404.9580    1.6915  1.4435 11.2325  0.0000  0.0169   0.0166   0.0457    0.0456   0.0000   441.6913     -0.572769       22.5962     -0.928115      -2.76822      0.710404      0.338347      0.483661      0.527155      0.597012      0.625681      0.650958
  74   6 2626.2387    2.5041  1.3854 12.2019  0.0000  0.0166   0.0253   0.0446    0.0450   0.0000   443.6591     0.0585316       21.3862    -0.0602873      -3.23798      -1.36297      0.339555      0.473090      0.527491      0.581075      0.628215      0.659156
  74   7 2842.7671    3.5253  1.2928 12.8753 -0.0000  0.0151   0.0362   0.0424    0.0455   0.0000   442.7695      0.201399       20.9642      0.569770      -2.10724    0.00159449      0.316645      0.437270      0.492565      0.536432      0.582094      0.596921
  74   8 3053.1760    4.3738  1.2224 13.5732  0.0000  0.0153   0.0468   0.0409    0.0444   0.0000   442.9088      0.904390       22.7159      -1.04534      -3.09173     -0.910682      0.319787      0.441643      0.490346      0.544885      0.574323      0.597484
  74   9 3257.7794    4.0141  1.6410 13.3867  0.0000  0.0185   0.0382   0.0498    0.0385   0.0000   442.5373       1.15280       20.7365     -0.555825      -1.82387      -1.66108      0.368978      0.525523      0.579274      0.646379      0.682080      0.711110
  74  10 3458.6535    3.0505  3.2316 12.6761  0.0000  0.0275   0.0219   0.0754    0.0284   0.0000   444.0870      0.866097       19.7854      0.287027    0.00405349      -2.22750      0.544225      0.780389      0.864646      0.956536       1.02143       1.04987
  74  11 3656.6344    2.1576  5.1807 12.4014  0.0007  0.0455   0.0175   0.1277    0.0291   0.0000   443.6094     -0.252458       22.9202      -1.46085     -0.845743      -1.11576      0.871864       1.28343       1.40904       1.58414       1.63739       1.67943
  74  12 3851.4639    1.4928  7.8346 12.2587  0.0009  0.0851   0.0062   0.1949    0.0104   0.0000   441.1370      -1.13520       30.0437       1.10734      -9.03830       1.79015       1.59275       2.38405       2.61492       2.95530       2.97738       3.15886
  75   1 1321.4240    0.1247  0.1092  9.5476  0.0000  0.0072   0.0054   0.0163    0.0147   0.0000   440.7946      0.346352       21.4646      0.415957      -3.87048     -0.313447      0.160121      0.224824      0.260894      0.307659      0.321057      0.346021
  75   2 1655.7591    0.3139  0.3477  9.5805  0.0000  0.0090   0.0061   0.0203    0.0199   0.0000   441.6315     -0.894795       21.7065     -0.239888      -3.61866      0.300624      0.195295      0.264512      0.298454      0.339958      0.348198      0.370226
  75   3 1927.4647    0.6230  0.7436  9.9226  0.0000  0.0122   0.0083   0.0311    0.0328   0.0000   442.3247     -0.986451       21.5893      0.551722      -3.83035     -0.449012      0.248879      0.345600      0.396785      0.428281      0.451697      0.469260
  75   4 2181.4179    1.0832  1.1732 10.4287 -0.0000  0.0153   0.0119   0.0406    0.0516   0.0000   442.4277     0.0825586       21.2006      0.124357      -3.33884     -0.138315      0.311902      0.438105      0.487833      0.544003      0.565375      0.592727
  75   5 2416.4456    1.6957  1.3820 11.5288  0.0000  0.0170   0.0176   0.0454    0.0425   0.0000   441.9254   -0.00528306       22.8724     -0.883350      -2.94606      0.284309      0.352678      0.481218      0.537967      0.594016      0.637901      0.664383
  75   6 2638.7844    2.5614  1.3778 12.1770  0.0000  0.0161   0.0255   0.0441    0.0454   0.0000   442.4366     0.0303019       21.1482     -0.214871      -2.81542      -1.06037      0.324824      0.444695      0.519202      0.553834      0.606884      0.639871
  75   7 2856.2524    3.6270  1.2418 12.9818  0.0002  0.0151   0.0378   0.0411    0.0469   0.0000   442.6042       1.02389       21.2117      -1.07764      -2.34289      -2.32149      0.305474      0.432039      0.484034      0.522518      0.570961      0.568028
  75   8 3067.4408    4.4004  1.2708 13.2881  0.0000  0.0151   0.0453   0.0411    0.0523   0.0000   443.1519       1.16273       21.5032      0.405626      -2.73488      -1.05506      0.306855      0.433202      0.465308      0.526108      0.564807      0.591891
  75   9 3272.8241    4.0343  1.6710 13.3336  0.0000  0.0184   0.0380   0.0500    0.0405   0.0000   442.9870      0.492622       22.6500      -1.46162      -4.25260     -0.485625      0.366801      0.508303      0.580422      0.633111      0.660584      0.710855
  75  10 3474.5607    2.9486  3.3967 12.6932  0.0000  0.0285   0.0218   0.0805    0.0282   0.0000   444.4921     -0.189098       21.4422       2.50108     -0.829794      -2.40342      0.569744      0.808161      0.905040       1.00940       1.05872       1.10776
  75  11 3673.0088    2.3033  6.4192 12.0765 -0.0024  0.0525   0.0075   0.1303    0.0104   0.0000   440.9212      0.842395       30.0693      -2.41201      -12.3409      -2.23771       1.03944       1.45725       1.66481       1.80463       1.92697       1.96604
  76   1 1328.9526    0.1270  0.1228  9.5138  0.0000  0.0074   0.0051   0.0170    0.0148   0.0000   440.3923     -0.114070       21.8205      0.304678      -4.08698     -0.336809      0.157539      0.202077      0.217333      0.254934      0.248411      0.293484
  76   2 1664.1768    0.3195  0.3622  9.5887  0.0000  0.0089   0.0062   0.0220    0.0201   0.0000   441.2840    -0.0399669       22.4931     -0.254727      -3.97620     -0.196539      0.178899      0.243653      0.280628      0.300151      0.331363      0.341897
  76   3 1936.9144    0.6359  0.7604  9.9623  0.0000  0.0124   0.0084   0.0313    0.0331   0.0000   441.8132     -0.560680       22.2362      0.154198      -4.25987     -0.342421      0.253096      0.353653      0.400625      0.453220      0.514498      0.521643
  76   4 2192.1147    1.0861  1.1478 10.6584  0.0000  0.0155   0.0122   0.0404    0.0450   0.0000   441.7334      0.107019       22.1603     -0.266711      -4.57914     -0.389200      0.306267      0.430196      0.469683      0.525430      0.566077      0.580060
  76   5 2427.8396    1.7473  1.4278 11.4384  0.0071  0.0168   0.0178   0.0463    0.0474   0.0000   441.9540     -0.838061       22.3485     0.0812351      -3.06111     -0.438041      0.336341      0.471189      0.526516      0.575708      0.615288      0.637785
  76   6 2651.1836    2.6338  1.3527 12.2891 -0.0000  0.0160   0.0264   0.0427    0.0441   0.0000   442.4446     0.0571785       22.3370     -0.709223      -4.18906     -0.123725      0.323159      0.447638      0.503216      0.561459      0.592223      0.617626
  76   7 2869.6614    3.6358  1.2298 13.0928  0.0073  0.0151   0.0386   0.0408    0.0483   0.0000   442.6240      0.386825       22.1103     -0.673123      -4.37203      -1.01349      0.303353      0.419186      0.465240      0.521363      0.556833      0.572992
  76   8 3081.6201    4.3476  1.2953 13.4483  0.0069  0.0151   0.0451   0.0425    0.0471   0.0000   442.7921      0.555636       22.2174     -0.111752      -3.47638      -1.35993      0.313033      0.435578      0.485841      0.540826      0.568118      0.592556
  76   9 3287.7802    3.8596  1.8020 13.3487  0.0000  0.0187   0.0354   0.0554    0.0353   0.0000   444.1063      0.990629       21.4491      0.128044      -2.08309      -2.72915      0.369978      0.516899      0.582736      0.642212      0.676787      0.710166
  76  10 3490.3136    2.8550  3.3574 12.6984  0.0000  0.0286   0.0214   0.0813    0.0276   0.0000   444.1685     -0.198193       21.3946       1.36049      0.100347      -3.41706      0.553119      0.792829      0.881961      0.997446       1.03983       1.08416
  76  11 3689.9001    2.5079  7.7500 11.8372  0.0012  0.0553   0.0069   0.1449    0.0091   0.0000   437.6728      -5.52864       30.4868       7.28591      -17.4816      -7.12711       1.13659       1.50886       1.71630       1.91941       1.97618       2.18773
  77   1 1336.4045    0.1230  0.1528  9.4960  0.0000  0.0082   0.0049   0.0201    0.0150   0.0000   440.6892      0.119733       21.3932      0.539717      -3.51402    -0.0935492      0.176202      0.228951      0.245424      0.296298      0.331240      0.332464
  77   2 1672.5382    0.3365  0.3790  9.5545  0.0000  0.0091   0.0062   0.0217    0.0208   0.0000   441.8252     -0.532261       22.0900      0.135748      -4.09434       1.20950      0.190216      0.236058      0.276422      0.314074      0.334669      0.343825
  77   3 1946.3185    0.6613  0.7402  9.9226  0.0000  0.0122   0.0087   0.0304    0.0343   0.0000   442.0159     -0.205687       22.4100     -0.768101      -3.84580    -0.0897149      0.234843      0.321791      0.367166      0.404152      0.424999      0.440325
  77   4 2202.7106    1.1035  1.1573 10.6768  0.0000  0.0160   0.0124   0.0410    0.0465   0.0000   442.4949     -0.743915       21.8611       1.02040      -3.60387     -0.401731      0.309646      0.459081      0.493489      0.567625      0.602635      0.638673
  77   5 2439.1257    1.7968  1.4615 11.4795  0.0002  0.0173   0.0176   0.0453    0.0428   0.0000   441.9266      0.415544       21.7390      0.398194      -3.29267      -1.28668      0.337245      0.471006      0.535330      0.571646      0.618229      0.632715
  77   6 2663.5048    2.6124  1.4211 12.2660  0.0000  0.0164   0.0254   0.0447    0.0416   0.0000   442.7069      0.694931       21.3639      -1.18360      -2.95213     -0.537419      0.320234      0.446801      0.502461      0.552765      0.588643      0.630892
  77   7 2882.9444    3.7874  1.2836 12.9522  0.0000  0.0152   0.0384   0.0407    0.0500   0.0000   443.0471       1.26087       21.2325     -0.873356      -3.05217      -1.25785      0.301986      0.431451      0.473230      0.530434      0.577884      0.598042
  77   8 3095.7132    4.4183  1.2603 13.4968  0.0000  0.0155   0.0464   0.0394    0.0471   0.0000   442.6360      0.165235       21.5449      -1.10126      -2.82033     -0.973023      0.317096      0.426406      0.488729      0.544597      0.579091      0.585075
  77   9 3302.6616    3.7848  2.0049 13.1237  0.0000  0.0194   0.0322   0.0559    0.0359   0.0000   443.0992      0.631412       20.4726     0.0721098      -1.53716      -2.21984      0.385863      0.541654      0.613055      0.668126      0.717602      0.742702
  77  10 3505.9712    2.7214  3.5315 12.7055  0.0000  0.0301   0.0211   0.0860    0.0269   0.0000   443.9127       2.79029       19.4221      -1.26007     -0.322914      -1.84864      0.589767      0.835231      0.930805       1.04114       1.11485       1.17044
  77  11 3706.5422    2.2121  7.0736 12.1133 -0.0071  0.0618   0.0068   0.1461    0.0090   0.0000   443.0365     0.0212268       24.9253       2.69895      -9.52830      -8.55049       1.13071       1.67706       1.81120       2.05650       2.11778       2.19240
  78   1 1343.8274    0.1290  0.1377  9.5013  0.0000  0.0074   0.0050   0.0208    0.0147   0.0000   440.2627     -0.202046       22.3924    -0.0181195      -4.01323     -0.359999      0.142739      0.195605      0.203664      0.259097      0.255709      0.266429
  78   2 1680.7886    0.3444  0.3668  9.5860  0.0000  0.0087   0.0064   0.0211    0.0206   0.0000   441.4089     -0.417299       22.0684     0.0745169      -4.00194     -0.476399      0.176512      0.227308      0.273234      0.296872      0.303921      0.311281
  78   3 1955.6373    0.6749  0.7372 10.0395 -0.0004  0.0122   0.0089   0.0296    0.0329   0.0000   441.7193     -0.433102       22.4510    0.00298809      -4.35325     -0.137361      0.233500      0.340220      0.371497      0.422934      0.445425      0.469654
  78   4 2213.1903    1.1312  1.1794 10.6831 -0.0000  0.0153   0.0123   0.0409    0.0459   0.0000   442.8420     -0.706332       22.3369     -0.441476      -3.60112      -1.15411      0.299812      0.410873      0.460742      0.502456      0.555214      0.573414
  78   5 2450.3358    1.8528  1.4665 11.4165 -0.0000  0.0172   0.0179   0.0448    0.0469   0.0000   442.8968     -0.668765       21.9203      0.994030      -3.75072      0.808141      0.325590      0.470373      0.517638      0.577712      0.608473      0.652392
  78   6 2675.7794    2.7738  1.3944 12.2931  0.0000  0.0161   0.0269   0.0428    0.0452   0.0000   442.4934      0.203123       22.5864      0.397985      -2.85030     -0.515322      0.311971      0.440540      0.491181      0.539162      0.591235      0.610123
  78   7 2896.2488    3.8255  1.2868 12.9903  0.0034  0.0151   0.0383   0.0397    0.0492   0.0000   442.7015      0.330495       21.7259      0.107785      -3.42463     -0.322211      0.293425      0.411343      0.461461      0.513551      0.550646      0.569795
  78   8 3109.6985    4.2886  1.3765 13.4797  0.0000  0.0160   0.0428   0.0439    0.0412   0.0000   442.3451      0.621508       22.6529      0.411428      -4.23215      -2.07090      0.312722      0.425740      0.493704      0.537268      0.569543      0.591707
  78   9 3317.4375    3.7089  1.9726 13.1812 -0.0000  0.0198   0.0325   0.0557    0.0363   0.0000   442.8746       1.40897       20.2106      -1.27098      -1.32047     -0.606621      0.386371      0.537242      0.616913      0.670291      0.707115      0.741188
  78  10 3521.5254    2.6982  3.8036 12.6504  0.0000  0.0322   0.0205   0.0905    0.0269   0.0000   442.3070     -0.342239       18.6125     -0.328364      0.116146      -2.82788      0.598269      0.874586      0.964349       1.06862       1.12756       1.18353
  79   1 1351.1699    0.1287  0.1468  9.4808  0.0000  0.0080   0.0048   0.0182    0.0148   0.0000   440.6263     -0.108599       22.1490      0.349469      -3.68234     0.0101304      0.146422      0.218208      0.238918      0.249710      0.276622      0.292988
  79   2 1688.9415    0.3661  0.3905  9.5594  0.0000  0.0090   0.0065   0.0208    0.0214   0.0000   441.3039     -0.339740       21.8538     -0.325539      -3.58332     -0.129612      0.181023      0.243071      0.286237      0.317786      0.337208      0.352955
  79   3 1964.9113    0.6821  0.8528  9.9502  0.0006  0.0129   0.0085   0.0346    0.0361   0.0000   442.1303     -0.101452       21.4076     -0.121040      -3.71430     -0.810467      0.242013      0.351806      0.381711      0.429073      0.450533      0.481480
  79   4 2223.6128    1.1661  1.2192 10.6563  0.0000  0.0153   0.0126   0.0420    0.0490   0.0000   442.5471      0.435175       22.9061      0.401106      -3.74554      0.156974      0.301488      0.404535      0.466834      0.512526      0.544921      0.573446
  79   5 2461.4363    1.8423  1.4261 11.6245  0.0000  0.0167   0.0180   0.0451    0.0403   0.0000   442.3125    -0.0940838       21.1350     -0.367674      -3.39398      0.508811      0.320790      0.441440      0.508601      0.551799      0.592156      0.623682
  79   6 2687.9864    2.7322  1.4180 12.4211  0.0000  0.0163   0.0266   0.0436    0.0403   0.0000   442.9850      0.518566       21.5827     -0.269676      -3.00585     -0.760367      0.313244      0.436346      0.488769      0.543331      0.583092      0.592506
  79   7 2909.3789    3.8334  1.2299 13.1343  0.0000  0.0146   0.0393   0.0397    0.0451   0.0000   442.9032       1.01550       21.9686     -0.588199      -3.39188     -0.983065      0.292450      0.401174      0.457671      0.506158      0.545907      0.566077
  79   8 3123.5960    4.4637  1.4001 13.3386  0.0000  0.0159   0.0429   0.0419    0.0457   0.0000   442.3539     -0.308630       21.7611     -0.538197      -2.84787     -0.791158      0.302843      0.428674      0.471366      0.520309      0.557190      0.566900
  79   9 3332.1681    3.6814  2.0046 13.1878  0.0000  0.0201   0.0316   0.0561    0.0343   0.0000   442.8936       1.18130       19.4701     -0.189338     -0.258303      0.399055      0.375329      0.540765      0.599142      0.672975      0.709594      0.744332
  79  10 3537.1327    2.6511  4.1169 12.6103  0.0000  0.0340   0.0200   0.0965    0.0274   0.0000   442.0260      0.372492       22.2643     -0.795366     -0.758252      -1.16720      0.628818      0.906883       1.00515       1.13590       1.17066       1.24126
  80   1 1358.4679    0.1356  0.1596  9.4621  0.0000  0.0083   0.0047   0.0190    0.0148   0.0000   440.2744    -0.0258260       22.0165      0.410314      -4.22403     -0.388988      0.161042      0.213201      0.266636      0.281211      0.347160      0.327306
  80   2 1697.0510    0.3703  0.4113  9.5902  0.0000  0.0089   0.0065   0.0230    0.0217   0.0000   441.2245     -0.584413       21.8218     -0.277741      -3.81246     -0.213500      0.171293      0.236702      0.276427      0.292232      0.315665      0.340546
  80   3 1974.1338    0.7052  0.8207 10.0022  0.0000  0.0126   0.0088   0.0324    0.0357   0.0000   442.2477     -0.260249       21.8970     -0.460873      -4.38131       1.03246      0.237177      0.339490      0.364319      0.421517      0.430193      0.462167
  80   4 2233.9402    1.1899  1.2254 10.7744  0.0053  0.0159   0.0129   0.0416    0.0469   0.0000   442.3570      0.726213       21.8175      0.125565      -3.23933     -0.504517      0.295396      0.424040      0.458806      0.529618      0.550245      0.576200
  80   5 2472.5030    1.8936  1.4101 11.7947  0.0000  0.0166   0.0188   0.0457    0.0388   0.0000   442.7753     0.0238418       21.3402     -0.420716      -2.92664      -1.73066      0.316596      0.441499      0.496265      0.547763      0.575853      0.608833
  80   6 2700.1277    2.7952  1.4100 12.3929  0.0010  0.0161   0.0273   0.0438    0.0444   0.0000   443.4608      0.319087       20.8038      0.789788      -3.71258     -0.649218      0.309710      0.431500      0.479066      0.539344      0.578176      0.611190
  80   7 2922.4788    3.9463  1.2830 13.1221  0.0000  0.0149   0.0392   0.0404    0.0456   0.0000   442.7249      0.156272       22.5417     0.0850439      -2.75422     -0.431070      0.284951      0.390127      0.448960      0.488465      0.532089      0.550182
  80   8 3137.4250    4.3531  1.4645 13.3580  0.0003  0.0162   0.0410   0.0439    0.0423   0.0000   442.5788      0.677409       21.7322    0.00399420      -3.41825      -1.19105      0.307288      0.428113      0.484192      0.525984      0.564515      0.587663
  80   9 3346.8380    3.6011  2.2735 12.9924  0.0000  0.0214   0.0287   0.0583    0.0346   0.0000   443.4607       1.50837       19.5315      0.528522     -0.708547     -0.364469      0.394590      0.574193      0.633362      0.703583      0.739099      0.776200
  80  10 3552.4522    2.5276  3.9352 12.5682 -0.0001  0.0334   0.0191   0.0945    0.0288   0.0000   443.6115      -2.37461       19.6844      0.206486      -1.66323      -1.18791      0.627768      0.885398      0.984659       1.10793       1.16640       1.23509
  81   1 1365.6910    0.1421  0.1314  9.4968  0.0000  0.0066   0.0051   0.0164    0.0146   0.0000   440.2177     -0.102000       22.1918     -0.286537      -3.72265     -0.171961      0.140041      0.192553      0.234048      0.228658      0.234677      0.265216
  81   2 1705.0379    0.3692  0.4134  9.6263  0.0000  0.0092   0.0064   0.0220    0.0215   0.0000   441.1607     -0.275489       22.6559      0.255026      -4.25458      0.111288      0.193668      0.252329      0.283765      0.313102      0.338069      0.360214
  81   3 1983.2780    0.7268  0.9060  9.9546  0.0000  0.0130   0.0085   0.0340    0.0370   0.0000   441.8684     -0.835081       22.3326     -0.829120      -4.27201      0.650806      0.238551      0.336719      0.378512      0.421750      0.442694      0.463274
  81   4 2244.1443    1.2093  1.2740 10.8075  0.0000  0.0160   0.0127   0.0427    0.0445   0.0000   442.3512      0.372140       22.3585    -0.0970308      -2.91889      0.157045      0.298608      0.418032      0.458186      0.516751      0.543816      0.577363
  81   5 2483.4392    1.9201  1.4642 11.8003 -0.0000  0.0169   0.0189   0.0469    0.0389   0.0000   442.1181     -0.342928       23.0243     -0.698332      -3.19175      0.109619      0.319176      0.443755      0.508299      0.552458      0.595773      0.622111
  81   6 2712.1879    2.8497  1.4723 12.3945  0.0000  0.0162   0.0268   0.0448    0.0425   0.0000   442.4963     -0.140748       21.6380     -0.520344      -3.34974     -0.267662      0.304679      0.429439      0.478411      0.528422      0.564751      0.605166
  81   7 2935.4503    3.9546  1.2879 13.2090 -0.0001  0.0146   0.0395   0.0417    0.0420   0.0000   442.8609      0.234329       20.9957      -1.03323      -2.71686      -1.80361      0.279361      0.388563      0.425638      0.473140      0.522158      0.537281
  81   8 3151.1585    4.4336  1.4934 13.3765  0.0079  0.0158   0.0415   0.0444    0.0430   0.0000   443.2892      0.704193       21.8514      0.274468      -2.99181      -1.30482      0.304177      0.408472      0.469138      0.515394      0.546537      0.573074
  81   9 3361.3637    3.5177  2.4282 13.0675  0.0000  0.0225   0.0276   0.0609    0.0310   0.0000   442.5201       1.20530       20.6097     -0.795356      -2.31854      -2.22807      0.405170      0.587748      0.643742      0.727950      0.775125      0.803466
  82   1 1372.8891    0.1407  0.1549  9.4572  0.0000  0.0066   0.0048   0.0180    0.0145   0.0000   440.5771      0.256707       22.0801      0.132451      -3.93966      0.229952      0.137524      0.174280      0.205698      0.229442      0.244151      0.243124
  82   2 1712.9642    0.3826  0.4434  9.5955  0.0000  0.0093   0.0063   0.0235    0.0218   0.0000   441.3412    -0.0426154       22.0230     -0.227407      -3.49766     -0.455722      0.178654      0.233787      0.273606      0.299260      0.337828      0.346198
  82   3 1992.3886    0.7332  0.8583 10.0508  0.0000  0.0128   0.0089   0.0322    0.0363   0.0000   441.3820     -0.731772       22.6143     -0.134242      -3.89741      0.367248      0.246812      0.342481      0.377484      0.426337      0.460390      0.477672
  82   4 2254.2705    1.2354  1.2773 10.8021 -0.0023  0.0160   0.0129   0.0422    0.0440   0.0000   442.9424     -0.380154       22.0204      -1.01058      -2.98881     -0.993266      0.299768      0.414014      0.464200      0.523349      0.551714      0.571942
  82   5 2494.3235    1.9535  1.4595 11.7794  0.0000  0.0167   0.0189   0.0459    0.0398   0.0000   442.2932     -0.699093       22.2268      0.928817      -3.70952      -1.39084      0.311455      0.438121      0.481795      0.542346      0.554149      0.597203
  82   6 2724.1937    2.9700  1.3655 12.4671  0.0000  0.0154   0.0284   0.0410    0.0433   0.0000   443.4689      0.271263       21.2092     -0.344052      -3.34600      -1.47429      0.292893      0.402475      0.456516      0.503672      0.549523      0.552436
  82   7 2948.3202    3.9656  1.2553 13.2337  0.0001  0.0146   0.0401   0.0401    0.0449   0.0000   442.5224      0.716592       22.5748      0.370697      -2.54469     -0.846615      0.280171      0.377964      0.434773      0.481691      0.512486      0.520147
  82   8 3164.8176    4.3383  1.5159 13.3287  0.0000  0.0164   0.0402   0.0441    0.0417   0.0000   443.2122      0.959033       21.5762      -1.38831      -3.96994      -1.59561      0.302945      0.420926      0.476177      0.522551      0.570807      0.589610
  82   9 3375.8143    3.4541  2.2664 13.0530  0.0000  0.0214   0.0281   0.0597    0.0330   0.0000   442.3382      0.282045       19.7807     -0.490967      -1.64936      -1.94292      0.389222      0.553847      0.615934      0.683423      0.731903      0.749466
  82  10 3583.1348    2.2800  4.1256 12.5556 -0.0063  0.0369   0.0177   0.1040    0.0296   0.0000   442.9973      -1.06101       20.6467    -0.0551074     -0.691285      -3.30349      0.645236      0.937823       1.03766       1.17555       1.21234       1.28496
  82  11 3787.0407    1.7604  7.0714 12.1820 -0.0148  0.0689   0.0060   0.1599    0.0104   0.0000   439.9512       2.88073       25.6875      -2.77456      -9.43119     -0.626201       1.18192       1.74673       1.91785       2.17620       2.23466       2.35452
  83   1 1380.0216    0.1356  0.1280  9.4242 -0.0006  0.0069   0.0049   0.0154    0.0143   0.0000   440.7573     0.0904929       21.7338     -0.139873      -3.52561     0.0929608      0.132428      0.166737      0.194386      0.227777      0.266775      0.283206
  83   2 1720.7875    0.3871  0.4621  9.6009  0.0000  0.0095   0.0064   0.0238    0.0223   0.0000   440.9274     -0.207708       22.0213      0.254693      -3.89629      0.237628      0.181432      0.249038      0.282925      0.316238      0.334719      0.353254
  83   3 2001.4205    0.7547  0.8700 10.0983  0.0000  0.0126   0.0090   0.0322    0.0353   0.0000   442.1223     -0.311426       21.5082     -0.186055      -3.88694      0.116610      0.231184      0.319196      0.359117      0.401883      0.416642      0.432242
  83   4 2264.3488    1.2898  1.3590 10.8447  0.0038  0.0161   0.0129   0.0427    0.0439   0.0000   442.0816      0.697740       21.6110      0.428184      -4.09407     0.0520334      0.295504      0.410088      0.459123      0.519880      0.548874      0.565244
  83   5 2505.1429    2.0109  1.4360 11.9139  0.0000  0.0170   0.0198   0.0454    0.0386   0.0000   442.1237     -0.560775       22.8637      0.146807      -2.71527    -0.0723049      0.303957      0.428679      0.487372      0.533645      0.572266      0.600645
  83   6 2736.1669    3.0570  1.3509 12.4838  0.0033  0.0148   0.0292   0.0411    0.0459   0.0000   442.5733    -0.0586199       22.1247     -0.210051      -3.98393     -0.445135      0.279903      0.384710      0.439485      0.485786      0.526601      0.537930
  83   7 2961.1211    4.0185  1.3067 13.2358 -0.0000  0.0149   0.0395   0.0406    0.0420   0.0000   442.7103     0.0788865       22.0433     -0.556324      -3.32939     -0.855493      0.271960      0.381434      0.426883      0.470162      0.525134      0.541810
  83   8 3178.3844    4.2501  1.5154 13.4403  0.0000  0.0166   0.0397   0.0456    0.0387   0.0000   442.3718      0.860157       21.4121    -0.0292847      -2.65030      -2.00815      0.301782      0.424152      0.475793      0.527084      0.560104      0.567320
  83   9 3390.1924    3.4093  2.7447 12.9114 -0.0000  0.0238   0.0258   0.0662    0.0313   0.0000   443.4777      0.200097       20.9593       1.15748      -1.37472      -2.55223      0.422442      0.606531      0.671593      0.762819      0.778550      0.827287
  84   1 1387.0859    0.1467  0.1607  9.3882  0.0000  0.0070   0.0048   0.0169    0.0146   0.0000   440.5152     -0.338730       22.0165    -0.0386888      -3.95634     -0.148373      0.131606      0.172422      0.208108      0.235406      0.268597      0.282038
  84   2 1728.5720    0.4075  0.4644  9.5143 -0.0000  0.0092   0.0065   0.0229    0.0233   0.0000   440.9150     -0.153747       21.6282     -0.117953      -3.73256     -0.440517      0.170096      0.236051      0.251754      0.296827      0.306124      0.327239
  84   3 2010.4072    0.7617  0.9477 10.0462  0.0000  0.0132   0.0089   0.0360    0.0380   0.0000   441.9130      0.195419       22.8006      0.228952      -3.67003      0.261748      0.236806      0.331554      0.373948      0.414362      0.450422      0.465088
  84   4 2274.3254    1.3123  1.3246 10.8635  0.0004  0.0158   0.0131   0.0423    0.0424   0.0000   442.5279     -0.570441       21.3913     -0.220838      -4.27905     -0.325512      0.285147      0.401413      0.456606      0.506330      0.535923      0.558705
  84   5 2515.8867    2.0372  1.5175 11.7980  0.0000  0.0170   0.0192   0.0460    0.0395   0.0000   442.8527     -0.617702       22.7768     0.0976135      -3.11749     -0.640756      0.307463      0.432995      0.475226      0.539303      0.587140      0.596613
  84   6 2748.0238    3.0822  1.3553 12.6806  0.0010  0.0153   0.0300   0.0424    0.0415   0.0000   442.9636      0.372251       22.2300     -0.538614      -3.73087    -0.0629279      0.271863      0.387208      0.430043      0.473817      0.509125      0.526838
  84   7 2973.8391    4.2309  1.2855 13.2201  0.0000  0.0148   0.0418   0.0394    0.0475   0.0000   442.4431      0.569137       21.2128     -0.260849      -2.37077     -0.500247      0.271064      0.377008      0.409579      0.476115      0.495519      0.522624
  84   8 3191.8412    4.2730  1.6177 13.3368  0.0041  0.0165   0.0382   0.0466    0.0389   0.0000   443.3482     -0.166208       21.2889      -1.12906      -2.60759      -1.36880      0.306893      0.419075      0.482541      0.517273      0.566154      0.585305
  84   9 3404.4643    3.2826  2.9133 12.8314 -0.0001  0.0245   0.0242   0.0696    0.0298   0.0000   442.7854       1.25957       19.2851      0.263377      -1.66697      -2.13525      0.434162      0.607781      0.682117      0.765402      0.795817      0.838335
  84  10 3613.3286    2.4578  5.0553 12.1540 -0.0116  0.0415   0.0086   0.1050    0.0110   0.0000   443.8159      -2.32342       21.7218      0.267150      -5.02783      -1.31760      0.719035       1.02618       1.16195       1.26250       1.35382       1.39342
  85   1 1394.1453    0.1466  0.1747  9.3885  0.0000  0.0072   0.0046   0.0177    0.0146   0.0000   440.4659    0.00912465       20.9290     -0.509092      -4.00898      0.666187      0.138213      0.176266      0.200229      0.220175      0.222452      0.251732
  85   2 1736.2778    0.4098  0.4883  9.5659 -0.0001  0.0094   0.0064   0.0245    0.0231   0.0000   441.1174     -0.245235       21.9639      0.479715      -4.12563      0.262801      0.182976      0.238647      0.277476      0.300593      0.325483      0.348294
  85   3 2019.3320    0.7713  0.8737 10.1810  0.0000  0.0126   0.0091   0.0326    0.0345   0.0000   441.5047      0.438243       22.2637     -0.792695      -3.04358      0.416214      0.233091      0.319829      0.354653      0.401696      0.426381      0.444839
  85   4 2284.2482    1.2975  1.3557 10.9462  0.0040  0.0163   0.0131   0.0443    0.0416   0.0000   442.2811     -0.252395       22.2731      0.537380      -3.33831     -0.497045      0.286799      0.394045      0.451342      0.503446      0.517417      0.551738
  85   5 2526.5896    2.1695  1.5177 11.6751  0.0000  0.0160   0.0198   0.0450    0.0437   0.0000   442.5205      0.123510       21.2892      0.307588      -4.12877      -1.80750      0.292427      0.397735      0.444197      0.500512      0.526410      0.549427
  85   6 2759.7888    3.1240  1.3902 12.6095  0.0000  0.0153   0.0296   0.0423    0.0415   0.0000   442.9817       1.19965       20.8947    -0.0801645      -2.94887     -0.818872      0.281646      0.387026      0.438005      0.481177      0.516742      0.522197
  85   7 2986.5083    4.0943  1.2680 13.4476  0.0000  0.0155   0.0420   0.0401    0.0417   0.0000   442.9985      0.346432       22.2759    -0.0588641      -2.99373     -0.367248      0.271203      0.397877      0.427917      0.492688      0.523862      0.546296
  85   8 3205.2472    4.1983  1.6336 13.3587  0.0001  0.0168   0.0376   0.0475    0.0371   0.0000   443.1678      0.823110       21.7907     -0.164558      -3.63092      -1.65148      0.305940      0.419855      0.474337      0.519129      0.559816      0.575417
  85   9 3418.7192    3.1992  3.1173 12.8078  0.0000  0.0260   0.0235   0.0731    0.0290   0.0000   443.2806     0.0261136       20.0360      -1.84708      0.365509      -1.14422      0.452570      0.649043      0.718312      0.806838      0.853778      0.889350
  85  10 3628.2704    2.7021  6.6614 11.7607  0.0039  0.0482   0.0073   0.1249    0.0070   0.0000   443.3237      -4.32669       23.0670       2.26764      -3.99554      -3.40961      0.884815       1.19878       1.39135       1.48419       1.62567       1.65446
  86   1 1401.0992    0.1532  0.1788  9.3717  0.0000  0.0070   0.0047   0.0180    0.0147   0.0000   440.3500      0.111292       22.3698    -0.0340284      -4.09059      0.113908      0.135046      0.179922      0.216334      0.244717      0.272238      0.267786
  86   2 1743.8837    0.4191  0.4896  9.5710  0.0000  0.0094   0.0064   0.0232    0.0230   0.0000   441.3069     -0.296429       22.2048     -0.127546      -3.57063      0.507484      0.173411      0.232421      0.264573      0.293872      0.314055      0.333766
  86   3 2028.2072    0.7836  1.0230 10.1252  0.0000  0.0141   0.0090   0.0370    0.0384   0.0000   442.2465      0.160071       22.0894     -0.570580      -3.16323      0.229926      0.252402      0.347499      0.381502      0.430697      0.463126      0.500174
  86   4 2294.0483    1.3599  1.4219 10.9079  0.0002  0.0161   0.0130   0.0443    0.0399   0.0000   442.5878      0.139573       21.0183      0.101263      -2.90570     -0.457199      0.290365      0.406656      0.445827      0.499208      0.543999      0.577212
  86   5 2537.1834    2.1575  1.5373 11.9228  0.0000  0.0166   0.0199   0.0472    0.0385   0.0000   442.5899      0.386490       22.1258     -0.535222      -2.26668    0.00839398      0.296623      0.412004      0.465354      0.521326      0.543929      0.576117
  86   6 2771.5113    3.1349  1.3707 12.6910  0.0000  0.0155   0.0297   0.0416    0.0403   0.0000   442.9653     -0.159470       21.7590   -0.00217306      -4.04812     -0.691133      0.272572      0.381238      0.426925      0.480448      0.505931      0.520996
  86   7 2999.0542    4.1488  1.3048 13.2363 -0.0000  0.0149   0.0397   0.0391    0.0426   0.0000   442.8849      0.564615       23.1660     0.0736659      -2.40377      -1.74634      0.268062      0.369818      0.416106      0.453814      0.483125      0.494519
  86   8 3218.6365    4.1867  1.6946 13.2365 -0.0000  0.0173   0.0361   0.0467    0.0389   0.0000   442.4835      0.823843       20.8498      0.575418      -1.64607     -0.951145      0.306220      0.426880      0.486156      0.532174      0.570325      0.591473
  86   9 3432.8599    3.1098  3.0602 12.8943  0.0000  0.0261   0.0239   0.0747    0.0287   0.0000   444.3030       2.10947       19.5740     -0.272282     -0.248496      -1.71046      0.456003      0.637470      0.728170      0.806619      0.860258      0.911325
  87   1 1408.0522    0.1480  0.1832  9.3765  0.0000  0.0071   0.0046   0.0188    0.0145   0.0000   440.1910     -0.320456       21.9473      0.139953      -4.17276      0.460010      0.136711      0.181696      0.197225      0.217927      0.235246      0.252965
  87   2 1751.4205    0.4353  0.5378  9.5621  0.0000  0.0099   0.0064   0.0251    0.0240   0.0000   441.2009     0.0701130       22.0372      0.543218      -3.75185    -0.0465983      0.183616      0.238525      0.279151      0.313057      0.340674      0.360803
  87   3 2037.0357    0.8005  1.0132 10.0377  0.0000  0.0138   0.0089   0.0353    0.0403   0.0000   442.3078     -0.345421       22.0312     -0.138682      -3.79034     -0.567981      0.238761      0.339659      0.379264      0.422199      0.451687      0.480990
  87   4 2303.7644    1.3815  1.4239 10.9826  0.0062  0.0163   0.0135   0.0446    0.0420   0.0000   442.2007      0.169676       21.8002     0.0366709      -3.69525      0.465279      0.291454      0.404219      0.459114      0.510239      0.542885      0.552538
  87   5 2547.7554    2.2056  1.5651 11.8293  0.0000  0.0167   0.0199   0.0457    0.0401   0.0000   443.0236    -0.0706762       21.1589      0.202935      -3.16516     -0.921287      0.292624      0.404350      0.453796      0.509378      0.544072      0.559092
  87   6 2783.1472    3.2142  1.4326 12.5935  0.0000  0.0155   0.0294   0.0422    0.0413   0.0000   443.0503   -0.00382698       21.6145      -1.08257      -3.19432      0.611376      0.273304      0.376614      0.429832      0.476035      0.511505      0.526915
  87   7 3011.5335    4.2643  1.3596 13.1501  0.0003  0.0145   0.0394   0.0405    0.0435   0.0000   443.0313       1.42111       22.8827      0.131270      -3.21962      -1.32571      0.261786      0.360140      0.409700      0.444920      0.487962      0.504061
  87   8 3231.8471    4.1844  1.7641 13.1874  0.0000  0.0173   0.0351   0.0475    0.0379   0.0000   443.0960      0.965708       22.1311     -0.484411      -2.02980      -1.51253      0.304720      0.422028      0.478515      0.524349      0.558450      0.584533
  87   9 3447.0264    3.1034  3.3563 12.7270 -0.0000  0.0276   0.0222   0.0754    0.0286   0.0000   443.2030      0.145439       21.9272      -1.18511      -1.83844      -1.67268      0.461901      0.668858      0.741392      0.830199      0.861015      0.908102
  88   1 1414.9072    0.1529  0.1749  9.3749  0.0000  0.0071   0.0046   0.0178    0.0145   0.0000   440.2606    -0.0974649       22.1126     -0.182867      -3.94419     -0.379328      0.113956      0.173087      0.184635      0.203747      0.223330      0.219296
  88   2 1758.9106    0.4304  0.5532  9.5772  0.0000  0.0105   0.0063   0.0253    0.0243   0.0000   440.9306     -0.157736       22.4102     -0.462529      -4.64038     -0.540706      0.173724      0.249579      0.280707      0.314943      0.327258      0.345142
  88   3 2045.7795    0.8244  1.0462 10.1921  0.0000  0.0140   0.0091   0.0373    0.0383   0.0000   442.1707     -0.195574       21.5077     -0.527455      -3.25461     -0.113651      0.240846      0.336784      0.377995      0.423318      0.453563      0.478106
  88   4 2313.3825    1.3961  1.4334 11.0487  0.0000  0.0165   0.0134   0.0454    0.0397   0.0000   442.4099     -0.380026       21.7894     -0.544481      -2.32983     -0.337163      0.282899      0.393134      0.443822      0.490742      0.517485      0.540454
  88   5 2558.2382    2.1934  1.5567 11.9819 -0.0001  0.0169   0.0201   0.0468    0.0378   0.0000   442.7500     -0.158144       21.0756     -0.709550      -3.13914      0.345326      0.292960      0.410967      0.468012      0.509649      0.547667      0.562065
  88   6 2794.7665    3.2814  1.4107 12.6978  0.0000  0.0154   0.0306   0.0419    0.0426   0.0000   442.5653    -0.0544153       22.1558      0.148129      -3.25942      -1.62479      0.268980      0.381011      0.419237      0.475178      0.491887      0.524959
  88   7 3023.9625    4.3375  1.4035 13.1242  0.0000  0.0148   0.0393   0.0403    0.0448   0.0000   442.2528      0.576358       22.4573      -1.23067      -2.27204     -0.447992      0.261621      0.355631      0.400370      0.443876      0.473792      0.485347
  88   8 3245.0506    4.1496  1.7515 13.3211  0.0000  0.0177   0.0352   0.0481    0.0351   0.0000   442.9246       1.04479       21.8710     -0.880779      -2.68817      -1.75196      0.297516      0.426975      0.483123      0.530598      0.570022      0.586503
  88   9 3461.0113    3.0162  3.2858 12.7757 -0.0000  0.0276   0.0225   0.0775    0.0290   0.0000   444.1543      0.673012       20.4912     -0.561791     -0.746711      -2.36040      0.457683      0.658847      0.737020      0.819011      0.872193      0.902211
  89   1 1421.7303    0.1628  0.1863  9.4024  0.0000  0.0068   0.0047   0.0182    0.0145   0.0000   440.1947    -0.0776192       22.3537      0.358711      -4.22228    -0.0768840      0.118555      0.155628      0.186770      0.197457      0.214450      0.219255
  89   2 1766.3202    0.4391  0.5539  9.5838 -0.0001  0.0103   0.0064   0.0250    0.0244   0.0000   441.3213     -0.580464       21.6888    -0.0824636      -4.24528     -0.423108      0.173772      0.242775      0.278540      0.305611      0.315332      0.339449
  89   3 2054.5274    0.8458  1.0029 10.1663  0.0000  0.0135   0.0094   0.0346    0.0397   0.0000   441.9790      0.164585       22.3943     -0.935503      -3.50092      0.523279      0.235559      0.317878      0.361402      0.413217      0.423940      0.455201
  89   4 2322.9668    1.4105  1.3966 11.2731  0.0000  0.0167   0.0142   0.0455    0.0373   0.0000   441.6596     -0.706474       21.8652      0.353222      -4.01628    0.00818739      0.279668      0.392439      0.445155      0.491483      0.534625      0.536923
  89   5 2568.6591    2.3307  1.4796 11.9095 -0.0000  0.0161   0.0211   0.0422    0.0417   0.0000   442.7651   -0.00917492       22.5619     -0.197478      -3.27833     -0.569054      0.279447      0.389694      0.444405      0.489483      0.528177      0.553615
  89   6 2806.2653    3.3868  1.4157 12.6079  0.0000  0.0151   0.0304   0.0403    0.0431   0.0000   442.9622      0.366899       21.9667     -0.936304      -3.17619     -0.355362      0.257541      0.364456      0.401285      0.462396      0.476192      0.505181
  89   7 3036.2460    4.3275  1.3890 13.3280  0.0000  0.0150   0.0396   0.0409    0.0399   0.0000   443.0106      0.740126       21.8939     -0.575380      -2.71126      -1.61564      0.260894      0.360147      0.408780      0.448109      0.481580      0.517166
  89   8 3258.2023    4.0370  1.8018 13.3169  0.0000  0.0176   0.0342   0.0504    0.0340   0.0000   443.0943     -0.696522       20.6540      0.882502      -2.17166      -1.82584      0.301762      0.419325      0.471751      0.525931      0.561648      0.584764
  89   9 3474.9371    2.9337  3.6424 12.7950  0.0000  0.0298   0.0220   0.0842    0.0275   0.0000   443.2911     0.0913109       19.3239    -0.0673794      0.281377     -0.739444      0.492703      0.701011      0.790064      0.880927      0.921780      0.973610
  90   1 1428.5099    0.1667  0.1811  9.3405 -0.0000  0.0065   0.0047   0.0169    0.0145   0.0000   440.0912     -0.227410       22.4615     -0.268980      -4.27216      0.157177      0.111975      0.142259      0.171604      0.196389      0.209599      0.225203
  90   2 1773.6738    0.4431  0.5987  9.5787  0.0000  0.0104   0.0063   0.0281    0.0248   0.0000   440.7001     -0.363956       21.9419     -0.257541      -4.35071     -0.757115      0.177265      0.237827      0.284474      0.312538      0.337368      0.347594
  90   3 2063.1840    0.8477  1.1213 10.1977 -0.0000  0.0148   0.0092   0.0388    0.0402   0.0000   441.7447       1.04851       22.7595     -0.160540      -3.19871      0.210789      0.244425      0.345228      0.394747      0.432532      0.467210      0.485919
  90   4 2332.4714    1.4681  1.3998 11.2243  0.0000  0.0159   0.0144   0.0445    0.0383   0.0000   442.3501      0.212128       21.8682     -0.306493      -3.44105      0.314199      0.274238      0.375082      0.427086      0.466899      0.502811      0.524707
  90   5 2579.0143    2.3402  1.6160 11.9602  0.0001  0.0166   0.0204   0.0467    0.0378   0.0000   442.4934      0.325634       21.8555    -0.0329286      -3.36107    -0.0519039      0.277641      0.390647      0.442478      0.478184      0.516352      0.546746
  90   6 2817.7468    3.3919  1.3684 12.8522  0.0003  0.0156   0.0319   0.0405    0.0398   0.0000   442.7344     -0.771474       22.2068      -1.11462      -3.79243     -0.968353      0.260628      0.376911      0.405829      0.464533      0.502378      0.518495
  90   7 3048.5192    4.3947  1.3577 13.3789  0.0075  0.0148   0.0412   0.0406    0.0413   0.0000   442.6246      0.579497       22.8402     -0.376028      -4.51169      -1.25418      0.246149      0.345979      0.387573      0.434903      0.452050      0.468622
  90   8 3271.2224    3.8910  1.9034 13.3279 -0.0000  0.0186   0.0333   0.0538    0.0336   0.0000   443.0429       1.11710       22.2753     -0.369387      -2.84480     -0.811318      0.313262      0.435060      0.494384      0.543196      0.589264      0.604234
  90   9 3488.7935    2.7920  3.4909 12.7581 -0.0001  0.0296   0.0216   0.0862    0.0291   0.0000   443.5903      0.653574       19.2528      -1.05329      -1.54641      -1.42340      0.475160      0.697234      0.774134      0.867489      0.903717      0.952779
  91   1 1435.2395    0.1713  0.2100  9.3463  0.0000  0.0070   0.0045   0.0187    0.0146   0.0000   440.1855     0.0810510       21.9678     -0.302130      -4.08742      0.589437      0.127256      0.170182      0.201773      0.221892      0.235794      0.235175
  91   2 1780.9505    0.4670  0.6363  9.5449  0.0000  0.0107   0.0063   0.0265    0.0264   0.0000   440.6800      0.289243       22.2710      0.688491      -4.72615     -0.554057      0.185962      0.252318      0.289695      0.321761      0.343780      0.377272
  91   3 2071.7706    0.8792  1.0292 10.2413  0.0000  0.0135   0.0095   0.0354    0.0392   0.0000   441.7927      0.321911       22.1251     0.0300747      -4.13170     -0.916526      0.227837      0.318233      0.361881      0.398440      0.444162      0.446532
  91   4 2341.8978    1.4986  1.5248 11.1561  0.0000  0.0167   0.0139   0.0461    0.0393   0.0000   442.7910   -0.00754215       22.8032     -0.548916      -4.19150     -0.159380      0.281271      0.384616      0.443723      0.487811      0.521162      0.541882
  91   5 2589.3652    2.3516  1.5367 12.1236  0.0000  0.0164   0.0216   0.0460    0.0391   0.0000   442.2957     -0.381948       22.0286     -0.495150      -3.79687     -0.781171      0.281553      0.391387      0.437616      0.485368      0.517822      0.544077
  91   6 2829.1089    3.5218  1.4039 12.8395  0.0000  0.0152   0.0319   0.0409    0.0405   0.0000   443.0833      0.523952       22.1077     -0.479676      -3.21601     -0.309939      0.252947      0.353105      0.398734      0.440761      0.469591      0.492725
  91   7 3060.7160    4.3494  1.4153 13.4157 -0.0044  0.0152   0.0394   0.0414    0.0367   0.0000   442.8379      0.408514       21.9219      -1.03300      -2.95559     -0.355965      0.258353      0.360981      0.404311      0.444131      0.476638      0.502634
  91   8 3284.1802    3.9308  2.0633 13.1505 -0.0001  0.0189   0.0310   0.0530    0.0344   0.0000   443.5555      0.613420       20.7037     -0.237386      -2.10871      -1.20970      0.312653      0.445089      0.494465      0.562419      0.605160      0.635689
  92   1 1441.9383    0.1680  0.2097  9.3121  0.0000  0.0077   0.0045   0.0170    0.0146   0.0000   440.3196    -0.0919959       21.5826     -0.409465      -4.13898     0.0433151      0.126601      0.168704      0.193083      0.225207      0.219747      0.246622
  92   2 1788.1772    0.4732  0.6117  9.5352  0.0000  0.0104   0.0065   0.0264    0.0259   0.0000   440.9121      0.225963       22.1720     -0.129605      -3.99490     -0.408051      0.172518      0.246277      0.274131      0.300014      0.323023      0.327691
  92   3 2080.3204    0.8833  1.1090 10.2750  0.0000  0.0145   0.0095   0.0380    0.0390   0.0000   441.8625     -0.210106       22.0708      0.425361      -3.41448     -0.371405      0.237442      0.334452      0.381563      0.412435      0.450210      0.463409
  92   4 2351.2231    1.4929  1.4179 11.2788  0.0001  0.0162   0.0143   0.0453    0.0369   0.0000   441.9660     -0.623715       22.1869     -0.482724      -2.70576      -1.97670      0.265529      0.371339      0.427523      0.467310      0.516752      0.544515
  92   5 2599.6110    2.3662  1.6185 12.0586  0.0000  0.0170   0.0210   0.0470    0.0374   0.0000   442.8907     -0.412011       21.8508      0.682188      -2.67127     -0.106349      0.275880      0.385671      0.437531      0.481047      0.519666      0.543510
  92   6 2840.4745    3.5400  1.4357 12.7373  0.0074  0.0152   0.0318   0.0412    0.0430   0.0000   442.5251     -0.246509       22.5671     -0.171880      -3.04959      -1.04416      0.245956      0.359679      0.388853      0.438115      0.466026      0.492081
  92   7 3072.8088    4.4195  1.4055 13.3521 -0.0000  0.0153   0.0402   0.0401    0.0402   0.0000   442.9611      0.784862       22.0100     -0.228270      -3.06073      -1.60756      0.248818      0.354229      0.395313      0.436147      0.467431      0.474222
  92   8 3297.0998    3.9207  2.0335 13.0653 -0.0000  0.0188   0.0313   0.0524    0.0367   0.0000   442.5110      0.777968       21.3249    -0.0255774      -1.76478     -0.801128      0.306436      0.438855      0.488521      0.546397      0.593678      0.619186
  92   9 3516.3223    2.6712  3.6357 12.7288  0.0001  0.0310   0.0208   0.0904    0.0296   0.0000   443.8235      0.939452       18.7755      -1.33231       1.73282      -2.75125      0.495271      0.699883      0.795989      0.881017      0.939978      0.979478
  93   1 1448.5610    0.1748  0.2118  9.3177  0.0000  0.0072   0.0045   0.0176    0.0146   0.0000   440.0970     -0.557965       22.4205      0.215645      -4.23342      0.305089      0.123691      0.163649      0.194149      0.213622      0.229694      0.234100
  93   2 1795.3469    0.4765  0.6189  9.5732  0.0000  0.0104   0.0064   0.0266    0.0260   0.0000   440.7953     -0.557275       22.1044      0.193587      -4.11724      0.395099      0.175190      0.243202      0.279566      0.314686      0.318912      0.345627
  93   3 2088.8439    0.8961  1.1242 10.2222  0.0000  0.0141   0.0095   0.0378    0.0405   0.0000   442.1290     -0.633601       22.0438     -0.222042      -3.51900      0.228578      0.232173      0.324997      0.363321      0.417788      0.450868      0.470892
  93   4 2360.4676    1.5372  1.4861 11.2093  0.0006  0.0162   0.0142   0.0451    0.0381   0.0000   442.2703      0.630789       21.7714     -0.193227      -5.48851     -0.210829      0.271831      0.381635      0.426580      0.475686      0.526171      0.532758
  93   5 2609.8313    2.4268  1.5630 12.1545  0.0000  0.0164   0.0218   0.0462    0.0374   0.0000   442.9839      0.646170       21.6672     0.0273514      -3.46654     -0.993538      0.274420      0.372678      0.428880      0.470272      0.509974      0.543918
  93   6 2851.6985    3.5640  1.3630 12.8963  0.0006  0.0147   0.0328   0.0398    0.0396   0.0000   442.3753      0.522929       22.2195      -1.08727      -3.76758     -0.512606      0.247503      0.341113      0.384084      0.438192      0.457344      0.483313
  93   7 3084.8393    4.4453  1.4717 13.2253  0.0000  0.0148   0.0387   0.0419    0.0407   0.0000   442.6015       1.18437       22.6026      0.166372      -3.52313      -1.99345      0.246133      0.337909      0.381243      0.419792      0.453584      0.473876
  93   8 3309.9595    3.8294  2.1670 13.1867 -0.0000  0.0197   0.0301   0.0552    0.0315   0.0000   443.6973      0.460211       20.3401      -1.10634     -0.875557      -1.21827      0.321940      0.454560      0.513341      0.567801      0.612423      0.634858
  94   1 1455.1430    0.1871  0.2308  9.2857  0.0000  0.0073   0.0046   0.0187    0.0150   0.0000   440.2172     -0.106358       22.0669     0.0973001      -4.06100      0.109525      0.125657      0.163773      0.192375      0.217751      0.242347      0.250077
  94   2 1802.4682    0.4869  0.6420  9.6351  0.0000  0.0109   0.0065   0.0276    0.0258   0.0000   441.4939     -0.558123       22.0519      0.825206      -3.60830    0.00185915      0.175241      0.236330      0.274096      0.306270      0.328893      0.346957
  94   3 2097.2674    0.9254  1.1884 10.2510  0.0000  0.0150   0.0096   0.0389    0.0416   0.0000   442.1882     -0.299669       21.9218     -0.114774      -4.11272     -0.497232      0.236731      0.347618      0.381101      0.427415      0.446007      0.483388
  94   4 2369.7054    1.5881  1.5457 11.1616  0.0094  0.0164   0.0146   0.0459    0.0418   0.0000   442.5471     -0.550529       22.3199     -0.225302      -3.57284     -0.303905      0.270278      0.371703      0.428089      0.468504      0.507332      0.532624
  94   5 2620.0159    2.4765  1.6126 12.0766 -0.0000  0.0165   0.0214   0.0461    0.0379   0.0000   442.0884      0.103221       21.4646      0.186938      -2.84129      -1.44898      0.264212      0.370305      0.418353      0.461421      0.499306      0.525300
  94   6 2862.8977    3.6317  1.3644 13.0145  0.0070  0.0145   0.0336   0.0415    0.0390   0.0000   442.5838      0.559966       22.6574     -0.791048      -3.53535     -0.723769      0.238139      0.322463      0.365013      0.410925      0.443449      0.458290
  94   7 3096.8004    4.5152  1.4898 13.2304  0.0064  0.0150   0.0393   0.0413    0.0427   0.0000   442.9014      0.417527       21.6615     -0.106118      -3.00320      -1.32450      0.249780      0.338854      0.399622      0.429475      0.470981      0.479081
  94   8 3322.7310    3.6413  2.2819 13.1355 -0.0000  0.0208   0.0290   0.0584    0.0318   0.0000   443.3200     0.0992697       21.4167      -1.06542      -1.35736      -1.95669      0.328940      0.466251      0.525108      0.584637      0.622333      0.652486
  94   9 3543.5152    2.4525  3.8043 12.7023 -0.0015  0.0344   0.0204   0.0985    0.0314   0.0000   443.4567       1.63709       20.0247     -0.480948    -0.0871478      -3.46390      0.526407      0.760433      0.855883      0.951686       1.00048       1.04885
  95   1 1461.7022    0.1789  0.2326  9.2964  0.0000  0.0076   0.0045   0.0189    0.0147   0.0000   440.1613     -0.277217       21.8478      0.275082      -4.26109      0.177346      0.130798      0.177826      0.209589      0.221601      0.241852      0.236615
  95   2 1809.5070    0.4918  0.6867  9.5409  0.0000  0.0109   0.0064   0.0289    0.0273   0.0000   441.1046     -0.652620       22.2279      0.443482      -4.20978     0.0980936      0.178637      0.242208      0.272700      0.311865      0.332541      0.339150
  95   3 2105.6959    0.9109  1.1395 10.3829  0.0002  0.0150   0.0098   0.0390    0.0388   0.0000   441.8556     -0.406025       22.4089      0.204674      -4.68516     -0.274293      0.232013      0.328515      0.377134      0.409782      0.459703      0.472839
  95   4 2378.7895    1.5922  1.5452 11.3362  0.0000  0.0168   0.0146   0.0469    0.0359   0.0000   442.3684     0.0716768       21.4933     -0.837506      -2.49242      0.461668      0.266165      0.374751      0.428085      0.464659      0.507023      0.530336
  95   5 2630.1113    2.5762  1.5902 12.0481  0.0000  0.0159   0.0222   0.0448    0.0405   0.0000   442.2760      0.200358       22.0371      0.282590      -4.42250     -0.451133      0.262391      0.359719      0.411481      0.444189      0.478875      0.512079
  95   6 2874.0366    3.7115  1.4220 12.8980  0.0000  0.0146   0.0328   0.0410    0.0378   0.0000   442.9201       1.04542       21.4504     0.0272647      -3.61188     -0.748348      0.241657      0.338975      0.379997      0.429729      0.459494      0.482417
  95   7 3108.6998    4.3753  1.5013 13.3110  0.0001  0.0151   0.0381   0.0429    0.0370   0.0000   442.7216      0.463837       22.7069     -0.922701      -3.87512     -0.567704      0.245418      0.342735      0.384573      0.428391      0.470308      0.484934
  95   8 3335.3950    3.6316  2.4698 13.0798  0.0000  0.0214   0.0279   0.0612    0.0303   0.0000   443.4694      0.287349       21.2269     -0.579113      -2.92118      -1.12917      0.336474      0.478480      0.539924      0.600919      0.637009      0.674112
  96   1 1468.1972    0.1949  0.2113  9.2842 -0.0000  0.0067   0.0047   0.0160    0.0148   0.0000   440.3667     -0.192707       21.8393     -0.459422      -4.23502      0.140049      0.113390      0.147938      0.177487      0.201679      0.213166      0.241569
  96   2 1816.5113    0.5052  0.6934  9.5648  0.0000  0.0109   0.0064   0.0283    0.0276   0.0000   441.1198     -0.171630       21.8454     -0.102366      -4.92258     0.0964004      0.173937      0.242397      0.265448      0.308086      0.338498      0.347581
  96   3 2114.0032    0.9707  1.1713 10.3169  0.0000  0.0145   0.0100   0.0381    0.0419   0.0000   441.7781    -0.0157087       21.8489      0.102575      -4.26648     -0.217651      0.227612      0.319321      0.359738      0.407918      0.426165      0.462852
  96   4 2387.8555    1.6111  1.5134 11.4618  0.0000  0.0170   0.0151   0.0462    0.0358   0.0000   441.8487      0.183478       22.5657     -0.842089      -4.69524     0.0929004      0.269685      0.368798      0.417613      0.473342      0.504607      0.525903
  96   5 2640.1308    2.6073  1.5572 12.1451  0.0000  0.0160   0.0227   0.0438    0.0399   0.0000   442.8449     0.0552838       22.4551     -0.276121      -3.91067      0.580301      0.264456      0.362604      0.412472      0.454750      0.503902      0.518679
  96   6 2885.0832    3.7934  1.4208 12.8873  0.0071  0.0145   0.0332   0.0404    0.0406   0.0000   442.9318      0.750275       22.4932     -0.983729      -3.96032     -0.513537      0.230369      0.323020      0.364216      0.399269      0.433568      0.450097
  96   7 3120.5663    4.4716  1.5529 13.2069  0.0054  0.0155   0.0378   0.0420    0.0408   0.0000   442.7013       1.02509       22.0902      -1.13992      -3.13887      -1.22650      0.238923      0.340285      0.376973      0.418351      0.441605      0.457021
  96   8 3348.0920    3.6325  2.4809 13.0380  0.0004  0.0215   0.0279   0.0604    0.0320   0.0000   443.9944       1.36296       21.8893     -0.460185      -1.97302      -3.21422      0.333789      0.483102      0.531301      0.597480      0.640639      0.671585
  96   9 3570.6427    2.8452  5.6368 12.2063 -0.0066  0.0419   0.0085   0.1057    0.0100   0.0000   442.6470     -0.215068       23.1700       3.33800      -7.76620      -7.43936      0.671185      0.931757       1.06938       1.17031       1.25352       1.31657
  97   1 1474.6359    0.2007  0.2645  9.2393  0.0000  0.0075   0.0045   0.0192    0.0151   0.0000   440.1018     -0.209121       21.6843     -0.266781      -4.12214    -0.0701060      0.127588      0.167671      0.200985      0.226540      0.249179      0.248951
  97   2 1823.4507    0.5259  0.6951  9.5943  0.0000  0.0109   0.0067   0.0279    0.0283   0.0000   441.1301     -0.229656       22.1319     0.0483627      -3.79819     -0.480646      0.174463      0.240039      0.275112      0.302957      0.329811      0.344247
  97   3 2122.2702    0.9420  1.2202 10.3872 -0.0065  0.0154   0.0097   0.0404    0.0379   0.0000   442.1241     0.0715979       22.0017     -0.269042      -4.54376     -0.862401      0.243410      0.349316      0.393529      0.433948      0.482152      0.509790
  97   4 2396.8663    1.6373  1.5659 11.4225  0.0000  0.0169   0.0151   0.0475    0.0364   0.0000   441.7554      0.398538       22.4069     -0.318098      -3.36092     -0.356299      0.266241      0.369124      0.411240      0.461845      0.490920      0.521349
  97   5 2650.1253    2.6477  1.5670 12.2490  0.0000  0.0158   0.0229   0.0455    0.0367   0.0000   442.5121      0.129512       22.4136     -0.780581      -3.22566     -0.387310      0.249210      0.343428      0.392758      0.431433      0.465208      0.482319
  97   6 2896.0833    3.8662  1.4695 12.8946  0.0000  0.0149   0.0334   0.0408    0.0406   0.0000   443.2017     0.0252955       22.3031      0.212803      -4.14900      -1.30354      0.239916      0.330026      0.368820      0.411016      0.446667      0.466194
  97   7 3132.3015    4.4289  1.6710 13.2320  0.0000  0.0160   0.0363   0.0446    0.0372   0.0000   442.4971      0.976000       21.6781     -0.666529      -3.36871     -0.282068      0.254597      0.350081      0.404062      0.439014      0.479973      0.498008
  97   8 3360.6466    3.4496  2.7187 13.0224  0.0000  0.0231   0.0262   0.0663    0.0293   0.0000   443.6911      0.576644       20.8943     -0.246663      -1.51272      -1.74005      0.349887      0.506511      0.563235      0.641760      0.679079      0.732681
  98   1 1481.0616    0.1973  0.2263  9.2840  0.0000  0.0068   0.0046   0.0174    0.0147   0.0000   440.1285     -0.154562       21.9317      0.260291      -3.94415    -0.0404900      0.108110      0.138509      0.166082      0.186134      0.194995      0.212852
  98   2 1830.3282    0.5230  0.7246  9.6390  0.0000  0.0114   0.0066   0.0290    0.0278   0.0000   440.5143    -0.0824790       21.9927     -0.159043      -3.77970     -0.226553      0.168828      0.245348      0.272234      0.308145      0.321585      0.333999
  98   3 2130.5180    0.9889  1.2251 10.3149  0.0000  0.0145   0.0098   0.0397    0.0414   0.0000   442.0387     -0.184731       22.0983       1.04913      -3.28976     -0.113396      0.228296      0.312059      0.352469      0.397231      0.424130      0.446094
  98   4 2405.7966    1.6900  1.6611 11.4072  0.0000  0.0171   0.0150   0.0489    0.0373   0.0000   441.6936      0.290422       20.6555     -0.810936      -4.07894     -0.551898      0.270939      0.374099      0.422433      0.472794      0.509278      0.535556
  98   5 2660.0786    2.6639  1.5638 12.2928 -0.0001  0.0161   0.0231   0.0447    0.0368   0.0000   442.8702      0.292238       21.9606      0.432073      -3.22804      -1.04732      0.249844      0.354283      0.392114      0.438590      0.479345      0.498773
  98   6 2907.0345    3.8245  1.4742 12.9781  0.0000  0.0151   0.0332   0.0417    0.0393   0.0000   442.8167    -0.0253111       21.1472    -0.0687305      -2.42492     -0.413089      0.238586      0.332151      0.374063      0.420171      0.450703      0.467944
  98   7 3144.0001    4.3934  1.5434 13.3702  0.0001  0.0156   0.0372   0.0425    0.0352   0.0000   443.2355      0.781967       22.2906     -0.950816      -3.90851      -2.69871      0.239154      0.338246      0.379433      0.428359      0.445562      0.470102
  98   8 3373.2438    3.4173  2.8322 12.9793 -0.0001  0.0233   0.0254   0.0672    0.0294   0.0000   443.1956      0.752040       20.2684     0.0795829      -2.64926      -1.89837      0.360738      0.500700      0.569539      0.627608      0.686637      0.722271
  98   9 3597.2561    2.7345  6.0758 12.1943 -0.0001  0.0279   0.0092   0.0302    0.0067   0.0000   440.2860      0.466850       23.8375      -1.54612      -6.26899      -3.38409      0.626630      0.687390      0.775610      0.935056      0.749196      0.646632
  99   0 1010.6053    0.0314  0.0031  9.4545  0.0000  0.0060   0.0073   0.0024    0.0117   0.0000   436.9708      0.481121       20.9546      0.490972      -3.24709      0.155311      0.121943      0.189845      0.204864      0.163535      0.221117      0.169472
  99   1 1487.4177    0.2013  0.2341  9.2392  0.0000  0.0067   0.0046   0.0174    0.0148   0.0000   439.9218     -0.243481       22.0208      0.221058      -3.91522     -0.351880      0.109867      0.147994      0.170957      0.189956      0.203739      0.215266
  99   2 1837.1609    0.5285  0.7146  9.6286  0.0000  0.0108   0.0066   0.0286    0.0281   0.0000   440.7501     -0.306439       22.2573     -0.189551      -4.12545     -0.296526      0.174516      0.236167      0.274814      0.300151      0.324708      0.335024
  99   3 2138.7555    0.9983  1.2860 10.3584 -0.0033  0.0153   0.0098   0.0407    0.0393   0.0000   441.9733    -0.0576394       22.4620     -0.337862      -3.65724     -0.498188      0.237788      0.326856      0.378850      0.413396      0.448448      0.464721
  99   4 2414.6583    1.7209  1.6531 11.4227  0.0007  0.0170   0.0151   0.0491    0.0368   0.0000   442.1472     -0.119622       21.7951     0.0206166      -3.46226     -0.763425      0.260949      0.363937      0.411547      0.456771      0.494122      0.519785
  99   5 2669.9444    2.7077  1.6403 12.2622  0.0003  0.0162   0.0229   0.0463    0.0367   0.0000   442.5385      0.443045       21.9678     -0.429464      -3.49421      0.681808      0.252949      0.346033      0.397915      0.443119      0.478072      0.498639
  99   6 2917.8975    3.8111  1.4722 13.0284 -0.0044  0.0152   0.0331   0.0419    0.0353   0.0000   442.5724     -0.154124       22.6260     -0.551338      -4.44500      -1.54617      0.234399      0.328870      0.369281      0.412477      0.441846      0.457931
  99   7 3155.6342    4.3649  1.6072 13.4058  0.0043  0.0159   0.0369   0.0447    0.0342   0.0000   442.9436      0.717171       21.3761     -0.448117      -3.29143      -1.60186      0.241664      0.341470      0.380915      0.430580      0.460653      0.481914
  99   8 3385.5865    3.4271  3.1221 12.8988  0.0000  0.0247   0.0248   0.0721    0.0297   0.0000   443.4970     -0.520588       21.7568     -0.119783      -1.83198      -1.62124      0.372523      0.529484      0.597410      0.669602      0.705589      0.738504
 100   0 1015.5535    0.0396  0.0116  9.4416  0.0000  0.0117   0.0077   0.0083    0.0118   0.0000   436.7688     -0.141287       21.1272     -0.707113      -3.04835     -0.302060      0.185391      0.219045      0.342881      0.364275      0.321703      0.336017
 100   1 1493.7443    0.1989  0.2776  9.2512  0.0000  0.0079   0.0044   0.0199    0.0151   0.0000   439.9841     -0.243413       22.4249    -0.0727161      -4.21172     -0.612021      0.128984      0.163407      0.190128      0.215786      0.230405      0.240733
 100   2 1843.9915    0.5357  0.7116  9.6937  0.0000  0.0112   0.0067   0.0279    0.0274   0.0000   441.1348      0.171276       22.2539      0.327971      -3.90327     -0.129052      0.168634      0.241848      0.272283      0.294767      0.321369      0.332262
 100   3 2146.8234    1.0243  1.2931 10.4052  0.0053  0.0149   0.0099   0.0402    0.0396   0.0000   441.9194      0.419133       21.9831     -0.612578      -3.76361      0.352918      0.228315      0.319948      0.366896      0.398534      0.437736      0.457040
 100   4 2423.4898    1.7212  1.6747 11.4907  0.0115  0.0176   0.0154   0.0493    0.0366   0.0000   442.3476     -0.424179       22.3651     -0.132823      -3.82381    -0.0678583      0.260658      0.370973      0.422367      0.465229      0.508991      0.517224
 100   5 2679.8206    2.7614  1.5661 12.3129  0.0000  0.0157   0.0238   0.0447    0.0383   0.0000   442.6703      0.712983       21.5642     -0.375629      -2.80729    -0.0537158      0.246546      0.333316      0.386635      0.419728      0.462504      0.480243
 100   6 2928.7284    4.0004  1.4157 12.9895  0.0000  0.0144   0.0347   0.0391    0.0397   0.0000   442.6711      0.207882       22.1682     -0.250918      -3.31338     -0.811373      0.222832      0.310402      0.348778      0.396508      0.428461      0.444774
 100   7 3167.1856    4.3009  1.6773 13.4363  0.0002  0.0163   0.0361   0.0463    0.0326   0.0000   443.5073      0.860640       21.8334     -0.354397      -3.20305      -1.37801      0.250460      0.346023      0.394672      0.441894      0.464642      0.489387
 100   8 3398.0426    3.3263  3.0470 12.9149  0.0000  0.0251   0.0250   0.0715    0.0303   0.0000   443.8503      0.427881       20.0202     -0.998925     -0.394733      -1.14721      0.370751      0.530543      0.595459      0.665840      0.708488      0.749455
 101   1 1500.0153    0.2085  0.2630  9.2294  0.0000  0.0075   0.0045   0.0176    0.0150   0.0000   439.9811     -0.224253       21.8820     0.0811348      -4.39590      0.143005      0.113828      0.151639      0.174279      0.205240      0.196198      0.222235
 101   2 1850.6975    0.5479  0.7523  9.7184 -0.0002  0.0114   0.0067   0.0296    0.0281   0.0000   440.6657     0.0399305       22.0224     0.0566398      -3.60725      0.482099      0.172975      0.239704      0.259916      0.300205      0.320028      0.338577
 101   3 2154.9359    1.0107  1.3407 10.4616 -0.0056  0.0158   0.0098   0.0425    0.0367   0.0000   441.5539      0.118805       22.2143     -0.269805      -3.56078     -0.484888      0.235970      0.334275      0.372058      0.412862      0.444458      0.471058
 101   4 2432.2080    1.7897  1.6381 11.5505  0.0005  0.0167   0.0157   0.0481    0.0355   0.0000   442.7992     -0.177594       21.5724     -0.232470      -3.88904     -0.463380      0.257470      0.348162      0.407029      0.443456      0.490878      0.514442
 101   5 2689.6623    2.7966  1.5818 12.3927  0.0000  0.0162   0.0241   0.0446    0.0363   0.0000   442.3287      0.465815       22.1978     -0.374701      -3.54328     -0.539794      0.241401      0.336180      0.384479      0.419798      0.457944      0.480166
 101   6 2939.4600    3.9971  1.4707 13.0702  0.0000  0.0147   0.0343   0.0419    0.0380   0.0000   442.9222      0.278073       22.9994     -0.648472      -3.92301     -0.602337      0.223955      0.314397      0.345259      0.383349      0.420377      0.440559
 101   7 3178.7158    4.2985  1.6778 13.3008  0.0000  0.0160   0.0352   0.0453    0.0343   0.0000   443.0513      0.782852       22.3884    -0.0297686      -3.77500      -1.08419      0.242273      0.333066      0.380249      0.419702      0.460255      0.474224
 101   8 3410.4100    3.2620  3.0405 13.0335  0.0000  0.0254   0.0255   0.0742    0.0282   0.0000   444.0735       1.78231       20.9019      -1.68941     -0.257929      -2.21907      0.373131      0.523238      0.594239      0.670962      0.696774      0.746924
 102   1 1506.2568    0.2124  0.2848  9.1893  0.0000  0.0078   0.0044   0.0184    0.0152   0.0000   439.9145     -0.116477       21.9402      0.328875      -4.37724     -0.391875      0.122276      0.163560      0.201549      0.221767      0.234093      0.245496
 102   2 1857.4069    0.5727  0.7952  9.6479  0.0000  0.0113   0.0068   0.0307    0.0299   0.0000   440.5133     -0.324594       22.3235      0.110366      -4.36036     -0.176362      0.170197      0.232360      0.267391      0.291162      0.309579      0.329940
 102   3 2162.9551    1.0537  1.2518 10.5752 -0.0002  0.0149   0.0105   0.0401    0.0381   0.0000   441.1980     -0.116641       21.7450      0.261522      -3.73624      0.551162      0.225147      0.310115      0.352456      0.385533      0.417562      0.439753
 102   4 2440.8953    1.7729  1.6403 11.5762 -0.0000  0.0171   0.0156   0.0488    0.0352   0.0000   442.3796       1.14548       22.2602      -1.24546      -3.97223     -0.565499      0.252942      0.355027      0.408887      0.455334      0.482558      0.509942
 102   5 2699.4100    2.8413  1.6692 12.3140  0.0004  0.0162   0.0237   0.0459    0.0381   0.0000   442.3692      0.131995       21.4911     0.0310796      -3.42502      -1.38112      0.244505      0.336966      0.385294      0.419005      0.457388      0.485235
 102   6 2950.1748    4.0728  1.4473 13.1944  0.0000  0.0148   0.0350   0.0409    0.0351   0.0000   443.1479      0.835211       22.4203     0.0366978      -3.45082     -0.772920      0.220425      0.308067      0.344926      0.385753      0.412184      0.424614
 102   7 3190.1933    4.3199  1.7531 13.3359 -0.0000  0.0165   0.0345   0.0460    0.0326   0.0000   443.3464      0.429290       22.3780    0.00922514      -3.91571     -0.888701      0.246834      0.348931      0.399333      0.436771      0.469808      0.494462
 102   8 3422.6505    3.1793  3.3435 12.9729 -0.0002  0.0278   0.0256   0.0807    0.0296   0.0000   443.6911      0.896947       19.7855     -0.958274      -1.65130      -1.05371      0.397162      0.573246      0.642161      0.721939      0.763723      0.807468
 103   1 1512.4429    0.2131  0.2965  9.2131  0.0000  0.0080   0.0044   0.0194    0.0153   0.0000   440.0671     0.0557672       22.6001     -0.100488      -4.36249      0.160488      0.130213      0.168674      0.202660      0.218820      0.252707      0.265351
 103   2 1864.0735    0.5622  0.7578  9.7258 -0.0000  0.0114   0.0068   0.0296    0.0290   0.0000   440.9031     -0.618359       22.2873      0.709783      -4.35300     0.0109164      0.170541      0.231802      0.273437      0.300782      0.314993      0.343229
 103   3 2170.9307    1.0555  1.3101 10.6076  0.0000  0.0156   0.0104   0.0420    0.0364   0.0000   441.7572     0.0786531       21.4376      0.176799      -3.12175     -0.122411      0.224348      0.322878      0.365665      0.395376      0.435567      0.459842
 103   4 2449.5498    1.8385  1.6798 11.5638  0.0000  0.0170   0.0162   0.0491    0.0369   0.0000   442.5724      0.216853       22.2066     -0.129458      -3.23224     -0.795056      0.252832      0.349628      0.393906      0.441995      0.473151      0.492265
 103   5 2709.1222    2.8665  1.6085 12.3733  0.0083  0.0158   0.0238   0.0441    0.0365   0.0000   442.7952    -0.0387246       22.0305      0.341300      -2.99743     -0.531517      0.233999      0.320483      0.367501      0.401692      0.440384      0.459278
 103   6 2960.7673    4.0697  1.4802 13.0620 -0.0000  0.0150   0.0339   0.0392    0.0362   0.0000   442.7550      0.534215       22.1876     0.0812428      -3.70429     -0.627470      0.219796      0.303540      0.353167      0.381190      0.412501      0.429994
 103   7 3201.6161    4.2141  1.7994 13.3548  0.0000  0.0169   0.0347   0.0496    0.0334   0.0000   443.4805      0.478779       21.9494    -0.0922431      -2.65551      -1.12299      0.249810      0.348451      0.400520      0.434044      0.477973      0.499273
 103   8 3434.9041    3.0706  3.3969 13.0290  0.0000  0.0286   0.0260   0.0860    0.0287   0.0000   443.2752      0.339645       19.3612      0.263423     -0.141094      -1.62005      0.404827      0.591455      0.649639      0.742171      0.774493      0.814737
 104   1 1518.5921    0.2256  0.3072  9.2165  0.0000  0.0081   0.0045   0.0196    0.0155   0.0000   439.7321     -0.471738       22.2952      0.117913      -4.60934     0.0950850      0.115555      0.161981      0.184311      0.212966      0.215749      0.234004
 104   2 1870.6706    0.5754  0.7952  9.6782  0.0000  0.0116   0.0067   0.0300    0.0302   0.0000   440.4375     0.0980187       22.0903     -0.185808      -3.83840     0.0620480      0.166481      0.238710      0.264801      0.289460      0.310273      0.329847
 104   3 2178.8056    1.0686  1.4153 10.4800 -0.0000  0.0158   0.0101   0.0429    0.0385   0.0000   441.7194      0.165604       22.3759      0.397397      -4.21500     -0.384444      0.234186      0.330787      0.369687      0.411640      0.444059      0.464050
 104   4 2458.1493    1.8362  1.6630 11.6811  0.0000  0.0174   0.0163   0.0497    0.0354   0.0000   442.0123      0.320791       21.6727     -0.387811      -2.36817      0.171946      0.251829      0.356509      0.398636      0.445768      0.470055      0.508148
 104   5 2718.7514    2.9190  1.6479 12.3798  0.0004  0.0160   0.0241   0.0454    0.0370   0.0000   443.0381       1.25228       21.8621      0.271615      -3.70602     -0.454762      0.232575      0.325666      0.373366      0.413143      0.434221      0.464868
 104   6 2971.3740    4.1502  1.4451 13.2184  0.0000  0.0147   0.0359   0.0408    0.0363   0.0000   443.2506      0.612169       21.8624     -0.356135      -3.60884     -0.262554      0.216767      0.304204      0.341196      0.375862      0.407939      0.427688
 104   7 3212.9403    4.2191  1.8292 13.2414  0.0000  0.0165   0.0336   0.0481    0.0346   0.0000   443.5414      0.591134       22.8001      0.182627      -3.01136      -2.03992      0.248650      0.336593      0.389414      0.430233      0.462657      0.485981
 104   8 3447.1138    3.0316  3.4587 13.0555  0.0003  0.0298   0.0278   0.0896    0.0308   0.0000   443.7049      0.943725       19.6984      -2.10993      -2.42820    -0.0877722      0.422965      0.602612      0.680771      0.757482      0.805662      0.846483
 105   0 1039.9877    0.0456  0.0303  9.3623  0.0000  0.0122   0.0056   0.0123    0.0117   0.0000   436.8794     -0.127274       21.3684      0.254841      -4.01554     -0.438069      0.242337      0.276227      0.358824      0.434430      0.476225      0.524427
 105   1 1524.7067    0.2267  0.2883  9.2009  0.0000  0.0073   0.0045   0.0185    0.0153   0.0000   439.8793     -0.330657       21.9053     0.0720310      -4.10615     -0.159140      0.107344      0.149814      0.172478      0.191031      0.208957      0.226795
 105   2 1877.2251    0.5911  0.8769  9.6471  0.0000  0.0122   0.0068   0.0324    0.0320   0.0000   440.3966     0.0488702       22.1485     -0.145311      -4.00942      0.325663      0.177344      0.248694      0.285077      0.325760      0.337979      0.360608
 105   3 2186.7131    1.1050  1.3987 10.5626 -0.0000  0.0156   0.0104   0.0427    0.0377   0.0000   441.4634     0.0245207       21.8507      0.713229      -4.40861   -0.00537043      0.228145      0.321517      0.364204      0.399036      0.435315      0.446184
 105   4 2466.6586    1.8532  1.7020 11.7002  0.0000  0.0177   0.0165   0.0496    0.0355   0.0000   442.2878     -0.335084       22.1648     -0.961533      -3.14881    -0.0501801      0.259731      0.360065      0.413654      0.454667      0.500184      0.522617
 105   5 2728.4058    2.8922  1.6649 12.4986  0.0001  0.0163   0.0243   0.0473    0.0344   0.0000   442.2390      0.490518       21.9404     -0.684108      -2.53726      0.434426      0.236317      0.327773      0.378320      0.413007      0.447604      0.477670
 105   6 2981.8952    4.1398  1.4883 13.1285 -0.0005  0.0148   0.0350   0.0408    0.0369   0.0000   442.5804      0.521452       21.9166      0.738423      -4.48736     -0.701035      0.214853      0.304683      0.336715      0.377874      0.410379      0.421473
 105   7 3224.1916    4.0959  1.8361 13.3559  0.0000  0.0171   0.0333   0.0503    0.0314   0.0000   443.6187     0.0566297       20.4166      0.598294      -2.45188      -1.70033      0.247558      0.339833      0.393144      0.431560      0.461637      0.489218
 105   8 3459.1628    3.0041  3.6647 13.0138  0.0027  0.0316   0.0272   0.0928    0.0307   0.0000   443.8766       1.03396       22.0297       1.11481      -2.12097      -2.44456      0.435075      0.629063      0.700858      0.794656      0.816693      0.856640
 106   1 1530.7597    0.2364  0.3197  9.1754  0.0000  0.0078   0.0045   0.0203    0.0157   0.0000   439.8456    -0.0733292       21.7161     -0.193427      -4.36051     -0.355896      0.112578      0.159579      0.186609      0.196025      0.223357      0.231194
 106   2 1883.7658    0.5994  0.8507  9.6927  0.0000  0.0119   0.0069   0.0309    0.0313   0.0000   440.8036     -0.157109       21.8519      0.458554      -4.14597     -0.427056      0.175122      0.239865      0.272145      0.305371      0.334952      0.345333
 106   3 2194.5574    1.1110  1.4065 10.6118  0.0000  0.0157   0.0105   0.0442    0.0368   0.0000   441.8172     -0.145302       21.6492     -0.179553      -3.36745     -0.124411      0.221305      0.310744      0.351172      0.389723      0.415300      0.437176
 106   4 2475.0960    1.9477  1.7671 11.6282  0.0000  0.0178   0.0169   0.0496    0.0386   0.0000   442.1702      0.504480       22.0316      0.910171      -3.40150      -1.05398      0.256443      0.358089      0.406734      0.449345      0.490571      0.511888
 106   5 2737.9807    3.0104  1.5635 12.5745  0.0000  0.0158   0.0255   0.0441    0.0341   0.0000   442.0975     0.0548009       21.9217     -0.731341      -3.80467      -1.20355      0.223783      0.317431      0.352439      0.388960      0.420131      0.437848
 106   6 2992.3349    4.1917  1.4894 13.1560  0.0000  0.0147   0.0348   0.0404    0.0356   0.0000   442.7150    0.00375677       21.8937     -0.438991      -3.76583      -1.77271      0.211864      0.298099      0.334712      0.377331      0.400568      0.424923
 106   7 3235.4267    4.1494  1.9748 13.2449 -0.0001  0.0175   0.0324   0.0508    0.0324   0.0000   443.1403      0.554769       21.6074     -0.574120      -3.21702      -1.29849      0.253663      0.351655      0.404281      0.448927      0.489669      0.513652
 106   8 3471.2045    2.8063  3.6330 12.9688  0.0037  0.0318   0.0252   0.0949    0.0311   0.0000   443.0665       1.34687       20.2122     -0.668730      -2.17614    0.00622854      0.439354      0.623762      0.710538      0.794619      0.834554      0.871738
 107   1 1536.8051    0.2381  0.3300  9.1843  0.0000  0.0079   0.0045   0.0199    0.0159   0.0000   439.5278    -0.0899627       22.1217      0.101258      -4.48259      0.171707      0.119703      0.152393      0.186627      0.203165      0.214706      0.229067
 107   2 1890.2519    0.6052  0.8413  9.7032  0.0000  0.0116   0.0069   0.0312    0.0314   0.0000   440.6054      0.104331       21.8560     0.0977341      -4.28092     -0.877729      0.164224      0.227952      0.254129      0.289031      0.309533      0.320897
 107   3 2202.3001    1.1162  1.4116 10.6493 -0.0005  0.0161   0.0106   0.0437    0.0377   0.0000   441.3793      0.669374       21.9789     -0.263981      -4.53785      -1.28211      0.227711      0.310656      0.362226      0.400716      0.425918      0.448510
 107   4 2483.5631    1.9477  1.7615 11.6974 -0.0000  0.0176   0.0168   0.0504    0.0366   0.0000   442.2340      0.275411       21.7404     -0.126505      -4.12238     -0.257695      0.246271      0.348973      0.394382      0.433831      0.470768      0.490904
 107   5 2747.4782    3.0965  1.6534 12.4873 -0.0000  0.0160   0.0252   0.0441    0.0359   0.0000   442.7298    -0.0308225       21.5402      -1.31897      -3.27933      0.471229      0.226495      0.315445      0.360195      0.399849      0.431462      0.447645
 107   6 3002.7311    4.2571  1.5463 13.0477  0.0003  0.0147   0.0342   0.0405    0.0374   0.0000   443.2559      0.616153       21.8573     -0.463275      -3.31410      -1.06324      0.210137      0.294859      0.330500      0.369547      0.395480      0.420932
 107   7 3246.6101    3.9922  2.1016 13.2770  0.0000  0.0193   0.0315   0.0537    0.0315   0.0000   443.3978     0.0663944       21.8337     -0.208773      -2.14124     -0.984865      0.263219      0.385661      0.415828      0.476738      0.505092      0.537548
 107   8 3483.2109    3.3219  4.9013 12.7747  0.0246  0.0311   0.0095   0.0810    0.0060   0.0000   443.4637      0.789094       19.9942     -0.446340      -1.92692      -1.55956      0.511123      0.578784      0.827179      0.709474      0.963383      0.804385
 108   0 1054.4282    0.0337  0.0076  9.3393 -0.0322  0.0098   0.0057   0.0041    0.0114   0.0000   437.0448      0.450977       20.8043       1.03096      -4.46796      0.268723      0.168308      0.212242      0.244777      0.260186      0.269433      0.267544
 108   1 1542.7917    0.2420  0.3315  9.1875  0.0000  0.0080   0.0045   0.0193    0.0159   0.0000   439.7637     -0.153398       21.9035     -0.347640      -4.28995     -0.186291      0.117401      0.154156      0.191133      0.203975      0.210988      0.225449
 108   2 1896.7342    0.6028  0.8853  9.7425  0.0000  0.0123   0.0068   0.0325    0.0310   0.0000   440.2603      0.214155       21.7480     -0.316502      -3.71885     -0.463823      0.169173      0.246177      0.271169      0.308131      0.323218      0.338052
 108   3 2210.0157    1.1530  1.5368 10.5812 -0.0074  0.0163   0.0103   0.0452    0.0368   0.0000   441.7563     -0.377109       21.5886    -0.0123646      -3.47118      0.675631      0.228936      0.317965      0.360907      0.400281      0.441361      0.456247
 108   4 2491.8980    1.9426  1.7891 11.7636  0.0000  0.0182   0.0170   0.0515    0.0354   0.0000   442.3608      0.132717       21.9734     -0.279192      -3.84886     -0.590056      0.250558      0.352818      0.407989      0.439401      0.486649      0.512575
 108   5 2756.9756    3.0046  1.5834 12.7479  0.0000  0.0165   0.0265   0.0456    0.0328   0.0000   443.7087      0.213201       22.1188      0.481477      -3.45124     -0.218423      0.230121      0.320111      0.373189      0.401455      0.434895      0.461356
 108   6 3013.0497    4.2604  1.6086 12.9848  0.0080  0.0146   0.0335   0.0418    0.0381   0.0000   442.5642     0.0482697       21.9063     -0.177055      -4.01933     -0.817147      0.210147      0.287811      0.325289      0.362469      0.393431      0.420728
 108   7 3257.7404    4.0747  2.1376 13.1660 -0.0000  0.0182   0.0305   0.0532    0.0318   0.0000   443.7184      0.390344       20.9969      0.208302      -2.18487      -1.00087      0.252974      0.358407      0.404237      0.450334      0.485066      0.507426
 108   8 3495.2891    2.6666  3.5225 12.9347  0.0036  0.0321   0.0247   0.0959    0.0322   0.0000   443.6012      0.369943       18.9781      0.388171      0.530399      -2.20902      0.424779      0.618569      0.693929      0.772111      0.810088      0.858716
 109   0 1059.1629    0.0379  0.0075  9.3009 -0.0077  0.0100   0.0080   0.0044    0.0113   0.0000   436.7665     -0.395706       21.1742    -0.0122049      -3.57369     -0.112147      0.170594      0.240149      0.272816      0.289208      0.336645      0.335745
 109   1 1548.7472    0.2419  0.3273  9.1546  0.0000  0.0077   0.0045   0.0196    0.0159   0.0000   439.5335    -0.0855095       21.9463     0.0582024      -4.11587     -0.208747      0.111480      0.149531      0.175240      0.196328      0.208411      0.220280
 109   2 1903.1177    0.6258  0.8751  9.7169  0.0001  0.0120   0.0070   0.0312    0.0323   0.0000   440.3741     -0.407415       22.1784      0.471526      -4.03439      0.195242      0.168439      0.234007      0.263877      0.296423      0.314404      0.328872
 109   3 2217.7231    1.1589  1.4608 10.7287  0.0000  0.0161   0.0108   0.0453    0.0359   0.0000   441.6638     -0.334857       22.3709      0.586515      -4.20312      0.441333      0.225505      0.315853      0.354598      0.399646      0.427522      0.441241
 109   4 2500.2666    1.9513  1.8140 11.8064  0.0000  0.0184   0.0172   0.0524    0.0350   0.0000   442.0072     -0.239561       22.0242   -0.00224969      -3.54198    -0.0859328      0.254609      0.353339      0.405754      0.449720      0.483211      0.509228
[truncated: 160,957 more chars]
