# Supplementary material for: Global-Mode Analysis of Full-Disk Data from the Michelson Doppler Imager and the Helioseismic and Magnetic Imager
Source: Sol Phys. 2018 Jan 31;293(2):29. doi: 10.1007/s11207-017-1201-5 (PMC6566312; doi:10.1007/s11207-017-1201-5)
Supplement: Supplementary file 2 — (TAR 362.4 MB) [file 11207_2017_1201_MOESM2_ESM.tar › HMI/hmiv72d.6400.36]

   0  13 1957.4871    0.5188  0.2955 10.6135  0.0000  0.0789   0.1182   0.2314    0.2745   0.0000    -0.0000       0.00000       0.00000       0.00000       0.00000       0.00000       0.00000       0.00000       0.00000       0.00000       0.00000       0.00000       0.00000       0.00000       0.00000       0.00000       0.00000       0.00000       0.00000       0.00000       0.00000       0.00000       0.00000       0.00000       0.00000       0.00000       0.00000       0.00000       0.00000       0.00000       0.00000       0.00000       0.00000       0.00000       0.00000       0.00000       0.00000       0.00000       0.00000       0.00000       0.00000       0.00000       0.00000       0.00000       0.00000       0.00000       0.00000       0.00000       0.00000       0.00000       0.00000       0.00000       0.00000       0.00000       0.00000       0.00000       0.00000       0.00000       0.00000       0.00000       0.00000       0.00000       0.00000       0.00000       0.00000       0.00000       0.00000       0.00000       0.00000       0.00000       0.00000       0.00000
   0  15 2228.6330    0.8632  0.6565 10.6769 -0.0300  0.2732   0.1911   0.6635    0.9184   0.0000    -0.0000       0.00000       0.00000       0.00000       0.00000       0.00000       0.00000       0.00000       0.00000       0.00000       0.00000       0.00000       0.00000       0.00000       0.00000       0.00000       0.00000       0.00000       0.00000       0.00000       0.00000       0.00000       0.00000       0.00000       0.00000       0.00000       0.00000       0.00000       0.00000       0.00000       0.00000       0.00000       0.00000       0.00000       0.00000       0.00000       0.00000       0.00000       0.00000       0.00000       0.00000       0.00000       0.00000       0.00000       0.00000       0.00000       0.00000       0.00000       0.00000       0.00000       0.00000       0.00000       0.00000       0.00000       0.00000       0.00000       0.00000       0.00000       0.00000       0.00000       0.00000       0.00000       0.00000       0.00000       0.00000       0.00000       0.00000       0.00000       0.00000       0.00000       0.00000       0.00000
   0  16 2362.8755    1.4413  0.8531 10.0613  0.0000  0.1242   0.2001   0.4375    2.7915   0.0000    -0.0000       0.00000       0.00000       0.00000       0.00000       0.00000       0.00000       0.00000       0.00000       0.00000       0.00000       0.00000       0.00000       0.00000       0.00000       0.00000       0.00000       0.00000       0.00000       0.00000       0.00000       0.00000       0.00000       0.00000       0.00000       0.00000       0.00000       0.00000       0.00000       0.00000       0.00000       0.00000       0.00000       0.00000       0.00000       0.00000       0.00000       0.00000       0.00000       0.00000       0.00000       0.00000       0.00000       0.00000       0.00000       0.00000       0.00000       0.00000       0.00000       0.00000       0.00000       0.00000       0.00000       0.00000       0.00000       0.00000       0.00000       0.00000       0.00000       0.00000       0.00000       0.00000       0.00000       0.00000       0.00000       0.00000       0.00000       0.00000       0.00000       0.00000       0.00000       0.00000
   1  12 1885.0749    0.4302  0.3720  9.8370  0.0000  0.0576   0.0534   0.1416    0.1815   0.0000   467.6986      -51.7643       0.00000       0.00000       0.00000       0.00000       0.00000       0.00000       0.00000       0.00000       0.00000       0.00000       0.00000       0.00000       0.00000       0.00000       0.00000       0.00000       0.00000       0.00000       0.00000       0.00000       0.00000       0.00000       0.00000       0.00000       0.00000       0.00000       0.00000       0.00000       0.00000       0.00000       0.00000       0.00000       0.00000       0.00000       65.7023       44.7497       0.00000       0.00000       0.00000       0.00000       0.00000       0.00000       0.00000       0.00000       0.00000       0.00000       0.00000       0.00000       0.00000       0.00000       0.00000       0.00000       0.00000       0.00000       0.00000       0.00000       0.00000       0.00000       0.00000       0.00000       0.00000       0.00000       0.00000       0.00000       0.00000       0.00000       0.00000       0.00000       0.00000       0.00000
   1  13 2020.6960    0.6933  0.6898  9.8076  0.0000  0.0704   0.0652   0.2148    0.4176   0.0000   347.5264       55.3848       0.00000       0.00000       0.00000       0.00000       0.00000       0.00000       0.00000       0.00000       0.00000       0.00000       0.00000       0.00000       0.00000       0.00000       0.00000       0.00000       0.00000       0.00000       0.00000       0.00000       0.00000       0.00000       0.00000       0.00000       0.00000       0.00000       0.00000       0.00000       0.00000       0.00000       0.00000       0.00000       0.00000       0.00000       93.6712       45.4532       0.00000       0.00000       0.00000       0.00000       0.00000       0.00000       0.00000       0.00000       0.00000       0.00000       0.00000       0.00000       0.00000       0.00000       0.00000       0.00000       0.00000       0.00000       0.00000       0.00000       0.00000       0.00000       0.00000       0.00000       0.00000       0.00000       0.00000       0.00000       0.00000       0.00000       0.00000       0.00000       0.00000       0.00000
   1  14 2156.6799    0.8568  0.5723 10.0621  0.0000  0.0753   0.0818   0.1699    0.4472   0.0000   321.1081      -21.2689       0.00000       0.00000       0.00000       0.00000       0.00000       0.00000       0.00000       0.00000       0.00000       0.00000       0.00000       0.00000       0.00000       0.00000       0.00000       0.00000       0.00000       0.00000       0.00000       0.00000       0.00000       0.00000       0.00000       0.00000       0.00000       0.00000       0.00000       0.00000       0.00000       0.00000       0.00000       0.00000       0.00000       0.00000       88.9710       58.5024       0.00000       0.00000       0.00000       0.00000       0.00000       0.00000       0.00000       0.00000       0.00000       0.00000       0.00000       0.00000       0.00000       0.00000       0.00000       0.00000       0.00000       0.00000       0.00000       0.00000       0.00000       0.00000       0.00000       0.00000       0.00000       0.00000       0.00000       0.00000       0.00000       0.00000       0.00000       0.00000       0.00000       0.00000
   1  15 2291.8408    1.0048  0.8876 10.2408  0.0000  0.0768   0.0852   0.2908    0.7193   0.0000   517.9971      -53.2841       0.00000       0.00000       0.00000       0.00000       0.00000       0.00000       0.00000       0.00000       0.00000       0.00000       0.00000       0.00000       0.00000       0.00000       0.00000       0.00000       0.00000       0.00000       0.00000       0.00000       0.00000       0.00000       0.00000       0.00000       0.00000       0.00000       0.00000       0.00000       0.00000       0.00000       0.00000       0.00000       0.00000       0.00000       91.6852       50.7153       0.00000       0.00000       0.00000       0.00000       0.00000       0.00000       0.00000       0.00000       0.00000       0.00000       0.00000       0.00000       0.00000       0.00000       0.00000       0.00000       0.00000       0.00000       0.00000       0.00000       0.00000       0.00000       0.00000       0.00000       0.00000       0.00000       0.00000       0.00000       0.00000       0.00000       0.00000       0.00000       0.00000       0.00000
   1  16 2425.5742    1.4743  0.6818 10.8847  0.0000  0.0709   0.1294   0.1773    0.5144   0.0000   421.2094       47.7639       0.00000       0.00000       0.00000       0.00000       0.00000       0.00000       0.00000       0.00000       0.00000       0.00000       0.00000       0.00000       0.00000       0.00000       0.00000       0.00000       0.00000       0.00000       0.00000       0.00000       0.00000       0.00000       0.00000       0.00000       0.00000       0.00000       0.00000       0.00000       0.00000       0.00000       0.00000       0.00000       0.00000       0.00000       89.4301       49.7796       0.00000       0.00000       0.00000       0.00000       0.00000       0.00000       0.00000       0.00000       0.00000       0.00000       0.00000       0.00000       0.00000       0.00000       0.00000       0.00000       0.00000       0.00000       0.00000       0.00000       0.00000       0.00000       0.00000       0.00000       0.00000       0.00000       0.00000       0.00000       0.00000       0.00000       0.00000       0.00000       0.00000       0.00000
   1  17 2559.0934    2.1938  0.9951  6.5562  0.0000  0.0852   0.1672   0.2668  116.6230   0.0000   534.2178     -0.155239       0.00000       0.00000       0.00000       0.00000       0.00000       0.00000       0.00000       0.00000       0.00000       0.00000       0.00000       0.00000       0.00000       0.00000       0.00000       0.00000       0.00000       0.00000       0.00000       0.00000       0.00000       0.00000       0.00000       0.00000       0.00000       0.00000       0.00000       0.00000       0.00000       0.00000       0.00000       0.00000       0.00000       0.00000       80.7626       65.7010       0.00000       0.00000       0.00000       0.00000       0.00000       0.00000       0.00000       0.00000       0.00000       0.00000       0.00000       0.00000       0.00000       0.00000       0.00000       0.00000       0.00000       0.00000       0.00000       0.00000       0.00000       0.00000       0.00000       0.00000       0.00000       0.00000       0.00000       0.00000       0.00000       0.00000       0.00000       0.00000       0.00000       0.00000
   1  22 3233.3101    3.7366  1.4715  6.3227  0.0000  0.1020   0.2838   0.3722  707.5897   0.0000   584.5991       4.96372       0.00000       0.00000       0.00000       0.00000       0.00000       0.00000       0.00000       0.00000       0.00000       0.00000       0.00000       0.00000       0.00000       0.00000       0.00000       0.00000       0.00000       0.00000       0.00000       0.00000       0.00000       0.00000       0.00000       0.00000       0.00000       0.00000       0.00000       0.00000       0.00000       0.00000       0.00000       0.00000       0.00000       0.00000       145.668       66.0602       0.00000       0.00000       0.00000       0.00000       0.00000       0.00000       0.00000       0.00000       0.00000       0.00000       0.00000       0.00000       0.00000       0.00000       0.00000       0.00000       0.00000       0.00000       0.00000       0.00000       0.00000       0.00000       0.00000       0.00000       0.00000       0.00000       0.00000       0.00000       0.00000       0.00000       0.00000       0.00000       0.00000       0.00000
   1  23 3368.6681    3.4985  1.9865  2.3047  0.0000  0.1244   0.2370   0.3801 1000.0000   0.0000   749.6562      -42.2359       0.00000       0.00000       0.00000       0.00000       0.00000       0.00000       0.00000       0.00000       0.00000       0.00000       0.00000       0.00000       0.00000       0.00000       0.00000       0.00000       0.00000       0.00000       0.00000       0.00000       0.00000       0.00000       0.00000       0.00000       0.00000       0.00000       0.00000       0.00000       0.00000       0.00000       0.00000       0.00000       0.00000       0.00000       163.460       83.4105       0.00000       0.00000       0.00000       0.00000       0.00000       0.00000       0.00000       0.00000       0.00000       0.00000       0.00000       0.00000       0.00000       0.00000       0.00000       0.00000       0.00000       0.00000       0.00000       0.00000       0.00000       0.00000       0.00000       0.00000       0.00000       0.00000       0.00000       0.00000       0.00000       0.00000       0.00000       0.00000       0.00000       0.00000
   1  24 3504.3756    2.9506  3.2375  4.7477  0.0000  0.1504   0.1522   0.5370  732.6717   0.0000    23.1574       197.073       0.00000       0.00000       0.00000       0.00000       0.00000       0.00000       0.00000       0.00000       0.00000       0.00000       0.00000       0.00000       0.00000       0.00000       0.00000       0.00000       0.00000       0.00000       0.00000       0.00000       0.00000       0.00000       0.00000       0.00000       0.00000       0.00000       0.00000       0.00000       0.00000       0.00000       0.00000       0.00000       0.00000       0.00000       182.967       106.315       0.00000       0.00000       0.00000       0.00000       0.00000       0.00000       0.00000       0.00000       0.00000       0.00000       0.00000       0.00000       0.00000       0.00000       0.00000       0.00000       0.00000       0.00000       0.00000       0.00000       0.00000       0.00000       0.00000       0.00000       0.00000       0.00000       0.00000       0.00000       0.00000       0.00000       0.00000       0.00000       0.00000       0.00000
   1  25 3640.2438    2.5967  4.3708  2.8403  0.0000  0.2023   0.1276   0.7068 1000.0000   0.0000   710.7451       161.743       0.00000       0.00000       0.00000       0.00000       0.00000       0.00000       0.00000       0.00000       0.00000       0.00000       0.00000       0.00000       0.00000       0.00000       0.00000       0.00000       0.00000       0.00000       0.00000       0.00000       0.00000       0.00000       0.00000       0.00000       0.00000       0.00000       0.00000       0.00000       0.00000       0.00000       0.00000       0.00000       0.00000       0.00000       234.039       154.322       0.00000       0.00000       0.00000       0.00000       0.00000       0.00000       0.00000       0.00000       0.00000       0.00000       0.00000       0.00000       0.00000       0.00000       0.00000       0.00000       0.00000       0.00000       0.00000       0.00000       0.00000       0.00000       0.00000       0.00000       0.00000       0.00000       0.00000       0.00000       0.00000       0.00000       0.00000       0.00000       0.00000       0.00000
   1  26 3776.3588    2.0903  4.2738 10.1868  0.0000  0.2022   0.1093   0.6711    1.6447   0.0000   478.9698      -111.873       0.00000       0.00000       0.00000       0.00000       0.00000       0.00000       0.00000       0.00000       0.00000       0.00000       0.00000       0.00000       0.00000       0.00000       0.00000       0.00000       0.00000       0.00000       0.00000       0.00000       0.00000       0.00000       0.00000       0.00000       0.00000       0.00000       0.00000       0.00000       0.00000       0.00000       0.00000       0.00000       0.00000       0.00000       269.481       135.413       0.00000       0.00000       0.00000       0.00000       0.00000       0.00000       0.00000       0.00000       0.00000       0.00000       0.00000       0.00000       0.00000       0.00000       0.00000       0.00000       0.00000       0.00000       0.00000       0.00000       0.00000       0.00000       0.00000       0.00000       0.00000       0.00000       0.00000       0.00000       0.00000       0.00000       0.00000       0.00000       0.00000       0.00000
   2  10 1674.5385    0.2879  0.1635  9.9223  0.0000  0.0452   0.0470   0.0753    0.0949   0.0000   425.4784      -16.5591       9.25614       4.20837       0.00000       0.00000       0.00000       0.00000       0.00000       0.00000       0.00000       0.00000       0.00000       0.00000       0.00000       0.00000       0.00000       0.00000       0.00000       0.00000       0.00000       0.00000       0.00000       0.00000       0.00000       0.00000       0.00000       0.00000       0.00000       0.00000       0.00000       0.00000       0.00000       0.00000       0.00000       0.00000       33.6669       24.0195       18.0687       5.81456       0.00000       0.00000       0.00000       0.00000       0.00000       0.00000       0.00000       0.00000       0.00000       0.00000       0.00000       0.00000       0.00000       0.00000       0.00000       0.00000       0.00000       0.00000       0.00000       0.00000       0.00000       0.00000       0.00000       0.00000       0.00000       0.00000       0.00000       0.00000       0.00000       0.00000       0.00000       0.00000
   2  11 1810.2947    0.3874  0.3131  9.8815  0.0000  0.0770   0.0471   0.1481    0.1289   0.0000   480.3032      -48.9265       43.3211      -4.86356       0.00000       0.00000       0.00000       0.00000       0.00000       0.00000       0.00000       0.00000       0.00000       0.00000       0.00000       0.00000       0.00000       0.00000       0.00000       0.00000       0.00000       0.00000       0.00000       0.00000       0.00000       0.00000       0.00000       0.00000       0.00000       0.00000       0.00000       0.00000       0.00000       0.00000       0.00000       0.00000       43.5946       27.4481       29.9000       10.1530       0.00000       0.00000       0.00000       0.00000       0.00000       0.00000       0.00000       0.00000       0.00000       0.00000       0.00000       0.00000       0.00000       0.00000       0.00000       0.00000       0.00000       0.00000       0.00000       0.00000       0.00000       0.00000       0.00000       0.00000       0.00000       0.00000       0.00000       0.00000       0.00000       0.00000       0.00000       0.00000
   2  12 1945.6319    0.5717  0.4684  9.7856  0.0000  0.0473   0.0623   0.2033    0.2029   0.0000   359.0598      -29.1499     0.0429532      -5.07990       0.00000       0.00000       0.00000       0.00000       0.00000       0.00000       0.00000       0.00000       0.00000       0.00000       0.00000       0.00000       0.00000       0.00000       0.00000       0.00000       0.00000       0.00000       0.00000       0.00000       0.00000       0.00000       0.00000       0.00000       0.00000       0.00000       0.00000       0.00000       0.00000       0.00000       0.00000       0.00000       28.1973       26.7291       15.8808       5.73531       0.00000       0.00000       0.00000       0.00000       0.00000       0.00000       0.00000       0.00000       0.00000       0.00000       0.00000       0.00000       0.00000       0.00000       0.00000       0.00000       0.00000       0.00000       0.00000       0.00000       0.00000       0.00000       0.00000       0.00000       0.00000       0.00000       0.00000       0.00000       0.00000       0.00000       0.00000       0.00000
   2  13 2082.1206    0.6996  0.3890 10.3900  0.0000  0.0498   0.0633   0.0891    0.1722   0.0000   398.2004       8.26609       25.6427       1.09725       0.00000       0.00000       0.00000       0.00000       0.00000       0.00000       0.00000       0.00000       0.00000       0.00000       0.00000       0.00000       0.00000       0.00000       0.00000       0.00000       0.00000       0.00000       0.00000       0.00000       0.00000       0.00000       0.00000       0.00000       0.00000       0.00000       0.00000       0.00000       0.00000       0.00000       0.00000       0.00000       36.9841       31.1790       17.0591       6.39994       0.00000       0.00000       0.00000       0.00000       0.00000       0.00000       0.00000       0.00000       0.00000       0.00000       0.00000       0.00000       0.00000       0.00000       0.00000       0.00000       0.00000       0.00000       0.00000       0.00000       0.00000       0.00000       0.00000       0.00000       0.00000       0.00000       0.00000       0.00000       0.00000       0.00000       0.00000       0.00000
   2  15 2352.1667    1.2678  0.9125  8.5095  0.0000  0.0576   0.0767   0.1873    3.0062   0.0000   471.9702       12.9687       7.90350       1.89981       0.00000       0.00000       0.00000       0.00000       0.00000       0.00000       0.00000       0.00000       0.00000       0.00000       0.00000       0.00000       0.00000       0.00000       0.00000       0.00000       0.00000       0.00000       0.00000       0.00000       0.00000       0.00000       0.00000       0.00000       0.00000       0.00000       0.00000       0.00000       0.00000       0.00000       0.00000       0.00000       43.6407       36.6657       17.6571       7.29387       0.00000       0.00000       0.00000       0.00000       0.00000       0.00000       0.00000       0.00000       0.00000       0.00000       0.00000       0.00000       0.00000       0.00000       0.00000       0.00000       0.00000       0.00000       0.00000       0.00000       0.00000       0.00000       0.00000       0.00000       0.00000       0.00000       0.00000       0.00000       0.00000       0.00000       0.00000       0.00000
   2  16 2485.8376    1.6516  0.9203 11.6274  0.0000  0.0724   0.1156   0.1740    0.4062   0.0000   452.8735      -4.61540       15.9107      -7.11665       0.00000       0.00000       0.00000       0.00000       0.00000       0.00000       0.00000       0.00000       0.00000       0.00000       0.00000       0.00000       0.00000       0.00000       0.00000       0.00000       0.00000       0.00000       0.00000       0.00000       0.00000       0.00000       0.00000       0.00000       0.00000       0.00000       0.00000       0.00000       0.00000       0.00000       0.00000       0.00000       55.7656       43.1598       27.3900       8.84546       0.00000       0.00000       0.00000       0.00000       0.00000       0.00000       0.00000       0.00000       0.00000       0.00000       0.00000       0.00000       0.00000       0.00000       0.00000       0.00000       0.00000       0.00000       0.00000       0.00000       0.00000       0.00000       0.00000       0.00000       0.00000       0.00000       0.00000       0.00000       0.00000       0.00000       0.00000       0.00000
   2  19 2889.6746    3.5751  1.0722  5.2360  0.0000  0.0645   0.2166   0.1649  694.9033   0.0000   429.2919       19.6620       2.85700     -0.562000       0.00000       0.00000       0.00000       0.00000       0.00000       0.00000       0.00000       0.00000       0.00000       0.00000       0.00000       0.00000       0.00000       0.00000       0.00000       0.00000       0.00000       0.00000       0.00000       0.00000       0.00000       0.00000       0.00000       0.00000       0.00000       0.00000       0.00000       0.00000       0.00000       0.00000       0.00000       0.00000       45.6002       37.8146       22.8509       7.66303       0.00000       0.00000       0.00000       0.00000       0.00000       0.00000       0.00000       0.00000       0.00000       0.00000       0.00000       0.00000       0.00000       0.00000       0.00000       0.00000       0.00000       0.00000       0.00000       0.00000       0.00000       0.00000       0.00000       0.00000       0.00000       0.00000       0.00000       0.00000       0.00000       0.00000       0.00000       0.00000
   2  22 3294.9861    3.8471  1.3893  1.2466  0.0017  0.0854   0.2048   0.2492  112.2828   0.0000   401.9294      -45.9262       37.0018       22.1017       0.00000       0.00000       0.00000       0.00000       0.00000       0.00000       0.00000       0.00000       0.00000       0.00000       0.00000       0.00000       0.00000       0.00000       0.00000       0.00000       0.00000       0.00000       0.00000       0.00000       0.00000       0.00000       0.00000       0.00000       0.00000       0.00000       0.00000       0.00000       0.00000       0.00000       0.00000       0.00000       58.5235       44.7223       34.5585       10.5399       0.00000       0.00000       0.00000       0.00000       0.00000       0.00000       0.00000       0.00000       0.00000       0.00000       0.00000       0.00000       0.00000       0.00000       0.00000       0.00000       0.00000       0.00000       0.00000       0.00000       0.00000       0.00000       0.00000       0.00000       0.00000       0.00000       0.00000       0.00000       0.00000       0.00000       0.00000       0.00000
   2  23 3430.8738    3.2017  2.6843  9.1266  0.0000  0.1146   0.1171   0.2989    5.4282   0.0000   415.1846       99.4574       42.0147       3.50892       0.00000       0.00000       0.00000       0.00000       0.00000       0.00000       0.00000       0.00000       0.00000       0.00000       0.00000       0.00000       0.00000       0.00000       0.00000       0.00000       0.00000       0.00000       0.00000       0.00000       0.00000       0.00000       0.00000       0.00000       0.00000       0.00000       0.00000       0.00000       0.00000       0.00000       0.00000       0.00000       92.1934       71.1041       37.4502       12.8063       0.00000       0.00000       0.00000       0.00000       0.00000       0.00000       0.00000       0.00000       0.00000       0.00000       0.00000       0.00000       0.00000       0.00000       0.00000       0.00000       0.00000       0.00000       0.00000       0.00000       0.00000       0.00000       0.00000       0.00000       0.00000       0.00000       0.00000       0.00000       0.00000       0.00000       0.00000       0.00000
   2  24 3566.7379    2.7123  3.6243  9.5314  0.0000  0.1199   0.0909   0.3763    2.2499   0.0000   501.3233      -17.6326      -39.7164      -18.4826       0.00000       0.00000       0.00000       0.00000       0.00000       0.00000       0.00000       0.00000       0.00000       0.00000       0.00000       0.00000       0.00000       0.00000       0.00000       0.00000       0.00000       0.00000       0.00000       0.00000       0.00000       0.00000       0.00000       0.00000       0.00000       0.00000       0.00000       0.00000       0.00000       0.00000       0.00000       0.00000       86.8053       70.3147       44.5105       15.4176       0.00000       0.00000       0.00000       0.00000       0.00000       0.00000       0.00000       0.00000       0.00000       0.00000       0.00000       0.00000       0.00000       0.00000       0.00000       0.00000       0.00000       0.00000       0.00000       0.00000       0.00000       0.00000       0.00000       0.00000       0.00000       0.00000       0.00000       0.00000       0.00000       0.00000       0.00000       0.00000
   3  11 1865.2275    0.4201  0.3531 10.0821  0.0000  0.0720   0.0429   0.1453    0.1189   0.0000   439.3797      -11.7858       10.9820      -6.61926      -8.40740      0.842087       0.00000       0.00000       0.00000       0.00000       0.00000       0.00000       0.00000       0.00000       0.00000       0.00000       0.00000       0.00000       0.00000       0.00000       0.00000       0.00000       0.00000       0.00000       0.00000       0.00000       0.00000       0.00000       0.00000       0.00000       0.00000       0.00000       0.00000       0.00000       0.00000       0.00000       40.2355       40.8949       24.3877       18.0939       5.57962       1.03819       0.00000       0.00000       0.00000       0.00000       0.00000       0.00000       0.00000       0.00000       0.00000       0.00000       0.00000       0.00000       0.00000       0.00000       0.00000       0.00000       0.00000       0.00000       0.00000       0.00000       0.00000       0.00000       0.00000       0.00000       0.00000       0.00000       0.00000       0.00000       0.00000       0.00000
   3  12 2001.1439    0.6537  0.4744 10.0927  0.0000  0.0374   0.0473   0.1054    0.1711   0.0000   435.6853      -7.46887      -25.7163       4.74639       2.91238      -1.07970       0.00000       0.00000       0.00000       0.00000       0.00000       0.00000       0.00000       0.00000       0.00000       0.00000       0.00000       0.00000       0.00000       0.00000       0.00000       0.00000       0.00000       0.00000       0.00000       0.00000       0.00000       0.00000       0.00000       0.00000       0.00000       0.00000       0.00000       0.00000       0.00000       0.00000       19.1570       18.5259       13.7702       8.07740       3.57477       1.03774       0.00000       0.00000       0.00000       0.00000       0.00000       0.00000       0.00000       0.00000       0.00000       0.00000       0.00000       0.00000       0.00000       0.00000       0.00000       0.00000       0.00000       0.00000       0.00000       0.00000       0.00000       0.00000       0.00000       0.00000       0.00000       0.00000       0.00000       0.00000       0.00000       0.00000
   3  13 2137.6923    0.7759  0.5963 10.3822  0.0000  0.0713   0.0520   0.1167    0.2091   0.0000   439.7706       10.7082       11.2926      -4.29600      -1.60156     -0.442709       0.00000       0.00000       0.00000       0.00000       0.00000       0.00000       0.00000       0.00000       0.00000       0.00000       0.00000       0.00000       0.00000       0.00000       0.00000       0.00000       0.00000       0.00000       0.00000       0.00000       0.00000       0.00000       0.00000       0.00000       0.00000       0.00000       0.00000       0.00000       0.00000       0.00000       45.7503       45.0392       26.3806       11.1478       4.46391       1.21256       0.00000       0.00000       0.00000       0.00000       0.00000       0.00000       0.00000       0.00000       0.00000       0.00000       0.00000       0.00000       0.00000       0.00000       0.00000       0.00000       0.00000       0.00000       0.00000       0.00000       0.00000       0.00000       0.00000       0.00000       0.00000       0.00000       0.00000       0.00000       0.00000       0.00000
   3  14 2273.3995    1.0384  0.6759 10.9536  0.0000  0.0640   0.0681   0.1292    0.2075   0.0000   450.2026       29.6766      -14.5295      -15.2377     -0.452873       2.17377       0.00000       0.00000       0.00000       0.00000       0.00000       0.00000       0.00000       0.00000       0.00000       0.00000       0.00000       0.00000       0.00000       0.00000       0.00000       0.00000       0.00000       0.00000       0.00000       0.00000       0.00000       0.00000       0.00000       0.00000       0.00000       0.00000       0.00000       0.00000       0.00000       0.00000       33.9305       27.5770       21.4860       13.3397       5.34943       1.46391       0.00000       0.00000       0.00000       0.00000       0.00000       0.00000       0.00000       0.00000       0.00000       0.00000       0.00000       0.00000       0.00000       0.00000       0.00000       0.00000       0.00000       0.00000       0.00000       0.00000       0.00000       0.00000       0.00000       0.00000       0.00000       0.00000       0.00000       0.00000       0.00000       0.00000
   3  15 2407.5051    1.4508  1.0967 10.8467  0.0000  0.0597   0.0779   0.1997    0.4217   0.0000   419.6946       44.2687       10.5523      -8.63953     -0.863436      -2.33014       0.00000       0.00000       0.00000       0.00000       0.00000       0.00000       0.00000       0.00000       0.00000       0.00000       0.00000       0.00000       0.00000       0.00000       0.00000       0.00000       0.00000       0.00000       0.00000       0.00000       0.00000       0.00000       0.00000       0.00000       0.00000       0.00000       0.00000       0.00000       0.00000       0.00000       27.1738       26.9208       19.5100       12.4140       5.12523       1.78938       0.00000       0.00000       0.00000       0.00000       0.00000       0.00000       0.00000       0.00000       0.00000       0.00000       0.00000       0.00000       0.00000       0.00000       0.00000       0.00000       0.00000       0.00000       0.00000       0.00000       0.00000       0.00000       0.00000       0.00000       0.00000       0.00000       0.00000       0.00000       0.00000       0.00000
   3  16 2541.5612    2.0381  0.9668 10.0020  0.0000  0.0556   0.1017   0.1479    1.5057   0.0000   447.0266      -39.9077       16.1696       1.69540       4.49805      -1.07866       0.00000       0.00000       0.00000       0.00000       0.00000       0.00000       0.00000       0.00000       0.00000       0.00000       0.00000       0.00000       0.00000       0.00000       0.00000       0.00000       0.00000       0.00000       0.00000       0.00000       0.00000       0.00000       0.00000       0.00000       0.00000       0.00000       0.00000       0.00000       0.00000       0.00000       30.9475       26.1785       20.3627       12.2772       5.01108       1.22455       0.00000       0.00000       0.00000       0.00000       0.00000       0.00000       0.00000       0.00000       0.00000       0.00000       0.00000       0.00000       0.00000       0.00000       0.00000       0.00000       0.00000       0.00000       0.00000       0.00000       0.00000       0.00000       0.00000       0.00000       0.00000       0.00000       0.00000       0.00000       0.00000       0.00000
   3  17 2676.0145    2.6189  1.2283  0.8980  0.0000  0.0611   0.1224   0.1843 1000.0000   0.0000   466.2296       33.6654      -24.3061       7.60656      -6.10465      -3.29754       0.00000       0.00000       0.00000       0.00000       0.00000       0.00000       0.00000       0.00000       0.00000       0.00000       0.00000       0.00000       0.00000       0.00000       0.00000       0.00000       0.00000       0.00000       0.00000       0.00000       0.00000       0.00000       0.00000       0.00000       0.00000       0.00000       0.00000       0.00000       0.00000       0.00000       32.1096       26.6331       22.5175       14.7929       6.13072       1.60628       0.00000       0.00000       0.00000       0.00000       0.00000       0.00000       0.00000       0.00000       0.00000       0.00000       0.00000       0.00000       0.00000       0.00000       0.00000       0.00000       0.00000       0.00000       0.00000       0.00000       0.00000       0.00000       0.00000       0.00000       0.00000       0.00000       0.00000       0.00000       0.00000       0.00000
   3  18 2811.3609    3.1269  0.8587  2.6956  0.0000  0.0471   0.1583   0.1235 1000.0000   0.0000   414.5700      -9.74640       14.0337       4.02622      -4.45053       1.06468       0.00000       0.00000       0.00000       0.00000       0.00000       0.00000       0.00000       0.00000       0.00000       0.00000       0.00000       0.00000       0.00000       0.00000       0.00000       0.00000       0.00000       0.00000       0.00000       0.00000       0.00000       0.00000       0.00000       0.00000       0.00000       0.00000       0.00000       0.00000       0.00000       0.00000       24.8936       24.7103       17.6682       9.21503       4.59028       1.35068       0.00000       0.00000       0.00000       0.00000       0.00000       0.00000       0.00000       0.00000       0.00000       0.00000       0.00000       0.00000       0.00000       0.00000       0.00000       0.00000       0.00000       0.00000       0.00000       0.00000       0.00000       0.00000       0.00000       0.00000       0.00000       0.00000       0.00000       0.00000       0.00000       0.00000
   3  20 3082.1844    4.1140  1.0159  6.1404  0.0000  0.0577   0.1993   0.1300  319.7785   0.0000   455.8070       1.71606       26.2519      -11.7439      -3.28952     -0.217230       0.00000       0.00000       0.00000       0.00000       0.00000       0.00000       0.00000       0.00000       0.00000       0.00000       0.00000       0.00000       0.00000       0.00000       0.00000       0.00000       0.00000       0.00000       0.00000       0.00000       0.00000       0.00000       0.00000       0.00000       0.00000       0.00000       0.00000       0.00000       0.00000       0.00000       27.5450       25.4900       20.5036       14.2717       5.52969       1.71411       0.00000       0.00000       0.00000       0.00000       0.00000       0.00000       0.00000       0.00000       0.00000       0.00000       0.00000       0.00000       0.00000       0.00000       0.00000       0.00000       0.00000       0.00000       0.00000       0.00000       0.00000       0.00000       0.00000       0.00000       0.00000       0.00000       0.00000       0.00000       0.00000       0.00000
   3  21 3217.7323    4.0440  1.1740 11.6190  0.0000  0.0592   0.2044   0.1789    2.1787   0.0000   440.4669      -42.3230       38.0130     0.0510401       7.90728      0.231295       0.00000       0.00000       0.00000       0.00000       0.00000       0.00000       0.00000       0.00000       0.00000       0.00000       0.00000       0.00000       0.00000       0.00000       0.00000       0.00000       0.00000       0.00000       0.00000       0.00000       0.00000       0.00000       0.00000       0.00000       0.00000       0.00000       0.00000       0.00000       0.00000       0.00000       30.0218       27.0154       21.8788       12.7923       5.70439       1.56724       0.00000       0.00000       0.00000       0.00000       0.00000       0.00000       0.00000       0.00000       0.00000       0.00000       0.00000       0.00000       0.00000       0.00000       0.00000       0.00000       0.00000       0.00000       0.00000       0.00000       0.00000       0.00000       0.00000       0.00000       0.00000       0.00000       0.00000       0.00000       0.00000       0.00000
   3  22 3353.4385    3.3832  1.5396 11.9517  0.0000  0.0695   0.1433   0.1831    0.6595   0.0000   450.7027      -31.1521       71.4248       9.54115      -7.22268       3.05246       0.00000       0.00000       0.00000       0.00000       0.00000       0.00000       0.00000       0.00000       0.00000       0.00000       0.00000       0.00000       0.00000       0.00000       0.00000       0.00000       0.00000       0.00000       0.00000       0.00000       0.00000       0.00000       0.00000       0.00000       0.00000       0.00000       0.00000       0.00000       0.00000       0.00000       35.6273       35.2446       24.9458       14.5622       6.60923       2.02114       0.00000       0.00000       0.00000       0.00000       0.00000       0.00000       0.00000       0.00000       0.00000       0.00000       0.00000       0.00000       0.00000       0.00000       0.00000       0.00000       0.00000       0.00000       0.00000       0.00000       0.00000       0.00000       0.00000       0.00000       0.00000       0.00000       0.00000       0.00000       0.00000       0.00000
   3  23 3489.3180    2.8738  2.7095 11.5160 -0.0005  0.0927   0.0941   0.2656    0.3642   0.0000   393.2913       2.47018       12.8143      -15.4127       6.50887      -2.36581       0.00000       0.00000       0.00000       0.00000       0.00000       0.00000       0.00000       0.00000       0.00000       0.00000       0.00000       0.00000       0.00000       0.00000       0.00000       0.00000       0.00000       0.00000       0.00000       0.00000       0.00000       0.00000       0.00000       0.00000       0.00000       0.00000       0.00000       0.00000       0.00000       0.00000       47.5690       43.5865       34.0125       20.3490       8.83161       2.52594       0.00000       0.00000       0.00000       0.00000       0.00000       0.00000       0.00000       0.00000       0.00000       0.00000       0.00000       0.00000       0.00000       0.00000       0.00000       0.00000       0.00000       0.00000       0.00000       0.00000       0.00000       0.00000       0.00000       0.00000       0.00000       0.00000       0.00000       0.00000       0.00000       0.00000
   3  24 3625.9853    2.3649  3.5713 11.2433  0.0034  0.1128   0.0711   0.3454    0.2795   0.0000   454.5597      -83.2457       45.2906      -10.1358      -4.36954      -2.42642       0.00000       0.00000       0.00000       0.00000       0.00000       0.00000       0.00000       0.00000       0.00000       0.00000       0.00000       0.00000       0.00000       0.00000       0.00000       0.00000       0.00000       0.00000       0.00000       0.00000       0.00000       0.00000       0.00000       0.00000       0.00000       0.00000       0.00000       0.00000       0.00000       0.00000       56.0208       54.8267       39.8546       24.3650       10.5536       3.44803       0.00000       0.00000       0.00000       0.00000       0.00000       0.00000       0.00000       0.00000       0.00000       0.00000       0.00000       0.00000       0.00000       0.00000       0.00000       0.00000       0.00000       0.00000       0.00000       0.00000       0.00000       0.00000       0.00000       0.00000       0.00000       0.00000       0.00000       0.00000       0.00000       0.00000
   3  25 3762.3986    1.9585  4.9126 10.8867  0.0000  0.1372   0.0524   0.3922    0.2233   0.0000   361.9630       26.8399       59.5042    0.00572334       2.09062      -1.48405       0.00000       0.00000       0.00000       0.00000       0.00000       0.00000       0.00000       0.00000       0.00000       0.00000       0.00000       0.00000       0.00000       0.00000       0.00000       0.00000       0.00000       0.00000       0.00000       0.00000       0.00000       0.00000       0.00000       0.00000       0.00000       0.00000       0.00000       0.00000       0.00000       0.00000       71.1014       68.8487       49.5212       28.8461       12.7668       3.90623       0.00000       0.00000       0.00000       0.00000       0.00000       0.00000       0.00000       0.00000       0.00000       0.00000       0.00000       0.00000       0.00000       0.00000       0.00000       0.00000       0.00000       0.00000       0.00000       0.00000       0.00000       0.00000       0.00000       0.00000       0.00000       0.00000       0.00000       0.00000       0.00000       0.00000
   3  26 3899.4077    1.6972  6.8383 10.4302  0.0000  0.1736   0.0408   0.5105    0.2277   0.0000   560.8369       169.406      -57.4403      -25.8878      -19.0757       7.11190       0.00000       0.00000       0.00000       0.00000       0.00000       0.00000       0.00000       0.00000       0.00000       0.00000       0.00000       0.00000       0.00000       0.00000       0.00000       0.00000       0.00000       0.00000       0.00000       0.00000       0.00000       0.00000       0.00000       0.00000       0.00000       0.00000       0.00000       0.00000       0.00000       0.00000       90.5846       89.2635       63.2621       34.4039       16.2578       4.94365       0.00000       0.00000       0.00000       0.00000       0.00000       0.00000       0.00000       0.00000       0.00000       0.00000       0.00000       0.00000       0.00000       0.00000       0.00000       0.00000       0.00000       0.00000       0.00000       0.00000       0.00000       0.00000       0.00000       0.00000       0.00000       0.00000       0.00000       0.00000       0.00000       0.00000
   4  12 2051.6349    0.6563  0.6191 10.1553  0.0014  0.0428   0.0392   0.1195    0.1761   0.0000   434.6456       15.2857       4.96936      -3.99115     -0.987700      -4.88018      0.300532    -0.0941942       0.00000       0.00000       0.00000       0.00000       0.00000       0.00000       0.00000       0.00000       0.00000       0.00000       0.00000       0.00000       0.00000       0.00000       0.00000       0.00000       0.00000       0.00000       0.00000       0.00000       0.00000       0.00000       0.00000       0.00000       0.00000       0.00000       0.00000       0.00000       16.9083       16.7625       14.3120       10.0179       5.91580       2.80983       1.06532      0.255044       0.00000       0.00000       0.00000       0.00000       0.00000       0.00000       0.00000       0.00000       0.00000       0.00000       0.00000       0.00000       0.00000       0.00000       0.00000       0.00000       0.00000       0.00000       0.00000       0.00000       0.00000       0.00000       0.00000       0.00000       0.00000       0.00000       0.00000       0.00000
   4  13 2188.3142    0.8419  0.7720 10.1390 -0.0011  0.0560   0.0457   0.1297    0.2871   0.0000   437.5497      -1.72834       14.8028      -25.9130      -2.91638       1.19462     -0.327552     -0.194381       0.00000       0.00000       0.00000       0.00000       0.00000       0.00000       0.00000       0.00000       0.00000       0.00000       0.00000       0.00000       0.00000       0.00000       0.00000       0.00000       0.00000       0.00000       0.00000       0.00000       0.00000       0.00000       0.00000       0.00000       0.00000       0.00000       0.00000       0.00000       20.7553       20.7642       21.8621       12.4836       6.63720       4.67877       1.73633      0.357855       0.00000       0.00000       0.00000       0.00000       0.00000       0.00000       0.00000       0.00000       0.00000       0.00000       0.00000       0.00000       0.00000       0.00000       0.00000       0.00000       0.00000       0.00000       0.00000       0.00000       0.00000       0.00000       0.00000       0.00000       0.00000       0.00000       0.00000       0.00000
   4  14 2324.1048    1.1515  0.7469 10.9861  0.0040  0.0507   0.0603   0.1089    0.2542   0.0000   400.3987      -27.2825      -8.74595      -28.0407      0.504542     -0.702553      0.378495     -0.201349       0.00000       0.00000       0.00000       0.00000       0.00000       0.00000       0.00000       0.00000       0.00000       0.00000       0.00000       0.00000       0.00000       0.00000       0.00000       0.00000       0.00000       0.00000       0.00000       0.00000       0.00000       0.00000       0.00000       0.00000       0.00000       0.00000       0.00000       0.00000       19.1565       20.7196       15.9395       12.8394       7.58603       3.62298       1.23283      0.369158       0.00000       0.00000       0.00000       0.00000       0.00000       0.00000       0.00000       0.00000       0.00000       0.00000       0.00000       0.00000       0.00000       0.00000       0.00000       0.00000       0.00000       0.00000       0.00000       0.00000       0.00000       0.00000       0.00000       0.00000       0.00000       0.00000       0.00000       0.00000
   4  15 2458.4787    1.7319  1.0119  9.6238  0.0038  0.0523   0.0847   0.1737    2.0876   0.0000   466.4227      -12.9022       7.48685      -4.70612      -2.95290      -4.32590      0.692327     -0.124221       0.00000       0.00000       0.00000       0.00000       0.00000       0.00000       0.00000       0.00000       0.00000       0.00000       0.00000       0.00000       0.00000       0.00000       0.00000       0.00000       0.00000       0.00000       0.00000       0.00000       0.00000       0.00000       0.00000       0.00000       0.00000       0.00000       0.00000       0.00000       20.1045       22.3593       16.9458       12.5842       6.61201       3.63483       1.20244      0.370974       0.00000       0.00000       0.00000       0.00000       0.00000       0.00000       0.00000       0.00000       0.00000       0.00000       0.00000       0.00000       0.00000       0.00000       0.00000       0.00000       0.00000       0.00000       0.00000       0.00000       0.00000       0.00000       0.00000       0.00000       0.00000       0.00000       0.00000       0.00000
   4  16 2593.0098    2.1050  0.7407 11.4397  0.0039  0.0442   0.1046   0.1082    0.5201   0.0000   438.8703      -27.9984       1.73827       4.68170      -5.93136      -7.34931     -0.325087     -0.370277       0.00000       0.00000       0.00000       0.00000       0.00000       0.00000       0.00000       0.00000       0.00000       0.00000       0.00000       0.00000       0.00000       0.00000       0.00000       0.00000       0.00000       0.00000       0.00000       0.00000       0.00000       0.00000       0.00000       0.00000       0.00000       0.00000       0.00000       0.00000       17.6538       15.9500       14.0034       11.6506       6.88971       3.31791       1.09057      0.269741       0.00000       0.00000       0.00000       0.00000       0.00000       0.00000       0.00000       0.00000       0.00000       0.00000       0.00000       0.00000       0.00000       0.00000       0.00000       0.00000       0.00000       0.00000       0.00000       0.00000       0.00000       0.00000       0.00000       0.00000       0.00000       0.00000       0.00000       0.00000
   4  17 2728.3949    2.8792  0.7190 11.9370 -0.0028  0.0441   0.1528   0.1051    0.5595   0.0000   434.2191       16.2041       35.7269       8.55086       4.71299       4.87441     -0.554913      0.473279       0.00000       0.00000       0.00000       0.00000       0.00000       0.00000       0.00000       0.00000       0.00000       0.00000       0.00000       0.00000       0.00000       0.00000       0.00000       0.00000       0.00000       0.00000       0.00000       0.00000       0.00000       0.00000       0.00000       0.00000       0.00000       0.00000       0.00000       0.00000       15.9882       16.5832       14.2118       10.2823       5.77477       3.13196       1.10881      0.305988       0.00000       0.00000       0.00000       0.00000       0.00000       0.00000       0.00000       0.00000       0.00000       0.00000       0.00000       0.00000       0.00000       0.00000       0.00000       0.00000       0.00000       0.00000       0.00000       0.00000       0.00000       0.00000       0.00000       0.00000       0.00000       0.00000       0.00000       0.00000
   4  18 2864.1805    3.3400  0.8968 11.4917 -0.0034  0.0526   0.1585   0.1178    1.1254   0.0000   422.9915    -0.0724097       3.74050      -3.74119       5.17785     -0.915598    -0.0192486     -0.444379       0.00000       0.00000       0.00000       0.00000       0.00000       0.00000       0.00000       0.00000       0.00000       0.00000       0.00000       0.00000       0.00000       0.00000       0.00000       0.00000       0.00000       0.00000       0.00000       0.00000       0.00000       0.00000       0.00000       0.00000       0.00000       0.00000       0.00000       0.00000       21.4462       16.7526       15.7210       14.2741       9.07962       3.67241       1.21478      0.273419       0.00000       0.00000       0.00000       0.00000       0.00000       0.00000       0.00000       0.00000       0.00000       0.00000       0.00000       0.00000       0.00000       0.00000       0.00000       0.00000       0.00000       0.00000       0.00000       0.00000       0.00000       0.00000       0.00000       0.00000       0.00000       0.00000       0.00000       0.00000
   4  19 3000.0346    3.6903  0.9429 12.3090 -0.0010  0.0595   0.1698   0.1290    0.5805   0.0000   404.5765      -1.27317       30.7434       8.50931      -7.94209      -3.43959     0.0892732    -0.0455912       0.00000       0.00000       0.00000       0.00000       0.00000       0.00000       0.00000       0.00000       0.00000       0.00000       0.00000       0.00000       0.00000       0.00000       0.00000       0.00000       0.00000       0.00000       0.00000       0.00000       0.00000       0.00000       0.00000       0.00000       0.00000       0.00000       0.00000       0.00000       19.6680       26.0928       18.9687       12.8244       7.98602       3.41864       1.64194      0.500889       0.00000       0.00000       0.00000       0.00000       0.00000       0.00000       0.00000       0.00000       0.00000       0.00000       0.00000       0.00000       0.00000       0.00000       0.00000       0.00000       0.00000       0.00000       0.00000       0.00000       0.00000       0.00000       0.00000       0.00000       0.00000       0.00000       0.00000       0.00000
   4  20 3135.8221    3.7772  0.9743 13.3769  0.0007  0.0609   0.1836   0.1436    0.2957   0.0000   431.7667      -6.00246      -15.8871       3.09318       14.9891      0.196657      -2.23576     -0.377072       0.00000       0.00000       0.00000       0.00000       0.00000       0.00000       0.00000       0.00000       0.00000       0.00000       0.00000       0.00000       0.00000       0.00000       0.00000       0.00000       0.00000       0.00000       0.00000       0.00000       0.00000       0.00000       0.00000       0.00000       0.00000       0.00000       0.00000       0.00000       17.1246       24.9164       17.4261       14.1385       7.66442       4.45187       1.64001      0.577608       0.00000       0.00000       0.00000       0.00000       0.00000       0.00000       0.00000       0.00000       0.00000       0.00000       0.00000       0.00000       0.00000       0.00000       0.00000       0.00000       0.00000       0.00000       0.00000       0.00000       0.00000       0.00000       0.00000       0.00000       0.00000       0.00000       0.00000       0.00000
   4  22 3408.0251    3.0700  2.0342 12.3044 -0.0012  0.0712   0.1068   0.2149    0.2752   0.0000   443.0400       53.2494      -20.6625       18.8991       6.27110      -7.72744      -3.41696     -0.221110       0.00000       0.00000       0.00000       0.00000       0.00000       0.00000       0.00000       0.00000       0.00000       0.00000       0.00000       0.00000       0.00000       0.00000       0.00000       0.00000       0.00000       0.00000       0.00000       0.00000       0.00000       0.00000       0.00000       0.00000       0.00000       0.00000       0.00000       0.00000       25.6485       27.5703       23.3829       16.4970       9.63612       5.06344       1.93009      0.511889       0.00000       0.00000       0.00000       0.00000       0.00000       0.00000       0.00000       0.00000       0.00000       0.00000       0.00000       0.00000       0.00000       0.00000       0.00000       0.00000       0.00000       0.00000       0.00000       0.00000       0.00000       0.00000       0.00000       0.00000       0.00000       0.00000       0.00000       0.00000
   4  23 3544.5425    2.6468  2.8769 11.7506 -0.0022  0.0922   0.0759   0.2412    0.2369   0.0000   420.2317       7.50700       53.2443      -2.73891       3.50130       2.07679       2.80117      -1.05360       0.00000       0.00000       0.00000       0.00000       0.00000       0.00000       0.00000       0.00000       0.00000       0.00000       0.00000       0.00000       0.00000       0.00000       0.00000       0.00000       0.00000       0.00000       0.00000       0.00000       0.00000       0.00000       0.00000       0.00000       0.00000       0.00000       0.00000       0.00000       34.3290       37.8946       31.6172       20.3080       12.3533       6.09858       2.54877      0.646080       0.00000       0.00000       0.00000       0.00000       0.00000       0.00000       0.00000       0.00000       0.00000       0.00000       0.00000       0.00000       0.00000       0.00000       0.00000       0.00000       0.00000       0.00000       0.00000       0.00000       0.00000       0.00000       0.00000       0.00000       0.00000       0.00000       0.00000       0.00000
   4  27 4093.9916    1.2876  9.1331 10.2130 -0.0035  0.2055   0.0275   0.5831    0.1620   0.0000   422.2496       9.27827      -51.5887       8.57700      -70.1858       13.7060      0.156750      -4.54798       0.00000       0.00000       0.00000       0.00000       0.00000       0.00000       0.00000       0.00000       0.00000       0.00000       0.00000       0.00000       0.00000       0.00000       0.00000       0.00000       0.00000       0.00000       0.00000       0.00000       0.00000       0.00000       0.00000       0.00000       0.00000       0.00000       0.00000       0.00000       75.3813       80.5309       67.9748       48.9000       30.4392       14.0583       5.74918       1.49388       0.00000       0.00000       0.00000       0.00000       0.00000       0.00000       0.00000       0.00000       0.00000       0.00000       0.00000       0.00000       0.00000       0.00000       0.00000       0.00000       0.00000       0.00000       0.00000       0.00000       0.00000       0.00000       0.00000       0.00000       0.00000       0.00000       0.00000       0.00000
   5  11 1960.5416    0.5618  0.3472 10.1588  0.0055  0.0312   0.0401   0.0756    0.0999   0.0000   447.5531       6.24097       11.9341     -0.498319      -9.07652       3.03747      0.867870     -0.229752    -0.0455544     0.0255105       0.00000       0.00000       0.00000       0.00000       0.00000       0.00000       0.00000       0.00000       0.00000       0.00000       0.00000       0.00000       0.00000       0.00000       0.00000       0.00000       0.00000       0.00000       0.00000       0.00000       0.00000       0.00000       0.00000       0.00000       0.00000       0.00000       9.82601       11.6032       9.35801       7.56477       4.44869       2.99044       1.22955      0.656554      0.188770     0.0566110       0.00000       0.00000       0.00000       0.00000       0.00000       0.00000       0.00000       0.00000       0.00000       0.00000       0.00000       0.00000       0.00000       0.00000       0.00000       0.00000       0.00000       0.00000       0.00000       0.00000       0.00000       0.00000       0.00000       0.00000       0.00000       0.00000
   5  12 2098.4256    0.7103  0.7275  9.9651 -0.0019  0.0465   0.0352   0.1071    0.1693   0.0000   430.4611       4.08609      -17.4651      -20.0592      -7.71966       7.78316     -0.917640     -0.480712    -0.0736637     -0.104767       0.00000       0.00000       0.00000       0.00000       0.00000       0.00000       0.00000       0.00000       0.00000       0.00000       0.00000       0.00000       0.00000       0.00000       0.00000       0.00000       0.00000       0.00000       0.00000       0.00000       0.00000       0.00000       0.00000       0.00000       0.00000       0.00000       11.6671       15.0973       12.4497       9.92760       6.84383       3.43622       2.40861      0.799835      0.339616     0.0856962       0.00000       0.00000       0.00000       0.00000       0.00000       0.00000       0.00000       0.00000       0.00000       0.00000       0.00000       0.00000       0.00000       0.00000       0.00000       0.00000       0.00000       0.00000       0.00000       0.00000       0.00000       0.00000       0.00000       0.00000       0.00000       0.00000
   5  14 2371.0763    1.3918  0.7251 10.9887  0.0000  0.0422   0.0655   0.0900    0.2114   0.0000   423.3276       10.8521       30.1055       5.72309      0.589739      -1.67124     -0.764228      0.176057    -0.0264203    0.00456567       0.00000       0.00000       0.00000       0.00000       0.00000       0.00000       0.00000       0.00000       0.00000       0.00000       0.00000       0.00000       0.00000       0.00000       0.00000       0.00000       0.00000       0.00000       0.00000       0.00000       0.00000       0.00000       0.00000       0.00000       0.00000       0.00000       13.2221       14.2379       11.9197       9.68151       7.13221       4.02215       1.92282      0.756379      0.277973     0.0646242       0.00000       0.00000       0.00000       0.00000       0.00000       0.00000       0.00000       0.00000       0.00000       0.00000       0.00000       0.00000       0.00000       0.00000       0.00000       0.00000       0.00000       0.00000       0.00000       0.00000       0.00000       0.00000       0.00000       0.00000       0.00000       0.00000
   5  15 2505.9739    1.7244  1.0945 11.0948 -0.0055  0.0538   0.0706   0.1293    0.3883   0.0000   445.4302      0.423423       18.0573       2.63788      -10.6857      -9.12372       7.68777      0.828119      0.103791     0.0264735       0.00000       0.00000       0.00000       0.00000       0.00000       0.00000       0.00000       0.00000       0.00000       0.00000       0.00000       0.00000       0.00000       0.00000       0.00000       0.00000       0.00000       0.00000       0.00000       0.00000       0.00000       0.00000       0.00000       0.00000       0.00000       0.00000       16.3503       17.9407       17.5002       11.6419       8.32948       4.91688       2.48838       1.07767      0.386650     0.0777974       0.00000       0.00000       0.00000       0.00000       0.00000       0.00000       0.00000       0.00000       0.00000       0.00000       0.00000       0.00000       0.00000       0.00000       0.00000       0.00000       0.00000       0.00000       0.00000       0.00000       0.00000       0.00000       0.00000       0.00000       0.00000       0.00000
   5  16 2641.1743    2.4054  0.8781  5.0843  0.0000  0.0402   0.0991   0.1004  163.9015   0.0000   419.3858       1.41100      -2.50282       6.31871      -6.77978      -7.11890       0.00000       0.00000       0.00000       0.00000       0.00000       0.00000       0.00000       0.00000       0.00000       0.00000       0.00000       0.00000       0.00000       0.00000       0.00000       0.00000       0.00000       0.00000       0.00000       0.00000       0.00000       0.00000       0.00000       0.00000       0.00000       0.00000       0.00000       0.00000       0.00000       0.00000       12.7249       13.9869       11.0537       9.88783       6.69367       3.89913       1.91251      0.740819      0.242054     0.0652435       0.00000       0.00000       0.00000       0.00000       0.00000       0.00000       0.00000       0.00000       0.00000       0.00000       0.00000       0.00000       0.00000       0.00000       0.00000       0.00000       0.00000       0.00000       0.00000       0.00000       0.00000       0.00000       0.00000       0.00000       0.00000       0.00000
   5  17 2777.3303    2.7226  0.9084 11.7358 -0.0068  0.0430   0.1194   0.1138    0.5538   0.0000   427.0337       8.81217       9.25373      -11.3858       3.31730      -8.57084      -2.17896     -0.653786     -0.228860    -0.0314014       0.00000       0.00000       0.00000       0.00000       0.00000       0.00000       0.00000       0.00000       0.00000       0.00000       0.00000       0.00000       0.00000       0.00000       0.00000       0.00000       0.00000       0.00000       0.00000       0.00000       0.00000       0.00000       0.00000       0.00000       0.00000       0.00000       14.6035       13.9286       12.2043       10.6289       7.60959       4.50214       2.14314      0.846105      0.263211     0.0611922       0.00000       0.00000       0.00000       0.00000       0.00000       0.00000       0.00000       0.00000       0.00000       0.00000       0.00000       0.00000       0.00000       0.00000       0.00000       0.00000       0.00000       0.00000       0.00000       0.00000       0.00000       0.00000       0.00000       0.00000       0.00000       0.00000
   5  21 3322.6191    3.5774  1.6094 11.9809 -0.0078  0.0638   0.1289   0.1658    0.8360   0.0000   425.9842      -15.2746      -19.9237      -26.5254       20.5620      -5.72174       4.15091      0.869689    -0.0726255     0.0860182       0.00000       0.00000       0.00000       0.00000       0.00000       0.00000       0.00000       0.00000       0.00000       0.00000       0.00000       0.00000       0.00000       0.00000       0.00000       0.00000       0.00000       0.00000       0.00000       0.00000       0.00000       0.00000       0.00000       0.00000       0.00000       0.00000       19.7365       20.9375       18.2553       15.5238       9.82853       6.17564       3.23433       1.31477      0.407804      0.105891       0.00000       0.00000       0.00000       0.00000       0.00000       0.00000       0.00000       0.00000       0.00000       0.00000       0.00000       0.00000       0.00000       0.00000       0.00000       0.00000       0.00000       0.00000       0.00000       0.00000       0.00000       0.00000       0.00000       0.00000       0.00000       0.00000
   5  22 3459.4373    2.9301  2.2741 12.2364  0.0011  0.0770   0.0914   0.2111    0.2776   0.0000   474.0023       6.71816      -21.6359      -8.01882       14.2506       2.69834      -2.77418      -1.77425      0.105508     -0.112950       0.00000       0.00000       0.00000       0.00000       0.00000       0.00000       0.00000       0.00000       0.00000       0.00000       0.00000       0.00000       0.00000       0.00000       0.00000       0.00000       0.00000       0.00000       0.00000       0.00000       0.00000       0.00000       0.00000       0.00000       0.00000       0.00000       22.3564       24.3902       20.6426       18.3408       12.8574       7.66945       3.93971       1.59448      0.520474      0.130860       0.00000       0.00000       0.00000       0.00000       0.00000       0.00000       0.00000       0.00000       0.00000       0.00000       0.00000       0.00000       0.00000       0.00000       0.00000       0.00000       0.00000       0.00000       0.00000       0.00000       0.00000       0.00000       0.00000       0.00000       0.00000       0.00000
   5  24 3733.7671    2.1424  4.7563 10.6595 -0.0011  0.1183   0.0455   0.2894    0.2580   0.0000   498.1430       23.5271       40.0778       33.9884       10.6952      -1.92877       4.10319      -1.97589   -0.00803989      0.245626       0.00000       0.00000       0.00000       0.00000       0.00000       0.00000       0.00000       0.00000       0.00000       0.00000       0.00000       0.00000       0.00000       0.00000       0.00000       0.00000       0.00000       0.00000       0.00000       0.00000       0.00000       0.00000       0.00000       0.00000       0.00000       0.00000       37.0691       42.3297       37.5763       28.5098       17.8262       10.7726       5.65848       2.46137      0.815836      0.194637       0.00000       0.00000       0.00000       0.00000       0.00000       0.00000       0.00000       0.00000       0.00000       0.00000       0.00000       0.00000       0.00000       0.00000       0.00000       0.00000       0.00000       0.00000       0.00000       0.00000       0.00000       0.00000       0.00000       0.00000       0.00000       0.00000
   5  25 3871.7109    1.7454  6.3828 10.0723 -0.0007  0.1314   0.0317   0.3667    0.2206   0.0000   432.7185       25.3204      -41.6418      -8.89169      -34.1064       8.93324      -12.6910      0.322038      0.182930     0.0115927       0.00000       0.00000       0.00000       0.00000       0.00000       0.00000       0.00000       0.00000       0.00000       0.00000       0.00000       0.00000       0.00000       0.00000       0.00000       0.00000       0.00000       0.00000       0.00000       0.00000       0.00000       0.00000       0.00000       0.00000       0.00000       0.00000       38.5719       43.7653       38.0258       31.0899       21.3024       12.8826       6.52620       2.77899      0.946567      0.230103       0.00000       0.00000       0.00000       0.00000       0.00000       0.00000       0.00000       0.00000       0.00000       0.00000       0.00000       0.00000       0.00000       0.00000       0.00000       0.00000       0.00000       0.00000       0.00000       0.00000       0.00000       0.00000       0.00000       0.00000       0.00000       0.00000
   6  10 1866.0973    0.4362  0.3181 10.0770 -0.0088  0.0315   0.0327   0.0634    0.0853   0.0000   439.1424      -11.3090       16.4750      -3.47760      -4.83938      -4.78517      0.877138     -0.467973     0.0145579     0.0463839     0.0723356     0.0337839       0.00000       0.00000       0.00000       0.00000       0.00000       0.00000       0.00000       0.00000       0.00000       0.00000       0.00000       0.00000       0.00000       0.00000       0.00000       0.00000       0.00000       0.00000       0.00000       0.00000       0.00000       0.00000       0.00000       0.00000       8.07338       8.47771       6.54125       6.64844       5.69469       4.17154       2.23118       1.08640      0.411305      0.171755     0.0484576     0.0135463       0.00000       0.00000       0.00000       0.00000       0.00000       0.00000       0.00000       0.00000       0.00000       0.00000       0.00000       0.00000       0.00000       0.00000       0.00000       0.00000       0.00000       0.00000       0.00000       0.00000       0.00000       0.00000       0.00000       0.00000
   6  11 2004.0415    0.6483  0.3435 10.1487 -0.0114  0.0429   0.0479   0.0595    0.1129   0.0000   438.4366       6.60874       10.5865      -6.02468       8.20424     -0.448693      0.610035       1.52607       1.10236     -0.178989     -0.132930    0.00209877       0.00000       0.00000       0.00000       0.00000       0.00000       0.00000       0.00000       0.00000       0.00000       0.00000       0.00000       0.00000       0.00000       0.00000       0.00000       0.00000       0.00000       0.00000       0.00000       0.00000       0.00000       0.00000       0.00000       0.00000       7.53922       12.1822       8.22908       10.0700       5.95239       5.22892       2.57850       1.76744      0.670087      0.313117     0.0762439     0.0235482       0.00000       0.00000       0.00000       0.00000       0.00000       0.00000       0.00000       0.00000       0.00000       0.00000       0.00000       0.00000       0.00000       0.00000       0.00000       0.00000       0.00000       0.00000       0.00000       0.00000       0.00000       0.00000       0.00000       0.00000
   6  12 2142.4741    0.8366  0.6198 10.3602 -0.0064  0.0526   0.0410   0.0912    0.1394   0.0000   446.9061      -2.53359       7.27475       2.24383      -5.24739      0.283429       1.78871      0.715353     -0.270665      0.163776    -0.0700859   -0.00125675       0.00000       0.00000       0.00000       0.00000       0.00000       0.00000       0.00000       0.00000       0.00000       0.00000       0.00000       0.00000       0.00000       0.00000       0.00000       0.00000       0.00000       0.00000       0.00000       0.00000       0.00000       0.00000       0.00000       0.00000       11.2011       15.4265       11.9642       10.8549       9.41738       5.53424       4.10069       1.25938       1.02700      0.237649      0.118335     0.0250125       0.00000       0.00000       0.00000       0.00000       0.00000       0.00000       0.00000       0.00000       0.00000       0.00000       0.00000       0.00000       0.00000       0.00000       0.00000       0.00000       0.00000       0.00000       0.00000       0.00000       0.00000       0.00000       0.00000       0.00000
   6  14 2415.4537    1.4485  0.8996 10.8634 -0.0026  0.0512   0.0627   0.1136    0.2462   0.0000   423.6277      -7.30150       25.0568      -13.7258      -4.84464       7.51485      -1.97669      0.112844      0.775854      0.112036    -0.0933031    -0.0206600       0.00000       0.00000       0.00000       0.00000       0.00000       0.00000       0.00000       0.00000       0.00000       0.00000       0.00000       0.00000       0.00000       0.00000       0.00000       0.00000       0.00000       0.00000       0.00000       0.00000       0.00000       0.00000       0.00000       0.00000       10.4626       15.9316       11.6220       12.8155       6.98902       6.69266       2.46281       2.27179      0.549813      0.417615     0.0823376     0.0285949       0.00000       0.00000       0.00000       0.00000       0.00000       0.00000       0.00000       0.00000       0.00000       0.00000       0.00000       0.00000       0.00000       0.00000       0.00000       0.00000       0.00000       0.00000       0.00000       0.00000       0.00000       0.00000       0.00000       0.00000
   6  15 2551.0210    1.8646  0.7862 11.8402  0.0009  0.0392   0.0772   0.0957    0.1822   0.0000   433.8290       5.66920       7.89644      -13.5517       7.52303      -2.61569      -5.68846      -2.07010       1.71730     -0.176526   -0.00849114   -0.00207400       0.00000       0.00000       0.00000       0.00000       0.00000       0.00000       0.00000       0.00000       0.00000       0.00000       0.00000       0.00000       0.00000       0.00000       0.00000       0.00000       0.00000       0.00000       0.00000       0.00000       0.00000       0.00000       0.00000       0.00000       10.8252       11.6878       9.95391       8.88154       7.19062       4.99680       2.83557       1.30772      0.601853      0.223557     0.0674475     0.0146930       0.00000       0.00000       0.00000       0.00000       0.00000       0.00000       0.00000       0.00000       0.00000       0.00000       0.00000       0.00000       0.00000       0.00000       0.00000       0.00000       0.00000       0.00000       0.00000       0.00000       0.00000       0.00000       0.00000       0.00000
   6  16 2687.0252    2.4374  0.9644 11.6534 -0.0057  0.0443   0.0942   0.1016    0.3100   0.0000   452.9858       7.35488       30.8335       8.06725       4.06137       3.60745      -1.21946     -0.339220     -0.635574      0.210723     0.0126497    -0.0165554       0.00000       0.00000       0.00000       0.00000       0.00000       0.00000       0.00000       0.00000       0.00000       0.00000       0.00000       0.00000       0.00000       0.00000       0.00000       0.00000       0.00000       0.00000       0.00000       0.00000       0.00000       0.00000       0.00000       0.00000       10.8609       12.2146       12.6767       8.82817       7.85057       4.90022       2.81450       1.57762      0.635791      0.282116     0.0944631     0.0158183       0.00000       0.00000       0.00000       0.00000       0.00000       0.00000       0.00000       0.00000       0.00000       0.00000       0.00000       0.00000       0.00000       0.00000       0.00000       0.00000       0.00000       0.00000       0.00000       0.00000       0.00000       0.00000       0.00000       0.00000
   6  17 2823.7355    3.1036  0.7145 12.2947 -0.0009  0.0395   0.1315   0.0795    0.2534   0.0000   443.0464      -8.52559       20.2649      -4.64989      -1.53263      -2.37532     -0.427541     -0.857013     -0.417765     -0.221842   -0.00734821     0.0117995       0.00000       0.00000       0.00000       0.00000       0.00000       0.00000       0.00000       0.00000       0.00000       0.00000       0.00000       0.00000       0.00000       0.00000       0.00000       0.00000       0.00000       0.00000       0.00000       0.00000       0.00000       0.00000       0.00000       0.00000       9.35895       9.93193       11.1626       7.97323       6.17373       4.81603       2.51698       1.21582      0.668823      0.280236     0.0800669     0.0139054       0.00000       0.00000       0.00000       0.00000       0.00000       0.00000       0.00000       0.00000       0.00000       0.00000       0.00000       0.00000       0.00000       0.00000       0.00000       0.00000       0.00000       0.00000       0.00000       0.00000       0.00000       0.00000       0.00000       0.00000
   6  18 2960.5813    3.6898  0.8089 12.6941 -0.0009  0.0388   0.1502   0.0868    0.2707   0.0000   423.5184       6.86208       4.86972      -8.37545      -1.12545      -10.3404       2.56323      0.415861     -0.541734    -0.0828778    -0.0302611    -0.0187241       0.00000       0.00000       0.00000       0.00000       0.00000       0.00000       0.00000       0.00000       0.00000       0.00000       0.00000       0.00000       0.00000       0.00000       0.00000       0.00000       0.00000       0.00000       0.00000       0.00000       0.00000       0.00000       0.00000       0.00000       11.8067       13.7138       12.6574       9.63925       6.42302       4.02248       2.38430       1.14017      0.568771      0.208902     0.0635663     0.0132590       0.00000       0.00000       0.00000       0.00000       0.00000       0.00000       0.00000       0.00000       0.00000       0.00000       0.00000       0.00000       0.00000       0.00000       0.00000       0.00000       0.00000       0.00000       0.00000       0.00000       0.00000       0.00000       0.00000       0.00000
   6  19 3097.2588    3.8609  0.8809 13.0532 -0.0037  0.0470   0.1616   0.0984    0.2917   0.0000   441.2492       6.45697       4.17625       15.8833      -8.05844      -2.09095      0.270926      0.837258     -0.786431    -0.0876726     0.0189240     0.0260632       0.00000       0.00000       0.00000       0.00000       0.00000       0.00000       0.00000       0.00000       0.00000       0.00000       0.00000       0.00000       0.00000       0.00000       0.00000       0.00000       0.00000       0.00000       0.00000       0.00000       0.00000       0.00000       0.00000       0.00000       12.2825       12.1585       14.1156       10.6541       7.16283       5.76108       3.17577       1.46096      0.877350      0.342313     0.0863908     0.0146500       0.00000       0.00000       0.00000       0.00000       0.00000       0.00000       0.00000       0.00000       0.00000       0.00000       0.00000       0.00000       0.00000       0.00000       0.00000       0.00000       0.00000       0.00000       0.00000       0.00000       0.00000       0.00000       0.00000       0.00000
   6  20 3233.9697    3.7151  1.1731 12.5713 -0.0009  0.0475   0.1371   0.1243    0.4719   0.0000   432.3181      -16.1906      -7.27475       18.8926       8.34374      -2.30021    -0.0156090     -0.917253    -0.0877071     0.0440212    -0.0596139   0.000559543       0.00000       0.00000       0.00000       0.00000       0.00000       0.00000       0.00000       0.00000       0.00000       0.00000       0.00000       0.00000       0.00000       0.00000       0.00000       0.00000       0.00000       0.00000       0.00000       0.00000       0.00000       0.00000       0.00000       0.00000       12.4798       14.8472       12.6156       10.6582       8.19763       5.23405       3.08004       1.51707      0.682007      0.247967     0.0835979     0.0189537       0.00000       0.00000       0.00000       0.00000       0.00000       0.00000       0.00000       0.00000       0.00000       0.00000       0.00000       0.00000       0.00000       0.00000       0.00000       0.00000       0.00000       0.00000       0.00000       0.00000       0.00000       0.00000       0.00000       0.00000
   6  21 3370.9625    3.4149  2.0677 10.2401  0.0104  0.0641   0.0919   0.1602    1.1768   0.0000   439.6176      -1.53760      -12.4516       7.14903      -1.21123       3.91966     -0.189977     -0.489328       1.43429      0.518558      0.257582    -0.0152986       0.00000       0.00000       0.00000       0.00000       0.00000       0.00000       0.00000       0.00000       0.00000       0.00000       0.00000       0.00000       0.00000       0.00000       0.00000       0.00000       0.00000       0.00000       0.00000       0.00000       0.00000       0.00000       0.00000       0.00000       15.8109       19.1916       18.4293       14.3361       11.1155       6.88888       4.11441       2.27519      0.974425      0.401365      0.135680     0.0262720       0.00000       0.00000       0.00000       0.00000       0.00000       0.00000       0.00000       0.00000       0.00000       0.00000       0.00000       0.00000       0.00000       0.00000       0.00000       0.00000       0.00000       0.00000       0.00000       0.00000       0.00000       0.00000       0.00000       0.00000
   6  22 3508.1428    2.7809  3.0403 11.0478 -0.0010  0.0809   0.0625   0.2087    0.3554   0.0000   398.4965      -31.8147       4.99722       11.3908      -4.91534       4.15820      -5.03929       1.12320     -0.442149     -0.439156     -0.263904     0.0621308       0.00000       0.00000       0.00000       0.00000       0.00000       0.00000       0.00000       0.00000       0.00000       0.00000       0.00000       0.00000       0.00000       0.00000       0.00000       0.00000       0.00000       0.00000       0.00000       0.00000       0.00000       0.00000       0.00000       0.00000       19.3689       22.9961       21.1551       18.2827       13.4183       8.79561       5.53042       2.78178       1.34784      0.489645      0.160742     0.0346631       0.00000       0.00000       0.00000       0.00000       0.00000       0.00000       0.00000       0.00000       0.00000       0.00000       0.00000       0.00000       0.00000       0.00000       0.00000       0.00000       0.00000       0.00000       0.00000       0.00000       0.00000       0.00000       0.00000       0.00000
   6  23 3645.8395    2.4102  3.6759 11.0005 -0.0076  0.0884   0.0509   0.2302    0.2829   0.0000   494.5245       62.1237      -24.4917      -1.10133      -25.0093      -8.20570       1.57832       1.38685      -1.79322    0.00300166     0.0574114    -0.0351732       0.00000       0.00000       0.00000       0.00000       0.00000       0.00000       0.00000       0.00000       0.00000       0.00000       0.00000       0.00000       0.00000       0.00000       0.00000       0.00000       0.00000       0.00000       0.00000       0.00000       0.00000       0.00000       0.00000       0.00000       22.4785       26.2007       24.1736       20.1244       15.6733       10.4941       6.04265       3.24978       1.40789      0.569324      0.177006     0.0363420       0.00000       0.00000       0.00000       0.00000       0.00000       0.00000       0.00000       0.00000       0.00000       0.00000       0.00000       0.00000       0.00000       0.00000       0.00000       0.00000       0.00000       0.00000       0.00000       0.00000       0.00000       0.00000       0.00000       0.00000
   6  24 3783.7633    1.9889  5.0965 10.5412  0.0005  0.1075   0.0373   0.2951    0.1957   0.0000   479.5715      -4.67136       45.9664       7.19457       11.6940     -0.154265      -12.6765      -1.03600      0.727385     -0.115303     -0.446323      0.100613       0.00000       0.00000       0.00000       0.00000       0.00000       0.00000       0.00000       0.00000       0.00000       0.00000       0.00000       0.00000       0.00000       0.00000       0.00000       0.00000       0.00000       0.00000       0.00000       0.00000       0.00000       0.00000       0.00000       0.00000       26.7291       32.1637       29.4509       24.6406       18.1791       12.2643       7.27319       3.74853       1.75951      0.686815      0.216044     0.0464176       0.00000       0.00000       0.00000       0.00000       0.00000       0.00000       0.00000       0.00000       0.00000       0.00000       0.00000       0.00000       0.00000       0.00000       0.00000       0.00000       0.00000       0.00000       0.00000       0.00000       0.00000       0.00000       0.00000       0.00000
   6  26 4060.2709    1.3709  8.7483 10.0055 -0.0033  0.1597   0.0215   0.4479    0.1251   0.0000   403.6878      -38.6879      -11.4214      -18.6047      -11.2270      -26.6698      -7.28520      -5.75271       3.55119       1.30379     -0.453534    -0.0965602       0.00000       0.00000       0.00000       0.00000       0.00000       0.00000       0.00000       0.00000       0.00000       0.00000       0.00000       0.00000       0.00000       0.00000       0.00000       0.00000       0.00000       0.00000       0.00000       0.00000       0.00000       0.00000       0.00000       0.00000       38.9474       48.2946       42.7657       37.3385       27.0000       18.4206       10.7077       5.54751       2.59256       1.00909      0.317120     0.0721853       0.00000       0.00000       0.00000       0.00000       0.00000       0.00000       0.00000       0.00000       0.00000       0.00000       0.00000       0.00000       0.00000       0.00000       0.00000       0.00000       0.00000       0.00000       0.00000       0.00000       0.00000       0.00000       0.00000       0.00000
   6  27 4198.7770    1.1396 10.8831  9.9016  0.0032  0.1899   0.0180   0.5657    0.1027   0.0000   427.2113       4.89097       27.1916      -69.9651      -11.8939      -26.4919      0.505890      -19.4217      -4.37087     -0.574184    -0.0644976    -0.0169628       0.00000       0.00000       0.00000       0.00000       0.00000       0.00000       0.00000       0.00000       0.00000       0.00000       0.00000       0.00000       0.00000       0.00000       0.00000       0.00000       0.00000       0.00000       0.00000       0.00000       0.00000       0.00000       0.00000       0.00000       47.5475       55.5941       50.7818       44.0952       33.1767       22.5806       13.5115       6.96264       3.25217       1.22790      0.381905     0.0814641       0.00000       0.00000       0.00000       0.00000       0.00000       0.00000       0.00000       0.00000       0.00000       0.00000       0.00000       0.00000       0.00000       0.00000       0.00000       0.00000       0.00000       0.00000       0.00000       0.00000       0.00000       0.00000       0.00000       0.00000
   7   9 1767.6838    0.3230  0.2258 10.1058 -0.0064  0.0241   0.0259   0.0522    0.0609   0.0000   429.0299      -21.6038       11.9662     -0.480340      -1.02283     -0.885337      0.339499      -1.55443      -1.74456     -0.110460      0.113588    -0.0328170     0.0145834    0.00549184       0.00000       0.00000       0.00000       0.00000       0.00000       0.00000       0.00000       0.00000       0.00000       0.00000       0.00000       0.00000       0.00000       0.00000       0.00000       0.00000       0.00000       0.00000       0.00000       0.00000       0.00000       0.00000       5.44918       5.29175       5.28503       4.95129       3.93283       3.05745       2.00987       1.18315      0.641472      0.295333      0.116654     0.0410482     0.0104862    0.00213227       0.00000       0.00000       0.00000       0.00000       0.00000       0.00000       0.00000       0.00000       0.00000       0.00000       0.00000       0.00000       0.00000       0.00000       0.00000       0.00000       0.00000       0.00000       0.00000       0.00000       0.00000       0.00000
   7  11 2045.8507    0.6664  0.5360 10.2417 -0.0022  0.0381   0.0328   0.0723    0.1108   0.0000   449.3990      0.374210       15.1460      -1.80813       14.2323      -2.95255     -0.344879       1.87134      0.993924      0.147388    -0.0776966    -0.0114075    -0.0290852  -0.000188798       0.00000       0.00000       0.00000       0.00000       0.00000       0.00000       0.00000       0.00000       0.00000       0.00000       0.00000       0.00000       0.00000       0.00000       0.00000       0.00000       0.00000       0.00000       0.00000       0.00000       0.00000       0.00000       7.74994       10.0735       9.13403       7.06886       6.72844       4.49508       2.88512       1.86741      0.784604      0.462568      0.146739     0.0687676     0.0217505    0.00395418       0.00000       0.00000       0.00000       0.00000       0.00000       0.00000       0.00000       0.00000       0.00000       0.00000       0.00000       0.00000       0.00000       0.00000       0.00000       0.00000       0.00000       0.00000       0.00000       0.00000       0.00000       0.00000
   7  12 2184.4825    0.8507  0.7036 10.4067 -0.0087  0.0372   0.0356   0.0794    0.1392   0.0000   445.9469      -7.75342       10.8566       7.18737      -4.84667    -0.0768822      -7.13750       3.62878      0.965170     -0.706725      0.167378     0.0418606   -0.00410767    0.00138886       0.00000       0.00000       0.00000       0.00000       0.00000       0.00000       0.00000       0.00000       0.00000       0.00000       0.00000       0.00000       0.00000       0.00000       0.00000       0.00000       0.00000       0.00000       0.00000       0.00000       0.00000       0.00000       7.93454       9.02907       9.26189       7.29341       6.49737       4.74994       2.99084       1.85056      0.996863      0.397715      0.185345     0.0709653     0.0195578    0.00331953       0.00000       0.00000       0.00000       0.00000       0.00000       0.00000       0.00000       0.00000       0.00000       0.00000       0.00000       0.00000       0.00000       0.00000       0.00000       0.00000       0.00000       0.00000       0.00000       0.00000       0.00000       0.00000
   7  13 2322.1558    1.2623  0.7369 10.8217 -0.0046  0.0411   0.0496   0.0762    0.1766   0.0000   431.1324       7.66727      -16.9680       6.93605      -1.20723       6.35664      -4.55588     -0.412860     -0.122050      0.361226      0.207752    -0.0146159   -0.00569523    0.00345120       0.00000       0.00000       0.00000       0.00000       0.00000       0.00000       0.00000       0.00000       0.00000       0.00000       0.00000       0.00000       0.00000       0.00000       0.00000       0.00000       0.00000       0.00000       0.00000       0.00000       0.00000       0.00000       9.64616       9.38640       10.8207       9.32375       6.36398       4.91799       3.51643       1.79407      0.930857      0.565922      0.225612     0.0714203     0.0172529    0.00295332       0.00000       0.00000       0.00000       0.00000       0.00000       0.00000       0.00000       0.00000       0.00000       0.00000       0.00000       0.00000       0.00000       0.00000       0.00000       0.00000       0.00000       0.00000       0.00000       0.00000       0.00000       0.00000
   7  14 2458.1731    1.6984  0.8412 10.8513 -0.0073  0.0342   0.0640   0.0899    0.2595   0.0000   433.7132      -14.8917       6.60793       3.29814      -1.00168      0.238392      -1.82168      -1.39053     0.0658057     -0.147555    -0.0712785    -0.0502143   -0.00776518    0.00546177       0.00000       0.00000       0.00000       0.00000       0.00000       0.00000       0.00000       0.00000       0.00000       0.00000       0.00000       0.00000       0.00000       0.00000       0.00000       0.00000       0.00000       0.00000       0.00000       0.00000       0.00000       0.00000       7.87087       9.12607       8.67573       7.59008       5.59259       4.26958       2.54941       1.61276      0.795176      0.398485      0.154692     0.0594981     0.0143837    0.00321213       0.00000       0.00000       0.00000       0.00000       0.00000       0.00000       0.00000       0.00000       0.00000       0.00000       0.00000       0.00000       0.00000       0.00000       0.00000       0.00000       0.00000       0.00000       0.00000       0.00000       0.00000       0.00000
   7  16 2731.0989    2.5980  0.8716 12.2235  0.0030  0.0481   0.0983   0.0986    0.2260   0.0000   440.1992       6.90336       2.44687     -0.233213      -2.23748    0.00781292     -0.590435      -2.54174      0.400141      0.202119     0.0287038    -0.0197726     0.0115940   -0.00258666       0.00000       0.00000       0.00000       0.00000       0.00000       0.00000       0.00000       0.00000       0.00000       0.00000       0.00000       0.00000       0.00000       0.00000       0.00000       0.00000       0.00000       0.00000       0.00000       0.00000       0.00000       0.00000       7.97404       12.6410       10.4803       9.90111       7.03279       5.64211       3.00533       2.35533      0.851589      0.635450      0.174980     0.0962348     0.0236351    0.00610703       0.00000       0.00000       0.00000       0.00000       0.00000       0.00000       0.00000       0.00000       0.00000       0.00000       0.00000       0.00000       0.00000       0.00000       0.00000       0.00000       0.00000       0.00000       0.00000       0.00000       0.00000       0.00000
   7  18 3005.6047    3.9461  0.7378 12.7784 -0.0024  0.0305   0.1569   0.0843    0.2432   0.0000   438.8460       2.14059       15.2092      -6.21852       2.41387      -1.93090     -0.448432      0.682278      0.229645    -0.0501122    -0.0898046    -0.0230926    0.00324779    0.00279184       0.00000       0.00000       0.00000       0.00000       0.00000       0.00000       0.00000       0.00000       0.00000       0.00000       0.00000       0.00000       0.00000       0.00000       0.00000       0.00000       0.00000       0.00000       0.00000       0.00000       0.00000       0.00000       7.18307       8.46295       7.76890       7.01818       5.09373       3.72639       2.38287       1.34356      0.712639      0.343392      0.146485     0.0485151     0.0129215    0.00297560       0.00000       0.00000       0.00000       0.00000       0.00000       0.00000       0.00000       0.00000       0.00000       0.00000       0.00000       0.00000       0.00000       0.00000       0.00000       0.00000       0.00000       0.00000       0.00000       0.00000       0.00000       0.00000
   7  19 3142.7472    4.2847  0.8059 12.9734 -0.0077  0.0377   0.1686   0.0889    0.2599   0.0000   438.7489     -0.395370       13.9655      -4.26559       2.46908      -3.53721      -1.30077       1.00400     -0.368370     -0.401155     0.0752406    -0.0390823     0.0167510    0.00379078       0.00000       0.00000       0.00000       0.00000       0.00000       0.00000       0.00000       0.00000       0.00000       0.00000       0.00000       0.00000       0.00000       0.00000       0.00000       0.00000       0.00000       0.00000       0.00000       0.00000       0.00000       0.00000       8.92966       11.5842       10.9958       8.46042       6.55381       4.03849       2.62987       1.51670      0.873864      0.370317      0.168044     0.0575028     0.0190661    0.00336649       0.00000       0.00000       0.00000       0.00000       0.00000       0.00000       0.00000       0.00000       0.00000       0.00000       0.00000       0.00000       0.00000       0.00000       0.00000       0.00000       0.00000       0.00000       0.00000       0.00000       0.00000       0.00000
   7  20 3279.8279    3.6138  1.2371 12.9328 -0.0188  0.0467   0.1230   0.1151    0.2825   0.0000   433.3101       8.79738      -19.3510     -0.702991      -15.3752      -6.57775       7.10558      -1.50845      -1.81867      0.433488      0.282509     0.0785271  -6.51036e-05    0.00739467       0.00000       0.00000       0.00000       0.00000       0.00000       0.00000       0.00000       0.00000       0.00000       0.00000       0.00000       0.00000       0.00000       0.00000       0.00000       0.00000       0.00000       0.00000       0.00000       0.00000       0.00000       0.00000       10.8042       12.0124       10.8108       10.2372       8.02265       5.74078       3.80349       2.26251       1.17540      0.566480      0.214708     0.0743928     0.0206158    0.00446297       0.00000       0.00000       0.00000       0.00000       0.00000       0.00000       0.00000       0.00000       0.00000       0.00000       0.00000       0.00000       0.00000       0.00000       0.00000       0.00000       0.00000       0.00000       0.00000       0.00000       0.00000       0.00000
   7  21 3417.4443    3.1564  1.8701 12.4253 -0.0083  0.0584   0.0897   0.1445    0.2261   0.0000   446.1203       31.8158      0.817013      -17.8847     0.0966835     -0.786185      -2.27864      -1.20466       1.13446      0.143255     -0.313531     0.0213388    -0.0333551    0.00288810       0.00000       0.00000       0.00000       0.00000       0.00000       0.00000       0.00000       0.00000       0.00000       0.00000       0.00000       0.00000       0.00000       0.00000       0.00000       0.00000       0.00000       0.00000       0.00000       0.00000       0.00000       0.00000       13.5363       15.3892       13.6863       11.9716       10.3622       7.98855       4.83239       2.91324       1.40521      0.654029      0.253790      0.101366     0.0269026    0.00534010       0.00000       0.00000       0.00000       0.00000       0.00000       0.00000       0.00000       0.00000       0.00000       0.00000       0.00000       0.00000       0.00000       0.00000       0.00000       0.00000       0.00000       0.00000       0.00000       0.00000       0.00000       0.00000
   7  22 3555.1926    2.7480  2.9150 11.4883 -0.0041  0.0699   0.0608   0.1911    0.2459   0.0000   459.1603       22.4707       12.9452       6.70130       5.93269      -19.5591      -6.75111      -2.18173      -2.30957     -0.764025      0.304645     0.0243638    -0.0725701    0.00666427       0.00000       0.00000       0.00000       0.00000       0.00000       0.00000       0.00000       0.00000       0.00000       0.00000       0.00000       0.00000       0.00000       0.00000       0.00000       0.00000       0.00000       0.00000       0.00000       0.00000       0.00000       0.00000       15.8388       18.8488       17.7779       15.5754       11.7780       8.46230       5.56604       3.20510       1.66554      0.831421      0.336581      0.116901     0.0329757    0.00663484       0.00000       0.00000       0.00000       0.00000       0.00000       0.00000       0.00000       0.00000       0.00000       0.00000       0.00000       0.00000       0.00000       0.00000       0.00000       0.00000       0.00000       0.00000       0.00000       0.00000       0.00000       0.00000
   7  23 3693.3853    2.2742  4.1050 10.9608 -0.0006  0.0878   0.0452   0.2264    0.2227   0.0000   458.0829      -24.5712      -11.5285       11.6581      -1.73066      -8.59379      -3.49782       1.11803       3.18608      0.417779     -0.413480      0.160207    0.00879063    0.00118832       0.00000       0.00000       0.00000       0.00000       0.00000       0.00000       0.00000       0.00000       0.00000       0.00000       0.00000       0.00000       0.00000       0.00000       0.00000       0.00000       0.00000       0.00000       0.00000       0.00000       0.00000       0.00000       20.0271       22.8071       22.5473       18.8714       15.3101       10.7926       7.11772       4.11633       2.24864       1.03404      0.439329      0.152634     0.0439067    0.00774355       0.00000       0.00000       0.00000       0.00000       0.00000       0.00000       0.00000       0.00000       0.00000       0.00000       0.00000       0.00000       0.00000       0.00000       0.00000       0.00000       0.00000       0.00000       0.00000       0.00000       0.00000       0.00000
   7  24 3831.7047    1.9194  6.0969 10.1895  0.0001  0.1076   0.0295   0.2914    0.1831   0.0000   426.0187       12.0231       20.3318      -20.7883       24.7301      -7.82809      -2.80513      -7.56439       1.02478      0.579816      -1.33765      0.217188     0.0190195    0.00314463       0.00000       0.00000       0.00000       0.00000       0.00000       0.00000       0.00000       0.00000       0.00000       0.00000       0.00000       0.00000       0.00000       0.00000       0.00000       0.00000       0.00000       0.00000       0.00000       0.00000       0.00000       0.00000       24.6484       28.5557       27.1975       23.6379       18.8345       13.5350       8.74640       5.21863       2.74442       1.29916      0.529728      0.189175     0.0532618     0.0100642       0.00000       0.00000       0.00000       0.00000       0.00000       0.00000       0.00000       0.00000       0.00000       0.00000       0.00000       0.00000       0.00000       0.00000       0.00000       0.00000       0.00000       0.00000       0.00000       0.00000       0.00000       0.00000
   7  25 3970.3178    1.5972  7.5387 10.1776 -0.0027  0.1272   0.0237   0.3729    0.1318   0.0000   388.4940       38.6183       24.2072      -3.13345      -42.1628      -29.2731      -1.05602      -2.47714      -8.09491       1.68728      0.740557      0.260009     0.0144099    -0.0127054       0.00000       0.00000       0.00000       0.00000       0.00000       0.00000       0.00000       0.00000       0.00000       0.00000       0.00000       0.00000       0.00000       0.00000       0.00000       0.00000       0.00000       0.00000       0.00000       0.00000       0.00000       0.00000       27.6142       32.2336       30.5975       27.6249       22.0200       15.7522       10.4166       6.16475       3.41583       1.53285      0.658303      0.226341     0.0649065     0.0125036       0.00000       0.00000       0.00000       0.00000       0.00000       0.00000       0.00000       0.00000       0.00000       0.00000       0.00000       0.00000       0.00000       0.00000       0.00000       0.00000       0.00000       0.00000       0.00000       0.00000       0.00000       0.00000
   7  27 4248.6153    1.0928 12.0926 10.0248  0.0004  0.1971   0.0157   0.5670    0.0775   0.0000   447.7949       14.2877       11.3401      -17.3577      -39.9510       6.79679       10.7484     -0.472126      0.946032       1.38207      0.228805      0.322822      0.151018     0.0192236       0.00000       0.00000       0.00000       0.00000       0.00000       0.00000       0.00000       0.00000       0.00000       0.00000       0.00000       0.00000       0.00000       0.00000       0.00000       0.00000       0.00000       0.00000       0.00000       0.00000       0.00000       0.00000       41.1364       50.0384       48.1879       43.4007       33.9020       24.8862       16.0636       9.73040       5.26673       2.47792       1.05161      0.383626      0.106142     0.0206604       0.00000       0.00000       0.00000       0.00000       0.00000       0.00000       0.00000       0.00000       0.00000       0.00000       0.00000       0.00000       0.00000       0.00000       0.00000       0.00000       0.00000       0.00000       0.00000       0.00000       0.00000       0.00000
   8  11 2086.1730    0.7114  0.5450 10.2669 -0.0229  0.0283   0.0348   0.0786    0.1136   0.0000   431.5915      -10.2090       13.4259      -10.9844       4.68458       1.55320      -2.09563     -0.269875      0.398338       1.50328    -0.0392358    -0.0190147    -0.0794613     0.0443176    0.00450106  -0.000270332       0.00000       0.00000       0.00000       0.00000       0.00000       0.00000       0.00000       0.00000       0.00000       0.00000       0.00000       0.00000       0.00000       0.00000       0.00000       0.00000       0.00000       0.00000       0.00000       0.00000       5.06294       5.86490       6.03720       5.67988       4.27022       3.51647       2.43132       1.64237      0.893673      0.525184      0.263516      0.117997     0.0448633     0.0157198    0.00337328   0.000663268       0.00000       0.00000       0.00000       0.00000       0.00000       0.00000       0.00000       0.00000       0.00000       0.00000       0.00000       0.00000       0.00000       0.00000       0.00000       0.00000       0.00000       0.00000       0.00000       0.00000
   8  12 2225.1587    0.9833  0.5302 10.7301 -0.0004  0.0278   0.0477   0.0751    0.1143   0.0000   437.0424       3.41731       12.0800       1.96475       6.86514      -2.01925      -3.57858     -0.930660      0.604996     -0.536054     0.0290619   -0.00956402   -0.00609765    -0.0112662    0.00551615   0.000649727       0.00000       0.00000       0.00000       0.00000       0.00000       0.00000       0.00000       0.00000       0.00000       0.00000       0.00000       0.00000       0.00000       0.00000       0.00000       0.00000       0.00000       0.00000       0.00000       0.00000       5.67638       6.29905       6.07023       5.45616       4.61742       3.79036       2.54455       1.70916       1.00024      0.499412      0.219615     0.0989901     0.0414007     0.0127974    0.00319159   0.000585848       0.00000       0.00000       0.00000       0.00000       0.00000       0.00000       0.00000       0.00000       0.00000       0.00000       0.00000       0.00000       0.00000       0.00000       0.00000       0.00000       0.00000       0.00000       0.00000       0.00000
   8  13 2362.8702    1.3742  0.8299 10.9696 -0.0023  0.0350   0.0486   0.0791    0.1711   0.0000   441.8918       4.65893       10.8113      -10.0018      -2.61973      -4.24593     -0.284918      -2.55452       1.06781      0.849298    -0.0566934     0.0367583    -0.0345042    0.00436580  -0.000927233   0.000319290       0.00000       0.00000       0.00000       0.00000       0.00000       0.00000       0.00000       0.00000       0.00000       0.00000       0.00000       0.00000       0.00000       0.00000       0.00000       0.00000       0.00000       0.00000       0.00000       0.00000       6.77623       7.83982       7.16546       7.19081       5.68595       4.42509       3.06398       2.07860       1.17492      0.680717      0.299717      0.141164     0.0477895     0.0160185    0.00394203   0.000843902       0.00000       0.00000       0.00000       0.00000       0.00000       0.00000       0.00000       0.00000       0.00000       0.00000       0.00000       0.00000       0.00000       0.00000       0.00000       0.00000       0.00000       0.00000       0.00000       0.00000
   8  14 2499.4999    1.6803  0.8270 11.5614 -0.0048  0.0370   0.0664   0.0983    0.1568   0.0000   440.6823       5.47867       16.4505       9.86116      -16.6104      -7.47256     0.0106197      -3.58502     -0.867852      0.574529      0.300516    -0.0412721   -0.00813060     0.0240293    0.00204564  -0.000555109       0.00000       0.00000       0.00000       0.00000       0.00000       0.00000       0.00000       0.00000       0.00000       0.00000       0.00000       0.00000       0.00000       0.00000       0.00000       0.00000       0.00000       0.00000       0.00000       0.00000       8.71862       11.0485       10.2835       8.92652       6.71249       4.89230       3.18478       1.94303       1.12023      0.568695      0.280664      0.110417     0.0461056     0.0146394    0.00380693   0.000796251       0.00000       0.00000       0.00000       0.00000       0.00000       0.00000       0.00000       0.00000       0.00000       0.00000       0.00000       0.00000       0.00000       0.00000       0.00000       0.00000       0.00000       0.00000       0.00000       0.00000
   8  15 2636.0780    2.3014  0.8245 11.8755 -0.0033  0.0480   0.0830   0.0790    0.1967   0.0000   444.2799       1.92282       9.70656      -3.47752      -1.92380       5.89916       1.03088      -3.47117       1.25708      0.893841     0.0882430     0.0808394    -0.0652116     0.0140150    0.00104403  -0.000377452       0.00000       0.00000       0.00000       0.00000       0.00000       0.00000       0.00000       0.00000       0.00000       0.00000       0.00000       0.00000       0.00000       0.00000       0.00000       0.00000       0.00000       0.00000       0.00000       0.00000       7.84575       11.6425       8.01197       9.68322       7.20764       5.80889       4.16254       2.39513       1.77642      0.725134      0.464550      0.129568     0.0782759     0.0173194    0.00584380    0.00144922       0.00000       0.00000       0.00000       0.00000       0.00000       0.00000       0.00000       0.00000       0.00000       0.00000       0.00000       0.00000       0.00000       0.00000       0.00000       0.00000       0.00000       0.00000       0.00000       0.00000
   8  16 2773.7735    2.9922  0.7791 12.3494 -0.0094  0.0363   0.1123   0.0814    0.2086   0.0000   441.6153       2.80611       13.6898      -5.20610       2.56066      -3.13465  -0.000177745      0.890960       2.23713     -0.250518    -0.0504181      0.124661      0.117739   -0.00727512   0.000881119   0.000816323       0.00000       0.00000       0.00000       0.00000       0.00000       0.00000       0.00000       0.00000       0.00000       0.00000       0.00000       0.00000       0.00000       0.00000       0.00000       0.00000       0.00000       0.00000       0.00000       0.00000       7.36181       6.62806       8.23410       8.07692       5.37706       3.93696       3.55287       2.20640      0.980902      0.650045      0.405798      0.173374     0.0556747     0.0155131    0.00368890   0.000616877       0.00000       0.00000       0.00000       0.00000       0.00000       0.00000       0.00000       0.00000       0.00000       0.00000       0.00000       0.00000       0.00000       0.00000       0.00000       0.00000       0.00000       0.00000       0.00000       0.00000
   8  17 2911.5818    3.4209  0.8069 12.8552 -0.0064  0.0331   0.1205   0.0819    0.2025   0.0000   441.8874      -7.19090       2.93353       3.06230       9.00878       4.19240       3.01073      0.125343     -0.173405      0.956825      0.318474      0.127024    0.00104841   -0.00356802   -0.00646741  -0.000412493       0.00000       0.00000       0.00000       0.00000       0.00000       0.00000       0.00000       0.00000       0.00000       0.00000       0.00000       0.00000       0.00000       0.00000       0.00000       0.00000       0.00000       0.00000       0.00000       0.00000       6.36970       7.56455       7.57128       6.74602       5.38326       4.22630       3.00870       1.89486       1.07581      0.589148      0.296003      0.130680     0.0500156     0.0160722    0.00417450   0.000761328       0.00000       0.00000       0.00000       0.00000       0.00000       0.00000       0.00000       0.00000       0.00000       0.00000       0.00000       0.00000       0.00000       0.00000       0.00000       0.00000       0.00000       0.00000       0.00000       0.00000
   8  18 3049.0867    4.0802  0.7247 12.8114  0.0042  0.0316   0.1516   0.0696    0.2164   0.0000   440.4072       19.3042       14.0424      -12.7780      -8.03094      -2.75849      -1.21198      -5.32880     -0.796858      0.585499     -0.173493      0.149083    -0.0390454    -0.0300740   -0.00101053    0.00173373       0.00000       0.00000       0.00000       0.00000       0.00000       0.00000       0.00000       0.00000       0.00000       0.00000       0.00000       0.00000       0.00000       0.00000       0.00000       0.00000       0.00000       0.00000       0.00000       0.00000       6.66608       7.78034       7.67040       7.01101       5.50588       4.08587       2.51484       1.74623       1.14041      0.584081      0.266260      0.110443     0.0465018     0.0144328    0.00347982   0.000683821       0.00000       0.00000       0.00000       0.00000       0.00000       0.00000       0.00000       0.00000       0.00000       0.00000       0.00000       0.00000       0.00000       0.00000       0.00000       0.00000       0.00000       0.00000       0.00000       0.00000
   8  19 3186.7205    3.9872  1.0271 13.2532 -0.0119  0.0394   0.1360   0.1031    0.2230   0.0000   415.7157       5.24993      -4.15091      -4.86104      -1.72723      -4.15864      -1.90123      -3.57565       1.25506      0.618361      0.202537     -0.153087     0.0364810    0.00439503    0.00222100   0.000812434       0.00000       0.00000       0.00000       0.00000       0.00000       0.00000       0.00000       0.00000       0.00000       0.00000       0.00000       0.00000       0.00000       0.00000       0.00000       0.00000       0.00000       0.00000       0.00000       0.00000       7.97633       9.17774       9.28874       8.27801       6.18524       5.15847       3.60094       2.30637       1.23126      0.644999      0.347479      0.150635     0.0608733     0.0185436    0.00437721   0.000847904       0.00000       0.00000       0.00000       0.00000       0.00000       0.00000       0.00000       0.00000       0.00000       0.00000       0.00000       0.00000       0.00000       0.00000       0.00000       0.00000       0.00000       0.00000       0.00000       0.00000
   8  20 3324.2982    3.4307  1.4740 12.7798 -0.0091  0.0573   0.0977   0.1191    0.1959   0.0000   427.2930       4.86696       20.1873       13.9326      -7.52667      -7.46383       1.65597       2.21981       1.65866     -0.598426     0.0940294      0.178075     0.0850540    0.00730996    0.00835012   0.000881775       0.00000       0.00000       0.00000       0.00000       0.00000       0.00000       0.00000       0.00000       0.00000       0.00000       0.00000       0.00000       0.00000       0.00000       0.00000       0.00000       0.00000       0.00000       0.00000       0.00000       10.8555       11.6276       13.4956       10.8282       10.0962       6.85048       4.11888       3.43984       1.91180       1.08149      0.576596      0.206360     0.0814477     0.0321843    0.00758140    0.00104258       0.00000       0.00000       0.00000       0.00000       0.00000       0.00000       0.00000       0.00000       0.00000       0.00000       0.00000       0.00000       0.00000       0.00000       0.00000       0.00000       0.00000       0.00000       0.00000       0.00000
   8  21 3462.3649    2.9955  1.8925 12.4934 -0.0079  0.0551   0.0788   0.1374    0.1562   0.0000   417.9825       23.6725       4.53293      -1.66157      -7.00485       1.28519      -5.65526      -1.06688       1.51849    -0.0316865    0.00216060     -0.174054    -0.0906885    -0.0255793   -0.00506565   -0.00194703       0.00000       0.00000       0.00000       0.00000       0.00000       0.00000       0.00000       0.00000       0.00000       0.00000       0.00000       0.00000       0.00000       0.00000       0.00000       0.00000       0.00000       0.00000       0.00000       0.00000       10.9804       12.4889       13.1584       11.3228       9.02442       7.05452       4.95827       3.08840       1.80692      0.967800      0.481543      0.216549     0.0852286     0.0271311    0.00678503    0.00116567       0.00000       0.00000       0.00000       0.00000       0.00000       0.00000       0.00000       0.00000       0.00000       0.00000       0.00000       0.00000       0.00000       0.00000       0.00000       0.00000       0.00000       0.00000       0.00000       0.00000
   8  22 3600.7818    2.4068  3.0178 11.9620 -0.0078  0.0751   0.0543   0.1837    0.1337   0.0000   432.1465      -26.1808       19.7871       5.60104       2.54438      -4.08537      -1.25893       4.71335      -1.77476     -0.279183      0.468880    -0.0870100     -0.104981     0.0270416   -0.00174583    0.00284571       0.00000       0.00000       0.00000       0.00000       0.00000       0.00000       0.00000       0.00000       0.00000       0.00000       0.00000       0.00000       0.00000       0.00000       0.00000       0.00000       0.00000       0.00000       0.00000       0.00000       14.5366       17.5954       17.4386       15.9588       12.3234       9.30625       6.44121       4.34210       2.33392       1.37821      0.669633      0.308234      0.106413     0.0371905    0.00916916    0.00180105       0.00000       0.00000       0.00000       0.00000       0.00000       0.00000       0.00000       0.00000       0.00000       0.00000       0.00000       0.00000       0.00000       0.00000       0.00000       0.00000       0.00000       0.00000       0.00000       0.00000
   8  23 3739.2034    2.1368  4.7790 10.7375 -0.0044  0.0873   0.0347   0.2347    0.1639   0.0000   435.7771       10.5310      -14.6046      -19.6722       11.8486       7.63002      -6.36204      -7.73038       1.64994   -0.00592048      -1.43668      0.204987      0.297799     0.0119024    0.00539921  -0.000568635       0.00000       0.00000       0.00000       0.00000       0.00000       0.00000       0.00000       0.00000       0.00000       0.00000       0.00000       0.00000       0.00000       0.00000       0.00000       0.00000       0.00000       0.00000       0.00000       0.00000       17.5677       20.1394       20.1050       17.9754       14.5731       11.3658       7.87002       5.16093       2.88541       1.57616      0.792474      0.338295      0.128554     0.0425987     0.0104355    0.00186212       0.00000       0.00000       0.00000       0.00000       0.00000       0.00000       0.00000       0.00000       0.00000       0.00000       0.00000       0.00000       0.00000       0.00000       0.00000       0.00000       0.00000       0.00000       0.00000       0.00000
   8  24 3878.2539    1.7289  6.7951 10.3692 -0.0020  0.1156   0.0244   0.2972    0.1156   0.0000   432.8479       13.8236       13.5962      -1.32784       24.9870      -12.8006      -23.2066      -2.07966       2.70816       1.03681     -0.990066      0.169508    -0.0215260     0.0100683   -0.00564806    0.00214828       0.00000       0.00000       0.00000       0.00000       0.00000       0.00000       0.00000       0.00000       0.00000       0.00000       0.00000       0.00000       0.00000       0.00000       0.00000       0.00000       0.00000       0.00000       0.00000       0.00000       21.3660       27.4390       26.1564       24.4431       18.4939       14.9948       9.89050       6.69059       3.67612       2.09577       1.01987      0.461394      0.173084     0.0609983     0.0145361    0.00299776       0.00000       0.00000       0.00000       0.00000       0.00000       0.00000       0.00000       0.00000       0.00000       0.00000       0.00000       0.00000       0.00000       0.00000       0.00000       0.00000       0.00000       0.00000       0.00000       0.00000
   8  27 4296.1294    1.0145 13.2858 10.0044 -0.0002  0.2102   0.0136   0.6086    0.0655   0.0000   472.1146      -34.3316      -29.4466      -1.69539      -11.2847       29.2932      -25.2509       5.81793      -6.57433     -0.680342      0.574578     0.0233130      0.311536      0.122761    0.00316904   0.000579419       0.00000       0.00000       0.00000       0.00000       0.00000       0.00000       0.00000       0.00000       0.00000       0.00000       0.00000       0.00000       0.00000       0.00000       0.00000       0.00000       0.00000       0.00000       0.00000       0.00000       37.4461       47.9157       46.1082       42.0342       35.5567       27.1531       19.3655       12.6438       7.44096       3.96088       2.07463      0.863165      0.344720      0.114314     0.0304646    0.00542939       0.00000       0.00000       0.00000       0.00000       0.00000       0.00000       0.00000       0.00000       0.00000       0.00000       0.00000       0.00000       0.00000       0.00000       0.00000       0.00000       0.00000       0.00000       0.00000       0.00000
   8  28 4436.2487    0.8194 13.6687 10.1748 -0.0049  0.2497   0.0139   0.6940    0.0563   0.0000   486.3655      -98.8019       41.5712      -17.8749       34.1338       2.07812      -42.3826       23.5598      -4.13182       5.00317      0.772603     -0.862870     -0.301028      0.125266    -0.0160659   -0.00460398       0.00000       0.00000       0.00000       0.00000       0.00000       0.00000       0.00000       0.00000       0.00000       0.00000       0.00000       0.00000       0.00000       0.00000       0.00000       0.00000       0.00000       0.00000       0.00000       0.00000       46.4402       58.3373       56.8930       51.5784       42.8938       32.7842       23.1377       15.0050       9.07994       4.83090       2.44744       1.04508      0.418565      0.135710     0.0357114    0.00628761       0.00000       0.00000       0.00000       0.00000       0.00000       0.00000       0.00000       0.00000       0.00000       0.00000       0.00000       0.00000       0.00000       0.00000       0.00000       0.00000       0.00000       0.00000       0.00000       0.00000
   9  10 1984.2074    0.5562  0.4153 10.1545 -0.0105  0.0363   0.0357   0.0631    0.0906   0.0000   434.9338      -14.3067       17.1290       9.44161       6.64615      0.926093      0.630397    -0.0452223       2.08944       2.12991      0.294836     0.0152731     0.0492810     0.0285930   -0.00468488   -0.00588542   -0.00206400  -7.44178e-05       0.00000       0.00000       0.00000       0.00000       0.00000       0.00000       0.00000       0.00000       0.00000       0.00000       0.00000       0.00000       0.00000       0.00000       0.00000       0.00000       0.00000       0.00000       8.42515       11.3894       12.4183       9.28612       6.87190       5.09524       3.61450       2.57692       1.18706      0.784907      0.423922      0.167478      0.112932     0.0333523     0.0123415    0.00483680    0.00111337   0.000150976       0.00000       0.00000       0.00000       0.00000       0.00000       0.00000       0.00000       0.00000       0.00000       0.00000       0.00000       0.00000       0.00000       0.00000       0.00000       0.00000       0.00000       0.00000
   9  11 2125.1394    0.8248  0.4795 10.4433 -0.0066  0.0290   0.0402   0.0629    0.1112   0.0000   439.1286      -8.63748       5.49438       15.6530     -0.889956       3.10603       1.04939      -1.17488       1.92075     -0.441354     -0.255366    -0.0199464    -0.0783435   -0.00192845    -0.0198248    0.00327516   -0.00199144  -5.11018e-05       0.00000       0.00000       0.00000       0.00000       0.00000       0.00000       0.00000       0.00000       0.00000       0.00000       0.00000       0.00000       0.00000       0.00000       0.00000       0.00000       0.00000       0.00000       4.98637       6.17587       5.75004       6.05452       4.50418       3.70159       2.74661       1.78048       1.23260      0.672525      0.423684      0.163052      0.102803     0.0319830     0.0139668    0.00332033   0.000914836   0.000183890       0.00000       0.00000       0.00000       0.00000       0.00000       0.00000       0.00000       0.00000       0.00000       0.00000       0.00000       0.00000       0.00000       0.00000       0.00000       0.00000       0.00000       0.00000
   9  13 2402.3108    1.3579  0.8302 11.3132 -0.0132  0.0410   0.0486   0.0770    0.1386   0.0000   437.1482       1.83500       10.4116      -1.28749       4.38064       2.47209     0.0327363       1.19886       2.98321      0.814145     -0.317000    -0.0343381      0.126467    -0.0276849    -0.0186498    -0.0100687   0.000424538   0.000310483       0.00000       0.00000       0.00000       0.00000       0.00000       0.00000       0.00000       0.00000       0.00000       0.00000       0.00000       0.00000       0.00000       0.00000       0.00000       0.00000       0.00000       0.00000       7.39477       7.97299       8.15843       8.67630       6.53214       4.57276       3.91941       2.88142       1.63041      0.813674      0.573055      0.306051      0.143094     0.0477334     0.0164634    0.00465357    0.00112058   0.000208469       0.00000       0.00000       0.00000       0.00000       0.00000       0.00000       0.00000       0.00000       0.00000       0.00000       0.00000       0.00000       0.00000       0.00000       0.00000       0.00000       0.00000       0.00000
   9  14 2539.4934    1.7672  0.9363 11.4851 -0.0074  0.0355   0.0573   0.0913    0.1777   0.0000   430.0102      0.750232       2.64729      -9.44490       2.19470     -0.331943      -5.60894      0.542650     -0.173038      0.271448    -0.0414322      0.195059      0.138489   -0.00731521    -0.0172069   0.000280222  -0.000432553  -0.000145500       0.00000       0.00000       0.00000       0.00000       0.00000       0.00000       0.00000       0.00000       0.00000       0.00000       0.00000       0.00000       0.00000       0.00000       0.00000       0.00000       0.00000       0.00000       6.93475       8.73569       8.69635       7.78432       6.50013       4.45591       3.26752       2.05764       1.37525      0.807199      0.430236      0.222582     0.0924372     0.0392516     0.0132906    0.00407722    0.00113365   0.000180444       0.00000       0.00000       0.00000       0.00000       0.00000       0.00000       0.00000       0.00000       0.00000       0.00000       0.00000       0.00000       0.00000       0.00000       0.00000       0.00000       0.00000       0.00000
   9  15 2677.0415    2.4032  0.9117 11.8875  0.0008  0.0312   0.0766   0.0843    0.1916   0.0000   441.1187      -1.23000       8.18288       5.65706       2.08009      -7.06369      -2.14595      0.156345      -1.09827     -0.553592     -0.589354    -0.0743288     0.0171138     0.0182593   -0.00664217   -0.00212889  -0.000120816  -1.96510e-05       0.00000       0.00000       0.00000       0.00000       0.00000       0.00000       0.00000       0.00000       0.00000       0.00000       0.00000       0.00000       0.00000       0.00000       0.00000       0.00000       0.00000       0.00000       5.61789       6.84875       6.44756       6.20983       5.01150       4.18489       2.99640       2.04716       1.28550      0.757448      0.399384      0.197854     0.0895773     0.0370095     0.0129470    0.00398315   0.000937732   0.000183833       0.00000       0.00000       0.00000       0.00000       0.00000       0.00000       0.00000       0.00000       0.00000       0.00000       0.00000       0.00000       0.00000       0.00000       0.00000       0.00000       0.00000       0.00000
   9  16 2815.1672    3.0432  0.8516 12.3600 -0.0110  0.0300   0.1023   0.0815    0.1880   0.0000   435.2960      -2.53240       9.78689    -0.0188555       5.42726      -2.58856       1.76344       2.73178      -1.81809     -0.282730     -0.507772     -0.107225     0.0386786    0.00220037   -0.00669413   -0.00606792  -0.000977862  -0.000230868       0.00000       0.00000       0.00000       0.00000       0.00000       0.00000       0.00000       0.00000       0.00000       0.00000       0.00000       0.00000       0.00000       0.00000       0.00000       0.00000       0.00000       0.00000       5.24763       6.10164       5.94905       5.63892       4.83189       3.95089       2.88098       1.94364       1.26986      0.768436      0.398167      0.177857     0.0893871     0.0344390     0.0125709    0.00383835   0.000939918   0.000166386       0.00000       0.00000       0.00000       0.00000       0.00000       0.00000       0.00000       0.00000       0.00000       0.00000       0.00000       0.00000       0.00000       0.00000       0.00000       0.00000       0.00000       0.00000
   9  17 2953.5539    3.7099  0.8071 12.7774 -0.0046  0.0315   0.1342   0.0856    0.1899   0.0000   436.9257      -5.61833       2.54522      0.993581       1.12378      0.108832      -1.52623      -2.41227      0.267654     -0.313015    -0.0684342     -0.235024     0.0510277    0.00221261     0.0195908    0.00328362  -0.000996002   6.70073e-05       0.00000       0.00000       0.00000       0.00000       0.00000       0.00000       0.00000       0.00000       0.00000       0.00000       0.00000       0.00000       0.00000       0.00000       0.00000       0.00000       0.00000       0.00000       5.28403       6.72715       6.45761       6.26605       5.05409       3.82593       2.94930       2.05833       1.18456      0.669151      0.419326      0.191336      0.103549     0.0335983     0.0133694    0.00415832    0.00100386   0.000186584       0.00000       0.00000       0.00000       0.00000       0.00000       0.00000       0.00000       0.00000       0.00000       0.00000       0.00000       0.00000       0.00000       0.00000       0.00000       0.00000       0.00000       0.00000
   9  18 3091.4358    4.0915  0.8046 12.9205 -0.0079  0.0300   0.1394   0.0768    0.2103   0.0000   438.1443      -1.77304       11.9579     -0.151547       7.16445      -7.76059     -0.395759      -2.02395     -0.553172      0.819078     -0.124165      0.204625     0.0766453     0.0815908    0.00189376   0.000844922   0.000411246   7.68286e-05       0.00000       0.00000       0.00000       0.00000       0.00000       0.00000       0.00000       0.00000       0.00000       0.00000       0.00000       0.00000       0.00000       0.00000       0.00000       0.00000       0.00000       0.00000       5.17298       6.13996       5.80818       5.92694       4.90017       3.69366       2.87490       1.98060       1.22040      0.742448      0.398381      0.216179     0.0868192     0.0384752     0.0117335    0.00373453   0.000962488   0.000175387       0.00000       0.00000       0.00000       0.00000       0.00000       0.00000       0.00000       0.00000       0.00000       0.00000       0.00000       0.00000       0.00000       0.00000       0.00000       0.00000       0.00000       0.00000
   9  19 3229.5253    3.7860  1.0784 13.2905 -0.0071  0.0403   0.1168   0.0988    0.1959   0.0000   443.5888       5.09716      -6.16590       6.18161       18.3339      -1.22875      -3.39487       2.01249       2.64183     0.0665192      -1.17045      0.404094      0.126167    -0.0660126    0.00870894    0.00663971  -0.000669184   4.31844e-05       0.00000       0.00000       0.00000       0.00000       0.00000       0.00000       0.00000       0.00000       0.00000       0.00000       0.00000       0.00000       0.00000       0.00000       0.00000       0.00000       0.00000       0.00000       7.21505       8.72272       8.77123       7.86570       6.60568       5.17028       3.91881       2.38163       1.67863      0.977446      0.502330      0.255756      0.107081     0.0505447     0.0175360    0.00493615    0.00132756   0.000215982       0.00000       0.00000       0.00000       0.00000       0.00000       0.00000       0.00000       0.00000       0.00000       0.00000       0.00000       0.00000       0.00000       0.00000       0.00000       0.00000       0.00000       0.00000
   9  20 3367.7442    3.3562  1.8417 12.2645 -0.0074  0.0488   0.0787   0.1252    0.1661   0.0000   443.9312       9.44548       25.8084       8.36888      -1.59940      -8.90183     -0.682286      -3.36492      -3.85002       1.81182      0.634325     -0.496466     -0.137365     0.0633986     0.0174606   -0.00784157   -0.00136816   0.000201683       0.00000       0.00000       0.00000       0.00000       0.00000       0.00000       0.00000       0.00000       0.00000       0.00000       0.00000       0.00000       0.00000       0.00000       0.00000       0.00000       0.00000       0.00000       8.86588       10.7758       10.6049       9.99983       8.03811       6.28136       4.53279       3.11877       2.00375       1.13249      0.638385      0.310936      0.147190     0.0558628     0.0202848    0.00604130    0.00144871   0.000267729       0.00000       0.00000       0.00000       0.00000       0.00000       0.00000       0.00000       0.00000       0.00000       0.00000       0.00000       0.00000       0.00000       0.00000       0.00000       0.00000       0.00000       0.00000
   9  21 3506.3115    2.7838  2.2762 12.2899 -0.0043  0.0554   0.0652   0.1530    0.1216   0.0000   449.1109      -3.32376     -0.883633      -5.43377      -8.10655       6.17605      -2.36589      -1.88299      0.197034     -0.509456      0.277184      0.192132     -0.312953    -0.0603539     0.0761103   -0.00118981  -7.88757e-05   0.000277656       0.00000       0.00000       0.00000       0.00000       0.00000       0.00000       0.00000       0.00000       0.00000       0.00000       0.00000       0.00000       0.00000       0.00000       0.00000       0.00000       0.00000       0.00000       9.81327       11.9002       12.3353       11.1084       9.10221       7.04020       5.10898       3.50022       2.19480       1.22819      0.714347      0.348296      0.169028     0.0634769     0.0249672    0.00718587    0.00175620   0.000294522       0.00000       0.00000       0.00000       0.00000       0.00000       0.00000       0.00000       0.00000       0.00000       0.00000       0.00000       0.00000       0.00000       0.00000       0.00000       0.00000       0.00000       0.00000
   9  22 3645.1476    2.3720  3.5423 11.3316 -0.0027  0.0695   0.0423   0.1793    0.1237   0.0000   479.6165       9.10280       3.76029       6.69417      -23.4808      -12.0540      0.508128      -4.61806      -2.43808      0.201864       2.00440      0.303557     -0.496404    -0.0949617     0.0300510     0.0117599    0.00285099   0.000243227       0.00000       0.00000       0.00000       0.00000       0.00000       0.00000       0.00000       0.00000       0.00000       0.00000       0.00000       0.00000       0.00000       0.00000       0.00000       0.00000       0.00000       0.00000       12.6281       15.2740       15.2834       14.1553       11.6158       8.95549       6.56059       4.49130       2.75872       1.67192      0.882992      0.461716      0.202312     0.0849561     0.0283777    0.00895892    0.00215892   0.000375638       0.00000       0.00000       0.00000       0.00000       0.00000       0.00000       0.00000       0.00000       0.00000       0.00000       0.00000       0.00000       0.00000       0.00000       0.00000       0.00000       0.00000       0.00000
   9  23 3784.3085    1.9013  4.8232 11.1996 -0.0025  0.0893   0.0324   0.2427    0.0976   0.0000   455.7284      -42.5333       42.5345       25.0888      -5.14738      -2.97781       10.4098     -0.645698      -8.57912      -1.34606     -0.110369      0.590204      0.142258    -0.0367827     0.0200344    0.00210861    0.00178618   -0.00159797       0.00000       0.00000       0.00000       0.00000       0.00000       0.00000       0.00000       0.00000       0.00000       0.00000       0.00000       0.00000       0.00000       0.00000       0.00000       0.00000       0.00000       0.00000       15.4678       19.2885       18.5639       17.4288       14.7505       11.6475       8.68552       5.72132       3.76644       2.14510       1.17134      0.576970      0.259877      0.106946     0.0391189     0.0115197    0.00302406   0.000525825       0.00000       0.00000       0.00000       0.00000       0.00000       0.00000       0.00000       0.00000       0.00000       0.00000       0.00000       0.00000       0.00000       0.00000       0.00000       0.00000       0.00000       0.00000
   9  24 3923.3898    1.6023  7.1575 10.6741 -0.0015  0.1153   0.0228   0.3179    0.0815   0.0000   438.0632      -49.3641       4.05835      -14.4799       32.1329       19.2001      -4.58298      -6.34328      -5.25230      -1.24880      -4.51266      -1.41847    -0.0700756     0.0683445    -0.0969863     0.0109314   -0.00128702   0.000383094       0.00000       0.00000       0.00000       0.00000       0.00000       0.00000       0.00000       0.00000       0.00000       0.00000       0.00000       0.00000       0.00000       0.00000       0.00000       0.00000       0.00000       0.00000       18.8211       23.4497       23.4983       22.0398       18.8099       14.5192       10.8277       7.47571       4.77855       2.83116       1.55540      0.807697      0.353591      0.147907     0.0522792     0.0161882    0.00409193   0.000686929       0.00000       0.00000       0.00000       0.00000       0.00000       0.00000       0.00000       0.00000       0.00000       0.00000       0.00000       0.00000       0.00000       0.00000       0.00000       0.00000       0.00000       0.00000
   9  25 4063.0897    1.3743  8.8435 10.3339 -0.0021  0.1325   0.0180   0.3725    0.0763   0.0000   454.1362      -24.6864       61.4449       14.8506      -6.83043      -14.1397      -3.53071      0.310169      -2.41107       1.08295       1.21773      -1.38618      0.128863      0.161521    -0.0555526     0.0266552    0.00188130   0.000751699       0.00000       0.00000       0.00000       0.00000       0.00000       0.00000       0.00000       0.00000       0.00000       0.00000       0.00000       0.00000       0.00000       0.00000       0.00000       0.00000       0.00000       0.00000       23.1175       27.4746       27.6595       25.9952       21.9112       17.5520       12.8270       8.79714       5.61880       3.40171       1.81726      0.913477      0.411788      0.171699     0.0601115     0.0182823    0.00437029   0.000743902       0.00000       0.00000       0.00000       0.00000       0.00000       0.00000       0.00000       0.00000       0.00000       0.00000       0.00000       0.00000       0.00000       0.00000       0.00000       0.00000       0.00000       0.00000
   9  26 4202.8364    1.1541 10.9634 10.0829 -0.0050  0.1610   0.0148   0.4569    0.0702   0.0000   435.9253      -27.1268       14.8061       44.8953       25.8318      -38.3528       10.2689       20.7171       4.17350       6.00898      0.643027       2.59246    -0.0158481      0.165437     -0.157059     0.0340564    0.00801276    0.00175914       0.00000       0.00000       0.00000       0.00000       0.00000       0.00000       0.00000       0.00000       0.00000       0.00000       0.00000       0.00000       0.00000       0.00000       0.00000       0.00000       0.00000       0.00000       26.8337       34.0987       33.6251       31.1429       26.8944       21.0521       15.5225       10.7728       6.78200       4.03513       2.19232       1.11144      0.499468      0.205354     0.0741297     0.0235617    0.00582014   0.000969569       0.00000       0.00000       0.00000       0.00000       0.00000       0.00000       0.00000       0.00000       0.00000       0.00000       0.00000       0.00000       0.00000       0.00000       0.00000       0.00000       0.00000       0.00000
   9  27 4342.8504    0.9304 13.2699 10.1515  0.0010  0.2128   0.0132   0.6006    0.0562   0.0000   401.4904      -31.5285      -30.8786      -1.93533       22.8690       1.39620       6.00328      -1.69475      -6.47317      -3.69881       1.87132       1.80978      0.117509     -0.472969     0.0547832    0.00747331   0.000345686   -0.00277655       0.00000       0.00000       0.00000       0.00000       0.00000       0.00000       0.00000       0.00000       0.00000       0.00000       0.00000       0.00000       0.00000       0.00000       0.00000       0.00000       0.00000       0.00000       34.5648       42.8503       43.5241       40.6166       34.6100       27.7067       20.8879       14.2292       9.21576       5.55845       3.02237       1.54726      0.705954      0.296533      0.104099     0.0319091    0.00780436    0.00127241       0.00000       0.00000       0.00000       0.00000       0.00000       0.00000       0.00000       0.00000       0.00000       0.00000       0.00000       0.00000       0.00000       0.00000       0.00000       0.00000       0.00000       0.00000
  10  10 2021.4350    0.6048  0.5432 10.2868 -0.0052  0.0332   0.0251   0.0721    0.0934   0.0000   441.4111       3.24181       5.33374       2.79162       3.43500      -2.69375      -1.55319     -0.618401      -1.53512      0.195582      0.393551     -0.337433   -0.00256915     0.0303078    -0.0278627    0.00192501    0.00614888   -0.00166151   0.000145235  -8.43481e-05       0.00000       0.00000       0.00000       0.00000       0.00000       0.00000       0.00000       0.00000       0.00000       0.00000       0.00000       0.00000       0.00000       0.00000       0.00000       0.00000       5.80621       5.69101       6.66062       6.43710       4.70592       4.29583       3.79912       2.40542       1.43185       1.13101      0.637843      0.283090      0.133319     0.0849142     0.0385022     0.0138296    0.00381485    0.00106425   0.000221582   3.40585e-05       0.00000       0.00000       0.00000       0.00000       0.00000       0.00000       0.00000       0.00000       0.00000       0.00000       0.00000       0.00000       0.00000       0.00000       0.00000       0.00000
  10  11 2162.8796    0.8218  0.5966 10.4715 -0.0020  0.0403   0.0326   0.0644    0.1072   0.0000   429.8665       5.63925       9.03461      -1.66396      -4.20994      -7.01665      -5.69569      -2.52294       1.80440      0.533060     -0.159573     -0.413175    -0.0181276      0.133310     0.0545155     0.0130524    0.00795548    0.00221954   5.91025e-05  -7.60571e-05       0.00000       0.00000       0.00000       0.00000       0.00000       0.00000       0.00000       0.00000       0.00000       0.00000       0.00000       0.00000       0.00000       0.00000       0.00000       0.00000       6.55636       7.60603       6.28705       6.56220       6.20634       5.88187       4.00805       2.87805       2.18196       1.38011      0.817473      0.415672      0.202206     0.0706649     0.0357518     0.0131032    0.00508279    0.00128693   0.000290785   5.71152e-05       0.00000       0.00000       0.00000       0.00000       0.00000       0.00000       0.00000       0.00000       0.00000       0.00000       0.00000       0.00000       0.00000       0.00000       0.00000       0.00000
  10  12 2302.7816    1.2033  0.7553 10.7065 -0.0016  0.0309   0.0408   0.0738    0.1545   0.0000   440.9766      -2.82344       10.6637       4.99642       7.35462      -1.46029     -0.536518     -0.162394      0.967954      0.748617     -0.196924      0.209901     0.0861012    -0.0134174     0.0274730    -0.0250483    0.00313496    0.00170766  -0.000313074  -3.87739e-05       0.00000       0.00000       0.00000       0.00000       0.00000       0.00000       0.00000       0.00000       0.00000       0.00000       0.00000       0.00000       0.00000       0.00000       0.00000       0.00000       5.15887       6.49742       6.23321       6.14722       5.25995       4.00933       2.97333       1.91580       1.44296      0.886304      0.538822      0.291097      0.138862     0.0652937     0.0255051     0.0107214    0.00349893   0.000922217   0.000249830   4.16078e-05       0.00000       0.00000       0.00000       0.00000       0.00000       0.00000       0.00000       0.00000       0.00000       0.00000       0.00000       0.00000       0.00000       0.00000       0.00000       0.00000
  10  13 2440.6822    1.5684  1.1598 10.7572 -0.0013  0.0400   0.0433   0.0990    0.2318   0.0000   438.4766       16.5721       17.9330      -1.08080      0.497007       3.17627     -0.605611       2.30078      -2.36353      0.459309     -0.271270     -0.386170     0.0375954     0.0622760     0.0101227   -0.00935731   0.000721211  -0.000390321  -0.000544527   6.65247e-07       0.00000       0.00000       0.00000       0.00000       0.00000       0.00000       0.00000       0.00000       0.00000       0.00000       0.00000       0.00000       0.00000       0.00000       0.00000       0.00000       5.46666       7.81101       6.51251       7.13590       5.96576       5.07970       3.81643       2.69375       1.96975       1.09828      0.765782      0.348469      0.205259     0.0823807     0.0403753     0.0123951    0.00552254    0.00134449   0.000367661   6.87613e-05       0.00000       0.00000       0.00000       0.00000       0.00000       0.00000       0.00000       0.00000       0.00000       0.00000       0.00000       0.00000       0.00000       0.00000       0.00000       0.00000
  10  14 2578.5604    2.0324  0.8668 11.5008 -0.0066  0.0328   0.0649   0.0783    0.1907   0.0000   437.8465       2.19339     -0.522023      -5.50497       11.4512      -3.23425      -3.99844      0.301945     -0.506042      -1.66626      0.706513      0.283019     -0.181721     0.0670713    -0.0489033    0.00698269    0.00564629   2.94381e-05   0.000226804   4.83229e-05       0.00000       0.00000       0.00000       0.00000       0.00000       0.00000       0.00000       0.00000       0.00000       0.00000       0.00000       0.00000       0.00000       0.00000       0.00000       0.00000       5.55638       6.16305       6.23883       6.65032       5.41906       3.89563       3.04746       2.46093       1.53174      0.887973      0.526225      0.343467      0.179427     0.0840921     0.0310329     0.0113157    0.00343366    0.00103415   0.000231240   4.13215e-05       0.00000       0.00000       0.00000       0.00000       0.00000       0.00000       0.00000       0.00000       0.00000       0.00000       0.00000       0.00000       0.00000       0.00000       0.00000       0.00000
  10  15 2716.9388    2.4978  0.8947 11.9991 -0.0063  0.0323   0.0791   0.0781    0.1839   0.0000   437.8788       2.54434       13.7774       2.72091      -11.8907      -1.30774      -3.23845      -4.13258      -1.30396      0.130126     -0.239994     0.0113394     -0.197923     0.0857170    -0.0506638    -0.0178373    0.00509217  -0.000947618   0.000137871  -6.03864e-05       0.00000       0.00000       0.00000       0.00000       0.00000       0.00000       0.00000       0.00000       0.00000       0.00000       0.00000       0.00000       0.00000       0.00000       0.00000       0.00000       5.52134       6.03021       5.87540       5.70689       5.16935       4.26113       3.34167       2.51562       1.59509      0.997156      0.603361      0.304913      0.153125     0.0753424     0.0297006     0.0102427    0.00354512    0.00103423   0.000230907   3.69022e-05       0.00000       0.00000       0.00000       0.00000       0.00000       0.00000       0.00000       0.00000       0.00000       0.00000       0.00000       0.00000       0.00000       0.00000       0.00000       0.00000
  10  16 2855.6669    3.2121  0.7553 12.6005 -0.0038  0.0302   0.1056   0.0660    0.1557   0.0000   446.8826      -14.8072       14.4407       5.19867      -2.21379     0.0609519       1.03036      -1.05290      0.169474     -0.392644      0.337683     -0.150705     -0.260371    -0.0761940     0.0107389    0.00535493  -0.000824035  -6.62411e-05  -0.000124019  -1.99354e-05       0.00000       0.00000       0.00000       0.00000       0.00000       0.00000       0.00000       0.00000       0.00000       0.00000       0.00000       0.00000       0.00000       0.00000       0.00000       0.00000       4.91377       5.90734       5.53108       5.07953       4.87392       3.99923       3.13512       2.18579       1.52425      0.945356      0.541747      0.298503      0.139723     0.0664101     0.0258564     0.0107302    0.00357688    0.00103167   0.000257318   3.94513e-05       0.00000       0.00000       0.00000       0.00000       0.00000       0.00000       0.00000       0.00000       0.00000       0.00000       0.00000       0.00000       0.00000       0.00000       0.00000       0.00000
  10  17 2994.4859    3.8193  0.7859 13.1990 -0.0018  0.0292   0.1326   0.0732    0.1494   0.0000   437.6830      -8.99264       10.8668       5.59249      -5.87375       7.31599      -4.91394       2.44189       2.75444      0.241759     -0.124823    -0.0792981    0.00134066      0.111265     0.0135053   -0.00504731   0.000108287   -0.00197787  -1.46120e-05   1.56461e-05       0.00000       0.00000       0.00000       0.00000       0.00000       0.00000       0.00000       0.00000       0.00000       0.00000       0.00000       0.00000       0.00000       0.00000       0.00000       0.00000       4.77871       5.84023       5.96683       5.51639       4.74232       3.95300       2.84157       2.10412       1.34257      0.874258      0.485446      0.276024      0.133755     0.0641233     0.0265083     0.0106153    0.00341668    0.00108391   0.000223343   3.82930e-05       0.00000       0.00000       0.00000       0.00000       0.00000       0.00000       0.00000       0.00000       0.00000       0.00000       0.00000       0.00000       0.00000       0.00000       0.00000       0.00000
  10  18 3132.8480    3.9670  0.8528 13.0302 -0.0055  0.0313   0.1293   0.0792    0.2010   0.0000   434.1442       2.97124     0.0234418       13.3674      -6.11552      0.848305       1.66219      -2.29735      0.435796     -0.365187      0.359409     -0.109381    -0.0423831      0.102509     0.0371804    0.00359653    0.00138420  -0.000577664   0.000143352  -2.03853e-05       0.00000       0.00000       0.00000       0.00000       0.00000       0.00000       0.00000       0.00000       0.00000       0.00000       0.00000       0.00000       0.00000       0.00000       0.00000       0.00000       5.11000       6.06137       6.11726       5.71894       5.17926       3.89080       3.25727       2.27347       1.53707      0.931520      0.554057      0.308661      0.143827     0.0803838     0.0289469     0.0116595    0.00364324    0.00104358   0.000272226   3.88686e-05       0.00000       0.00000       0.00000       0.00000       0.00000       0.00000       0.00000       0.00000       0.00000       0.00000       0.00000       0.00000       0.00000       0.00000       0.00000       0.00000
  10  19 3271.1525    3.6774  1.3752 12.9502 -0.0001  0.0389   0.0966   0.1095    0.1585   0.0000   438.6468      -1.84339       19.2612       3.07412       2.22293     -0.191549       3.24813      -2.40087      -1.37480      0.393735     0.0115984     -0.733316     -0.380564    -0.0580157    -0.0165176    0.00831290   -0.00821233  -0.000936139  -0.000289414  -5.25423e-05       0.00000       0.00000       0.00000       0.00000       0.00000       0.00000       0.00000       0.00000       0.00000       0.00000       0.00000       0.00000       0.00000       0.00000       0.00000       0.00000       6.34932       7.72022       7.73274       7.15519       6.28636       5.12620       3.90443       2.93519       1.88711       1.12416      0.680882      0.367286      0.184333     0.0901397     0.0354400     0.0133594    0.00481745    0.00139410   0.000314914   5.07268e-05       0.00000       0.00000       0.00000       0.00000       0.00000       0.00000       0.00000       0.00000       0.00000       0.00000       0.00000       0.00000       0.00000       0.00000       0.00000       0.00000
  10  20 3410.0625    3.1070  1.8907 12.3815  0.0008  0.0508   0.0702   0.1192    0.1468   0.0000   434.3001       15.8128       6.31939      -13.5023       6.20807      -12.3897      -2.85511      -2.53465       1.41502      0.243734       1.32662    0.00392727     -0.215284     0.0945747     0.0717652     0.0148236   -0.00583309   0.000100263   0.000277744   4.56461e-05       0.00000       0.00000       0.00000       0.00000       0.00000       0.00000       0.00000       0.00000       0.00000       0.00000       0.00000       0.00000       0.00000       0.00000       0.00000       0.00000       8.10174       9.86282       9.49485       9.23046       8.50678       6.57864       4.99314       3.26402       2.43938       1.58561      0.970825      0.510312      0.240224      0.116430     0.0462753     0.0183435    0.00606550    0.00167906   0.000437964   6.83106e-05       0.00000       0.00000       0.00000       0.00000       0.00000       0.00000       0.00000       0.00000       0.00000       0.00000       0.00000       0.00000       0.00000       0.00000       0.00000       0.00000
  10  21 3549.0662    2.6621  2.7627 11.9883 -0.0053  0.0577   0.0506   0.1557    0.1045   0.0000   451.5196      -11.3457       7.77633      -18.2639       22.7224       2.97343       3.93910      -7.75207      0.588053       1.81093      -1.26002     -0.218287     -0.144218     -0.176834     0.0781560   -0.00461462   -0.00404554  -9.87581e-05   0.000206540   1.85498e-05       0.00000       0.00000       0.00000       0.00000       0.00000       0.00000       0.00000       0.00000       0.00000       0.00000       0.00000       0.00000       0.00000       0.00000       0.00000       0.00000       9.42263       11.2628       11.0922       11.0352       9.27817       7.67600       5.77405       4.21394       2.74950       1.77528       1.03272      0.561961      0.281977      0.132732     0.0558244     0.0208278    0.00687037    0.00200261   0.000446664   7.89595e-05       0.00000       0.00000       0.00000       0.00000       0.00000       0.00000       0.00000       0.00000       0.00000       0.00000       0.00000       0.00000       0.00000       0.00000       0.00000       0.00000
  10  22 3688.2358    2.1481  4.1978 11.4689 -0.0017  0.0749   0.0349   0.2027    0.0839   0.0000   447.5370       14.4605      -11.5957      -5.50946       10.4076       2.00642      0.311732     -0.849989     -0.771159     -0.620317      -1.31861      0.101398     -0.289001      0.101574    -0.0767573     0.0277612    0.00579817   -0.00195785   0.000426086  -9.72396e-06       0.00000       0.00000       0.00000       0.00000       0.00000       0.00000       0.00000       0.00000       0.00000       0.00000       0.00000       0.00000       0.00000       0.00000       0.00000       0.00000       11.7075       14.3758       14.7612       13.6339       11.9047       9.60761       7.57648       5.17151       3.69398       2.16966       1.28219      0.732543      0.353233      0.175383     0.0688395     0.0290466    0.00960583    0.00261782   0.000655630   0.000100167       0.00000       0.00000       0.00000       0.00000       0.00000       0.00000       0.00000       0.00000       0.00000       0.00000       0.00000       0.00000       0.00000       0.00000       0.00000       0.00000
  10  23 3828.1406    1.8572  5.4263 10.9152 -0.0038  0.0903   0.0274   0.2305    0.0910   0.0000   437.6097      -18.8096      -4.48698       13.2141       12.0048      -21.6145       15.5352       9.86835      -1.64266      -7.93190       2.00979     -0.999155     -0.632792     0.0465273   -0.00821934     0.0276866   0.000590992    0.00301786   7.27780e-05   9.44768e-05       0.00000       0.00000       0.00000       0.00000       0.00000       0.00000       0.00000       0.00000       0.00000       0.00000       0.00000       0.00000       0.00000       0.00000       0.00000       0.00000       13.7783       17.4914       17.1767       16.4718       14.5265       11.4219       9.20997       6.16184       4.43283       2.69168       1.60885      0.892364      0.437186      0.213395     0.0864155     0.0346928     0.0115459    0.00316590   0.000834850   0.000129101       0.00000       0.00000       0.00000       0.00000       0.00000       0.00000       0.00000       0.00000       0.00000       0.00000       0.00000       0.00000       0.00000       0.00000       0.00000       0.00000
  10  24 3967.4694    1.5353  7.3555 10.5755 -0.0050  0.1103   0.0205   0.2984    0.0800   0.0000   447.7598      -11.1733       47.4193      -14.9316      -5.42136      -13.1543       16.8402      -12.9114      -4.98179       6.08905     0.0400205      -2.36879      0.759612      0.378836    -0.0143807    -0.0374090    -0.0236476    0.00421346   4.08164e-05  -0.000169161       0.00000       0.00000       0.00000       0.00000       0.00000       0.00000       0.00000       0.00000       0.00000       0.00000       0.00000       0.00000       0.00000       0.00000       0.00000       0.00000       17.2795       21.7459       21.3831       20.7309       17.8453       14.2542       11.2342       7.94435       5.36410       3.28510       1.95336       1.07797      0.554493      0.258621      0.108847     0.0411303     0.0139566    0.00399020   0.000980127   0.000158427       0.00000       0.00000       0.00000       0.00000       0.00000       0.00000       0.00000       0.00000       0.00000       0.00000       0.00000       0.00000       0.00000       0.00000       0.00000       0.00000
  10  25 4107.6421    1.3012 10.0130 10.2505  0.0004  0.1382   0.0155   0.3893    0.0658   0.0000   436.1674      -47.0321     0.0793634       9.47163      -16.4319      -6.80276      -5.55977       1.63188      -11.8420       9.25916       1.55737      0.142880      0.177192      0.530711     -0.104847    -0.0797432     0.0428747    0.00329601   -0.00301039  -0.000139197       0.00000       0.00000       0.00000       0.00000       0.00000       0.00000       0.00000       0.00000       0.00000       0.00000       0.00000       0.00000       0.00000       0.00000       0.00000       0.00000       21.1792       27.3100       26.2392       25.1853       22.1226       18.6336       13.9836       10.1068       6.84516       4.33265       2.53433       1.37150      0.690570      0.317034      0.136516     0.0530128     0.0183460    0.00534726    0.00124089   0.000206795       0.00000       0.00000       0.00000       0.00000       0.00000       0.00000       0.00000       0.00000       0.00000       0.00000       0.00000       0.00000       0.00000       0.00000       0.00000       0.00000
  10  26 4247.9703    1.0551 11.4336 10.2372 -0.0012  0.1639   0.0139   0.4782    0.0580   0.0000   407.4398      -80.2618       31.8066      -26.2540       14.6987      -1.21496       1.09028       16.4051       8.55939      -1.55356      -1.08595       2.68582     -0.856397     -0.630626      0.222471    -0.0757677     0.0203606     0.0114738   -0.00190328  -0.000299639       0.00000       0.00000       0.00000       0.00000       0.00000       0.00000       0.00000       0.00000       0.00000       0.00000       0.00000       0.00000       0.00000       0.00000       0.00000       0.00000       25.2585       31.8213       31.7109       30.2886       26.5069       21.6989       16.5195       12.1076       8.01232       5.15148       3.00345       1.65010      0.865188      0.384669      0.172879     0.0641989     0.0219222    0.00649273    0.00147367   0.000237253       0.00000       0.00000       0.00000       0.00000       0.00000       0.00000       0.00000       0.00000       0.00000       0.00000       0.00000       0.00000       0.00000       0.00000       0.00000       0.00000
  11   9 1915.3755    0.4331  0.4504 10.1788 -0.0324  0.0351   0.0198   0.0619    0.0658   0.0000   436.9332     -0.804623       8.65977       6.42367      -1.35723      0.748075       2.85975      -1.20946      0.947185      0.204883      -1.34356     0.0227047     -0.258100    -0.0184028     0.0357392     0.0233741    0.00572368    0.00135891   0.000734136  -0.000367202  -2.45020e-05   7.55827e-06       0.00000       0.00000       0.00000       0.00000       0.00000       0.00000       0.00000       0.00000       0.00000       0.00000       0.00000       0.00000       0.00000       0.00000       4.13887       6.23979       5.32908       5.67527       4.92766       3.83811       3.48270       2.30687       1.96257       1.01341      0.678891      0.392515      0.219026      0.125025     0.0504390     0.0251837    0.00852612    0.00370274    0.00119520   0.000277807   8.96867e-05   1.44090e-05       0.00000       0.00000       0.00000       0.00000       0.00000       0.00000       0.00000       0.00000       0.00000       0.00000       0.00000       0.00000       0.00000       0.00000
  11  10 2057.9537    0.7077  0.4649 10.3333 -0.0108  0.0251   0.0318   0.0635    0.0886   0.0000   433.4985      -5.18004       15.5350       1.71570     0.0413994      -1.42174      -1.97010      -1.92132     -0.763311      0.201162     -0.565421     -0.363987     0.0111151    0.00483412     0.0635334   -0.00824558  -0.000273404   -0.00166259   -0.00171486   0.000255298   4.65173e-05   6.20526e-07       0.00000       0.00000       0.00000       0.00000       0.00000       0.00000       0.00000       0.00000       0.00000       0.00000       0.00000       0.00000       0.00000       0.00000       3.83774       4.71668       4.38493       4.34583       4.10927       3.23539       2.40296       1.90898       1.27129      0.840385      0.570752      0.303447      0.187167     0.0886964     0.0394636     0.0176649    0.00684208    0.00203594   0.000848215   0.000221270   4.92016e-05   8.00058e-06       0.00000       0.00000       0.00000       0.00000       0.00000       0.00000       0.00000       0.00000       0.00000       0.00000       0.00000       0.00000       0.00000       0.00000
  11  11 2199.8292    0.9429  0.6626 10.3480 -0.0087  0.0336   0.0329   0.0647    0.1369   0.0000   447.0541      -1.33343       3.84066       5.73687      -1.34979     -0.472090       5.27924      -2.53792     -0.962505     0.0814494      0.539216     0.0407094      0.319588     0.0478153     0.0138738     0.0287029    0.00157600    0.00155636  -0.000735643   0.000492899   1.08487e-05   1.04673e-05       0.00000       0.00000       0.00000       0.00000       0.00000       0.00000       0.00000       0.00000       0.00000       0.00000       0.00000       0.00000       0.00000       0.00000       5.05553       5.30471       5.68614       5.75711       4.84944       4.38775       3.88415       2.25954       1.79664       1.30929      0.817042      0.476799      0.246504      0.125518     0.0514986     0.0286600     0.0110210    0.00428886    0.00111702   0.000264455   6.70668e-05   9.35663e-06       0.00000       0.00000       0.00000       0.00000       0.00000       0.00000       0.00000       0.00000       0.00000       0.00000       0.00000       0.00000       0.00000       0.00000
  11  13 2478.5392    1.6188  0.9215 11.3551  0.0015  0.0330   0.0497   0.0840    0.1652   0.0000   446.4214       4.20178       5.63993     -0.660194       3.80089       3.69356      -2.10142      -2.86201       2.40421       1.08508      0.462244     -0.238251      0.225578     -0.124484     0.0275890  -7.12932e-05   -0.00171380  -0.000868657    0.00120491   0.000534540  -6.19820e-05   2.05555e-06       0.00000       0.00000       0.00000       0.00000       0.00000       0.00000       0.00000       0.00000       0.00000       0.00000       0.00000       0.00000       0.00000       0.00000       4.40218       5.82834       5.93523       5.52014       5.10127       4.09403       3.13309       2.30820       1.59336       1.11389      0.638952      0.423664      0.213455      0.112022     0.0571225     0.0228513    0.00951894    0.00375194    0.00108893   0.000341618   7.42478e-05   1.14590e-05       0.00000       0.00000       0.00000       0.00000       0.00000       0.00000       0.00000       0.00000       0.00000       0.00000       0.00000       0.00000       0.00000       0.00000
  11  14 2616.8342    2.1714  0.7930 11.8657 -0.0052  0.0296   0.0682   0.0687    0.1607   0.0000   432.3396       2.82124       5.80957      -10.1285      -4.38723      -3.95886      -4.24802      0.126544       1.20992     -0.927226      0.447398      0.127858     -0.311722    -0.0165101     0.0516553   -0.00304039    -0.0102104    0.00561392   0.000401456   0.000391364  -3.52133e-06  -1.93435e-05       0.00000       0.00000       0.00000       0.00000       0.00000       0.00000       0.00000       0.00000       0.00000       0.00000       0.00000       0.00000       0.00000       0.00000       4.18399       5.13754       5.41870       4.85612       4.63034       3.72751       3.06527       2.09666       1.56278       1.06662      0.613175      0.366127      0.220155      0.104849     0.0481348     0.0208632    0.00943578    0.00335168    0.00101848   0.000287446   6.71451e-05   9.02211e-06       0.00000       0.00000       0.00000       0.00000       0.00000       0.00000       0.00000       0.00000       0.00000       0.00000       0.00000       0.00000       0.00000       0.00000
  11  15 2756.1052    2.7149  0.9639 12.2760 -0.0033  0.0346   0.0789   0.0787    0.1677   0.0000   441.4737       2.61186       14.3783      -3.95673       6.26842      -4.16772      -2.21978      0.377075     0.0216492      0.837870     -0.650322     -0.900277     0.0800861    -0.0279251    -0.0225235    0.00987654   -0.00146620    0.00126884    0.00140359   1.80597e-05   2.61767e-05  -6.44189e-06       0.00000       0.00000       0.00000       0.00000       0.00000       0.00000       0.00000       0.00000       0.00000       0.00000       0.00000       0.00000       0.00000       0.00000       4.65345       6.03964       5.86695       5.90994       5.28568       4.19778       3.56544       2.68337       1.64725       1.27795      0.703121      0.493462      0.216194      0.125226     0.0640395     0.0266974     0.0103331    0.00406620    0.00100580   0.000375331   7.91925e-05   1.28205e-05       0.00000       0.00000       0.00000       0.00000       0.00000       0.00000       0.00000       0.00000       0.00000       0.00000       0.00000       0.00000       0.00000       0.00000
  11  16 2895.3820    3.3986  0.8027 12.7672 -0.0054  0.0419   0.1108   0.0723    0.1618   0.0000   435.1722      -8.28031       16.0484       3.99088       6.14951      0.120819       1.32853      -3.00593      -2.27947     -0.736659     -0.448461     -0.876643      0.198503    -0.0715426     0.0208680    0.00289252   -0.00554119    0.00416572    0.00101890   0.000137764   1.61791e-05   9.03020e-06       0.00000       0.00000       0.00000       0.00000       0.00000       0.00000       0.00000       0.00000       0.00000       0.00000       0.00000       0.00000       0.00000       0.00000       5.91328       4.84249       8.26261       7.26424       4.21849       5.63058       4.39747       1.91111       2.16520       1.64777      0.702802      0.485483      0.370217      0.159904     0.0447636     0.0325759     0.0184467    0.00653573    0.00160112   0.000328632   5.82665e-05   8.90301e-06       0.00000       0.00000       0.00000       0.00000       0.00000       0.00000       0.00000       0.00000       0.00000       0.00000       0.00000       0.00000       0.00000       0.00000
  11  17 3034.5325    3.9548  0.8765 13.0606 -0.0054  0.0342   0.1200   0.0758    0.1689   0.0000   435.5908      -2.18645       13.8771      -2.21263       7.00313      -1.40486       1.64636      -4.56523     -0.631351      0.294948      0.303621      0.718740    -0.0609086     -0.255908    -0.0876197   -0.00495160   -0.00853650    0.00319506   -0.00124561   0.000216606  -5.05703e-05  -3.07875e-06       0.00000       0.00000       0.00000       0.00000       0.00000       0.00000       0.00000       0.00000       0.00000       0.00000       0.00000       0.00000       0.00000       0.00000       5.70330       7.50737       7.94451       7.22721       6.19675       4.89801       3.28506       2.65713       1.53063       1.09788      0.660119      0.377286      0.217165      0.115553     0.0496959     0.0250829    0.00907386    0.00320516    0.00110662   0.000349193   6.35864e-05   1.07287e-05       0.00000       0.00000       0.00000       0.00000       0.00000       0.00000       0.00000       0.00000       0.00000       0.00000       0.00000       0.00000       0.00000       0.00000
  11  18 3173.4762    3.8988  0.9675 13.2349 -0.0069  0.0335   0.1156   0.0813    0.1575   0.0000   427.3308     -0.253992       15.6460      0.376039     -0.735437      0.689153      -2.33623      -2.44124      0.992553    -0.0860290     -0.469258      0.228569     -0.261748    -0.0503174    -0.0238763    -0.0178496    0.00330827    0.00336850   -0.00192744  -0.000210018   0.000100898   5.73950e-06       0.00000       0.00000       0.00000       0.00000       0.00000       0.00000       0.00000       0.00000       0.00000       0.00000       0.00000       0.00000       0.00000       0.00000       4.86519       6.14134       5.96013       6.15203       5.54784       4.26925       3.16246       2.35394       1.70813       1.13028      0.710211      0.430990      0.250790      0.127053     0.0591336     0.0242171    0.00958483    0.00333251    0.00110599   0.000307387   7.21379e-05   1.14763e-05       0.00000       0.00000       0.00000       0.00000       0.00000       0.00000       0.00000       0.00000       0.00000       0.00000       0.00000       0.00000       0.00000       0.00000
  11  19 3312.3562    3.6153  1.3035 13.1133 -0.0004  0.0391   0.0949   0.0972    0.1591   0.0000   436.9385      0.364395       6.99493      -1.18926      -1.26318       6.12427      -1.85654      -3.84806      -1.60833      0.229448      0.762288       1.24988      0.275278     -0.209945     0.0747939    -0.0226765   -0.00172122   -0.00429090    0.00101326   0.000147230  -1.20224e-05  -1.41307e-06       0.00000       0.00000       0.00000       0.00000       0.00000       0.00000       0.00000       0.00000       0.00000       0.00000       0.00000       0.00000       0.00000       0.00000       5.71189       6.62140       6.90378       6.56444       5.51078       5.08288       4.24223       3.09254       2.20633       1.49129      0.829789      0.523581      0.282030      0.148087     0.0682840     0.0309474     0.0128979    0.00484989    0.00134510   0.000371335   7.79260e-05   1.22307e-05       0.00000       0.00000       0.00000       0.00000       0.00000       0.00000       0.00000       0.00000       0.00000       0.00000       0.00000       0.00000       0.00000       0.00000
  11  20 3451.6059    2.9851  2.0270 12.4975 -0.0001  0.0465   0.0631   0.1261    0.1096   0.0000   432.6828       5.37554       16.0982       12.8184       7.47363      0.130370      -10.8080     -0.102698       2.89366      0.412243      -1.25553     0.0754776      0.670987    -0.0892052     -0.143597     0.0871008     0.0261662   -0.00113063   0.000115692  -6.78244e-05   9.19084e-05   4.21406e-06       0.00000       0.00000       0.00000       0.00000       0.00000       0.00000       0.00000       0.00000       0.00000       0.00000       0.00000       0.00000       0.00000       0.00000       6.75795       8.32408       8.61742       7.93617       7.05984       6.20316       4.76892       3.56687       2.50375       1.64737       1.03226      0.590943      0.329856      0.162317     0.0797651     0.0343148     0.0145273    0.00515367    0.00172232   0.000462958   9.65699e-05   1.50633e-05       0.00000       0.00000       0.00000       0.00000       0.00000       0.00000       0.00000       0.00000       0.00000       0.00000       0.00000       0.00000       0.00000       0.00000
  11  21 3591.1808    2.4993  3.2497 11.6438 -0.0006  0.0605   0.0413   0.1564    0.0967   0.0000   445.7696     -0.731516       18.0209       16.2994       2.55760      -4.21725       2.59259      -1.93989       2.72038     -0.711722     -0.117989     -0.386809     0.0716003     -0.263141      0.111008     0.0336857    -0.0304940    0.00865768    0.00127318  -0.000602605   4.72897e-05  -6.96062e-06       0.00000       0.00000       0.00000       0.00000       0.00000       0.00000       0.00000       0.00000       0.00000       0.00000       0.00000       0.00000       0.00000       0.00000       8.65711       10.6877       11.1061       10.7662       9.34855       7.79370       6.01992       4.50269       3.18150       2.08824       1.29646      0.742193      0.444952      0.216288      0.106072     0.0445163     0.0192662    0.00647683    0.00219322   0.000585901   0.000129193   2.00724e-05       0.00000       0.00000       0.00000       0.00000       0.00000       0.00000       0.00000       0.00000       0.00000       0.00000       0.00000       0.00000       0.00000       0.00000
  11  22 3730.8370    2.0629  4.5352 11.3309 -0.0002  0.0743   0.0306   0.2054    0.0738   0.0000   445.4651      -1.26812       40.0071      -22.6646      -16.4630       16.0693       2.60850      -13.5170      -4.21070       6.04587    -0.0298067      0.464319     -0.301954     -0.177149     0.0538798     0.0137958   -0.00119712   -0.00425572    0.00316105   0.000215837  -0.000192167   9.50947e-06       0.00000       0.00000       0.00000       0.00000       0.00000       0.00000       0.00000       0.00000       0.00000       0.00000       0.00000       0.00000       0.00000       0.00000       10.6305       13.2962       13.6521       13.1561       11.5741       9.66391       7.43189       5.54684       3.96578       2.58124       1.62056      0.952233      0.536154      0.276578      0.128469     0.0572463     0.0228748    0.00835408    0.00272983   0.000726359   0.000161781   2.50415e-05       0.00000       0.00000       0.00000       0.00000       0.00000       0.00000       0.00000       0.00000       0.00000       0.00000       0.00000       0.00000       0.00000       0.00000
  11  23 3870.6688    1.7102  6.0683 10.8942 -0.0002  0.0937   0.0234   0.2461    0.0733   0.0000   422.0790      -19.9263       31.5453       7.96317     0.0920049       11.0723      -5.15226      -1.20542       3.08037      0.408521       2.32788       1.08265     -0.299649      0.437528     -0.164118    -0.0436098     0.0129527    0.00352813   -0.00185408   0.000139498   4.83192e-05  -6.98259e-06       0.00000       0.00000       0.00000       0.00000       0.00000       0.00000       0.00000       0.00000       0.00000       0.00000       0.00000       0.00000       0.00000       0.00000       13.7076       16.6300       16.7246       16.3260       14.8644       12.1298       9.62387       6.98999       5.02805       3.40595       2.08213       1.23654      0.698098      0.346040      0.162207     0.0698524     0.0289071     0.0103321    0.00325988   0.000900222   0.000205157   3.04896e-05       0.00000       0.00000       0.00000       0.00000       0.00000       0.00000       0.00000       0.00000       0.00000       0.00000       0.00000       0.00000       0.00000       0.00000
  11  24 4010.9865    1.4413  7.6911 10.5807 -0.0022  0.1085   0.0182   0.3018    0.0669   0.0000   453.7029       15.1258       8.10534      -30.2799      -8.94025       4.78351      -18.4612      -21.4362       8.14987      -2.40716     -0.848651      -1.99574    -0.0488937     -0.797607    -0.0452854    -0.0305200    0.00142842     0.0188721  -0.000556561   -0.00114520  -4.37476e-05  -1.32080e-05       0.00000       0.00000       0.00000       0.00000       0.00000       0.00000       0.00000       0.00000       0.00000       0.00000       0.00000       0.00000       0.00000       0.00000       15.5990       18.8698       19.6020       18.9399       17.0623       13.9454       11.2477       8.13136       5.91107       3.84413       2.50994       1.47368      0.787263      0.417699      0.196338     0.0887141     0.0341545     0.0127504    0.00404301    0.00106959   0.000247172   3.54444e-05       0.00000       0.00000       0.00000       0.00000       0.00000       0.00000       0.00000       0.00000       0.00000       0.00000       0.00000       0.00000       0.00000       0.00000
  11  26 4291.8441    0.9669 11.5358 10.3177 -0.0028  0.1712   0.0128   0.4759    0.0504   0.0000   457.4599      -16.5450       32.3572       13.6937       27.3105       8.29275      -23.4131      -17.3243       3.13122      -10.0843      -3.30585      -2.77008       2.49896     -0.696617      0.383592    0.00188544   -0.00697739   -0.00999103  -0.000506978    0.00230667   0.000577768   8.11785e-05       0.00000       0.00000       0.00000       0.00000       0.00000       0.00000       0.00000       0.00000       0.00000       0.00000       0.00000       0.00000       0.00000       0.00000       23.7007       29.9533       31.0578       29.8632       26.8545       22.0699       17.3059       13.2988       9.10918       6.23192       3.91910       2.32900       1.29720      0.673653      0.325813      0.144133     0.0576753     0.0206534    0.00663097    0.00187166   0.000397644   5.94254e-05       0.00000       0.00000       0.00000       0.00000       0.00000       0.00000       0.00000       0.00000       0.00000       0.00000       0.00000       0.00000       0.00000       0.00000
  11  28 4573.9867    0.6615 17.2724 10.1699 -0.0011  0.3030   0.0093   0.8093    0.0385   0.0000   417.1633       33.0612       91.5488       74.9497       21.8707       9.66030       53.4780      -12.4450       9.75995       9.18642      -17.8733      -2.02055      -1.22308       1.22956     -0.655358      0.158985    -0.0390993     0.0298188    0.00756414   -0.00267953   0.000270028  -1.49028e-05       0.00000       0.00000       0.00000       0.00000       0.00000       0.00000       0.00000       0.00000       0.00000       0.00000       0.00000       0.00000       0.00000       0.00000       39.6247       52.6430       52.8126       51.3321       46.2874       38.9227       31.9703       23.1173       17.2939       11.3023       7.30907       4.33849       2.41892       1.25964      0.609850      0.270255      0.109978     0.0403176     0.0128670    0.00336271   0.000772219   0.000112929       0.00000       0.00000       0.00000       0.00000       0.00000       0.00000       0.00000       0.00000       0.00000       0.00000       0.00000       0.00000       0.00000       0.00000
  12  10 2093.6078    0.7651  0.5297 10.2755 -0.0061  0.0283   0.0318   0.0563    0.0966   0.0000   434.8338    -0.0797675       8.61523       1.26620       3.74770      -1.05000      -1.22316      0.161380       2.15931     0.0378603      0.392107     0.0327159     -0.208475    -0.0466734    -0.0364060     0.0809785     0.0116498   -0.00308673   -0.00309227   -0.00155081  -6.83931e-05   0.000220802   2.08461e-05  -7.45898e-07       0.00000       0.00000       0.00000       0.00000       0.00000       0.00000       0.00000       0.00000       0.00000       0.00000       0.00000       0.00000       3.39335       4.05941       4.44086       4.06350       4.07335       3.16785       2.75610       2.12960       1.46771      0.974380      0.750094      0.462959      0.253041      0.135364     0.0726705     0.0403468     0.0167396    0.00704705    0.00243779   0.000862064   0.000282131   7.65370e-05   1.62622e-05   1.92552e-06       0.00000       0.00000       0.00000       0.00000       0.00000       0.00000       0.00000       0.00000       0.00000       0.00000       0.00000       0.00000
  12  11 2235.8000    1.0110  0.7377 10.5328 -0.0131  0.0286   0.0347   0.0728    0.1233   0.0000   439.9581      0.704020       9.81774       1.00642      0.595720      -6.14436       5.15015      -2.07977      -1.87229      0.419517      0.904369     -0.181229     -0.606754      0.174582     0.0870171    -0.0347506    0.00719136   -0.00309335  -0.000328483   0.000164509  -7.22317e-05   6.06349e-05   6.67216e-06  -1.96916e-07       0.00000       0.00000       0.00000       0.00000       0.00000       0.00000       0.00000       0.00000       0.00000       0.00000       0.00000       0.00000       3.83180       4.57694       4.52082       4.43361       4.04870       3.69736       2.90542       2.14804       1.68000       1.10036      0.760286      0.469183      0.276082      0.149447     0.0754479     0.0358614     0.0159470    0.00651519    0.00253141   0.000916004   0.000276223   6.42308e-05   1.38288e-05   2.15789e-06       0.00000       0.00000       0.00000       0.00000       0.00000       0.00000       0.00000       0.00000       0.00000       0.00000       0.00000       0.00000
  12  12 2376.3118    1.3944  0.8121 11.0764 -0.0073  0.0293   0.0436   0.0721    0.1509   0.0000   436.6836       4.03914       15.8432      -5.89591       1.40507      -1.20255      -5.75770       3.15373       1.20932     -0.837600     -0.484852      0.222672     0.0923802     -0.207589     -0.190715     0.0407510    0.00692727   -0.00297553   -0.00357398   0.000211578  -0.000388589   0.000107088   3.23978e-05  -4.54040e-06       0.00000       0.00000       0.00000       0.00000       0.00000       0.00000       0.00000       0.00000       0.00000       0.00000       0.00000       0.00000       4.03225       5.20231       5.64659       5.25648       4.71737       3.81213       3.04368       2.24539       1.54330       1.06193      0.717214      0.432287      0.257354      0.142009     0.0768951     0.0356423     0.0176191    0.00702231    0.00273198   0.000895242   0.000286513   7.43394e-05   1.52829e-05   2.18995e-06       0.00000       0.00000       0.00000       0.00000       0.00000       0.00000       0.00000       0.00000       0.00000       0.00000       0.00000       0.00000
  12  13 2515.4115    1.8064  0.8249 11.7421 -0.0114  0.0334   0.0597   0.0752    0.1592   0.0000   431.9074      -12.0748       10.8930       2.34461      -5.36481      -9.65516      -3.70634       3.51904     -0.126010     -0.404303      0.853493      0.262806     -0.329966     -0.289772    -0.0527131     0.0603475    -0.0144570    0.00195972    0.00172677   0.000461281   0.000156923   0.000153670  -8.04401e-06   6.58293e-08       0.00000       0.00000       0.00000       0.00000       0.00000       0.00000       0.00000       0.00000       0.00000       0.00000       0.00000       0.00000       4.69840       5.17420       5.66816       5.81665       4.92092       3.97759       3.44501       2.98755       1.83106       1.16413      0.944547      0.589146      0.283509      0.163703     0.0861880     0.0473925     0.0242791    0.00889430    0.00279672    0.00100935   0.000305220   7.90815e-05   1.48227e-05   2.28720e-06       0.00000       0.00000       0.00000       0.00000       0.00000       0.00000       0.00000       0.00000       0.00000       0.00000       0.00000       0.00000
  12  14 2654.5875    2.2399  0.8090 12.2830 -0.0098  0.0309   0.0693   0.0704    0.1395   0.0000   435.7634       5.51717       16.2015      -6.55283      -4.81248       4.70038      -3.42872      0.863403      0.623862     0.0296827    -0.0199633      0.707066     -0.413852     -0.295079    -0.0796341     0.0714246   -0.00826404   -0.00523128   -0.00501571    0.00145825  -0.000106867  -7.27086e-05  -1.75808e-05   1.73994e-06       0.00000       0.00000       0.00000       0.00000       0.00000       0.00000       0.00000       0.00000       0.00000       0.00000       0.00000       0.00000       4.59367       5.34778       5.11946       4.72846       4.08805       3.92018       3.58847       2.99994       2.12280       1.38752      0.852088      0.504623      0.281922      0.143473     0.0796915     0.0411272     0.0176947    0.00718059    0.00277715   0.000886951   0.000268619   6.83889e-05   1.37143e-05   2.18140e-06       0.00000       0.00000       0.00000       0.00000       0.00000       0.00000       0.00000       0.00000       0.00000       0.00000       0.00000       0.00000
  12  15 2794.4973    2.9928  0.6935 12.6834 -0.0057  0.0395   0.0983   0.0623    0.1404   0.0000   441.3221      -3.33390       21.0373       5.26245      -1.60791       4.98081     -0.834590      -1.88941      0.291811      -1.37235      -1.12119      0.150044      0.233856      0.168109     -0.102892     0.0116860    -0.0162196    0.00986895   -0.00299095   0.000744052  -4.55945e-05   5.51867e-05   4.30366e-06   1.27008e-06       0.00000       0.00000       0.00000       0.00000       0.00000       0.00000       0.00000       0.00000       0.00000       0.00000       0.00000       0.00000       3.88201       6.71318       4.04636       7.11810       4.26654       5.19539       2.59092       3.35338       1.64237       1.73857      0.676410      0.714574      0.269642      0.244508     0.0850297     0.0637984     0.0169169     0.0116194    0.00227350    0.00155945   0.000212168   0.000128230   1.23157e-05   5.30591e-06       0.00000       0.00000       0.00000       0.00000       0.00000       0.00000       0.00000       0.00000       0.00000       0.00000       0.00000       0.00000
  12  16 2934.3333    3.5263  0.7643 12.9286 -0.0129  0.0267   0.1105   0.0642    0.1408   0.0000   436.1365      -2.44163       9.81412     -0.719731       5.46050     -0.132007      -3.64815     -0.983189      -4.19099      -2.45949     -0.433016      0.251073      0.113789      0.222639    -0.0272487     0.0482036    -0.0130276    0.00371568  -1.10584e-05   0.000527992   0.000223952  -5.07842e-05  -2.02087e-05  -2.12890e-06       0.00000       0.00000       0.00000       0.00000       0.00000       0.00000       0.00000       0.00000       0.00000       0.00000       0.00000       0.00000       3.84828       4.58830       4.75477       4.86386       4.28904       3.48424       2.59900       2.06374       1.61078       1.00817      0.651953      0.408230      0.243007      0.145303     0.0739165     0.0365586     0.0156794    0.00620760    0.00216584   0.000807449   0.000245858   5.85565e-05   1.25957e-05   1.92657e-06       0.00000       0.00000       0.00000       0.00000       0.00000       0.00000       0.00000       0.00000       0.00000       0.00000       0.00000       0.00000
  12  17 3073.7761    4.0387  0.8449 13.2420 -0.0047  0.0316   0.1153   0.0640    0.1517   0.0000   436.2931       8.28562       8.88712      -6.52752      -8.85106      -5.01003       1.81716      -3.48612    0.00652395     -0.448682     -0.200466     -0.800218     0.0516566   -0.00777690    -0.0966957    -0.0183935   -0.00494782  -0.000346073  -0.000752708  -0.000415208  -0.000239787  -9.25264e-06   4.17046e-06   2.08796e-06       0.00000       0.00000       0.00000       0.00000       0.00000       0.00000       0.00000       0.00000       0.00000       0.00000       0.00000       0.00000       4.41746       4.97601       4.82320       5.01968       4.94901       4.36970       3.20332       2.27939       1.60341       1.28751      0.919586      0.596757      0.342125      0.176496     0.0878471     0.0401110     0.0181206    0.00735786    0.00289401   0.000934518   0.000294105   7.82115e-05   1.54212e-05   2.38967e-06       0.00000       0.00000       0.00000       0.00000       0.00000       0.00000       0.00000       0.00000       0.00000       0.00000       0.00000       0.00000
  12  18 3213.1905    3.7501  1.0343 13.3819 -0.0002  0.0349   0.1050   0.0829    0.1479   0.0000   437.0572     -0.974115       3.67871     0.0920119       18.6418      -1.03052      -8.56909       1.88067      0.577385     -0.202464      -1.23176      0.483287      0.139614      0.216753    -0.0425830    -0.0516414    -0.0103797    0.00520232    0.00275215   0.000562688  -0.000380803   5.88171e-05   2.36814e-05   5.76221e-07       0.00000       0.00000       0.00000       0.00000       0.00000       0.00000       0.00000       0.00000       0.00000       0.00000       0.00000       0.00000       4.52659       5.96920       6.02969       5.89226       5.33592       4.29336       3.63937       2.68130       2.04787       1.26513      0.891246      0.517637      0.304730      0.177885     0.0905040     0.0438933     0.0208292    0.00836016    0.00308486    0.00112506   0.000351855   8.50837e-05   2.07062e-05   2.93802e-06       0.00000       0.00000       0.00000       0.00000       0.00000       0.00000       0.00000       0.00000       0.00000       0.00000       0.00000       0.00000
  12  19 3352.6106    3.3422  1.4767 12.9528 -0.0086  0.0443   0.0806   0.1000    0.1307   0.0000   438.4417      0.137804       10.7810       2.98670      -5.39978      -4.61114      -5.86033      -2.53080      -1.31625     -0.566025     -0.593738     -0.495196     -0.205723      0.450460     -0.110227     0.0327812    -0.0190496   -0.00424743   0.000647700   0.000112175   0.000192231  -0.000122230  -2.66382e-05   2.94132e-06       0.00000       0.00000       0.00000       0.00000       0.00000       0.00000       0.00000       0.00000       0.00000       0.00000       0.00000       0.00000       6.00327       7.18839       6.59240       6.99565       6.84683       6.21833       4.24099       3.30975       2.23372       1.75464       1.29377      0.825477      0.481666      0.247008      0.122414     0.0570331     0.0249588     0.0100909    0.00379135    0.00130081   0.000435294   0.000115493   2.15953e-05   3.77867e-06       0.00000       0.00000       0.00000       0.00000       0.00000       0.00000       0.00000       0.00000       0.00000       0.00000       0.00000       0.00000
  12  20 3492.2890    2.9345  2.3722 11.9559  0.0006  0.0491   0.0528   0.1215    0.1090   0.0000   438.2429       11.6585       11.3213       2.24533       12.0432       10.7829     -0.422035       3.53458       6.12036       2.01789      0.345974    0.00722803     -0.964280      0.110483      0.156617    -0.0293950     0.0305265   -0.00998098   -0.00286043   0.000705524  -0.000463144  -2.15952e-05   1.99664e-05  -4.00765e-06       0.00000       0.00000       0.00000       0.00000       0.00000       0.00000       0.00000       0.00000       0.00000       0.00000       0.00000       0.00000       6.95187       8.31422       8.50208       8.44025       7.55365       6.39328       5.33769       3.84818       2.98650       2.05555       1.28824      0.760789      0.487632      0.264600      0.136800     0.0619202     0.0280699     0.0120026    0.00478260    0.00151934   0.000461786   0.000114863   2.65275e-05   3.70851e-06       0.00000       0.00000       0.00000       0.00000       0.00000       0.00000       0.00000       0.00000       0.00000       0.00000       0.00000       0.00000
  12  21 3632.4739    2.3700  3.4053 11.7291 -0.0008  0.0602   0.0384   0.1653    0.0800   0.0000   436.2817      -4.02856       23.8691      -6.03446       10.9761       15.3137      -16.0877    0.00145761       6.51391     -0.738404     -0.917028      0.823992      0.321794     -0.115950     -0.157833     0.0805354     0.0416316     0.0110576   -0.00243189    0.00162735   0.000780000  -0.000168334  -3.75332e-05  -2.99441e-06       0.00000       0.00000       0.00000       0.00000       0.00000       0.00000       0.00000       0.00000       0.00000       0.00000       0.00000       0.00000       8.13977       10.3442       10.6815       10.0570       9.54691       7.77139       6.21789       4.66630       3.43782       2.34045       1.55238      0.950757      0.574116      0.305898      0.161554     0.0771224     0.0340291     0.0140722    0.00551976    0.00186685   0.000601807   0.000158384   3.42918e-05   4.68855e-06       0.00000       0.00000       0.00000       0.00000       0.00000       0.00000       0.00000       0.00000       0.00000       0.00000       0.00000       0.00000
  12  22 3772.3958    1.9759  5.2412 11.0369 -0.0034  0.0775   0.0256   0.2012    0.0719   0.0000   438.5488      -11.9630       21.8733       17.8532      -5.05197      -13.3453       1.68229       2.19741     -0.854631      -1.46369       2.52136    -0.0350229    -0.0998822      0.316337      0.245587     0.0395336    -0.0537245    0.00140563    0.00319839    0.00172063  -1.11295e-05   0.000231663  -4.81737e-05  -1.61564e-06       0.00000       0.00000       0.00000       0.00000       0.00000       0.00000       0.00000       0.00000       0.00000       0.00000       0.00000       0.00000       10.4734       13.0734       13.4685       12.8558       11.8000       9.92567       8.18514       6.40331       4.54229       3.15281       2.06035       1.25792      0.734366      0.402065      0.208616      0.101933     0.0459733     0.0192475    0.00726615    0.00248451   0.000778605   0.000210180   4.35875e-05   6.15600e-06       0.00000       0.00000       0.00000       0.00000       0.00000       0.00000       0.00000       0.00000       0.00000       0.00000       0.00000       0.00000
  12  23 3912.7902    1.6196  6.8518 10.7970 -0.0042  0.0985   0.0206   0.2504    0.0650   0.0000   426.5651       8.78255       19.2596      -19.6989      -5.96212       1.27033      -12.2819       5.63623       1.49188       5.09140      -1.11630     -0.693186      -1.20559      0.558491      0.271449     0.0648805      0.106925    0.00284284    0.00592164    0.00357972  -0.000712225   0.000736756  -4.64046e-05  -9.88035e-06       0.00000       0.00000       0.00000       0.00000       0.00000       0.00000       0.00000       0.00000       0.00000       0.00000       0.00000       0.00000       12.9949       16.0460       16.4114       16.2719       14.7872       12.6362       10.2382       7.64631       5.82537       3.94176       2.60554       1.65375      0.963639      0.532685      0.281790      0.133226     0.0616177     0.0245251    0.00969912    0.00336877    0.00100751   0.000255841   5.61346e-05   8.04954e-06       0.00000       0.00000       0.00000       0.00000       0.00000       0.00000       0.00000       0.00000       0.00000       0.00000       0.00000       0.00000
  12  24 4053.3347    1.3581  8.2933 10.5802 -0.0027  0.1115   0.0165   0.3144    0.0581   0.0000   405.9269       1.73927       27.3939      -37.8325       6.75487      -7.62199       27.8759       5.08814      0.548152     -0.664525      -1.35497      -2.55933      0.865406     -0.214806      0.399584      0.141838     0.0242772     0.0528707   -0.00134925   -0.00154375   -0.00101901   0.000329415  -2.70867e-05  -2.29785e-07       0.00000       0.00000       0.00000       0.00000       0.00000       0.00000       0.00000       0.00000       0.00000       0.00000       0.00000       0.00000       14.4449       18.1592       18.7538       18.5054       16.9657       14.0488       11.5011       8.80188       6.62945       4.46553       2.91170       1.84493       1.07964      0.613491      0.321909      0.155536     0.0704073     0.0287279     0.0110162    0.00388000    0.00116991   0.000306640   6.61943e-05   9.24550e-06       0.00000       0.00000       0.00000       0.00000       0.00000       0.00000       0.00000       0.00000       0.00000       0.00000       0.00000       0.00000
  12  25 4193.9278    1.1336 10.6843 10.3099 -0.0039  0.1390   0.0133   0.4007    0.0542   0.0000   434.1002      -13.8505       20.5830      -1.11540       30.2531      -4.20048       8.11168      -6.02307      -2.82849       12.8526      -9.42517      -3.64487       3.11913      0.671846     -0.833161     -0.178664    -0.0342613    -0.0288168  -0.000213165    0.00966424    0.00341126   0.000116819   2.05104e-05   1.56391e-05       0.00000       0.00000       0.00000       0.00000       0.00000       0.00000       0.00000       0.00000       0.00000       0.00000       0.00000       0.00000       18.2263       22.4042       23.5730       23.0113       20.7850       17.9475       14.3755       11.1082       8.13112       5.66087       3.71161       2.36862       1.37589      0.766156      0.404321      0.198129     0.0892802     0.0368985     0.0142270    0.00495401    0.00148039   0.000384854   7.86865e-05   1.13540e-05       0.00000       0.00000       0.00000       0.00000       0.00000       0.00000       0.00000       0.00000       0.00000       0.00000       0.00000       0.00000
  12  26 4335.2507    0.9435 13.2366 10.2859 -0.0045  0.1904   0.0119   0.5134    0.0469   0.0000   465.7625      -33.6611       15.9164      -50.2911       63.6215       12.6121       3.18826      -12.8356      -8.69036      -2.64878       3.59214      -3.39642      -2.25131      0.337723     -0.174701    -0.0442982      0.129644     0.0140662    0.00138453    0.00276383    0.00387492   0.000258742  -0.000209280  -4.10629e-05       0.00000       0.00000       0.00000       0.00000       0.00000       0.00000       0.00000       0.00000       0.00000       0.00000       0.00000       0.00000       23.5770       30.6161       31.1800       30.2491       28.3518       24.1307       19.9148       15.1103       11.1825       7.94015       5.18301       3.32445       1.94831       1.07097      0.569097      0.270622      0.126186     0.0513941     0.0205705    0.00703555    0.00212187   0.000565998   0.000118314   1.65838e-05       0.00000       0.00000       0.00000       0.00000       0.00000       0.00000       0.00000       0.00000       0.00000       0.00000       0.00000       0.00000
  13  10 2128.4548    0.7936  0.5909 10.3172 -0.0024  0.0315   0.0284   0.0586    0.0915   0.0000   439.2124      -3.04372       13.2697     -0.500555       4.32625      -1.26998      -4.34179      -2.10794    -0.0878488      0.157838      0.457265      0.216287      0.117364     0.0523256    -0.0983763    -0.0534265     0.0190615   -0.00578607    0.00254193    0.00218523  -0.000301700  -0.000113702   7.94753e-05  -1.43607e-05   7.25743e-07  -5.18895e-07       0.00000       0.00000       0.00000       0.00000       0.00000       0.00000       0.00000       0.00000       0.00000       0.00000       2.84014       4.39924       4.11470       4.38183       4.17305       3.05502       3.23745       1.85648       1.94985      0.981912      0.948913      0.457293      0.358379      0.205015      0.108746     0.0682060     0.0257007     0.0161580    0.00514993    0.00281695   0.000802695   0.000292803   0.000100829   1.66164e-05   5.95514e-06   7.36024e-07       0.00000       0.00000       0.00000       0.00000       0.00000       0.00000       0.00000       0.00000       0.00000       0.00000
  13  11 2271.1404    1.1144  0.7682 10.5733 -0.0145  0.0255   0.0353   0.0690    0.1240   0.0000   436.6350      0.550708       11.8478       1.07563      -2.46443     -0.508659      -6.13424      0.859551      -1.37244     -0.318743     -0.309651      0.599854      0.496348    -0.0589017     0.0933262    -0.0165190    -0.0277362    0.00586777   -0.00217105   0.000987983   -0.00140139  -0.000252593  -2.54672e-05  -1.05581e-05   3.23368e-06   3.04374e-07       0.00000       0.00000       0.00000       0.00000       0.00000       0.00000       0.00000       0.00000       0.00000       0.00000       3.27804       3.99059       4.16897       4.10998       3.79915       3.27743       2.69713       1.97851       1.59786       1.11788      0.747991      0.477358      0.302847      0.182544      0.100959     0.0526266     0.0239535     0.0116105    0.00452975    0.00196909   0.000715415   0.000232803   6.63190e-05   1.56457e-05   3.44076e-06   4.55080e-07       0.00000       0.00000       0.00000       0.00000       0.00000       0.00000       0.00000       0.00000       0.00000       0.00000
  13  12 2411.7661    1.4766  0.8649 11.3076 -0.0176  0.0305   0.0452   0.0736    0.1354   0.0000   441.9852      -8.79572       11.9527      -5.02863       1.45243      0.117426     -0.992114       5.28495      -1.24683      0.625932      -1.62653       1.09617      -1.43271    -0.0127343    -0.0482635    -0.0296996   -0.00391742    0.00625534   -0.00398226   -0.00308364   0.000232622  -0.000209290  -2.46470e-05   2.47200e-05  -1.20139e-06   8.10825e-07       0.00000       0.00000       0.00000       0.00000       0.00000       0.00000       0.00000       0.00000       0.00000       0.00000       3.54553       4.64321       4.64617       4.68467       4.00233       3.72183       3.11213       2.42929       1.86493       1.34898      0.916489      0.528783      0.382160      0.196514      0.117921     0.0583642     0.0300162     0.0126174    0.00598498    0.00241704   0.000935943   0.000265815   8.63922e-05   1.97175e-05   4.29333e-06   6.52264e-07       0.00000       0.00000       0.00000       0.00000       0.00000       0.00000       0.00000       0.00000       0.00000       0.00000
  13  13 2551.6356    1.8650  0.8654 11.7792 -0.0052  0.0340   0.0554   0.0726    0.1445   0.0000   443.2475      -3.64369       9.72916       3.14415      0.878208       4.20688      0.188363      -5.06003       1.18373     -0.989556       1.07315      -1.09585      0.141919      0.158825    -0.0249820     0.0306484    0.00993951   -0.00397384    0.00630830    0.00456461   0.000917948  -0.000503289  -7.95890e-05   2.56472e-05  -2.48819e-06  -2.30027e-07       0.00000       0.00000       0.00000       0.00000       0.00000       0.00000       0.00000       0.00000       0.00000       0.00000       3.83770       5.52676       5.14715       5.84475       4.84803       4.33669       3.23450       2.64268       1.83916       1.30370      0.948341      0.596479      0.393216      0.205211      0.137424     0.0586278     0.0347297     0.0142449    0.00719737    0.00221727    0.00101783   0.000272180   9.63820e-05   2.23308e-05   4.76547e-06   8.53940e-07       0.00000       0.00000       0.00000       0.00000       0.00000       0.00000       0.00000       0.00000       0.00000       0.00000
  13  14 2691.6263    2.3138  1.1340 11.8663 -0.0073  0.0352   0.0612   0.0875    0.2072   0.0000   438.2795     -0.744844       11.8911      -4.47288       1.63058      -3.52409     -0.433532       1.88524       1.29750      0.841763       1.07372     -0.718310     -0.565581      0.515302      0.256033     0.0731950    -0.0164896   -0.00871900   8.42858e-05  -0.000486814   0.000991489  -0.000242909  -0.000140251  -2.57061e-05   1.87239e-06   9.37788e-07       0.00000       0.00000       0.00000       0.00000       0.00000       0.00000       0.00000       0.00000       0.00000       0.00000       3.79752       5.37491       4.99001       5.48938       4.47138       4.44180       3.39458       2.61399       2.09954       1.44637       1.04056      0.631352      0.436784      0.234261      0.136998     0.0692706     0.0361888     0.0143615    0.00704810    0.00267873    0.00109849   0.000334946   0.000107684   2.27151e-05   5.04464e-06   8.90209e-07       0.00000       0.00000       0.00000       0.00000       0.00000       0.00000       0.00000       0.00000       0.00000       0.00000
  13  15 2832.1479    3.1368  0.7805 12.5372 -0.0158  0.0318   0.0914   0.0588    0.1853   0.0000   437.5555      -2.18098       5.35386      -6.71620       7.17978      -1.25967     -0.469191       1.07023       1.67642      -1.40004      0.734515    -0.0301442     0.0592909     -0.196891     -0.118694     0.0702565     0.0383962    0.00702460    0.00232769   -0.00186816  -0.000862662   0.000473993   0.000168787  -3.93592e-05  -4.85443e-06   4.12264e-07       0.00000       0.00000       0.00000       0.00000       0.00000       0.00000       0.00000       0.00000       0.00000       0.00000       4.55589       5.18148       5.11062       4.67021       4.52054       3.93018       3.49794       3.01529       2.38929       1.70560       1.03653      0.570740      0.367731      0.221111      0.127274     0.0662813     0.0301568     0.0128649    0.00538140    0.00221463   0.000767706   0.000232584   7.39356e-05   1.85668e-05   3.55850e-06   4.47163e-07       0.00000       0.00000       0.00000       0.00000       0.00000       0.00000       0.00000       0.00000       0.00000       0.00000
  13  16 2972.5939    3.7164  0.7605 13.1214  0.0031  0.0303   0.1128   0.0630    0.1345   0.0000   444.1497       9.84856       6.16619       2.84463       4.57236      -3.71701     -0.693534      -2.08901     -0.668178      0.782228      -1.85634      -1.48059     -0.244335      0.141009     0.0551738     0.0255720    -0.0730378   -0.00505746    0.00757185    0.00222412   -0.00108224   0.000123667  -1.36994e-05   1.48660e-05   6.59947e-06   1.37971e-06       0.00000       0.00000       0.00000       0.00000       0.00000       0.00000       0.00000       0.00000       0.00000       0.00000       3.61208       4.53724       5.09877       4.73636       4.50973       3.52216       3.34145       2.30440       1.79406       1.28610      0.867696      0.658801      0.289157      0.231254      0.115375     0.0551473     0.0308256     0.0134269    0.00705962    0.00227784   0.000889796   0.000336748   7.10112e-05   2.27302e-05   4.88421e-06   5.58517e-07       0.00000       0.00000       0.00000       0.00000       0.00000       0.00000       0.00000       0.00000       0.00000       0.00000
  13  17 3112.4317    3.9950  0.9232 13.4495 -0.0075  0.0300   0.1150   0.0791    0.1354   0.0000   446.3274      -2.81691       11.6912      -5.23595       8.30573      -8.70332      0.773719       3.84737     -0.159617    0.00685874      -1.68853    -0.0771333     -0.107708      0.107401     -0.160311    -0.0122515     0.0491452    0.00839860    0.00315640   -0.00151208  -0.000555744   0.000516160  -0.000132905  -1.24545e-05   1.84263e-06   3.14471e-07       0.00000       0.00000       0.00000       0.00000       0.00000       0.00000       0.00000       0.00000       0.00000       0.00000       4.18484       4.93649       4.80183       4.67431       4.55207       4.26951       3.32576       2.44443       1.77277       1.27969      0.999634      0.644656      0.403950      0.222008      0.115386     0.0574392     0.0280749     0.0123269    0.00535735    0.00207575   0.000743867   0.000244804   7.81305e-05   1.67045e-05   3.45735e-06   5.03421e-07       0.00000       0.00000       0.00000       0.00000       0.00000       0.00000       0.00000       0.00000       0.00000       0.00000
  13  18 3252.3052    3.7685  1.2584 13.0838 -0.0046  0.0369   0.0924   0.0882    0.1533   0.0000   440.7580       7.08418       2.31308       2.73273       1.37383      -3.10878      -3.46040      -2.04723      -3.62564      -1.31707       1.40561      0.227241     0.0557119     -0.210662    -0.0927839     0.0213089    0.00875888    -0.0120992     0.0106048   -0.00191891  -0.000421607  -0.000268063  -3.09763e-05   1.05154e-05   3.40460e-06  -1.41157e-06       0.00000       0.00000       0.00000       0.00000       0.00000       0.00000       0.00000       0.00000       0.00000       0.00000       4.34497       5.56157       6.07531       5.75941       5.56327       4.48011       3.71514       2.87367       2.12159       1.47801       1.03808      0.720623      0.429535      0.249632      0.140811     0.0726359     0.0376632     0.0174997    0.00748337    0.00282519    0.00107506   0.000357129   0.000103625   2.71049e-05   5.43984e-06   6.93484e-07       0.00000       0.00000       0.00000       0.00000       0.00000       0.00000       0.00000       0.00000       0.00000       0.00000
  13  19 3392.3651    3.1617  1.6830 12.9053 -0.0017  0.0424   0.0691   0.1068    0.1005   0.0000   440.1511      -9.50479      -1.63834      -4.24784      -4.42983      -7.97334       2.42339      -4.89080      -2.60811      -1.43012       1.15940      -1.56508     -0.464514      0.132721      0.138475     0.0158167     -0.116861    -0.0236864    -0.0185878   -0.00150621    0.00193065  -0.000342298  -0.000288259  -9.42805e-06   3.53313e-06  -1.30591e-07       0.00000       0.00000       0.00000       0.00000       0.00000       0.00000       0.00000       0.00000       0.00000       0.00000       4.91069       6.46117       6.31349       6.46580       5.75557       5.43858       4.16212       3.53073       2.57747       1.83339       1.31364      0.816054      0.523892      0.294288      0.169520     0.0828203     0.0443664     0.0184007    0.00887933    0.00318291    0.00126767   0.000398838   0.000131095   3.03291e-05   5.87567e-06   9.61208e-07       0.00000       0.00000       0.00000       0.00000       0.00000       0.00000       0.00000       0.00000       0.00000       0.00000
  13  20 3532.4607    2.7627  2.4229 12.1532 -0.0036  0.0488   0.0498   0.1261    0.0918   0.0000   428.1199      -4.82106       20.6809       7.15093      -18.5671      -1.38577      -5.87464      -1.05572      -1.64634      -6.03258      -3.45606     -0.341773      0.300593     -0.666469      0.317875      0.136675     0.0247771    0.00232464    0.00328919   -0.00315269  -0.000726225   0.000209088   1.24325e-05  -2.19025e-05  -1.06488e-05  -2.00423e-07       0.00000       0.00000       0.00000       0.00000       0.00000       0.00000       0.00000       0.00000       0.00000       0.00000       5.79854       7.39992       7.52450       7.78096       6.93673       6.00671       4.98306       4.00613       2.99985       2.08100       1.49792      0.915712      0.587772      0.336854      0.186720     0.0997124     0.0498044     0.0228692    0.00989551    0.00391153    0.00137502   0.000454057   0.000143147   3.34191e-05   7.11520e-06   1.03603e-06       0.00000       0.00000       0.00000       0.00000       0.00000       0.00000       0.00000       0.00000       0.00000       0.00000
  13  21 3672.9751    2.2722  4.0028 11.3195 -0.0029  0.0648   0.0315   0.1615    0.0752   0.0000   454.7576       6.34606       26.1606      -4.72564      -2.34914      -5.84999       4.76863       4.94134      -5.89880      -4.53608     -0.566977    -0.0419990      0.752392      0.479774     -0.393557     0.0603743  -0.000303528     0.0340595   -0.00701994     0.0105136    0.00307975  -0.000332037  -0.000267229   8.91577e-05   2.50165e-07  -1.90452e-06       0.00000       0.00000       0.00000       0.00000       0.00000       0.00000       0.00000       0.00000       0.00000       0.00000       7.85456       10.2373       10.0621       10.1099       9.28334       8.21201       6.69346       5.26973       4.12881       2.87176       1.94087       1.24229      0.764674      0.450302      0.257701      0.127409     0.0655911     0.0278668     0.0128353    0.00468906    0.00186930   0.000609123   0.000181766   4.47375e-05   9.49059e-06   1.38846e-06       0.00000       0.00000       0.00000       0.00000       0.00000       0.00000       0.00000       0.00000       0.00000       0.00000
  13  22 3813.5717    1.8137  5.5373 11.0361 -0.0028  0.0796   0.0230   0.2100    0.0642   0.0000   427.9264      -15.8395       10.1522       11.8187      -11.7056       3.61947      -8.41278      -6.86959       11.5207      -6.24603      -1.27127      -1.37039     -0.787206     -0.221760      0.191015    -0.0574238    0.00128577    -0.0691397    -0.0150068    0.00118322    0.00362241  -0.000456415   5.61905e-05  -2.23454e-05  -1.66673e-07  -1.20612e-06       0.00000       0.00000       0.00000       0.00000       0.00000       0.00000       0.00000       0.00000       0.00000       0.00000       9.72339       12.4286       12.9075       12.7655       11.3691       10.1544       8.40570       6.47715       4.95725       3.49322       2.40095       1.53764      0.957810      0.559989      0.301056      0.165118     0.0780415     0.0375520     0.0155838    0.00667749    0.00233757   0.000792772   0.000227680   5.50292e-05   1.15992e-05   1.65068e-06       0.00000       0.00000       0.00000       0.00000       0.00000       0.00000       0.00000       0.00000       0.00000       0.00000
  13  23 3954.2936    1.5264  7.4506 10.7736 -0.0027  0.0993   0.0180   0.2650    0.0560   0.0000   427.2567      -2.60576       18.5532      -2.76680      -2.57678      -9.58682       8.58725      -14.4929      -2.43837      -2.15419       4.96601      -2.80372     -0.344771     -0.211375       1.17768     0.0860991    -0.0309639     0.0198539     0.0394602   0.000254287   -0.00226855   8.64044e-05   7.39850e-05  -0.000108092  -1.96023e-05  -1.49125e-06       0.00000       0.00000       0.00000       0.00000       0.00000       0.00000       0.00000       0.00000       0.00000       0.00000       12.2589       15.0982       15.8035       15.4799       14.4715       12.7034       10.4688       8.04349       6.09416       4.37772       3.07351       1.97257       1.26933      0.714309      0.396261      0.208445      0.103051     0.0459415     0.0202882    0.00819261    0.00301156   0.000966216   0.000292328   6.98343e-05   1.43506e-05   1.93869e-06       0.00000       0.00000       0.00000       0.00000       0.00000       0.00000       0.00000       0.00000       0.00000       0.00000
  13  25 4236.2754    1.0760 11.4156 10.3215 -0.0036  0.1468   0.0124   0.4097    0.0487   0.0000   435.0185      -5.67191       25.9826       48.4914      -8.94020       6.37459      -1.51492      -2.29508       3.06224       5.15281       7.97942      -4.75947       1.77693     0.0434545     -0.896021     -0.186899     -0.751655     0.0722071     0.0412365    -0.0183008   -0.00414576   -0.00266202   0.000377776   0.000112980  -3.06318e-05  -4.64346e-06       0.00000       0.00000       0.00000       0.00000       0.00000       0.00000       0.00000       0.00000       0.00000       0.00000       17.5890       22.2202       23.0499       23.4449       21.0829       18.6715       15.3473       12.0551       9.04375       6.57913       4.54089       2.93406       1.84712       1.08667      0.600818      0.321180      0.155338     0.0740066     0.0310587     0.0129198    0.00459411    0.00151289   0.000440446   0.000108613   2.16208e-05   3.08883e-06       0.00000       0.00000       0.00000       0.00000       0.00000       0.00000       0.00000       0.00000       0.00000       0.00000
  14  10 2162.5401    0.8757  0.6813 10.3677 -0.0040  0.0312   0.0258   0.0554    0.0930   0.0000   435.3358      -1.86878       8.40932       6.64280      -6.04669       1.97212       2.70558      0.709757      -1.92036     -0.581542     -0.561381     -0.309385      0.656671      0.501382    -0.0896588     0.0831616     0.0496950   -0.00737714  -8.71535e-05    0.00436649   -0.00100115  -0.000622919   0.000183750   2.67389e-05   6.36217e-06   9.35040e-06   6.02175e-08   5.91572e-08       0.00000       0.00000       0.00000       0.00000       0.00000       0.00000       0.00000       0.00000       2.83360       4.74005       3.93537       4.95434       3.66022       3.85363       2.72334       2.62621       1.74693       1.43220      0.860920      0.678892      0.401759      0.261492      0.136965     0.0839146     0.0442097     0.0232852     0.0110074    0.00470703    0.00195596   0.000766483   0.000258133   8.78086e-05   2.23811e-05   6.51670e-06   1.06259e-06   2.27904e-07       0.00000       0.00000       0.00000       0.00000       0.00000       0.00000       0.00000       0.00000
  14  12 2446.6069    1.5510  0.8414 11.5436 -0.0064  0.0276   0.0444   0.0661    0.1152   0.0000   440.8546      -8.39863       14.5875      -1.90618       7.85408       3.32121      -1.55194       1.19277       3.58540       3.31677       1.66694     -0.346600      0.106578      0.107972      0.236172     0.0208063     0.0892971     0.0267738   -0.00370178   -0.00956182   0.000916424   0.000813646  -0.000309005  -0.000128279  -8.79167e-07   6.43731e-06   3.73700e-08   9.22855e-08       0.00000       0.00000       0.00000       0.00000       0.00000       0.00000       0.00000       0.00000       3.19442       3.94693       4.22785       3.98434       3.78978       3.30741       2.84470       2.38493       1.88068       1.32437      0.963787      0.630712      0.382622      0.247414      0.141968     0.0748054     0.0437087     0.0211150    0.00932200    0.00466474    0.00181040   0.000637354   0.000240003   7.99726e-05   2.17088e-05   5.06766e-06   9.69337e-07   1.22019e-07       0.00000       0.00000       0.00000       0.00000       0.00000       0.00000       0.00000       0.00000
  14  13 2587.2685    2.0379  0.9034 11.9864 -0.0048  0.0371   0.0556   0.0664    0.1255   0.0000   431.7378      -1.97542       17.1181       1.19709       3.35341      -1.36032      0.835027      0.275262      -4.32608      0.336195     -0.368007    -0.0565111      0.148700     0.0174674     0.0184055     -0.111777    -0.0327689    -0.0393835   -0.00433847    0.00448696   -0.00123877  -9.35242e-05  -0.000241786   3.58637e-05  -2.15647e-05  -5.20520e-06   1.95852e-06  -1.66007e-07       0.00000       0.00000       0.00000       0.00000       0.00000       0.00000       0.00000       0.00000       3.56387       5.38011       5.09405       5.56331       5.04783       4.14209       3.84075       2.66553       2.53555       1.35996       1.32364      0.735114      0.562043      0.337673      0.185420      0.120685     0.0541912     0.0389198     0.0108910    0.00854975    0.00210284    0.00123123   0.000304471   0.000120714   3.39642e-05   5.97648e-06   1.83644e-06   2.24564e-07       0.00000       0.00000       0.00000       0.00000       0.00000       0.00000       0.00000       0.00000
  14  15 2869.2197    3.2390  0.7824 12.9218 -0.0058  0.0262   0.0942   0.0655    0.1423   0.0000   436.2311       2.99999       9.98424       3.66235       4.04703      -1.06201       5.31784      -1.08158     -0.384903      -1.01843       1.30613      0.450814      0.344619     -0.269512    -0.0789061     0.0180190   -0.00652419    -0.0132485   -0.00413618   0.000379066   -0.00128074   0.000270980  -1.18140e-05   1.89554e-05  -5.97190e-07  -3.40659e-06   8.09022e-07   4.12803e-08       0.00000       0.00000       0.00000       0.00000       0.00000       0.00000       0.00000       0.00000       3.22715       3.68126       3.93117       4.16465       3.76521       3.11588       2.69223       2.28585       1.71971       1.20468      0.859432      0.594499      0.378155      0.223129      0.133443     0.0730247     0.0410965     0.0210096     0.0101767    0.00429970    0.00168889   0.000585360   0.000208691   6.23601e-05   1.75668e-05   4.13168e-06   8.03551e-07   1.10193e-07       0.00000       0.00000       0.00000       0.00000       0.00000       0.00000       0.00000       0.00000
  14  17 3150.5152    3.9109  0.8771 13.5984 -0.0080  0.0301   0.1110   0.0683    0.1292   0.0000   435.7326       2.54267       20.1999      -3.41323      -7.26357      -2.43352      0.929246       1.41323       1.23676     -0.571502      0.959015     -0.729551     -0.186872    -0.0569872      0.137702     0.0647911    -0.0633603    -0.0391623   -0.00466863   -0.00269744   3.07155e-05  -0.000690214   0.000135215   5.40375e-05   7.48431e-06   3.93531e-07   1.46760e-07   1.17565e-07       0.00000       0.00000       0.00000       0.00000       0.00000       0.00000       0.00000       0.00000       3.38738       4.11258       4.44252       4.54336       3.60118       3.85025       3.03442       2.47900       1.97327       1.38173      0.987292      0.693632      0.428827      0.248355      0.157305     0.0836918     0.0427719     0.0217932     0.0113324    0.00467352    0.00192147   0.000747558   0.000288809   8.68488e-05   2.30576e-05   4.84849e-06   8.98607e-07   1.55237e-07       0.00000       0.00000       0.00000       0.00000       0.00000       0.00000       0.00000       0.00000
  14  18 3290.8397    3.5322  1.2183 13.3719 -0.0119  0.0340   0.0900   0.0925    0.1349   0.0000   430.6355       7.72463       15.4334       2.80668      -1.37450      -7.09062       5.11075       2.65963       1.04034      0.168732     -0.488182      -1.46664      0.216995      0.426656    -0.0574167     0.0471804     0.0308058     0.0282443    0.00824441  -0.000374250  -0.000485174  -0.000518478  -0.000333789  -2.27515e-05  -8.36527e-06   3.63036e-06  -1.18753e-06  -1.25039e-07       0.00000       0.00000       0.00000       0.00000       0.00000       0.00000       0.00000       0.00000       3.90981       4.85062       5.38480       5.41266       4.60046       4.19585       3.61725       2.80261       2.12746       1.63267       1.06729      0.734515      0.491750      0.287239      0.160757     0.0928804     0.0522223     0.0266658     0.0118879    0.00535341    0.00225962   0.000909553   0.000308536   8.99367e-05   2.47668e-05   6.09281e-06   1.11590e-06   1.62577e-07       0.00000       0.00000       0.00000       0.00000       0.00000       0.00000       0.00000       0.00000
  14  19 3431.3979    2.9985  2.0530 12.4899  0.0015  0.0439   0.0556   0.1149    0.0936   0.0000   444.6186      -4.54997       8.08379       5.00110      -2.07835      -5.21669      -4.21446      0.600050       3.42727      -1.71816      -1.06593      0.244810      0.633912     -0.779873      0.206199     0.0877367     0.0157176   -0.00594657    0.00580550     0.0147168    0.00157256  -4.75526e-05  -0.000115651  -0.000109639   1.60855e-06   6.42992e-06  -3.25990e-07  -5.28756e-07       0.00000       0.00000       0.00000       0.00000       0.00000       0.00000       0.00000       0.00000       4.96690       6.48633       6.69189       6.66749       6.10572       5.33135       4.43253       3.72693       2.83278       2.04660       1.44519      0.956863      0.610479      0.377452      0.217015      0.121962     0.0642393     0.0335344     0.0147172    0.00709867    0.00267236    0.00106527   0.000357953   0.000119559   3.38030e-05   8.11965e-06   1.54621e-06   2.19886e-07       0.00000       0.00000       0.00000       0.00000       0.00000       0.00000       0.00000       0.00000
  14  20 3572.1517    2.5611  2.9952 11.8664 -0.0055  0.0539   0.0390   0.1346    0.0815   0.0000   438.5861       11.4461       1.83059       7.76586      -7.42804      -10.4467      -3.13000       1.39595      -4.08520       2.44629      -1.01036       2.16163     -0.678595     -0.121911   -0.00794717     0.0266584    -0.0207042     0.0511877   -0.00668832    -0.0171729    0.00383920   0.000948389  -7.79826e-05  -0.000111736   7.44797e-05   2.30910e-07  -4.46865e-07   4.90016e-08       0.00000       0.00000       0.00000       0.00000       0.00000       0.00000       0.00000       0.00000       5.79294       7.43717       7.69487       7.83424       6.99136       6.49381       5.35325       4.45766       3.47561       2.44049       1.82339       1.18696      0.745620      0.469607      0.280360      0.150392     0.0817517     0.0411575     0.0186994    0.00909827    0.00355979    0.00132045   0.000472631   0.000153857   4.39363e-05   9.78593e-06   1.94689e-06   2.82466e-07       0.00000       0.00000       0.00000       0.00000       0.00000       0.00000       0.00000       0.00000
  14  21 3713.0877    2.1058  4.3967 11.3757 -0.0019  0.0680   0.0279   0.1751    0.0656   0.0000   434.4562     -0.836348       44.3675      -19.4744       10.2430       7.14957       12.2665      -7.58381      0.717013       1.74089     0.0398119    -0.0518726       1.19252      -1.34319      0.116234    -0.0628837    -0.0216617    -0.0127100    0.00302871   -0.00308840   -0.00188953   -0.00196731   0.000159436   6.52248e-05   4.18716e-05   1.55067e-05   9.56801e-07  -1.23441e-07       0.00000       0.00000       0.00000       0.00000       0.00000       0.00000       0.00000       0.00000       7.45211       9.40566       10.1582       10.0487       9.04137       8.41619       6.78937       5.52239       4.47183       3.21296       2.18330       1.52049      0.962569      0.582103      0.355413      0.202232      0.101386     0.0536507     0.0249713     0.0110294    0.00426148    0.00180320   0.000636002   0.000202028   5.41196e-05   1.27593e-05   2.43112e-06   3.41690e-07       0.00000       0.00000       0.00000       0.00000       0.00000       0.00000       0.00000       0.00000
  14  22 3853.9008    1.7814  6.1962 10.8975 -0.0024  0.0806   0.0206   0.2193    0.0598   0.0000   426.2640       11.6012       4.35548       8.97491       11.1650      -6.60653       10.1999       7.07772       2.09366      -2.21483       3.27308      -2.47522     -0.712713      0.804443     -0.288586     -0.210952    -0.0444538     0.0267075     0.0444825   -0.00760040   -0.00630729    0.00325476   8.27695e-05   0.000132755   3.36311e-06  -1.52562e-05  -1.18069e-06  -8.88965e-08       0.00000       0.00000       0.00000       0.00000       0.00000       0.00000       0.00000       0.00000       9.06362       11.3475       12.0811       11.7089       11.3425       9.93331       8.29122       6.80661       5.12802       3.76651       2.75863       1.83561       1.17276      0.737693      0.430340      0.236305      0.125700     0.0615706     0.0294512     0.0130384    0.00546034    0.00199316   0.000708158   0.000231692   6.66372e-05   1.59638e-05   3.00649e-06   3.85660e-07       0.00000       0.00000       0.00000       0.00000       0.00000       0.00000       0.00000       0.00000
  14  23 3995.3573    1.4627  7.5842 10.6642 -0.0034  0.0975   0.0163   0.2655    0.0530   0.0000   429.1696       3.06875       14.7068       16.4766      -2.57950       2.78653       5.84345      -9.10481       2.61345      -1.11443       2.11015      0.480948     -0.984100     -0.121985     -0.112170      0.279133     -0.188082    -0.0425063    -0.0135682   -0.00678081   -0.00631808   -0.00196405    0.00160422   0.000160921  -2.55506e-05  -3.30863e-05  -6.48622e-06   3.37349e-07       0.00000       0.00000       0.00000       0.00000       0.00000       0.00000       0.00000       0.00000       10.4628       13.6344       14.2630       14.3172       12.9088       11.8740       9.85244       8.14478       6.42835       4.62018       3.23574       2.25173       1.41277      0.867724      0.506692      0.289730      0.146995     0.0789922     0.0355288     0.0166257    0.00626470    0.00261061   0.000900552   0.000297273   8.00236e-05   1.92300e-05   3.73797e-06   5.20685e-07       0.00000       0.00000       0.00000       0.00000       0.00000       0.00000       0.00000       0.00000
  14  24 4136.6801    1.1773 10.3906 10.5175 -0.0008  0.1307   0.0132   0.3706    0.0464   0.0000   409.6257       14.6209       16.8672      -5.35593       41.0636       27.4780       33.1095      -6.25252       4.71513      -9.75807      -1.62915      -2.31041       1.44196       1.92957     0.0638004      0.427826     -0.285764   -0.00824476      0.114775    0.00942530   -0.00857445   -0.00425945  -0.000281538   0.000110122  -6.05511e-05   2.78678e-05   3.06156e-06  -3.19307e-07       0.00000       0.00000       0.00000       0.00000       0.00000       0.00000       0.00000       0.00000       14.1175       18.0895       19.5187       19.1998       18.1870       15.6535       13.3577       10.6925       8.38757       6.10948       4.26586       2.99539       1.85878       1.20826      0.678852      0.390833      0.211292      0.105766     0.0501870     0.0220462    0.00926962    0.00345832    0.00121509   0.000401586   0.000105838   2.65626e-05   5.07828e-06   6.44680e-07       0.00000       0.00000       0.00000       0.00000       0.00000       0.00000       0.00000       0.00000
  14  25 4278.0733    0.9894 11.6473 10.3953 -0.0019  0.1513   0.0117   0.4261    0.0436   0.0000   422.3012      -36.6281       26.6511       11.7092       14.8759       15.2146      -13.6623      -10.9294       20.3669      -1.74547       2.15532      -2.32131     -0.559831       2.47414     -0.765862     0.0122043     0.0547706     -0.232161    -0.0694189     0.0464980   -0.00209304   -0.00537357    0.00106611   0.000953152   0.000171333   4.63392e-06  -6.08982e-06   3.75425e-07       0.00000       0.00000       0.00000       0.00000       0.00000       0.00000       0.00000       0.00000       17.1571       21.4814       22.9616       22.5174       21.0735       18.9101       15.7353       12.9131       9.80316       7.31279       5.19741       3.56308       2.28465       1.41096      0.844185      0.460671      0.246220      0.124300     0.0577906     0.0266524     0.0106701    0.00408528    0.00145489   0.000456236   0.000127677   3.02070e-05   5.52781e-06   7.36661e-07       0.00000       0.00000       0.00000       0.00000       0.00000       0.00000       0.00000       0.00000
  14  27 4562.1609    0.6816 16.4312 10.1998 -0.0042  0.2487   0.0082   0.6742    0.0336   0.0000   474.8054       3.33789       6.77682       17.8078       16.8431      -8.79188      -55.6002      -15.9238      -2.04613      -11.7602       4.25791      -2.59318      -3.96928      -4.17333     0.0325842      0.966762     -0.489894      0.367595   0.000362599    -0.0450750     0.0233422     0.0103610   -0.00595368  -0.000532755   0.000654251   2.25030e-05  -5.50971e-06  -1.06280e-06       0.00000       0.00000       0.00000       0.00000       0.00000       0.00000       0.00000       0.00000       27.2812       34.4159       36.2301       36.3998       34.5687       30.1560       26.0569       20.8425       16.2684       12.0516       8.68119       5.92857       3.89032       2.40906       1.43202      0.803895      0.427182      0.218196      0.101397     0.0462827     0.0186228    0.00718357    0.00248147   0.000776826   0.000215845   5.07472e-05   9.75214e-06   1.24188e-06       0.00000       0.00000       0.00000       0.00000       0.00000       0.00000       0.00000       0.00000
  15   9 2049.5664    0.6417  0.5613 10.3043 -0.0096  0.0277   0.0241   0.0566    0.0778   0.0000   438.3208     -0.932153       16.9854     -0.488038      -6.19262     -0.404250      -5.22278       1.93938      0.937849      -1.13017     -0.942869       1.69713     -0.333927     -0.280599      0.160198   -0.00533799    0.00654546     0.0194478     0.0133370    0.00118497   0.000288817   0.000579702   0.000608670  -0.000146995  -6.22746e-05  -1.74955e-05   7.77065e-07   1.08781e-06   4.23612e-07  -4.06539e-09       0.00000       0.00000       0.00000       0.00000       0.00000       0.00000       3.22776       4.14573       4.06090       3.37230       3.44153       3.24537       2.98167       2.63636       2.08844       1.51633       1.17721      0.791052      0.499973      0.311249      0.171011      0.101037     0.0580485     0.0258371     0.0147369    0.00726824    0.00260482    0.00132670   0.000526182   0.000169449   6.19419e-05   2.13531e-05   5.94756e-06   1.25407e-06   2.38058e-07   2.88980e-08       0.00000       0.00000       0.00000       0.00000       0.00000       0.00000
  15  10 2195.7409    0.8955  0.6559 10.7592 -0.0122  0.0233   0.0296   0.0617    0.0852   0.0000   438.1025      -2.74137       15.8462      0.193885     -0.341544     0.0272461      -1.19891     -0.725351      -2.00476       1.28576      0.596422     0.0178437       1.25359     -0.144131     -0.195415    -0.0132654     0.0611368    -0.0594696    -0.0256472   -0.00912945  -0.000640789    0.00135088  -0.000812742  -6.24705e-05  -0.000112787   1.83747e-05   8.78150e-07   7.14074e-07   2.68466e-07  -7.25321e-08       0.00000       0.00000       0.00000       0.00000       0.00000       0.00000       2.36296       2.84027       3.20017       3.24067       2.90515       2.70623       2.31194       1.88734       1.50044       1.10665      0.818345      0.563611      0.403696      0.250459      0.153110     0.0837925     0.0492807     0.0289251     0.0136836    0.00639011    0.00304128    0.00129968   0.000509772   0.000187527   6.25761e-05   1.81919e-05   4.97177e-06   1.07211e-06   2.01303e-07   2.74989e-08       0.00000       0.00000       0.00000       0.00000       0.00000       0.00000
  15  11 2339.4721    1.2672  0.8101 11.2163 -0.0062  0.0301   0.0354   0.0642    0.1005   0.0000   436.7493      -5.08104       11.4049      -3.83176      -1.70003      -3.84556       1.58073      -1.66704       1.06452      0.742361      0.241720       1.60140    -0.0949002     0.0695319     -0.114789     0.0759844    -0.0326037    -0.0272736     0.0230147   -0.00371083    0.00397089    0.00137297   0.000651327   0.000363324   5.24362e-06  -1.94856e-05  -3.61808e-06  -3.66322e-07  -5.04866e-08  -7.47483e-09       0.00000       0.00000       0.00000       0.00000       0.00000       0.00000       3.01057       4.02865       4.04237       4.56949       3.42030       3.71820       2.82048       2.52455       1.89707       1.53748      0.953752      0.754540      0.460517      0.324025      0.165134      0.113407     0.0561550     0.0346209     0.0156843    0.00865105    0.00310866    0.00164280   0.000579208   0.000261464   7.23414e-05   2.48819e-05   5.25599e-06   1.43179e-06   2.08465e-07   4.48802e-08       0.00000       0.00000       0.00000       0.00000       0.00000       0.00000
  15  13 2622.3494    2.2577  0.8188 12.1617 -0.0061  0.0267   0.0662   0.0670    0.1207   0.0000   435.8562      -3.32561       11.2527       2.40208       1.24270      -4.06028      -8.30659      -3.23068      0.159491     -0.352378     -0.607472      0.632106     -0.121308      0.216087      0.102934     0.0522191    -0.0796267    -0.0489275     0.0216091    0.00369892  -0.000288642   9.42740e-05    0.00106755   0.000228032  -0.000111219  -2.88503e-05   8.39999e-06   4.12828e-07  -2.84779e-07   1.45148e-08       0.00000       0.00000       0.00000       0.00000       0.00000       0.00000       3.13886       3.83229       4.09905       4.35147       3.98161       3.40633       2.83934       2.32593       1.82956       1.24926      0.860887      0.679079      0.459981      0.293218      0.170608     0.0893657     0.0557753     0.0317295     0.0163171    0.00743910    0.00335412    0.00131391   0.000501615   0.000175210   6.50943e-05   1.88742e-05   4.74772e-06   1.12374e-06   2.10114e-07   2.92241e-08       0.00000       0.00000       0.00000       0.00000       0.00000       0.00000
  15  14 2764.1562    2.6941  0.8125 12.7092  0.0016  0.0245   0.0765   0.0676    0.1077   0.0000   434.4119       2.34895       6.17932      -1.28954     -0.669088      -5.05193      -2.07034       1.52437     -0.143883      0.491924      -1.03429       1.06195     -0.105673    0.00235839     -0.274886     -0.155075    -0.0378411     0.0672807    0.00523972   -0.00356275   -0.00295333   -0.00182257   9.68703e-05  -0.000376030  -4.38058e-05  -1.55820e-05   1.41154e-06  -1.46063e-08  -3.38720e-08   1.11502e-08       0.00000       0.00000       0.00000       0.00000       0.00000       0.00000       2.81054       3.49238       3.81075       3.70788       3.61204       3.18450       2.62977       2.07718       1.56325       1.18522      0.844530      0.624964      0.405634      0.264147      0.166734     0.0909590     0.0506929     0.0288979     0.0132808    0.00611253    0.00301684    0.00123313   0.000459711   0.000177097   6.11715e-05   1.81145e-05   4.88095e-06   1.15935e-06   1.98619e-07   2.55084e-08       0.00000       0.00000       0.00000       0.00000       0.00000       0.00000
  15  15 2905.7365    3.4219  0.8179 12.7837 -0.0066  0.0241   0.0950   0.0642    0.1550   0.0000   437.8207      -1.41679       10.9661      -3.86735      -6.24242      -4.70589       2.81560       3.24975      -1.54760     -0.494598       2.28120      0.503180     -0.389725      0.421568    -0.0431492    -0.0176724     0.0142604     0.0668580    -0.0226763   -0.00596061    0.00649709   -0.00127024  -0.000921112  -5.54971e-05   2.26052e-06  -1.24520e-06   6.50913e-06  -1.05574e-06   1.71605e-07   2.63282e-08       0.00000       0.00000       0.00000       0.00000       0.00000       0.00000       2.60921       3.24015       3.51587       3.23449       3.14473       2.79754       2.49663       2.11532       1.62197       1.22846      0.924256      0.600772      0.412225      0.259546      0.152281     0.0883349     0.0499614     0.0264424     0.0133550    0.00650657    0.00279139    0.00127364   0.000499279   0.000179349   5.89110e-05   1.82930e-05   5.17637e-06   1.15004e-06   2.11459e-07   2.54680e-08       0.00000       0.00000       0.00000       0.00000       0.00000       0.00000
  15  16 3047.0827    3.8069  0.9160 13.0721 -0.0049  0.0265   0.0972   0.0676    0.1690   0.0000   439.3297      -6.81823       10.4333       1.50616      -3.48642       1.71731      0.734185      0.654185       1.53784      -1.69894      -1.22098      0.151420      0.262976     -0.385241    -0.0322357    -0.0783655    0.00744824     0.0302475   -0.00496530   -0.00388205   -0.00391179   -0.00203926   0.000412017  -1.89568e-05   3.57776e-05  -2.41901e-05  -9.16675e-06  -4.38965e-07  -4.15903e-07  -6.64740e-09       0.00000       0.00000       0.00000       0.00000       0.00000       0.00000       2.96894       3.78405       3.83532       3.95568       3.63603       3.20765       2.77641       2.26726       1.82167       1.33891      0.958810      0.678736      0.438694      0.278205      0.166937      0.101275     0.0540330     0.0290759     0.0147173    0.00731009    0.00317878    0.00132064   0.000505751   0.000190415   6.17874e-05   1.94327e-05   4.93695e-06   1.19481e-06   2.33966e-07   3.14554e-08       0.00000       0.00000       0.00000       0.00000       0.00000       0.00000
  15  17 3188.0293    3.8950  0.9859 13.6271 -0.0103  0.0307   0.1042   0.0738    0.1377   0.0000   442.5441      -4.14263       17.1807       4.01048      -9.11784      -12.6025       3.52316      -4.33137       1.68914      -1.32026       1.21513    -0.0343584      0.316886      0.203683     0.0398831    -0.0276286   -0.00361601     0.0390346     0.0239903  -0.000342506  -0.000559952  -0.000729108    0.00142399  -0.000142762  -0.000128358  -2.32448e-05   1.15977e-05  -3.47005e-07  -1.71713e-07  -4.33881e-10       0.00000       0.00000       0.00000       0.00000       0.00000       0.00000       3.38893       4.17225       4.11409       4.46785       4.17993       3.81061       3.14868       2.52424       1.95920       1.48754       1.10434      0.746525      0.526791      0.342637      0.209384      0.117810     0.0685017     0.0370269     0.0178521    0.00824295    0.00359757    0.00159563   0.000618817   0.000221374   7.35215e-05   2.15026e-05   6.12268e-06   1.31403e-06   2.61156e-07   3.75847e-08       0.00000       0.00000       0.00000       0.00000       0.00000       0.00000
  15  18 3328.8048    3.4267  1.5995 12.9211 -0.0131  0.0384   0.0731   0.0961    0.1344   0.0000   449.3271       4.65391       10.2572      -13.4819      -4.00447      0.812312      -1.94839      -1.47702      -1.14763      -2.23558     -0.532863     -0.294346      0.301948      0.225094     -0.176576     -0.232731     0.0832423    -0.0602119   -0.00950182    0.00269561    0.00691922    0.00251341  -0.000766152  -0.000244012  -3.46121e-05  -5.51367e-05   1.04865e-05   8.32886e-07  -1.91773e-07  -8.57293e-09       0.00000       0.00000       0.00000       0.00000       0.00000       0.00000       4.12171       5.16126       5.23569       5.53209       5.05244       4.70480       3.74336       3.36883       2.58433       1.99497       1.37459      0.988416      0.656082      0.431378      0.247326      0.148676     0.0848834     0.0450811     0.0235004     0.0108514    0.00474934    0.00198777   0.000800943   0.000282010   9.60294e-05   3.03877e-05   8.01383e-06   1.92266e-06   3.23482e-07   4.93484e-08       0.00000       0.00000       0.00000       0.00000       0.00000       0.00000
  15  19 3469.9609    2.8829  2.1250 12.6066 -0.0025  0.0458   0.0540   0.1138    0.0929   0.0000   438.0990      -5.94315       13.3060       8.50768      -9.48516      -10.5660      -2.43537      -5.57508      -2.31061      -1.27729      -2.30621    0.00257867      0.437110     0.0198950     -0.319643     -0.308116     0.0686623   -0.00670190    -0.0517278    0.00771854   -0.00713046   -0.00532698   0.000429612   0.000768032  -0.000271893  -1.66658e-05   4.68018e-06   1.27266e-06  -1.52390e-07   1.73861e-08       0.00000       0.00000       0.00000       0.00000       0.00000       0.00000       4.64996       6.12818       6.42523       6.48503       5.77357       5.58633       4.67766       3.76114       3.00014       2.26282       1.63822       1.14533      0.779927      0.484125      0.300856      0.173716     0.0960756     0.0504802     0.0258140     0.0122555    0.00560782    0.00239178   0.000967812   0.000367168   0.000126021   3.70308e-05   9.92030e-06   2.23266e-06   4.21418e-07   5.94674e-08       0.00000       0.00000       0.00000       0.00000       0.00000       0.00000
  15  20 3611.1828    2.4525  3.5421 11.6812 -0.0044  0.0560   0.0346   0.1474    0.0791   0.0000   435.6297      -14.9721       21.7406       1.91911       2.11491      -6.67364       4.03008       4.49688       3.52852       4.83847      0.938070     -0.359344      -1.18365     -0.783450      0.487915      0.142722    -0.0451206     0.0416720    -0.0156788   -0.00348582   0.000786560    0.00199206   -0.00245452  -0.000208676   0.000213933  -4.73042e-05   1.21343e-05   5.67342e-07   8.82206e-07   1.24666e-07       0.00000       0.00000       0.00000       0.00000       0.00000       0.00000       5.90847       7.78654       8.04385       8.20638       7.59255       6.78615       5.77665       4.79658       3.79856       2.77522       2.02215       1.41879      0.940950      0.605143      0.357540      0.206465      0.115894     0.0634075     0.0320027     0.0150245    0.00695085    0.00286417    0.00114353   0.000414711   0.000141851   4.49246e-05   1.19475e-05   2.80818e-06   5.38868e-07   7.18900e-08       0.00000       0.00000       0.00000       0.00000       0.00000       0.00000
  15  21 3752.6222    2.0032  4.8541 11.2716 -0.0042  0.0679   0.0246   0.1818    0.0625   0.0000   425.8397      -13.5864      -1.70060       18.2234     -0.160830      -16.2238       4.54255       14.1815      -4.14677      -6.87396      -5.09516     -0.734970      0.608600    -0.0153304     0.0113533      0.242667      0.141806     0.0969952    0.00602368    0.00273939   -0.00934179   -0.00385784   0.000667909   4.53011e-05   0.000122988   1.33777e-05  -2.33497e-06  -4.46134e-06  -1.26164e-06   7.59906e-08       0.00000       0.00000       0.00000       0.00000       0.00000       0.00000       7.10661       8.97271       9.99157       9.61618       8.98106       8.31994       6.74288       5.74347       4.56071       3.39533       2.43613       1.70757       1.12554      0.720665      0.442819      0.259937      0.145497     0.0792510     0.0393023     0.0192022    0.00846529    0.00367836    0.00142250   0.000548197   0.000187492   5.80064e-05   1.53223e-05   3.43161e-06   6.00846e-07   7.91539e-08       0.00000       0.00000       0.00000       0.00000       0.00000       0.00000
  15  22 3894.0444    1.7072  6.4877 10.8564 -0.0031  0.0815   0.0190   0.2195    0.0578   0.0000   454.1302      -17.0274       17.4446      -6.73182       1.05316      -22.7265       11.6382       6.81538       6.16693      -5.57220       2.75806     -0.589932      0.995734      0.598583      0.428258     -0.354344      0.290524      0.205570     0.0262524    -0.0102060     0.0133370   0.000625343  -0.000840498   0.000262745  -7.95499e-05   3.24167e-05   5.38870e-08   8.25632e-07  -2.08175e-07  -6.13680e-10       0.00000       0.00000       0.00000       0.00000       0.00000       0.00000       8.52564       10.8540       11.4380       11.3715       10.9942       9.69436       8.53464       6.84820       5.38186       4.10152       3.01045       2.09303       1.37734      0.887763      0.554079      0.320238      0.179976     0.0925051     0.0475234     0.0221760     0.0104626    0.00430998    0.00175114   0.000622431   0.000217479   6.47862e-05   1.78320e-05   4.25624e-06   8.04671e-07   9.84166e-08       0.00000       0.00000       0.00000       0.00000       0.00000       0.00000
  15  23 4035.3571    1.3570  8.6343 10.6794 -0.0041  0.1056   0.0146   0.2939    0.0482   0.0000   434.8464       26.0915       17.9454      -18.2730      -13.1314      -1.46071       13.8633      -9.92065      -5.27196       7.30823       1.19844       1.31062     -0.283561      0.929463      -1.41546      0.131293     -0.279519     0.0501184    -0.0277554    -0.0135622   -0.00457848    0.00588382   -0.00522898    0.00189580   0.000316553   0.000112362   5.95092e-05  -6.00931e-06  -1.84883e-06  -9.24032e-09       0.00000       0.00000       0.00000       0.00000       0.00000       0.00000       11.1087       14.2927       14.9951       14.8677       13.9670       12.7596       11.0008       9.21308       7.03396       5.56321       3.95618       2.76985       1.81343       1.17385      0.721480      0.422009      0.234075      0.124530     0.0627375     0.0293178     0.0140231    0.00576548    0.00235967   0.000856463   0.000288132   8.75327e-05   2.36750e-05   5.66702e-06   9.98759e-07   1.31787e-07       0.00000       0.00000       0.00000       0.00000       0.00000       0.00000
  15  24 4177.2045    1.1622 10.4236 10.5273 -0.0022  0.1268   0.0127   0.3546    0.0458   0.0000   418.8987      -3.55477       27.9402      -34.1611      0.810823       18.3296      -25.7625       7.23899       2.28416      -6.28529      -8.03514       3.32441      -1.14928      -2.45369      0.558586      0.761159     -0.148095    0.00892592    -0.0295518     0.0480463     0.0135849   0.000192856  -0.000206541   -0.00147033   0.000234893  -4.94025e-05   3.11610e-06   2.38021e-06  -1.98273e-06  -2.25498e-07       0.00000       0.00000       0.00000       0.00000       0.00000       0.00000       13.2908       16.6862       17.7523       17.8728       16.8918       15.2060       13.0290       10.7684       8.58126       6.55328       4.73833       3.28312       2.18690       1.40703      0.868446      0.515031      0.288560      0.152934     0.0775333     0.0371639     0.0167083    0.00710866    0.00283112    0.00103814   0.000348861   0.000106143   2.85652e-05   6.58817e-06   1.20988e-06   1.54233e-07       0.00000       0.00000       0.00000       0.00000       0.00000       0.00000
  15  25 4319.4021    0.9212 13.0931 10.4347 -0.0043  0.1719   0.0107   0.4909    0.0409   0.0000   419.4324      -37.0942       36.3925       38.9120      -36.8062      -5.68262      0.605123      -9.20982      -7.19157       9.42032      -1.98919      -1.44236       2.85359     -0.242294      -2.99615      0.993874      0.162382    -0.0722171     -0.140589     0.0984189   -0.00324436   -0.00599780   -0.00211910    0.00277141  -6.18773e-05  -0.000316849  -4.61181e-05  -1.87252e-05  -1.24652e-06   2.05581e-07       0.00000       0.00000       0.00000       0.00000       0.00000       0.00000       17.3300       22.5536       23.8158       24.1329       22.4405       20.5004       17.5738       14.3912       11.6001       8.66985       6.35812       4.50956       2.94623       1.92446       1.18261      0.715532      0.389956      0.211533      0.105940     0.0526400     0.0234011     0.0101300    0.00391807    0.00148386   0.000492026   0.000153968   3.97146e-05   9.19498e-06   1.70780e-06   2.20864e-07       0.00000       0.00000       0.00000       0.00000       0.00000       0.00000
  16  10 2228.3884    0.9971  0.7695 10.6907 -0.0113  0.0265   0.0282   0.0584    0.1011   0.0000   438.4380      -3.34331       17.6881       6.18463      -6.19405     -0.712490      -4.70682      -3.66168       2.50229     -0.836888     -0.642955   -0.00471027     -0.748735     -0.417700    -0.0353384     0.0865659     0.0912302     0.0106872     0.0317035   -0.00725859    0.00212906   -0.00368458   -0.00126203  -0.000241305   0.000204904   0.000103164  -8.33743e-06   7.76431e-06   1.26065e-06  -1.44458e-07  -4.47873e-08  -5.85698e-09       0.00000       0.00000       0.00000       0.00000       2.51860       3.26697       3.47834       3.68666       3.31887       2.93888       2.66309       2.18713       1.76467       1.33735      0.988421      0.709619      0.468095      0.328604      0.198406      0.122832     0.0702097     0.0409920     0.0227975     0.0112614    0.00547586    0.00262600    0.00114028   0.000460693   0.000176407   5.99941e-05   1.90881e-05   5.79494e-06   1.38169e-06   3.35679e-07   6.27845e-08   8.03818e-09       0.00000       0.00000       0.00000       0.00000
  16  11 2372.6101    1.3340  0.8362 11.2063 -0.0096  0.0279   0.0366   0.0677    0.1116   0.0000   436.9763      -2.56096       17.8330     -0.506975      -5.15041      -1.70632       6.77902     -0.508593      -3.69253      -1.03990       1.86310     -0.576894     0.0396955     0.0490837      0.300715   -0.00247099     0.0192499    -0.0815344     0.0289370   -0.00438817  -0.000829180  -0.000486596   0.000525919  -0.000141490  -6.19225e-05  -8.26241e-05  -4.50333e-05   1.41541e-05  -1.09492e-06  -2.06543e-07  -1.82691e-08  -1.29085e-08       0.00000       0.00000       0.00000       0.00000       3.19104       4.25126       4.66562       4.86083       4.46038       3.84905       3.17620       2.45211       1.91349       1.38881      0.961984      0.702226      0.484819      0.323200      0.199500      0.118470     0.0729424     0.0403865     0.0222899     0.0114353    0.00564904    0.00240111    0.00107667   0.000417724   0.000164491   5.57986e-05   1.93374e-05   5.36053e-06   1.34427e-06   3.01928e-07   5.57543e-08   7.66540e-09       0.00000       0.00000       0.00000       0.00000
  16  12 2514.8149    1.8426  0.8900 11.4069 -0.0046  0.0271   0.0477   0.0667    0.1379   0.0000   439.2638      -4.68588       10.0022       6.28593       3.11159      -1.12665      -2.02114      -7.75681     -0.581542      -1.47441     -0.640496     -0.345968     -0.504033      0.715375     0.0318670     0.0962556     0.0365050    -0.0391927     0.0314916     0.0109570   -0.00203119    0.00122878    0.00122198   -0.00127495  -6.17172e-05   4.91002e-06  -2.49396e-05   1.12722e-05  -6.15355e-07  -9.08787e-08  -1.17572e-08  -3.96505e-09       0.00000       0.00000       0.00000       0.00000       2.83470       3.74273       3.84906       4.04807       3.68362       3.29897       2.68005       2.49499       1.97372       1.45369       1.06440      0.751697      0.510684      0.342771      0.198861      0.125596     0.0738159     0.0406088     0.0228587     0.0116346    0.00596406    0.00247208    0.00112314   0.000426177   0.000169276   5.50045e-05   1.91861e-05   6.06570e-06   1.51265e-06   3.36880e-07   5.99681e-08   8.53660e-09       0.00000       0.00000       0.00000       0.00000
  16  13 2656.9139    2.2914  0.8828 12.1837 -0.0041  0.0279   0.0603   0.0659    0.1121   0.0000   440.1655       1.73618       13.3952       2.06805      -6.61851      -2.28677       1.53307      -1.08269     -0.391718      -1.77231      0.101955      0.327496      0.309343    -0.0144764     -0.116346     -0.163275      0.161872     0.0135197    -0.0162595  -0.000811019   -0.00518285   0.000911313  -0.000308998  -0.000269090  -0.000221531  -1.34072e-05   1.48410e-05   8.13814e-06  -1.53409e-07   5.10614e-07   1.22937e-08  -1.59044e-09       0.00000       0.00000       0.00000       0.00000       2.72503       3.44444       3.61057       3.90159       3.39868       3.33185       2.89871       2.23539       1.80630       1.44162      0.946838      0.746363      0.548978      0.364426      0.220014      0.130618     0.0817127     0.0402149     0.0236579     0.0120205    0.00587245    0.00255554    0.00105405   0.000467767   0.000194613   6.40954e-05   2.17097e-05   5.53365e-06   1.41458e-06   3.40248e-07   6.10895e-08   8.68098e-09       0.00000       0.00000       0.00000       0.00000
  16  14 2799.5129    3.0187  0.8248 12.5282  0.0029  0.0239   0.0789   0.0621    0.1191   0.0000   438.4072      -3.56682       11.3428       5.88394       8.25433      -3.43858      -3.41423      -1.95282       2.72839      -1.29490      -1.59658      0.577787      0.541737      0.253585      0.150866     0.0919148     0.0312295    -0.0185718     0.0335959    0.00969275  -5.06826e-05  -0.000110118    0.00144960   0.000202014   8.60460e-05   2.85015e-06   2.65671e-05   7.50427e-07  -2.43249e-06   2.70792e-07  -1.18964e-09   1.02648e-08       0.00000       0.00000       0.00000       0.00000       2.38569       3.08991       3.12043       3.00833       2.97854       2.70672       2.47709       2.06331       1.64497       1.21238      0.943521      0.685104      0.479424      0.302550      0.194406      0.118403     0.0663356     0.0342940     0.0198499    0.00907672    0.00465931    0.00230532   0.000915576   0.000367673   0.000149369   4.94468e-05   1.72274e-05   4.99035e-06   1.36852e-06   2.97469e-07   5.64881e-08   6.81565e-09       0.00000       0.00000       0.00000       0.00000
  16  15 2941.7164    3.6693  0.7222 13.2673 -0.0073  0.0262   0.1022   0.0534    0.1115   0.0000   440.4448    -0.0961329       13.6611     -0.264370       4.95791      -5.25749      0.138971       1.65660       1.43572      -1.87287     -0.450103      0.723091     -0.755483      0.191604    -0.0889779     0.0555166    -0.0200023     0.0398536     0.0314234    -0.0156613   0.000296991    0.00561806  -1.84694e-05   0.000408212   0.000116223  -4.96452e-05  -4.25444e-05   4.34201e-06  -1.07990e-06  -4.28466e-07   3.78382e-08   2.30100e-09       0.00000       0.00000       0.00000       0.00000       2.93742       3.71910       4.05162       4.32692       3.81857       3.39072       2.95179       2.24696       1.87996       1.38452      0.972259      0.657464      0.535383      0.334573      0.195645      0.116823     0.0705193     0.0389837     0.0215178     0.0121466    0.00545926    0.00248824   0.000941326   0.000455528   0.000169540   6.08502e-05   1.79212e-05   4.87376e-06   1.28578e-06   2.64939e-07   5.82967e-08   7.29678e-09       0.00000       0.00000       0.00000       0.00000
  16  16 3083.4457    3.9869  0.7928 13.3982 -0.0049  0.0300   0.1132   0.0586    0.1295   0.0000   438.6409       5.00997       11.4848     -0.648273       1.03847      -2.49655      -1.72754      0.984507      0.625530     0.0179242      -1.19532       1.71462     -0.599409     -0.515276    -0.0713351      0.184774    0.00582724   -0.00421802    0.00477121   -0.00660094   -0.00147964   -0.00255596    0.00175612   0.000871012  -0.000353390   8.06078e-05   1.23586e-05   3.69128e-06  -1.87600e-06   3.57307e-07  -8.65997e-08   4.34736e-09       0.00000       0.00000       0.00000       0.00000       3.00813       3.38754       3.95622       3.63723       3.30962       3.81571       3.04414       2.33561       2.12827       1.39440       1.03610      0.952122      0.652458      0.384822      0.270503      0.157368     0.0757907     0.0484317     0.0271371     0.0112282    0.00599857    0.00322671    0.00128258   0.000414777   0.000199158   8.31522e-05   2.66346e-05   7.18851e-06   1.62017e-06   3.21680e-07   5.89892e-08   7.48773e-09       0.00000       0.00000       0.00000       0.00000
  16  17 3224.9628    3.6628  1.0507 13.4100  0.0001  0.0327   0.0898   0.0756    0.1418   0.0000   440.8507       3.15134       15.9382       1.08293     -0.239643      -10.9392      0.804710     -0.690671      0.652039      -1.06455     -0.264546      0.470992      0.183101     -0.225985      0.196412     0.0739862      0.113530     0.0478026    0.00460689    -0.0228628    0.00310206    0.00132991   -0.00239313  -0.000520547   1.85103e-05   3.32820e-05   1.06051e-05  -2.58839e-06  -1.18164e-06  -1.43557e-08  -8.57234e-08  -8.69961e-11       0.00000       0.00000       0.00000       0.00000       3.32122       3.90172       3.94785       4.70327       4.23907       3.72077       3.16508       2.78691       2.20217       1.65560       1.25389      0.873969      0.630874      0.425925      0.275535      0.152625     0.0966510     0.0541163     0.0324611     0.0149787    0.00787980    0.00324915    0.00159197   0.000549088   0.000226769   6.60815e-05   2.41056e-05   6.40804e-06   1.78581e-06   3.66408e-07   7.05246e-08   1.00414e-08       0.00000       0.00000       0.00000       0.00000
  16  18 3366.2582    3.2960  1.5350 12.8779 -0.0054  0.0361   0.0693   0.0913    0.1361   0.0000   434.9755       3.21927       4.23731     -0.544427       5.88798      -10.8839       4.25246      -4.17481      -2.66597      -2.47651      0.561393      0.268100     -0.204114      0.277225      0.484151      0.198255     -0.140760    -0.0414336     0.0139568   -0.00765912    0.00800576    0.00529584   -0.00159552  -0.000538431  -7.18716e-05  -7.64900e-06  -1.44603e-05   3.19629e-06  -2.30484e-06   1.35495e-07   1.25652e-08   8.85502e-09       0.00000       0.00000       0.00000       0.00000       3.69768       4.71261       4.83933       4.94349       4.56631       4.27359       3.72264       3.21857       2.54635       1.91117       1.44679       1.04920      0.730694      0.483406      0.296328      0.184651      0.105323     0.0559874     0.0314854     0.0151948    0.00813124    0.00342064    0.00159540   0.000581146   0.000247489   8.04806e-05   2.73129e-05   8.17206e-06   2.11451e-06   4.59382e-07   8.27896e-08   1.09089e-08       0.00000       0.00000       0.00000       0.00000
  16  19 3507.8595    2.8129  2.4423 12.3863 -0.0045  0.0457   0.0472   0.1197    0.0900   0.0000   435.7311       8.65845       4.59927       1.72231       1.99435      -1.56700      -1.41087      0.687651     -0.470258       1.00723      -2.63733      -1.29915     0.0943916     -0.411121      0.754413     -0.286959    0.00789179     0.0672984    -0.0583712    -0.0203243    0.00819266   -0.00330181   -0.00327772   0.000989536  -7.43474e-05  -2.14295e-05  -5.57977e-05  -3.51227e-06   2.01762e-06  -8.15108e-07   2.85442e-08   1.72948e-08       0.00000       0.00000       0.00000       0.00000       4.57378       5.75076       6.02761       6.25366       5.74258       5.37721       4.55085       3.83897       3.21386       2.49787       1.79017       1.32583      0.856503      0.563461      0.362954      0.227592      0.133431     0.0722477     0.0402722     0.0194313    0.00984111    0.00444752    0.00191301   0.000741073   0.000303024   0.000104531   3.58072e-05   1.01321e-05   2.51606e-06   5.88526e-07   1.03033e-07   1.39630e-08       0.00000       0.00000       0.00000       0.00000
  16  20 3649.6898    2.3123  3.7524 11.5652 -0.0046  0.0586   0.0312   0.1450    0.0745   0.0000   425.3440       11.8656       17.9749       2.98103       2.17483       4.66107       5.86947      -5.15427      -6.29608      -6.30894       1.31430      -3.78767     -0.263935     -0.243045      0.542385     -0.165893     -0.191437    -0.0199409     0.0484235    -0.0311129   -0.00292593   -0.00594860    0.00121868    0.00125258  -0.000841904  -3.07676e-05   9.08477e-05  -7.32891e-06   4.21213e-07   6.04166e-10  -3.67070e-08  -1.03589e-08       0.00000       0.00000       0.00000       0.00000       5.71143       7.31582       7.55486       7.78555       7.59896       6.84578       5.79781       4.94554       3.97061       3.03671       2.27659       1.59976       1.14958      0.758666      0.477669      0.291197      0.170404     0.0966096     0.0525922     0.0268692     0.0125552    0.00598627    0.00242988    0.00103381   0.000387051   0.000136124   4.40301e-05   1.33212e-05   3.54222e-06   7.68124e-07   1.41793e-07   1.79660e-08       0.00000       0.00000       0.00000       0.00000
  16  21 3791.4139    1.9068  5.4294 11.0457 -0.0026  0.0720   0.0220   0.1865    0.0618   0.0000   442.9310       13.0429       21.1127       1.62234      -10.9873      -9.24751       15.2262       3.34806      -3.41880      -6.16575      -2.90939       2.18057      -1.02313   -0.00377850      0.741086      0.956353     -0.175457    -0.0106220    -0.0202355     0.0239734  -4.72576e-05    0.00612017  -1.90235e-05   -0.00182972  -0.000301473  -1.68319e-05  -6.40937e-06  -1.43570e-05  -5.38518e-06   1.92554e-06   1.63246e-07   2.91439e-08       0.00000       0.00000       0.00000       0.00000       7.15497       9.38897       9.64644       9.82847       9.15780       8.47656       7.48880       6.22668       5.06928       3.81511       2.82533       2.07726       1.43324      0.926437      0.593457      0.354187      0.204921      0.112034     0.0614427     0.0305913     0.0153808    0.00695698    0.00305011    0.00119156   0.000473069   0.000166197   5.57050e-05   1.59672e-05   4.21821e-06   9.45744e-07   1.77337e-07   2.26351e-08       0.00000       0.00000       0.00000       0.00000
  16  22 3933.4500    1.5692  6.9258 10.8687 -0.0013  0.0854   0.0169   0.2365    0.0496   0.0000   449.7586       4.88010      -12.6775      -5.01649      -16.6516       6.51227      -11.4263       3.22404       2.75251      -5.88242      -3.90973     -0.998176       1.63242     -0.193072      0.870715      0.164865     -0.254394    0.00901042     0.0980374    -0.0814890    -0.0102489    0.00335637    0.00316795   0.000439187  -0.000864016  -6.70764e-05  -6.29935e-05  -1.56086e-05   8.39805e-06  -3.57654e-07   1.08932e-07  -2.29835e-08       0.00000       0.00000       0.00000       0.00000       8.53581       10.8220       11.6074       11.6157       11.1390       10.1956       8.70181       7.25500       5.91761       4.63446       3.37513       2.38950       1.67663       1.08663      0.699839      0.424008      0.254526      0.140667     0.0752433     0.0389188     0.0186511    0.00836185    0.00362014    0.00150129   0.000577835   0.000206288   6.74780e-05   1.94201e-05   5.18465e-06   1.13504e-06   2.01942e-07   2.50190e-08       0.00000       0.00000       0.00000       0.00000
  16  23 4075.3665    1.3187  8.8924 10.6382 -0.0006  0.1086   0.0138   0.2900    0.0456   0.0000   433.4284      -7.08143       25.7296      -13.5612      -23.6973      -6.93043      -16.4897      -9.80361      -11.4610       1.99872      -1.49309      -1.58408      -1.24154     -0.257521     -0.591120      0.536983      0.315544     0.0622671    -0.0540533   -0.00327378     0.0596999    -0.0114824   -0.00363581   0.000610456   0.000326710   0.000305771   9.59718e-05  -8.04337e-06   1.18929e-05   7.98721e-07   3.62838e-07  -6.09595e-08       0.00000       0.00000       0.00000       0.00000       10.4454       13.4279       13.8586       14.3219       13.6843       12.7398       10.7915       9.38932       7.28543       5.74875       4.22682       3.15423       2.10529       1.44769      0.903615      0.557132      0.325718      0.183484     0.0952447     0.0508329     0.0240105     0.0112216    0.00478600    0.00201656   0.000725630   0.000264800   8.61027e-05   2.60253e-05   6.59258e-06   1.54553e-06   2.60531e-07   3.46820e-08       0.00000       0.00000       0.00000       0.00000
  16  24 4217.3601    1.0878 11.6639 10.4251 -0.0022  0.1373   0.0114   0.3892    0.0438   0.0000   439.1561       5.50465       32.5663      -14.7368       27.9751      -5.57339      -32.3449      -18.3076       1.92108      -14.6317       1.41583      -2.30206     -0.471456      0.344148      0.957501     -0.310753      0.330135      0.142324    -0.0982433      0.120620     0.0137510     0.0118543    0.00177766   -0.00370244   0.000328396  -1.78540e-05   0.000131029  -2.78700e-05  -6.63359e-06   2.49700e-06   1.64223e-08  -3.56378e-09       0.00000       0.00000       0.00000       0.00000       13.4476       17.0834       18.1212       18.4777       17.8733       16.2951       13.9964       11.5877       9.24931       7.26841       5.46954       3.82667       2.75027       1.74858       1.16458      0.714455      0.418655      0.235335      0.124077     0.0636227     0.0307406     0.0141327    0.00611244    0.00249915   0.000962137   0.000347380   0.000109973   3.18083e-05   8.73086e-06   1.85691e-06   3.34391e-07   4.12157e-08       0.00000       0.00000       0.00000       0.00000
  16  25 4359.7219    0.9091 14.8309 10.3584  0.0000  0.1852   0.0092   0.5246    0.0366   0.0000   409.9880       16.0638       40.3135       32.9523      -28.4832      0.293078       13.0716     -0.606623      -8.49255       28.4318      -4.14731      -7.28845      -2.30594       2.26243      -1.68592     -0.680121     -0.186322     -0.137988    -0.0374151    -0.0741372    -0.0437771     0.0236872   -0.00317772    0.00116406   2.82524e-05  -0.000771211  -8.48629e-05   3.19406e-05   1.62890e-05   2.44260e-07  -5.84185e-08   2.95192e-08       0.00000       0.00000       0.00000       0.00000       17.3288       22.7329       24.4586       24.4334       23.4025       21.1406       18.7481       15.5570       12.8143       9.82584       7.27738       5.33967       3.63369       2.43358       1.55911      0.945957      0.569715      0.314327      0.172559     0.0886970     0.0432749     0.0202568    0.00868584    0.00360057    0.00137281   0.000481599   0.000161393   4.61338e-05   1.18417e-05   2.66335e-06   4.77313e-07   5.71976e-08       0.00000       0.00000       0.00000       0.00000
  16  26 4502.8124    0.7321 15.5145 10.3047 -0.0033  0.2210   0.0083   0.5852    0.0328   0.0000   452.1335      -17.4149       42.1048      -80.1593      -13.4460       64.1704       14.1337      -4.69923      -3.03175       9.46036      -2.35158      0.593468      -5.92507     -0.450471     -0.289071      0.298966      -1.77650    -0.0350236     0.0976985     -0.112891     0.0276724    -0.0120797     0.0133352   -0.00522616    0.00320034   0.000326857  -0.000103589  -3.41701e-05   6.83549e-06   7.73708e-06  -5.45336e-07  -1.21532e-07       0.00000       0.00000       0.00000       0.00000       20.8213       27.4391       29.2205       30.2100       27.5889       26.2627       22.1785       18.8482       15.0559       11.8363       8.74823       6.30299       4.44664       2.95123       1.88810       1.15734      0.688394      0.386388      0.209586      0.108568     0.0526665     0.0244124     0.0105815    0.00441498    0.00169704   0.000600446   0.000194629   5.62345e-05   1.44866e-05   3.12818e-06   5.42223e-07   7.22053e-08       0.00000       0.00000       0.00000       0.00000
  16  27 4645.0314    0.5885 19.1019 10.1421  0.0009  0.3003   0.0067   0.7646    0.0285   0.0000   443.2892       15.9553       1.96407      0.659611       17.2454      -46.0621       30.6605      -47.2881      -12.2954      -1.12966      -6.37678      -2.57965      -8.88140      -1.23517       6.64505      -2.30801      -1.08079      0.225249      0.394643     0.0920430    -0.0311455    -0.0142214    0.00983358   -0.00164262   -0.00325055   0.000303828  -0.000446269   0.000143378  -1.37357e-05   1.87196e-06  -8.87746e-07  -6.75905e-08       0.00000       0.00000       0.00000       0.00000       28.2222       36.8427       39.3145       39.7823       37.8517       34.7020       30.4348       25.2625       20.7514       16.2831       12.1621       8.83615       5.96867       4.03906       2.63081       1.62924      0.961608      0.555651      0.294250      0.152229     0.0744725     0.0341902     0.0153469    0.00618259    0.00234013   0.000842574   0.000269314   7.79914e-05   1.95520e-05   4.33748e-06   7.64169e-07   9.38832e-08       0.00000       0.00000       0.00000       0.00000
  17   8 1963.3195    0.5608  0.4061 10.2375 -0.0059  0.0196   0.0221   0.0462    0.0551   0.0000   435.5882       3.32400       17.9428       1.58858     -0.175931       1.07669     -0.424246      -1.52601       1.08074      0.470130     -0.189499      -1.09415      0.209992     0.0750561     0.0619991    -0.0293315    -0.0552379    -0.0282064    -0.0507360    0.00929429    0.00614954   -0.00150604   0.000191296   0.000660663  -8.01821e-05  -9.18998e-05  -5.31876e-07  -4.54556e-06  -3.85716e-06  -4.66286e-07   1.04621e-07   1.97904e-09   6.64982e-09  -2.27109e-09       0.00000       0.00000       1.82184       2.13740       2.28572       2.46228       2.23767       2.28539       1.84343       1.67347       1.29242      0.971946      0.768101      0.604123      0.404666      0.282592      0.188010      0.113601     0.0765501     0.0427627     0.0232211     0.0119742    0.00674272    0.00312758    0.00145538   0.000659420   0.000293855   0.000103516   3.73937e-05   1.27686e-05   4.34878e-06   1.14137e-06   2.77674e-07   5.70092e-08   9.83317e-09   1.42220e-09       0.00000       0.00000
  17   9 2112.9351    0.7235  0.6552 10.2853 -0.0287  0.0241   0.0222   0.0584    0.0805   0.0000   443.1442     -0.325027       8.20220     -0.927298      -2.49227      -5.98221      0.598071     -0.648574      -3.07987     0.0324161    -0.0670427      -1.10370      0.576473     0.0994573     -0.320489      0.103169     0.0253930    -0.0582840     0.0541440     0.0303343    -0.0341854     0.0106058  -0.000670232  -0.000135377  -5.60292e-05  -4.71482e-06   9.14207e-05   1.61785e-05  -1.44608e-05   1.18309e-07  -7.38081e-08   1.97812e-07  -2.58352e-08   3.47860e-09       0.00000       0.00000       2.12625       2.99269       3.09109       3.10879       3.18024       2.65032       2.45666       1.90908       1.54841       1.23324      0.894833      0.685948      0.449576      0.324626      0.203786      0.134684     0.0814378     0.0474781     0.0273119     0.0134245    0.00767460    0.00349440    0.00163708   0.000723754   0.000311424   0.000114713   4.65820e-05   1.44816e-05   4.84159e-06   1.40220e-06   3.42161e-07   8.84382e-08   1.54087e-08   1.77723e-09       0.00000       0.00000
  17  10 2260.2919    1.0785  0.7927 10.6203 -0.0023  0.0237   0.0288   0.0626    0.1059   0.0000   438.5721      -2.51617       9.83444     -0.169897       3.72136      -4.38877      -1.79740    -0.0642825      0.576156      -1.11778      0.625490     -0.326187     -0.247913      0.267113      0.409136     -0.111290    -0.0319658    -0.0353418     0.0232961   -0.00501070   -0.00425706    0.00124605  -0.000486296  -0.000410976   0.000505262   0.000143527  -0.000111797  -5.78816e-06   2.24863e-06   4.43143e-07   1.96795e-07  -7.42657e-08  -1.30705e-08  -9.99894e-10       0.00000       0.00000       2.16962       2.86421       2.98286       3.10604       2.91884       2.63368       2.43390       1.91680       1.69419       1.26439      0.952380      0.698497      0.512788      0.327825      0.222845      0.136104     0.0854152     0.0472411     0.0273475     0.0145053    0.00755834    0.00383775    0.00172614   0.000782448   0.000305686   0.000129576   4.87317e-05   1.62356e-05   5.22360e-06   1.35644e-06   3.61192e-07   7.70620e-08   1.55892e-08   1.78444e-09       0.00000       0.00000
  17  11 2404.9573    1.4186  1.0651 11.0201 -0.0090  0.0289   0.0323   0.0690    0.1317   0.0000   441.8533       1.67775       13.0655      -3.56591       4.34030      0.888416     -0.300518      -1.82044      0.327147     -0.166178     -0.137101      -1.34290      0.474574      0.721258      0.218864     -0.147760    -0.0936598   -0.00176910    -0.0382503     0.0344247   0.000921826   -0.00186540    0.00152943   0.000835494  -7.06899e-05   8.86563e-05   5.62620e-05   1.55789e-05   6.55262e-06   4.43943e-07   2.99626e-07   3.79495e-08  -4.65408e-10   2.58760e-09       0.00000       0.00000       2.63189       3.20967       3.60476       3.59892       3.33319       3.31472       2.76620       2.40529       1.99159       1.52520       1.18254      0.868971      0.610857      0.431829      0.270307      0.175678      0.106724     0.0614685     0.0345359     0.0188873    0.00967885    0.00454920    0.00232693   0.000893412   0.000431174   0.000159132   6.16762e-05   2.06450e-05   6.68619e-06   1.92838e-06   4.53864e-07   9.24012e-08   1.59411e-08   2.10788e-09       0.00000       0.00000
  17  12 2548.0124    1.8777  0.9461 11.7105 -0.0102  0.0279   0.0447   0.0643    0.1147   0.0000   433.8274       2.78433       22.1654      -2.14316      -1.95925       1.55762       4.99837      -1.99572      -5.91280     -0.509343       1.97149       1.24050      0.260411     -0.466699     0.0599672     0.0252057     -0.220237    -0.0888974     0.0354081     0.0105950    -0.0208511   -0.00504829    0.00225399   0.000613685   0.000270005   8.73243e-05   2.43075e-05   1.32594e-05   3.47359e-06  -4.82566e-06  -2.61775e-07  -7.76824e-08   2.78280e-08   2.01794e-10       0.00000       0.00000       2.56009       3.13446       3.44590       3.55470       3.52088       2.90582       2.70636       2.38256       1.92399       1.43486       1.13595      0.856716      0.578321      0.366404      0.262780      0.159399      0.108347     0.0582291     0.0326365     0.0182024    0.00890891    0.00473337    0.00233739   0.000979362   0.000406361   0.000158344   5.18741e-05   1.85476e-05   6.17028e-06   1.59097e-06   4.42849e-07   9.34836e-08   1.63952e-08   1.84890e-09       0.00000       0.00000
  17  13 2690.9979    2.4678  0.9478 11.9575 -0.0016  0.0276   0.0574   0.0666    0.1365   0.0000   438.3691       4.73073       13.8150      -2.40673     0.0922525     -0.229580      -1.45651      -3.52210       3.35926     -0.133725     -0.641334       1.23353     -0.335111     -0.118539     0.0441664    -0.0691160     0.0228959    -0.0461181    -0.0164385    -0.0219397    0.00256660  -0.000580525   0.000708180  -0.000471812   0.000239645  -4.20690e-05   5.18823e-05  -1.70933e-06   8.24251e-08   1.57018e-07  -4.02359e-08  -1.40178e-08   7.80439e-09   3.18351e-09       0.00000       0.00000       2.39902       3.32614       3.50852       3.68263       3.24081       3.20163       2.63804       2.36620       1.81288       1.42921       1.07777      0.830500      0.533974      0.384938      0.237171      0.166580     0.0903213     0.0592044     0.0296764     0.0165991    0.00845140    0.00423667    0.00193049   0.000940625   0.000377904   0.000147219   5.38620e-05   1.99463e-05   5.78387e-06   1.87086e-06   4.04419e-07   9.64072e-08   1.56182e-08   2.34151e-09       0.00000       0.00000
  17  14 2834.2849    3.2051  0.8135 12.4685  0.0059  0.0223   0.0791   0.0573    0.1233   0.0000   432.8799       5.10037       13.7882       1.59545      -4.09537      -8.14615       1.65722      0.691829       2.49461     -0.785706     -0.557185      0.593213     -0.264115      0.115007     -0.135358    -0.0844792    -0.0179538     0.0226727    0.00230318   -0.00930376  -0.000576343    0.00542241  -0.000612507   -0.00154327   0.000606907   0.000245025  -1.99278e-05  -1.97056e-05   3.69258e-07  -7.67318e-07   4.51605e-07   9.08752e-08  -3.02429e-08   1.21814e-09       0.00000       0.00000       2.18929       2.73986       2.83438       2.95605       2.85817       2.62884       2.23183       1.93732       1.56980       1.23095      0.926885      0.689818      0.475664      0.327284      0.207720      0.135870     0.0842806     0.0473693     0.0269578     0.0142811    0.00727585    0.00361040    0.00170177   0.000716798   0.000295523   0.000116583   4.23569e-05   1.39866e-05   4.63335e-06   1.32152e-06   3.23641e-07   7.23584e-08   1.22830e-08   1.61419e-09       0.00000       0.00000
  17  15 2977.1852    3.8049  0.7925 13.0282 -0.0037  0.0239   0.1013   0.0602    0.1254   0.0000   437.9403     -0.702903       12.4146      0.341726     -0.356081     -0.664598      -1.50714      -1.14531      -1.70628      -3.40569     -0.481029     -0.157929    0.00741183      0.334741    -0.0318499     -0.108416   0.000903707    0.00257613    0.00344293   -0.00264437    -0.0126795   0.000323861   -0.00212216  -6.68140e-05   0.000250240  -0.000297715  -8.62013e-07   8.51794e-06  -8.53312e-07   1.78361e-06  -3.71130e-07   5.47438e-08   7.73654e-10  -4.79572e-11       0.00000       0.00000       2.54538       3.35858       3.76821       3.86389       3.55470       3.28195       2.67981       2.11892       1.66397       1.28447      0.918643      0.668853      0.454137      0.322085      0.211734      0.127993     0.0798023     0.0473555     0.0259628     0.0138149    0.00733767    0.00337843    0.00151844   0.000700083   0.000301091   0.000117061   4.30601e-05   1.50264e-05   4.81325e-06   1.30633e-06   3.17265e-07   6.84869e-08   1.14557e-08   1.59645e-09       0.00000       0.00000
  17  16 3119.3415    4.0161  0.8465 13.5927 -0.0007  0.0302   0.1056   0.0609    0.1085   0.0000   437.4710       4.05853       12.4182      -1.80362       1.34066      -4.75989      -2.83677      -2.52600       3.09525      0.112917      -1.12203      0.146631      0.438679     -0.120041      0.358475    -0.0185806    -0.0606305     0.0399234   -0.00203405     0.0171698    -0.0131995   -0.00349813   -0.00101647  -0.000122836   0.000232047   8.84985e-05   8.46938e-05   1.00501e-05  -8.84286e-06  -1.78531e-06   3.15370e-07   8.80402e-08  -5.14669e-09   2.76610e-10       0.00000       0.00000       2.61922       3.57575       3.32482       3.87455       3.26383       3.52258       2.72467       2.47585       1.92301       1.63725       1.28279      0.850565      0.608918      0.440498      0.258898      0.173434      0.118056     0.0623792     0.0361303     0.0182476     0.0103611    0.00439105    0.00227742   0.000771034   0.000439687   0.000160354   6.45031e-05   1.74838e-05   6.61336e-06   1.87145e-06   4.62151e-07   9.33746e-08   1.64199e-08   2.78924e-09       0.00000       0.00000
  17  17 3261.3753    3.7974  1.1948 13.2633 -0.0085  0.0317   0.0869   0.0751    0.1499   0.0000   441.7437       2.40831       24.3910      -3.12602      -3.56565      -1.29520     -0.759217       4.57159      0.888610     0.0918191      -1.12945      0.849383     -0.564817      0.238635     0.0469074     -0.107289     -0.180142    -0.0619726    -0.0734671    -0.0284091   -0.00587521    0.00628326    0.00330417   0.000768538  -0.000567549  -0.000225596   3.99025e-05  -4.84365e-07   1.75931e-06  -1.67316e-06  -7.28822e-08  -7.22981e-09  -2.04986e-08   1.60722e-10       0.00000       0.00000       2.98766       3.87592       3.89029       4.11645       3.84401       3.65403       3.10447       2.85456       2.17201       1.71522       1.34212      0.957237      0.690557      0.485826      0.306197      0.197677      0.112512     0.0679077     0.0383694     0.0203463     0.0105349    0.00511196    0.00241143    0.00107570   0.000448968   0.000171663   6.29953e-05   2.05731e-05   6.34291e-06   2.02932e-06   5.00041e-07   1.06582e-07   1.80375e-08   2.52758e-09       0.00000       0.00000
  17  18 3403.3487    3.2670  1.9172 12.5513 -0.0045  0.0375   0.0595   0.1016    0.1224   0.0000   434.7121      -4.39595       10.3792      -3.21615       5.63380      -2.55266      -2.61372      -8.22503       2.11000       2.96379       1.67379       1.64284      0.667536     -0.146029     -0.541237      0.161396     -0.135831      0.151610    -0.0158259   0.000952646     0.0255413    -0.0134757   -0.00404623  -4.90711e-05   0.000909116  -0.000272988  -9.51747e-05  -3.72988e-05   2.38915e-06  -7.15507e-07   6.03874e-07   1.30740e-07   7.67578e-09   8.67155e-10       0.00000       0.00000       3.45998       4.48810       4.67883       4.89977       4.58929       4.32832       3.80198       3.17726       2.49300       1.94521       1.51199       1.10646      0.812125      0.547965      0.363122      0.231631      0.141260     0.0818069     0.0443961     0.0235688     0.0125784    0.00602188    0.00287955    0.00122900   0.000546972   0.000207252   7.79306e-05   2.61540e-05   8.12505e-06   2.32514e-06   5.98529e-07   1.23677e-07   2.20763e-08   2.88151e-09       0.00000       0.00000
  17  19 3545.4719    2.7306  2.6083 11.9516 -0.0011  0.0454   0.0431   0.1176    0.1043   0.0000   436.9448       1.55889       7.20995     -0.162642     0.0925718       8.52324       2.56329       1.52157      0.676340       2.56627      -1.67515      -1.41472       1.51262      0.894698      0.217975      0.177452      0.233334     0.0916648    -0.0456627     0.0172616  -0.000325153    0.00534560   0.000892963   -0.00175386   0.000559688   1.94882e-05   9.17743e-05   8.65710e-05  -1.09835e-05  -6.07136e-06   8.13475e-07   1.78698e-07   3.07527e-09  -4.80007e-09       0.00000       0.00000       4.18003       5.43031       5.64773       5.83820       5.48483       5.25355       4.50638       3.88696       2.96503       2.40785       1.86385       1.33507      0.971461      0.647406      0.438092      0.272451      0.172265     0.0961245     0.0550706     0.0288345     0.0147893    0.00716572    0.00350444    0.00148401   0.000660865   0.000254275   9.46914e-05   3.09513e-05   1.00267e-05   2.72638e-06   7.35288e-07   1.52508e-07   2.61147e-08   3.53609e-09       0.00000       0.00000
  17  20 3687.7839    2.2375  4.2355 11.3465 -0.0030  0.0586   0.0280   0.1571    0.0758   0.0000   446.2418       2.05997       5.78657      -1.31376       5.74735      -1.30530       2.22624     -0.312356      0.670400      -4.98359      -1.20736       1.58978       3.95124      -1.18882      0.483025      0.368851      0.114702     0.0947266    0.00950285    -0.0103194    0.00617116    -0.0128712   -0.00745832   -0.00226771    0.00140133   0.000484448  -5.36916e-05  -5.25689e-05  -1.91474e-05   1.18946e-06  -1.50364e-06  -2.60944e-07   7.96321e-09  -1.14350e-09       0.00000       0.00000       5.49068       6.86027       7.39064       7.67725       7.06839       6.54714       5.84417       4.95402       4.13632       3.29385       2.43108       1.79385       1.26764      0.860194      0.558074      0.350392      0.214054      0.122074     0.0718579     0.0383026     0.0197747    0.00965710    0.00467086    0.00197253   0.000848157   0.000333241   0.000125876   4.12493e-05   1.32792e-05   3.59331e-06   8.94471e-07   1.97409e-07   3.42973e-08   4.27052e-09       0.00000       0.00000
  17  21 3829.7101    1.8532  5.8233 10.8537 -0.0034  0.0746   0.0199   0.1858    0.0636   0.0000   431.5053       8.92549      -8.47976      -10.2213      -7.60438      -11.1551      -6.20488      -8.99133  -0.000143273       2.28025       2.57072      -4.68386       3.93359     -0.537133      0.836605      0.146680     0.0161141      0.144770     0.0697441    -0.0822471    0.00633211   -0.00634838   -0.00830588   -0.00268926   0.000985453   0.000333509  -5.70404e-05  -5.66108e-06   5.80348e-06   2.08668e-06  -2.09857e-06   9.44210e-08   3.41181e-08   6.20397e-09       0.00000       0.00000       6.93420       8.99156       9.74454       9.85446       9.40093       8.51524       7.75276       6.19357       5.27214       3.98789       3.17850       2.23129       1.59542       1.05395      0.693123      0.457376      0.266439      0.162793     0.0883805     0.0471598     0.0243890     0.0118028    0.00565380    0.00250182    0.00106995   0.000409069   0.000156035   5.36677e-05   1.60191e-05   4.81552e-06   1.18367e-06   2.50231e-07   4.82947e-08   5.39867e-09       0.00000       0.00000
  17  22 3972.3939    1.5230  7.3321 10.7039 -0.0027  0.0866   0.0155   0.2376    0.0495   0.0000   452.1981       4.25267       36.0959       5.54868      -8.12067      -10.4853       12.3160      -6.69632       1.08285      -5.72112       1.02739       3.42137       4.56152       1.52092     0.0832531      0.248358      0.495990     -0.348552    -0.0227045     0.0468439   -0.00502879    0.00964451   -0.00258397   -0.00215686    0.00227738   0.000101156   8.35054e-05   7.21666e-06  -1.46276e-05   1.55985e-06   2.73107e-06   6.35744e-07   1.81904e-08  -1.58850e-08       0.00000       0.00000       7.90519       10.2947       10.9175       11.2882       10.5805       9.85160       8.68093       7.26279       6.18371       4.78233       3.71847       2.62629       1.87308       1.27510      0.837710      0.516407      0.321424      0.187510      0.106303     0.0563576     0.0298889     0.0142515    0.00655204    0.00296720    0.00126173   0.000490195   0.000183757   6.21001e-05   2.00512e-05   5.61503e-06   1.42931e-06   2.99410e-07   5.56888e-08   6.70901e-09       0.00000       0.00000
  17  23 4114.9553    1.2489  9.7061 10.5625 -0.0011  0.1111   0.0123   0.3080    0.0417   0.0000   438.9783       11.9070       27.4109       2.82908      -19.9119      -16.4926       14.3508      -17.4392      -15.0652       9.44962       1.94636      -3.48893       2.29927       1.46317       1.77494     0.0837834     0.0101683     -0.303172     0.0933792     0.0511630    0.00435366    -0.0246452   -0.00159186    0.00445348    0.00107782  -0.000421362   0.000139329  -3.21115e-05  -2.49400e-05   1.34210e-05   1.49445e-07   6.27332e-07   4.00160e-09   5.17098e-09       0.00000       0.00000       10.2428       13.1135       14.1357       14.5604       14.1354       12.7868       11.0577       9.54828       7.61504       6.08490       4.63116       3.39830       2.37121       1.62596       1.08698      0.676078      0.433431      0.246514      0.140530     0.0764537     0.0386486     0.0193454    0.00905400    0.00397710    0.00167492   0.000670939   0.000237100   8.09233e-05   2.64062e-05   7.24824e-06   1.87321e-06   4.04329e-07   6.80512e-08   8.29080e-09       0.00000       0.00000
  17  24 4257.2245    1.0601 12.1508 10.3466 -0.0005  0.1379   0.0103   0.3944    0.0416   0.0000   435.1290       13.4790       20.3907      0.527419       2.25620       2.70526      -20.9467       6.33996       19.5312      -12.4145      -6.20107       4.17573      0.510684       2.13529       1.49515     -0.738956     -0.344451      0.184169     -0.225966     0.0107312    -0.0785986    -0.0262202    0.00129967    0.00145372   -0.00202714   -0.00160725  -6.96103e-05   0.000238044  -5.42739e-05  -1.00054e-05  -8.66965e-07  -5.81932e-07  -1.68689e-07  -9.62031e-09       0.00000       0.00000       12.4804       16.1533       17.3059       17.8157       17.2505       15.6284       13.7315       11.6902       9.56743       7.47530       5.82374       4.14143       3.00805       2.05837       1.35567      0.868656      0.519228      0.312697      0.175331     0.0966348     0.0482551     0.0242477     0.0111629    0.00505720    0.00208135   0.000841462   0.000301571   0.000105579   3.21528e-05   9.51798e-06   2.38880e-06   4.97326e-07   8.78156e-08   1.04065e-08       0.00000       0.00000
  17  25 4399.8382    0.8347 14.4987 10.3874 -0.0060  0.1895   0.0086   0.5165    0.0339   0.0000   425.0238     -0.720917      -27.5244       6.12805       20.6381      -16.6411       8.00124      -19.2835       17.5639      -5.84574      -6.29231       4.64402       2.99954     -0.706693    -0.0748266     -0.555402      0.186297     -0.384730      0.152332     0.0116007    -0.0788700    -0.0221069     0.0286791  -0.000802696   -0.00115212   0.000570412   0.000632863  -5.05983e-05  -4.00482e-06  -2.09705e-05   4.09991e-06  -8.99670e-07  -4.22733e-07   3.43718e-08       0.00000       0.00000       16.9218       22.0129       23.2667       24.0747       22.8301       21.4105       18.6680       16.1020       13.1380       10.4558       7.98909       5.85544       4.20312       2.85274       1.90647       1.21313      0.740075      0.440746      0.248815      0.135380     0.0694254     0.0352338     0.0157494    0.00748025    0.00295806    0.00121710   0.000436665   0.000151613   4.65407e-05   1.31678e-05   3.29846e-06   6.92062e-07   1.19191e-07   1.48634e-08       0.00000       0.00000
  18   8 1992.8305    0.6138  0.5101 10.1386 -0.0043  0.0220   0.0217   0.0497    0.0665   0.0000   439.1977      0.273889       14.7301      0.442136      -6.39928      0.331838       2.35077       1.19801      -1.26844     -0.578902     -0.690289      0.353396     -0.168443     -0.549057     -0.280997     -0.146209     0.0674188    -0.0218774     0.0342895  -0.000616650  -0.000395277   0.000339535   0.000722997    0.00120065  -0.000141445  -0.000165702  -4.69099e-05  -3.37833e-05   5.20068e-06  -6.68780e-06  -1.03563e-07  -4.18936e-07   1.60228e-07   5.55347e-08   1.15587e-09   4.54741e-10       1.80048       2.46432       2.40901       2.60450       2.34416       2.32519       2.19107       1.74929       1.49670       1.18042      0.913553      0.686166      0.523541      0.363405      0.246152      0.158374      0.101662     0.0587341     0.0328727     0.0203733    0.00939281    0.00541058    0.00243875    0.00132445   0.000536564   0.000241245   9.31038e-05   4.16925e-05   1.27214e-05   4.79664e-06   1.32401e-06   3.66857e-07   8.90970e-08   1.99874e-08   3.60525e-09   4.55599e-10
  18   9 2143.6819    0.8492  0.5395 10.5147 -0.0045  0.0215   0.0284   0.0477    0.0749   0.0000   438.9445       2.72589       11.9856       2.55903      -3.07732       2.90496      -2.52903      0.895292      0.923117      0.120833      0.524016     -0.297061     -0.344862     -0.400481     -0.112264     0.0273626    -0.0550647    -0.0225518    0.00659154     0.0277509     0.0272604   -0.00724097   -0.00410028   0.000986943   -0.00121464  -0.000212583   8.47469e-05  -3.25440e-05  -1.08222e-05  -1.88409e-06  -1.11750e-06  -2.56641e-07   4.98687e-08  -4.70691e-09   5.34887e-10  -4.02978e-10       1.92748       2.58061       2.57630       2.73649       2.34163       2.47402       2.12942       1.86169       1.59991       1.15593      0.950042      0.685322      0.547068      0.337260      0.249713      0.147047     0.0978812     0.0573299     0.0324186     0.0168947    0.00937947    0.00532241    0.00242079    0.00117673   0.000538002   0.000237212   8.57601e-05   3.47352e-05   1.25638e-05   4.34661e-06   1.32630e-06   3.29971e-07   9.12077e-08   1.42793e-08   3.23493e-09   4.36629e-10
  18  10 2291.6292    1.1710  0.8031 10.8143  0.0030  0.0245   0.0303   0.0612    0.1049   0.0000   437.4743      -1.88189       15.4360      -2.94873       1.43571      -1.85032      -3.74273     -0.565057       1.99210      0.194764      0.199180     -0.737117      0.792525     -0.244187     -0.120711      0.144697     0.0634350    -0.0219305    -0.0305232     0.0196512    0.00702660  -0.000296512   -0.00254305   -0.00133175    0.00117213   0.000256337  -0.000113428   3.20927e-05   8.49751e-06  -7.42322e-06  -8.82906e-08   2.94640e-07   3.33102e-08  -1.07100e-08   3.46362e-09   4.39467e-10       2.14185       2.65672       2.97286       3.14397       2.81311       2.57018       2.50058       2.01214       1.60167       1.38774       1.05760      0.787704      0.538156      0.401524      0.255872      0.153571      0.111183     0.0655033     0.0375625     0.0194849     0.0117493    0.00610485    0.00303942    0.00133230   0.000622905   0.000288169   0.000124578   4.55579e-05   1.55419e-05   4.67655e-06   1.50509e-06   3.61907e-07   9.27195e-08   2.09510e-08   3.48066e-09   4.22687e-10
  18  11 2436.8157    1.5790  0.8379 11.3285 -0.0068  0.0267   0.0386   0.0554    0.1091   0.0000   442.4203       1.22552       12.2328       2.72573     -0.443078      -1.52739      -2.05999     -0.577023      0.356588      -1.96013     -0.173078      0.292908      0.724482      0.536032      0.186802      0.140129     0.0348753    -0.0886336    -0.0611248     0.0145109   -0.00106722    0.00229488   -0.00239535    0.00186670   0.000101657   0.000109907  -0.000146666  -1.84694e-05  -1.42506e-05  -1.02616e-06  -2.39754e-06   1.00143e-07   4.78884e-08   2.59792e-08  -4.32347e-09   1.81354e-10       2.23676       2.95676       3.20404       2.95642       3.01709       2.86483       2.62849       2.23683       1.76745       1.40555       1.09280      0.796742      0.644589      0.419717      0.293183      0.199180      0.108061     0.0759102     0.0376247     0.0217765     0.0120449    0.00578056    0.00306057    0.00144131   0.000619248   0.000290403   0.000117082   4.11900e-05   1.70165e-05   5.66396e-06   1.42772e-06   4.87030e-07   1.18850e-07   2.36689e-08   4.01146e-09   4.59737e-10
  18  12 2580.7967    2.0670  0.8668 11.8779 -0.0026  0.0271   0.0506   0.0609    0.1127   0.0000   443.6028       4.28670       9.82536      -2.41204       7.98161       2.57658      -3.65879     -0.976118    -0.0465346     -0.677842      -1.29442      0.752230     -0.647932      0.419036     0.0674168    -0.0171864     0.0826923      0.118207    -0.0179016    -0.0173857    0.00342953  -0.000585728   -0.00672800  -0.000705020  -0.000258673  -0.000203825  -0.000165901   1.53589e-05  -1.38036e-05   7.84524e-06   5.47290e-07  -3.33620e-07   3.05885e-08   1.32628e-09   9.00116e-10   1.89180e-11       2.21692       2.99430       3.28160       3.17466       3.20207       2.84138       2.52538       2.14376       1.97322       1.43177       1.21764      0.810029      0.598827      0.436883      0.272618      0.187068      0.104466     0.0731610     0.0361275     0.0251734     0.0127215    0.00618080    0.00339679    0.00148878   0.000669884   0.000270146   0.000130409   4.29623e-05   1.58040e-05   5.82810e-06   1.61174e-06   5.45186e-07   1.15333e-07   2.34137e-08   4.46975e-09   4.69442e-10
  18  13 2724.7103    2.6673  0.7970 12.5098 -0.0026  0.0302   0.0684   0.0583    0.1027   0.0000   440.2677       1.15166       13.0002      -1.25183       5.62343      -4.07387      -2.49671       1.72966      0.474585     -0.618264      0.464200      0.156787     -0.260381     -0.278125    -0.0250002    -0.0705148      0.162352     0.0755408     0.0264290     0.0191975    0.00852400   -0.00483767   -0.00241310    0.00265391   0.000813429   0.000351079  -0.000155931  -7.23973e-05   1.36396e-05  -4.42369e-07  -1.64763e-07   7.22360e-07   2.19287e-07  -8.25498e-09   4.65518e-10  -6.03384e-10       2.57281       3.42566       2.95446       3.35078       3.58193       3.38177       3.08342       2.09075       1.92972       1.66321       1.33902      0.990773      0.681947      0.449943      0.322175      0.218874      0.151350     0.0914099     0.0525441     0.0319245     0.0148308    0.00730631    0.00379998    0.00150665   0.000834507   0.000232750   0.000142572   4.91361e-05   1.69613e-05   6.14940e-06   1.69494e-06   4.54694e-07   1.19817e-07   2.71615e-08   5.12583e-09   5.88909e-10
  18  14 2868.6065    3.5165  0.7828 12.6398  0.0015  0.0251   0.0872   0.0529    0.1261   0.0000   439.1043      0.324380       13.6615      0.504799       1.85299      -10.3208      -1.29619     -0.370751     -0.231679       1.04917     -0.643706      0.495219      0.524792      0.420899   -0.00995464      0.292914     -0.181733   -0.00270755     0.0490842     0.0105629    -0.0225445    0.00122831    0.00334957   0.000511357   0.000379395  -0.000154074   2.25052e-05   4.33798e-05   8.18537e-06   2.65699e-06  -1.03904e-06   3.30671e-07   7.71544e-08  -1.42765e-09  -3.61222e-10   2.29787e-10       1.98391       2.91202       2.70767       3.17003       2.65546       2.84133       2.28919       2.03706       1.67911       1.24896       1.05027      0.744462      0.574933      0.347874      0.289863      0.163400      0.112589     0.0609805     0.0416705     0.0206135     0.0119096    0.00586610    0.00280309    0.00139840   0.000642000   0.000290221   0.000104501   4.12677e-05   1.52937e-05   4.93266e-06   1.67024e-06   3.77052e-07   1.12279e-07   1.80458e-08   3.97566e-09   5.91957e-10
  18  15 3012.1401    4.1154  0.7722 13.0306  0.0021  0.0252   0.1023   0.0537    0.1168   0.0000   437.8756       1.48483       12.7627     -0.711524     -0.988828      -2.41348      -1.43384      -4.34550     0.0721221      -1.06774      0.346199     -0.173189     -0.226695      0.476978      0.132620    0.00531173    -0.0861374     0.0408168    -0.0835761   -0.00132844    0.00132103    0.00561955   -0.00237084  -0.000859689   0.000351230   0.000241251  -4.55385e-05  -1.26225e-05   6.29353e-06  -2.50151e-06  -1.03979e-06  -5.20869e-07   7.17332e-08   2.54422e-08  -2.22593e-09  -1.82634e-10       2.37592       2.51215       2.81674       3.39669       3.28333       2.53710       2.24980       2.34748       1.81855       1.26996      0.938603      0.851104      0.637925      0.377106      0.218937      0.174989      0.128381     0.0772099     0.0391556     0.0189533     0.0117479    0.00710494    0.00391720    0.00186686   0.000778332   0.000307698   0.000110803   3.90358e-05   1.40829e-05   4.33578e-06   1.29253e-06   3.69194e-07   9.17433e-08   1.99520e-08   3.02736e-09   3.78505e-10
  18  16 3154.7541    3.9630  1.0124 13.2963 -0.0039  0.0278   0.0907   0.0676    0.1318   0.0000   438.1356       6.32258       11.7757      -3.69792      -4.47186      -1.05785     -0.530965     -0.818098      -2.33038       1.25520      0.643737     -0.563356     -0.925263     -0.338921     0.0574338     -0.163250    -0.0494715     -0.132520     0.0320967    0.00802967    -0.0146739   -0.00189578   0.000258637  -0.000974852   0.000102044   0.000179407  -8.74881e-05   5.20256e-05   1.05695e-05  -5.77013e-06  -2.07614e-06   1.51019e-07   2.15145e-07   2.27934e-08   2.20204e-10   8.14667e-10       2.34664       3.13927       3.15873       3.50519       3.14677       3.01405       2.72422       2.22504       1.92323       1.53979       1.22838      0.834673      0.637762      0.463381      0.296019      0.188253      0.120129     0.0780093     0.0422618     0.0241781     0.0135107    0.00712663    0.00345108    0.00151584   0.000703880   0.000310508   0.000134474   4.91764e-05   1.72582e-05   5.60607e-06   1.61640e-06   4.69723e-07   1.12044e-07   2.31889e-08   4.47537e-09   5.74324e-10
  18  17 3297.3148    3.5981  1.3478 13.2047 -0.0094  0.0313   0.0762   0.0834    0.1162   0.0000   433.9318       3.24971       11.4245       1.71187     -0.908892      -2.64511      -4.64251      -3.93317       1.12173      -1.43473     -0.370245     -0.518478     -0.896194      0.999496     0.0814394     -0.297216      0.275855      0.153667     0.0657460     0.0934546   -0.00657291    0.00545586    0.00331517    0.00322208   9.13244e-05  -8.57993e-05   7.35417e-05   1.18117e-05  -1.81730e-05  -5.56484e-06   2.75574e-06   1.73474e-07  -3.31660e-08  -6.76869e-08   1.64303e-09  -1.49332e-09       2.71015       3.45482       3.64836       3.92355       3.73825       3.49418       3.02986       2.60090       2.09006       1.70832       1.32537      0.987932      0.696973      0.503904      0.337690      0.221740      0.138686     0.0900352     0.0506805     0.0279007     0.0160875    0.00789531    0.00403233    0.00179768   0.000828706   0.000365369   0.000151962   5.20959e-05   2.00205e-05   6.34638e-06   1.92671e-06   5.41276e-07   1.27977e-07   2.76684e-08   4.57978e-09   5.93454e-10
  18  18 3439.9044    3.0125  2.1215 12.4214 -0.0032  0.0419   0.0513   0.1034    0.1046   0.0000   439.6059      -1.60508       16.5313      -3.32521       3.37019       5.04363       2.69938      -4.09124      -2.15981      0.455139       2.43525    -0.0140186      -1.38375      0.180439     -0.257416     -0.425416     -0.282864    -0.0392772    -0.0540512    0.00937333    -0.0155273   -0.00215310    0.00566466  -0.000963498   0.000925374  -0.000806803   4.70971e-05  -2.52781e-05   9.66312e-06  -9.22228e-06  -2.22146e-06  -3.86022e-07   1.88627e-07  -3.91340e-08  -1.38767e-09   5.86596e-10       3.47848       4.69549       4.97463       5.33973       4.85850       4.57084       4.17589       3.38216       2.90387       2.29092       1.81155       1.24936       1.00297      0.629542      0.477580      0.283858      0.189862      0.106785     0.0669378     0.0390044     0.0198271     0.0109038    0.00501848    0.00256134    0.00112033   0.000498639   0.000191849   8.13511e-05   2.67632e-05   9.24510e-06   2.70567e-06   6.76909e-07   1.95360e-07   3.57986e-08   7.06184e-09   8.29186e-10
  18  19 3582.5105    2.5710  3.1017 11.8829 -0.0039  0.0499   0.0372   0.1257    0.0898   0.0000   432.3280      0.911456       7.31536     -0.231622       2.25479      -2.68538       5.01287      -3.25900      -2.82255      -2.72467      0.668777      0.211156     -0.439931      0.593815     -0.329890      0.337181    -0.0235158     -0.114119     0.0285452     0.0681970    -0.0236598   -0.00629721   -0.00293680   0.000808922    0.00304611   0.000289556  -0.000191347  -2.13878e-05   4.02872e-05  -4.53337e-07   2.75323e-06   4.55336e-07  -3.31671e-07   3.08702e-08  -7.47234e-10   1.02115e-09       4.46003       5.61727       6.12135       6.12692       6.09447       5.67900       4.78684       4.18191       3.55038       2.67802       2.16803       1.62223       1.13192      0.822665      0.550274      0.349856      0.233769      0.139837     0.0810236     0.0451269     0.0255093     0.0123302    0.00653856    0.00300781    0.00129622   0.000572696   0.000237402   8.27571e-05   3.08439e-05   1.02271e-05   3.39529e-06   8.98074e-07   2.10124e-07   4.24530e-08   7.27801e-09   8.54621e-10
  18  20 3725.2862    2.1135  4.6260 11.2977 -0.0029  0.0604   0.0249   0.1650    0.0672   0.0000   434.3492      -12.7288       15.0290      -7.38410       5.95571      -5.53912      0.204620      -1.93217      -3.50873       3.56362     -0.141591       1.50965       2.91894      0.339095     -0.155548     -0.481462     -0.344708   -0.00835212   -0.00477909     0.0289379   -0.00732014    -0.0115106    0.00893211   0.000805540  -0.000933403   0.000700971   4.16892e-05  -0.000158946   3.75312e-05   1.50944e-05  -7.30017e-06  -2.47204e-07  -3.45334e-08  -9.01295e-08  -9.98799e-09   1.22875e-09       5.51999       7.01176       7.32917       7.77686       7.30335       6.89929       5.99654       5.24008       4.24084       3.56773       2.70676       2.06299       1.43471      0.993596      0.652331      0.439823      0.284318      0.168504      0.100695     0.0549486     0.0296344     0.0149175    0.00751920    0.00357753    0.00157709   0.000674008   0.000273497   0.000104905   3.77085e-05   1.19940e-05   3.79958e-06   1.02024e-06   2.50031e-07   5.48187e-08   8.70040e-09   1.13153e-09
  18  21 3867.9319    1.7853  6.4440 10.7958 -0.0030  0.0756   0.0178   0.2023    0.0556   0.0000   437.4330       8.45402       11.2462      -9.98363      -6.31111      0.982994      -3.02255      -1.15392      -13.2749      0.591005       1.33825      0.795029       1.40026      0.331973      -1.53123      0.451446     -0.423691      0.272284    -0.0362980    -0.0499880    -0.0103077     0.0378182    0.00550959    0.00782172   -0.00268710    0.00154616  -0.000125756  -0.000118944   6.94147e-06  -1.39582e-05  -1.61003e-06   1.74839e-06   2.21182e-07  -1.51904e-08   1.15454e-08   5.97152e-11       6.38444       8.50085       8.95067       9.26447       9.00878       8.26416       7.50670       6.30019       5.25695       4.20411       3.23750       2.40923       1.80060       1.22272      0.835983      0.543401      0.348385      0.208154      0.122030     0.0675075     0.0368935     0.0189952    0.00953680    0.00452195    0.00200355   0.000865160   0.000351652   0.000135584   4.91859e-05   1.59965e-05   4.88443e-06   1.34009e-06   3.42909e-07   7.16234e-08   1.25476e-08   1.44762e-09
  18  22 4010.8230    1.4374  7.7990 10.6667 -0.0036  0.0882   0.0141   0.2455    0.0453   0.0000   432.6928       14.1854       25.3634      -5.36688      -9.33014       1.37945       15.9521      -11.5822      -12.0975      -1.34620      -2.96928      -6.69206     -0.380119       3.64976      0.321861     0.0825801     0.0536913      0.118688      0.178545     -0.244727    -0.0172087     0.0618449    -0.0207267   -0.00752991   -0.00128208    0.00235461   0.000106104  -0.000115668   0.000131693  -1.81660e-05  -8.76535e-06  -1.31645e-06   7.34039e-07  -4.55001e-08   2.09369e-09  -1.05223e-10       7.83967       9.98716       11.0135       11.2092       10.8710       9.91548       8.84668       7.59960       6.24259       4.97574       3.83294       2.89621       2.06234       1.46287      0.986606      0.634311      0.408843      0.241941      0.144352     0.0806459     0.0438351     0.0227830     0.0112429    0.00544285    0.00239247    0.00105907   0.000418821   0.000162160   5.68736e-05   1.86964e-05   5.87954e-06   1.57284e-06   3.87155e-07   8.19254e-08   1.35126e-08   1.54938e-09
  18  23 4153.8973    1.1801 10.4359 10.4397 -0.0035  0.1152   0.0109   0.3271    0.0408   0.0000   447.6872      -21.5627       27.6768       21.8180       5.09716      -5.54160      -4.34017      -8.87559      -11.4586      -11.8715     -0.145347      -5.28080       7.05279       1.13893      -2.66774       1.74010      0.388736      0.415455     -0.204484   0.000703000     0.0720787   -0.00274157   -0.00981392    0.00332239   0.000425732    0.00130647    0.00165150  -0.000370736  -6.66395e-05   4.58415e-05  -5.45636e-06  -3.04603e-06   7.21705e-07  -2.37588e-07  -2.55933e-08  -5.12884e-10       9.83580       12.8597       13.9570       14.1259       13.7870       12.7811       11.4956       9.73911       8.03127       6.46299       4.94622       3.81726       2.71048       1.91588       1.28374      0.862618      0.532818      0.327959      0.192157      0.106339     0.0582406     0.0297916     0.0149693    0.00714065    0.00323216    0.00139762   0.000561916   0.000214273   7.86748e-05   2.57325e-05   7.83441e-06   2.17055e-06   5.17462e-07   1.12657e-07   1.84975e-08   2.13448e-09
  18  25 4439.7709    0.8175 15.1387 10.3339 -0.0028  0.1920   0.0081   0.5155    0.0324   0.0000   440.5064      -56.3285      -10.1521       30.4790       45.8196      -40.1594       5.42152      -1.17019       3.90259       5.48142      -8.62287      -4.78834       6.27639      -6.09010       1.23548      -1.61557       1.04662     -0.185411     -0.540496     0.0665909     0.0168757    -0.0803496    0.00547518     0.0252205    0.00218517   -0.00169201  -8.51409e-05  -0.000353495  -7.41072e-05   1.58434e-05  -1.83216e-06   1.42355e-06   3.70264e-07   1.61677e-07  -1.46621e-08   5.46364e-09       16.4693       21.0746       23.1849       23.2910       22.8658       20.6760       18.9061       16.2814       13.3786       11.1316       8.42683       6.43316       4.59774       3.22622       2.16986       1.43851      0.914660      0.560937      0.329842      0.187686      0.102475     0.0529691     0.0270089     0.0126796    0.00584263    0.00245713    0.00102322   0.000383465   0.000137545   4.47916e-05   1.34130e-05   3.64617e-06   8.88099e-07   1.89659e-07   2.99417e-08   3.41129e-09
  19   8 2021.7083    0.6434  0.4996 10.3519 -0.0063  0.0234   0.0209   0.0461    0.0625   0.0000   439.9626      0.593514       15.1315      -4.38005       1.04225       2.18317     -0.703179      -2.32723      0.133418      -1.17749       2.31371       1.45978     -0.418560     -0.176263      0.613061     0.0937207    -0.0819418  -0.000963470     0.0227444     0.0116114   -0.00164803   -0.00703546   -0.00287962   0.000165762  -0.000151288   1.89707e-05  -0.000209185  -3.24064e-05   2.87199e-05  -2.74013e-05   5.46685e-06   1.42632e-07   4.82281e-08   9.70761e-08   5.10311e-09  -2.38545e-09       1.75571       2.54594       2.60897       2.66088       2.63672       2.46422       2.14779       1.95818       1.53932       1.28104       1.04291      0.715192      0.589102      0.382568      0.297254      0.181260      0.122515     0.0718349     0.0421408     0.0274417     0.0147275    0.00745496    0.00433787    0.00187939   0.000936344   0.000495428   0.000166062   8.55245e-05   3.36925e-05   1.21809e-05   4.25666e-06   1.42066e-06   4.18281e-07   1.13105e-07   3.22590e-08   5.55303e-09
  19  11 2468.1270    1.6685  0.9155 11.4569 -0.0073  0.0253   0.0393   0.0636    0.1111   0.0000   441.6868      -4.46507       8.86337       3.38025      -3.48061      -3.71625       2.19275      0.521063       2.67358     -0.551177      -2.47191       1.34025     -0.121919     -0.512215     -0.383075      0.331138     -0.443145     0.0850426     0.0140545    -0.0103026    -0.0155982   -0.00430906    0.00564905  -0.000283079  -0.000273938   0.000136542  -0.000313480  -0.000189806  -5.06350e-06  -1.56786e-05  -2.87311e-06   2.73973e-06   6.47538e-07  -1.19452e-07  -4.82172e-08   3.08831e-10       2.10550       2.69174       3.02449       3.06389       2.92268       2.85086       2.48662       2.02139       1.72989       1.39181       1.10992      0.827431      0.587503      0.446250      0.291078      0.195076      0.141466     0.0805633     0.0482164     0.0309886     0.0166169    0.00890272    0.00437291    0.00236440    0.00109806   0.000503921   0.000204371   9.51103e-05   3.77773e-05   1.44653e-05   4.45177e-06   1.57130e-06   4.65329e-07   1.16401e-07   2.63647e-08   5.50101e-09
  19  12 2613.0016    2.0904  1.0293 11.9596 -0.0082  0.0267   0.0476   0.0686    0.1236   0.0000   440.4357      -2.03195       17.4603      -3.06785      -5.34120      -1.15771       1.88784     -0.765673      -1.35609       1.47624      -1.11371     -0.868329      0.282849    -0.0388635      0.342065    -0.0714037     0.0293189     -0.182487    -0.0441622    0.00975614    0.00500316  -8.71498e-05  -0.000270895  -0.000661941  -0.000433857   0.000205631  -3.64131e-05   1.83975e-05  -8.23334e-05  -6.86712e-06  -9.69914e-07  -1.30554e-06  -8.25826e-07   1.92135e-07   1.90587e-08  -7.19558e-10       2.13420       2.76349       2.93139       3.11189       2.94091       2.87167       2.50709       2.08814       1.81815       1.51519       1.15409      0.846312      0.662998      0.454315      0.322016      0.219329      0.137963     0.0857491     0.0527471     0.0321033     0.0178644    0.00965690    0.00515826    0.00241883    0.00116820   0.000554899   0.000221657   9.34580e-05   3.92588e-05   1.45061e-05   5.17072e-06   1.62503e-06   4.61243e-07   1.24721e-07   2.91252e-08   5.67628e-09
  19  13 2757.9150    2.7115  0.9535 12.5294 -0.0067  0.0261   0.0620   0.0612    0.1110   0.0000   433.7545      0.796295       16.8515       6.67605      -6.21286      -2.56375       5.80395     -0.129305      0.418866     -0.260571     -0.485432      0.544932      0.267067     -0.307520      0.421351     -0.500818     -0.131312      0.168695     0.0639040   -0.00832727    -0.0292909     0.0118246    0.00823431   -0.00105918  -2.21338e-05   0.000110450  -3.73357e-05   8.09269e-05   3.11788e-05  -1.67999e-05  -3.64030e-07   9.30598e-08   5.18903e-07   7.61633e-08   3.40440e-08   4.44967e-09       2.20863       2.72504       2.86527       2.97518       2.86421       2.86361       2.55525       2.05498       1.79882       1.51311       1.25342      0.888199      0.667614      0.466784      0.319414      0.212633      0.149792     0.0873214     0.0552500     0.0332255     0.0180140    0.00948739    0.00492094    0.00230812    0.00114200   0.000500424   0.000215271   8.97401e-05   3.94227e-05   1.42843e-05   4.67074e-06   1.48448e-06   4.61137e-07   1.14285e-07   2.79939e-08   5.37310e-09
  19  14 2902.5236    3.3799  0.7258 13.2805 -0.0096  0.0239   0.0913   0.0533    0.0868   0.0000   439.5779       1.67331       14.4834    -0.0398943       4.00421      -3.94051       1.34370      -1.16343     -0.286685      -1.47880     -0.603528      0.465781      0.489755     -0.747503     -0.551649     -0.142145     0.0787855    -0.0665282    -0.0550881     0.0405979     0.0193155   -0.00961889   -0.00326410   0.000827231    0.00198408  -0.000229335   9.65855e-05  -8.78472e-06   3.95122e-05   2.78890e-05   2.23806e-06  -4.63727e-07  -8.55695e-07   6.65804e-08   3.98077e-08   4.32010e-09       1.94025       2.19917       2.85552       2.83070       2.44161       2.58836       2.29014       1.86818       1.66106       1.29508       1.03820      0.788528      0.570127      0.419926      0.288737      0.187320      0.122585     0.0831363     0.0471293     0.0277032     0.0157528    0.00880245    0.00438880    0.00240015    0.00108140   0.000501558   0.000227921   0.000102947   3.84910e-05   1.49540e-05   5.05718e-06   1.69111e-06   4.73515e-07   1.14611e-07   2.43949e-08   4.51700e-09
  19  15 3046.5322    3.9151  0.9061 13.2173 -0.0013  0.0256   0.0872   0.0571    0.1159   0.0000   440.1646       2.51215       12.6134      -1.73222      -2.10223      -2.31055      -2.78454     0.0431313       2.54488      0.230368       1.83762      -1.58760     -0.942300     -0.371348      0.388884      0.131880   -0.00386473     0.0128404     0.0802066    -0.0146641    -0.0220349   -0.00316328   -0.00240067   0.000481708  -0.000115353  -0.000821268  -0.000145530  -2.84220e-05   1.73476e-05   4.92296e-06   3.86244e-06  -1.61554e-07  -5.54044e-07   3.83937e-08   6.90199e-09   6.74044e-09       1.98376       2.77187       2.69340       2.99880       2.77355       2.74339       2.39356       2.04583       1.77110       1.36242       1.07762      0.812002      0.614683      0.444427      0.320899      0.209545      0.133957     0.0810580     0.0499262     0.0290455     0.0168949    0.00898653    0.00471566    0.00233655    0.00112621   0.000506401   0.000226456   9.03399e-05   3.68494e-05   1.30496e-05   4.94329e-06   1.51823e-06   4.73607e-07   1.20703e-07   2.77278e-08   5.92816e-09
  19  16 3189.7738    3.9406  1.0737 13.4157 -0.0010  0.0284   0.0849   0.0680    0.1144   0.0000   443.4123       1.29455       11.6927       2.70487      -5.55386      0.210610      -6.51811      -1.15778       1.39774      -1.09146      0.156322      -1.21524     -0.102779      0.455394     0.0962046     0.0101842    -0.0526079    -0.0858477     0.0479204     0.0852332    -0.0184233   -0.00557667   -0.00349217    0.00550495   -0.00139128  -0.000491176   0.000564999  -0.000104303   7.66777e-06  -5.80362e-06   9.25969e-06   8.54550e-07   5.75832e-07  -9.69938e-08  -6.29512e-09  -1.10282e-09       2.30575       2.96175       2.97705       3.49516       3.06707       2.98611       2.61451       2.36928       1.96910       1.63165       1.18612      0.966442      0.723979      0.504950      0.345032      0.222533      0.156094     0.0968188     0.0592308     0.0327447     0.0182178     0.0104430    0.00573643    0.00284064    0.00139034   0.000599239   0.000271179   0.000103682   4.24472e-05   1.56620e-05   5.26115e-06   1.67895e-06   4.85660e-07   1.16500e-07   2.98316e-08   6.01704e-09
  19  17 3332.8445    3.4501  1.6151 12.9646 -0.0012  0.0348   0.0618   0.0853    0.0949   0.0000   433.5288     -0.304713       14.1633       1.12173      -6.53387      -5.60503      -6.06810      -2.60743       1.10280    -0.0903033       1.24791      0.395046     0.0669495     -0.447914     -0.144662      0.219970    -0.0558582    0.00328322     0.0470153   -0.00574234    -0.0286001    -0.0113014   0.000900497    0.00280999   -0.00177831  -0.000497305   0.000117632   0.000161421  -6.85369e-05  -4.30691e-06  -6.70227e-06   1.68080e-06   8.14900e-07  -6.95069e-08  -1.53959e-08  -2.42119e-09       2.85329       3.81971       4.02102       4.20461       4.15369       3.78437       3.42306       2.89828       2.41288       1.93607       1.56228       1.17310      0.836887      0.629133      0.395666      0.297169      0.179185      0.116801     0.0690772     0.0420449     0.0238799     0.0122645    0.00651174    0.00327501    0.00156755   0.000757169   0.000298565   0.000135989   5.04723e-05   1.90253e-05   6.48185e-06   2.01453e-06   6.06316e-07   1.76902e-07   3.80646e-08   8.40880e-09
  19  18 3476.0834    2.8431  2.2896 12.5053 -0.0032  0.0433   0.0447   0.1071    0.0795   0.0000   436.3926      -4.65600       8.77735       1.39304     -0.734393      -4.79869      0.669248     -0.789286      -1.20323     -0.705818       1.14660     -0.282863     -0.511269    -0.0556869     0.0102791     -0.117465    0.00375685    -0.0141786     0.0853819    -0.0194954    -0.0303233    0.00997050    -0.0101395   -0.00292244  -0.000917796   0.000211453  -0.000452945   5.09621e-07  -0.000153493   4.57076e-06  -2.82883e-06  -1.27815e-06  -1.19747e-06  -1.22652e-07  -1.93322e-08  -9.95404e-10       3.42962       4.48941       4.79217       5.16852       4.72898       4.51248       3.92595       3.47326       3.05431       2.41375       1.89271       1.43056       1.07269      0.745922      0.514513      0.345537      0.221638      0.140943     0.0858023     0.0490125     0.0286611     0.0154668    0.00828130    0.00415406    0.00199666   0.000898595   0.000397874   0.000162006   6.31567e-05   2.34301e-05   8.39177e-06   2.62441e-06   7.73700e-07   2.03951e-07   4.68423e-08   9.37142e-09
  19  19 3619.2583    2.4857  3.4092 11.7063 -0.0013  0.0506   0.0332   0.1309    0.0822   0.0000   431.7002       7.73932       14.6945      -4.23849      -3.67981       1.91688      -5.16218       5.49977       2.31377      -6.60733       1.36977     -0.108919      0.374091      -1.48985    -0.0800638    -0.0441045     -0.251098     0.0381923     0.0229636    -0.0666982    -0.0564433    -0.0154751    0.00848810    0.00699758  -0.000964275   0.000980543  -0.000276203  -0.000192261  -2.52691e-05  -1.43886e-05   1.11568e-05  -3.46532e-06   1.62407e-07   1.04331e-08   9.71511e-09   5.80919e-09       4.27961       5.50644       5.93534       6.23294       6.02499       5.60827       5.12709       4.11770       3.63642       2.87178       2.30613       1.66404       1.31756      0.880333      0.633423      0.409861      0.278331      0.170976      0.103640     0.0614956     0.0332049     0.0187526    0.00940203    0.00485532    0.00223092    0.00104427   0.000436592   0.000186106   7.28333e-05   2.82837e-05   9.38518e-06   3.08540e-06   8.80124e-07   2.27845e-07   5.70830e-08   1.10199e-08
  19  20 3762.3917    2.0128  4.9408 11.2033 -0.0022  0.0625   0.0230   0.1694    0.0637   0.0000   436.5516       5.56553       37.8703      -4.23596      -2.69751      -11.3973       6.49972       5.54265       1.64673      -1.02400     -0.428614      -4.04587       1.66082     -0.665928     -0.290971     -0.530636    -0.0487367      0.178777    0.00791387      0.102047     0.0167752    -0.0112615     0.0247739  -0.000873818   -0.00618032   -0.00233698    0.00100122   0.000178915  -4.15519e-05  -7.36317e-05   3.90685e-06   1.03726e-06  -1.15620e-06  -2.68351e-07   1.08078e-07   7.28365e-09       5.40639       6.91592       7.18806       7.38133       7.20961       6.85793       6.20416       5.36463       4.51131       3.67186       2.91201       2.23968       1.61685       1.17108      0.812692      0.542531      0.347447      0.219493      0.131183     0.0759693     0.0435751     0.0225282     0.0119186    0.00583711    0.00277592    0.00129136   0.000549149   0.000235942   9.04332e-05   3.24107e-05   1.16779e-05   3.70309e-06   1.10860e-06   2.97864e-07   6.89324e-08   1.45731e-08
  19  21 3905.6653    1.6728  6.8356 10.7864 -0.0018  0.0784   0.0162   0.2085    0.0501   0.0000   442.9223       13.4444       24.2459     -0.532950       6.98730      -3.46500      -7.46685      -9.30698      -1.20155       2.14842       4.48604       4.42633      -2.96499    -0.0970501    -0.0178980      0.822449     -0.504364     -0.261256      0.248396     -0.199606    -0.0554433     0.0525140    0.00782128    0.00136245    0.00438272    0.00107969   0.000611816   9.05212e-06   4.03778e-05   1.74489e-05  -8.82460e-06  -1.15459e-06   7.89647e-07   8.76282e-08  -1.66199e-07  -1.69623e-08       6.52812       8.68552       9.34395       9.46208       9.37608       8.62094       7.82723       6.79459       5.53365       4.64923       3.45458       2.78869       1.99503       1.42006      0.992026      0.668991      0.425580      0.265093      0.161546     0.0932899     0.0522179     0.0279139     0.0146298    0.00717647    0.00345688    0.00163612   0.000690074   0.000288263   0.000112489   4.21416e-05   1.50910e-05   4.81573e-06   1.42196e-06   3.80566e-07   9.46508e-08   2.02762e-08
  19  22 4049.0160    1.3697  8.6032 10.6095 -0.0006  0.0947   0.0128   0.2592    0.0420   0.0000   436.4445      -7.17853       24.7299       10.2122      -1.97959      -5.71406      -15.2245      -11.3983       2.36487      -2.93065      -4.14657       1.69602       5.14452     -0.537579      0.352074      0.168156     -0.433011      0.151910    -0.0135944     -0.245974   -0.00852779     0.0308533    -0.0194011    -0.0120231   0.000588033  -0.000425376  -0.000937995   0.000316419   0.000343188  -2.40226e-05  -2.31208e-05  -3.41086e-07  -4.64423e-06   6.96890e-07   8.82519e-08  -7.45910e-10       7.84298       10.1244       10.8260       11.0857       10.9187       10.2280       9.27388       8.08920       6.71685       5.40000       4.32564       3.30056       2.43820       1.73730       1.21466      0.820786      0.521388      0.332202      0.197195      0.117009     0.0642990     0.0351190     0.0180806    0.00899462    0.00436875    0.00199253   0.000888914   0.000360147   0.000142885   5.21882e-05   1.81268e-05   5.96134e-06   1.73230e-06   4.78879e-07   1.12383e-07   2.31344e-08
  19  23 4192.2436    1.1684 11.5753 10.3051 -0.0013  0.1214   0.0099   0.3332    0.0405   0.0000   435.1208      -1.57094       38.4221       20.4414       16.4674      -1.94535       4.50680       18.3665     -0.897913      -14.7645     -0.726364       6.82686      -2.75929      0.138692       1.00287      -1.90427      0.138354      0.694404      0.222496     -0.206578     0.0256389     0.0329632    -0.0172409     0.0115402   0.000305511   -0.00880314    0.00237961   0.000158169  -3.54339e-05  -5.17891e-05   2.12682e-06  -5.56883e-07   2.11545e-06  -3.84382e-07   2.49811e-08   6.44787e-09       10.0676       12.8153       14.1345       14.3050       14.0547       13.0855       11.7807       10.3697       8.67973       7.04666       5.55213       4.20257       3.14326       2.25779       1.57034       1.05110      0.672452      0.429209      0.255721      0.149782     0.0856788     0.0462947     0.0242601     0.0122614    0.00583685    0.00267247    0.00117123   0.000493004   0.000190910   7.04206e-05   2.46365e-05   7.91666e-06   2.30916e-06   6.30318e-07   1.47447e-07   2.95833e-08
  19  24 4335.6358    0.9415 13.5786 10.3566 -0.0044  0.1572   0.0083   0.4334    0.0336   0.0000   443.8746       2.29917       42.5083       7.68375      -8.75222       22.1942      -12.8078      0.470591       2.70369       18.4512       1.30124     -0.733638       3.66864      -5.75631      -2.06137      0.654735     -0.543988     -0.970358    -0.0819763      0.165276     -0.122489    0.00996929    -0.0144246     0.0186918   -0.00642295  -0.000167852   0.000466422    0.00150030  -1.03310e-05   2.66939e-05   7.74271e-05   2.02774e-05  -1.60145e-06  -2.19452e-06   4.61476e-07  -1.71508e-08       12.7119       16.6614       17.7624       18.5189       18.0742       16.7987       15.5997       13.0810       11.0620       8.97120       6.97506       5.48721       4.01518       2.92671       2.00908       1.37562      0.893489      0.564762      0.342046      0.198514      0.113243     0.0605015     0.0320016     0.0161121    0.00775983    0.00357701    0.00155276   0.000651909   0.000255794   9.41486e-05   3.30867e-05   1.04524e-05   3.07974e-06   8.15169e-07   1.87693e-07   4.03719e-08
  20   7 1893.8724    0.4797  0.4433 10.1157 -0.0094  0.0221   0.0170   0.0459    0.0521   0.0000   439.2009      -2.23285       14.0924     -0.883655      -3.38632     -0.419832       1.36435      -2.52466      -2.10789      -1.37569     -0.249064      0.154584      0.320314     -0.549541    -0.0156276      0.347088    -0.0812564    -0.0368530     0.0799352   0.000142599    -0.0208010    0.00570230   -0.00232138   -0.00336081  -0.000658653   -0.00135129   0.000366510  -5.31727e-05  -3.93708e-05   3.88117e-06   7.35061e-06  -3.28649e-06  -1.89929e-07   1.97430e-07  -2.81005e-07   3.02284e-08       1.57833       2.00017       2.26344       2.20784       2.42242       2.13636       1.83012       1.79770       1.31494       1.20640      0.898914      0.714158      0.542708      0.386370      0.258657      0.181511      0.130821     0.0784817     0.0510036     0.0331494     0.0177828     0.0111587    0.00592172    0.00278274    0.00175397   0.000787906   0.000348610   0.000165958   7.15243e-05   2.27152e-05   1.14299e-05   3.97220e-06   1.04749e-06   3.81314e-07   1.26441e-07   2.81014e-08
  20   9 2203.0976    0.9480  0.7128 10.8422 -0.0065  0.0276   0.0261   0.0570    0.0792   0.0000   440.5299       2.27412       14.2823      -3.96643      -2.77946      0.116814      0.980318      -2.39777       2.79136      0.608628     -0.935770       1.08516      0.167107      0.249865      0.421208   -0.00830225      0.200233    -0.0807488    -0.0755366     0.0298275    -0.0472382    -0.0142313    0.00289610   -0.00156657    0.00115759  -0.000319368  -0.000170791   0.000122128  -5.26365e-05  -2.33378e-05   1.66864e-05  -2.45299e-06  -9.51167e-07   1.41234e-07  -1.25751e-07  -2.56292e-08       2.12172       2.51138       3.26876       3.31451       2.58935       3.22018       2.68013       2.06553       2.11033       1.54906       1.11249       1.00698      0.769530      0.447861      0.447443      0.264899      0.162476      0.115789     0.0753108     0.0329923     0.0264309     0.0159293    0.00640008    0.00364547    0.00244668   0.000943208   0.000371539   0.000224648   0.000102100   3.32608e-05   1.18523e-05   5.65495e-06   2.05185e-06   6.14818e-07   1.51620e-07   3.14206e-08
  20  10 2352.3741    1.3056  0.9134 11.1125 -0.0042  0.0242   0.0298   0.0603    0.0969   0.0000   438.5430      -2.74093       17.9613      -3.42449      -1.81948       2.19618      0.579879      -1.94224       1.79641     -0.394107      0.849948      0.134406     -0.621603      0.303521     -0.190182   -0.00616971  -5.24568e-05    -0.0418595     0.0796993     0.0325998  -0.000714139    0.00812759    0.00413310   -0.00490985    0.00277557   0.000554656  -3.25437e-05  -0.000108998  -7.76891e-06  -4.16133e-05  -3.31763e-07  -4.74851e-06   1.00364e-06   3.98811e-07  -9.96494e-08  -2.52768e-09       1.85268       2.38700       2.69059       2.59646       2.70119       2.63846       2.17022       1.96182       1.69948       1.31355       1.12800      0.845697      0.595548      0.490709      0.323817      0.224715      0.153354     0.0988695     0.0598917     0.0377000     0.0217308     0.0121385    0.00680350    0.00350098    0.00175510   0.000855218   0.000373266   0.000171560   6.85512e-05   3.04012e-05   1.11941e-05   3.86311e-06   1.33468e-06   4.55470e-07   1.38043e-07   3.59821e-08
  20  11 2498.9270    1.7959  0.8994 11.5787  0.0005  0.0266   0.0414   0.0580    0.1103   0.0000   437.5203       5.68673       17.8029       2.06562      -1.14282      -2.81971       1.27972      0.160611       2.05645      0.166397     -0.891833       1.05802      0.495350      0.351011    -0.0742447     -0.130715    -0.0575203   -0.00978677      0.147891     0.0228779    -0.0410050   -0.00961221    0.00560571  -0.000756295    0.00235819  -0.000777549   0.000423068   0.000202188   6.22893e-05  -9.95614e-06   8.85711e-06  -2.33935e-06   7.70791e-07   1.47227e-07   1.22837e-07  -2.08775e-08       2.23240       2.42469       2.86865       3.17405       2.79616       2.51131       2.60979       2.34103       1.69547       1.49676       1.35208      0.994348      0.657645      0.514230      0.403370      0.248395      0.144520      0.112876     0.0760586     0.0410457     0.0207366     0.0131003    0.00803448    0.00409430    0.00171266   0.000785401   0.000435156   0.000225170   0.000100272   3.77274e-05   1.29865e-05   4.26140e-06   1.37251e-06   4.22692e-07   1.12709e-07   3.08202e-08
  20  12 2644.8391    2.3660  0.8311 11.9380 -0.0033  0.0245   0.0560   0.0569    0.1136   0.0000   439.9324       2.28910       15.3909      0.111540      -6.77057      -3.40324       1.85793      -3.92242       1.68098     -0.192144      -1.24534     -0.497249     -0.959935      0.598041      0.172538     -0.170475     -0.168250    -0.0211464     0.0977121   -0.00516791    -0.0257460    0.00501654    0.00888762   -0.00508476   0.000971066  -0.000507385  -0.000211851   8.39295e-05  -9.66217e-05   1.91071e-05   6.40124e-06   5.30644e-06  -1.66732e-06  -2.42963e-07  -3.31761e-08  -3.37394e-08       1.98574       2.28830       2.92437       2.81490       2.40897       2.83086       2.27979       1.83804       1.87170       1.43543       1.03237      0.956788      0.696647      0.439848      0.341416      0.226139      0.136557     0.0980566     0.0656971     0.0339724     0.0206478     0.0124671    0.00629117    0.00345058    0.00188288   0.000850399   0.000359819   0.000193906   7.76484e-05   2.78488e-05   1.05678e-05   4.59365e-06   1.66822e-06   5.07282e-07   1.32442e-07   3.10628e-08
  20  14 2935.9049    3.6163  0.7129 13.3255 -0.0010  0.0207   0.0923   0.0500    0.0853   0.0000   438.3085       1.31215       15.0047      -1.79947      -2.40183      -2.51510      0.523303      -3.39998       1.53535     -0.768341      -1.23175      0.716861      0.748790      0.443668      0.195565     0.0831817      0.143916      0.101812    0.00905138    -0.0298229     0.0170138   -0.00736645    0.00651045   -0.00273768  -0.000475439  -0.000855148   0.000304211  -1.05049e-05   3.82838e-05   2.41799e-05   8.89575e-06  -7.65225e-06  -1.04263e-06   2.10032e-07  -8.01184e-09  -1.38552e-08       1.74245       2.12870       2.38793       2.37837       2.18899       2.26478       2.01056       1.64663       1.60182       1.26767      0.981649      0.770357      0.595638      0.394259      0.298638      0.201829      0.131790     0.0791275     0.0525780     0.0311523     0.0178472     0.0102933    0.00560283    0.00289334    0.00140792   0.000693419   0.000324338   0.000146496   5.74248e-05   2.26318e-05   9.29602e-06   3.70331e-06   1.22055e-06   3.74801e-07   1.01154e-07   2.36061e-08
  20  15 3080.4583    4.0234  0.8529 13.2040 -0.0003  0.0312   0.0932   0.0574    0.1183   0.0000   439.4393      -1.61485       11.8187      -2.54090       6.56023      -3.86838      0.317647      -1.24658      0.816504      0.256009     -0.138643     -0.300892     -0.689468      0.195770    -0.0687131      0.205542    -0.0360700      0.100664     0.0756123    0.00548338    -0.0421299    -0.0179186    0.00968547    0.00537809   0.000153843  -2.96790e-05   2.01167e-05   4.18239e-05  -6.59891e-05   8.99699e-06   1.06523e-05   4.72817e-06  -3.55711e-07  -4.79941e-07   1.88609e-07   5.19799e-08       3.12031       2.80582       2.54829       3.88985       4.35039       3.13092       2.03286       2.65796       2.84595       2.01464       1.14897       1.03415       1.02959      0.763790      0.399422      0.208524      0.196575      0.165603      0.100988     0.0475214     0.0202657     0.0140893     0.0108607    0.00675146    0.00351167    0.00158651   0.000620027   0.000223603   7.92329e-05   2.67602e-05   9.30710e-06   3.24790e-06   1.05747e-06   3.53838e-07   1.01479e-07   2.56650e-08
  20  16 3224.3453    3.8581  1.1978 13.2530 -0.0079  0.0294   0.0792   0.0700    0.1266   0.0000   439.5374       1.21565       11.3934     -0.222784      -5.36126      0.207468      -3.48317      0.744158      -1.40453      0.879224      -2.39430     -0.714923     0.0209333      0.362663     -0.375450      0.628657     0.0303698     0.0693252     -0.142388    -0.0564493    -0.0479259     0.0341249  -7.92293e-07   -0.00775691   0.000825081    0.00143695   0.000611106   1.84128e-05   1.49220e-05  -5.68415e-06   8.80745e-06  -7.33221e-06   2.47008e-06   3.72869e-07   7.82800e-08  -1.81553e-08       2.54907       3.36313       3.75207       3.72777       3.74039       3.40872       3.03640       2.69070       2.19005       1.79789       1.38781       1.05232      0.777625      0.588924      0.419043      0.284445      0.183053      0.116499     0.0706722     0.0440092     0.0245107     0.0142351    0.00801145    0.00408065    0.00204652   0.000973147   0.000458306   0.000206706   8.55346e-05   3.51584e-05   1.38528e-05   4.54265e-06   1.56927e-06   5.23677e-07   1.41694e-07   3.72250e-08
  20  17 3368.0577    3.3143  1.7329 12.8315 -0.0022  0.0347   0.0557   0.0857    0.0856   0.0000   436.0935       3.00899       16.2902      -7.12777      -3.04819      -1.82114      -2.61418      -1.96735      -6.45849      -2.42937       1.52884      0.346187     -0.548381      0.519205     -0.277200    -0.0393331      0.146921    0.00735227     -0.155863     0.0444291   -0.00247119     0.0103544     0.0137112   -0.00520689  -0.000972566    0.00181197   8.37502e-05  -0.000385913   5.43159e-05   9.94062e-05   2.39089e-05   6.41539e-07  -2.23906e-06   5.47568e-07  -1.39676e-07   6.21628e-08       2.87827       3.54630       3.96211       4.13975       3.85091       3.71965       3.29129       2.84926       2.58232       2.10867       1.64962       1.31259      0.938063      0.676705      0.481577      0.337728      0.204359      0.139811     0.0885085     0.0521901     0.0305299     0.0180328    0.00961407    0.00503811    0.00253937    0.00118149   0.000556564   0.000254863   0.000108881   4.11158e-05   1.56446e-05   6.00512e-06   2.01447e-06   6.23994e-07   1.68592e-07   4.33111e-08
  20  18 3511.8098    2.7728  2.5488 12.3769 -0.0025  0.0424   0.0405   0.1109    0.0695   0.0000   430.8424      -6.62004       15.3630      -2.77087      -3.25937      -7.96369      0.393530      -5.97933       2.74002      -3.89153      -1.51711       1.55531      0.776528       1.21148       1.01497    -0.0203907      0.120721     0.0609565      0.144320    0.00374880    -0.0736586    -0.0311732   -0.00555310    0.00945216   -0.00635986  -0.000461099   0.000469346   0.000186548  -0.000469529   3.36750e-05  -2.69081e-05   2.70423e-06  -3.05799e-06  -1.49805e-06   1.27280e-08   9.60730e-08       3.47947       4.50861       4.75320       4.98582       4.84016       4.54640       4.00491       3.65078       3.08970       2.51027       1.97946       1.56409       1.18486      0.832790      0.595090      0.409410      0.270399      0.175273      0.105297     0.0663588     0.0384293     0.0209983     0.0118206    0.00592390    0.00317934    0.00148223   0.000743022   0.000295362   0.000134021   4.86644e-05   2.01796e-05   6.55367e-06   2.40730e-06   7.42321e-07   2.01228e-07   5.52834e-08
  20  19 3655.5374    2.2887  3.6863 11.8019 -0.0061  0.0527   0.0289   0.1360    0.0631   0.0000   443.8486       5.24432       15.5549     -0.417431       2.67561     -0.111853      -2.40734      -2.54051       6.85643       1.02792       1.57792       1.67171      -1.42768      -1.90178      0.584441     -0.901564    -0.0267368    -0.0569459     -0.169392     -0.132792    -0.0506988   -0.00263955     0.0117390    0.00761123    0.00260158  -0.000184687   0.000512132   0.000326580  -0.000233362  -6.44763e-05   0.000103241  -9.90595e-06   2.74333e-06   1.35641e-06  -3.91256e-07   9.24533e-08       4.32823       5.34373       5.90934       6.24124       6.10767       5.59004       5.16415       4.46015       3.79923       3.02904       2.42179       1.89820       1.45464       1.03153      0.728116      0.501901      0.342927      0.217527      0.138574     0.0829093     0.0484320     0.0269891     0.0148423    0.00783492    0.00402353    0.00197555   0.000925130   0.000405636   0.000168468   6.74565e-05   2.58531e-05   9.11761e-06   3.02285e-06   9.28068e-07   2.61377e-07   6.64939e-08
  20  20 3799.1080    1.9320  5.4081 11.0936 -0.0042  0.0644   0.0197   0.1726    0.0547   0.0000   447.4414       14.9314       18.0478      -3.58757      -8.25888       6.07760      -4.46958      -10.0755      -4.11619      -3.27986      -1.66430     -0.807611       2.35788       2.28358     -0.619861     -0.359349     -0.234200      0.324261    -0.0314674     0.0459833     0.0992042     0.0387028     0.0168138    0.00820309    0.00574019  -0.000557004    0.00157357   0.000175147   9.63711e-05  -0.000173277   5.76300e-05   5.96741e-07  -1.20273e-05  -1.52374e-06   3.15150e-07  -1.25753e-07       5.03011       6.52390       7.02620       7.38028       7.02669       6.92337       6.04694       5.33396       4.61758       3.78992       3.04450       2.26705       1.76043       1.29295      0.917568      0.632194      0.419758      0.260686      0.162753      0.101048     0.0580190     0.0332989     0.0181629    0.00952188    0.00464377    0.00227809    0.00106387   0.000459843   0.000193449   7.98664e-05   3.09495e-05   1.12442e-05   3.69563e-06   1.17958e-06   3.36716e-07   8.83742e-08
  20  21 3942.8895    1.6007  7.3561 10.7521 -0.0018  0.0789   0.0147   0.2207    0.0457   0.0000   433.4215      -6.25147       23.1773      -9.93474       2.47875       6.79917       3.66587      -3.75085       4.50218      -2.48388      -5.05107      -1.12628     -0.492643      -1.40690       1.28707       1.42370     -0.506727     -0.926997     0.0655911     0.0247941    -0.0150222   -0.00602408    -0.0436006     0.0121591   2.02239e-05  -0.000553912  -0.000318011  -0.000571271  -0.000190337   1.84593e-05  -1.84013e-05  -4.76913e-06   1.13069e-05   1.24239e-06  -7.46039e-07   9.51809e-08       6.37356       8.37328       8.91345       9.49631       9.15453       8.54272       7.68991       6.80807       5.69057       4.75396       3.73851       2.86697       2.18369       1.58986       1.11014      0.750731      0.509646      0.328243      0.201658      0.122807     0.0702542     0.0407304     0.0214216     0.0116732    0.00581902    0.00283812    0.00128724   0.000568541   0.000242084   9.81534e-05   3.72248e-05   1.35843e-05   4.34994e-06   1.41719e-06   3.89270e-07   1.04822e-07
  20  22 4086.6526    1.3124  9.5114 10.5641 -0.0004  0.0981   0.0115   0.2822    0.0388   0.0000   438.2474       7.76626       13.0133       22.6765      -10.0468      -3.67019      -1.99909      -11.4214       3.81418       6.73895       6.56090      -2.94520      -3.48917     -0.617418       1.59698      0.864766     -0.852288      0.428812    -0.0435176      0.298707    -0.0383117     -0.131559    -0.0274420     0.0475799     0.0131821   -0.00428271   -0.00134175   0.000181213  -0.000297362  -0.000144246   3.84498e-05  -3.86766e-05   1.29554e-05   1.36536e-06  -1.07475e-06   1.85837e-07       7.79096       9.93366       11.0952       11.3514       11.2252       10.5516       9.44792       8.24882       6.98828       5.77294       4.58767       3.53244       2.68009       1.92118       1.38051      0.943892      0.633458      0.400915      0.254469      0.155183     0.0898751     0.0511108     0.0280827     0.0146586    0.00731667    0.00358092    0.00167326   0.000743417   0.000309183   0.000125432   4.82925e-05   1.73918e-05   5.81058e-06   1.81842e-06   5.17679e-07   1.34499e-07
  20  23 4230.4363    1.1195 11.3697 10.3882 -0.0020  0.1206   0.0095   0.3294    0.0372   0.0000   433.6536       19.0058       21.3721       2.68237       7.18691       3.72763       4.66070       12.3911      -4.88285      -9.75746      0.148855       8.27342      -3.09412      -1.37751       1.23356      0.777370       1.00159     -0.809773      0.341596     0.0526421    -0.0967992    -0.0578672   -0.00753831     0.0136280    -0.0114269    0.00579430   -0.00292445   -0.00115636  -0.000224447   0.000432962  -1.37899e-05  -3.66431e-05   1.42604e-05   1.75688e-06  -2.86585e-07   1.42325e-07       9.49478       12.3684       13.5262       13.5954       13.4920       12.5209       11.5291       10.2030       8.67581       7.25704       5.75976       4.46965       3.35759       2.42844       1.73713       1.18177      0.784569      0.498855      0.316917      0.190656      0.109825     0.0635992     0.0344305     0.0180847    0.00920988    0.00433369    0.00212971   0.000903256   0.000405125   0.000153549   6.13102e-05   2.17824e-05   7.29440e-06   2.28173e-06   6.47173e-07   1.68542e-07
  20  24 4374.4330    0.8876 14.1223 10.3846 -0.0011  0.1639   0.0077   0.4496    0.0316   0.0000   435.9019      -5.59599       22.0917      -27.8869       13.6851       34.0944      -28.5969       2.28244       8.57686      -14.5033      0.271828       3.78123       6.46452      -1.20959       1.28137      -2.31288      0.785471      0.985576     -0.267247     0.0949478     -0.103014     -0.111258  -0.000379355     0.0256585   -0.00613282   -0.00532186    0.00140465    0.00248151   -0.00123717  -0.000150171  -8.38675e-05   4.00005e-05  -4.48766e-06  -5.79901e-06  -8.49892e-07  -3.01925e-07       12.5968       16.3090       17.8734       18.3706       17.9714       17.1031       15.6853       13.5633       11.6914       9.34636       7.67928       6.04413       4.47849       3.29412       2.32491       1.61574       1.10382      0.698614      0.444739      0.270952      0.159833     0.0898771     0.0485287     0.0253829     0.0131334    0.00633223    0.00304732    0.00130983   0.000577699   0.000224136   8.82616e-05   3.11578e-05   1.03738e-05   3.26689e-06   9.29703e-07   2.32271e-07
  20  25 4517.6340    0.6962 15.8667 10.3229 -0.0036  0.2135   0.0067   0.5505    0.0283   0.0000   435.7877       10.4240     -0.197124       9.97076      -3.18192     -0.413303       26.2916      -16.6975      -2.99868      -14.5646      -10.6045       3.71903      -7.11841      -2.57057       4.83628     -0.999303      -3.38695       2.30822      0.654651     -0.638150     -0.639734     0.0193235     0.0861839     0.0456527    -0.0237296  -0.000152561   -0.00217690    0.00311221  -0.000116217  -9.96881e-05   0.000116492   4.42268e-05  -1.54584e-05  -2.18290e-06  -5.47651e-08   7.90306e-07       16.3169       21.2270       23.5573       24.2051       23.4875       22.2559       20.5296       17.9123       15.0916       12.3636       9.94844       7.77900       5.83063       4.30284       3.08579       2.11262       1.41705      0.921167      0.581327      0.346551      0.205418      0.116644     0.0632071     0.0334327     0.0171463    0.00832216    0.00383579    0.00176555   0.000747982   0.000301776   0.000114116   4.11399e-05   1.37773e-05   4.27192e-06   1.20022e-06   3.08725e-07
  21   8 2077.7282    0.7072  0.5418 10.4917 -0.0054  0.0206   0.0215   0.0454    0.0626   0.0000   440.0192    -0.0164351       16.5585      -2.33379      -2.84044     -0.367618      -1.33807       2.68429     -0.987528      -1.10248      -2.62873    -0.0934030      0.543656     -0.183411     -0.262616      0.114036     -0.205816   -0.00246065     0.0214750    -0.0123616    -0.0155669     0.0117968    0.00397523   -0.00313249   0.000627635   0.000287951  -0.000294130  -0.000165033  -0.000129855   2.86859e-05   4.07697e-05   8.38688e-06  -1.87835e-06  -1.64150e-06   3.55054e-08  -1.56145e-07       1.66454       1.96450       2.26713       2.37966       2.08776       2.13491       2.07111       1.75153       1.50121       1.21844      0.978403      0.715100      0.621522      0.440349      0.297128      0.233459      0.160829     0.0920949     0.0604505     0.0402273     0.0221221     0.0126753    0.00730260    0.00400340    0.00199577   0.000997052   0.000535663   0.000268315   0.000117199   4.47192e-05   1.89138e-05   7.90944e-06   3.22878e-06   1.11320e-06   3.18189e-07   9.16422e-08
  21   9 2231.8546    1.0074  0.7584 10.8133  0.0034  0.0240   0.0244   0.0513    0.0810   0.0000   440.1936      -2.09791       14.9479       4.29022     -0.137768      0.465557       3.19572      0.577997      -1.16375      0.357410      0.838665     -0.219666     -0.926403      0.129045     -0.364026     0.0309359      0.329231     -0.103463    -0.0624076    0.00248011    -0.0175786     0.0217877   -0.00119334   -0.00670385  -0.000475269  -0.000387293   6.91474e-05  -0.000380722   0.000129187  -1.18223e-05   2.84182e-06  -1.32172e-05   3.33867e-06   2.13905e-06   5.17445e-08   4.88632e-08       1.77047       2.29684       2.43658       2.58759       2.57439       2.24892       2.12035       2.00839       1.64742       1.40681       1.20145      0.900390      0.714707      0.530889      0.348272      0.269630      0.171254      0.124291     0.0751514     0.0448459     0.0306351     0.0169101    0.00985010    0.00471660    0.00298167    0.00133909   0.000812032   0.000296610   0.000177927   5.75199e-05   3.40615e-05   9.40337e-06   4.57531e-06   1.32717e-06   3.93704e-07   1.17997e-07
  21  10 2381.8930    1.4588  0.7989 11.1272 -0.0129  0.0209   0.0353   0.0542    0.1000   0.0000   439.2014      -4.33830       13.5541       1.99696      -2.58589      -1.52639      -3.80760      -8.41768     -0.694281      0.178109      0.720787      0.687802     -0.373989     -0.207424      0.510601     -0.252081     -0.295342    -0.0538241     -0.159765     0.0443935    0.00890506   -0.00486586   -0.00498373   -0.00199443    0.00149726   0.000836102  -0.000507207   0.000165198  -0.000132214   7.87603e-05  -3.97413e-05  -5.37180e-06   2.12797e-06  -9.83516e-07   7.36117e-07  -2.16900e-07       1.61801       2.08344       2.17536       2.39984       2.22730       2.17751       2.05369       1.75121       1.50904       1.24677       1.03102      0.776699      0.613327      0.430936      0.316320      0.229492      0.155457     0.0980744     0.0622545     0.0403087     0.0242221     0.0142073    0.00833796    0.00413317    0.00235375    0.00108391   0.000561254   0.000274404   0.000113035   5.37257e-05   1.98596e-05   8.32757e-06   3.18511e-06   1.00903e-06   3.49453e-07   9.59974e-08
  21  11 2529.2663    1.8937  0.9426 11.6491 -0.0060  0.0248   0.0421   0.0573    0.1028   0.0000   438.2567       3.56580       16.6663      0.151786      -2.57063     -0.184681     -0.339833      0.516220       1.60163      0.492526      0.893777     -0.428903      -1.72432     -0.367000      0.816751     0.0135781     -0.232311     -0.200248     0.0726535    -0.0107637    -0.0426131   -0.00655162    -0.0132798    -0.0107522   -0.00535815  -0.000374435   -0.00160681  -0.000193436   0.000273435  -8.83980e-05   4.35955e-06  -2.47016e-06   1.49193e-06  -4.88770e-07   6.01497e-07  -7.08281e-08       1.83667       2.39885       2.44207       2.68674       2.62822       2.52764       2.45338       1.92255       1.74566       1.36340       1.25454      0.867301      0.697400      0.533634      0.379224      0.269486      0.181923      0.126188     0.0737715     0.0482164     0.0294313     0.0178230    0.00979757    0.00484662    0.00275774    0.00133900   0.000677085   0.000289757   0.000135294   6.13100e-05   2.51999e-05   1.03001e-05   3.67908e-06   1.22313e-06   3.86651e-07   1.17375e-07
  21  12 2676.1916    2.3958  0.8677 12.3811 -0.0121  0.0230   0.0566   0.0563    0.1038   0.0000   438.1773      -1.80476       12.6939     -0.833780      -1.12492     -0.879163      -2.41191      -1.02213      -3.92759      -2.01482      0.519152     -0.272219     -0.719382      0.478262     -0.718576      0.326210     0.0787063     0.0317502    -0.0139641    -0.0189295    -0.0412789     0.0116027    0.00323822   -0.00574920   -0.00462316  -0.000694178   0.000116579  -0.000380413  -0.000166046   1.99366e-05  -1.79932e-06   1.22699e-06  -4.54026e-06  -1.86575e-06   4.85533e-07   1.16239e-07       1.86954       2.23266       2.45760       2.74716       2.50645       2.44607       2.23474       1.92495       1.72477       1.40521       1.07882      0.810023      0.661527      0.499265      0.376700      0.244079      0.173218      0.113417     0.0719564     0.0412510     0.0271493     0.0151995    0.00879128    0.00472054    0.00268445    0.00132644   0.000670478   0.000282760   0.000132526   5.45123e-05   2.44673e-05   9.04260e-06   3.39826e-06   1.12552e-06   3.81271e-07   1.07496e-07
  21  13 2822.9115    2.9824  0.8068 12.9520 -0.0082  0.0232   0.0710   0.0540    0.0980   0.0000   437.5795     -0.706246       14.3994      -1.13487      -6.66121      -1.72501     -0.486218       1.09921      -1.30629     -0.935111     -0.820523     -0.660914     -0.195106     -0.272088    -0.0276625     -0.275251     -0.144564     0.0370293     0.0366358     0.0269204     0.0293120   -0.00877938   0.000486951   -0.00106581   -0.00105415    0.00111694   0.000685450  -0.000332519   0.000182589   2.44202e-05   9.14383e-06  -6.27903e-06  -4.87124e-06   2.05584e-06   1.98939e-07  -1.18216e-07       1.73122       2.26416       2.48912       2.50868       2.48678       2.32943       2.08268       1.94764       1.64344       1.28912       1.09856      0.815919      0.657971      0.492764      0.336722      0.235589      0.170721      0.103175     0.0708268     0.0405913     0.0250697     0.0152703    0.00764053    0.00440858    0.00233141    0.00123474   0.000615975   0.000287109   0.000120622   5.35096e-05   2.25059e-05   8.75619e-06   3.12597e-06   1.20819e-06   3.35571e-07   1.10895e-07
  21  14 2968.8870    3.8079  0.7893 13.1933 -0.0035  0.0213   0.0878   0.0517    0.1002   0.0000   438.8158      0.618999       15.8725      0.545535       5.05475     -0.607604      -3.80137     -0.219462      -3.66290     -0.295042      0.617430       1.02466     -0.383329      0.489634     0.0392055      0.509307     -0.204086    -0.0311462     0.0239221     0.0177579     0.0269258    -0.0115150    0.00830280    0.00544030    0.00140672   -0.00182832  -0.000317599  -0.000291242   4.67959e-05   1.34064e-05   4.83878e-05   6.86852e-07  -4.60733e-06   1.22726e-06   1.85117e-07   1.70590e-08       1.61331       2.21409       2.11492       2.45214       2.26784       2.35902       2.03427       1.76800       1.50228       1.24915      0.999564      0.798260      0.624092      0.428257      0.327725      0.221494      0.157978      0.100966     0.0671409     0.0414901     0.0251159     0.0149170    0.00799833    0.00443311    0.00225051    0.00114742   0.000577324   0.000253995   0.000124389   4.76425e-05   2.17523e-05   7.53973e-06   3.03373e-06   1.03726e-06   3.31063e-07   9.93592e-08
  21  15 3113.8839    3.9250  0.9377 13.3799 -0.0086  0.0231   0.0871   0.0588    0.1077   0.0000   440.5308       1.43041       15.2312       2.05521      -1.50470      -2.95019      -2.32742      0.155035      0.662611      -1.58021       1.57714      0.175654       1.52193     0.0961569     -0.543563      0.316754     -0.182118     0.0166981     0.0159833    -0.0134158     0.0552236    0.00804505   -0.00252629   -0.00784801   -0.00435472    0.00187993   0.000226723   2.20088e-05   0.000239575  -4.18182e-05  -7.48344e-06   6.57177e-06  -4.10181e-06  -4.50896e-07   1.04330e-07   1.87465e-07       1.81223       2.16826       2.33195       2.45131       2.43327       2.33774       2.17491       1.87210       1.59151       1.36008       1.06191      0.850338      0.673149      0.487746      0.352196      0.242331      0.171681      0.112571     0.0734408     0.0447543     0.0269731     0.0161496    0.00883932    0.00453668    0.00260463    0.00131720   0.000628838   0.000291915   0.000126379   5.91375e-05   2.23352e-05   8.88198e-06   3.50483e-06   1.11740e-06   3.73566e-07   1.12257e-07
  21  16 3258.4640    3.7236  1.2392 13.4154 -0.0060  0.0299   0.0744   0.0730    0.1034   0.0000   439.7076       6.46851       18.6871       1.48716      -1.79266    -0.0180872      -5.02819      -1.15148       1.20911       3.06029      -1.23887      -1.51370     -0.670809     -0.464002      0.414929      0.465539     -0.503797     -0.267907     -0.100936     0.0659428     0.0256145   -0.00549636    0.00122155   0.000537105   -0.00141265   -0.00239052  -0.000400854  -0.000164066  -0.000552267  -7.61236e-05   6.23026e-05  -7.73137e-06  -7.79217e-06  -2.76522e-06  -4.04115e-07  -1.72936e-07       2.30294       2.76811       3.36450       3.56986       3.03187       3.20512       2.87695       2.34736       2.17950       1.85131       1.36415       1.14906      0.857811      0.611046      0.437337      0.328213      0.200314      0.135934     0.0954497     0.0520678     0.0330068     0.0193040     0.0112515    0.00568571    0.00330963    0.00164412   0.000803592   0.000358496   0.000181426   7.65054e-05   3.07218e-05   1.11978e-05   4.59999e-06   1.62895e-06   5.69736e-07   1.51211e-07
  21  17 3402.8013    3.1832  1.7151 12.9652 -0.0049  0.0340   0.0541   0.0852    0.0752   0.0000   436.3478      0.558824       16.7624      -1.71966      -1.19630      -4.05033     -0.346532      -4.42752     -0.185295     -0.201564      -1.95539      -2.43184     -0.802986      0.304695     -0.144411     -0.501171     -0.303620      0.199666     0.0478199   -0.00583796    0.00289566     0.0532042    -0.0173383    0.00375003   0.000987967    0.00190615    0.00208878  -0.000140310   0.000126871   0.000146193   1.80724e-05  -3.52769e-06  -9.81177e-07   5.38175e-07   7.15327e-07  -1.76908e-08       2.68680       3.38806       3.58743       3.67735       3.72359       3.59602       3.27801       2.84630       2.40373       2.04587       1.62210       1.32730       1.01014      0.730584      0.526159      0.367016      0.256693      0.173532      0.109416     0.0680850     0.0422989     0.0238978     0.0133932    0.00709784    0.00369245    0.00192699   0.000925750   0.000442573   0.000188403   8.30155e-05   3.36691e-05   1.37262e-05   4.74847e-06   1.73654e-06   5.73662e-07   1.67599e-07
  21  18 3547.1440    2.7058  2.8566 12.1247 -0.0028  0.0431   0.0355   0.1102    0.0652   0.0000   435.6369     -0.859472       17.2493      -6.43302      -1.82247      0.738985       7.87272      -2.05524     -0.477635      -1.47917       2.15169       1.80735     -0.270474      0.562679      0.376254     -0.196511    -0.0640785     -0.175027     -0.164228      0.149589    -0.0444270     0.0461146   -0.00115614     0.0106040   -0.00675137   -0.00116297    0.00274383   0.000745605  -0.000439193  -5.06428e-05  -1.29556e-05  -6.00978e-07  -4.56439e-07   1.40433e-06  -8.30573e-07  -1.11009e-07       3.37825       4.23721       4.43151       4.72939       4.75163       4.49463       4.17220       3.55982       3.06179       2.56149       2.11774       1.61765       1.22788      0.906012      0.697594      0.484433      0.328935      0.209864      0.136239     0.0845778     0.0522887     0.0305450     0.0175423    0.00942674    0.00486570    0.00240209    0.00116713   0.000545218   0.000252281   0.000106743   4.43422e-05   1.69597e-05   6.21081e-06   2.15168e-06   6.97191e-07   2.08714e-07
  21  19 3691.4258    2.2422  4.1033 11.3904 -0.0013  0.0534   0.0246   0.1354    0.0624   0.0000   445.3132       4.80883       14.6936      0.802126      -9.08702      -8.22893      -3.59434     -0.689725       7.09916      -2.34408      0.793069     -0.319362      -2.93798     -0.975710       1.44493      0.115202      -1.04993     -0.123897     0.0269370      0.144160     -0.145063    -0.0375921    -0.0166289    0.00791514     0.0103177   -0.00213850   0.000964214    0.00186481   0.000704874  -0.000283631  -2.84921e-05  -3.41986e-05  -7.41256e-07   1.40160e-06  -1.36415e-07  -1.82359e-07       3.98372       5.23533       5.47395       5.89703       5.70488       5.49356       4.95087       4.31090       3.82151       3.17606       2.58917       2.02320       1.55383       1.11897      0.831645      0.579203      0.392522      0.260049      0.162058      0.102423     0.0636645     0.0367884     0.0208309     0.0112233    0.00589031    0.00295297    0.00145467   0.000691158   0.000299080   0.000132174   5.32063e-05   2.12044e-05   7.60926e-06   2.70003e-06   9.10209e-07   2.68104e-07
  21  20 3835.5409    1.8367  5.9860 10.9849 -0.0013  0.0668   0.0175   0.1803    0.0499   0.0000   427.8444       5.36501       6.50031       4.83758       1.70226      -2.07517       5.66453      -3.52745       5.95469      -2.14342     -0.896436      -2.99966      -1.66509       2.63306       1.39083     -0.744840      0.168487      0.115055      0.399929     -0.114025   -0.00605283    0.00500475     0.0208129    -0.0449110    -0.0170802   0.000874271    0.00102436   0.000269038  -6.32675e-05   0.000154051  -1.04774e-05  -5.43850e-05  -2.80271e-06  -3.33874e-06  -6.83137e-07  -1.10026e-07       5.20674       6.50667       7.01888       7.41176       7.20492       6.95733       6.40873       5.59871       4.75800       3.97818       3.27274       2.53770       1.91829       1.48645       1.03582      0.728810      0.500725      0.335339      0.212197      0.133299     0.0793535     0.0466963     0.0258440     0.0142261    0.00739806    0.00381000    0.00182755   0.000844131   0.000385595   0.000164245   6.97636e-05   2.74264e-05   9.93279e-06   3.43998e-06   1.07591e-06   3.37824e-07
  21  21 3979.6193    1.5236  8.0260 10.7004 -0.0000  0.0826   0.0132   0.2316    0.0413   0.0000   429.7371      -5.89846       18.0454       22.6538       2.06022      -4.09634       2.77184      -11.9751      -11.1388       3.55382     -0.320290      -1.34614     -0.328870      0.937008       1.65983      0.901065     -0.874096     0.0970002      0.464005     0.0218670    -0.0381065     0.0156356     0.0293124    -0.0112215   -0.00885513    0.00348600   0.000445171   -0.00207425   0.000138415   0.000189392   3.16600e-05  -5.43599e-05   1.08155e-05   4.92712e-06  -8.69157e-07   5.63945e-08       6.29249       8.16501       8.71715       9.07428       8.90699       8.42829       7.76674       6.97672       5.96335       4.99293       4.07337       3.12570       2.43197       1.79991       1.32347      0.911972      0.627155      0.406841      0.259560      0.162064     0.0960077     0.0573553     0.0318526     0.0176999    0.00907589    0.00476824    0.00223995    0.00106824   0.000481616   0.000208752   8.47095e-05   3.40737e-05   1.22942e-05   4.34668e-06   1.34992e-06   4.24442e-07
  21  22 4123.7827    1.2585 10.0104 10.4624 -0.0011  0.1015   0.0106   0.2848    0.0388   0.0000   409.3598       25.2681       27.2233       4.72354      -11.8211      -20.7619      -8.25564      -9.19651      -4.38570       4.01892       3.08817      -1.88388       2.41474      -1.01253      0.106845      -1.26388      0.566076      0.665743     -0.446772    -0.0900190     -0.107146     -0.114869    -0.0464644     0.0249950    0.00322885   7.87540e-05   -0.00117978   0.000475758   0.000821489   0.000137201  -1.56827e-05   3.12056e-05   2.13434e-05  -9.01994e-06  -1.95369e-06  -8.77616e-07       7.72224       9.94843       11.0230       11.3010       11.1349       10.4672       9.73434       8.52966       7.28602       6.10502       4.95813       3.86808       2.94444       2.19763       1.58853       1.12191      0.754396      0.501201      0.316212      0.200594      0.118884     0.0701092     0.0397539     0.0214222     0.0112564    0.00574542    0.00276101    0.00131853   0.000595652   0.000259973   0.000105549   4.23238e-05   1.55504e-05   5.40844e-06   1.75098e-06   5.33890e-07
  21  23 4268.1677    1.0337 12.4676 10.3568 -0.0017  0.1325   0.0084   0.3670    0.0347   0.0000   435.1076      -1.60361      -1.60125      0.121964       46.0578      -25.8667       12.1238      -16.5434      -5.02458       10.7887     0.0457510      -2.54109       3.05383       5.83879     -0.584890      -3.43843      0.644198      0.198665     -0.831589      0.101153      0.134715     0.0692113    -0.0484329     0.0103378     0.0257023   -0.00143750  -0.000670983   0.000461794  -0.000238066  -0.000461022   0.000120780   0.000161786  -2.46398e-05  -6.85101e-06   1.47612e-06   2.55892e-07       9.86100       12.8506       13.8974       14.3709       14.2784       13.6054       12.3947       11.0408       9.50618       7.91375       6.45985       5.11069       3.86080       2.90730       2.08608       1.47175       1.00042      0.665495      0.425019      0.265305      0.161424     0.0933889     0.0541049     0.0283926     0.0152106    0.00793073    0.00372334    0.00178774   0.000803963   0.000354254   0.000139426   5.74450e-05   2.06779e-05   7.17235e-06   2.36811e-06   7.14993e-07
  21  25 4556.0443    0.6727 17.3464 10.2805 -0.0020  0.2236   0.0063   0.5807    0.0262   0.0000   469.2837       23.0690       54.6746       14.2776       7.92583      -13.5534       5.00509       27.9220       20.2583       7.46085       6.98608       7.34819      -7.66254      0.364077       2.24035      0.930532      -3.93766      0.361578      0.824888      0.620390     -0.413822     -0.104202    0.00682548     0.0677402    -0.0393680    -0.0255713    0.00148058  -0.000366409  -0.000776049   0.000447756   0.000184584  -0.000152249  -2.45828e-05   1.96571e-06   1.93237e-06  -2.61271e-07       16.1987       21.2569       23.3822       24.1069       24.0657       22.3470       20.7691       18.4846       15.9199       13.3054       10.6149       8.47461       6.54219       4.86748       3.53595       2.50498       1.71746       1.14441      0.730861      0.462971      0.280174      0.165165     0.0961442     0.0509980     0.0281022     0.0145483    0.00705114    0.00340376    0.00151539   0.000673436   0.000264754   0.000107034   3.92429e-05   1.33966e-05   4.29333e-06   1.28348e-06
  22   6 1781.5287    0.3883  0.3085 10.0450 -0.0003  0.0191   0.0153   0.0361    0.0404   0.0000   439.6562     -0.362873       18.2346       1.03450      -4.92505       1.97846      0.368469      -1.29802     -0.508206       1.58745     -0.453569     -0.819885     -0.322107      0.997228     -0.264345     -0.274119      0.152848     0.0801149    -0.0964934    0.00895621     0.0148112   -0.00924418    -0.0101867    0.00663199   -0.00251111   -0.00106460   0.000893967  -6.55644e-05   0.000236402  -2.48734e-05   1.56520e-05  -1.33515e-05   3.18039e-06   6.72962e-08   5.90433e-07  -4.62118e-07       1.21184       1.70259       1.90246       1.77984       2.03701       1.87121       1.83092       1.46571       1.27107       1.00745      0.875793      0.716434      0.533892      0.404735      0.305292      0.176265      0.154972     0.0999340     0.0645309     0.0470517     0.0257316     0.0166550    0.00928951    0.00511285    0.00265674    0.00148753   0.000677183   0.000379042   0.000147943   8.29334e-05   3.10292e-05   1.46331e-05   5.97445e-06   2.46544e-06   7.11941e-07   2.89112e-07
  22   8 2104.7576    0.7621  0.6879 10.4986  0.0006  0.0222   0.0194   0.0501    0.0685   0.0000   439.5061      -3.76537       15.6072      0.130924      -7.43011      -3.79179       1.14585       2.82687      -3.31049     -0.538818      0.707957      0.393625      0.317212      0.385289     -0.131273     -0.266899    -0.0899068     0.0170685     0.0329625   -0.00554485    -0.0109240    0.00139698  -0.000553693   -0.00205480    0.00210301   -0.00164573  -0.000447547  -0.000970840  -0.000287843   8.86199e-05   0.000109209  -7.42409e-06   4.72204e-07   1.48447e-07   4.32037e-07  -5.55623e-08       1.61315       1.98187       2.02031       2.26751       2.30665       2.11831       2.01409       1.72513       1.60349       1.28957       1.01688      0.838921      0.687543      0.477493      0.356624      0.266347      0.197452      0.125304     0.0774692     0.0506899     0.0321933     0.0209165     0.0118500    0.00663636    0.00333269    0.00183946   0.000997830   0.000481788   0.000233785   0.000107623   4.20339e-05   1.73630e-05   6.77221e-06   2.65774e-06   9.61977e-07   3.38242e-07
  22   9 2259.9532    1.0903  0.7746 10.9100 -0.0017  0.0221   0.0256   0.0512    0.0831   0.0000   437.3274      0.692383       16.8704      -2.08698      -2.22159       1.43139       1.40935      -1.98993      -1.06539     -0.558815      -1.44401       1.13348     -0.573235     -0.202653    -0.0396003    -0.0812291     -0.204432      0.330981      0.149717    0.00242796    -0.0140780     0.0405243     0.0126700   -0.00434639  -0.000366767   0.000915721   0.000273368  -6.59392e-05  -5.47908e-05   0.000179302  -3.58187e-05  -3.54164e-06  -4.43197e-06  -1.09807e-06   8.35950e-07   2.09829e-07       1.65457       2.07863       2.22859       2.32224       2.36507       2.23486       2.03986       1.76179       1.59617       1.32345       1.07708      0.889893      0.670527      0.523414      0.363475      0.257982      0.168482      0.124047     0.0852294     0.0519355     0.0337190     0.0186391     0.0109069    0.00621621    0.00367107    0.00182788   0.000915720   0.000472209   0.000216594   9.41278e-05   4.15532e-05   1.79942e-05   7.28866e-06   2.48155e-06   9.69967e-07   3.39883e-07
  22  10 2410.8137    1.4427  0.8681 11.2801 -0.0056  0.0235   0.0326   0.0541    0.0991   0.0000   437.5701      -3.67089       10.5617      -3.74249       1.93673      -3.93159      -1.24512     -0.351051       1.83525       5.26382      0.729434      -2.39257      0.822547     -0.354992     -0.433808    -0.0440573     -0.133119      0.123001     0.0734512    0.00146542   -0.00956354     0.0157871   -0.00807996    0.00594997  -0.000702363    0.00134755   -0.00177746  -0.000283342   0.000281983   1.44966e-05   1.09604e-05  -4.01741e-05   6.53527e-07   3.60327e-06  -1.55957e-06   8.82316e-08       1.71903       2.17196       2.33523       2.48905       2.30125       2.25909       2.12483       2.01207       1.67689       1.37001       1.08132      0.893434      0.705642      0.525665      0.386859      0.284850      0.207608      0.129442     0.0856396     0.0538518     0.0328050     0.0196828     0.0114977    0.00601043    0.00344357    0.00171297   0.000942285   0.000473869   0.000234392   0.000106484   4.65535e-05   1.89291e-05   7.18939e-06   2.80203e-06   1.08126e-06   3.25634e-07
  22  11 2559.1756    1.9920  0.9245 11.7580 -0.0064  0.0242   0.0423   0.0549    0.1058   0.0000   439.0482       1.98031       16.5708       1.70554      -2.35890       1.22709       1.26225      -3.64682      0.179646     -0.770689      0.160944      -1.10040    0.00912136      0.177162     -0.202531      0.433242      0.353990    -0.0837729     0.0977935     0.0100447     0.0609787    0.00187376   -0.00146132    0.00473311    0.00261347  -0.000467953    0.00118090   9.44763e-06   1.90068e-05  -0.000225681  -1.47045e-05   8.50891e-06   9.78985e-06  -2.58965e-07  -1.57497e-06  -4.50243e-09       1.60615       2.36366       2.38092       2.69780       2.54231       2.38514       2.29103       1.85831       1.77405       1.28074       1.21537      0.837890      0.712477      0.518313      0.366192      0.276500      0.181046      0.133013     0.0763932     0.0543878     0.0304848     0.0205181     0.0112277    0.00619013    0.00355498    0.00176225    0.00100226   0.000472299   0.000226043   0.000108845   4.30005e-05   2.11671e-05   7.14273e-06   3.16382e-06   1.01612e-06   3.49341e-07
  22  12 2707.0622    2.5629  0.8370 12.4043 -0.0151  0.0219   0.0590   0.0516    0.1040   0.0000   438.1138       2.37525       15.7058       1.11990      -4.90705      -1.33252       6.36741      -4.35497      -2.83878     -0.696023      -2.04387      0.530749      0.657099      0.712996     -0.223174      0.107688    -0.0593500     0.0354688      0.177812     -0.116323     0.0553724     0.0306509    -0.0108760    0.00504995   -0.00102820  -0.000439998   0.000127586   0.000623369  -0.000175719  -0.000274502   3.43286e-05   2.20868e-05   5.82429e-06   1.80681e-07   2.48878e-07   4.73181e-07       1.64769       2.06002       2.17343       2.38583       2.27516       2.23896       2.10829       1.85158       1.48382       1.28886       1.03815      0.888764      0.654674      0.492662      0.344249      0.254672      0.178201      0.121187     0.0790988     0.0547145     0.0333796     0.0191858     0.0112725    0.00626238    0.00340180    0.00171558   0.000822385   0.000448572   0.000214667   9.87691e-05   4.34478e-05   1.73249e-05   6.96686e-06   2.78089e-06   9.32174e-07   3.15094e-07
  22  13 2854.7179    3.3389  0.8004 12.7485 -0.0054  0.0226   0.0760   0.0507    0.1079   0.0000   442.0790       2.13942       13.4664      -4.39793       3.54053     -0.328677      0.410041      -1.76890     -0.778940      -1.41666      0.288110     -0.188586       1.44480     -0.165602      0.240969     -0.326253     -0.427953  -0.000228131    0.00599191     0.0234220    -0.0149850   -0.00392728   -0.00707222   -0.00706056    0.00618920   0.000277524   0.000964663   0.000651083  -6.36388e-05  -6.08624e-05   9.25237e-06   4.78149e-06   4.96533e-06   1.30110e-06   7.16383e-07  -1.94733e-07       1.83768       2.12945       2.10391       2.35879       2.67625       2.50116       2.17446       1.64129       1.49694       1.48136       1.23146      0.898824      0.592113      0.462190      0.378749      0.304772      0.204323      0.124138     0.0715248     0.0451301     0.0337068     0.0230062     0.0144009    0.00803268    0.00418982    0.00207021   0.000956144   0.000455494   0.000198799   8.81298e-05   4.02798e-05   1.64044e-05   6.72259e-06   2.44118e-06   8.93324e-07   3.03476e-07
  22  14 3001.3690    3.8961  0.8067 13.2269 -0.0034  0.0199   0.0868   0.0476    0.0996   0.0000   436.1121      -3.31283       11.7778       2.10714      -3.33274     -0.649400      -1.36896     -0.467412      0.164291      -3.13229     -0.482825      0.684249      0.166224     -0.142895     -0.278962      0.485267     0.0708431     0.0153950     0.0854929     0.0292864     0.0300146     0.0177835     0.0111504    0.00517087    0.00484984   -0.00212288  -5.53805e-05  -0.000430039   0.000245283   8.52684e-05  -1.04484e-05  -2.05719e-05   3.91469e-06   1.26625e-06  -3.01926e-07  -6.00574e-07       1.43683       1.81653       2.01588       2.09200       2.06522       1.96627       1.81154       1.60896       1.40900       1.20403      0.975755      0.767837      0.596813      0.449365      0.328182      0.237925      0.162618      0.108932     0.0726282     0.0447836     0.0287925     0.0170000     0.0101311    0.00582776    0.00304252    0.00171019   0.000866099   0.000419509   0.000193855   9.75961e-05   3.66568e-05   1.76286e-05   6.69686e-06   2.59439e-06   9.02086e-07   3.26392e-07
  22  15 3147.0002    4.1043  0.9570 13.3156  0.0017  0.0253   0.0837   0.0594    0.1100   0.0000   439.8734       4.41285       13.8997       4.93978      -3.55445     -0.268369      -1.17535      -3.11998       1.06066     -0.498175      -1.67413      0.524113      0.603542      0.760644      0.354795    -0.0899453     -0.173036    -0.0368640     0.0668075     0.0477333    -0.0169615    -0.0143530   -0.00595277   -0.00274531    0.00204010   1.05311e-05   -0.00146343   0.000107452   0.000102116   5.36987e-05  -5.74905e-05  -4.15994e-06  -2.74989e-06   1.18455e-06  -3.71974e-07   5.27381e-07       1.86479       2.26976       2.54820       2.67955       2.47953       2.74842       2.36572       2.01539       1.75466       1.52241       1.24942       1.00616      0.813028      0.614437      0.366635      0.295034      0.201020      0.131392      0.100482     0.0661306     0.0365590     0.0223756     0.0135411    0.00709390    0.00383014    0.00212832    0.00110181   0.000496081   0.000237734   0.000112772   4.70393e-05   1.88988e-05   7.40604e-06   3.11770e-06   1.25510e-06   4.18989e-07
  22  16 3292.1919    3.6207  1.3607 13.0577  0.0013  0.0277   0.0659   0.0750    0.0955   0.0000   439.5401       5.78088       13.9593      -9.31111      0.891884      -7.37088      -4.27380      -3.64282      0.713350       3.34109      0.397385    -0.0211384      -1.25385    -0.0523734      0.946847      0.662763     -0.548135     -0.110294      0.120921     0.0519752    -0.0366758     0.0120593     0.0105838    0.00272843    0.00298631    0.00151963   0.000262755    0.00135576   0.000498261   9.92869e-05   8.57457e-05   1.22527e-05  -8.79605e-06   3.05622e-06   2.61656e-07   8.14081e-07       1.99399       2.63840       2.86866       3.06360       2.92915       2.78820       2.60877       2.32140       1.99749       1.59899       1.33608       1.02858      0.804521      0.611133      0.462777      0.326945      0.224852      0.151037      0.101620     0.0637400     0.0404037     0.0220011     0.0132606    0.00785781    0.00431978    0.00226476    0.00109421   0.000581826   0.000268820   0.000128253   5.39821e-05   2.38128e-05   9.14190e-06   3.56933e-06   1.19628e-06   4.25984e-07
  22  17 3437.2287    3.0716  2.0746 12.5635 -0.0038  0.0353   0.0445   0.0899    0.0715   0.0000   441.8440       3.46942       11.5718     -0.929026      -3.23594       1.09654     -0.980638       1.02337       3.61931      -2.26772     0.0274871       1.08888     -0.402634       1.13826     -0.729578      0.266628      0.380877    -0.0516616      0.101392    -0.0728873    -0.0643744    -0.0314212     0.0339365    0.00350395   -0.00440674    0.00186585   5.59763e-05  -9.57075e-05  -0.000704029   0.000251611   5.82224e-05  -5.14816e-07  -3.07235e-06   9.96214e-06  -2.23818e-07   7.12723e-08       2.68132       3.54836       3.81916       3.89342       3.70792       3.49586       3.32303       2.95182       2.61619       2.28955       1.87857       1.53530       1.13888      0.862306      0.612085      0.421333      0.294227      0.192839      0.128355     0.0820222     0.0508315     0.0299834     0.0172377    0.00999946    0.00549476    0.00275867    0.00143904   0.000695065   0.000342446   0.000152886   6.74604e-05   2.86311e-05   1.16952e-05   4.35602e-06   1.59770e-06   5.22135e-07
  22  18 3582.1694    2.5078  2.9366 12.1525 -0.0008  0.0435   0.0318   0.1108    0.0542   0.0000   436.1049       3.28327       16.5183       1.73777       2.76315      -7.43377       2.56416      -3.78304       2.08383     -0.517372      -5.12702       2.02183       3.66205      -1.30426      0.359624     0.0868769   -0.00988989     0.0278692    -0.0603180      0.119421    -0.0910970    0.00868729     0.0319634    -0.0112476    0.00703536   -0.00527896    0.00149264   0.000571071   0.000140302  -0.000365297   2.76812e-05   1.53203e-05   1.10351e-05   1.75980e-07  -1.47786e-06  -3.39049e-07       3.16876       4.12982       4.38184       4.51272       4.50383       4.22265       4.03469       3.55175       3.13684       2.69785       2.15068       1.73321       1.33219       1.02311      0.745853      0.545406      0.370536      0.251321      0.160344      0.101765     0.0636698     0.0378381     0.0224511     0.0126794    0.00684801    0.00370179    0.00184461   0.000928112   0.000428649   0.000200496   8.53849e-05   3.64660e-05   1.43853e-05   5.63299e-06   1.93304e-06   6.76471e-07
  22  19 3726.9472    2.0705  4.5641 11.5499 -0.0014  0.0568   0.0221   0.1530    0.0473   0.0000   438.0120      -3.26651       18.6575       6.33265     -0.532443       10.4371       7.86969      -1.06171       2.18885       3.53262       4.29704      -1.57953      -3.56758      -1.12371       1.05010     -0.214236      0.306681     -0.302230   -0.00827001   -0.00621573   -0.00708056    -0.0109965    -0.0147920    -0.0104313    0.00269372    0.00771312  -0.000696767  -0.000141032   0.000188354  -0.000408052   0.000128224  -5.26295e-05  -3.17109e-05   9.82716e-06   3.74181e-07   1.39339e-06       4.01581       5.23891       5.51945       6.07914       5.88212       5.56006       5.18129       4.54256       4.00862       3.40514       2.80907       2.19539       1.75761       1.31675      0.937272      0.665379      0.470432      0.323972      0.206261      0.135531     0.0833538     0.0507326     0.0292505     0.0164543    0.00911313    0.00476829    0.00250911    0.00122740   0.000588485   0.000258238   0.000113171   4.72634e-05   1.91983e-05   7.28999e-06   2.61405e-06   8.60183e-07
  22  20 3871.6604    1.7491  6.1222 10.9625 -0.0019  0.0690   0.0162   0.1788    0.0455   0.0000   431.8532       9.50863       16.8161      -8.81432      -15.7049      -1.20215      0.245578      -4.82208      -8.36354       2.23696       1.45151      -5.59734       3.39972       2.01217      -1.08497      0.439494     -0.435690     -0.453774     -0.152527    -0.0238756     -0.111391    -0.0572810     0.0664627   -0.00721248    -0.0201647    0.00273082  -0.000642792  -0.000764945   0.000934215  -0.000269315  -0.000335230   6.39630e-05   3.78438e-05  -1.69826e-07   5.43001e-06  -1.31505e-07       4.89116       6.32446       6.77737       7.23197       7.12076       6.92040       6.26950       5.61123       4.80798       4.11898       3.42423       2.70297       2.05787       1.52455       1.17560      0.835729      0.575347      0.388864      0.252740      0.158176      0.103177     0.0611850     0.0366682     0.0207412     0.0111840    0.00587829    0.00296802    0.00145106   0.000702416   0.000314005   0.000143909   5.87131e-05   2.41481e-05   8.88243e-06   3.10653e-06   1.09584e-06
  22  21 4016.2704    1.4290  8.5997 10.6414 -0.0023  0.0873   0.0119   0.2383    0.0382   0.0000   445.3645      -7.32072      0.949285      -5.00568     -0.369772      -14.1802       2.90118       2.69565     -0.921007      0.708568      -1.61041      -4.19531       6.52971      0.592744      -3.24709      0.407525      0.273486      0.215544     -0.743512     -0.140934      0.361826    -0.0496312    -0.0259740   -0.00506910    -0.0214916    0.00652010    0.00141596    0.00169076  -0.000710940  -0.000455032   1.20931e-05   9.85503e-05  -3.69195e-05   1.91254e-06   1.27182e-06  -1.14272e-06       6.23814       8.06999       8.81842       9.18569       9.05386       8.68537       8.13120       7.21497       6.19668       5.21268       4.28124       3.41005       2.65371       2.00145       1.47858       1.06386      0.742346      0.494310      0.330669      0.208327      0.130089     0.0778616     0.0452403     0.0257627     0.0140637    0.00732324    0.00380682    0.00184429   0.000893031   0.000410408   0.000178851   7.54529e-05   3.03215e-05   1.13882e-05   4.12797e-06   1.39027e-06
  22  22 4160.6819    1.2102 10.7567 10.4830 -0.0018  0.1091   0.0097   0.2933    0.0352   0.0000   442.8699       1.67036       26.6174      0.766595       27.9375      -18.2988      -13.2939      -4.16913       2.76174       12.2953       9.67355      -1.30970       1.62559      -1.99924     -0.462032     -0.111042     -0.588501      0.362481      0.262434     0.0198207    -0.0233948     0.0765941    -0.0922334     0.0114164   -0.00649086     0.0150391    0.00843830   -0.00158120   -0.00227661   0.000516302   0.000483943  -1.03039e-05  -2.01681e-05   2.83083e-05  -1.44018e-06  -1.28149e-06       7.87397       10.1123       11.0043       11.5751       11.3901       10.8381       10.0879       8.97671       7.81573       6.62295       5.45627       4.29263       3.36394       2.52881       1.88179       1.32406      0.927116      0.628775      0.410055      0.265029      0.161870     0.0987794     0.0576080     0.0324824     0.0178893    0.00948748    0.00487105    0.00238224    0.00113053   0.000517231   0.000227700   9.57631e-05   3.82122e-05   1.46229e-05   5.14897e-06   1.73355e-06
  22  23 4305.2836    0.9887 13.6113 10.3770 -0.0005  0.1416   0.0077   0.3986    0.0315   0.0000   437.8479       19.3248      -3.78891      -12.0697       12.0349      -4.46675       10.2928      -20.6943      -7.14587       11.4097       6.18047       1.06565     0.0371575       1.63644       5.13361       1.58899      0.653017      0.504991      0.559823     0.0717502     -0.197287      0.199677     0.0562584   -0.00485981     0.0233098    0.00613250   -0.00193937   6.16309e-05    0.00185576  -1.57142e-06  -0.000537177  -0.000286230   4.84396e-05   2.70000e-05  -3.14724e-06  -1.80770e-06       10.1190       13.2111       14.3689       15.0915       14.9862       14.3318       13.3694       11.4936       10.1468       8.61875       6.92817       5.47213       4.30631       3.25690       2.43779       1.72244       1.21144      0.816774      0.544338      0.343322      0.215295      0.129870     0.0757435     0.0436869     0.0235955     0.0128984    0.00637807    0.00321265    0.00150613   0.000671590   0.000305966   0.000125073   5.10954e-05   1.95652e-05   6.86364e-06   2.38985e-06
  22  24 4450.0787    0.7732 14.1069 10.4068 -0.0036  0.1763   0.0072   0.4623    0.0280   0.0000   452.8788      -6.20615       16.2980      -17.2550       5.37177      -7.47652       22.9847      -1.48387      -22.7337   3.75447e-05       7.64999       5.87163      -4.28884       1.45249       5.03202      -1.05007      0.180019     -0.446202     -0.551527      0.761939     0.0337781     -0.264290     -0.220711     0.0422278     0.0794423    -0.0260450    -0.0157063    0.00305452   0.000282034  -0.000178857   2.42795e-05  -0.000166924  -0.000108496  -3.37074e-06   6.79686e-06   1.37874e-06       12.2935       16.2892       17.8697       18.8675       18.3942       17.5301       16.3032       14.4168       12.4414       10.6044       8.57225       6.96230       5.24204       4.06561       3.00047       2.13365       1.47519       1.02122      0.671695      0.424288      0.268298      0.162494     0.0958569     0.0537164     0.0301324     0.0160272    0.00815531    0.00413104    0.00191546   0.000886531   0.000393543   0.000170007   6.60764e-05   2.54105e-05   8.72392e-06   3.00684e-06
  22  25 4594.7416    0.6395 18.0571 10.2399 -0.0034  0.2393   0.0058   0.6019    0.0242   0.0000   450.8591       7.64364       31.3162       16.0402      -4.65982      -16.7398      -14.7792     0.0855856      -8.94879       12.4686       41.2365      -1.76421       3.94187      -6.51260       8.42658      0.612919      -1.65801      -3.48339       1.70818      -1.24625    -0.0234478      0.284959     -0.106889     -0.158587      0.102510     0.0113445    0.00483841     0.0102165   -0.00273327   0.000411334  -0.000133641   0.000558102  -0.000145044  -5.29680e-06   8.08268e-06  -3.15514e-06       16.5241       21.8275       24.4416       24.5872       24.8546       23.4673       21.8435       19.7574       16.9210       14.4048       11.6902       9.30243       7.38534       5.56294       4.09860       2.95683       2.05994       1.40450      0.931955      0.594701      0.372119      0.223418      0.132534     0.0750177     0.0411958     0.0225939     0.0113698    0.00578266    0.00274317    0.00124152   0.000563351   0.000230712   9.27412e-05   3.60818e-05   1.22912e-05   4.23331e-06
  23   7 1969.6066    0.5951  0.4885 10.2370 -0.0071  0.0186   0.0175   0.0399    0.0547   0.0000   439.2702      -3.18039       18.8472      -4.24907      -6.44943       1.80540       1.88895      -1.20008     -0.124762      0.101989     -0.318914     -0.235033     -0.246795     0.0148817    -0.0501695      0.171879     -0.195327    -0.0640879     0.0370690    -0.0149004    0.00243359    0.00397822     0.0169279   -0.00829556    0.00373896    0.00335912  -0.000540401   0.000472253  -0.000259024  -2.15493e-05   2.12449e-06   1.14845e-05  -1.05305e-05  -3.36349e-06   7.33953e-07   1.01658e-06       1.40237       1.69935       1.76617       1.86236       1.89851       1.91917       1.78484       1.56306       1.34554       1.05504      0.882183      0.727397      0.602727      0.431170      0.330268      0.250507      0.172607      0.119339     0.0834854     0.0549018     0.0360929     0.0213222     0.0119790    0.00743269    0.00401643    0.00217041    0.00111084   0.000555995   0.000272988   0.000137045   6.52086e-05   2.65126e-05   1.12793e-05   4.46266e-06   1.77474e-06   6.13660e-07
  23   8 2131.0841    0.8224  0.6497 10.4654 -0.0049  0.0198   0.0208   0.0462    0.0688   0.0000   438.6700     -0.445222       14.8258       5.45462      -3.18491       1.12949      0.590378       1.11390      -1.43130      0.295186     -0.204652      0.111155    -0.0630160    -0.0682674     -0.228111      0.147198     -0.157947     -0.117872     0.0174225     0.0142573    -0.0572787     0.0223463    -0.0218591    0.00964580    0.00436944   -0.00397567  -8.95054e-05  -0.000411402  -6.53949e-05  -1.71555e-05  -9.02392e-05  -1.86303e-05  -1.35575e-05   1.03486e-05  -2.67786e-06  -3.42640e-07       1.33500       1.76759       2.01829       2.00634       2.08185       1.88555       1.82432       1.62543       1.45841       1.13063      0.918633      0.785264      0.590317      0.446561      0.344342      0.257633      0.177107      0.123390     0.0826421     0.0511065     0.0355407     0.0197416     0.0123816    0.00715402    0.00416568    0.00221512    0.00111936   0.000613869   0.000286170   0.000149952   6.89573e-05   3.03948e-05   1.30821e-05   5.12046e-06   1.89533e-06   7.13288e-07
  23   9 2287.4257    1.1576  0.8365 10.9028  0.0026  0.0211   0.0252   0.0522    0.0871   0.0000   437.9482       1.07853       14.2303       1.35063      -1.20562      -3.66833      -3.61643     -0.623638       1.55904       2.08512      0.596790      0.998073       1.35659      0.297614     -0.875747     0.0671180      0.335932    -0.0759223    -0.0313391     0.0197397     0.0402415     0.0169732   -0.00659573    0.00105245    0.00124599   -0.00464012  -0.000287578   1.15920e-05  -1.76877e-05   5.47882e-05   2.90073e-05  -2.77340e-05  -4.42118e-06   8.95247e-06  -9.12371e-07   5.09456e-07       1.57566       2.01110       2.17213       2.29563       2.21710       2.12765       1.94433       1.75147       1.59829       1.35532       1.07381      0.860607      0.691419      0.521387      0.382802      0.281741      0.198663      0.137227     0.0871381     0.0556140     0.0362783     0.0218845     0.0131124    0.00783379    0.00426002    0.00239184    0.00127740   0.000675020   0.000331054   0.000161093   7.31636e-05   3.08954e-05   1.30344e-05   5.31591e-06   2.16369e-06   7.72884e-07
  23  10 2439.1640    1.6103  0.8886 11.4874 -0.0053  0.0243   0.0344   0.0540    0.0974   0.0000   439.0558     -0.553808       15.9456      -2.95841       4.03013     -0.244180     0.0697865      -1.20819      0.571814      0.379084      0.203376      0.149183     -0.559792     -0.298822     -0.291803     -0.866487      0.439677     0.0647812     0.0102249     0.0441444     0.0713702     0.0255177   -0.00242542   -0.00715533   -0.00808575   0.000916834   -0.00156399   0.000398540   0.000214138   0.000112385   9.87433e-05  -3.72854e-05  -1.21552e-05   4.04369e-06   3.01765e-06  -2.84899e-08       1.61270       2.03161       2.36267       2.29004       2.37923       2.44031       2.01931       1.89316       1.74215       1.29968       1.26740      0.916550      0.688192      0.563302      0.415824      0.311085      0.216356      0.151650     0.0955671     0.0646196     0.0414643     0.0247047     0.0152027    0.00916470    0.00516601    0.00278188    0.00149021   0.000726316   0.000355820   0.000176772   8.00796e-05   3.35236e-05   1.56158e-05   6.55573e-06   2.28768e-06   8.69426e-07
  23  12 2737.5419    2.7145  0.7799 12.6455 -0.0088  0.0211   0.0632   0.0512    0.0882   0.0000   438.9992      -2.15768       16.0532      0.593724      -2.25067      -7.03559      0.349844      -1.47178     -0.596263      -2.19821     -0.808384     -0.393813      -1.50432     -0.126189     -0.518676      0.208046     -0.181451     0.0217263     -0.209846    -0.0613037     0.0341839     0.0264126  -0.000616435    -0.0146492   -0.00186136   -0.00185460    0.00175548  -0.000928028  -0.000169332  -1.82473e-05   2.45449e-05  -5.27798e-06   4.30636e-06   2.60212e-07  -8.54453e-07  -1.28240e-06       1.69339       2.30028       2.59024       2.71642       2.57631       2.47145       2.26827       2.00160       1.69595       1.36180       1.12640      0.884832      0.673399      0.509629      0.396075      0.264865      0.192588      0.127080     0.0900556     0.0564717     0.0335683     0.0221237     0.0127264    0.00703801    0.00397908    0.00222976    0.00117461   0.000591104   0.000313211   0.000134467   6.67619e-05   2.98226e-05   1.41437e-05   5.11417e-06   2.11695e-06   7.44215e-07
  23  13 2886.0142    3.3946  0.9792 12.4787 -0.0012  0.0218   0.0666   0.0549    0.1315   0.0000   438.0651    -0.0303418       14.8775       1.07311      0.288479      0.439119       2.98692      -1.04600      0.189446      0.694108     -0.156089      0.389381      0.430280     -0.199444     -0.448018     0.0114867    -0.0165222      0.195705     0.0310011     0.0502474    -0.0414609   -0.00790078    -0.0132403   -0.00362592  -8.63937e-05    0.00445650  -0.000887794  -3.15878e-05   0.000184440  -0.000484589  -0.000153227   1.53298e-05  -1.28154e-05   6.68848e-06  -3.33280e-06   1.73007e-06       1.51911       1.91229       2.07593       2.21076       2.11301       2.11147       1.90495       1.71107       1.51730       1.34986       1.07238      0.910154      0.708087      0.537797      0.384103      0.274833      0.199664      0.137982     0.0907859     0.0610579     0.0381864     0.0242065     0.0146452    0.00846619    0.00463309    0.00251710    0.00139365   0.000720645   0.000345553   0.000172012   7.88621e-05   3.30298e-05   1.42882e-05   5.84855e-06   2.29637e-06   8.70057e-07
  23  14 3033.3874    3.9602  0.7279 13.4381 -0.0084  0.0196   0.0921   0.0452    0.0920   0.0000   438.5326       2.67285       10.5889     -0.661418      -4.16024       3.15964      -1.50729     0.0962826     -0.440903      0.972088       1.05009     -0.279082    -0.0120759      -1.36581     -0.478535     -0.143837     0.0130008     0.0945997   -0.00808152     0.0219134    -0.0136899     0.0232843     0.0118764    0.00276133    -0.0111111   -0.00414662   0.000777833  -0.000302769  -0.000819566  -3.89148e-05  -3.50086e-05   2.79866e-05  -1.48624e-05   8.62849e-07  -1.70130e-06  -6.35283e-07       1.43609       1.79562       1.93023       1.91493       1.95966       1.91996       1.73711       1.70168       1.46184       1.22785      0.936345      0.746513      0.609090      0.485187      0.370980      0.275981      0.195250      0.133630     0.0879269     0.0568694     0.0343588     0.0205917     0.0127596    0.00710984    0.00408008    0.00228344    0.00121938   0.000626442   0.000309273   0.000145546   6.81247e-05   2.97625e-05   1.28545e-05   4.77036e-06   1.95275e-06   7.69359e-07
  23  15 3179.6216    3.8775  1.1965 13.3062 -0.0035  0.0259   0.0731   0.0661    0.1039   0.0000   439.5750       4.39130       11.7760      0.198401      0.258692      -3.44668       1.37683     -0.948226    -0.0583764     -0.581623       2.39824       1.70931      -1.66093     -0.239148    -0.0169488     -0.306014     0.0794088      0.335986   -0.00169238    -0.0377005    -0.0251257    -0.0152420    -0.0155420    -0.0174345   -0.00975167  -6.37042e-05  -0.000525714  -0.000345853  -3.50739e-05   7.40843e-05   0.000175195   2.24249e-05   6.63266e-06  -9.15537e-07   2.95645e-06   1.88772e-06       1.94265       2.37944       2.53726       2.79077       2.62195       2.51552       2.33223       2.11336       1.89896       1.60969       1.36652       1.11349      0.869108      0.643715      0.483140      0.344852      0.240039      0.163212      0.109850     0.0724927     0.0473245     0.0281794     0.0164451    0.00993938    0.00580005    0.00320140    0.00155496   0.000837271   0.000412481   0.000205232   9.28031e-05   4.01325e-05   1.73723e-05   6.83315e-06   2.64293e-06   9.70115e-07
  23  16 3325.4672    3.5115  1.3945 13.2756 -0.0057  0.0287   0.0623   0.0733    0.0849   0.0000   438.6083     -0.564867       11.9972      -3.14811      -1.26652      -3.21329     -0.876510      -2.98231      -2.92297      -1.19581     -0.979914      0.339449     0.0695476     -0.742135     -0.730085      0.128516     -0.352892    -0.0678711      0.155453     -0.114394    -0.0364623     0.0500631     0.0220898   -0.00417496   -0.00134874    0.00693722    0.00259627  -1.20196e-05   0.000455550   0.000273849  -3.39474e-05  -1.95788e-05   9.14262e-06  -1.71826e-06   2.19406e-06  -1.64890e-07       1.97256       2.61170       2.68918       2.94660       2.97949       2.78983       2.59690       2.34928       2.02622       1.72834       1.36511       1.12576      0.866985      0.700661      0.514748      0.361549      0.259856      0.178191      0.124894     0.0804612     0.0523895     0.0308582     0.0181033     0.0107892    0.00624465    0.00351105    0.00187265   0.000940092   0.000482000   0.000227981   0.000101767   4.60659e-05   1.86433e-05   7.86597e-06   3.00361e-06   1.06793e-06
  23  17 3471.1321    2.9312  2.4554 12.3466 -0.0003  0.0371   0.0379   0.0994    0.0604   0.0000   440.1762       3.23548       16.8706      0.146671      -4.56226      -6.41091      -3.34697       1.85264      -1.54392     -0.567477      -1.18742     -0.501492     -0.298124      -1.30314     -0.255323     -0.370522     -0.427253      0.419897     0.0801478    0.00214299    -0.0245843    -0.0126709    0.00187334    -0.0161588   -0.00207272    0.00949117   -0.00478814  -0.000304718   0.000131155   0.000112249  -0.000141805  -0.000119125   3.71720e-05  -1.36516e-05  -6.97848e-06  -2.93749e-07       2.65679       3.53839       3.66386       3.91147       3.92631       3.78786       3.54882       3.04140       2.71246       2.20881       1.88105       1.53683       1.18646      0.910481      0.658142      0.488868      0.336585      0.241580      0.162684      0.103417     0.0692563     0.0407409     0.0260384     0.0140334    0.00812871    0.00433002    0.00230643    0.00117687   0.000587470   0.000276867   0.000126932   5.72239e-05   2.46276e-05   9.55941e-06   3.78305e-06   1.33954e-06
  23  18 3616.5955    2.3953  3.4096 11.8487 -0.0008  0.0461   0.0275   0.1187    0.0521   0.0000   444.9812      0.339054       12.2161      -9.27238       7.05407      -7.93740      -10.7234      -7.18529       3.00732       2.61423       2.29483      -2.38998     0.0999571     -0.415435    -0.0286149     -0.889197     0.0553294     -0.569167    -0.0100435    -0.0985844     0.0643622     0.0257807    -0.0164373    -0.0282431  -0.000849161    0.00265036   -0.00400047  -0.000887068  -0.000172277  -0.000829599  -0.000117404   9.47838e-05  -9.23556e-06  -3.10527e-05  -1.31542e-06   3.03782e-06       3.29519       4.29044       4.62686       4.98426       4.86449       4.66358       4.37672       3.78524       3.39732       2.85305       2.36077       1.83680       1.44552       1.12034      0.846501      0.604862      0.432143      0.292178      0.198177      0.126791     0.0808131     0.0496773     0.0297338     0.0175714    0.00997596    0.00552420    0.00294933    0.00147804   0.000748332   0.000344179   0.000160777   7.03372e-05   3.05037e-05   1.22976e-05   4.92125e-06   1.78477e-06
  23  19 3761.8643    2.0045  5.1289 11.3181 -0.0018  0.0580   0.0196   0.1563    0.0459   0.0000   439.1701      -2.05012       18.9009      -8.71744       2.38124      -12.7298      -5.57212      0.957971       1.51014      -4.82779      -3.50723       3.28959      -1.79504     0.0220935     -0.557533      0.706581     -0.252349     -0.259060     -0.230392     -0.208868    -0.0656834     0.0691288    -0.0441967    0.00592682   -0.00109031    0.00983512   -0.00509448   0.000392681   2.13588e-07  -0.000857658  -0.000136778   1.79121e-05  -5.52198e-05  -2.03922e-06   5.42062e-06  -4.27466e-06       4.05185       5.37237       5.75194       6.20783       5.91954       5.76579       5.36551       4.85572       4.22154       3.54902       2.92049       2.33346       1.85292       1.41614       1.06795      0.768142      0.547317      0.374021      0.252544      0.163596      0.103152     0.0632687     0.0376459     0.0220719     0.0124063    0.00681761    0.00368051    0.00187432   0.000934496   0.000449065   0.000208121   9.27050e-05   3.89958e-05   1.61616e-05   6.18020e-06   2.29135e-06
  23  20 3907.1748    1.6544  7.0315 10.7842 -0.0013  0.0730   0.0142   0.1929    0.0430   0.0000   430.1926       3.22765       19.7361       3.09718      -11.0304      -13.6187       10.0192      -8.86567      -1.08431       5.09674      0.408610      -4.21674       3.50676    -0.0256558      -3.44275       1.07306    -0.0336412      0.647881     -0.500477     -0.200971      0.226893    -0.0676732     0.0286090     0.0248479    -0.0136175     0.0143372   -0.00458171    0.00376276  -0.000862995   0.000246478  -6.35380e-05   0.000138536  -1.75722e-05   1.34010e-05   2.52697e-06  -3.19889e-06       4.92141       6.56254       6.93950       7.61663       7.34931       7.18360       6.48841       5.96686       5.16610       4.49420       3.56956       2.93870       2.26854       1.77703       1.30625      0.971806      0.678292      0.474447      0.310065      0.205354      0.128129     0.0821229     0.0471760     0.0288804     0.0159504    0.00904415    0.00464182    0.00248908    0.00120710   0.000592189   0.000267914   0.000117756   5.02555e-05   2.06356e-05   7.75069e-06   2.91502e-06
  23  21 4052.3259    1.3539  8.8273 10.6283 -0.0022  0.0896   0.0110   0.2436    0.0360   0.0000   431.4074       5.22501       19.8284      0.353389       7.23516       9.50288      -11.5119      -23.3078      -5.46058       1.05220       5.14047       6.75885      0.270862     -0.570553      -2.95224       2.31819     -0.228215      -1.10620     -0.540763      0.366630      0.383456     0.0998838    -0.0919844   -0.00338999     0.0545379    -0.0100121   -0.00228418    0.00253933    0.00203055   0.000827467   5.46289e-05   3.54048e-05   4.41735e-05   2.70136e-05  -1.29332e-05  -1.22120e-06       6.06296       7.95556       8.54015       8.80794       8.83121       8.53549       8.00972       7.20039       6.38937       5.41768       4.44916       3.70047       2.87804       2.19549       1.67243       1.18707      0.844048      0.595731      0.388280      0.261038      0.163152      0.100921     0.0606342     0.0353197     0.0197045     0.0109509    0.00578260    0.00301491    0.00147813   0.000719926   0.000327868   0.000148996   6.16927e-05   2.58440e-05   9.66237e-06   3.59897e-06
  23  22 4197.3802    1.1673 11.5933 10.4587  0.0007  0.1157   0.0090   0.3156    0.0333   0.0000   431.0951       9.58876       18.6128      -17.3472       1.28261      -6.70894      -2.52731       2.37564      -3.37714      -4.11785      -2.66695      -10.7925     -0.183074       4.67954     -0.963610     -0.972408      0.445372     -0.510564      0.220917      0.276092      0.160192   0.000389384    -0.0152850    -0.0537405    -0.0260433   0.000388148     0.0110498  -0.000696442   -0.00124641   -0.00102160   0.000562372  -0.000140252   9.92700e-05   5.90789e-05   3.31487e-06   8.03568e-06       7.76374       10.3045       11.2182       11.8815       11.8916       11.2431       10.4001       9.45963       8.14808       6.97746       5.79069       4.66770       3.66266       2.79142       2.11680       1.50294       1.07033      0.744050      0.499210      0.331456      0.209295      0.129571     0.0772297     0.0458730     0.0257044     0.0144109    0.00758252    0.00396036    0.00192570   0.000951063   0.000429656   0.000197250   8.13784e-05   3.41993e-05   1.27570e-05   4.71132e-06
  24   8 2156.7601    0.8966  0.6576 10.6114 -0.0051  0.0197   0.0220   0.0448    0.0700   0.0000   439.9427      -2.40753       14.4172     0.0420858      0.288020       2.55979      0.415515      -1.58266       1.11772     -0.439729      -1.50710     0.0414845     -0.456851     -0.185042    -0.0301517      0.497796     -0.149906    -0.0755969     0.0741676     0.0931430     0.0561682    -0.0113988     0.0327749    0.00217729    0.00239059  -0.000565890   -0.00295518    0.00130234  -0.000399184  -0.000355171   1.76740e-05  -6.67106e-05  -1.81575e-06  -2.49212e-05  -2.90631e-06  -5.95098e-07       1.40288       1.78178       1.75744       1.78363       1.87861       1.85847       1.85051       1.61441       1.31896       1.18672       1.01664      0.866044      0.715126      0.550241      0.395269      0.268285      0.190694      0.142780      0.101175     0.0724782     0.0480283     0.0297172     0.0177170     0.0104252    0.00568621    0.00312123    0.00171075   0.000904869   0.000472164   0.000224320   0.000107458   5.06463e-05   2.20654e-05   9.88437e-06   3.81096e-06   1.67745e-06
  24   9 2314.2513    1.2232  0.8329 11.2034 -0.0064  0.0219   0.0276   0.0509    0.0773   0.0000   438.6507      -2.01246       16.9743      -1.45277     -0.952834       2.48690       2.44728      -2.21991     -0.177389      0.437344     -0.896601     -0.261989      0.841856      0.427330      0.384759      0.134752     -0.289965     -0.156618    0.00931344     0.0683388   -0.00301339    -0.0332670  -0.000657250     0.0130100    0.00107547  -0.000293315   0.000382982  -5.53186e-05   -0.00108392  -0.000402370  -0.000281066  -2.42269e-05  -2.30737e-05   1.11273e-05   4.03935e-06  -2.61212e-06       1.53091       1.97455       2.03071       2.18649       2.18731       2.19056       1.91867       1.73456       1.54552       1.38845       1.18518      0.959754      0.748476      0.555285      0.425480      0.318388      0.232848      0.164549      0.103708     0.0661984     0.0471905     0.0284111     0.0187095     0.0113859    0.00675922    0.00374910    0.00210307    0.00101321   0.000555088   0.000274478   0.000131085   5.99177e-05   2.64114e-05   1.15820e-05   4.48415e-06   1.94958e-06
  24  10 2467.0108    1.5940  0.9664 11.5839 -0.0084  0.0222   0.0328   0.0600    0.0928   0.0000   438.4416      0.116158       14.2933     -0.890362     0.0987007       1.46174      -1.51220      -1.37158     0.0708592      -1.37011      -1.19868      0.603782      -1.70515   -0.00332028     -0.249512      0.217197     -0.296179     -0.193414    -0.0805039      0.170967   -0.00530218    -0.0326340    0.00416954    0.00592446    0.00642687  -0.000912389  -0.000913504   0.000808944  -0.000296280   0.000505183  -8.08834e-06  -0.000156103   4.09263e-05   1.91853e-05  -7.87488e-07  -1.09231e-06       1.51844       1.98669       2.05517       2.11647       2.18955       2.18348       2.01664       1.87097       1.54009       1.33455       1.11299      0.910583      0.730868      0.570640      0.429772      0.313889      0.229547      0.160399      0.110791     0.0785748     0.0491418     0.0313326     0.0188683     0.0109859    0.00651405    0.00364661    0.00192476    0.00109352   0.000519022   0.000267632   0.000130082   5.81988e-05   2.82057e-05   1.10333e-05   4.97287e-06   1.84601e-06
  24  11 2617.6665    2.0959  1.0003 12.3395 -0.0085  0.0237   0.0442   0.0617    0.0906   0.0000   439.7224       2.24455       12.0459      -1.56843      -4.90554      0.935958      0.571924      -3.65225      -1.71327      0.473117      0.100217      -1.23864     -0.680026      0.159970     0.0631035    -0.0315348     0.0841530     -0.251771      0.133820     0.0506120   -0.00572218     0.0538889    0.00513607   -0.00290353    0.00483994    0.00396338    0.00154061   0.000352386    0.00202021   5.37306e-05  -0.000106492  -2.79963e-05  -7.32742e-05   6.54161e-06   4.90262e-06  -1.58132e-06       1.66675       2.07873       2.25986       2.29025       2.38977       2.38372       2.15974       1.92148       1.72202       1.42951       1.19848      0.961349      0.763638      0.562185      0.449974      0.345253      0.253060      0.179416      0.118554     0.0739880     0.0493499     0.0329308     0.0195237     0.0126834    0.00697745    0.00405181    0.00216888    0.00107070   0.000596424   0.000286977   0.000136953   6.31769e-05   2.88329e-05   1.21016e-05   4.92736e-06   1.98079e-06
  24  12 2767.6575    2.8876  0.8744 12.6142 -0.0028  0.0211   0.0601   0.0517    0.0935   0.0000   440.9541       1.70079       14.3418      -5.25667     -0.108182      -3.01418      -2.44674      -2.17284      0.352719      0.913763     -0.402613     -0.101158     -0.587080      0.235102      0.467689     -0.579191      0.132243    0.00882771    -0.0391830    -0.0255191    -0.0198820    -0.0232904   -0.00705799    0.00423343    0.00325931    0.00144474   -0.00314197  -0.000990069   0.000595008  -0.000165578   9.62675e-05   3.79526e-06   2.75942e-05   1.55070e-06   1.91375e-06   1.46439e-07       1.48296       1.64772       1.87599       2.23736       2.01841       1.96397       1.89051       1.69892       1.42468       1.22749       1.09145      0.860940      0.665043      0.516192      0.382784      0.296775      0.223015      0.149484     0.0959274     0.0656869     0.0468183     0.0288507     0.0167008     0.0101315    0.00654746    0.00379946    0.00196456   0.000950827   0.000499082   0.000277294   0.000133178   6.25733e-05   2.73995e-05   1.18967e-05   4.74235e-06   2.02315e-06
[truncated: 1,589,424 more chars]
