# Supplementary material for: Global-Mode Analysis of Full-Disk Data from the Michelson Doppler Imager and the Helioseismic and Magnetic Imager
Source: Sol Phys. 2018 Jan 31;293(2):29. doi: 10.1007/s11207-017-1201-5 (PMC6566312; doi:10.1007/s11207-017-1201-5)
Supplement: Supplementary file 2 — (TAR 362.4 MB) [file 11207_2017_1201_MOESM2_ESM.tar › HMI/hmiv360d.8128.18]

   0  12 1822.1884    0.3314  0.5132 11.7496  0.0000  0.0657   0.0360   0.1693    0.1507   0.0000     0.0000       0.00000       0.00000       0.00000       0.00000       0.00000       0.00000       0.00000       0.00000       0.00000       0.00000       0.00000       0.00000       0.00000       0.00000       0.00000       0.00000       0.00000       0.00000       0.00000       0.00000       0.00000       0.00000       0.00000       0.00000       0.00000       0.00000       0.00000       0.00000       0.00000       0.00000       0.00000       0.00000       0.00000       0.00000       0.00000
   0  13 1957.3315    0.5045  0.3638 11.6260  0.0000  0.0431   0.0459   0.0947    0.1773   0.0000     0.0000       0.00000       0.00000       0.00000       0.00000       0.00000       0.00000       0.00000       0.00000       0.00000       0.00000       0.00000       0.00000       0.00000       0.00000       0.00000       0.00000       0.00000       0.00000       0.00000       0.00000       0.00000       0.00000       0.00000       0.00000       0.00000       0.00000       0.00000       0.00000       0.00000       0.00000       0.00000       0.00000       0.00000       0.00000       0.00000
   0  14 2093.4347    0.8116  0.9392  9.9206  0.0000  0.0595   0.0505   0.1791    2.1215   0.0000     0.0000       0.00000       0.00000       0.00000       0.00000       0.00000       0.00000       0.00000       0.00000       0.00000       0.00000       0.00000       0.00000       0.00000       0.00000       0.00000       0.00000       0.00000       0.00000       0.00000       0.00000       0.00000       0.00000       0.00000       0.00000       0.00000       0.00000       0.00000       0.00000       0.00000       0.00000       0.00000       0.00000       0.00000       0.00000       0.00000
   0  15 2228.6520    0.9095  0.6158 12.0769  0.0000  0.0535   0.0657   0.1246    0.3150   0.0000     0.0000       0.00000       0.00000       0.00000       0.00000       0.00000       0.00000       0.00000       0.00000       0.00000       0.00000       0.00000       0.00000       0.00000       0.00000       0.00000       0.00000       0.00000       0.00000       0.00000       0.00000       0.00000       0.00000       0.00000       0.00000       0.00000       0.00000       0.00000       0.00000       0.00000       0.00000       0.00000       0.00000       0.00000       0.00000       0.00000
   0  16 2362.7595    1.3572  0.7075 12.3701  0.0000  0.0516   0.0914   0.1471    0.5138   0.0000     0.0000       0.00000       0.00000       0.00000       0.00000       0.00000       0.00000       0.00000       0.00000       0.00000       0.00000       0.00000       0.00000       0.00000       0.00000       0.00000       0.00000       0.00000       0.00000       0.00000       0.00000       0.00000       0.00000       0.00000       0.00000       0.00000       0.00000       0.00000       0.00000       0.00000       0.00000       0.00000       0.00000       0.00000       0.00000       0.00000
   0  18 2629.6992    2.2523  0.7201 11.4148  0.0000  0.0508   0.1439   0.1401    3.0790   0.0000     0.0000       0.00000       0.00000       0.00000       0.00000       0.00000       0.00000       0.00000       0.00000       0.00000       0.00000       0.00000       0.00000       0.00000       0.00000       0.00000       0.00000       0.00000       0.00000       0.00000       0.00000       0.00000       0.00000       0.00000       0.00000       0.00000       0.00000       0.00000       0.00000       0.00000       0.00000       0.00000       0.00000       0.00000       0.00000       0.00000
   0  19 2764.2151    2.9843  0.8614 -0.0780  0.0000  0.0562   0.1864   0.1577 1000.0000   0.0000     0.0000       0.00000       0.00000       0.00000       0.00000       0.00000       0.00000       0.00000       0.00000       0.00000       0.00000       0.00000       0.00000       0.00000       0.00000       0.00000       0.00000       0.00000       0.00000       0.00000       0.00000       0.00000       0.00000       0.00000       0.00000       0.00000       0.00000       0.00000       0.00000       0.00000       0.00000       0.00000       0.00000       0.00000       0.00000       0.00000
   0  21 3033.8810    3.7906  1.0299  3.9301  0.0000  0.0582   0.2265   0.2045 1000.0000   0.0000     0.0000       0.00000       0.00000       0.00000       0.00000       0.00000       0.00000       0.00000       0.00000       0.00000       0.00000       0.00000       0.00000       0.00000       0.00000       0.00000       0.00000       0.00000       0.00000       0.00000       0.00000       0.00000       0.00000       0.00000       0.00000       0.00000       0.00000       0.00000       0.00000       0.00000       0.00000       0.00000       0.00000       0.00000       0.00000       0.00000
   0  22 3168.6808    3.6465  1.4332  3.2080  0.0000  0.0721   0.2128   0.2550 1000.0000   0.0000     0.0000       0.00000       0.00000       0.00000       0.00000       0.00000       0.00000       0.00000       0.00000       0.00000       0.00000       0.00000       0.00000       0.00000       0.00000       0.00000       0.00000       0.00000       0.00000       0.00000       0.00000       0.00000       0.00000       0.00000       0.00000       0.00000       0.00000       0.00000       0.00000       0.00000       0.00000       0.00000       0.00000       0.00000       0.00000       0.00000
   1  11 1749.2476    0.3160  0.2472 11.6167  0.0000  0.0225   0.0227   0.0561    0.0606   0.0000   418.5972      -22.5540       0.00000       0.00000       0.00000       0.00000       0.00000       0.00000       0.00000       0.00000       0.00000       0.00000       0.00000       0.00000       0.00000       0.00000       0.00000       0.00000       25.5101       16.3725       0.00000       0.00000       0.00000       0.00000       0.00000       0.00000       0.00000       0.00000       0.00000       0.00000       0.00000       0.00000       0.00000       0.00000       0.00000       0.00000
   1  12 1885.0765    0.4620  0.3611 11.7414  0.0000  0.0228   0.0268   0.0715    0.0823   0.0000   501.8662     -0.668938       0.00000       0.00000       0.00000       0.00000       0.00000       0.00000       0.00000       0.00000       0.00000       0.00000       0.00000       0.00000       0.00000       0.00000       0.00000       0.00000       28.4207       15.6763       0.00000       0.00000       0.00000       0.00000       0.00000       0.00000       0.00000       0.00000       0.00000       0.00000       0.00000       0.00000       0.00000       0.00000       0.00000       0.00000
   1  13 2020.7790    0.5843  0.4475 11.8183  0.0000  0.0284   0.0297   0.0699    0.1033   0.0000   434.2945       2.56572       0.00000       0.00000       0.00000       0.00000       0.00000       0.00000       0.00000       0.00000       0.00000       0.00000       0.00000       0.00000       0.00000       0.00000       0.00000       0.00000       34.8196       20.1769       0.00000       0.00000       0.00000       0.00000       0.00000       0.00000       0.00000       0.00000       0.00000       0.00000       0.00000       0.00000       0.00000       0.00000       0.00000       0.00000
   1  14 2156.7513    0.8692  0.6819 11.7107  0.0000  0.0329   0.0369   0.0908    0.2159   0.0000   430.8358      -17.9066       0.00000       0.00000       0.00000       0.00000       0.00000       0.00000       0.00000       0.00000       0.00000       0.00000       0.00000       0.00000       0.00000       0.00000       0.00000       0.00000       39.1227       20.7013       0.00000       0.00000       0.00000       0.00000       0.00000       0.00000       0.00000       0.00000       0.00000       0.00000       0.00000       0.00000       0.00000       0.00000       0.00000       0.00000
   1  15 2291.9349    1.1744  0.7650 11.3666  0.0000  0.0330   0.0448   0.0854    0.4787   0.0000   434.5382     -0.699846       0.00000       0.00000       0.00000       0.00000       0.00000       0.00000       0.00000       0.00000       0.00000       0.00000       0.00000       0.00000       0.00000       0.00000       0.00000       0.00000       44.1904       20.2071       0.00000       0.00000       0.00000       0.00000       0.00000       0.00000       0.00000       0.00000       0.00000       0.00000       0.00000       0.00000       0.00000       0.00000       0.00000       0.00000
   1  16 2425.5185    1.5426  0.9957  9.4112  0.0000  0.0326   0.0524   0.1180    6.9029   0.0000   430.2320      -5.42778       0.00000       0.00000       0.00000       0.00000       0.00000       0.00000       0.00000       0.00000       0.00000       0.00000       0.00000       0.00000       0.00000       0.00000       0.00000       0.00000       40.9845       22.0688       0.00000       0.00000       0.00000       0.00000       0.00000       0.00000       0.00000       0.00000       0.00000       0.00000       0.00000       0.00000       0.00000       0.00000       0.00000       0.00000
   1  17 2559.1954    1.9020  0.8961 12.2288 -0.0140  0.0352   0.0679   0.0938    0.9981   0.0000   419.5671      -11.6488       0.00000       0.00000       0.00000       0.00000       0.00000       0.00000       0.00000       0.00000       0.00000       0.00000       0.00000       0.00000       0.00000       0.00000       0.00000       0.00000       44.3974       24.0296       0.00000       0.00000       0.00000       0.00000       0.00000       0.00000       0.00000       0.00000       0.00000       0.00000       0.00000       0.00000       0.00000       0.00000       0.00000       0.00000
   1  18 2693.4126    2.4596  0.9600 12.8044  0.0000  0.0356   0.0878   0.1166    0.7234   0.0000   448.9691       29.1191       0.00000       0.00000       0.00000       0.00000       0.00000       0.00000       0.00000       0.00000       0.00000       0.00000       0.00000       0.00000       0.00000       0.00000       0.00000       0.00000       44.6390       23.5770       0.00000       0.00000       0.00000       0.00000       0.00000       0.00000       0.00000       0.00000       0.00000       0.00000       0.00000       0.00000       0.00000       0.00000       0.00000       0.00000
   1  19 2828.2500    3.0777  0.9906  2.2668  0.0000  0.0339   0.1068   0.1148 1000.0000   0.0000   426.2402       8.87071       0.00000       0.00000       0.00000       0.00000       0.00000       0.00000       0.00000       0.00000       0.00000       0.00000       0.00000       0.00000       0.00000       0.00000       0.00000       0.00000       43.8237       22.6522       0.00000       0.00000       0.00000       0.00000       0.00000       0.00000       0.00000       0.00000       0.00000       0.00000       0.00000       0.00000       0.00000       0.00000       0.00000       0.00000
   1  20 2963.4010    3.9445  0.8310  4.0745  0.0000  0.0335   0.1433   0.0904 1000.0000   0.0000   467.4748       22.7398       0.00000       0.00000       0.00000       0.00000       0.00000       0.00000       0.00000       0.00000       0.00000       0.00000       0.00000       0.00000       0.00000       0.00000       0.00000       0.00000       44.2136       21.2887       0.00000       0.00000       0.00000       0.00000       0.00000       0.00000       0.00000       0.00000       0.00000       0.00000       0.00000       0.00000       0.00000       0.00000       0.00000       0.00000
   1  21 3098.2668    4.1436  0.9478  2.8573  0.0000  0.0345   0.1447   0.1034 1000.0000   0.0000   394.5498       32.4667       0.00000       0.00000       0.00000       0.00000       0.00000       0.00000       0.00000       0.00000       0.00000       0.00000       0.00000       0.00000       0.00000       0.00000       0.00000       0.00000       42.3125       24.4714       0.00000       0.00000       0.00000       0.00000       0.00000       0.00000       0.00000       0.00000       0.00000       0.00000       0.00000       0.00000       0.00000       0.00000       0.00000       0.00000
   1  22 3233.2149    3.5947  1.3047 14.6519 -0.0097  0.0487   0.1402   0.1560    0.4678   0.0000   519.2678       46.7498       0.00000       0.00000       0.00000       0.00000       0.00000       0.00000       0.00000       0.00000       0.00000       0.00000       0.00000       0.00000       0.00000       0.00000       0.00000       0.00000       60.0087       33.3335       0.00000       0.00000       0.00000       0.00000       0.00000       0.00000       0.00000       0.00000       0.00000       0.00000       0.00000       0.00000       0.00000       0.00000       0.00000       0.00000
   1  23 3368.5385    3.3032  1.7368 13.9937  0.0000  0.0534   0.1143   0.1878    0.4923   0.0000   352.4438       81.6217       0.00000       0.00000       0.00000       0.00000       0.00000       0.00000       0.00000       0.00000       0.00000       0.00000       0.00000       0.00000       0.00000       0.00000       0.00000       0.00000       67.8407       36.6642       0.00000       0.00000       0.00000       0.00000       0.00000       0.00000       0.00000       0.00000       0.00000       0.00000       0.00000       0.00000       0.00000       0.00000       0.00000       0.00000
   1  24 3504.2453    2.9446  2.5149 13.0020 -0.0055  0.0635   0.0837   0.2151    0.6800   0.0000   415.2789       88.3520       0.00000       0.00000       0.00000       0.00000       0.00000       0.00000       0.00000       0.00000       0.00000       0.00000       0.00000       0.00000       0.00000       0.00000       0.00000       0.00000       79.9798       43.5032       0.00000       0.00000       0.00000       0.00000       0.00000       0.00000       0.00000       0.00000       0.00000       0.00000       0.00000       0.00000       0.00000       0.00000       0.00000       0.00000
   1  25 3640.1841    2.4920  4.2312  4.3049  0.0000  0.0823   0.0527   0.2941 1000.0000   0.0000   456.8064       138.974       0.00000       0.00000       0.00000       0.00000       0.00000       0.00000       0.00000       0.00000       0.00000       0.00000       0.00000       0.00000       0.00000       0.00000       0.00000       0.00000       103.281       56.8649       0.00000       0.00000       0.00000       0.00000       0.00000       0.00000       0.00000       0.00000       0.00000       0.00000       0.00000       0.00000       0.00000       0.00000       0.00000       0.00000
   1  26 3776.7311    2.1469  5.5693  3.3729  0.0000  0.1056   0.0349   0.3615 1000.0000   0.0000   344.3024       145.500       0.00000       0.00000       0.00000       0.00000       0.00000       0.00000       0.00000       0.00000       0.00000       0.00000       0.00000       0.00000       0.00000       0.00000       0.00000       0.00000       125.246       75.7352       0.00000       0.00000       0.00000       0.00000       0.00000       0.00000       0.00000       0.00000       0.00000       0.00000       0.00000       0.00000       0.00000       0.00000       0.00000       0.00000
   2  10 1674.5271    0.2481  0.1159 11.6942  0.0000  0.0113   0.0186   0.0241    0.0394   0.0000   416.4489       5.73545       4.56158      0.745837       0.00000       0.00000       0.00000       0.00000       0.00000       0.00000       0.00000       0.00000       0.00000       0.00000       0.00000       0.00000       0.00000       0.00000       8.32906       6.66862       4.13103       1.43100       0.00000       0.00000       0.00000       0.00000       0.00000       0.00000       0.00000       0.00000       0.00000       0.00000       0.00000       0.00000       0.00000       0.00000
   2  11 1810.2535    0.3536  0.3282 11.6633  0.0000  0.0195   0.0171   0.0558    0.0529   0.0000   456.6698      -11.5065       1.82924      -4.87992       0.00000       0.00000       0.00000       0.00000       0.00000       0.00000       0.00000       0.00000       0.00000       0.00000       0.00000       0.00000       0.00000       0.00000       14.1618       12.4124       5.76267       2.62272       0.00000       0.00000       0.00000       0.00000       0.00000       0.00000       0.00000       0.00000       0.00000       0.00000       0.00000       0.00000       0.00000       0.00000
   2  12 1945.7499    0.5074  0.4381 11.6345  0.0000  0.0213   0.0204   0.0534    0.0762   0.0000   450.2143       2.15833       3.44897       1.04542       0.00000       0.00000       0.00000       0.00000       0.00000       0.00000       0.00000       0.00000       0.00000       0.00000       0.00000       0.00000       0.00000       0.00000       14.6087       12.3874       7.03237       2.71186       0.00000       0.00000       0.00000       0.00000       0.00000       0.00000       0.00000       0.00000       0.00000       0.00000       0.00000       0.00000       0.00000       0.00000
   2  13 2082.0990    0.7238  0.4872 11.8215  0.0000  0.0219   0.0267   0.0519    0.0985   0.0000   440.3571      -14.9752       9.35314       5.23767       0.00000       0.00000       0.00000       0.00000       0.00000       0.00000       0.00000       0.00000       0.00000       0.00000       0.00000       0.00000       0.00000       0.00000       14.4554       13.2671       6.43284       3.02035       0.00000       0.00000       0.00000       0.00000       0.00000       0.00000       0.00000       0.00000       0.00000       0.00000       0.00000       0.00000       0.00000       0.00000
   2  14 2217.6179    0.9170  0.7002 12.0103  0.0000  0.0237   0.0288   0.0694    0.1417   0.0000   449.8845      -23.7524      -2.02523       3.53570       0.00000       0.00000       0.00000       0.00000       0.00000       0.00000       0.00000       0.00000       0.00000       0.00000       0.00000       0.00000       0.00000       0.00000       16.6573       14.2008       8.14689       3.10643       0.00000       0.00000       0.00000       0.00000       0.00000       0.00000       0.00000       0.00000       0.00000       0.00000       0.00000       0.00000       0.00000       0.00000
   2  15 2352.1924    1.3067  0.8701 12.2684  0.0000  0.0275   0.0384   0.0750    0.2527   0.0000   416.3984       23.7960       6.61215       1.67270       0.00000       0.00000       0.00000       0.00000       0.00000       0.00000       0.00000       0.00000       0.00000       0.00000       0.00000       0.00000       0.00000       0.00000       18.7986       16.2908       9.44019       3.71576       0.00000       0.00000       0.00000       0.00000       0.00000       0.00000       0.00000       0.00000       0.00000       0.00000       0.00000       0.00000       0.00000       0.00000
   2  16 2485.8506    1.6624  1.0523 12.2684  0.0000  0.0287   0.0455   0.0897    0.4206   0.0000   417.3420       20.3304       2.23866      -4.49753       0.00000       0.00000       0.00000       0.00000       0.00000       0.00000       0.00000       0.00000       0.00000       0.00000       0.00000       0.00000       0.00000       0.00000       21.6082       17.4369       9.67404       3.48919       0.00000       0.00000       0.00000       0.00000       0.00000       0.00000       0.00000       0.00000       0.00000       0.00000       0.00000       0.00000       0.00000       0.00000
   2  17 2619.6344    2.2331  1.0406  7.1570  0.0000  0.0285   0.0579   0.0776   99.4354   0.0000   454.9555       19.6079       21.4179       7.35563       0.00000       0.00000       0.00000       0.00000       0.00000       0.00000       0.00000       0.00000       0.00000       0.00000       0.00000       0.00000       0.00000       0.00000       21.6826       17.1133       10.1073       3.40260       0.00000       0.00000       0.00000       0.00000       0.00000       0.00000       0.00000       0.00000       0.00000       0.00000       0.00000       0.00000       0.00000       0.00000
   2  18 2754.4663    2.7220  0.9855 12.3868  0.0000  0.0266   0.0713   0.0758    0.8848   0.0000   431.2405       33.6294       5.49160       1.76827       0.00000       0.00000       0.00000       0.00000       0.00000       0.00000       0.00000       0.00000       0.00000       0.00000       0.00000       0.00000       0.00000       0.00000       19.6172       15.9377       9.38179       3.35697       0.00000       0.00000       0.00000       0.00000       0.00000       0.00000       0.00000       0.00000       0.00000       0.00000       0.00000       0.00000       0.00000       0.00000
   2  19 2889.6424    3.5070  0.8735  5.7267  0.0000  0.0235   0.0934   0.0718 1000.0000   0.0000   447.5838       26.1015      -3.43520       1.96315       0.00000       0.00000       0.00000       0.00000       0.00000       0.00000       0.00000       0.00000       0.00000       0.00000       0.00000       0.00000       0.00000       0.00000       17.8562       14.3958       8.28868       2.88592       0.00000       0.00000       0.00000       0.00000       0.00000       0.00000       0.00000       0.00000       0.00000       0.00000       0.00000       0.00000       0.00000       0.00000
   2  21 3159.9427    4.0039  1.1366  9.2473  0.0000  0.0279   0.0994   0.0881   53.3366   0.0000   423.0683       40.0045       8.43610       5.60532       0.00000       0.00000       0.00000       0.00000       0.00000       0.00000       0.00000       0.00000       0.00000       0.00000       0.00000       0.00000       0.00000       0.00000       19.7202       16.6813       10.0672       3.77058       0.00000       0.00000       0.00000       0.00000       0.00000       0.00000       0.00000       0.00000       0.00000       0.00000       0.00000       0.00000       0.00000       0.00000
   2  22 3295.1329    3.8160  1.4365 12.9391 -0.0049  0.0330   0.0882   0.1040    1.4479   0.0000   413.0140       31.9750      -7.85709       13.0536       0.00000       0.00000       0.00000       0.00000       0.00000       0.00000       0.00000       0.00000       0.00000       0.00000       0.00000       0.00000       0.00000       0.00000       24.6840       20.3160       10.8715       4.12103       0.00000       0.00000       0.00000       0.00000       0.00000       0.00000       0.00000       0.00000       0.00000       0.00000       0.00000       0.00000       0.00000       0.00000
   2  23 3430.8408    3.2112  2.0478 12.8082  0.0000  0.0403   0.0616   0.1208    0.5066   0.0000   440.3786       53.7566       11.5963       5.10729       0.00000       0.00000       0.00000       0.00000       0.00000       0.00000       0.00000       0.00000       0.00000       0.00000       0.00000       0.00000       0.00000       0.00000       27.8873       24.4303       13.8786       5.60589       0.00000       0.00000       0.00000       0.00000       0.00000       0.00000       0.00000       0.00000       0.00000       0.00000       0.00000       0.00000       0.00000       0.00000
   2  24 3566.8503    2.6196  3.4171 12.3659  0.0000  0.0546   0.0410   0.1700    0.3382   0.0000   451.8623       64.3975       24.7621       15.7291       0.00000       0.00000       0.00000       0.00000       0.00000       0.00000       0.00000       0.00000       0.00000       0.00000       0.00000       0.00000       0.00000       0.00000       39.4608       33.5904       18.7369       7.35779       0.00000       0.00000       0.00000       0.00000       0.00000       0.00000       0.00000       0.00000       0.00000       0.00000       0.00000       0.00000       0.00000       0.00000
   3  10 1729.0604    0.2696  0.1760 11.6654  0.0000  0.0133   0.0143   0.0281    0.0380   0.0000   440.5860     -0.129848       10.7891      -2.87892      -2.49985     -0.188209       0.00000       0.00000       0.00000       0.00000       0.00000       0.00000       0.00000       0.00000       0.00000       0.00000       0.00000       0.00000       6.03853       5.47491       4.76101       3.17037       1.37450      0.392865       0.00000       0.00000       0.00000       0.00000       0.00000       0.00000       0.00000       0.00000       0.00000       0.00000       0.00000       0.00000
   3  11 1865.2698    0.4221  0.3523 11.7248  0.0000  0.0172   0.0157   0.0397    0.0549   0.0000   460.6988      -17.9062       1.11016       3.76793     -0.890024      0.195540       0.00000       0.00000       0.00000       0.00000       0.00000       0.00000       0.00000       0.00000       0.00000       0.00000       0.00000       0.00000       8.53265       8.44314       5.86645       3.78396       1.48846      0.510713       0.00000       0.00000       0.00000       0.00000       0.00000       0.00000       0.00000       0.00000       0.00000       0.00000       0.00000       0.00000
   3  12 2001.1717    0.5698  0.4569 11.8273  0.0000  0.0178   0.0179   0.0423    0.0673   0.0000   455.5718       6.47503       4.51072       10.5762      -4.11891      0.266610       0.00000       0.00000       0.00000       0.00000       0.00000       0.00000       0.00000       0.00000       0.00000       0.00000       0.00000       0.00000       8.57752       8.68674       6.21908       3.66657       1.69034      0.540857       0.00000       0.00000       0.00000       0.00000       0.00000       0.00000       0.00000       0.00000       0.00000       0.00000       0.00000       0.00000
   3  13 2137.7495    0.7995  0.5719 11.6245  0.0000  0.0192   0.0220   0.0449    0.1038   0.0000   429.8803      -5.96837       12.8487     -0.761783       2.07134      0.381406       0.00000       0.00000       0.00000       0.00000       0.00000       0.00000       0.00000       0.00000       0.00000       0.00000       0.00000       0.00000       7.92553       8.56233       6.58302       3.93978       1.94706      0.631535       0.00000       0.00000       0.00000       0.00000       0.00000       0.00000       0.00000       0.00000       0.00000       0.00000       0.00000       0.00000
   3  14 2273.4020    1.1075  0.8099 11.5168  0.0000  0.0209   0.0265   0.0564    0.2263   0.0000   454.4948      -7.39818       24.4134     -0.475904      -3.93745     -0.291428       0.00000       0.00000       0.00000       0.00000       0.00000       0.00000       0.00000       0.00000       0.00000       0.00000       0.00000       0.00000       10.0684       9.93911       7.29813       4.54655       1.96365      0.624280       0.00000       0.00000       0.00000       0.00000       0.00000       0.00000       0.00000       0.00000       0.00000       0.00000       0.00000       0.00000
   3  15 2407.6166    1.4128  0.8559 12.7019  0.0000  0.0237   0.0351   0.0598    0.1522   0.0000   418.8367      -4.78237      -8.80565      -4.15133       2.76051      0.102072       0.00000       0.00000       0.00000       0.00000       0.00000       0.00000       0.00000       0.00000       0.00000       0.00000       0.00000       0.00000       11.6621       11.4409       8.49000       4.90138       2.27974      0.698356       0.00000       0.00000       0.00000       0.00000       0.00000       0.00000       0.00000       0.00000       0.00000       0.00000       0.00000       0.00000
   3  16 2541.6528    1.9156  0.9694 12.0161  0.0000  0.0232   0.0432   0.0654    0.4678   0.0000   428.1499      -4.12194       10.3279       4.57986      -3.67241      -1.51809       0.00000       0.00000       0.00000       0.00000       0.00000       0.00000       0.00000       0.00000       0.00000       0.00000       0.00000       0.00000       11.6911       10.6712       8.22698       5.11259       2.15821      0.621355       0.00000       0.00000       0.00000       0.00000       0.00000       0.00000       0.00000       0.00000       0.00000       0.00000       0.00000       0.00000
   3  18 2811.4426    3.0649  0.8999 12.0285 -0.0007  0.0207   0.0682   0.0595    1.0741   0.0000   439.2385       18.3718       13.1159       4.04282       2.51414     -0.191762       0.00000       0.00000       0.00000       0.00000       0.00000       0.00000       0.00000       0.00000       0.00000       0.00000       0.00000       0.00000       10.5357       9.66078       7.55997       4.52178       2.00568      0.557916       0.00000       0.00000       0.00000       0.00000       0.00000       0.00000       0.00000       0.00000       0.00000       0.00000       0.00000       0.00000
   3  19 2946.9624    3.7343  0.8458 13.1578  0.0000  0.0213   0.0846   0.0525    0.5398   0.0000   429.1170       23.0970       3.68025       1.21133       1.73690     -0.513008       0.00000       0.00000       0.00000       0.00000       0.00000       0.00000       0.00000       0.00000       0.00000       0.00000       0.00000       0.00000       10.9445       10.4894       7.89398       4.28249       2.10559      0.595743       0.00000       0.00000       0.00000       0.00000       0.00000       0.00000       0.00000       0.00000       0.00000       0.00000       0.00000       0.00000
   3  20 3082.3223    4.0655  0.9058 13.8192  0.0000  0.0217   0.0905   0.0582    0.3667   0.0000   420.5699       35.2926       17.2437       9.12373      -1.94339     0.0966217       0.00000       0.00000       0.00000       0.00000       0.00000       0.00000       0.00000       0.00000       0.00000       0.00000       0.00000       0.00000       11.0272       10.4142       7.85623       4.73002       2.07035      0.616904       0.00000       0.00000       0.00000       0.00000       0.00000       0.00000       0.00000       0.00000       0.00000       0.00000       0.00000       0.00000
   3  21 3217.7887    3.8827  1.1492 14.2571  0.0000  0.0266   0.0867   0.0726    0.3207   0.0000   421.3933      -7.30471      -10.5186       14.1559      -1.05820     -0.518420       0.00000       0.00000       0.00000       0.00000       0.00000       0.00000       0.00000       0.00000       0.00000       0.00000       0.00000       0.00000       13.1602       12.9508       9.39440       5.86876       2.49287      0.805602       0.00000       0.00000       0.00000       0.00000       0.00000       0.00000       0.00000       0.00000       0.00000       0.00000       0.00000       0.00000
   3  22 3353.5442    3.5729  1.7068 13.3807  0.0000  0.0308   0.0634   0.0890    0.3275   0.0000   430.1143       46.7207      -3.38267       7.33026       2.78568     -0.955401       0.00000       0.00000       0.00000       0.00000       0.00000       0.00000       0.00000       0.00000       0.00000       0.00000       0.00000       0.00000       15.4012       14.3790       11.3226       6.54374       3.09366      0.870095       0.00000       0.00000       0.00000       0.00000       0.00000       0.00000       0.00000       0.00000       0.00000       0.00000       0.00000       0.00000
   3  23 3489.4414    2.9008  2.5556 12.9009  0.0000  0.0398   0.0422   0.1082    0.2125   0.0000   448.9190       45.8187       4.34757       20.3043       2.01658     -0.648695       0.00000       0.00000       0.00000       0.00000       0.00000       0.00000       0.00000       0.00000       0.00000       0.00000       0.00000       0.00000       19.4052       18.6515       14.3752       8.55553       3.94158       1.16754       0.00000       0.00000       0.00000       0.00000       0.00000       0.00000       0.00000       0.00000       0.00000       0.00000       0.00000       0.00000
   3  24 3625.9717    2.4501  3.8691 12.3933  0.0000  0.0505   0.0299   0.1401    0.1658   0.0000   476.6569       42.1263       2.42378       3.56907       2.28719      -1.39566       0.00000       0.00000       0.00000       0.00000       0.00000       0.00000       0.00000       0.00000       0.00000       0.00000       0.00000       0.00000       25.1239       24.8678       18.0824       10.3572       4.83187       1.49180       0.00000       0.00000       0.00000       0.00000       0.00000       0.00000       0.00000       0.00000       0.00000       0.00000       0.00000       0.00000
   3  25 3762.7613    2.0504  5.7772 11.8504  0.0000  0.0644   0.0213   0.1850    0.1519   0.0000   417.4317       27.8023       14.6520      -2.78843       13.1259     -0.911079       0.00000       0.00000       0.00000       0.00000       0.00000       0.00000       0.00000       0.00000       0.00000       0.00000       0.00000       0.00000       31.0839       30.5333       23.1076       13.6548       6.36881       1.93671       0.00000       0.00000       0.00000       0.00000       0.00000       0.00000       0.00000       0.00000       0.00000       0.00000       0.00000       0.00000
   4   9 1640.9147    0.2199  0.1240 11.6350 -0.0025  0.0093   0.0129   0.0212    0.0297   0.0000   435.4217      -9.64213       9.43305      0.835126      0.859807     -0.521767     -0.143884    -0.0659916       0.00000       0.00000       0.00000       0.00000       0.00000       0.00000       0.00000       0.00000       0.00000       0.00000       3.74446       3.54239       3.15340       2.26490       1.35056      0.658309      0.228376     0.0551880       0.00000       0.00000       0.00000       0.00000       0.00000       0.00000       0.00000       0.00000       0.00000       0.00000
   4  10 1778.0346    0.3490  0.2227 11.6859 -0.0059  0.0134   0.0154   0.0263    0.0366   0.0000   434.4398      0.332442       11.6507     -0.289916       1.11327     -0.203278     -0.646390     -0.129567       0.00000       0.00000       0.00000       0.00000       0.00000       0.00000       0.00000       0.00000       0.00000       0.00000       5.79472       6.40517       4.81020       2.99534       1.64839      0.777582      0.334952     0.0923717       0.00000       0.00000       0.00000       0.00000       0.00000       0.00000       0.00000       0.00000       0.00000       0.00000
   4  11 1914.6749    0.4830  0.3280 11.7011 -0.0036  0.0135   0.0167   0.0321    0.0454   0.0000   437.6191       4.68950       15.3536       4.31817       1.05678      -2.47549     -0.965844    -0.0467463       0.00000       0.00000       0.00000       0.00000       0.00000       0.00000       0.00000       0.00000       0.00000       0.00000       5.10403       5.35090       4.69799       2.90136       1.67750      0.912777      0.368469     0.0851413       0.00000       0.00000       0.00000       0.00000       0.00000       0.00000       0.00000       0.00000       0.00000       0.00000
   4  12 2051.6868    0.6820  0.4605 11.7292 -0.0004  0.0152   0.0193   0.0376    0.0670   0.0000   442.2970       2.34262     -0.444804       1.55520     -0.436741    -0.0833245     -0.256652     -0.131767       0.00000       0.00000       0.00000       0.00000       0.00000       0.00000       0.00000       0.00000       0.00000       0.00000       5.68075       5.42476       4.93134       3.63618       2.19045       1.09635      0.394815     0.0956026       0.00000       0.00000       0.00000       0.00000       0.00000       0.00000       0.00000       0.00000       0.00000       0.00000
   4  13 2188.3198    0.8915  0.6698 11.7486 -0.0014  0.0179   0.0208   0.0456    0.1255   0.0000   428.6628       8.47853       9.47861       7.94782       1.30655     -0.273159     -0.490006     -0.113348       0.00000       0.00000       0.00000       0.00000       0.00000       0.00000       0.00000       0.00000       0.00000       0.00000       6.24085       6.65132       5.93200       4.01483       2.36895       1.28838      0.496508      0.125488       0.00000       0.00000       0.00000       0.00000       0.00000       0.00000       0.00000       0.00000       0.00000       0.00000
   4  14 2324.1377    1.3022  0.7760 11.5676  0.0012  0.0198   0.0290   0.0513    0.2860   0.0000   437.4844      -10.2691     -0.471255       1.54101      -1.41483      -1.32542     -0.842515     -0.102046       0.00000       0.00000       0.00000       0.00000       0.00000       0.00000       0.00000       0.00000       0.00000       0.00000       7.35354       7.80701       6.32359       4.46125       2.84242       1.17520      0.509209      0.130619       0.00000       0.00000       0.00000       0.00000       0.00000       0.00000       0.00000       0.00000       0.00000       0.00000
   4  15 2458.5469    1.5660  1.0097 12.2302  0.0003  0.0227   0.0341   0.0644    0.3841   0.0000   438.6377      -1.95772       10.5594     -0.902699      -1.66774      -1.82848      0.271527     0.0105256       0.00000       0.00000       0.00000       0.00000       0.00000       0.00000       0.00000       0.00000       0.00000       0.00000       8.28138       8.92687       7.66265       5.28589       3.26983       1.56902      0.639463      0.160883       0.00000       0.00000       0.00000       0.00000       0.00000       0.00000       0.00000       0.00000       0.00000       0.00000
   4  16 2593.0451    2.0525  0.8115 13.2532  0.0001  0.0204   0.0448   0.0522    0.2003   0.0000   442.7555       17.5314      -2.63857     -0.314460      0.463749     -0.324069     0.0553326     0.0675646       0.00000       0.00000       0.00000       0.00000       0.00000       0.00000       0.00000       0.00000       0.00000       0.00000       7.42764       8.10780       6.68079       4.66811       2.80578       1.37661      0.539452      0.145335       0.00000       0.00000       0.00000       0.00000       0.00000       0.00000       0.00000       0.00000       0.00000       0.00000
   4  17 2728.4480    2.6542  0.8937 13.3894  0.0031  0.0209   0.0550   0.0527    0.2428   0.0000   445.1979       5.79919       2.51521       14.6833    -0.0466720       2.12197      0.497561      0.343159       0.00000       0.00000       0.00000       0.00000       0.00000       0.00000       0.00000       0.00000       0.00000       0.00000       8.49951       8.79461       6.95106       5.00398       2.82525       1.35583      0.483416      0.133224       0.00000       0.00000       0.00000       0.00000       0.00000       0.00000       0.00000       0.00000       0.00000       0.00000
   4  18 2864.2418    3.1673  0.8595 13.8670  0.0015  0.0198   0.0668   0.0515    0.2299   0.0000   435.0667       7.78591       12.3543       6.44955      -2.67111      0.293057      0.539331     -0.113094       0.00000       0.00000       0.00000       0.00000       0.00000       0.00000       0.00000       0.00000       0.00000       0.00000       8.14846       8.28017       6.78102       4.68228       2.69712       1.29371      0.481609      0.122646       0.00000       0.00000       0.00000       0.00000       0.00000       0.00000       0.00000       0.00000       0.00000       0.00000
   4  19 3000.2114    3.7178  0.8829 13.8849 -0.0005  0.0196   0.0769   0.0510    0.2850   0.0000   446.8122       8.59467       7.20398       2.98588       1.82450      -2.39719      0.295782     0.0526082       0.00000       0.00000       0.00000       0.00000       0.00000       0.00000       0.00000       0.00000       0.00000       0.00000       7.85503       8.14336       6.85284       4.44562       2.56598       1.29804      0.503170      0.124465       0.00000       0.00000       0.00000       0.00000       0.00000       0.00000       0.00000       0.00000       0.00000       0.00000
   4  20 3135.9403    3.9591  1.1158 13.5862 -0.0008  0.0218   0.0753   0.0629    0.4710   0.0000   442.6021       13.2798       4.93520       10.0119       1.85628      -1.57199      0.208356     -0.169553       0.00000       0.00000       0.00000       0.00000       0.00000       0.00000       0.00000       0.00000       0.00000       0.00000       8.28642       8.83909       7.41579       4.93817       3.02967       1.41788      0.587499      0.149055       0.00000       0.00000       0.00000       0.00000       0.00000       0.00000       0.00000       0.00000       0.00000       0.00000
   4  21 3271.7994    3.8468  1.3969 12.9170  0.0011  0.0241   0.0671   0.0683    0.6627   0.0000   442.9159       20.0330       20.4451       2.43613       3.63550    -0.0109933      0.152737     -0.226822       0.00000       0.00000       0.00000       0.00000       0.00000       0.00000       0.00000       0.00000       0.00000       0.00000       9.53467       9.77465       8.15668       5.73012       3.31908       1.64172      0.607889      0.157139       0.00000       0.00000       0.00000       0.00000       0.00000       0.00000       0.00000       0.00000       0.00000       0.00000
   4  22 3408.1660    3.2253  1.9731 13.4119  0.0006  0.0314   0.0476   0.0830    0.1967   0.0000   431.4598       14.5993      -2.41768       19.5767      -1.17266      -2.38105      0.160252     -0.237585       0.00000       0.00000       0.00000       0.00000       0.00000       0.00000       0.00000       0.00000       0.00000       0.00000       11.3866       12.3789       10.2136       7.17359       4.44620       2.05610      0.846898      0.223923       0.00000       0.00000       0.00000       0.00000       0.00000       0.00000       0.00000       0.00000       0.00000       0.00000
   4  23 3544.7359    2.7139  2.9954 12.9941 -0.0010  0.0382   0.0340   0.1104    0.1430   0.0000   418.3075       45.6487      -7.19321       7.06877      -2.02766      -1.36594     -0.160206      0.387748       0.00000       0.00000       0.00000       0.00000       0.00000       0.00000       0.00000       0.00000       0.00000       0.00000       14.5811       15.2196       12.6920       8.94073       5.41030       2.54270       1.00131      0.257500       0.00000       0.00000       0.00000       0.00000       0.00000       0.00000       0.00000       0.00000       0.00000       0.00000
   4  24 3681.5544    2.2584  4.5794 12.1222  0.0002  0.0489   0.0226   0.1367    0.1421   0.0000   431.8186       40.6340       19.7196       18.3355       1.96366      -1.75668       2.93404    -0.0382355       0.00000       0.00000       0.00000       0.00000       0.00000       0.00000       0.00000       0.00000       0.00000       0.00000       17.9675       19.2670       15.5597       11.5938       6.85866       3.30641       1.25016      0.346284       0.00000       0.00000       0.00000       0.00000       0.00000       0.00000       0.00000       0.00000       0.00000       0.00000
   4  25 3818.8198    1.9053  5.8913 11.9575 -0.0004  0.0592   0.0186   0.1668    0.1195   0.0000   426.5730       39.1208       36.7612       10.3887       11.5507      -2.85340      0.494992      0.252429       0.00000       0.00000       0.00000       0.00000       0.00000       0.00000       0.00000       0.00000       0.00000       0.00000       22.2249       23.2052       19.6553       13.8462       8.23281       4.07114       1.57077      0.402986       0.00000       0.00000       0.00000       0.00000       0.00000       0.00000       0.00000       0.00000       0.00000       0.00000
   4  26 3956.1454    1.5842  7.9016 11.8438  0.0002  0.0745   0.0146   0.2137    0.0899   0.0000   408.3994      -26.3846       8.07611       19.9578      -21.6792      -2.95651      -3.55822     -0.735086       0.00000       0.00000       0.00000       0.00000       0.00000       0.00000       0.00000       0.00000       0.00000       0.00000       27.3940       30.1791       24.3243       17.5092       10.4930       5.00579       1.98925      0.544300       0.00000       0.00000       0.00000       0.00000       0.00000       0.00000       0.00000       0.00000       0.00000       0.00000
   4  27 4093.8146    1.3293  9.8884 11.5832 -0.0001  0.0904   0.0121   0.2663    0.0865   0.0000   429.3861       51.7202     -0.942451       14.3173       7.81219       6.53683       1.89685    -0.0494180       0.00000       0.00000       0.00000       0.00000       0.00000       0.00000       0.00000       0.00000       0.00000       0.00000       32.9830       35.4224       30.1272       21.3704       13.0674       6.36268       2.53556      0.653804       0.00000       0.00000       0.00000       0.00000       0.00000       0.00000       0.00000       0.00000       0.00000       0.00000
   5   9 1685.8222    0.2506  0.2120 11.6136 -0.0061  0.0115   0.0106   0.0275    0.0299   0.0000   430.3394      -2.12757       11.5732     -0.237482      -2.41866      -1.83706    -0.0465479     -0.105771    -0.0240796     0.0240700       0.00000       0.00000       0.00000       0.00000       0.00000       0.00000       0.00000       0.00000       3.69474       3.78148       3.49953       2.87907       1.75829       1.07318      0.572577      0.241799     0.0735655     0.0172589       0.00000       0.00000       0.00000       0.00000       0.00000       0.00000       0.00000       0.00000
   5  10 1823.3920    0.3878  0.2666 11.6837 -0.0017  0.0119   0.0129   0.0246    0.0351   0.0000   432.8879       3.39457       4.59587      -1.47019      -2.36760     -0.718859      0.149975      0.234596    -0.0160737    0.00454742       0.00000       0.00000       0.00000       0.00000       0.00000       0.00000       0.00000       0.00000       3.64896       4.13864       3.65492       2.62917       1.95155       1.10923      0.522030      0.233432     0.0853038     0.0188752       0.00000       0.00000       0.00000       0.00000       0.00000       0.00000       0.00000       0.00000
   5  11 1960.5600    0.5258  0.4254 11.7132 -0.0025  0.0136   0.0144   0.0341    0.0471   0.0000   432.1990       8.72644      -1.77175       4.34406      -3.39089     -0.390848    -0.0286877      0.140778    -0.0957356    -0.0217978       0.00000       0.00000       0.00000       0.00000       0.00000       0.00000       0.00000       0.00000       4.14046       4.68518       4.13260       3.14720       2.04484       1.19039      0.642832      0.266896     0.0943645     0.0222959       0.00000       0.00000       0.00000       0.00000       0.00000       0.00000       0.00000       0.00000
   5  12 2098.4190    0.6986  0.5739 11.8371 -0.0011  0.0158   0.0165   0.0383    0.0656   0.0000   445.7991     0.0532205       3.58563      -3.16908       1.87862       1.05729      -1.53044     -0.334785     0.0102392   -0.00264242       0.00000       0.00000       0.00000       0.00000       0.00000       0.00000       0.00000       0.00000       4.61107       5.10990       4.56718       3.58301       2.47590       1.49846      0.735842      0.328316      0.109486     0.0256656       0.00000       0.00000       0.00000       0.00000       0.00000       0.00000       0.00000       0.00000
   5  13 2235.3990    0.9818  0.7112 12.0033 -0.0046  0.0169   0.0207   0.0419    0.0956   0.0000   430.6454      -2.39268       6.78516       2.15682      -1.32397     -0.733366       2.30025     -0.437758      0.104370    -0.0131019       0.00000       0.00000       0.00000       0.00000       0.00000       0.00000       0.00000       0.00000       5.16982       5.86336       5.06830       3.94975       2.51082       1.53560      0.781485      0.341984      0.110657     0.0276730       0.00000       0.00000       0.00000       0.00000       0.00000       0.00000       0.00000       0.00000
   5  14 2371.0694    1.3151  0.8877 12.2872  0.0011  0.0187   0.0247   0.0486    0.1297   0.0000   432.8757       4.79590      -3.40628      -1.54453      -1.10497       3.09116      0.549517     -0.429343    -0.0299873     0.0355852       0.00000       0.00000       0.00000       0.00000       0.00000       0.00000       0.00000       0.00000       5.59353       6.16626       5.56176       4.31696       2.83009       1.67737      0.909957      0.375417      0.126525     0.0296835       0.00000       0.00000       0.00000       0.00000       0.00000       0.00000       0.00000       0.00000
   5  15 2506.0762    1.6934  0.9238 12.6432  0.0007  0.0187   0.0321   0.0496    0.1546   0.0000   430.5271       12.6222      -1.94212      -3.74923       1.50133     -0.196199     -0.324332     -0.639530     0.0642254     0.0441052       0.00000       0.00000       0.00000       0.00000       0.00000       0.00000       0.00000       0.00000       5.78037       6.52534       5.66543       4.34592       2.85613       1.69803      0.854415      0.370954      0.123805     0.0300459       0.00000       0.00000       0.00000       0.00000       0.00000       0.00000       0.00000       0.00000
   5  16 2641.2167    2.2037  0.9501 13.0689 -0.0012  0.0191   0.0411   0.0499    0.1922   0.0000   431.6759       10.7988     -0.584768       5.66125       2.92230       5.25709      0.728491     0.0246131     -0.187303    -0.0403897       0.00000       0.00000       0.00000       0.00000       0.00000       0.00000       0.00000       0.00000       6.21274       6.75673       5.87615       4.58378       3.08191       1.75080      0.936931      0.365429      0.126555     0.0296476       0.00000       0.00000       0.00000       0.00000       0.00000       0.00000       0.00000       0.00000
   5  17 2777.3113    2.9218  0.9619  3.7077  0.0000  0.0176   0.0501   0.0479 1000.0000   0.0000   432.8838       5.54833       8.98077       2.32792      -3.60140      -2.30520       0.00000       0.00000       0.00000       0.00000       0.00000       0.00000       0.00000       0.00000       0.00000       0.00000       0.00000       0.00000       5.53459       5.98775       5.47441       4.09697       2.79181       1.65669      0.827963      0.362167      0.121626     0.0268805       0.00000       0.00000       0.00000       0.00000       0.00000       0.00000       0.00000       0.00000
   5  18 2913.7312    3.5304  0.7921 13.3304  0.0006  0.0167   0.0674   0.0424    0.3734   0.0000   429.6115       16.6539       1.44346       4.94493     -0.844023     -0.313070     -0.202625    -0.0205823      0.182675    -0.0144581       0.00000       0.00000       0.00000       0.00000       0.00000       0.00000       0.00000       0.00000       5.06040       5.79227       4.95076       3.91640       2.71123       1.57774      0.799387      0.338585      0.118240     0.0282709       0.00000       0.00000       0.00000       0.00000       0.00000       0.00000       0.00000       0.00000
   5  19 3049.9478    4.1492  0.9479  1.2329  0.0000  0.0192   0.0793   0.0491 1000.0000   0.0000   434.9253       23.6049       15.8847       10.5317       1.37836       1.44984       0.00000       0.00000       0.00000       0.00000       0.00000       0.00000       0.00000       0.00000       0.00000       0.00000       0.00000       0.00000       5.67510       6.57620       5.71982       4.49306       2.98928       1.81793      0.896035      0.403595      0.135446     0.0335520       0.00000       0.00000       0.00000       0.00000       0.00000       0.00000       0.00000       0.00000
   5  20 3186.2906    4.0457  1.1594 13.4235  0.0009  0.0220   0.0794   0.0606    0.8299   0.0000   429.5369       29.9161       8.94358       4.25113       2.37418      -1.24061      0.217160      0.110534    -0.0195110    -0.0390318       0.00000       0.00000       0.00000       0.00000       0.00000       0.00000       0.00000       0.00000       6.62007       7.18927       6.52044       5.19258       3.46258       2.11947       1.06136      0.471885      0.151082     0.0353814       0.00000       0.00000       0.00000       0.00000       0.00000       0.00000       0.00000       0.00000
   5  22 3459.4406    3.0458  2.3682 12.8417 -0.0025  0.0325   0.0387   0.0847    0.2994   0.0000   430.1603       57.4326      0.158584       14.4596       2.28802     -0.407984     -0.610637      -1.66248      0.393737    -0.0781195       0.00000       0.00000       0.00000       0.00000       0.00000       0.00000       0.00000       0.00000       9.60543       10.8514       9.51977       7.54687       5.22950       3.20214       1.52231      0.697657      0.231016     0.0547771       0.00000       0.00000       0.00000       0.00000       0.00000       0.00000       0.00000       0.00000
   5  23 3596.6868    2.4965  3.4198 12.8690 -0.0006  0.0403   0.0278   0.1089    0.1391   0.0000   412.2452       19.1995       10.3933       31.9114      -7.25940      -6.79206     -0.179714      -1.11457     0.0249859     0.0257145       0.00000       0.00000       0.00000       0.00000       0.00000       0.00000       0.00000       0.00000       12.0432       13.7906       12.0418       9.45051       6.49943       3.87410       1.94495      0.849792      0.291836     0.0684304       0.00000       0.00000       0.00000       0.00000       0.00000       0.00000       0.00000       0.00000
   5  24 3733.9304    2.1236  4.9716 12.2435 -0.0002  0.0492   0.0194   0.1360    0.1092   0.0000   436.0100       31.4764      -10.9147       44.1808       1.78799      -4.64749      -3.90953      -1.18341      0.103800     -0.125448       0.00000       0.00000       0.00000       0.00000       0.00000       0.00000       0.00000       0.00000       14.6951       16.8177       15.0577       11.5595       7.81267       4.66920       2.39567       1.05382      0.364103     0.0838391       0.00000       0.00000       0.00000       0.00000       0.00000       0.00000       0.00000       0.00000
   5  25 3871.6015    1.7923  6.8572 11.7064  0.0002  0.0602   0.0140   0.1658    0.0934   0.0000   426.7678       36.7413       38.6886      -20.2888      -7.96802       3.93037      -4.52932     -0.651857      0.123697    -0.0611112       0.00000       0.00000       0.00000       0.00000       0.00000       0.00000       0.00000       0.00000       17.8120       20.1298       18.1795       14.1474       9.87512       5.74512       3.06731       1.28304      0.456537      0.102411       0.00000       0.00000       0.00000       0.00000       0.00000       0.00000       0.00000       0.00000
   5  26 4009.6438    1.4943  8.4736 11.6726  0.0001  0.0727   0.0117   0.2062    0.0721   0.0000   474.4250       58.0704      -28.9192    -0.0434403      -3.23602       7.06137     0.0926778    -0.0542478     -0.428299     -0.178047       0.00000       0.00000       0.00000       0.00000       0.00000       0.00000       0.00000       0.00000       21.3882       24.9666       21.5850       17.4013       11.5491       7.04658       3.56859       1.57177      0.527789      0.129582       0.00000       0.00000       0.00000       0.00000       0.00000       0.00000       0.00000       0.00000
   5  28 4286.1555    1.0358 12.3660 11.5616  0.0006  0.1059   0.0085   0.3124    0.0503   0.0000   485.7634       74.9566      -24.4183      -7.41011       34.7789       20.8174      -2.68411      -4.78828     -0.348912      0.203110       0.00000       0.00000       0.00000       0.00000       0.00000       0.00000       0.00000       0.00000       30.8817       36.0423       31.9634       25.4067       17.6475       10.6002       5.46058       2.37358      0.826067      0.190698       0.00000       0.00000       0.00000       0.00000       0.00000       0.00000       0.00000       0.00000
   6   8 1587.4627    0.1943  0.0960 11.5782 -0.0027  0.0071   0.0106   0.0157    0.0239   0.0000   433.0255      -1.49859       9.86058      -1.55897      0.699877       1.54217    -0.0653417    -0.0511374    -0.0444420     0.0523818    0.00503040   -0.00592778       0.00000       0.00000       0.00000       0.00000       0.00000       0.00000       1.92605       2.24151       2.18304       1.63383       1.18402      0.738376      0.429602      0.225833      0.104210     0.0425152     0.0137993    0.00268947       0.00000       0.00000       0.00000       0.00000       0.00000       0.00000
   6   9 1727.7360    0.2859  0.2198 11.6147 -0.0021  0.0131   0.0108   0.0254    0.0283   0.0000   435.8220      0.988301       11.6341       2.81424       1.58932      -1.22969     -0.252528     0.0781124    -0.0256202    -0.0254665   -0.00380359   -0.00510657       0.00000       0.00000       0.00000       0.00000       0.00000       0.00000       2.48734       3.61646       2.85924       2.78910       1.96106       1.19863      0.898476      0.349183      0.229035     0.0639461     0.0258826    0.00646596       0.00000       0.00000       0.00000       0.00000       0.00000       0.00000
   6  10 1866.0969    0.4429  0.2806 11.6129 -0.0046  0.0107   0.0138   0.0248    0.0354   0.0000   438.9614      -2.12706       11.3166    -0.0542716       2.88991      0.945131      -1.11484     -0.506551      0.161226     0.0526959    -0.0150674    0.00294104       0.00000       0.00000       0.00000       0.00000       0.00000       0.00000       2.69095       2.91952       2.79310       2.36367       1.67775       1.13479      0.685888      0.368883      0.162301     0.0624685     0.0177579    0.00381032       0.00000       0.00000       0.00000       0.00000       0.00000       0.00000
   6  11 2004.0690    0.5707  0.4880 11.6854 -0.0017  0.0140   0.0132   0.0329    0.0497   0.0000   438.8508       2.13981       4.97302      -2.35584     -0.336769      0.728321       1.20735      0.264595     -0.470187    -0.0269843    0.00124249    0.00263590       0.00000       0.00000       0.00000       0.00000       0.00000       0.00000       3.60049       4.21750       3.89289       3.10041       2.33369       1.54519      0.918568      0.434318      0.223063     0.0811736     0.0262638    0.00546063       0.00000       0.00000       0.00000       0.00000       0.00000       0.00000
   6  12 2142.5039    0.8332  0.5833 11.6577 -0.0027  0.0134   0.0172   0.0334    0.0711   0.0000   438.0712      -2.36009       6.63946    -0.0326150      0.937290      -1.71533      -1.15221      -1.04344      0.228202     -0.102124     0.0198178   -0.00149856       0.00000       0.00000       0.00000       0.00000       0.00000       0.00000       3.42451       3.68365       3.51093       3.06688       2.19976       1.44710      0.886241      0.494485      0.210978     0.0795646     0.0232665    0.00497153       0.00000       0.00000       0.00000       0.00000       0.00000       0.00000
   6  13 2279.8215    1.1034  0.7047 12.1908 -0.0020  0.0152   0.0212   0.0378    0.0855   0.0000   442.0449      -3.95955       11.6688      -1.07345       1.20117      0.196809      -1.35743     -0.384600      0.282904    0.00819730    -0.0387967   -0.00162397       0.00000       0.00000       0.00000       0.00000       0.00000       0.00000       3.98643       4.43086       4.21872       3.42537       2.49538       1.70082      0.977304      0.500316      0.233598     0.0908464     0.0266871    0.00552007       0.00000       0.00000       0.00000       0.00000       0.00000       0.00000
   6  14 2415.5224    1.4406  0.9430 12.4109 -0.0023  0.0182   0.0247   0.0454    0.1252   0.0000   438.0332       4.69493       6.86805       3.48906       2.37085    -0.0879961     0.0917544     -0.918243      0.219142     -0.145406    -0.0282038   -0.00638429       0.00000       0.00000       0.00000       0.00000       0.00000       0.00000       4.65914       5.16086       4.94467       3.84251       3.14067       2.02117       1.17488      0.630955      0.263345      0.108022     0.0346331    0.00650916       0.00000       0.00000       0.00000       0.00000       0.00000       0.00000
   6  15 2551.0683    1.9257  0.9775 12.5861 -0.0016  0.0171   0.0319   0.0454    0.1672   0.0000   436.9909      -1.13188       3.39616      -6.46631       4.18445     -0.531115       1.41486     -0.722768      0.460480    -0.0583159     0.0314040  -0.000943028       0.00000       0.00000       0.00000       0.00000       0.00000       0.00000       4.65036       4.93737       4.73226       3.93556       2.87647       1.90136       1.12929      0.590924      0.266042     0.0992301     0.0291536    0.00586709       0.00000       0.00000       0.00000       0.00000       0.00000       0.00000
   6  16 2687.0848    2.4471  0.9219 12.8766  0.0003  0.0166   0.0397   0.0419    0.1881   0.0000   428.1705       3.22780       4.90651       3.08490      -4.12667      -1.16914     -0.853466      0.183093      0.104281     0.0642515    -0.0284332    0.00136822       0.00000       0.00000       0.00000       0.00000       0.00000       0.00000       4.37528       4.87343       4.63275       3.72624       2.77834       1.85844       1.06975      0.559217      0.252921     0.0997519     0.0297957    0.00605148       0.00000       0.00000       0.00000       0.00000       0.00000       0.00000
   6  17 2823.7356    3.0792  0.8066 13.7400 -0.0013  0.0154   0.0542   0.0384    0.1346   0.0000   432.8686       6.63618      0.767794      -1.55061       2.83421      0.350878     -0.885956     -0.134361     -0.228694     -0.154635    -0.0180882   -0.00440511       0.00000       0.00000       0.00000       0.00000       0.00000       0.00000       4.08355       4.56072       4.42483       3.51511       2.49564       1.67687      0.988242      0.500949      0.244586     0.0931554     0.0275230    0.00554556       0.00000       0.00000       0.00000       0.00000       0.00000       0.00000
   6  18 2960.6985    3.5885  0.8419 13.7784  0.0001  0.0155   0.0619   0.0401    0.1793   0.0000   429.0775       14.4483       11.2658       5.18709      -4.41475     -0.989159      0.180299     -0.685461     -0.267652    -0.0399474    -0.0238428   -0.00392057       0.00000       0.00000       0.00000       0.00000       0.00000       0.00000       4.14088       4.59008       4.26271       3.54786       2.57921       1.71347       1.02368      0.506346      0.245426     0.0880751     0.0266267    0.00562057       0.00000       0.00000       0.00000       0.00000       0.00000       0.00000
   6  19 3097.3280    4.0691  0.8905 14.2209 -0.0026  0.0156   0.0713   0.0447    0.1881   0.0000   437.7330       7.20737       10.1835       11.0602     -0.734382       2.39831     -0.529325     -0.837163     -0.213288     -0.207994    -0.0264951    0.00183766       0.00000       0.00000       0.00000       0.00000       0.00000       0.00000       4.21898       4.73501       4.44325       3.60504       2.60561       1.69324       1.00384      0.522153      0.238188     0.0905767     0.0275700    0.00574073       0.00000       0.00000       0.00000       0.00000       0.00000       0.00000
   6  20 3234.0531    3.9068  1.2863 13.9971  0.0052  0.0209   0.0612   0.0557    0.2426   0.0000   441.1316       26.5820       8.12453       12.7044     -0.952741      -5.54914      0.302006     -0.327720     0.0583483    -0.0576684    -0.0166980    -0.0105510       0.00000       0.00000       0.00000       0.00000       0.00000       0.00000       5.56219       6.33822       5.70853       4.72019       3.65710       2.38777       1.39335      0.710022      0.314479      0.120418     0.0385396    0.00802255       0.00000       0.00000       0.00000       0.00000       0.00000       0.00000
   6  21 3371.0737    3.3785  1.8983 13.3379  0.0012  0.0263   0.0428   0.0705    0.2339   0.0000   443.9222       24.9513       4.11490       9.60769       7.50526      -1.62575      0.282269      -1.74776     0.0273067    -0.0345728   -0.00884446   -0.00671455       0.00000       0.00000       0.00000       0.00000       0.00000       0.00000       6.54304       7.82502       6.91229       5.92299       4.43649       3.00021       1.74785      0.897934      0.412029      0.159748     0.0496268     0.0109875       0.00000       0.00000       0.00000       0.00000       0.00000       0.00000
   6  22 3508.2834    2.8575  2.7204 12.8877  0.0008  0.0319   0.0306   0.0884    0.1748   0.0000   442.6121       31.5901       2.12777       12.4295      -6.12562      -1.15153     0.0303213      -2.15194     -0.686736     -0.171977     0.0934771    -0.0135130       0.00000       0.00000       0.00000       0.00000       0.00000       0.00000       8.02674       9.35513       8.62728       7.37018       5.44835       3.59051       2.18066       1.13203      0.526019      0.197715     0.0621504     0.0132486       0.00000       0.00000       0.00000       0.00000       0.00000       0.00000
   6  23 3646.1057    2.3818  3.8130 12.5587 -0.0003  0.0395   0.0223   0.1067    0.1189   0.0000   434.2868       31.6020      -2.93697      -1.71518       4.13344       5.76405       1.71985     -0.833028     -0.450733      0.240341     -0.107287   -0.00947161       0.00000       0.00000       0.00000       0.00000       0.00000       0.00000       10.0913       11.8335       10.6794       9.25495       6.80301       4.64642       2.66442       1.44814      0.623352      0.253932     0.0756441     0.0166439       0.00000       0.00000       0.00000       0.00000       0.00000       0.00000
   6  24 3783.9890    1.9991  5.4417 12.0313 -0.0007  0.0484   0.0162   0.1358    0.0971   0.0000   419.5469       34.9309       11.0445      0.758028      -7.08394      -5.73853      -1.51623      -2.15357     -0.991452     -0.321376     0.0283700    -0.0539589       0.00000       0.00000       0.00000       0.00000       0.00000       0.00000       12.3611       14.5327       13.2649       11.2496       8.43852       5.54951       3.33708       1.72400      0.792640      0.301248     0.0962434     0.0202890       0.00000       0.00000       0.00000       0.00000       0.00000       0.00000
   6  25 3921.9607    1.6591  7.2080 11.8149  0.0000  0.0592   0.0121   0.1665    0.0694   0.0000   431.4257       56.7141      -19.3084       8.62586      -1.21264      -12.1116       10.0029      -1.30074      -1.22736     0.0557650      0.191503    -0.0455438       0.00000       0.00000       0.00000       0.00000       0.00000       0.00000       14.9168       17.7938       16.0861       13.7604       10.2921       6.93005       4.06356       2.14555      0.965604      0.379958      0.117993     0.0253682       0.00000       0.00000       0.00000       0.00000       0.00000       0.00000
   6  26 4060.5733    1.3813  8.9891 11.6407 -0.0011  0.0708   0.0097   0.2025    0.0555   0.0000   443.7151       18.3771       21.9006      -2.21540       13.5590       16.7097       1.18290      -10.0048       3.92550      0.403526    -0.0833818    -0.0420382       0.00000       0.00000       0.00000       0.00000       0.00000       0.00000       17.6561       20.9829       19.4788       16.3536       12.2607       8.21873       4.87356       2.55666       1.17639      0.462002      0.145169     0.0301473       0.00000       0.00000       0.00000       0.00000       0.00000       0.00000
   6  27 4199.2033    1.1565 11.0759 11.6088 -0.0005  0.0856   0.0081   0.2524    0.0443   0.0000   492.7744       46.2058      -3.71689       15.9935      -13.3192      -2.43172       6.90305       3.62146      -1.58513     -0.503948      0.110975    -0.0164826       0.00000       0.00000       0.00000       0.00000       0.00000       0.00000       21.4312       25.2648       23.6824       19.8234       14.9454       10.0063       5.99425       3.14609       1.46194      0.567263      0.176773     0.0360108       0.00000       0.00000       0.00000       0.00000       0.00000       0.00000
   6  28 4338.0462    0.9506 13.3503 11.6120 -0.0001  0.1094   0.0072   0.3162    0.0376   0.0000   454.2858       39.0395      -20.7512      -18.9295       39.3793     -0.465608      -12.3221       3.33585       1.44328     -0.647823      0.484444    -0.0488508       0.00000       0.00000       0.00000       0.00000       0.00000       0.00000       26.4717       32.3509       29.7972       25.4276       18.8895       12.8740       7.73901       4.06073       1.91492      0.742488      0.228600     0.0482547       0.00000       0.00000       0.00000       0.00000       0.00000       0.00000
   7   7 1483.4147    0.1419  0.0452 11.6652 -0.0162  0.0075   0.0112   0.0097    0.0208   0.0000   433.5750      -2.45066       12.9874      0.449558      -1.43957       1.81676      0.126931     -0.387571    -0.0297943    -0.0952491    -0.0740248     0.0154034   -0.00125472  -0.000101940       0.00000       0.00000       0.00000       0.00000       1.35798       1.78739       1.51874       1.59448       1.29771      0.765805      0.576116      0.345474      0.219098     0.0874307     0.0409403     0.0121428    0.00408897   0.000849188       0.00000       0.00000       0.00000       0.00000
   7   8 1627.5240    0.1986  0.1385 11.6230 -0.0191  0.0121   0.0100   0.0200    0.0235   0.0000   434.9709      -4.20865       10.3671     -0.293407      0.156328       1.82578       2.01050     0.0140218    0.00885609    -0.0220021    0.00669976     0.0214625    0.00382480   0.000113881       0.00000       0.00000       0.00000       0.00000       2.91260       2.39942       2.62952       2.90523       2.29890       1.13534      0.938085      0.685597      0.399550      0.167598     0.0580072     0.0182408    0.00483716   0.000870738       0.00000       0.00000       0.00000       0.00000
   7   9 1767.6634    0.3236  0.2370 11.6459 -0.0047  0.0098   0.0105   0.0212    0.0283   0.0000   437.1446      -6.24842       10.8998       1.19073      -1.31887     -0.364974      0.635454     -0.125617      0.375770     0.0642358    -0.0146759    0.00703831   -0.00826531  -0.000187565       0.00000       0.00000       0.00000       0.00000       2.41075       2.59598       2.60313       2.23954       1.69394       1.16105      0.712401      0.469775      0.256212      0.113290     0.0442862     0.0162955    0.00412709   0.000745244       0.00000       0.00000       0.00000       0.00000
   7  10 1906.8484    0.4781  0.3698 11.6659  0.0003  0.0115   0.0119   0.0269    0.0369   0.0000   433.9071      -1.22781       12.3048       1.21295      -4.18784      0.888303       1.22474      0.135286     -0.329791     -0.133325     0.0335203   -0.00550533   -0.00194759  -0.000683673       0.00000       0.00000       0.00000       0.00000       2.60988       2.90957       2.88470       2.48911       1.94724       1.27703      0.907382      0.520050      0.280138      0.140816     0.0545621     0.0178147    0.00541045   0.000954004       0.00000       0.00000       0.00000       0.00000
   7  11 2045.8313    0.6265  0.5088 11.7821 -0.0007  0.0130   0.0134   0.0311    0.0469   0.0000   437.4545      -2.18314       3.12217      -3.40318     -0.894228       2.18923     -0.570056     -0.362382      0.381427     -0.135568     0.0769574     0.0192028   -0.00720201  -0.000628018       0.00000       0.00000       0.00000       0.00000       2.74804       3.27840       3.09921       2.69977       2.12266       1.49476      0.955400      0.583926      0.317522      0.142429     0.0601439     0.0213331    0.00608938    0.00121394       0.00000       0.00000       0.00000       0.00000
   7  12 2184.5343    0.8779  0.7217 11.8212 -0.0010  0.0152   0.0155   0.0370    0.0719   0.0000   433.0853      -7.18353       6.34471       5.09926      -1.17489      -1.80883      0.351920      0.838277     0.0913549      0.134488    -0.0486971    -0.0403219   -0.00321438  -0.000954607       0.00000       0.00000       0.00000       0.00000       3.62576       3.87865       3.54887       3.11002       2.65016       1.99290       1.27352      0.718850      0.363356      0.162427     0.0667923     0.0231691    0.00627971    0.00117418       0.00000       0.00000       0.00000       0.00000
   7  13 2322.1160    1.1824  0.7983 12.2431  0.0017  0.0150   0.0196   0.0381    0.0852   0.0000   432.7330       2.94554       8.93197      -2.25303      -2.75844     -0.578481      0.153968      0.114820  -0.000659260     -0.207056    -0.0437337     0.0363508    0.00765074   -0.00168435       0.00000       0.00000       0.00000       0.00000       3.39013       3.87960       3.78843       3.20132       2.51161       1.81261       1.17885      0.680078      0.356247      0.173482     0.0713600     0.0250242    0.00698150    0.00131801       0.00000       0.00000       0.00000       0.00000
   7  14 2458.1690    1.6415  0.9038 12.5947 -0.0000  0.0154   0.0263   0.0423    0.1165   0.0000   430.9959       4.24790       2.75866       9.33529       2.69473     -0.458581     -0.205185      0.346970      0.846921      0.307802     -0.155629     0.0218076   -0.00348218    0.00106307       0.00000       0.00000       0.00000       0.00000       3.52966       4.10713       3.86444       3.35296       2.59589       1.87522       1.20738      0.696461      0.367515      0.173665     0.0717263     0.0249309    0.00698770    0.00139546       0.00000       0.00000       0.00000       0.00000
   7  15 2594.2537    2.0696  0.9360 12.9833  0.0006  0.0160   0.0323   0.0413    0.1255   0.0000   439.5478       14.5332       11.7157       1.21144       1.10409      -1.98254     -0.808638      0.381916      0.263470    -0.0503337    -0.0373489    -0.0393897  -0.000249731  -8.13259e-05       0.00000       0.00000       0.00000       0.00000       3.74879       4.27933       4.05976       3.55863       2.69620       1.97257       1.26035      0.733617      0.381181      0.183331     0.0744307     0.0259683    0.00694278    0.00141993       0.00000       0.00000       0.00000       0.00000
   7  16 2731.1801    2.6196  0.8503 13.5942 -0.0009  0.0154   0.0418   0.0380    0.1135   0.0000   429.8269       1.47357       11.2130      -2.65081      -1.32432      -2.17820     -0.975262     -0.795121     -0.113375     -0.184872    -0.0290694     0.0146543   -0.00505562   -0.00113443       0.00000       0.00000       0.00000       0.00000       3.45372       4.04295       3.68943       3.36349       2.61453       1.86901       1.22171      0.717838      0.388266      0.175088     0.0733706     0.0247841    0.00706153    0.00148171       0.00000       0.00000       0.00000       0.00000
   7  17 2868.3736    3.3152  0.8107 13.8817 -0.0015  0.0144   0.0539   0.0359    0.1240   0.0000   433.6830       4.08201       11.8455       6.62855     -0.514063     -0.341828      -2.15919      -1.52414      0.529908     -0.274733     0.0636783   0.000876941   -0.00466687  -0.000617412       0.00000       0.00000       0.00000       0.00000       3.35498       3.87290       3.78254       3.21284       2.41567       1.74237       1.14183      0.647204      0.341156      0.169081     0.0701881     0.0239335    0.00657881    0.00127785       0.00000       0.00000       0.00000       0.00000
   7  18 3005.7194    3.8500  0.8573 14.2068 -0.0009  0.0145   0.0615   0.0387    0.1328   0.0000   435.6696       13.2824       8.58083       5.60493      -1.90504      -3.64010      -1.02432     -0.492175    -0.0999794    -0.0272118   -0.00204969    -0.0232398    -0.0165010   -0.00135488       0.00000       0.00000       0.00000       0.00000       3.31096       3.81356       3.62989       3.21077       2.41933       1.78295       1.12547      0.673514      0.352579      0.168724     0.0689741     0.0245450    0.00648481    0.00133356       0.00000       0.00000       0.00000       0.00000
   7  19 3142.8413    4.1487  0.9322 14.0707 -0.0035  0.0155   0.0653   0.0392    0.1807   0.0000   443.6673       12.2699       16.0288      -4.18383     -0.576016      -2.68589      -2.60695      -2.74425      0.733206     -0.450902    -0.0585300    -0.0266627     0.0105305   0.000602299       0.00000       0.00000       0.00000       0.00000       3.54268       4.27176       4.05884       3.47511       2.62046       1.80488       1.17362      0.698776      0.371497      0.176728     0.0726670     0.0253929    0.00729804    0.00146244       0.00000       0.00000       0.00000       0.00000
   7  20 3279.9396    3.7161  1.4947 13.7975 -0.0004  0.0201   0.0483   0.0548    0.1613   0.0000   439.4273       11.1746      -2.07126       10.3427      -1.35868      -3.32691      -1.72619     -0.973695     -0.238659     -0.331224      0.117378     0.0113008   -0.00205761   -0.00238833       0.00000       0.00000       0.00000       0.00000       4.55526       5.17473       4.82452       4.38144       3.37840       2.51183       1.59443      0.958048      0.493668      0.235746     0.0939752     0.0335698    0.00890049    0.00188020       0.00000       0.00000       0.00000       0.00000
   7  21 3417.5547    3.2245  1.9972 13.5915 -0.0011  0.0240   0.0373   0.0643    0.1242   0.0000   437.6809       9.52883       7.99057       11.5949       5.20561      -4.89767     -0.595074       1.98715      0.899343     -0.251044    -0.0194877    -0.0634730   -0.00507806   -0.00339097       0.00000       0.00000       0.00000       0.00000       5.39902       6.18552       6.01101       5.15567       4.08854       2.92292       1.90497       1.12347      0.594687      0.282288      0.116653     0.0409732     0.0114935    0.00217615       0.00000       0.00000       0.00000       0.00000
   7  22 3555.3883    2.6789  3.0018 12.7467 -0.0004  0.0310   0.0255   0.0805    0.1349   0.0000   448.6566       20.8597       8.75640       10.2452       8.29867      -4.45990      -3.92037     -0.845853      0.526413    -0.0511071     -0.224914    -0.0430689     0.0307452    0.00253559       0.00000       0.00000       0.00000       0.00000       6.80639       8.19117       7.80459       6.75189       5.21139       3.71349       2.41546       1.42588      0.749053      0.366099      0.150218     0.0538722     0.0152413    0.00298233       0.00000       0.00000       0.00000       0.00000
   7  23 3693.5144    2.2552  4.4713 12.2018 -0.0004  0.0390   0.0173   0.1050    0.1014   0.0000   454.8812       34.1987       4.01603      -6.37672       1.64331      -1.05053      0.873747     -0.779062     -0.274243     -0.346612     -0.282147    -0.0305203   -0.00227209   0.000572752       0.00000       0.00000       0.00000       0.00000       8.64997       10.1802       9.72927       8.60452       6.65927       4.72365       3.11267       1.85479      0.994263      0.477074      0.195844     0.0680774     0.0191973    0.00374309       0.00000       0.00000       0.00000       0.00000
   7  24 3832.0203    1.8533  6.2485 11.8338 -0.0004  0.0489   0.0126   0.1363    0.0761   0.0000   415.9223       15.9108       26.6675       16.4027       8.96773      -3.69174     -0.467923      -1.61040       1.45687      0.185402     -0.437040     0.0382092    -0.0204195    0.00828166       0.00000       0.00000       0.00000       0.00000       10.5847       12.8814       12.0751       10.7385       8.33950       6.09992       3.92123       2.31865       1.24727      0.579936      0.247853     0.0880651     0.0249466    0.00499715       0.00000       0.00000       0.00000       0.00000
   7  25 3970.5354    1.5610  8.0573 11.7694  0.0002  0.0599   0.0101   0.1703    0.0547   0.0000   439.4086       28.7577       13.1655      0.490859      -11.3842       13.5127       1.18685      -7.75687      -1.15464      0.542349    -0.0418074     -0.225443     0.0321415    0.00885901       0.00000       0.00000       0.00000       0.00000       12.6912       15.8948       14.7676       13.0633       10.3562       7.52314       4.89965       2.90105       1.54081      0.736996      0.308626      0.111893     0.0321427    0.00633593       0.00000       0.00000       0.00000       0.00000
   7  26 4109.5027    1.3085 10.0602 11.6032 -0.0000  0.0717   0.0082   0.2069    0.0453   0.0000   414.6546       28.5872       16.8656       33.5307      -8.94355       8.57032      -8.43819      -6.70933     -0.310232      0.564937      0.281131      0.155105     0.0546552    0.00333798       0.00000       0.00000       0.00000       0.00000       15.2245       18.6291       18.1005       15.5640       12.5150       8.92587       5.89634       3.44611       1.91283      0.872917      0.386504      0.135589     0.0396052    0.00732712       0.00000       0.00000       0.00000       0.00000
   7  27 4248.5615    1.0987 12.1855 11.5238 -0.0002  0.0866   0.0071   0.2535    0.0392   0.0000   421.9781       50.1746       17.8215      -5.50134      -35.9935       7.60987       14.9262      -2.63802      -1.40335      0.474542     0.0391757     -0.416746    -0.0531656    0.00216852       0.00000       0.00000       0.00000       0.00000       18.7104       22.9729       21.7941       19.1293       15.1703       10.9079       7.13783       4.27525       2.27951       1.09604      0.455924      0.163681     0.0466149    0.00894325       0.00000       0.00000       0.00000       0.00000
   7  28 4388.0345    0.9046 13.8551 11.6162 -0.0006  0.1057   0.0065   0.3196    0.0323   0.0000   449.2913       64.5543       25.5493      -12.7082      0.818554       3.68061       7.28298      0.579772      -1.54675      -1.88333       1.88738      0.120243    -0.0555659    -0.0158311       0.00000       0.00000       0.00000       0.00000       22.4439       27.4627       26.3268       23.2083       18.6490       13.2684       8.89692       5.20212       2.87462       1.33281      0.578249      0.201067     0.0587363     0.0109605       0.00000       0.00000       0.00000       0.00000
   8   7 1521.2348    0.1577  0.0717 11.6525 -0.0250  0.0077   0.0109   0.0116    0.0201   0.0000   432.8651      -4.48643       9.19728      -3.91387      -4.54348    -0.0434639     -0.403722      0.987508      0.182012     -0.264350    -0.0503835    -0.0208478   -0.00559715   -0.00368891   0.000118415  -0.000116280       0.00000       0.00000       1.66691       1.99143       2.16050       1.57827       1.46894      0.951726      0.529343      0.525743      0.217117      0.135309     0.0776867     0.0226464    0.00939404    0.00438275    0.00101048   0.000128650       0.00000       0.00000
   8   8 1665.7510    0.2470  0.1499 11.6301 -0.0012  0.0078   0.0095   0.0167    0.0226   0.0000   436.9141      -4.58268       11.3653       2.17105     -0.547053     -0.248606      0.629435      0.129479     0.0598404   -0.00440498    -0.0173158     0.0116248   -0.00128841    0.00767037  -0.000469067   0.000147077       0.00000       0.00000       1.32201       1.67292       1.59714       1.50058       1.18733      0.971631      0.648873      0.430662      0.256564      0.142144     0.0627153     0.0308303     0.0118412    0.00399728   0.000982447   0.000202325       0.00000       0.00000
   8   9 1806.2139    0.3679  0.2484 11.6925 -0.0046  0.0098   0.0109   0.0206    0.0282   0.0000   433.9695      -2.05036       10.0456      -4.98564       1.31804      -1.00073      -1.57999   -0.00442457     -0.245786      0.148998     0.0172376   0.000916201    -0.0133369   -0.00308755    0.00180780   0.000137908       0.00000       0.00000       1.99194       2.42745       2.51827       2.09070       1.66293       1.15457      0.763134      0.500914      0.291096      0.161123     0.0809012     0.0343289     0.0134263    0.00463672    0.00119128   0.000194845       0.00000       0.00000
   8  10 1946.0772    0.5292  0.3979 11.7471 -0.0015  0.0112   0.0116   0.0245    0.0369   0.0000   436.5643      -4.34471       11.3514       1.76624      -1.75506     0.0738709     -0.290306    -0.0216197      0.469519      0.352406     -0.116922     0.0300566    0.00724753    0.00565737  -0.000961649   1.80082e-05       0.00000       0.00000       2.20946       2.75567       2.58070       2.31524       1.82620       1.39584      0.974394      0.596963      0.345151      0.186866     0.0867533     0.0403622     0.0150765    0.00486612    0.00131544   0.000258587       0.00000       0.00000
   8  11 2086.1409    0.7080  0.5538 11.8310 -0.0010  0.0123   0.0135   0.0299    0.0495   0.0000   439.9918      -1.14002       8.60413       3.65785      0.414958      0.226681      -1.85216    -0.0608091      0.388572      0.364243     0.0500733     0.0816128    -0.0222941    0.00926627   -0.00109206  -0.000364723       0.00000       0.00000       2.34584       2.83007       2.70157       2.42597       2.00384       1.50380       1.11084      0.683570      0.385598      0.211791      0.103392     0.0465908     0.0170710    0.00549376    0.00152739   0.000280585       0.00000       0.00000
   8  12 2225.1453    0.9870  0.6834 12.0576 -0.0024  0.0134   0.0170   0.0324    0.0663   0.0000   436.7807       3.83369       12.1507     -0.845329      -1.07151      0.782283      -3.90847      -1.35629      0.776948     -0.241575     0.0620707     0.0558641   -0.00844339   -0.00908545   6.37245e-05   2.55804e-05       0.00000       0.00000       2.56070       3.12291       3.00238       2.67959       2.17688       1.63476       1.16432      0.722815      0.429126      0.223837      0.112823     0.0474709     0.0188387    0.00599604    0.00161837   0.000298799       0.00000       0.00000
   8  13 2362.8688    1.2932  0.8628 12.3993  0.0012  0.0151   0.0196   0.0365    0.0840   0.0000   438.6518       3.48727       12.6367       2.47233       2.45605      -6.08744      0.928258     -0.447033      0.222804    -0.0634989    -0.0404054     0.0360051     0.0205850    0.00300492    0.00101854  -9.44596e-05       0.00000       0.00000       2.94379       3.50257       3.42992       3.10697       2.44415       1.89382       1.32446      0.845587      0.478210      0.264787      0.127713     0.0584301     0.0215086    0.00705409    0.00177980   0.000339928       0.00000       0.00000
   8  14 2499.4790    1.7414  0.9088 12.7372 -0.0011  0.0143   0.0262   0.0392    0.1005   0.0000   442.3761       1.50801       8.30625       7.09846      -2.05372      -1.04216     -0.325460      0.451080      0.723535     -0.595033     0.0654554     0.0322589     0.0192155   -0.00574574   0.000574326  -0.000295446       0.00000       0.00000       2.79904       3.29503       3.26358       2.92850       2.35212       1.80939       1.22466      0.788678      0.476350      0.251120      0.123013     0.0523009     0.0209220    0.00672103    0.00170815   0.000317486       0.00000       0.00000
   8  15 2636.1593    2.2210  0.9446 13.1247 -0.0014  0.0149   0.0322   0.0397    0.1144   0.0000   434.9671       5.99245       10.1722       2.83783      0.160690      0.215605      -2.33141      -1.19495     -0.804800     -0.475650      0.242706     0.0905790    -0.0176261   -0.00137220    0.00161342  -1.04288e-05       0.00000       0.00000       2.95168       3.56238       3.41952       3.07422       2.47984       1.87937       1.30256      0.828797      0.477947      0.265809      0.120069     0.0568499     0.0204076    0.00688358    0.00178962   0.000338089       0.00000       0.00000
   8  16 2773.7982    2.7851  0.8464 13.4658 -0.0013  0.0135   0.0416   0.0361    0.1183   0.0000   439.7112       7.49391       6.09735       1.60025      -2.85096      0.133326      -1.98034      0.266624     -0.607580     -0.316182      0.106785    -0.0244002     0.0115254    0.00613743   -0.00411444  -0.000275218       0.00000       0.00000       2.70100       3.18172       3.10767       2.79182       2.31655       1.68363       1.16322      0.754201      0.453362      0.241570      0.117071     0.0490027     0.0188272    0.00615941    0.00165867   0.000297866       0.00000       0.00000
   8  17 2911.5580    3.3916  0.8694 14.0368 -0.0030  0.0138   0.0508   0.0380    0.1098   0.0000   439.4581       11.6471       5.38154      0.265361     -0.289846      -3.03734      -1.04526     -0.863242     -0.530641     -0.648306      0.151719    -0.0452663    -0.0108231   -0.00657171    0.00167929  -0.000364465       0.00000       0.00000       2.75326       3.27265       3.13911       2.87067       2.29474       1.77588       1.18047      0.781444      0.452827      0.246986      0.116028     0.0509361     0.0191309    0.00645664    0.00159517   0.000313601       0.00000       0.00000
   8  18 3049.2082    3.8699  0.9415 14.2419 -0.0000  0.0153   0.0551   0.0372    0.1300   0.0000   439.1000       14.6115       5.70615       5.63947      -1.79641       2.07121     0.0461893      -1.23113       1.00689     -0.599710     -0.319194    -0.0169466   -0.00723209   -0.00389463  -0.000692010  -2.01152e-05       0.00000       0.00000       3.07649       3.67680       3.50286       3.17135       2.61240       1.92314       1.38496      0.858867      0.508696      0.267101      0.133299     0.0561106     0.0217467    0.00677187    0.00189616   0.000344892       0.00000       0.00000
   8  19 3186.7812    3.9148  1.0641 14.5533 -0.0010  0.0161   0.0549   0.0444    0.1170   0.0000   439.8166       15.0966       21.8975       3.58849      -3.56349      -1.06572      -1.26479      -1.34080      0.528007     -0.673251     -0.154563   0.000211819    -0.0125066    -0.0121266   0.000979766  -0.000550495       0.00000       0.00000       3.28986       3.80245       3.75077       3.32321       2.70611       2.06724       1.49168      0.926280      0.518196      0.284857      0.137794     0.0625777     0.0227933    0.00735001    0.00192532   0.000344942       0.00000       0.00000
   8  20 3324.4630    3.5813  1.5115 14.1018 -0.0013  0.0198   0.0430   0.0526    0.1011   0.0000   434.4125       4.32949       14.2760      -1.74446      0.927847    -0.0673536      -3.17891      0.463797     -0.762831     0.0154938     -0.255935     -0.228094     0.0176341   -0.00806274   -0.00422651  -0.000119171       0.00000       0.00000       4.16359       4.98771       4.86250       4.27572       3.36506       2.55140       1.76282       1.08604      0.634827      0.334720      0.163593     0.0723408     0.0279130    0.00879588    0.00229174   0.000425990       0.00000       0.00000
   8  21 3462.5472    3.0436  2.4115 13.1746 -0.0003  0.0246   0.0293   0.0662    0.0987   0.0000   438.3284       23.3574       13.3630       8.26081       6.79041      -7.14185       4.85701     -0.175303       2.49767     -0.148193      0.166853     -0.124616     0.0392569    -0.0157564   -0.00315341  -0.000265872       0.00000       0.00000       4.79802       5.73962       5.58709       5.01872       4.13086       3.07989       2.17944       1.36599      0.821389      0.435425      0.211178     0.0924549     0.0356786     0.0114223    0.00310202   0.000560990       0.00000       0.00000
   8  22 3600.8935    2.4772  3.5675 12.7631  0.0002  0.0317   0.0202   0.0843    0.0789   0.0000   439.7292       24.3055       11.8541       19.1500      -2.42570       1.24173       1.74812      -3.99118      -1.62503     -0.605753      0.178356     0.0689348    -0.0753325   -0.00613288    0.00462611  -0.000322810       0.00000       0.00000       6.21928       7.35552       7.20163       6.57400       5.28794       4.03267       2.78158       1.81355       1.05905      0.573825      0.282877      0.121930     0.0465216     0.0151835    0.00389541   0.000725708       0.00000       0.00000
   8  23 3739.4256    2.0811  5.0424 12.2659 -0.0003  0.0400   0.0147   0.1077    0.0713   0.0000   449.4597       34.2495       10.4586       18.6128      -4.34919       1.96445      -4.34906      -5.94709       1.04311      0.148972      0.690799     -0.150164     -0.121564    -0.0267342     0.0101756   -0.00116340       0.00000       0.00000       7.78154       9.39296       9.14652       8.22055       6.64066       5.16248       3.57519       2.27733       1.33426      0.711438      0.352379      0.153436     0.0599239     0.0194277    0.00505410   0.000932446       0.00000       0.00000
   8  24 3878.4583    1.7690  6.5391 11.9009 -0.0003  0.0470   0.0111   0.1311    0.0590   0.0000   441.0059       13.3406       8.10142       4.35834       8.87053      0.164115      -7.88463      -5.76082       3.34002      0.536970      -1.49950     -0.119379      0.147915    -0.0210818   -0.00550900   -0.00114042       0.00000       0.00000       9.17088       11.0778       10.9172       9.82271       8.04706       6.03064       4.16668       2.69083       1.61315      0.863857      0.423310      0.183674     0.0713242     0.0235052    0.00620530    0.00109703       0.00000       0.00000
   8  25 4017.5556    1.4867  8.4200 11.7115  0.0007  0.0581   0.0088   0.1605    0.0474   0.0000   445.4133       28.5947       31.8772       16.9728      -9.58390      -19.5197       6.25909     -0.951138      -1.68517       1.59960      0.757498     -0.105894    -0.0423527    -0.0152106   -0.00215701    0.00162548       0.00000       0.00000       10.9837       13.5827       13.2171       11.9532       9.96317       7.38215       5.27327       3.37487       1.97836       1.08696      0.526310      0.235363     0.0886071     0.0295146    0.00805132    0.00141742       0.00000       0.00000
   8  26 4156.7908    1.2248 10.5395 11.6038 -0.0002  0.0714   0.0073   0.2046    0.0396   0.0000   430.9936       51.9116       25.1423       32.4172       19.2861      -5.51936      -4.52764       9.04661       6.30910      -1.59189      -1.59682    -0.0400559      0.296634   -0.00842814    -0.0123224   -0.00212846       0.00000       0.00000       13.6609       16.6750       16.6672       14.6711       12.1895       9.28616       6.46111       4.16056       2.47321       1.34237      0.650674      0.291193      0.113273     0.0376017    0.00983421    0.00169642       0.00000       0.00000
   8  27 4296.4729    1.0376 13.1753 11.5420 -0.0006  0.0896   0.0062   0.2590    0.0332   0.0000   435.0825       45.1414      -19.9171       3.04724      -4.11278      -16.5290       1.19557      -2.46080      -3.75976      -3.07146      0.988543      0.568799    -0.0866197     -0.109511     0.0168557   -0.00280123       0.00000       0.00000       16.7194       20.6306       20.3280       18.3857       15.2774       11.6600       8.26027       5.33452       3.18247       1.71852      0.862706      0.374881      0.146494     0.0478781     0.0126319    0.00221187       0.00000       0.00000
   8  28 4436.2176    0.8402 14.8341 11.6280 -0.0010  0.1115   0.0057   0.3206    0.0277   0.0000   423.5740       33.0927       32.6736      -27.2133       3.29002       13.1249      -13.3534      -3.25691       10.1666      -1.45007      0.540446     -0.802971      0.132244    -0.0234013    -0.0181720   0.000584503       0.00000       0.00000       20.6078       25.4619       25.2315       22.7713       19.1471       14.5994       10.2959       6.71161       4.05703       2.21782       1.07739      0.481093      0.186262     0.0613002     0.0159912    0.00276070       0.00000       0.00000
   9   7 1557.6662    0.1775  0.0942 11.6191 -0.0072  0.0061   0.0086   0.0141    0.0194   0.0000   436.9884      -1.42408       10.7692      0.968156      -1.33693      -1.00569     -0.193495      0.862045   -0.00683327     -0.136469     0.0214028     0.0605970    -0.0105526   -0.00469762    0.00279940  -0.000271268  -6.93741e-05   7.62245e-06      0.983994       1.33629       1.24855       1.19490       1.01835      0.769384      0.554864      0.407505      0.232348      0.141498     0.0782815     0.0350161     0.0192165    0.00652734    0.00266631   0.000854005   0.000212326   3.95863e-05
   9   9 1843.6324    0.4035  0.2741 11.6858 -0.0019  0.0092   0.0107   0.0203    0.0272   0.0000   439.5867      -2.06690       11.0557     -0.112817      -1.68995      0.137660      0.526111      0.230609     0.0909719      0.335738     0.0767376     0.0143340     0.0268432    -0.0100085   -0.00128071  -0.000157024  -0.000260701   2.63772e-05       1.64353       1.97753       1.89231       1.68312       1.47163       1.21881      0.894003      0.605329      0.380713      0.208225      0.112086     0.0575843     0.0232428    0.00994432    0.00374049    0.00112279   0.000274365   4.72584e-05
   9  10 1984.2079    0.5606  0.4166 11.7241 -0.0008  0.0109   0.0115   0.0245    0.0381   0.0000   436.1894      0.852451       9.74909      -1.69414      0.251155      -1.07963    -0.0878410   -0.00859983     -0.399241     -0.192396    -0.0196200     0.0646790    -0.0205524   -0.00459223    0.00600371    0.00134617  -1.63394e-05  -4.67543e-06       1.76968       2.11727       2.17262       1.98450       1.72013       1.36636      0.925622      0.690018      0.439294      0.248543      0.144790     0.0715233     0.0316788     0.0121562    0.00481941    0.00149730   0.000343742   5.96686e-05
   9  11 2125.1069    0.7753  0.6001 11.8277 -0.0011  0.0121   0.0133   0.0299    0.0552   0.0000   434.4112      -1.43087       12.1067       1.63756       3.14112       1.32199     -0.652494      -1.08201      0.307444     -0.381910   -0.00387625    -0.0322600   -0.00535928     0.0263548   -0.00127799   -0.00169520   0.000452746   6.78040e-05       2.00482       2.45431       2.34293       2.20236       1.87344       1.50944       1.13123      0.770629      0.480581      0.280679      0.152488     0.0733696     0.0349318     0.0136775    0.00492843    0.00150748   0.000377559   6.78028e-05
   9  12 2264.5561    1.0639  0.7465 12.0664 -0.0001  0.0132   0.0165   0.0331    0.0714   0.0000   435.3368      -2.72168       13.8044       3.20136     -0.846052      0.955456    -0.0226465      0.274423     -0.798862     -0.309389      0.125827     0.0537287     0.0298242    -0.0389140    0.00558327  -0.000140180  -7.05466e-05  -3.32919e-05       2.39331       2.85503       2.79174       2.51486       2.12838       1.71938       1.27994      0.878804      0.523723      0.301348      0.158940     0.0820048     0.0358148     0.0149614    0.00513175    0.00161798   0.000387723   6.76118e-05
   9  13 2402.3220    1.4261  0.7768 12.6357 -0.0000  0.0134   0.0217   0.0336    0.0730   0.0000   435.4278     -0.227473       14.2289       1.16273       1.98261      -1.73461      0.245863     -0.580943      0.703966     -0.467504     -0.223651      0.125142    -0.0164536    -0.0152404   -0.00683574    0.00259414   0.000264719   8.55696e-05       2.35512       2.83573       2.74374       2.46506       2.14836       1.73937       1.31922      0.890202      0.539333      0.317475      0.168257     0.0799298     0.0390860     0.0152652    0.00545121    0.00170839   0.000422870   7.18330e-05
   9  14 2539.5826    1.8926  0.8589 13.0272 -0.0021  0.0137   0.0275   0.0342    0.0894   0.0000   438.8511       1.16441       8.70393       3.04503      -1.05557      0.480859      -1.39270       1.09857      -1.45140    -0.0565342     0.0587507     -0.129375      0.106826   -0.00726081    0.00172039   -0.00287955  -0.000562379  -2.30142e-05       2.50801       2.95874       2.84946       2.66966       2.25322       1.79782       1.35505      0.923171      0.566813      0.328919      0.173945     0.0896930     0.0392170     0.0161163    0.00544114    0.00169362   0.000412516   7.24151e-05
   9  15 2677.0617    2.4090  0.9001 13.0784 -0.0026  0.0132   0.0334   0.0350    0.1132   0.0000   437.5500       5.20871       13.4046       1.93608      -2.79483      -3.05853      0.904088      -1.16393      0.104955     -0.443502      0.120347      0.123877    0.00804303   -0.00114560   -0.00599909  -0.000360120  -4.10042e-05   0.000105056       2.38057       2.84381       2.77640       2.65821       2.17369       1.68136       1.23794      0.831968      0.533257      0.311484      0.172164     0.0841392     0.0388139     0.0151330    0.00539541    0.00157207   0.000397915   7.19973e-05
   9  16 2815.2227    3.0185  0.8157 13.8055  0.0010  0.0128   0.0437   0.0322    0.0945   0.0000   435.7024       10.0572       15.0537       8.42001      -1.28861      -1.62331      -1.57869      0.100204      0.414230     -0.404498     0.0855623    -0.0344288    -0.0161293     0.0204662   -0.00184013   0.000334807   0.000409605   5.61668e-05       2.25910       2.65728       2.62593       2.53983       2.08306       1.62847       1.19211      0.813369      0.520425      0.309171      0.169080     0.0835982     0.0380488     0.0151303    0.00532192    0.00158137   0.000388610   7.02360e-05
   9  17 2953.5880    3.6427  0.8744 13.9310 -0.0015  0.0131   0.0507   0.0337    0.1198   0.0000   438.8929       14.9714       9.75789       3.37431       2.10629     0.0185755      0.779285      -1.53309     0.0426502     -0.531996    -0.0823598   -0.00661766     0.0394211   -0.00250009    -0.0115299  -6.71398e-05   0.000394085  -0.000122976       2.35684       2.78042       2.76238       2.54353       2.14361       1.69733       1.25783      0.866702      0.531208      0.307766      0.166016     0.0866649     0.0373357     0.0154607    0.00537248    0.00165010   0.000400152   6.91617e-05
   9  18 3091.5556    3.9338  0.9343 14.3094 -0.0031  0.0137   0.0540   0.0364    0.1117   0.0000   441.9733       14.5724       6.99596       4.76501      0.955412      0.776495      -1.80576      0.665734      0.725080     -0.636101      0.229554   0.000675099    -0.0831282   -0.00665376   -0.00304967   -0.00234021  -8.00536e-05   3.64160e-05       2.44338       2.97831       2.94918       2.71435       2.25462       1.75988       1.27189      0.875640      0.546918      0.313966      0.174873     0.0867802     0.0394330     0.0155027    0.00569517    0.00173732   0.000422188   7.42716e-05
   9  19 3229.5669    3.7279  1.2445 14.6590 -0.0017  0.0175   0.0477   0.0468    0.0927   0.0000   439.4913       17.7765       9.66224       6.58388      -1.67091      -1.28757     -0.912079      -2.24478     -0.469109      0.220885      0.177253    -0.0684145     0.0514410    -0.0366505   0.000232583    0.00429412   0.000426290   3.26850e-05       3.08228       3.76617       3.64591       3.47757       2.86278       2.24701       1.62552       1.13589      0.703794      0.417155      0.225099      0.117436     0.0502799     0.0209188    0.00716343    0.00223916   0.000540297   9.95906e-05
   9  20 3367.8177    3.3591  1.7812 14.0503 -0.0012  0.0207   0.0359   0.0540    0.0760   0.0000   434.3093       14.9759       8.17070       3.18640      0.207289     -0.781401      -3.46960      -4.08339     -0.237241    -0.0425608     -0.113590     -0.256277     0.0860524   -0.00510294    0.00104200   -0.00211796  -0.000468605   0.000102705       3.62000       4.33634       4.33741       4.09755       3.35338       2.60974       1.95912       1.33085      0.832037      0.483948      0.266942      0.137502     0.0614977     0.0251100    0.00871022    0.00260738   0.000650559   0.000114212
   9  21 3506.3176    2.8244  2.4655 13.5769  0.0001  0.0251   0.0259   0.0658    0.0609   0.0000   441.4408       23.0775       4.46236       8.26697      -7.90145      -5.82305       3.84545     -0.402634     0.0379838      0.668356      0.434095     -0.132238    -0.0725312    0.00370668   0.000185160    0.00381911   0.000304573  -4.67609e-05       4.32627       5.32735       5.23171       4.89618       4.13555       3.20183       2.32648       1.56359       1.02623      0.604588      0.330672      0.160644     0.0735034     0.0295350     0.0107636    0.00323670   0.000823620   0.000142982
   9  22 3645.2180    2.3856  3.8245 12.8284 -0.0009  0.0317   0.0184   0.0831    0.0591   0.0000   436.6318       16.6915       5.11166       4.59232      -2.34154      -3.29063       2.00829      -5.99732      0.686196      -1.14904      0.103766     -0.447186      0.109314    -0.0200571    -0.0232540   -0.00373097   0.000176128   0.000101871       5.66025       6.69462       6.66610       6.18036       5.17356       4.14901       3.05769       2.05753       1.32023      0.761468      0.417045      0.204333     0.0939525     0.0377227     0.0137509    0.00401434   0.000989136   0.000170432
   9  23 3784.2472    1.9797  5.3060 12.3349 -0.0001  0.0386   0.0131   0.1052    0.0549   0.0000   445.3493       3.55206       13.6745       11.5099       2.99181       3.17623       2.24879      -6.66591      0.978503     -0.475739      0.309543     0.0176062     -0.139399     0.0196200    0.00373526    0.00172857  -0.000684702   2.95991e-05       6.84890       8.15801       8.14728       7.56530       6.45391       5.04598       3.70166       2.52661       1.61424      0.951209      0.518774      0.254113      0.116519     0.0464709     0.0167802    0.00510195    0.00126161   0.000210626
   9  24 3923.5254    1.6557  6.9796 11.9986 -0.0004  0.0473   0.0099   0.1303    0.0462   0.0000   455.0401       5.27215       18.0378       12.9901      -2.85228      -9.49085       5.24734       3.34477     -0.964176      -1.09424     -0.790028     -0.100744      0.256508    -0.0595883    -0.0147672    0.00425146   0.000456138   0.000234249       8.13951       9.90967       9.83483       9.15671       7.79182       6.14480       4.55311       3.11312       1.97183       1.17321      0.635129      0.317978      0.144709     0.0590962     0.0208715    0.00643474    0.00160043   0.000269914
   9  25 4063.1966    1.3927  8.8959 11.8032 -0.0000  0.0580   0.0080   0.1619    0.0386   0.0000   441.2933       14.3111       3.19568       23.5281       10.2463      -20.1065       5.39336      0.877066     0.0880235     -0.688766      0.333468     -0.323750      0.265226    0.00161494    -0.0273273    0.00124785    0.00246604   0.000323318       9.94581       12.2338       12.0567       11.3011       9.61107       7.60207       5.60505       3.87601       2.44833       1.44230      0.791529      0.395522      0.180120     0.0727641     0.0261717    0.00809083    0.00199362   0.000338261
   9  26 4202.9497    1.1589 11.1730 11.6621  0.0005  0.0716   0.0066   0.2046    0.0330   0.0000   444.7880       10.8691       4.03880      -35.9007      -1.51900       10.2687       3.50916      -10.4324     -0.265635    -0.0770525     0.0461633    -0.0931883     -0.228801    -0.0200095    -0.0540907   -0.00665233    0.00123901   0.000382589       12.1838       15.0577       15.1872       14.0721       11.8628       9.47425       6.94294       4.75897       3.03651       1.81833      0.985215      0.494184      0.226851     0.0937958     0.0336156     0.0103880    0.00251820   0.000419488
   9  27 4342.9297    0.9698 13.6547 11.6151 -0.0001  0.0898   0.0057   0.2594    0.0285   0.0000   441.8948      -1.39924       36.5987       20.2587      -19.3485      -10.4138       1.94000      -1.45346      -1.95156      0.523861      -1.64474      0.191980     -0.673699     -0.112634     0.0119217    0.00152549   -0.00248929   0.000271903       15.2714       18.6725       18.8602       17.3549       15.0808       11.8036       8.83793       6.07533       3.88351       2.33184       1.26193      0.645588      0.288998      0.120650     0.0425216     0.0131773    0.00322694   0.000515733
   9  29 4623.4753    0.6343 18.3822 11.6402  0.0002  0.1542   0.0043   0.4199    0.0203   0.0000   457.1793      -7.62341      -19.2236      -5.35698      -5.27230      -11.2005      -5.07639      -8.30113       2.08651       1.00036       2.92143      0.263593      -1.00857     -0.368545      0.137068     0.0444196    0.00595993   -0.00137623       24.9855       31.4528       32.1412       29.4261       25.4782       20.3441       15.4015       10.6627       6.93263       4.16440       2.33435       1.17218      0.552361      0.223342     0.0807826     0.0241578    0.00578816   0.000922994
  10   6 1443.4303    0.1185  0.0364 11.6920 -0.0405  0.0075   0.0133   0.0130    0.0176   0.0000   435.8197     -0.637542       11.5171      0.276825      -1.40259      -1.03257      0.475760       1.01733      0.100422     -0.155654     0.0839167    -0.0586611    -0.0550328     0.0167888   -0.00795700   -0.00464919   0.000355047  -0.000260451      0.967481       1.33485       1.35365      0.930839      0.974380      0.851520      0.585004      0.508918      0.340718      0.304176      0.129214     0.0831486     0.0278605     0.0206961    0.00553204    0.00289407    0.00119738   0.000346553
  10   8 1737.8348    0.3187  0.1968 11.6534 -0.0007  0.0080   0.0093   0.0161    0.0222   0.0000   439.5405      0.531366       9.39362       1.84453      -1.32520       1.15880     -0.230565      0.285295     0.0458465     -0.207715     -0.119100      0.135785     0.0712013   -0.00903345     0.0116778   0.000637977  -0.000409893  -0.000210180       1.30402       1.64613       1.70280       1.58259       1.32067      0.979502      0.800194      0.544708      0.356488      0.216051      0.123416     0.0723242     0.0358536     0.0182345    0.00727950    0.00288794   0.000888307   0.000258467
  10   9 1880.0177    0.4388  0.3261 11.7099 -0.0030  0.0093   0.0100   0.0218    0.0287   0.0000   435.7840       1.25626       11.5682      0.905333     -0.488851      -1.78764      0.644882     -0.241788      0.506279     0.0601749      0.258614      0.102752    -0.0151622     0.0152808    0.00602048    0.00316779   -0.00231737   8.66847e-05       1.35912       1.67816       1.75831       1.55574       1.37708       1.16348      0.863645      0.632905      0.422639      0.252236      0.159216     0.0810433     0.0422060     0.0203145    0.00867813    0.00320958    0.00122132   0.000337816
  10  10 2021.4681    0.6336  0.4732 11.7681 -0.0016  0.0109   0.0120   0.0252    0.0406   0.0000   437.7175      -4.92878       13.0207       2.54399      -1.42705       1.92855      0.794548      0.140231     -0.407586      0.283374     0.0699720    0.00516417    -0.0259160   -0.00370640    0.00670331   -0.00213332    0.00106762   0.000421200       1.73856       2.03383       2.14463       1.90807       1.63899       1.44868       1.03116      0.747986      0.496735      0.319007      0.181233     0.0983270     0.0485824     0.0222778    0.00986035    0.00386789    0.00129869   0.000369252
  10  11 2162.9346    0.8341  0.6564 11.8963 -0.0009  0.0123   0.0131   0.0293    0.0582   0.0000   438.1516      -4.23928       9.18805       3.17118      -2.72859      -1.17895     -0.625740     -0.586316     -0.118892     -0.630393     -0.286939      0.125595    -0.0613784     0.0364905   -0.00595191  -0.000693370  -0.000275447   0.000220690       1.91691       2.23714       2.31880       2.11690       1.85416       1.55597       1.21577      0.865763      0.594078      0.352840      0.204286      0.114471     0.0595075     0.0263654     0.0114890    0.00446999    0.00151374   0.000410675
  10  12 2302.7995    1.1349  0.7662 12.2160 -0.0017  0.0127   0.0164   0.0314    0.0744   0.0000   437.1279       2.54884       12.7053       2.18903       3.44596      0.360771      -1.95604     -0.135465      -1.03607     -0.149906      0.233677     -0.186947     0.0724075    -0.0116068     0.0130736  -0.000326978   -0.00143314   4.66318e-05       2.02257       2.36925       2.35105       2.26839       1.97106       1.64006       1.23666      0.916548      0.612140      0.375749      0.220548      0.121732     0.0633580     0.0276702     0.0119924    0.00440221    0.00151425   0.000429362
  10  13 2440.8270    1.5222  0.8898 12.7966 -0.0026  0.0135   0.0209   0.0351    0.0753   0.0000   438.9415       6.45088       16.9812       4.85600      -2.16920       3.88276     0.0674162       1.65884     -0.214628      -1.11562      0.405109      0.214391    -0.0892974     0.0225424    -0.0206713    0.00156258   0.000478596  -0.000401395       2.11609       2.54056       2.57455       2.44120       2.11273       1.71321       1.31601      0.944540      0.638762      0.392657      0.232857      0.128560     0.0654886     0.0303068     0.0127938    0.00484873    0.00164888   0.000463824
  10  14 2578.6551    1.9707  0.9421 13.0694 -0.0003  0.0135   0.0257   0.0347    0.0840   0.0000   434.8015       2.41819       8.62618       3.98743     0.0551182     -0.285461      -1.35453     -0.420844      0.417544     -0.155021    -0.0912543    0.00931014     0.0678173    0.00566371    -0.0164595   -0.00444455    0.00134067  -4.21748e-05       2.13869       2.57026       2.58588       2.47472       2.14065       1.73371       1.33853      0.935671      0.643866      0.398725      0.241124      0.126971     0.0662149     0.0298223     0.0131403    0.00480229    0.00165721   0.000458987
  10  15 2717.0088    2.5438  0.8421 13.7351 -0.0024  0.0126   0.0355   0.0329    0.0781   0.0000   437.7207       3.73878       6.49685      -1.13401      -3.58711      -1.35134      -1.51131      -1.87345      0.416621     0.0985541     -0.156976     -0.189522    -0.0996683    0.00534955    -0.0125762    0.00406905   -0.00170488  -0.000130092       2.06868       2.47552       2.49861       2.35946       2.04804       1.63309       1.25542      0.887555      0.595307      0.374984      0.217016      0.119615     0.0610293     0.0272722     0.0119432    0.00446897    0.00147324   0.000420537
  10  16 2855.7661    3.2031  0.8180 13.9292 -0.0010  0.0121   0.0441   0.0309    0.0883   0.0000   436.9080       3.86723       15.3263      0.473221       1.05817      -2.56719      -2.42976     -0.209349      0.415985     0.0177572     -0.139772    -0.0137499     -0.206024     0.0213504    0.00806150    0.00192769    0.00125105   0.000289091       2.01243       2.37573       2.51842       2.28411       1.93231       1.61386       1.20282      0.853875      0.573193      0.351040      0.207252      0.111501     0.0581182     0.0262258     0.0115511    0.00436756    0.00152131   0.000418038
  10  17 2994.5189    3.6717  0.9403 14.0552 -0.0007  0.0133   0.0473   0.0332    0.1067   0.0000   438.2933       8.90893       6.23441       2.47738      -3.34007      0.929139      -1.45403      -2.01937    -0.0901594     -0.308341      0.662371     -0.251888    -0.0218678     0.0392760    -0.0132696   -0.00719844   -0.00138316  -1.21688e-05       2.16771       2.55800       2.65549       2.49391       2.11326       1.75748       1.30559      0.903163      0.634351      0.396567      0.233347      0.129344     0.0631301     0.0297420     0.0123376    0.00500486    0.00164858   0.000445952
  10  18 3132.9512    3.9072  1.0489 14.5096 -0.0019  0.0147   0.0497   0.0372    0.0961   0.0000   439.5160       8.69759       15.4804       4.75797      0.939492      -5.19055     -0.114812      -1.87102      0.183844     -0.762273      0.221031     -0.169859     -0.183991   -0.00450923    0.00580536   0.000956983    0.00302794  -0.000872586       2.34647       2.83644       2.83767       2.66566       2.27891       1.94460       1.45165       1.04006      0.716178      0.432524      0.253323      0.141127     0.0689227     0.0330985     0.0130934    0.00543709    0.00181076   0.000504524
  10  19 3271.4180    3.7349  1.3268 14.4666 -0.0016  0.0164   0.0431   0.0454    0.0860   0.0000   434.8298       13.0788       16.4049       11.8255      -1.80070       1.22408      -1.41329      -3.06665      0.732996     -0.301161     -0.178837     -0.144965    -0.0620965    -0.0489290    0.00399581    0.00188819  -0.000237108   0.000140236       2.68945       3.15751       3.30372       3.08550       2.61278       2.12168       1.63564       1.18596      0.772490      0.479499      0.281684      0.154875     0.0791137     0.0378664     0.0158511    0.00600294    0.00199382   0.000565123
  10  20 3410.1694    3.2057  1.9743 13.8187  0.0008  0.0206   0.0307   0.0533    0.0675   0.0000   436.1290       8.17779       11.3549       4.79143      -2.43270     -0.541014       3.35591      -2.71523     -0.318373       1.02585     -0.134320    0.00902301      0.120994     0.0272073   -0.00898460    -0.0140996  -0.000668893   0.000912989       3.26497       4.00921       3.99971       3.79316       3.28219       2.67104       2.01763       1.47944      0.973311      0.604614      0.353435      0.194978     0.0998007     0.0458871     0.0193587    0.00731417    0.00249025   0.000731438
  10  21 3549.1938    2.6433  2.9592 13.4123 -0.0001  0.0260   0.0216   0.0705    0.0492   0.0000   438.0583       17.8842       10.5847       2.71851      -3.38575     -0.422181       3.46817      -5.47867       1.89718      -2.11748      0.152692     0.0617549     0.0889366    -0.0859252     0.0230136   -0.00553576  -0.000575436  -0.000457727       4.22566       4.99527       5.09087       4.89332       4.20978       3.37383       2.55301       1.83266       1.23252      0.776445      0.460690      0.250781      0.128591     0.0587831     0.0250243    0.00933620    0.00312298   0.000891886
  10  22 3688.5231    2.2207  4.1898 12.7405  0.0003  0.0319   0.0154   0.0847    0.0468   0.0000   439.2469       13.6990       17.6552       5.35565     -0.862915      -4.76745      -1.84754     -0.484244       1.82171     -0.473151     -0.681680      0.706455     0.0131350     -0.112765    -0.0157088    0.00593667   -0.00533314   -0.00103127       5.13377       6.28895       6.30582       5.93050       5.12918       4.20870       3.20153       2.26296       1.52616      0.957544      0.564262      0.302110      0.153796     0.0705662     0.0305839     0.0115775    0.00392864    0.00111895
  10  23 3828.0332    1.8526  5.7848 12.3694 -0.0003  0.0400   0.0114   0.1065    0.0417   0.0000   445.5474       16.2815       7.67711       4.60710       13.8323      -8.28599      -6.24861      -1.68768    -0.0941514     -0.153049      0.302083      0.172528     0.0225640     -0.134140    -0.0352735     0.0204813   -0.00682331  -0.000558096       6.20155       7.69423       7.64192       7.22260       6.35766       5.13769       4.07475       2.88426       1.94344       1.20686      0.704783      0.387459      0.199126     0.0915823     0.0395285     0.0150327    0.00496021    0.00144770
  10  24 3967.6898    1.5663  7.6607 12.0061  0.0001  0.0487   0.0089   0.1337    0.0387   0.0000   437.6127       13.0203       8.65110      -12.0944       14.9773       4.83378      -2.42550      -7.18581      0.435644     -0.308236      0.362472     -0.286200    -0.0915234     -0.102294    -0.0225566   -0.00913666   -0.00416982  -0.000310112       7.45908       9.39108       9.35297       9.04516       7.68351       6.36813       4.81270       3.45359       2.33588       1.46798      0.872451      0.473973      0.242457      0.112799     0.0484952     0.0184447    0.00625319    0.00178728
  10  25 4107.7740    1.3037  9.8705 11.7890  0.0002  0.0598   0.0070   0.1711    0.0329   0.0000   432.2989       30.5676       8.31315       15.0444      -7.91355       11.2152       2.80138      -2.74813      -2.28324      -1.90142     0.0471067      0.179176      0.187332    -0.0531913    -0.0975842    -0.0156990    0.00755015    0.00106986       9.17884       11.6407       11.5560       11.1274       9.61004       7.82964       6.03643       4.26451       2.92628       1.82411       1.09960      0.593243      0.302201      0.143088     0.0605093     0.0231899    0.00777369    0.00223430
  10  26 4247.9627    1.0710 12.2302 11.7228 -0.0004  0.0753   0.0060   0.2174    0.0284   0.0000   418.1863       7.27175       16.3632       14.7514       5.45764     -0.595508      -12.4264       16.1753       1.09751      -1.68690      0.858713     -0.882985      0.357755     -0.220084    -0.0141797    -0.0265313   -0.00152904  -0.000146437       11.5926       14.4378       14.6184       13.8103       12.0719       9.96822       7.70099       5.53967       3.72515       2.36852       1.38981      0.760543      0.390836      0.180563     0.0786219     0.0300565     0.0100239    0.00293816
  10  27 4388.2133    0.8927 14.4076 11.7014 -0.0005  0.0957   0.0054   0.2754    0.0252   0.0000   441.8305       15.5295      -1.25790       33.1242      -9.63177      -4.79998       11.0758      0.401350      -9.04546       3.64312       2.73047      -3.48420      -1.08279      0.284141      0.119332     0.0245821    -0.0249950  -0.000319903       14.4848       18.2396       18.5675       17.3556       15.2760       12.7113       9.76580       7.13293       4.78175       3.04168       1.79500      0.989551      0.511020      0.237733      0.103471     0.0395175     0.0132830    0.00389485
  11   7 1627.1067    0.2264  0.1303 11.6289 -0.0012  0.0063   0.0081   0.0132    0.0190   0.0000   436.3415     -0.900394       12.8813      -1.74089      -2.09973      -1.83597      0.493269     -0.123669     -0.359191     -0.279995     -0.102989     0.0495328     0.0120206    0.00345934    0.00206493    0.00501751   0.000168602  -0.000129214      0.859323       1.09392       1.12812       1.11442      0.982200      0.745253      0.634249      0.448909      0.333255      0.222473      0.125276     0.0859069     0.0428464     0.0250363     0.0107943    0.00503876    0.00190270   0.000705230
  11   8 1772.2189    0.3481  0.2210 11.6149 -0.0017  0.0078   0.0094   0.0177    0.0228   0.0000   437.4738      -2.74200       12.8101     -0.845626      -1.86386     -0.730812       1.26033      0.170588     -0.435233    -0.0143419      0.105883     -0.115186    -0.0526860     0.0145001    -0.0230372    0.00170713   -0.00236890   -0.00180850       1.14686       1.25754       1.25486       1.31325       1.12603      0.920998      0.742801      0.615321      0.445376      0.256113      0.148550     0.0952274     0.0577072     0.0293331     0.0145263    0.00521649    0.00214878   0.000749599
  11   9 1915.4082    0.4811  0.3921 11.7051 -0.0007  0.0106   0.0094   0.0222    0.0299   0.0000   436.2557      -1.04719       13.7199      0.356959      -1.02862      0.252890       1.01339      0.318340      0.381984      0.164394      0.360685    -0.0141211    -0.0916313   -0.00682503    0.00475098    0.00319148  -0.000720877   0.000194959       1.57214       1.83569       1.65473       1.71027       1.68587       1.45372       1.02809      0.700091      0.536287      0.395542      0.257565      0.155423     0.0794981     0.0366695     0.0175315    0.00675057    0.00283851    0.00104306
  11  10 2057.9638    0.6721  0.5079 11.7647 -0.0014  0.0103   0.0114   0.0238    0.0400   0.0000   437.8265     0.0506984       8.58637     -0.208353     -0.682419      -1.21249      -1.05238      0.354871      0.296251     -0.335037      0.264358     -0.232673   -0.00148242    0.00738838    -0.0365287  -0.000572984    0.00633638   -0.00183903       1.44594       1.75829       1.87322       1.70931       1.57753       1.30147      0.975304      0.738607      0.532202      0.334285      0.222950      0.128564     0.0712873     0.0358495     0.0180035    0.00735605    0.00299016    0.00110942
  11  11 2199.7906    0.9250  0.6771 11.9710 -0.0008  0.0113   0.0139   0.0294    0.0574   0.0000   439.6916     -0.571525       12.1433     -0.128197      -5.02585      -1.03962       1.54932     -0.167296       1.12129     -0.783171    -0.0745532     0.0676614     0.0478666    -0.0243276    -0.0169529    0.00664063   -0.00258023  -0.000398694       1.63784       1.92923       1.97915       1.88431       1.65425       1.44195       1.12898      0.856788      0.601615      0.385067      0.245130      0.142482     0.0749949     0.0400546     0.0187864    0.00849580    0.00317919    0.00121991
  11  12 2340.0298    1.2637  0.8451 12.2055 -0.0005  0.0126   0.0169   0.0324    0.0834   0.0000   439.2604     -0.551565       13.9359       1.16878     -0.560431      -2.54319     -0.103926     -0.836198     -0.174021      0.365277     -0.533181      0.186488      0.202595     0.0394127    -0.0220912     0.0114847   -0.00320417   0.000619193       1.83790       2.25820       2.28187       2.15572       1.96704       1.59132       1.27709      0.947903      0.676197      0.432069      0.261593      0.159695     0.0862343     0.0443835     0.0218747    0.00884230    0.00361364    0.00132697
  11  13 2478.4991    1.6808  0.9198 12.6706 -0.0004  0.0130   0.0215   0.0336    0.0958   0.0000   436.0711       2.63058       11.2028      -6.62135      -1.47867       2.80995     -0.225168      -1.03082      0.558516      0.113951    -0.0917338      0.217941   -0.00528253    -0.0470638   -0.00970384    0.00954893    0.00732639   -0.00139513       1.84556       2.21008       2.24909       2.20336       1.93189       1.66658       1.27024      0.954649      0.670176      0.450569      0.284282      0.167469     0.0911607     0.0459738     0.0224840    0.00951899    0.00390143    0.00139006
  11  14 2616.9522    2.1228  0.9180 13.4340 -0.0001  0.0133   0.0275   0.0339    0.0778   0.0000   444.0241       7.38635       12.1679       4.98527       2.31734       1.32213     -0.296784      -2.96453       1.43202     -0.294886    0.00557634      0.174865    -0.0440978     0.0206716   -0.00173700   -0.00676269    0.00468140  -3.60327e-05       2.02774       2.38436       2.46752       2.46081       2.13762       1.68856       1.32271      0.997980      0.738062      0.444296      0.274324      0.165326     0.0976187     0.0505150     0.0234845    0.00982245    0.00384625    0.00138907
  11  15 2756.1468    2.6947  0.8845 13.7446 -0.0008  0.0125   0.0344   0.0319    0.0801   0.0000   437.5995       3.46586       11.2377     -0.937250      -1.45702      -2.41043     -0.726123     -0.250772      -1.05347     -0.669539     -0.328525     0.0597390     0.0177313    -0.0482814     0.0161548    0.00344296   -0.00166317   -0.00187241       1.84911       2.20835       2.23499       2.19981       1.93264       1.60914       1.26726      0.932396      0.652681      0.442045      0.274367      0.160313     0.0889043     0.0448798     0.0210758    0.00931014    0.00374777    0.00132184
  11  16 2895.4460    3.4183  0.7962 14.0067 -0.0004  0.0114   0.0444   0.0280    0.0834   0.0000   438.5345       9.78996       11.4854       1.69488      -4.16063      0.294695      -2.25621      -1.44277      0.455977     -0.342463     -0.123608     -0.168574     -0.106562     0.0584868     0.0344783    0.00336131   0.000245638   0.000347821       1.66867       2.01797       2.12717       1.98480       1.77473       1.47886       1.16239      0.838290      0.593791      0.401821      0.243425      0.144923     0.0802065     0.0401391     0.0192382    0.00830289    0.00350352    0.00126157
  11  17 3034.5630    3.8598  0.8872 14.4382 -0.0001  0.0121   0.0493   0.0320    0.0832   0.0000   439.3003       7.60031       10.4326       5.44142      -4.65945      0.440171     -0.217560      0.103089      0.245787     -0.724528     0.0920518    0.00933974   -0.00634921   -0.00874405    -0.0194966    0.00838588    0.00399733  -0.000723177       1.84090       2.18015       2.17417       2.12196       1.90007       1.56889       1.25140      0.929223      0.657338      0.432408      0.262945      0.158078     0.0851165     0.0438187     0.0207668    0.00875050    0.00350433    0.00126016
  11  18 3173.5165    3.8997  0.9918 14.7841 -0.0010  0.0138   0.0491   0.0356    0.0801   0.0000   435.9817       10.2288       10.0610       3.39304       1.52612      0.629883      0.293012      -3.68505      0.971844    -0.0819301      0.406005     -0.267348    -0.0214263    -0.0171204    -0.0226376    0.00967566    0.00371256  -0.000229024       2.01887       2.48830       2.47666       2.48034       2.06536       1.76698       1.40532       1.07105      0.731448      0.475278      0.295173      0.172787     0.0932775     0.0492236     0.0236537     0.0104516    0.00407456    0.00147235
  11  19 3312.4159    3.5242  1.4748 14.1568 -0.0021  0.0169   0.0369   0.0439    0.0811   0.0000   437.5786       15.0560       13.5856       9.80325      -7.07431      0.866049       2.00409      -1.27690      0.942396     -0.478885      0.391320     -0.581794      0.273319    -0.0396734     0.0250050    -0.0113069    0.00560577    0.00118546       2.43118       3.03426       3.00283       2.96045       2.55989       2.19490       1.73006       1.26706      0.889007      0.598567      0.371556      0.214894      0.120093     0.0607774     0.0278900     0.0127970    0.00511262    0.00182611
  11  20 3451.6652    3.0076  2.3454 13.4496  0.0004  0.0211   0.0248   0.0560    0.0598   0.0000   436.3344       16.3461       10.4089       6.33189      -3.02484      -3.19082    -0.0863969      -1.10876       1.95100     -0.885715     -0.374278     -0.134917      0.257137      0.104841   -0.00984202     0.0105910    0.00891803   0.000819567       3.16578       3.84061       3.93756       3.76607       3.29595       2.73249       2.18561       1.60528       1.13250      0.730586      0.458237      0.263581      0.147050     0.0748619     0.0358896     0.0156922    0.00627934    0.00223370
  11  21 3591.2118    2.5467  3.1948 13.0896 -0.0008  0.0256   0.0185   0.0671    0.0470   0.0000   444.5784       19.8848       10.7794       14.7316      0.823273       4.44097      -2.36242      -1.71018       2.29040      -3.11914      0.375113     -0.591521      0.232140    -0.0994638    -0.0940560   -0.00595854   -0.00187566    0.00192096       3.78952       4.65354       4.63493       4.45410       3.91364       3.38840       2.66996       1.99895       1.37271      0.927528      0.568459      0.332192      0.177570     0.0904053     0.0434291     0.0189904    0.00766016    0.00275382
  11  22 3730.9030    2.0849  4.7555 12.6484 -0.0004  0.0330   0.0131   0.0890    0.0394   0.0000   441.1656       12.0193       2.91730       3.17058      -13.2056      -7.30068       3.01763       2.03132      -2.04740      -1.50314     -0.119516     0.0817326      0.205704     -0.195550     0.0297856    0.00726740   -0.00252962    0.00229496       4.70752       5.90999       5.95932       5.79581       5.08783       4.27235       3.36396       2.45652       1.74686       1.14465      0.737636      0.423872      0.232996      0.117960     0.0571747     0.0250237    0.00998537    0.00361099
  11  23 3870.9003    1.7491  6.2676 12.3488 -0.0000  0.0401   0.0102   0.1105    0.0357   0.0000   438.7380       13.0129       21.6417      -2.57594      -11.0413       2.98017      -3.79451     -0.787597     -0.251079   -0.00305099      0.365865     -0.704464    -0.0741413     -0.197481    -0.0551530     0.0245944   -0.00433472   -0.00154509       5.77059       7.23312       7.32532       7.07845       6.24417       5.24504       4.12512       3.04559       2.12778       1.42248      0.888818      0.520177      0.284613      0.144958     0.0699819     0.0305074     0.0123179    0.00441663
  11  24 4010.9814    1.4664  8.1643 12.0108  0.0001  0.0487   0.0079   0.1368    0.0331   0.0000   451.9459       21.7544       21.4799      -12.0619      -5.79011       12.2154       3.68015      -5.66816      0.930727      0.267519     -0.721766       1.33831     -0.250648    -0.0746479    -0.0645685    -0.0656730    0.00242689    0.00295462       6.99353       8.59843       8.86981       8.48387       7.56826       6.36427       5.00005       3.71316       2.61042       1.73535       1.10400      0.648406      0.350378      0.182569     0.0868458     0.0388364     0.0151180    0.00557281
  11  25 4151.4984    1.2212 10.3056 11.8342 -0.0006  0.0610   0.0065   0.1735    0.0296   0.0000   459.4749       25.1118       21.0338       15.8847      -10.2021       6.60165       1.09246       3.12333      -3.55289      -4.23347     -0.358703      0.331282      0.447353    -0.0897902     0.0311170     0.0506276    0.00819731   -0.00161355       8.51896       10.7925       10.9798       10.5390       9.40564       7.97654       6.23157       4.74021       3.29244       2.20775       1.37276      0.806009      0.449330      0.229944      0.109920     0.0484370     0.0192641    0.00697759
  11  26 4291.8945    1.0100 12.4511 11.7642  0.0002  0.0763   0.0057   0.2183    0.0256   0.0000   442.1993       35.1171       18.2420      -1.43422      -12.3175       4.36238       7.37678      -3.36513       1.14695      0.156800      -1.24967      -1.16627    -0.0329634     0.0595638     -0.108388   -0.00553908     0.0188917    0.00728409       10.6458       13.3504       13.6742       13.3707       11.8225       9.92859       7.82992       5.88236       4.12156       2.78197       1.75626       1.04036      0.571508      0.298347      0.141345     0.0635732     0.0246737    0.00902567
  11  27 4432.7169    0.8517 15.3915 11.7065 -0.0001  0.0997   0.0048   0.2822    0.0223   0.0000   438.3724       24.0172       17.4024      -8.34452       8.80712      -2.32546      -5.18587      -22.6219       2.17938       4.95955      -3.90346     -0.305790      0.134414     -0.784054      0.324161      0.119481    -0.0160102  -0.000297767       13.6759       17.3022       17.9029       17.0704       15.3810       12.9144       10.3010       7.77237       5.47799       3.68490       2.32685       1.38359      0.764551      0.399783      0.191730     0.0853981     0.0332489     0.0121715
  11  28 4573.5886    0.6887 17.8208 11.6698 -0.0007  0.1299   0.0040   0.3532    0.0188   0.0000   428.6592       59.3465       6.73084       25.5416      -26.2508      -32.2547       4.20424       10.1744      -16.7043     -0.728358    -0.0168948      -2.26595     -0.757801     -0.477857    -0.0530886     0.0255835    -0.0364412     0.0213414       17.4238       22.2543       22.9416       22.2549       19.9647       16.8007       13.3144       10.0742       7.20712       4.85734       3.10299       1.84969       1.04446      0.542855      0.260366      0.115909     0.0449647     0.0164421
  11  29 4715.2099    0.5797 21.8362 11.5878  0.0006  0.1759   0.0034   0.4493    0.0160   0.0000   447.2147      -29.1036       10.9736       24.5284      -6.26928       3.73991       10.2332      -6.86649     -0.715041      -5.03078       1.55038       6.36969      0.877375     -0.940176     -0.109243   -0.00505799     0.0234945    -0.0268478       23.5295       30.1129       31.0890       30.0233       26.9981       22.6893       18.1927       13.8065       9.85285       6.65771       4.23900       2.54545       1.44253      0.751659      0.365023      0.161131     0.0624632     0.0226639
  12   6 1509.7022    0.1518  0.0612 11.6708 -0.0211  0.0050   0.0094   0.0098    0.0165   0.0000   436.5322      0.978155       11.5143    -0.0108577     -0.801103     -0.618090    -0.0841141      -1.13564      0.559819     -0.292727    -0.0583438     -0.162602    -0.0383022     0.0362598    -0.0152456   -0.00696107    0.00395922  -0.000824766      0.743185      0.814244      0.762054      0.760072      0.803206      0.704111      0.555088      0.392872      0.259677      0.224894      0.154679      0.110352     0.0567954     0.0265300     0.0133265    0.00628971    0.00259688    0.00110909
  12   7 1660.2462    0.2436  0.1596 11.6662 -0.0021  0.0067   0.0077   0.0156    0.0188   0.0000   437.6834     -0.476350       13.5794     -0.919833      -1.39156      0.107864      0.236338     -0.266015     -0.399123      0.166847    -0.0971584    -0.0224966    -0.0853325     0.0172066     0.0281972     0.0108711   -0.00120429   0.000810247      0.998380       1.19931       1.14769       1.16364       1.00700      0.894128      0.753496      0.551528      0.396075      0.281280      0.181904      0.111989     0.0615229     0.0328650     0.0162844    0.00749997    0.00359050    0.00141087
  12   8 1805.8008    0.3638  0.2560 11.7403 -0.0043  0.0081   0.0085   0.0166    0.0223   0.0000   436.1184      -3.30817       13.7569       2.29593     -0.458430    -0.0536429     -0.281711      0.425746      0.471137      0.275580      0.101853    -0.0841134     0.0129033    0.00768780    -0.0474224   -0.00757008    0.00389364    0.00391413       1.15704       1.48096       1.59096       1.51486       1.29325       1.05606      0.852798      0.618542      0.433076      0.301750      0.186775      0.116902     0.0690584     0.0369472     0.0195047    0.00997125    0.00422270    0.00197230
  12   9 1949.9701    0.5423  0.3851 11.7280  0.0000  0.0085   0.0101   0.0204    0.0306   0.0000   437.2565      0.294747       8.37600     -0.241060      0.398199       1.20526     -0.266544      0.766914      0.239175     -0.945590      0.171576     0.0893635    -0.0421020    -0.0708548     0.0315005    0.00940210   -0.00751412   0.000256378       1.15097       1.41409       1.48295       1.43538       1.27267       1.07863      0.864554      0.663256      0.491125      0.328367      0.209029      0.133588     0.0770752     0.0416816     0.0225121     0.0112847    0.00480351    0.00199429
  12  10 2093.6262    0.7198  0.5660 11.8323 -0.0010  0.0102   0.0113   0.0255    0.0412   0.0000   439.8574     -0.247980       8.51689       3.63890     -0.860157      -1.17870      0.121401       1.44151      -1.45105     -0.802417    -0.0679437     0.0240895   -0.00854931    0.00141805    -0.0147671   -0.00684365   0.000618706    0.00457749       1.34549       1.70895       1.70036       1.68630       1.47617       1.27766       1.03325      0.790728      0.573958      0.393399      0.256017      0.153802     0.0910862     0.0507478     0.0260031     0.0121976    0.00573936    0.00236792
  12  11 2235.8511    0.9866  0.7144 12.1236  0.0004  0.0112   0.0136   0.0286    0.0523   0.0000   439.5533     0.0630431       13.4302    -0.0296469      0.646397       4.15151     -0.176589      -1.35775     0.0944617      0.276348      0.129879     0.0152675     0.0659016    -0.0123894   -0.00876743    0.00452756   -0.00213660   7.11238e-05       1.47085       1.71097       1.83011       1.79939       1.62856       1.35722       1.10560      0.879639      0.630906      0.433536      0.283041      0.178690      0.105512     0.0564569     0.0311220     0.0150443    0.00682294    0.00270435
  12  12 2376.3485    1.3551  0.7949 12.5792 -0.0024  0.0116   0.0181   0.0301    0.0686   0.0000   438.0609      -1.13574       10.0636       2.04082      -2.04270     -0.647493      -1.14021      0.993851      0.853496     -0.357015     -0.632938     -0.198722    0.00727387     0.0262575     0.0452414    -0.0271956   -0.00886360    0.00238372       1.53252       1.94509       1.98838       1.96312       1.70802       1.48129       1.16202      0.917129      0.645021      0.450286      0.291888      0.177901      0.106663     0.0581818     0.0304048     0.0152572    0.00654287    0.00287889
  12  13 2515.4617    1.7743  0.8881 13.0714  0.0010  0.0124   0.0229   0.0322    0.0775   0.0000   437.5484      0.946939       13.3431       5.44477      0.464685      0.965315      -1.40535     -0.705778      0.987459     -0.291404     0.0665706     -0.149937    -0.0638078     0.0707668     0.0353217    -0.0157020    0.00285369   0.000350323       1.68881       1.98088       2.08274       2.05942       1.87341       1.55814       1.25293      0.975578      0.722531      0.491995      0.314666      0.197553      0.118067     0.0655666     0.0347520     0.0165934    0.00739313    0.00298407
  12  14 2654.6169    2.2853  0.8953 13.2813 -0.0018  0.0123   0.0281   0.0306    0.0982   0.0000   437.5298      0.898315       7.21406      0.439938       2.99502      0.165001     -0.631127      -1.04726      0.818407     0.0452543   -0.00546111     -0.221015      0.179492    -0.0343167    -0.0822303    -0.0187438   -0.00507723    0.00398291       1.64431       2.00482       2.07297       1.97740       1.78451       1.56339       1.26773      0.981037      0.701571      0.491062      0.319707      0.198794      0.113623     0.0630815     0.0322457     0.0157381    0.00710681    0.00300280
  12  15 2794.5146    2.8849  0.8053 13.9764 -0.0015  0.0111   0.0374   0.0296    0.0754   0.0000   436.8871       3.73410       8.44886      0.958115      -1.93114      -1.43049     -0.903788      -1.70266     -0.295644      0.206038    -0.0701691    0.00695640      0.250346    -0.0667905    -0.0291405    -0.0118848    0.00633044   -0.00525618       1.52775       1.85194       1.90368       1.87701       1.65480       1.41808       1.16739      0.880328      0.652949      0.433946      0.289233      0.176098      0.103499     0.0562279     0.0295831     0.0142728    0.00653484    0.00266258
  12  16 2934.4064    3.5052  0.8351 14.2127 -0.0015  0.0114   0.0440   0.0288    0.0782   0.0000   437.4664       8.02803       13.4511       2.76691      -1.04073      -3.64652     0.0257796      -2.07916      0.419901     -0.937279    -0.0708244     -0.249022     -0.212071     -0.129256    -0.0143398    0.00374053   -0.00208280   -0.00519104       1.55868       1.95472       1.98691       1.93566       1.68774       1.50351       1.18138      0.911739      0.648745      0.449307      0.296758      0.180991      0.105103     0.0571297     0.0293726     0.0141069    0.00651598    0.00269008
  12  17 3073.8846    3.9133  0.8841 14.6213 -0.0000  0.0118   0.0479   0.0308    0.0741   0.0000   443.1336       7.60633       9.88688       3.26076     -0.409221     -0.378194      -2.04803      -2.15146       1.84326      0.112404     -0.190190     -0.452178     0.0686981     0.0283294     0.0351698   -0.00669771   -0.00146104  -0.000500802       1.59034       1.96229       2.04750       1.94713       1.78660       1.51283       1.22545      0.916018      0.662817      0.467094      0.306946      0.188588      0.111598     0.0606379     0.0312678     0.0148355    0.00681828    0.00285941
  12  18 3213.3080    3.8544  1.2082 14.5371 -0.0007  0.0143   0.0425   0.0390    0.0839   0.0000   438.4290       4.89675       11.4861       5.81673      0.453299       1.38515       1.19462     -0.279580     -0.674790     -0.320093    -0.0738633    0.00867829     -0.210832     0.0281074     0.0243063     0.0103238   -0.00331360    0.00110419       1.90343       2.37305       2.33793       2.35914       2.10749       1.84666       1.47112       1.12730      0.838673      0.568049      0.379480      0.228856      0.138729     0.0741767     0.0388498     0.0185576    0.00820265    0.00341845
  12  19 3352.7416    3.3773  1.7322 14.0280 -0.0008  0.0178   0.0312   0.0455    0.0632   0.0000   440.7667       11.9485       15.9883       4.93136      -3.05476     -0.689344     -0.513059      0.764328      0.152675      0.208999      0.498835     -0.371953     0.0696184     -0.213781     0.0573349    -0.0472053    0.00630454    0.00357340       2.34032       2.89116       2.95393       2.87532       2.67635       2.27758       1.80069       1.33310       1.01546      0.686669      0.465273      0.291212      0.170080     0.0937858     0.0483601     0.0228900     0.0102474    0.00415578
  12  20 3492.4539    2.8672  2.4498 13.5104 -0.0008  0.0210   0.0226   0.0557    0.0496   0.0000   438.0895       16.8491       10.0859       6.43890      -4.58698      -4.94662      -3.71749      0.536388      0.574172     -0.941318    -0.0750666     -0.249167     -0.213353     0.0229086   -0.00722346    -0.0355117   -0.00244754   -0.00280843       2.80764       3.43393       3.58120       3.45142       3.13952       2.66920       2.16619       1.67742       1.21603      0.837969      0.546051      0.333133      0.198779      0.109293     0.0573416     0.0270515     0.0125496    0.00509314
  12  21 3632.5233    2.3979  3.6617 12.9638 -0.0000  0.0267   0.0158   0.0701    0.0401   0.0000   442.6066       9.82731       7.81067       6.93166      -1.37176       1.48308      -3.83420      -2.55799     -0.599752      -1.23535      0.207620     -0.226829    -0.0823557     -0.216975    -0.0734278   -0.00526861    0.00699701   -0.00205418       3.53079       4.33986       4.54396       4.36793       3.99815       3.44491       2.69305       2.11944       1.51864       1.05435      0.694693      0.436847      0.250388      0.142153     0.0718719     0.0354652     0.0157637    0.00658635
  12  22 3772.6018    1.9894  5.3540 12.5311 -0.0004  0.0341   0.0114   0.0917    0.0351   0.0000   433.0194       24.5130       18.1249       5.87583      -7.62751       3.05613      -1.36959      -3.09595       1.29937      -2.49159     -0.134680      0.555765      0.352184    -0.0744979     -0.117037    -0.0530393   -0.00147685   -0.00668180       4.48336       5.63788       5.79834       5.67562       5.16064       4.34250       3.52625       2.70038       1.95273       1.35121      0.894691      0.554302      0.323654      0.179183     0.0922616     0.0452278     0.0201915    0.00845566
  12  23 3912.9852    1.6377  7.0089 12.1929 -0.0001  0.0416   0.0087   0.1147    0.0328   0.0000   433.8466       25.2520       18.3899       8.94500      -3.41394      -5.17633      -6.71092      -5.44670       4.11420      -3.67216       1.30745      -1.74862      0.640492     0.0971283   -0.00924385     -0.101924    -0.0155176    0.00782279       5.40202       6.75835       6.88704       6.79493       6.11086       5.27936       4.32409       3.33898       2.43775       1.67815       1.10857      0.680086      0.403675      0.220533      0.115611     0.0563462     0.0251398     0.0105325
  12  24 4053.5360    1.3795  8.7481 11.9859 -0.0001  0.0502   0.0071   0.1419    0.0301   0.0000   432.5970       18.0551       11.8203       15.2723      -5.82236      -1.92086       1.18145      -10.9157      -3.79125    -0.0618330      0.568735      -1.05476      0.143480     -0.144364     0.0817564    -0.0188802    0.00464517    -0.0125054       6.44247       8.17612       8.41290       8.22793       7.50249       6.41140       5.22247       3.94272       2.91357       2.03069       1.32977      0.829921      0.488430      0.272370      0.139556     0.0679950     0.0299915     0.0128079
  12  25 4194.3320    1.1528 11.0065 11.8306 -0.0004  0.0625   0.0060   0.1775    0.0267   0.0000   442.8240       21.2204       13.5305       8.29200      -18.7692       10.6213       2.01051      -2.92539       5.15074       4.48192      -1.91844      -1.41250      0.421363      0.286815     -0.229658    -0.0391991     0.0780807    0.00634481       8.15975       10.2224       10.6302       10.3292       9.37186       8.03036       6.52746       5.04055       3.70570       2.55479       1.67960       1.04539      0.616970      0.344346      0.179038     0.0872005     0.0387910     0.0162367
  12  26 4335.3127    0.9630 13.2502 11.7626  0.0001  0.0796   0.0053   0.2248    0.0238   0.0000   455.6236      -7.28327       34.8409       2.70522       7.27594       11.9803       8.84893      -4.90913       5.10823       7.27963      0.167429     0.0276787      0.890237      0.587428     0.0628005    0.00293110    -0.0381106    -0.0171552       10.1777       12.8433       13.3833       13.0672       11.9838       10.1327       8.30205       6.34962       4.66050       3.26500       2.15436       1.35078      0.800923      0.443911      0.232427      0.112640     0.0503168     0.0210010
  12  27 4476.2982    0.7902 15.7621 11.7250 -0.0004  0.1037   0.0044   0.2842    0.0200   0.0000   435.6284       34.6794       5.02347       22.5564       2.84976      -19.4908       7.43116      0.879971      -13.6905      -1.40092       2.99809       3.76087     -0.520947     -0.878111     -0.288683     0.0667389    -0.0260762    -0.0552325       12.9917       16.5216       17.1854       16.8692       15.2466       13.3120       10.7698       8.30830       6.14536       4.29279       2.85978       1.80196       1.07030      0.590194      0.309131      0.153748     0.0659001     0.0283910
  13   6 1541.1411    0.1696  0.1058 11.6395 -0.0078  0.0061   0.0069   0.0125    0.0165   0.0000   437.6259     -0.807578       11.8823    -0.0138848     -0.577141     -0.594864      0.349801    -0.0540437     -0.467492    -0.0621856     -0.110581   -0.00546006    -0.0642755     0.0350812    -0.0192876   -0.00508313    0.00514153    0.00165920      0.751108      0.903248       1.02477      0.972304      0.830451      0.773394      0.664731      0.422598      0.372665      0.252244      0.163939      0.109717     0.0664245     0.0409026     0.0207141     0.0107278    0.00517690    0.00251838
  13   7 1692.3628    0.2635  0.1798 11.6729 -0.0068  0.0066   0.0076   0.0143    0.0186   0.0000   438.4409     -0.158974       12.5441     -0.125472      -1.71585       2.02386      0.147222     0.0573142     -0.209791     -0.316267    -0.0273569     -0.235531      0.212787     0.0973347    -0.0169206     0.0169910   -0.00468520    0.00395442      0.832459       1.07158       1.10268       1.08810      0.980011      0.852642      0.679461      0.512663      0.380811      0.278189      0.181312      0.123555     0.0763980     0.0438935     0.0239868     0.0123266    0.00594250    0.00269704
  13   8 1838.6667    0.3976  0.3077 11.7004 -0.0008  0.0082   0.0081   0.0183    0.0241   0.0000   436.6373      -1.94794       13.1220     -0.254695      -1.42904     -0.160360     -0.307964       1.50079     -0.619233     -0.156987      0.262029      0.212096     0.0490040     -0.111281    -0.0345552    -0.0182810  -0.000951267    0.00135376       1.00542       1.24318       1.33001       1.29958       1.13394      0.993946      0.865542      0.661324      0.478542      0.362156      0.239432      0.139959     0.0933797     0.0548159     0.0287251     0.0152089    0.00748069    0.00339197
  13   9 1983.8046    0.5527  0.4750 11.7816 -0.0009  0.0094   0.0090   0.0227    0.0320   0.0000   437.3349      0.362927       12.9916     -0.742137      -1.59108       1.73365     -0.925140    -0.0766880      0.521961      -1.12114     -0.342514      0.314069    -0.0633780    -0.0386000    -0.0199127    -0.0130326   -0.00110444    0.00582352       1.10677       1.37850       1.40650       1.42157       1.30704       1.12467      0.959384      0.716221      0.551816      0.400189      0.272854      0.176922      0.109469     0.0648537     0.0362079     0.0183275    0.00910213    0.00413910
  13  10 2128.4926    0.8061  0.5772 11.9175  0.0002  0.0097   0.0119   0.0243    0.0414   0.0000   438.0056      -1.55302       13.5998      0.376109      -2.73105    0.00231920     -0.321712   -0.00605003       1.02234     -0.484783     -0.290584     -0.112042     -0.232271    -0.0344484     0.0343063   -0.00188574    0.00118082   -0.00132193       1.18855       1.48468       1.54243       1.46364       1.44111       1.18653       1.00290      0.770046      0.557438      0.414539      0.276660      0.189057      0.114857     0.0667752     0.0350983     0.0191613    0.00922599    0.00421994
  13  11 2271.1518    1.1001  0.7179 12.1672 -0.0015  0.0103   0.0145   0.0274    0.0549   0.0000   436.4977       3.18702       8.52067      0.444745      0.801647       1.46506      -1.17434     -0.503734     -0.483657     -0.555278      0.405937     -0.203469      0.136962    -0.0489175    0.00546705    -0.0116345   -0.00250751   6.49720e-05       1.33349       1.62705       1.68629       1.62849       1.50459       1.34097       1.05585      0.853447      0.631790      0.463082      0.301706      0.194990      0.121178     0.0705586     0.0391294     0.0206465    0.00958747    0.00450372
  13  12 2411.8371    1.4371  0.9460 12.7195  0.0008  0.0123   0.0171   0.0325    0.0637   0.0000   438.2548       6.71317       9.10649      -1.09118      -4.07934      -1.33728      -1.18721      0.285596      0.199826    -0.0782883     -0.147683     -0.183940     0.0277004     0.0537056     0.0252356   -0.00660527    -0.0319135   -0.00953360       1.51690       1.91266       2.01678       1.96691       1.77690       1.57130       1.25782      0.995209      0.724327      0.518000      0.362017      0.233026      0.145481     0.0830644     0.0460804     0.0240276     0.0117674    0.00557171
  13  13 2551.6980    1.9079  0.9469 13.0662 -0.0004  0.0123   0.0228   0.0321    0.0843   0.0000   440.5477       3.89319       16.4508       2.17912      -2.68224       1.16527       1.04097      -2.12004      0.662829       1.19170     0.0217680    -0.0890448    -0.0149107     -0.288397     0.0287688    -0.0109031    -0.0185574   -0.00431841       1.51490       1.84566       1.90983       1.91381       1.72616       1.57140       1.25164      0.984518      0.734301      0.524389      0.371915      0.234961      0.150437     0.0861688     0.0474208     0.0245977     0.0120592    0.00553938
  13  14 2691.7042    2.4430  0.9298 13.5822 -0.0026  0.0122   0.0295   0.0316    0.0900   0.0000   439.1392       4.51272       13.2163      -1.68626      -2.43990       1.43532      0.634722      -1.22881       1.56199     -0.268717      0.141030     -0.115686     -0.174556    -0.0310061      0.119012     0.0154331    -0.0151295  -2.91841e-05       1.55944       1.91333       1.99927       1.98375       1.80389       1.56085       1.28581      0.989129      0.721911      0.511076      0.368113      0.238739      0.145280     0.0847514     0.0463932     0.0236068     0.0117539    0.00548564
  13  15 2832.2078    3.0795  0.8248 13.9364 -0.0005  0.0110   0.0379   0.0283    0.0886   0.0000   438.4181       5.78092       13.9021      0.539193      -2.11278      0.730976      -2.66447      -1.34756      0.304673     -0.447996    -0.0829359    -0.0414395    -0.0162158    -0.0485725     0.0124496    -0.0612147    -0.0107536   0.000901208       1.34597       1.69854       1.71567       1.70374       1.51958       1.39537       1.11321      0.914512      0.665405      0.480338      0.323659      0.215249      0.129107     0.0747800     0.0411435     0.0214863     0.0105963    0.00494015
  13  16 2972.6464    3.6692  0.8488 14.4983 -0.0010  0.0113   0.0450   0.0285    0.0777   0.0000   438.1419       8.06019       13.3551       2.66674       1.84899     -0.286272      0.720469      -1.19446   -0.00703623      -1.09597     -0.174530     0.0699929    -0.0835284     -0.156422     0.0291136    -0.0445676    0.00649653   -0.00221299       1.41286       1.73936       1.79685       1.82206       1.61884       1.42217       1.16501      0.913289      0.673283      0.489389      0.328404      0.215449      0.136613     0.0764289     0.0420289     0.0228476     0.0111264    0.00518030
  13  17 3112.5265    4.0241  0.9275 14.5337 -0.0007  0.0117   0.0468   0.0306    0.0811   0.0000   438.4946       9.48262       14.6583       3.57963     -0.386298     -0.569922     -0.418546      -1.68266      0.200348     -0.360471     -0.457459     -0.352170     0.0274650    -0.0923517    -0.0429994     0.0465187    0.00423970   0.000188632       1.48398       1.83879       1.82504       1.85481       1.63441       1.47564       1.23213      0.986380      0.720241      0.519463      0.350126      0.233246      0.137432     0.0802757     0.0428239     0.0229884     0.0111305    0.00532675
  13  18 3252.3919    3.6937  1.3002 14.5843  0.0013  0.0147   0.0382   0.0391    0.0706   0.0000   437.5799       12.4137       6.84579       2.72299      0.473630     -0.475915      -3.56353      -1.66631       1.34791     -0.675950     0.0246774     -0.131079    -0.0915036   -0.00925504   0.000563648    -0.0361656     0.0174706   -0.00148228       1.82145       2.31110       2.35442       2.36143       2.13021       1.87618       1.51344       1.19774      0.899312      0.637710      0.429855      0.284367      0.172788      0.101283     0.0554781     0.0294383     0.0144175    0.00658849
  13  19 3392.4128    3.2407  1.8919 14.0662 -0.0012  0.0181   0.0278   0.0468    0.0524   0.0000   441.3258       10.2456       20.6015       3.67231      0.833135       2.18346       1.48437      -5.28995      -1.21009     0.0364386     -0.331453    -0.0973793      0.140679     0.0974591    -0.0811454     0.0207746    -0.0161959    0.00906243       2.24181       2.81212       2.86031       2.84615       2.60094       2.26248       1.84249       1.51852       1.12477      0.792950      0.543728      0.343387      0.215062      0.123949     0.0700397     0.0361582     0.0180580    0.00823329
  13  20 3532.6618    2.7222  2.7649 13.4224 -0.0005  0.0217   0.0195   0.0580    0.0426   0.0000   439.3225       13.9882       16.0890       1.86429      -4.41037     -0.516300      -1.13590      -3.83727     -0.722128     -0.357623       1.21074      0.321151    -0.0150276     -0.172438     0.0145314     0.0763712    -0.0136504     0.0110244       2.65917       3.31830       3.49572       3.40707       3.11515       2.71629       2.26346       1.76273       1.32564      0.948722      0.651611      0.415894      0.257362      0.152843     0.0831726     0.0443313     0.0211621    0.00997778
  13  21 3673.1932    2.2576  3.9160 12.9572 -0.0005  0.0270   0.0140   0.0716    0.0354   0.0000   441.2634       15.4215       12.5243       6.23186       2.93988      -3.07286      -5.78003      -2.62980      -1.46711      -1.59980     -0.763422     -0.160318     -0.581395      0.133131     0.0790358    -0.0479742    -0.0692140    0.00721042       3.30182       4.13229       4.34123       4.28042       3.88727       3.39475       2.80221       2.20888       1.64092       1.18865      0.802899      0.522301      0.323107      0.188772      0.104718     0.0551185     0.0268684     0.0125231
  13  22 3813.7597    1.8616  5.6548 12.5397 -0.0003  0.0345   0.0102   0.0937    0.0310   0.0000   438.9971       15.4728       5.78975       13.7724      -2.60585       2.76040       6.43978     -0.303884      -3.90390      -2.61583      0.631242     -0.720284      0.655185     -0.287201     -0.203812     0.0558094     0.0144642    0.00901687       4.17347       5.23199       5.42561       5.36846       4.94184       4.30753       3.59212       2.80907       2.13826       1.52298       1.03920      0.676847      0.414446      0.246828      0.134384     0.0714950     0.0343683     0.0159898
  13  23 3954.4397    1.5450  7.4237 12.2948 -0.0005  0.0427   0.0080   0.1188    0.0280   0.0000   443.0718       16.6293       24.4765      -1.93215       2.00545       1.84390      -8.73939      -6.43309       7.56728     -0.876668      0.351575      0.427531   -0.00221615    -0.0370365      0.271781     0.0556622    -0.0713817    0.00932525       5.11906       6.47499       6.73054       6.66531       6.07982       5.35340       4.45659       3.48262       2.61833       1.88184       1.29872      0.833138      0.523195      0.303104      0.169229     0.0882219     0.0427763     0.0199869
  13  24 4095.4241    1.3017  9.7884 11.9797 -0.0007  0.0532   0.0064   0.1508    0.0267   0.0000   444.4707       3.35780       28.5322       2.71412       5.56171       4.83176      -9.20643      -7.81349     -0.317731       1.09510      -1.13356      0.957910       1.60381     -0.873913     -0.434529     -0.235252     0.0679318     0.0587079       6.32370       8.14718       8.39851       8.28274       7.60987       6.74464       5.53972       4.36993       3.30147       2.35127       1.62584       1.05735      0.652233      0.383928      0.209557      0.110908     0.0532319     0.0246559
  13  25 4236.5505    1.1053 11.8345 11.8060 -0.0003  0.0648   0.0055   0.1869    0.0253   0.0000   449.6340       15.7717       9.29667       27.1076      -5.43613     -0.747679      -1.91706       3.65566       3.21052       1.54451      -2.86155      0.642131      0.710242      0.264784      0.255836    -0.0424472    -0.0852340     0.0113719       7.56956       9.82521       10.1391       10.0663       9.22279       8.04549       6.78783       5.33284       4.09954       2.90045       1.98963       1.29302      0.802125      0.469755      0.260688      0.138534     0.0663422     0.0311694
  13  26 4377.8952    0.9188 14.4997 11.7932 -0.0003  0.0849   0.0047   0.2405    0.0212   0.0000   432.8796      -6.56583       36.2521       27.4465      -26.0725       3.18933      -5.77388     -0.865802       1.63928      -4.25139      0.240855       1.30954     -0.938032     -0.650641      0.353752    -0.0197593     0.0364843    -0.0118798       9.94579       12.7562       13.2629       13.1633       12.0777       10.6403       8.84070       7.05533       5.30527       3.84486       2.63115       1.72158       1.06454      0.633878      0.348803      0.185454     0.0886400     0.0413614
  13  27 4519.4698    0.7394 16.7578 11.7335  0.0000  0.1095   0.0039   0.2984    0.0180   0.0000   436.1460       14.4662       15.7002      0.136033       9.67850      -2.55725      -32.4166       16.7628       15.6316      0.448604      -4.35958      -1.08816       1.57501       1.20415      0.176471     -0.203851    -0.0639352     0.0209189       12.4808       16.2202       16.9252       16.7386       15.4731       13.5835       11.3593       8.99347       6.87099       4.94715       3.42419       2.24837       1.41228      0.833723      0.462344      0.246621      0.117696     0.0540969
  14   6 1571.5641    0.1894  0.0958 11.6279 -0.0031  0.0046   0.0071   0.0109    0.0159   0.0000   436.9623     -0.203976       14.4893     -0.824329      -1.57538     0.0416231      0.352661   -0.00382395     -0.279101     -0.289306     0.0968257     0.0953348    -0.0745671     0.0327361   -0.00502485    -0.0292957   0.000385064   -0.00180796      0.494183      0.639969      0.634264      0.656113      0.593686      0.565009      0.437190      0.381092      0.277007      0.220412      0.148204     0.0995519     0.0651039     0.0391800     0.0249299     0.0141448    0.00660457    0.00358455
  14   7 1723.5206    0.2975  0.2116 11.6783 -0.0045  0.0066   0.0074   0.0155    0.0187   0.0000   437.7465     -0.255438       13.0522      0.711496      -1.82565     -0.351555       1.03432     -0.364240     -0.105417      0.126535     -0.193975     -0.278232     0.0863148     0.0622211    0.00909629   -0.00876426    -0.0145243    0.00400177      0.763927      0.907366      0.992634      0.982499      0.905926      0.773516      0.677460      0.558973      0.447804      0.305282      0.205517      0.156267     0.0920258     0.0542069     0.0321481     0.0180769    0.00964733    0.00513556
  14   8 1870.8351    0.4551  0.3376 11.6838 -0.0015  0.0077   0.0087   0.0187    0.0251   0.0000   438.0696      0.492179       13.2107     -0.913589      -1.93214     -0.147129       1.15187     -0.586958    0.00577262     -0.408296     0.0129148   -0.00415740    0.00162071     0.0595831   0.000606980     0.0287566   -0.00490293   -0.00166214      0.867912       1.07002       1.18528       1.12923       1.06746      0.939067      0.774459      0.594597      0.456556      0.329528      0.235659      0.163924      0.102698     0.0652070     0.0375906     0.0200388     0.0112855    0.00538967
  14   9 2017.0202    0.6156  0.5268 11.7748 -0.0018  0.0093   0.0094   0.0246    0.0349   0.0000   436.2309      -2.78299       13.8781       2.11731      -1.29665     -0.464740    -0.0471314      0.555935     -0.538599     -0.485620    -0.0569844      0.154584     0.0679737     0.0389702    -0.0265418    -0.0448545     0.0117572    0.00894647      0.992259       1.25212       1.32914       1.30710       1.24193       1.06985      0.890555      0.714756      0.533408      0.402671      0.282131      0.190359      0.120832     0.0768134     0.0444352     0.0246362     0.0129822    0.00642901
  14  10 2162.5653    0.8578  0.6063 11.9855 -0.0017  0.0095   0.0118   0.0241    0.0420   0.0000   437.5664      0.193770       12.8734     -0.275071    -0.0903466     0.0192869       1.28809     -0.564844      0.222008      0.134745     -0.491215     -0.217638     0.0292879     0.0194026     0.0512281     0.0122371    -0.0209198   0.000589846       1.06835       1.31443       1.38881       1.38174       1.29970       1.13560      0.955723      0.751213      0.570594      0.416966      0.302335      0.207269      0.132704     0.0797045     0.0489041     0.0266730     0.0133759    0.00676326
  14  11 2305.6942    1.1771  0.7919 12.2618 -0.0003  0.0107   0.0143   0.0281    0.0558   0.0000   435.0941       1.01731       14.3620      -1.33670   -0.00721695      0.972343      -2.22581      -1.64686    -0.0227630      0.256293     -0.409193     -0.266786      0.285532    -0.0736393     -0.129984   7.05094e-05     0.0121920    0.00631438       1.23401       1.54575       1.59287       1.61736       1.47310       1.29174       1.10057      0.881707      0.693114      0.499204      0.350623      0.232262      0.150829     0.0915005     0.0529372     0.0300194     0.0156064    0.00793808
  14  12 2446.7330    1.5755  0.9098 12.8007 -0.0012  0.0116   0.0181   0.0300    0.0635   0.0000   437.3864       1.33878       12.8275       2.77156      -3.69344      -2.52289     0.0286385     -0.849915    0.00352985     -0.495475      0.668721     -0.258760      0.248025     -0.111798     0.0197419    -0.0365976     0.0190033  -0.000694975       1.30204       1.62845       1.68024       1.73436       1.54456       1.40056       1.16998      0.945400      0.738516      0.546069      0.380806      0.249391      0.164834     0.0986757     0.0592344     0.0329467     0.0173923    0.00868753
  14  13 2587.3214    2.0093  0.9091 13.3740 -0.0018  0.0114   0.0233   0.0303    0.0646   0.0000   438.9241      0.109199       13.9505       2.41884      -1.98974      -1.39998    -0.0731819      -1.30705      0.428038     -0.994541      0.157752     -0.100611    0.00110968     -0.103442     0.0886420    -0.0238744    -0.0128060    0.00592294       1.34872       1.69687       1.75307       1.77625       1.63465       1.42639       1.19646      0.961466      0.732916      0.532782      0.377195      0.254255      0.164551     0.0982903     0.0585373     0.0326501     0.0165823    0.00852944
  14  14 2728.2175    2.6234  0.8802 13.6169 -0.0007  0.0113   0.0300   0.0279    0.0835   0.0000   439.1196       5.88573       12.7636       1.23330      0.129762      0.800103      -1.62964     -0.301928    -0.0239679     -0.419668     -0.170020     -0.364207     -0.210194    0.00733476     0.0128678    -0.0512395    -0.0114706    0.00684646       1.32794       1.63301       1.66747       1.70723       1.57506       1.41322       1.16396      0.955668      0.688044      0.520721      0.368673      0.258726      0.168835      0.101139     0.0582652     0.0315350     0.0170571    0.00849828
  14  15 2869.2582    3.3233  0.8812 13.7913 -0.0002  0.0108   0.0384   0.0284    0.1085   0.0000   437.1298       6.25272       11.2237       3.83022      0.325585      0.702828       1.30668     -0.375138       1.18385      -1.34861    -0.0166047      0.275251     0.0468571    -0.0281179    -0.0134392     0.0210914  -0.000172559    0.00157353       1.23324       1.54293       1.58979       1.58926       1.46872       1.32622       1.10774      0.889983      0.693527      0.512813      0.352070      0.247758      0.150138     0.0955783     0.0562101     0.0302781     0.0161887    0.00798195
  14  16 3010.2111    3.8672  0.8467 14.5014 -0.0028  0.0110   0.0455   0.0271    0.0853   0.0000   437.4166       9.30472       11.2073       4.53487      -2.90291       1.14593      -2.21275      -2.18616      0.417708      -1.69666    -0.0998168     -0.306142     0.0957492    -0.0564423     0.0801527     0.0371867     0.0208159    0.00827802       1.25193       1.57986       1.66174       1.65156       1.50448       1.32716       1.13071      0.923581      0.701649      0.512380      0.359732      0.243672      0.154345     0.0923911     0.0566725     0.0301955     0.0162086    0.00802688
  14  17 3150.6073    3.8784  1.0226 14.8285 -0.0011  0.0123   0.0438   0.0332    0.0754   0.0000   438.5901       9.22436       12.6088       4.57669     -0.835355       1.80067      -1.19302      0.631218     -0.631227      -1.15755     -0.180233     -0.534872      0.146154     0.0387984    -0.0955821    -0.0177997    -0.0145596    -0.0174382       1.41891       1.79360       1.91119       1.90779       1.71917       1.53727       1.26599       1.01485      0.773412      0.566964      0.390869      0.270440      0.172462      0.106197     0.0601653     0.0340681     0.0181139    0.00915339
  14  18 3290.9155    3.6364  1.3950 14.5332 -0.0023  0.0146   0.0354   0.0396    0.0656   0.0000   438.3168       12.1465       12.7372      0.991017      -4.20607      -1.38985      -1.47878     -0.145008      -2.38021      -1.02759      0.238854     -0.345713      0.119597     -0.256447     0.0513186    -0.0854181    -0.0317616    0.00394747       1.69011       2.13564       2.25846       2.22334       2.03736       1.81344       1.53181       1.21265      0.946984      0.697661      0.479070      0.325003      0.208750      0.127173     0.0742333     0.0412834     0.0216803     0.0107821
  14  19 3431.4997    3.1010  2.0615 13.9405 -0.0005  0.0183   0.0248   0.0477    0.0480   0.0000   438.8306       12.9690       11.7513       3.80864      -1.98634      -4.23644     -0.370200      -4.41738      -1.01355    -0.0782936     0.0788735     -0.557554      0.177109     0.0849105      0.140498    0.00626859     0.0466451   -0.00515202       2.03290       2.61733       2.66585       2.76679       2.48400       2.24098       1.86237       1.53346       1.16196      0.866767      0.602535      0.410748      0.261902      0.160558     0.0946067     0.0527779     0.0272700     0.0137827
  14  20 3572.2426    2.5749  3.0957 13.3224 -0.0004  0.0229   0.0172   0.0600    0.0393   0.0000   440.5297       12.9681       12.8146       7.78636       3.58124      -2.14278      -4.97556      -4.40162    -0.0786216     -0.903396      -1.37802     -0.739386      0.183874     -0.173941     -0.126181    -0.0243716     0.0371337     0.0160038       2.56516       3.22266       3.41761       3.37474       3.12743       2.79555       2.35172       1.87791       1.47881       1.06517      0.758155      0.509999      0.330956      0.203020      0.116323     0.0658226     0.0346348     0.0173739
  14  21 3713.1082    2.1588  4.4184 12.7766  0.0000  0.0280   0.0123   0.0750    0.0340   0.0000   441.3370       15.2573       3.18442       11.3495      -1.53428      -1.88725      -5.82950       3.60012       1.40613       1.07207     -0.786284      0.399356      0.488659     0.0687121   0.000322528    0.00238683     0.0122553     0.0142729       3.16001       3.96821       4.16171       4.13456       3.82474       3.44865       2.90375       2.33460       1.82433       1.32419      0.938431      0.639069      0.407202      0.250081      0.145510     0.0811325     0.0420347     0.0212047
  14  22 3854.2625    1.7700  6.2116 12.3650  0.0001  0.0356   0.0089   0.0958    0.0299   0.0000   443.3818       7.31894       9.51867       21.1032       2.33978       4.82582      -1.46796      -1.50842       4.35817      -2.49605      0.754353     -0.655310      0.304707      0.289237    -0.0554224    -0.0230788     -0.117566    -0.0245155       3.96572       5.11683       5.28874       5.26534       4.91149       4.37763       3.67537       2.98046       2.28432       1.69877       1.18905      0.808500      0.514541      0.317343      0.186701      0.103779     0.0529574     0.0266008
  14  23 3995.3288    1.4841  7.9780 12.1822 -0.0002  0.0438   0.0073   0.1209    0.0269   0.0000   436.2991       16.6594       10.5474       11.4074      -1.49261      -6.36266      0.437493       2.51727      -1.09217      -1.17740      -2.47638      -1.29084      0.942619     -0.444609    -0.0772233    0.00312314    -0.0599611     0.0657834       4.90751       6.38338       6.53966       6.58216       6.07143       5.43548       4.55493       3.72835       2.84470       2.12801       1.48455      0.993908      0.637935      0.396034      0.227482      0.127024     0.0668564     0.0328198
  14  24 4136.7081    1.2341 10.2280 12.0075 -0.0001  0.0545   0.0060   0.1569    0.0245   0.0000   429.2170       30.0480      -8.18012       7.45346       14.1155      -13.4763       4.18262      -6.47308       4.16504      -2.34492      0.621240     0.0574323     -0.380944      0.399397     -0.107080     0.0180703    -0.0201459    -0.0125073       6.06900       7.65511       8.05103       8.02847       7.49978       6.67894       5.58247       4.62644       3.54710       2.64109       1.85583       1.24759      0.801297      0.497052      0.290503      0.163042     0.0848278     0.0425518
  14  26 4419.9597    0.8565 14.9313 11.7921 -0.0001  0.0879   0.0043   0.2473    0.0191   0.0000   436.3344       27.3868       37.6122       9.76133      -7.97596      -2.11671       1.22521      -12.3613      -2.55068      -2.26265       3.53370      -4.83129      -2.36354     0.0418253     0.0825736     -0.603342     -0.322312    -0.0816395       9.54109       12.2665       12.9816       12.7824       12.1565       10.7036       9.04105       7.41775       5.73908       4.24903       3.01223       2.06473       1.32822      0.830670      0.479209      0.272766      0.139444     0.0709779
  14  27 4561.8052    0.7032 17.6995 11.7214 -0.0001  0.1134   0.0035   0.3073    0.0161   0.0000   456.7726       36.2357       6.07139       7.30855       8.55712      -18.0340       7.36828      -1.39715       2.02936       1.87709      0.356766       3.30901       2.96449     -0.285881     0.0381709     -0.220984      0.155603     0.0385858       12.0938       15.7934       16.6305       16.7239       15.5880       13.7983       11.6903       9.50997       7.36547       5.47491       3.89807       2.65993       1.74421       1.07514      0.631813      0.355325      0.183038     0.0923743
  15   7 1753.7826    0.3357  0.2270 11.6765 -0.0008  0.0066   0.0075   0.0142    0.0190   0.0000   438.0181      -1.24145       14.0153       1.89789    -0.0209001     -0.854001    -0.0182884     -0.552333     -0.469559     -0.279917      0.298051    -0.0527437    -0.0686651   -0.00966644    0.00453765     0.0282792     0.0207113    0.00213076      0.657606      0.874573      0.880842      0.893983      0.846832      0.742756      0.652603      0.541433      0.419863      0.322693      0.231531      0.160123      0.104018     0.0663583     0.0408496     0.0242609     0.0132651    0.00675125
  15   8 1902.3313    0.4808  0.3907 11.6303 -0.0025  0.0082   0.0083   0.0191    0.0266   0.0000   437.1218     -0.232700       14.1571      -1.18124      -1.51296      -1.06297      0.559258     -0.368802     -0.352526      0.910105      0.349862     -0.424812   -0.00909492   -0.00526496    -0.0945650     0.0167520   -0.00547190    -0.0200268      0.871456       1.11687       1.19385       1.15363       1.09496      0.964701      0.821928      0.675235      0.536479      0.397933      0.284741      0.199445      0.124584     0.0838488     0.0496664     0.0281916     0.0164472    0.00854797
  15   9 2049.6255    0.6693  0.5158 11.7657 -0.0015  0.0090   0.0097   0.0215    0.0354   0.0000   437.8072      -1.56199       13.7564       1.23168      -1.93630       1.07707      0.282924      0.176114      0.660426     -0.229845      0.527600     -0.371952    -0.0889822    -0.0615332    -0.0704885  -0.000264128   -0.00511239    0.00303748      0.923202       1.16808       1.19719       1.21338       1.11804       1.04751      0.859753      0.732502      0.577584      0.419756      0.312254      0.215817      0.148177     0.0914208     0.0563422     0.0318205     0.0179183    0.00961656
  15  10 2195.8006    0.9097  0.7072 12.1082  0.0000  0.0101   0.0112   0.0249    0.0434   0.0000   437.8519     -0.198068       11.3799     -0.700697      -2.67029       1.48101     -0.957067     -0.102284      0.858096      0.113177      0.353232     -0.235346    -0.0512499    -0.0784956    -0.0141259    -0.0101548    -0.0202758    -0.0215109       1.10034       1.36118       1.41444       1.42166       1.30775       1.21339       1.03900      0.854117      0.671430      0.495205      0.364781      0.253331      0.173747      0.108480     0.0648340     0.0376777     0.0206111     0.0110990
  15  11 2339.4954    1.2573  0.8117 12.4031 -0.0008  0.0103   0.0146   0.0276    0.0552   0.0000   437.5134       1.78979       14.0850     -0.273447     -0.266115       4.78239       2.06394      -2.93697      0.158096     -0.284223      0.132022     0.0221994      0.274167    -0.0654524     0.0157504     0.0417553    -0.0194898    -0.0164091       1.15665       1.43115       1.49446       1.55139       1.42806       1.27398       1.07819      0.878698      0.678645      0.503575      0.371514      0.255856      0.172656      0.108679     0.0673708     0.0391874     0.0214362     0.0117100
  15  12 2481.0415    1.6881  0.9179 12.8525  0.0003  0.0114   0.0183   0.0284    0.0635   0.0000   436.2450       3.57967       12.5754       6.07736      -2.60251     -0.536797      0.661769      0.853258       1.10459     -0.256228     -0.362258     -0.355291    0.00510157     0.0242214    0.00268991     -0.130736     0.0134155     0.0146550       1.22443       1.55469       1.60205       1.66564       1.52946       1.37373       1.16484      0.957224      0.747034      0.571700      0.418966      0.277705      0.183564      0.119861     0.0745743     0.0424744     0.0244206     0.0131770
  15  13 2622.4174    2.1447  0.9054 13.3613 -0.0014  0.0109   0.0235   0.0284    0.0641   0.0000   438.1168       3.43755       8.98512    -0.0414382      -2.29786      -1.21356       1.45390      -1.04781      0.248951     -0.104052      0.190334     -0.162323    -0.0667368     -0.222513    0.00471286     0.0334631    -0.0416450    -0.0155615       1.19410       1.51953       1.57375       1.58037       1.50212       1.34014       1.12035      0.926508      0.730610      0.547828      0.399972      0.271902      0.183457      0.113847     0.0714073     0.0420234     0.0230505     0.0121257
  15  14 2764.1813    2.7623  0.8532 13.8247 -0.0025  0.0105   0.0314   0.0266    0.0697   0.0000   436.3894       5.08491       13.8766      0.972969     -0.382309      0.493336      -1.27597      -2.61083     -0.548381     -0.264498      0.408220     -0.355180     -0.663454     0.0278142     0.0343665     0.0648487    0.00921755     0.0171719       1.13733       1.44046       1.54021       1.56533       1.41495       1.28694       1.08370      0.886682      0.691389      0.518548      0.376506      0.257533      0.172617      0.111074     0.0663291     0.0390342     0.0219004     0.0115691
  15  15 2905.8136    3.4339  0.8030 14.3172 -0.0009  0.0101   0.0398   0.0260    0.0718   0.0000   438.5075       8.12087       12.0886       3.14670      0.136806       1.21821      0.237448      -1.21225      0.337355     -0.112820      -1.27736     -0.490156    -0.0346326    -0.0848184    -0.0312003    -0.0608603    -0.0106042   -0.00726228       1.13267       1.39527       1.48408       1.47678       1.41860       1.24211       1.04693      0.865799      0.667474      0.502157      0.366296      0.250694      0.170439      0.108286     0.0652833     0.0387517     0.0212508     0.0111528
  15  16 3047.1337    3.9113  0.9427 14.4519  0.0015  0.0111   0.0432   0.0293    0.0904   0.0000   440.0790       8.10791       12.0821       5.14243     -0.284268     -0.154217     -0.931762     -0.213299       1.64092    -0.0931501     -0.743371     -0.282438      0.108502     -0.241858    -0.0173421    -0.0363351    -0.0215800    0.00733688       1.21818       1.52696       1.57901       1.59966       1.47710       1.35841       1.15341      0.938679      0.737645      0.552942      0.407781      0.280958      0.185715      0.120434     0.0729838     0.0420614     0.0232932     0.0125104
  15  17 3188.1126    3.8939  1.1712 14.5806 -0.0007  0.0130   0.0407   0.0353    0.0962   0.0000   439.1366       8.98857       11.2342       1.03230      -2.29212      0.803466       1.94698      -2.46796     0.0488012     0.0988656     -0.258915     -0.545769      0.344448      0.260183    -0.0640359  -0.000588913     0.0517310    0.00939774       1.39386       1.78697       1.81489       1.84690       1.68840       1.54864       1.34921       1.12157      0.883215      0.645690      0.478616      0.333121      0.225645      0.139872     0.0853098     0.0487508     0.0267353     0.0142852
  15  18 3328.9006    3.5060  1.6190 14.2764  0.0018  0.0155   0.0316   0.0419    0.0681   0.0000   436.3817       9.74653       13.1078       5.91988     -0.591781      -1.11541      -1.88227      -1.64198       2.31104      -1.45818     0.0754196     -0.440617      0.498636    -0.0431297     -0.100130   -0.00189940   -0.00980497    -0.0191714       1.70284       2.13762       2.25961       2.26610       2.12123       1.87788       1.62236       1.31388       1.04450      0.767050      0.558400      0.390922      0.260181      0.166807     0.0996864     0.0580065     0.0321201     0.0175547
  15  19 3470.0269    2.9418  2.4151 13.7548 -0.0013  0.0197   0.0217   0.0503    0.0483   0.0000   436.5987       9.56434       9.13663      0.948804       1.76044       1.80157       2.23901      -2.65439      0.226304      0.254643      0.248045      -1.06190     0.0354625     0.0933950      0.117383     -0.117359    -0.0256734    0.00595978       2.10009       2.63420       2.77593       2.81807       2.60985       2.36667       2.02771       1.64806       1.29199      0.978411      0.708026      0.497270      0.332077      0.213356      0.128543     0.0763226     0.0416982     0.0222224
  15  20 3611.2793    2.4453  3.5604 13.1484 -0.0010  0.0241   0.0150   0.0643    0.0374   0.0000   439.6751       7.80761       17.4112       9.25266       3.43202      0.712873     -0.417051      -4.98031      -3.03127     0.0747553       1.08997     -0.104364      0.580153      0.271360     0.0809771  -2.91761e-05    -0.0324932    -0.0393901       2.52765       3.22732       3.37565       3.38708       3.17350       2.86884       2.46855       2.02502       1.61612       1.21854      0.887815      0.610625      0.398395      0.258258      0.158042     0.0927665     0.0511552     0.0271675
  15  21 3752.6243    2.0444  5.0592 12.6129  0.0001  0.0297   0.0108   0.0802    0.0330   0.0000   441.2505       7.06561       11.1756       1.65351    -0.0950300       1.77111      -1.12406      -1.79692       2.50828      0.712193      -1.97478     -0.342586    -0.0581486   -0.00645154   -0.00904116     -0.107509     0.0310408   -0.00356969       3.14097       4.01471       4.22601       4.24195       3.97102       3.56850       3.05951       2.53019       2.01042       1.50529       1.08895      0.755331      0.501973      0.321858      0.193691      0.113229     0.0630916     0.0334453
  15  22 3894.1817    1.6926  6.9662 12.2647  0.0000  0.0372   0.0080   0.1014    0.0280   0.0000   442.6368       10.7392       19.8981       12.0685      -11.4847      -1.89066      -6.46954       5.16383      -3.55214     -0.922377      -1.05250      0.328642      0.259600     -0.552185     -0.185801      0.156853     0.0741580    -0.0122472       3.92269       4.91979       5.19835       5.27820       4.97114       4.43952       3.82394       3.11773       2.51391       1.89015       1.35575      0.950959      0.628490      0.406917      0.247364      0.144599     0.0814506     0.0433874
  15  23 4035.8098    1.4026  8.7435 12.1342  0.0001  0.0459   0.0066   0.1275    0.0247   0.0000   441.5608       2.98397      -1.93116       9.87715       2.29901      -2.11146      -1.00691      -2.94875       3.82100       1.73700      -1.90872    -0.0309619     -0.483189      -1.09849     -0.133431     -0.403593      0.142897     0.0838897       4.85177       6.13642       6.58753       6.59341       6.23451       5.57853       4.72540       3.90162       3.06230       2.31118       1.68577       1.17224      0.776629      0.502672      0.307673      0.179740     0.0999235     0.0530934
  15  24 4177.5146    1.1698 11.0837 11.9670 -0.0002  0.0575   0.0055   0.1637    0.0224   0.0000   434.7562       14.7832       11.2049       2.09305      -6.29349       1.73089     -0.633801      0.852336       2.68580      -5.81257      -1.40190      -1.77123       1.14728      0.359371     -0.783771      0.292282     -0.263602     0.0550331       5.93936       7.59280       8.00702       8.12881       7.67577       6.86822       5.91499       4.85173       3.82567       2.89393       2.12949       1.47687      0.994060      0.639139      0.391058      0.230850      0.125980     0.0675569
  15  25 4319.4427    0.9868 13.6428 11.8379  0.0001  0.0736   0.0046   0.2081    0.0207   0.0000   458.2126       18.1424      -11.9840       20.6228       4.09007      -9.93928       7.18999       4.52663      -3.51855      -2.33092       2.01468      -3.52342      0.947736     -0.772190     -0.108539    -0.0964076     0.0892936    -0.0278126       7.45367       9.67945       10.2188       10.3166       9.73576       8.72700       7.58604       6.19524       4.90330       3.73682       2.72858       1.90447       1.28204      0.821321      0.505065      0.296007      0.161746     0.0854110
  15  26 4461.6004    0.7985 16.1278 11.7894  0.0002  0.0952   0.0038   0.2609    0.0172   0.0000   431.9183       31.0724       27.2557      -16.8260       13.8206       4.90015      -5.22476       11.4510      -1.72433      -7.78725       1.52922       2.58794     -0.630865      0.966182     -0.166451      0.372214      0.137545      0.138056       9.65307       12.5576       13.3157       13.3867       12.6177       11.3950       9.77230       8.07231       6.39322       4.83099       3.56707       2.47588       1.67674       1.08469      0.657197      0.391486      0.210835      0.113257
  15  27 4603.5035    0.6494 18.1349 11.7209 -0.0012  0.1190   0.0032   0.3175    0.0148   0.0000   452.6757       10.1391      -4.05126       22.9399      -6.24181      -20.9282       9.75711       12.3446       5.55742       4.77817      -12.2978      -5.36405      0.957509      0.189618      0.316290      0.299746      0.350824    0.00527037       11.8353       15.3986       16.5030       16.5981       15.7090       14.0026       12.1406       10.0227       7.87815       6.09482       4.42073       3.11811       2.10374       1.36083      0.839491      0.500937      0.268065      0.143789
  16   5 1467.2807    0.1390  0.0631 11.6746 -0.0099  0.0052   0.0067   0.0089    0.0141   0.0000   437.8841     -0.463334       16.1085    -0.0974264      -2.04117      0.331620      0.574975     -0.325923      0.265290     -0.233484     0.0595332      0.146555    -0.0370462     0.0249882     0.0131353   -0.00390785    -0.0123724   -0.00360546      0.466163      0.532338      0.554044      0.588701      0.640634      0.546123      0.436841      0.341904      0.282254      0.273910      0.180816      0.122830     0.0737532     0.0526512     0.0364331     0.0268320     0.0154635     0.0102192
  16   6 1629.5076    0.2347  0.1422 11.6628 -0.0068  0.0057   0.0068   0.0116    0.0159   0.0000   438.6602      0.593240       14.5897     -0.414321      -1.27584      0.464935     -0.662854     -0.396033     -0.398346      0.105605     0.0491483     -0.129831     0.0264345     -0.130596    0.00452903     0.0243430     0.0154152    0.00911314      0.600923      0.804882      0.838267      0.853187      0.794142      0.741972      0.623405      0.494971      0.370305      0.268341      0.216434      0.149780      0.106785     0.0709789     0.0445801     0.0257385     0.0164072    0.00796052
  16   7 1783.2469    0.3627  0.2722 11.6418 -0.0001  0.0067   0.0070   0.0151    0.0200   0.0000   437.5610      0.455500       15.0241      0.653767      -1.76827      0.610290     -0.388829     0.0714172     -0.305319     -0.249492     0.0905152     -0.209626    -0.0722480    0.00148320     0.0274112     0.0222316    0.00691405   -0.00279129      0.660437      0.821021      0.884699      0.929840      0.832901      0.749942      0.678076      0.556961      0.445275      0.337242      0.250199      0.178238      0.123807     0.0822837     0.0513940     0.0301216     0.0179126     0.0100101
  16   8 1933.1473    0.5111  0.4308 11.7260 -0.0025  0.0081   0.0081   0.0197    0.0264   0.0000   436.4926      -2.08809       13.0714      0.684450      -3.91714      -1.35625       1.37638     -0.112915      0.609025     -0.647567      -1.22047      0.355530     0.0682420     -0.105067    -0.0762888    -0.0769017    0.00451965   -0.00894962      0.827105       1.05077       1.13391       1.10190       1.06358      0.960221      0.808291      0.695127      0.544483      0.410570      0.310774      0.213664      0.154059     0.0982853     0.0616410     0.0373508     0.0213672     0.0118639
  16   9 2081.6155    0.7104  0.5601 11.7908 -0.0015  0.0092   0.0098   0.0218    0.0381   0.0000   437.5909     -0.115976       12.1561     -0.745006      -1.32806     -0.245579       1.89758    -0.0550696     -0.127854      0.468349      0.652078      0.269295      0.298008    0.00318407     0.0119637     0.0833407     0.0197237    -0.0104431      0.957344       1.19556       1.27481       1.20736       1.08101       1.02434      0.936516      0.804442      0.673847      0.524308      0.381170      0.263521      0.177500      0.110654     0.0693685     0.0425769     0.0240037     0.0132507
  16  10 2228.3870    0.9867  0.7225 12.1180 -0.0007  0.0098   0.0117   0.0242    0.0481   0.0000   437.2256      -3.09524       11.2108      -1.08723      -1.94982     -0.947071      -1.71100      -1.11970    -0.0968039      -1.10353     -0.563338      0.106501     -0.182223    -0.0980350    -0.0564711     0.0197266   -0.00716985   0.000201480      0.975487       1.24523       1.33434       1.34703       1.27727       1.14899      0.979789      0.828399      0.642919      0.501299      0.373802      0.258422      0.183729      0.118221     0.0754319     0.0463182     0.0269643     0.0149771
  16  11 2372.5822    1.3524  0.9275 12.5576 -0.0009  0.0109   0.0144   0.0292    0.0555   0.0000   438.3850       1.90455       12.7756      -2.60235      0.146977     -0.218704     -0.188170     -0.875404      0.532611      -1.02538     0.0234413      0.287559      0.150882     0.0263805     0.0275204     0.0319147     0.0158359    0.00280400       1.09543       1.39057       1.47439       1.49011       1.38060       1.28941       1.09641      0.913673      0.745293      0.562408      0.424314      0.301555      0.201507      0.133529     0.0839726     0.0524918     0.0309621     0.0167146
  16  12 2514.8399    1.7988  0.9110 13.0583 -0.0010  0.0108   0.0191   0.0281    0.0587   0.0000   436.6083       1.70052       10.8021       2.57818      -1.54555       1.86824      -2.03822     -0.529378      0.560133      -1.21019     -0.457758    0.00630452     0.0764767     0.0259358      0.107553      0.152824     0.0409381    -0.0111889       1.11257       1.39992       1.50466       1.50983       1.38017       1.25748       1.12291      0.928242      0.760366      0.567219      0.424070      0.307883      0.201527      0.131843     0.0857558     0.0516470     0.0292014     0.0165836
  16  13 2656.9615    2.3024  0.9358 13.4747 -0.0012  0.0112   0.0241   0.0276    0.0653   0.0000   438.8807       2.29653       10.4243       2.52695      -1.38339      -2.03965    -0.0125732    -0.0635294     -0.785716     -0.134434      0.128296    -0.0382887     -0.428720    -0.0287166    -0.0500005    -0.0182111    0.00346656     0.0295256       1.15425       1.42553       1.47655       1.49675       1.43130       1.30844       1.12764      0.952564      0.772724      0.592102      0.441906      0.311277      0.216867      0.140068     0.0897973     0.0537026     0.0322086     0.0175612
  16  14 2799.5360    2.9429  0.8475 13.8544 -0.0007  0.0100   0.0318   0.0258    0.0657   0.0000   437.9182       3.62103       13.7254      0.792272      0.277087     -0.966573       1.26971      0.135197      -1.06627     -0.509497     -0.720227      0.177883      0.204790     -0.199931     0.0694844   -0.00238374     0.0224982     0.0171899       1.02802       1.24277       1.33427       1.34182       1.26513       1.15387       1.01778      0.840581      0.682396      0.523901      0.391301      0.277061      0.190241      0.124170     0.0799247     0.0482208     0.0281169     0.0157232
  16  15 2941.8234    3.5538  0.8587 14.3395 -0.0003  0.0100   0.0388   0.0266    0.0695   0.0000   438.9695       4.77731       12.1502       2.19494      0.283609      0.556534      -1.78814    -0.0667415    -0.0578427      -1.02586    -0.0999946     -0.566650      0.157043     -0.230050    0.00636986     0.0132108    -0.0353115   -0.00627039       1.04931       1.30911       1.36251       1.36347       1.27997       1.16935       1.04862      0.861832      0.696870      0.541551      0.405079      0.284501      0.191152      0.127495     0.0788010     0.0489248     0.0283006     0.0156080
  16  16 3083.5249    3.9673  0.8980 14.6496 -0.0001  0.0106   0.0434   0.0279    0.0778   0.0000   437.6928       8.56602       9.66456       3.34458      -1.74928     -0.910824      -1.87816      -1.25513      0.622782      -1.44385     0.0517033      0.340619      0.314391    -0.0158999     0.0517183    -0.0591237   -0.00512768    -0.0264912       1.07395       1.37138       1.45522       1.46540       1.34746       1.25464       1.08652      0.915879      0.721603      0.550903      0.406853      0.294058      0.204063      0.133265     0.0843601     0.0501262     0.0289191     0.0159598
  16  17 3224.9955    3.8791  1.2888 14.3883  0.0002  0.0132   0.0371   0.0355    0.0920   0.0000   439.8079       13.5745       14.2264       6.33187      -1.18392     -0.576936      -2.66250      0.865882      0.626680      -1.85589     -0.412953     -0.345562      0.331389    -0.0914617     -0.208799    -0.0969338     0.0151018     0.0330375       1.31983       1.68178       1.77004       1.84282       1.73225       1.56104       1.31605       1.11124      0.884835      0.696273      0.505418      0.354666      0.249794      0.163336      0.103893     0.0641182     0.0367386     0.0213538
  16  18 3366.3815    3.3832  1.7707 14.1926  0.0005  0.0162   0.0287   0.0421    0.0652   0.0000   438.3654       8.83671       11.5433       4.27496       1.34311       1.10686      -2.67349      0.383248       1.23500      -2.70703     -0.862270    -0.0355346      0.442959     -0.367080    -0.0830339     0.0943124    -0.0556978    -0.0143950       1.61811       2.09472       2.19725       2.20198       2.08252       1.92964       1.66852       1.38030       1.09582      0.831188      0.630167      0.454551      0.311381      0.209043      0.129772     0.0802885     0.0452663     0.0252092
  16  19 3508.0441    2.8604  2.6769 13.5221 -0.0012  0.0202   0.0197   0.0525    0.0509   0.0000   435.8727       7.86550       15.3883       3.28817      -2.90992     -0.388608     -0.844300      -4.65877      0.763839      -2.46012      0.266128    -0.0881634    -0.0164586     -0.652292      0.175586    -0.0475876     0.0246645   -0.00870275       2.01136       2.53280       2.60085       2.76555       2.58776       2.34603       2.03819       1.70921       1.36268       1.05561      0.778234      0.562420      0.386543      0.258361      0.162327     0.0996048     0.0573834     0.0324587
  16  20 3649.8342    2.3261  3.9770 12.9507 -0.0003  0.0252   0.0133   0.0670    0.0382   0.0000   440.3278       11.5095       7.52139       4.72251      0.216049      -5.14491       1.49064      -1.56615     -0.766931      -1.48241       1.67057      0.992489      0.633889     -0.142909     -0.208778     0.0454925      0.121871    -0.0355031       2.54481       3.17401       3.34070       3.37729       3.22535       2.97512       2.54453       2.18309       1.71559       1.33673      0.990539      0.716227      0.489659      0.326578      0.205630      0.124448     0.0727063     0.0401041
  16  21 3791.5974    1.9708  5.5717 12.4559  0.0002  0.0307   0.0096   0.0832    0.0319   0.0000   440.5017       13.5280       13.8324       6.76142     -0.985494      -6.52567       1.23296      -2.91739       2.69659      -1.97768      -2.75803     -0.197848     0.0109116     -0.362987     -0.145771     -0.200794     0.0569780     0.0754347       3.06257       3.89576       4.15550       4.15397       4.01753       3.55023       3.14383       2.63316       2.10933       1.63762       1.21265      0.855308      0.591610      0.392990      0.245076      0.149313     0.0863156     0.0488723
  16  22 3933.5210    1.6182  7.3596 12.2337 -0.0002  0.0380   0.0074   0.1049    0.0263   0.0000   433.0541       14.0161       19.2946       12.4857      -2.46904      -1.74799      -3.74423      -3.52042      -4.52357      -2.31494      0.514376      -1.03259     -0.762214     -0.318318     -0.347770     0.0180457     0.0711301    -0.0298081       3.74299       4.78261       5.07201       5.13760       4.89418       4.44091       3.89035       3.23967       2.63660       2.00145       1.50143       1.07195      0.743586      0.489999      0.309094      0.188788      0.108139     0.0605071
  16  23 4075.6323    1.3252  9.3012 12.0736 -0.0009  0.0475   0.0060   0.1314    0.0231   0.0000   437.2748       20.8793       20.3546       6.11105       2.69319      0.382342       7.09379      -13.2246      -3.36052      -2.81943       2.07945      -3.83651      -3.55765      0.687487      0.231522     0.0681705    -0.0586362    -0.0265405       4.65995       5.98616       6.36388       6.36954       6.10399       5.55383       4.85952       4.07279       3.27883       2.51891       1.89249       1.35245      0.928893      0.621135      0.389316      0.236776      0.136636     0.0762927
  16  24 4217.7514    1.1247 11.7916 11.9348 -0.0002  0.0602   0.0050   0.1698    0.0211   0.0000   432.6815       11.7654       27.0950       16.6764       6.26697      -2.83003       10.6478       2.99426       2.65646      -2.02584       1.02207       1.08492       1.59882      -1.03454      0.251367      0.272585      0.364633    -0.0363897       5.74313       7.44682       8.00047       8.06949       7.71392       6.96164       6.10877       5.10292       4.08710       3.20574       2.36498       1.70440       1.17035      0.785468      0.495515      0.302180      0.173855     0.0973973
  16  25 4360.1404    0.9264 14.6117 11.8386 -0.0003  0.0781   0.0041   0.2199    0.0186   0.0000   443.1435       4.55607       31.0655       3.91173      -8.23531       2.72440      -17.2696      -2.35987       5.81602      -2.43909      -2.97651       2.38003       3.24776      -1.89336     -0.334433     -0.297295     -0.420320    -0.0785748       7.51196       9.66322       10.3304       10.4162       10.0450       9.04228       7.90161       6.65372       5.36713       4.14289       3.11721       2.23762       1.54015       1.02689      0.650448      0.402724      0.229765      0.128798
  16  26 4502.4578    0.7565 16.6082 11.7896 -0.0004  0.0974   0.0035   0.2653    0.0159   0.0000   425.6586       13.5018       36.9485       3.25258      -2.36881      -1.63833     -0.297760       4.71699       3.44132     -0.100474      -5.79323      -6.54377       2.71547       1.73355     -0.304975      0.856400     0.0330046     0.0156343       9.21102       11.9371       12.8840       12.7920       12.4464       11.2540       9.80419       8.25447       6.65636       5.21887       3.87038       2.79668       1.93710       1.29719      0.821008      0.506750      0.287659      0.162899
  16  27 4644.6232    0.6223 19.9014 11.6981  0.0013  0.1311   0.0029   0.3375    0.0134   0.0000   428.1924       6.58363       8.22270      -5.58437       5.06276       30.1148      -7.52395       16.0783      -2.20285      -16.3190       1.65475       8.21275     -0.181300     -0.209135     -0.681430    -0.0141193     -0.242813     -0.175252       12.3078       16.0659       17.1526       17.2073       16.6044       15.1017       13.2230       11.1400       8.99525       6.96246       5.27997       3.79545       2.63148       1.76990       1.12129      0.693837      0.391057      0.220682
  17   5 1493.4994    0.1468  0.0806 11.6593 -0.0057  0.0053   0.0057   0.0091    0.0139   0.0000   438.3531      -1.25821       16.7092       1.91227      -2.26921     0.0494026      0.376851    -0.0882312      0.100484     -0.171249     -0.129511    -0.0386272     0.0244935    -0.0618704    -0.0106495    -0.0372563     0.0151177   -0.00960501      0.541232      0.670589      0.733105      0.641287      0.506761      0.569437      0.489671      0.460472      0.434606      0.344333      0.246732      0.174540      0.118311     0.0750936     0.0449074     0.0271873     0.0156131    0.00825915
  17   6 1657.0611    0.2608  0.1513 11.6274 -0.0018  0.0053   0.0067   0.0114    0.0159   0.0000   438.7602     -0.174757       15.2946     -0.117624      -1.79436     -0.524245      0.326932      0.425661     -0.239919     0.0884750      0.226774     -0.157291     -0.150880    -0.0366369    -0.0129337     0.0173049     0.0216525    0.00318410      0.493649      0.614859      0.603645      0.617105      0.615151      0.598472      0.548303      0.444159      0.352114      0.250272      0.185984      0.161855      0.117032     0.0850371     0.0534342     0.0336636     0.0189404     0.0110005
  17   7 1811.9710    0.3853  0.2950 11.6563 -0.0033  0.0067   0.0071   0.0158    0.0202   0.0000   437.2182      -2.21700       13.9789      0.115607     -0.761814     -0.288708      0.852093     -0.116489      0.613168    -0.0674747     -0.104120     -0.358861     -0.105912      0.168846     -0.127060   -0.00160849    -0.0213129     0.0275838      0.649487      0.823411      0.880034      0.869074      0.841061      0.817424      0.713229      0.569212      0.457142      0.333008      0.258792      0.200451      0.142302      0.100726     0.0643160     0.0414061     0.0249386     0.0140836
  17   8 1963.3036    0.5626  0.4324 11.7288 -0.0003  0.0076   0.0085   0.0187    0.0270   0.0000   438.3609     -0.724631       13.7855      0.916448      -1.23973      -2.91257       1.21930      0.276632    -0.0860818    -0.0881766     -0.377452     0.0518997     -0.176078     0.0118926     -0.130671   -0.00842019     0.0592209  -0.000622398      0.741593      0.930043      0.986122       1.04896      0.961850      0.897606      0.749444      0.643619      0.523705      0.409405      0.296959      0.220197      0.155688      0.105421     0.0692506     0.0421611     0.0265026     0.0152903
  17   9 2112.9910    0.7792  0.5891 11.9068 -0.0012  0.0088   0.0099   0.0210    0.0358   0.0000   438.2200      0.745227       12.9805       1.32904     -0.875353     -0.124575     -0.146204     -0.993393    -0.0963613     -0.304514     0.0470769    -0.0710364      0.139555     0.0521571     -0.189884    -0.0120321     0.0165975    -0.0117386      0.804486       1.02699       1.11424       1.11198       1.06380      0.974613      0.864438      0.718321      0.591114      0.465512      0.348577      0.256502      0.175582      0.125350     0.0796538     0.0505300     0.0295651     0.0177879
  17  10 2260.3207    1.0544  0.8130 12.0927 -0.0011  0.0102   0.0115   0.0261    0.0520   0.0000   438.5653      -1.21720       12.9776     -0.618353      -1.71301      0.587594      -1.94195      0.642267     -0.264665      0.594572      0.165889   -0.00773579      0.118891     -0.138616    -0.0242331    0.00785202     0.0406050     0.0429524      0.973414       1.24137       1.30237       1.31029       1.24977       1.18054       1.04689      0.876017      0.685807      0.539157      0.409027      0.307402      0.215407      0.151516     0.0984320     0.0605525     0.0367876     0.0213875
  17  11 2405.0293    1.4273  0.9059 12.8054 -0.0004  0.0108   0.0151   0.0276    0.0530   0.0000   438.6010       2.93146       12.3975       1.38207      -1.89656    -0.0422776     -0.114358     -0.796871      0.904721      0.334740      0.596697     -0.164833     -0.278922     -0.217566     -0.194648    -0.0853166    0.00352949     0.0189464       1.01521       1.31597       1.36429       1.38302       1.33933       1.24175       1.07202      0.921897      0.731267      0.578690      0.439076      0.325815      0.225060      0.155898      0.102774     0.0640422     0.0381333     0.0224792
  17  12 2548.0971    1.9127  1.0208 13.0502  0.0008  0.0111   0.0187   0.0296    0.0643   0.0000   435.9824       1.47105       12.7623       1.01104      -2.83556      -1.88974      -1.93878      -1.85760     -0.131303     -0.222890     -0.678058     0.0346282      0.390779      0.314818    -0.0748986     -0.166617     0.0338634   -0.00550869       1.03521       1.32918       1.42219       1.44595       1.39439       1.24404       1.11455      0.922448      0.764628      0.596043      0.451027      0.324959      0.231726      0.158098      0.100800     0.0656791     0.0387426     0.0230570
  17  13 2691.0712    2.4926  0.9328 13.3661  0.0005  0.0105   0.0248   0.0263    0.0730   0.0000   438.7074       4.94011       11.3906       1.49630      -2.48111       2.27306      -2.15082      0.539112      0.691314     -0.739569   -0.00507903     -0.464767     -0.134845     -0.160146    -0.0226413     0.0416084    -0.0139512     0.0232467       1.02202       1.30412       1.35080       1.40477       1.31395       1.23708       1.07585      0.890565      0.730443      0.560017      0.434153      0.314062      0.222622      0.150306     0.0981929     0.0617544     0.0383444     0.0217443
  17  14 2834.3672    3.1907  0.8290 14.0560  0.0002  0.0096   0.0335   0.0247    0.0608   0.0000   438.7177      0.868875       13.9934       1.35077     -0.749759     -0.567837      -1.04800    0.00243154     0.0338936     -0.311104     0.0760824     -0.347777     -0.222740     -0.287705    -0.0955857     0.0867867     0.0205559    -0.0283029      0.938941       1.15373       1.22956       1.25931       1.17331       1.10177      0.951437      0.827286      0.679756      0.526338      0.400791      0.296460      0.206815      0.135521     0.0904149     0.0571946     0.0346155     0.0201914
  17  15 2977.2632    3.7298  0.8256 14.5151 -0.0017  0.0094   0.0402   0.0252    0.0602   0.0000   439.8893       7.64446       10.6344       3.27314     -0.307059     -0.214955     -0.504672      -2.21462      -1.47949    -0.0898083     -0.530792    -0.0663664     -0.134557     -0.174603     0.0908719     0.0587815     -0.110083   -0.00340331      0.926002       1.14607       1.23153       1.26708       1.20796       1.10665      0.939448      0.805859      0.666191      0.514506      0.389219      0.282929      0.199112      0.131629     0.0870619     0.0554548     0.0344151     0.0199573
  17  16 3119.4255    3.9879  0.9882 14.6346 -0.0017  0.0108   0.0406   0.0280    0.0736   0.0000   436.9038       4.58542       10.5815       1.90971      0.455622       1.31828       1.96705     -0.717942      0.312912      -1.10480      0.203020     -0.371795    -0.0769154     -0.534495     0.0258603    -0.0322435    -0.0117830     0.0214823       1.05949       1.34476       1.39731       1.43926       1.35972       1.23346       1.09863      0.942755      0.763661      0.607674      0.459498      0.333854      0.230909      0.157152     0.0997787     0.0644461     0.0391488     0.0226595
  17  17 3261.4459    3.7542  1.3851 14.3966 -0.0003  0.0134   0.0341   0.0362    0.0813   0.0000   436.9360       12.2601       11.4026       3.42357      -1.51637      -1.99842      -2.33549      -3.40016       1.42432      -1.63575      0.376707     -0.480002      0.242001      0.115313      0.157419     -0.111386   -0.00120491     0.0146735       1.27808       1.63473       1.68712       1.71912       1.62889       1.52850       1.34331       1.15225      0.938341      0.739197      0.568230      0.413587      0.289854      0.194912      0.126635     0.0809089     0.0487884     0.0286727
  17  18 3403.4592    3.2113  2.0264 14.0092 -0.0002  0.0167   0.0252   0.0450    0.0598   0.0000   437.5860       8.58121       13.1767       3.37275     -0.562331       1.31517     -0.979806     -0.809096     -0.241793      -1.58015       1.08032    -0.0529022     -0.347631     0.0818995    -0.0770547    -0.0275570      0.138598     0.0516163       1.58539       2.01887       2.09895       2.17497       2.08680       1.90329       1.68862       1.42237       1.16738      0.906866      0.699510      0.510329      0.362021      0.241461      0.160268      0.100985     0.0622632     0.0353943
  17  19 3545.5747    2.7275  2.9970 13.2986 -0.0002  0.0205   0.0176   0.0558    0.0505   0.0000   436.1631       12.2903       17.4810       1.91759      -3.61317      0.489033       2.08375     -0.346378      0.888321      -2.86121     -0.559942     -0.964945       1.14140      0.195552     -0.152704      0.181424     0.0127106    0.00239619       1.91839       2.48262       2.60741       2.69030       2.56753       2.34731       2.06488       1.73605       1.43390       1.11902      0.854589      0.620308      0.433598      0.298152      0.192665      0.122376     0.0735378     0.0433731
  17  20 3687.8264    2.2802  4.4236 12.6846  0.0002  0.0258   0.0119   0.0685    0.0390   0.0000   441.5415       14.9829       9.95854       6.90097       5.18177      -8.32132      -1.81714       1.25664       3.90973      -2.54714     -0.429637     -0.220324     -0.433308     -0.682793     -0.110205     0.0971754    -0.0996408      0.104928       2.41074       3.10876       3.26343       3.39244       3.23291       2.98436       2.58020       2.22565       1.79321       1.42440       1.07692      0.792761      0.546493      0.378769      0.243119      0.155884     0.0936737     0.0548626
  17  21 3830.1187    1.8575  5.8378 12.4588 -0.0001  0.0316   0.0089   0.0849    0.0295   0.0000   443.2477       13.9359       10.0152       4.31046       1.32588       1.07991       3.02445      -1.76086      -1.77330     -0.637158     -0.157082     -0.780941      0.479268      0.445080     0.0594852     -0.116896     0.0373986   -0.00906629       2.97877       3.79261       4.03618       4.10982       3.92906       3.61586       3.21954       2.69904       2.21612       1.74910       1.33951      0.970228      0.681950      0.463669      0.304873      0.191480      0.115584     0.0679935
  17  22 3972.3876    1.5484  8.0422 12.0814 -0.0000  0.0390   0.0066   0.1089    0.0255   0.0000   431.9205       9.77529       12.1264       3.96463       3.74795     -0.189554      -6.13215      -2.04874       1.47198     -0.810890      0.557463     -0.387978     -0.296005     -0.588732     0.0604359     0.0828213      0.118161     0.0276876       3.66646       4.65385       4.96371       5.07711       4.89775       4.51471       3.94394       3.33981       2.71584       2.15095       1.63041       1.18560      0.845111      0.579271      0.380358      0.238305      0.143026     0.0839782
  17  23 4115.0002    1.2857 10.1383 12.0157 -0.0001  0.0487   0.0055   0.1386    0.0214   0.0000   435.6696       12.0174       1.19981       10.9527       7.10556       3.63894     -0.574975       3.35653      -3.36899       1.84327     -0.409852     -0.636052      -1.06605    -0.0291190      0.782103      0.260080     0.0232786      0.102971       4.49946       5.75109       6.18771       6.21383       6.04348       5.50052       4.91339       4.17087       3.40695       2.69457       2.04493       1.50290       1.06418      0.728205      0.474078      0.300124      0.178400      0.104336
  17  24 4257.4781    1.0468 12.3649 11.9494 -0.0005  0.0629   0.0046   0.1795    0.0195   0.0000   438.3213       2.33019       10.4213       6.73273      -5.22334       5.83460      -2.69124      -6.16772       4.13816      0.381707      -1.52929      0.666540     -0.174547     -0.730628      0.418484      0.170084    -0.0645725     -0.131911       5.70295       7.43866       7.93832       8.12468       7.77033       7.15773       6.33347       5.36111       4.37067       3.44662       2.60444       1.93772       1.36876      0.943656      0.617230      0.387428      0.231403      0.134821
  17  25 4400.3455    0.8792 15.0535 11.8418  0.0002  0.0809   0.0038   0.2244    0.0172   0.0000   440.6869      -8.99177       25.0287      -9.41766      -7.58651      -12.6878       15.5525      -3.60584      -4.66007      -1.20468     -0.966256       1.16908      0.541926      -1.06398     -0.753834      0.355724      0.285687    -0.0521604       7.27502       9.42143       10.2020       10.3578       9.92488       9.13021       8.06354       6.86888       5.64019       4.44958       3.40268       2.49978       1.76671       1.21836      0.789577      0.506543      0.300241      0.175988
  17  26 4542.9492    0.7118 17.4489 11.7678 -0.0002  0.1027   0.0032   0.2759    0.0146   0.0000   448.5396       23.4242       17.1078      -28.9162       14.8745      -8.06885      -8.13072      -3.21427       4.10071      -11.1921      -3.27615      -1.41899       2.20159     -0.308802      -1.75050     -0.525446      0.765715     0.0425769       9.09218       11.9054       12.8427       13.0648       12.6500       11.5549       10.2495       8.60911       7.12273       5.59225       4.28477       3.18142       2.25034       1.55291       1.01871      0.653212      0.386549      0.226833
  18   6 1683.6711    0.2816  0.1683 11.6537 -0.0022  0.0052   0.0067   0.0115    0.0159   0.0000   438.8990      -1.23742       14.9589      0.175185      -2.18990      0.457411     -0.465125     -0.761549     -0.228744     0.0210769      0.262629     -0.146395    -0.0717487    -0.0871997    -0.0557587    0.00239747  -0.000839830   -0.00198078      0.495628      0.646993      0.690826      0.706667      0.673631      0.625083      0.561355      0.457106      0.374805      0.273667      0.217687      0.158571      0.119483     0.0841586     0.0566555     0.0374229     0.0223902     0.0134511
  18   7 1839.9877    0.4246  0.3121 11.6907 -0.0031  0.0066   0.0074   0.0155    0.0211   0.0000   439.7761      0.715824       14.4214      0.556089     -0.633742     0.0668550     -0.534937     -0.294692    -0.0860051     0.0971179      0.601682     -0.277989    -0.0563436     0.0877605     0.0612448    0.00768839    -0.0831399    -0.0333330      0.604536      0.784812      0.809878      0.834164      0.807457      0.743610      0.653325      0.567236      0.465825      0.379113      0.304159      0.217545      0.154810      0.105076     0.0724291     0.0472751     0.0299202     0.0175320
  18   8 1992.8243    0.5990  0.5135 11.7281 -0.0004  0.0085   0.0081   0.0199    0.0300   0.0000   437.7413      -1.08854       15.0713      0.914752      -1.64847      0.498823     -0.732432     -0.135510      0.927256     -0.330052      0.305476      0.285781     -0.324541     -0.112565    -0.0451456     0.0283764   -0.00130601     0.0103130      0.751816      0.951353      0.987671       1.01151      0.981010      0.928951      0.845078      0.682303      0.580511      0.442279      0.355575      0.262172      0.193909      0.133980     0.0915323     0.0591355     0.0369360     0.0218906
  18   9 2143.6876    0.8196  0.6556 11.8939 -0.0007  0.0090   0.0096   0.0220    0.0387   0.0000   437.5847      -1.82643       14.7645     -0.502677      -2.04004       1.53806     -0.760275     -0.571843     -0.684729      0.485520      0.237503     -0.240376     -0.283068     0.0717249     0.0687632      0.111050     0.0140158     0.0700132      0.791111       1.01191       1.06310       1.09921       1.03278      0.990767      0.852238      0.740255      0.625642      0.509449      0.385245      0.292226      0.202058      0.141916     0.0977565     0.0606470     0.0387854     0.0238309
  18  10 2291.6521    1.1698  0.7671 12.2454 -0.0002  0.0095   0.0128   0.0238    0.0525   0.0000   437.4012      0.750497       12.4669       1.43413      -1.61466     -0.252754     -0.510185     -0.424219     -0.831220     -0.204715     -0.361599     -0.378932      0.108317    -0.0171637      0.165473    -0.0481241     0.0145160    0.00632535      0.867758       1.03438       1.10239       1.17461       1.13069       1.04612      0.909150      0.801252      0.650178      0.517933      0.404469      0.294081      0.217711      0.155302      0.104631     0.0666655     0.0426659     0.0254701
  18  11 2436.8503    1.5327  0.9475 12.7294 -0.0001  0.0110   0.0153   0.0272    0.0607   0.0000   439.4610       3.40174       13.0959     -0.609342      -2.24633    0.00612770      0.334015     -0.497455     -0.120082     -0.879661      0.103240     -0.468938      0.100936    0.00875729     0.0771386     0.0731980   -0.00381873    -0.0465600      0.947819       1.23157       1.28756       1.34550       1.27169       1.23453       1.04218      0.899166      0.736401      0.598844      0.471465      0.345141      0.247705      0.168950      0.116904     0.0753576     0.0486764     0.0291408
  18  12 2580.8549    2.0205  0.9629 13.1360 -0.0003  0.0104   0.0196   0.0269    0.0611   0.0000   439.4906       5.11603       15.7467    -0.0849466      -2.48364       2.23219     -0.153540      -1.45073      0.120361     -0.906532      0.178304     -0.144521    -0.0143733     -0.141515     0.0224069     0.0147419     0.0111006    0.00203697      0.924117       1.19915       1.26490       1.31384       1.22096       1.16987       1.00201      0.898381      0.725507      0.588422      0.450061      0.331192      0.243933      0.169114      0.111364     0.0723451     0.0459009     0.0272560
  18  13 2724.7635    2.5997  0.8500 13.8487 -0.0005  0.0097   0.0266   0.0246    0.0554   0.0000   436.5919       1.58533       15.2748       2.82999     -0.745570      -2.27929     -0.637420     -0.510215      0.833788      -1.79132      0.559102     -0.304752     0.0122532      0.138944   -0.00311049    -0.0713872    -0.0410104    -0.0173548      0.880510       1.08853       1.17323       1.22707       1.16318       1.08665      0.951622      0.825232      0.674124      0.531486      0.415276      0.307285      0.224762      0.155976      0.104124     0.0694859     0.0434035     0.0256426
  18  14 2868.6852    3.3187  0.8340 14.1019 -0.0011  0.0094   0.0334   0.0237    0.0613   0.0000   438.3776       5.00025       15.0274      0.468672      -2.37645       2.19092      0.360583      -2.44053      0.447319     -0.102233      0.175090     -0.171230     -0.366272      0.181686     0.0298618    -0.0624727    -0.0264403    -0.0514888      0.850354       1.07744       1.17317       1.18820       1.13806       1.06019      0.924074      0.806158      0.663103      0.528615      0.401073      0.303070      0.217068      0.150571      0.103864     0.0657618     0.0409996     0.0243287
  18  15 3012.1813    3.7901  0.8994 14.5422 -0.0001  0.0099   0.0379   0.0258    0.0601   0.0000   438.6415       6.16481       13.7374       3.77410       2.26469      0.493694      0.457243     -0.870831      0.517120     -0.815864     0.0693487    -0.0723170      0.327198     -0.209501      0.135162      0.137758     0.0364320   -0.00845219      0.917144       1.15178       1.22825       1.24215       1.18597       1.12386      0.977188      0.854147      0.704739      0.565324      0.441567      0.327404      0.234948      0.159875      0.106374     0.0690978     0.0452571     0.0271903
  18  16 3154.9051    3.8816  1.0685 14.7833 -0.0015  0.0113   0.0374   0.0299    0.0640   0.0000   437.1848       6.40774       12.8428       1.36932      -1.91013       1.00476     -0.163799      -1.97770      0.231793      -1.36866     -0.599407     -0.542388     -0.484970     -0.187372      0.122696    -0.0770730    -0.0151532     0.0475498       1.04130       1.33360       1.42666       1.47394       1.41092       1.28727       1.14290      0.978893      0.804385      0.633759      0.484530      0.361654      0.263493      0.183079      0.121098     0.0798667     0.0493291     0.0300473
  18  17 3297.4246    3.5726  1.5053 14.4196  0.0010  0.0138   0.0301   0.0359    0.0597   0.0000   436.3717       7.34034       12.0216       3.32802      0.791806      -5.40564     -0.118511      -2.48202    -0.0644319     -0.528451     -0.545599     -0.305292      0.463512     -0.544244    0.00266221     0.0761482    -0.0299234    -0.0270144       1.23508       1.60725       1.73516       1.76325       1.69158       1.57656       1.39980       1.18897      0.966364      0.753884      0.587247      0.436718      0.322285      0.224856      0.150804     0.0978618     0.0611975     0.0369713
  18  18 3440.0600    3.1080  2.1960 13.8323 -0.0008  0.0169   0.0223   0.0456    0.0541   0.0000   437.8346       12.6966       14.2195       2.43520     -0.158193     -0.175912      -1.80929      -2.22813      -3.08871      0.769282      0.271402    -0.0581807      0.199273    -0.0376573     -0.115221    -0.0934973     0.0263103     0.0772272       1.50825       1.92270       2.06880       2.10352       2.02884       1.89758       1.70296       1.42820       1.18008      0.936501      0.723020      0.539691      0.392369      0.282666      0.186729      0.122117     0.0760327     0.0460079
  18  19 3582.6807    2.5734  3.3715 13.1269  0.0000  0.0215   0.0152   0.0578    0.0456   0.0000   439.9867       10.9072       11.9397       5.82014      -1.05046      -3.43271     -0.945398      -1.32506       1.80331     -0.976255     -0.251992     -0.577517      0.433892     -0.379527     -0.253282     -0.243052    -0.0606303   -0.00367648       1.93388       2.45402       2.62737       2.70346       2.62789       2.41227       2.13875       1.81444       1.53017       1.22142      0.949495      0.702123      0.502839      0.348706      0.235997      0.153960     0.0962909     0.0578869
  18  20 3725.3945    2.1536  4.8053 12.6429 -0.0002  0.0267   0.0108   0.0727    0.0352   0.0000   438.9071       15.2437       12.2543       4.72366      0.445247       4.42523       7.29504     -0.399403      0.392742    -0.0316034      0.751747      -2.36282       1.15466     -0.578792      0.145674     -0.129564      0.246578    -0.0720042       2.36727       3.00978       3.20841       3.30936       3.17140       2.96286       2.65765       2.28190       1.88857       1.50680       1.16433      0.869147      0.634565      0.445317      0.296159      0.193949      0.120171     0.0726697
  18  21 3868.1983    1.7961  6.6640 12.2360 -0.0002  0.0332   0.0078   0.0899    0.0282   0.0000   433.0911       16.9505       10.4150       5.03420      -10.0745       6.65224     0.0337689      -5.42721     -0.879121      0.450222      0.866773      -1.46886     -0.509019      0.884186     -0.660037     0.0988290     -0.249693    -0.0480879       2.95456       3.82709       4.08904       4.20788       4.04340       3.75054       3.32518       2.83500       2.37234       1.90502       1.45496       1.09073      0.778014      0.550768      0.363672      0.238753      0.147290     0.0894680
  18  22 4010.9705    1.4637  8.5673 12.0609 -0.0002  0.0409   0.0060   0.1131    0.0231   0.0000   436.3708       10.9282       12.7078       6.10894     -0.268468       3.33198      -8.75998      -1.27309      -2.22820     -0.731737       3.66055     -0.550989     -0.236296     -0.774946    -0.0579831     -0.839004      0.354672    -0.0281246       3.58900       4.61499       4.97493       5.10371       4.93781       4.57577       4.06460       3.51122       2.88256       2.31185       1.78964       1.33271      0.966638      0.681404      0.458286      0.297154      0.183624      0.111109
  18  23 4153.9082    1.2058 10.4897 11.9669 -0.0003  0.0503   0.0050   0.1428    0.0204   0.0000   447.8680       20.8543       9.14699      -4.35794      -8.68271      -4.83635     -0.253965      -9.58333      -3.34974     -0.957954      -4.31163      -1.81240      -1.18551       1.18878    -0.0650288     -0.114126    -0.0114009     -0.273530       4.35371       5.68099       6.07027       6.19384       6.03997       5.57280       4.98702       4.29892       3.55465       2.83187       2.21297       1.65353       1.20355      0.830737      0.564693      0.366337      0.227595      0.138300
  18  24 4296.9255    1.0217 13.2928 11.9022  0.0011  0.0661   0.0042   0.1845    0.0183   0.0000   428.1268      -6.72815       13.9203      -5.61466      -5.40769      -5.15758       5.47835      -8.51912       8.03393      -5.68138     -0.198030      -2.76896      -3.09332      0.552003       1.26378     -0.791420     0.0557353      0.261786       5.62074       7.31603       7.87589       8.10075       7.77331       7.32389       6.51958       5.53883       4.63599       3.72507       2.89504       2.16783       1.57280       1.10482      0.741115      0.484675      0.302006      0.183045
  18  25 4439.8384    0.8368 15.8735 11.8306 -0.0003  0.0846   0.0034   0.2307    0.0157   0.0000   444.0997       11.4450       4.33894       10.8194      -7.52101      -9.43451      0.801196      -7.90711      -3.82884      -5.65664      -7.89087      -2.22168      0.905874     -0.438493       1.41915     0.0714684      0.503657      0.138151       7.11828       9.23929       10.1351       10.2069       10.0225       9.29814       8.23659       7.16168       5.89636       4.73407       3.69846       2.77757       2.02089       1.42296      0.960893      0.631687      0.385654      0.235711
  18  26 4582.9015    0.6663 17.8478 11.7514 -0.0015  0.1063   0.0029   0.2838    0.0136   0.0000   422.6655       24.7237       12.6080     -0.203423      -17.1835      0.960905      -1.38613      -14.1513       17.9076      -4.86146       9.93753       2.11907      -1.78931     -0.855180     -0.213776    -0.0104295      -1.50803     -0.572484       8.94728       11.6454       12.6191       12.8723       12.5033       11.6188       10.2934       8.98109       7.50355       6.03157       4.68361       3.55149       2.55318       1.80732       1.21432      0.803505      0.485543      0.299996
  19   6 1709.3504    0.2964  0.2111 11.6523 -0.0023  0.0054   0.0063   0.0133    0.0163   0.0000   438.4621     -0.891425       16.2498      0.318832      -1.40179     -0.470433    -0.0204163      0.181709      0.242782      0.243887     -0.580489    -0.0384013     -0.118280      0.143161   -0.00507836    -0.0142682    0.00158103   -0.00142513      0.454368      0.563278      0.636884      0.631438      0.625423      0.561863      0.511994      0.448107      0.390324      0.308625      0.244327      0.187351      0.132089     0.0980642     0.0637970     0.0437197     0.0278169     0.0173131
  19   7 1867.2899    0.4441  0.3579 11.7232  0.0005  0.0071   0.0069   0.0160    0.0213   0.0000   438.0834     -0.446285       14.5241       1.53491      -1.83682      0.487316     -0.261236    -0.0566413     -0.261104     -0.238242     0.0797708     -0.247222   -0.00857338   -0.00189477     -0.100077     0.0857118     0.0299894    -0.0157420      0.579353      0.743152      0.813109      0.810061      0.800478      0.733991      0.647246      0.596258      0.491946      0.392008      0.306779      0.240567      0.180875      0.118379     0.0821941     0.0574525     0.0354866     0.0232432
  19   8 2021.7526    0.6445  0.4720 11.8420 -0.0022  0.0074   0.0088   0.0184    0.0290   0.0000   437.9278       1.02032       14.3538     -0.851946      -1.29033    -0.0290328      0.695068     -0.667749     -0.654518      0.459489     0.0809815      0.166861      0.118720    -0.0888671    -0.0254539      0.113804     0.0528270     0.0429965      0.647275      0.834539      0.877071      0.895078      0.847509      0.799434      0.727299      0.627124      0.529643      0.440498      0.342721      0.254456      0.188492      0.133178     0.0919499     0.0593585     0.0388534     0.0240734
  19   9 2173.7582    0.8698  0.7243 12.0028 -0.0014  0.0093   0.0096   0.0227    0.0400   0.0000   438.4435      0.787623       13.7940     -0.128263      -1.16621      0.606124      0.244834      -2.55976       1.15925      0.793829      0.147311      0.106204     -0.137774    -0.0629497      0.125798     0.0123771    -0.0236529    -0.0378148      0.764085      0.994178       1.05216       1.11002       1.06090      0.964956      0.888383      0.774293      0.650565      0.516615      0.408818      0.310543      0.225226      0.162929      0.113550     0.0748672     0.0478043     0.0291434
  19  10 2322.3097    1.2491  0.8345 12.3234 -0.0001  0.0096   0.0126   0.0238    0.0501   0.0000   438.6550       2.18078       14.1778     -0.538310      -3.64519      0.398063     -0.629967    -0.0421052     -0.982704     -0.542106   -0.00405617     0.0997880     0.0142296    -0.0383623     0.0849709      0.161598    -0.0586082    -0.0187347      0.816702       1.05642       1.12763       1.17307       1.11513       1.01263      0.929882      0.826608      0.675763      0.552476      0.423504      0.327325      0.238560      0.170650      0.116944     0.0783928     0.0497951     0.0304239
  19  11 2468.1589    1.6846  0.9148 12.9662 -0.0004  0.0100   0.0165   0.0264    0.0552   0.0000   438.3130       2.60898       11.6810      0.349255      -1.20487     -0.443514      0.595809     -0.761128      0.335576      0.929886      0.223642      0.133306     -0.244722    -0.0239076    -0.0207399     0.0300255    -0.0990277     0.0272428      0.860017       1.07777       1.14023       1.20411       1.15273       1.08814      0.980672      0.841569      0.699579      0.570905      0.449026      0.339122      0.250669      0.182248      0.122634     0.0832014     0.0547624     0.0333949
  19  12 2613.0895    2.1638  0.9623 13.4097 -0.0018  0.0101   0.0210   0.0270    0.0623   0.0000   440.1539       3.56603       15.6561      0.572839     -0.627040     -0.662689      0.696320     -0.959599      0.218270      -1.25936      0.970427      0.168998     -0.288362     0.0624790     0.0951232     0.0776871     0.0432678     0.0235291      0.868412       1.09841       1.17523       1.22217       1.17826       1.09456      0.981812      0.847713      0.718086      0.586075      0.454590      0.351196      0.253083      0.178756      0.124794     0.0824081     0.0532193     0.0335171
  19  13 2757.9899    2.7716  0.8819 13.8083  0.0001  0.0095   0.0271   0.0245    0.0595   0.0000   438.3576       4.87135       14.7350       2.09963      -2.37220      0.338893     -0.920718     -0.937431     -0.333857      0.328140     -0.175443     -0.328862      0.212154     -0.304706      0.103907     0.0851476     -0.123731   -0.00298132      0.836798       1.05340       1.11090       1.14382       1.07847       1.04814      0.933887      0.802349      0.683666      0.561351      0.437499      0.333914      0.245712      0.171618      0.118010     0.0788032     0.0512004     0.0316729
  19  14 2902.5667    3.3774  0.8278 14.3438  0.0004  0.0091   0.0338   0.0236    0.0546   0.0000   437.6809       5.36268       14.1323       4.25429      -2.46302     -0.925253      -1.36617      -1.42963       1.41335     -0.584408      0.489593     -0.196178    -0.0988040    -0.0566200    -0.0285677    -0.0379412    -0.0568934     0.0222388      0.798124       1.02136       1.07038       1.13317       1.06601      0.999516      0.893111      0.777034      0.670114      0.528404      0.424732      0.320759      0.231019      0.165654      0.110397     0.0740636     0.0484434     0.0304443
  19  15 3046.5890    3.8703  0.9082 14.6924 -0.0007  0.0097   0.0376   0.0254    0.0561   0.0000   438.9511       4.47208       13.6224       1.33716      -2.22708      0.794633      0.636721     -0.530431      0.258106      0.157691      0.435480      0.236640      0.652934     -0.296249      0.235651     -0.135233    -0.0467499    0.00233617      0.847430       1.06896       1.15086       1.18155       1.14284       1.07926      0.959059      0.822513      0.688180      0.563043      0.442979      0.332226      0.248794      0.170572      0.120417     0.0808346     0.0515933     0.0323018
  19  16 3189.9381    3.9033  1.1667 14.8500 -0.0015  0.0119   0.0354   0.0311    0.0625   0.0000   437.9953       9.63115       12.5831      0.499741     -0.495902       3.41734     -0.650452      -2.37352     -0.465091     -0.485338      0.398120     0.0168648     -0.312916    -0.0454720      0.284156      0.129055     0.0982008     0.0461945       1.01099       1.33117       1.40219       1.47577       1.40609       1.30584       1.17325      0.996320      0.855940      0.684571      0.545442      0.412286      0.295645      0.212487      0.141554     0.0972037     0.0615740     0.0393841
  19  17 3332.9652    3.4836  1.6421 14.2900 -0.0003  0.0139   0.0265   0.0369    0.0493   0.0000   440.3857       8.34607       13.4237       2.10744      -4.23767     -0.385080       2.61908      -1.30930       2.79632     -0.178653     -0.861351      0.282234     -0.117837     0.0918692     0.0212830     -0.314619    -0.0469283    0.00985338       1.17978       1.52694       1.64476       1.68991       1.62393       1.50824       1.36371       1.15835       1.00581      0.805135      0.633442      0.472727      0.356704      0.245773      0.170505      0.114380     0.0732155     0.0450427
  19  18 3476.2003    2.9411  2.5042 13.6892 -0.0005  0.0178   0.0189   0.0472    0.0444   0.0000   438.3117       6.85927       13.2026       3.76555      0.588617       1.51270      0.441409       1.49606       2.57264      -1.64861       1.85082     -0.183272     -0.426694    0.00184907      0.316837     0.0844686     -0.145513    -0.0517331       1.54098       1.96466       2.05650       2.17144       2.06868       1.96820       1.75918       1.54699       1.26768       1.03590      0.810020      0.616849      0.458130      0.325570      0.229626      0.154318     0.0961116     0.0605090
  19  19 3619.3980    2.4719  3.7768 12.9901  0.0000  0.0224   0.0134   0.0606    0.0408   0.0000   438.2236       8.23651       14.0582       8.85531      -5.37188      -4.56898      0.742294      0.141235       3.25002      -1.71652     -0.155567      -2.06584      0.500593      0.453889     0.0643859      0.117169    -0.0898927    -0.0328252       1.91454       2.45222       2.61695       2.70759       2.62533       2.43758       2.19879       1.91031       1.62341       1.30710       1.03759      0.783957      0.577758      0.409011      0.281257      0.187795      0.120760     0.0754805
  19  20 3762.5411    2.0435  5.2970 12.5262 -0.0004  0.0277   0.0094   0.0755    0.0317   0.0000   438.5936       17.4222       12.4994      0.533902      -5.44729      0.477834      -1.72027      -4.87195       1.18782      -3.90810      0.619749      -1.56416     -0.271676      0.399274     -0.453713     -0.101062   -0.00153076     0.0562341       2.31992       2.99804       3.21608       3.29374       3.23145       2.97649       2.72689       2.34115       1.97208       1.61740       1.27345      0.965574      0.705339      0.509814      0.342604      0.231508      0.148608     0.0934609
  19  21 3905.8562    1.6944  7.0973 12.2370 -0.0002  0.0341   0.0070   0.0940    0.0253   0.0000   438.5361       6.75718       13.0414       11.2799       4.35289      -9.44059      0.197632       1.26344      0.449369      -3.21678      0.193863     -0.861669       1.58314     -0.432972      0.355457      0.342422     -0.425087     0.0856519       2.86862       3.69809       3.96729       4.12677       3.96621       3.71637       3.35737       2.90592       2.44064       1.98418       1.57358       1.19506      0.868127      0.624679      0.429686      0.286263      0.183751      0.114972
  19  22 4049.0666    1.4090  9.2748 12.0089  0.0000  0.0420   0.0055   0.1193    0.0216   0.0000   437.4398       3.23030       17.6549      -3.04009       8.79429       3.11558      -5.38826      -3.42270       3.31921     -0.281335      -2.13400     -0.548319      0.317691       1.09663     -0.152173     0.0663032      0.212159   -0.00956032       3.50329       4.52422       4.85403       5.01335       4.87483       4.53998       4.09637       3.57973       3.02101       2.44702       1.92432       1.48268       1.08331      0.775521      0.526885      0.355778      0.228223      0.143212
  19  23 4192.4073    1.1646 11.5255 11.9553 -0.0001  0.0533   0.0046   0.1513    0.0191   0.0000   437.4697       4.20957       24.1561       15.7777      -8.41724      -5.11695      -3.07935      -8.49378       4.21507      0.980217      -2.28464      0.633559      -1.74141      0.507324     -0.787290     0.0989910      0.195451     0.0265929       4.44003       5.72602       6.22295       6.37615       6.25803       5.80605       5.19612       4.55737       3.81595       3.10647       2.43481       1.87433       1.37150      0.981441      0.676498      0.453150      0.289092      0.182498
  19  24 4335.8381    0.9549 13.6621 11.9381 -0.0006  0.0684   0.0039   0.1931    0.0169   0.0000   441.3492       14.9855       14.6824       8.25202      -4.76234       6.22291      -10.3084       2.30491       8.63235      -3.62485      -4.17314      -5.65740       4.06915      -1.24510      0.224057      0.432558      -1.01307    -0.0376366       5.64373       7.27486       7.86955       8.07251       7.97968       7.40228       6.65719       5.77414       4.88747       3.97992       3.12183       2.39147       1.76879       1.26930      0.879017      0.588655      0.374110      0.237436
  19  25 4479.2723    0.7771 16.0830 11.8582 -0.0001  0.0869   0.0032   0.2387    0.0146   0.0000   445.5303       3.53797       13.9453      -3.27862      -12.8539       7.72975      -11.0805       1.92272      -10.3848      -5.64271       3.79899     -0.436120      -2.32401      -3.21347       4.32856       1.29727      -1.41848     -0.242257       7.00457       9.21830       9.99078       10.2378       10.0391       9.37773       8.38705       7.33857       6.18296       5.01065       3.95115       3.04453       2.23955       1.61520       1.10636      0.748730      0.473960      0.296543
  19  26 4622.3368    0.6410 19.4285 11.7294  0.0010  0.1159   0.0027   0.3009    0.0126   0.0000   430.4185      -10.3323       37.4937       21.0643      -9.11880     -0.632278      -2.76016      -8.91210      -11.1723       1.06860      -7.00246     -0.701354      -1.66287       2.08261      -1.03145     -0.475558      0.529581     -0.479404       9.08894       12.0533       13.0629       13.3770       13.2132       12.2342       11.0748       9.66316       8.13889       6.69582       5.22073       4.05845       2.98067       2.15269       1.49606       1.00395      0.627901      0.394132
  20   5 1566.5424    0.1923  0.1088 11.6447 -0.0096  0.0044   0.0059   0.0094    0.0135   0.0000   439.4851     -0.131176       18.3637     -0.667260      -1.53338     -0.353630       1.10633     0.0345787     -0.293659      0.247201      0.488309     -0.547519      0.202001      0.138309     0.0391327    -0.0326838     0.0344540   -0.00584757      0.373262      0.478966      0.556165      0.551551      0.529393      0.497743      0.465653      0.374953      0.309985      0.265936      0.205123      0.168300      0.114005     0.0841898     0.0543544     0.0380967     0.0253127     0.0170058
  20   6 1734.1936    0.3241  0.2451 11.6704 -0.0018  0.0059   0.0061   0.0133    0.0167   0.0000   438.7328     -0.458267       16.7442      0.640781      -2.18772     -0.166536     -0.286146     -0.645683      0.270588     -0.364608     -0.417917     0.0711892      0.221971   -0.00414371    -0.0509870    -0.0694037     0.0360002    -0.0309568      0.467249      0.591684      0.642715      0.672208      0.649181      0.595356      0.558843      0.486383      0.422566      0.328934      0.261119      0.206677      0.154560      0.114139     0.0780725     0.0543151     0.0369885     0.0226936
  20   7 1893.9071    0.4846  0.3963 11.7090 -0.0008  0.0070   0.0071   0.0168    0.0222   0.0000   438.7052     -0.640512       15.1284       1.44886      -1.82460      0.559182      0.682342     -0.152968     -0.236350     -0.634531      0.592288      0.191560     -0.120416     -0.266717     0.0232628    0.00505423    -0.0315803    -0.0333185      0.571965      0.727259      0.783664      0.832516      0.815076      0.732482      0.682948      0.587077      0.490471      0.403358      0.314528      0.235398      0.184054      0.132716     0.0963614     0.0644036     0.0425831     0.0273830
  20   8 2050.0504    0.6755  0.5611 11.8435 -0.0003  0.0080   0.0082   0.0196    0.0301   0.0000   438.4139      0.249024       16.3648      0.804671      -1.70238      0.260071      -1.38538      0.295983     -0.438838      0.395979     -0.907246     0.0458917      0.192490     -0.183650    -0.0456213      0.126722    0.00534715    -0.0195185      0.645308      0.814343      0.860199      0.876694      0.880113      0.829243      0.765404      0.655300      0.551566      0.457078      0.378990      0.293540      0.216928      0.153051      0.107594     0.0755356     0.0502015     0.0320595
  20   9 2203.1187    0.9646  0.7348 12.0588  0.0002  0.0090   0.0103   0.0221    0.0425   0.0000   438.6881     -0.620001       13.8796      0.353466      -4.09307     -0.439928      -1.34926     -0.298176    -0.0679679     0.0363209      0.342493     -0.300103      0.404218    -0.0614176      0.117758      0.301264   -0.00551802    -0.0427045      0.725049      0.935494      0.976036       1.01611      0.968578      0.931372      0.857702      0.738912      0.631848      0.525505      0.420697      0.324066      0.242034      0.174916      0.123376     0.0854294     0.0560955     0.0352816
  20  10 2352.4127    1.3229  0.8842 12.4933  0.0003  0.0097   0.0129   0.0252    0.0489   0.0000   437.7812      0.915649       18.2223      0.302737     -0.965076     -0.289345     -0.519111     -0.926048       1.29878     -0.178269      0.324331      0.121867    -0.0416363    -0.0724485     0.0273917    -0.0445354     0.0538171    -0.0196741      0.775563       1.00460       1.04486       1.12177       1.09889       1.04678      0.930961      0.777328      0.678757      0.543746      0.438851      0.335933      0.252557      0.179700      0.129192     0.0879137     0.0601620     0.0383656
  20  11 2498.9684    1.7875  0.9402 12.8037  0.0001  0.0096   0.0170   0.0257    0.0648   0.0000   438.7145       1.79552       14.4727      0.418285      0.264578      -1.42554     -0.739933      0.166285     0.0805978     -0.577911     -0.231486      0.262506     -0.161785     -0.281053      0.209324   -0.00936248    -0.0890905    -0.0511437      0.797153       1.03380       1.10374       1.16301       1.10090       1.03945      0.943700      0.816798      0.704339      0.568173      0.444607      0.341845      0.258853      0.190433      0.132284     0.0894549     0.0595680     0.0389295
  20  12 2644.8689    2.3244  0.9327 13.4561 -0.0004  0.0098   0.0218   0.0250    0.0602   0.0000   438.7740       3.79001       13.1511       1.34726     -0.659685     -0.672901      0.179283     -0.191983     -0.361108      0.183245      0.733216     -0.402027      0.357364     0.0333921    0.00840156     -0.176648     0.0167260    0.00104891      0.791155       1.01238       1.05905       1.13965       1.07335       1.02188      0.933644      0.818097      0.699625      0.562806      0.461801      0.355207      0.262694      0.191395      0.134802     0.0923469     0.0606354     0.0394000
  20  13 2790.7367    2.8991  0.8740 14.0485 -0.0001  0.0092   0.0281   0.0240    0.0544   0.0000   439.2762       4.26420       13.1187       1.79728      -1.21695       1.86068      0.577588      0.291972      0.765314     -0.563022     -0.292510     -0.306507     -0.210566     0.0947192     0.0298629      0.126281      0.121466     0.0367736      0.759271      0.968736       1.04437       1.08534       1.04230      0.976151      0.892110      0.773911      0.667511      0.549508      0.436342      0.333880      0.249858      0.181600      0.127567     0.0877893     0.0576118     0.0361456
  20  14 2935.9679    3.5751  0.8767 14.2944 -0.0001  0.0092   0.0343   0.0236    0.0591   0.0000   440.1847       5.37272       12.3537       1.74990      -1.22319      -1.02731      -1.73348     -0.902656       1.55408     -0.150226     -0.555069     -0.396616     -0.201768    0.00555590     -0.276931     -0.312416    -0.0569776    -0.0232544      0.763426      0.983276       1.02141       1.05940       1.00571      0.935757      0.848894      0.766708      0.695659      0.567391      0.456258      0.358033      0.261433      0.185384      0.128699     0.0877295     0.0557939     0.0364984
  20  15 3080.5097    4.0172  0.9317 14.5294  0.0003  0.0095   0.0371   0.0247    0.0645   0.0000   439.4533       6.24558       15.2397       1.03219      -2.36231      0.284262     -0.458992      0.281158      0.617896     -0.372456      0.398237     -0.739249     -0.675152     0.0442320    -0.0354219     0.0378459    -0.0356929    -0.0201600      0.783118      0.984315       1.04096       1.07240       1.02757      0.987762      0.913559      0.811751      0.692566      0.551421      0.441264      0.342280      0.258611      0.193095      0.136992     0.0955888     0.0622158     0.0383253
  20  16 3224.4674    3.8463  1.2034 14.8168 -0.0009  0.0117   0.0337   0.0308    0.0580   0.0000   439.1932       7.88884       11.9239       4.61789      -1.92074     -0.444891      -1.33895      -2.00770      0.241154      -1.17405     0.0585308     -0.274769     -0.730078     -0.273890      0.185559     0.0932538    -0.0528820    -0.0322235      0.975473       1.22962       1.34686       1.39284       1.33690       1.27152       1.12179       1.00311      0.859795      0.691294      0.547720      0.420730      0.318474      0.232934      0.162793      0.112333     0.0728114     0.0473968
  20  17 3368.1232    3.3113  1.8518 14.2173 -0.0006  0.0145   0.0232   0.0393    0.0395   0.0000   439.6970       12.5233       12.6898       1.21808       2.66546     -0.448735      -3.12094      -1.08506      0.663081      -1.12155      0.359152      -1.13450     -0.297245    -0.0800322     0.0814008     -0.333451     -0.157988      0.115188       1.16766       1.52024       1.62907       1.70003       1.66014       1.54909       1.40514       1.21833       1.03434      0.849536      0.681579      0.521155      0.387869      0.286122      0.198742      0.138786     0.0895097     0.0582266
  20  18 3511.8971    2.7926  2.6961 13.6693  0.0002  0.0182   0.0169   0.0483    0.0358   0.0000   441.7093       10.0434       14.3697      0.729020       1.14230     -0.595728      -1.57590      -1.38974       1.77133      -1.97250      0.860568      -1.29224      0.925942      0.621797   -0.00784288      0.137984    -0.0875129      0.118513       1.49675       1.91023       2.06286       2.13628       2.11534       1.96268       1.79238       1.54404       1.31718       1.06382      0.868895      0.664908      0.498000      0.363415      0.250804      0.174811      0.114893     0.0751790
  20  19 3655.6416    2.3493  3.9917 12.9437  0.0003  0.0228   0.0120   0.0613    0.0352   0.0000   439.6691       8.83282       12.2507       7.38374       2.14318      -1.65233       1.82499      -1.46959       1.34395      -1.89705      -3.10553     -0.969223       1.01658     -0.553484     -0.410627      0.135484    -0.0845393      0.144459       1.82448       2.32781       2.49747       2.58492       2.56379       2.39998       2.19240       1.91288       1.61964       1.34034       1.06975      0.830925      0.621383      0.452063      0.320236      0.220951      0.144967     0.0930665
  20  20 3799.3071    1.9639  5.6858 12.4821  0.0005  0.0284   0.0085   0.0776    0.0280   0.0000   441.1319       13.1596       13.1744       1.22765      -3.72481      -3.44430      0.682954      -3.16176      -1.44640     -0.245997     -0.495073     -0.170072     -0.332031      0.303317    -0.0935460   -0.00902906    -0.0265850     0.0565721       2.29080       2.92892       3.17739       3.27916       3.20670       3.00262       2.71147       2.41080       2.05804       1.69406       1.37242       1.03942      0.783014      0.572862      0.400411      0.274231      0.179185      0.114857
  20  21 3943.0432    1.6269  7.6304 12.1314 -0.0002  0.0350   0.0063   0.0969    0.0234   0.0000   440.3738       16.4068       12.8699       5.13913      -5.06857      -4.83032      0.909517      -1.85992      -1.86057       1.82837      0.968174       1.91024      -1.56268      -1.50461      0.247068     -0.388000     -0.114551      0.289997       2.77781       3.60414       3.90132       3.99188       3.93664       3.71570       3.39728       2.95182       2.50749       2.07050       1.63933       1.28713      0.955848      0.702468      0.490014      0.340133      0.221253      0.143123
  20  22 4086.8041    1.3412  9.9854 11.9659  0.0000  0.0444   0.0050   0.1240    0.0201   0.0000   438.5853       17.5374       18.7352      -3.25641      -3.67810      0.581716       8.82302      -4.22357      -6.37475      -4.03805      -1.75362     -0.117269     -0.837130      -1.48138     -0.218712      0.190309     -0.432714     -0.225257       3.50527       4.57073       4.92180       5.10409       4.98421       4.72857       4.29211       3.75702       3.19097       2.62095       2.08102       1.63101       1.21523      0.895357      0.626288      0.432101      0.282117      0.182639
  20  23 4230.6408    1.1119 11.9459 11.9211  0.0001  0.0558   0.0043   0.1550    0.0182   0.0000   449.3395       18.9100       6.57708    -0.0747042     -0.904526       9.41960      -4.75472     -0.313400       1.30409      -2.01943      -1.67172      -5.28875       2.09831      0.588297    -0.0496972     -0.676269      0.403669     0.0522338       4.33073       5.66825       6.17026       6.32010       6.25594       5.91148       5.32825       4.68803       3.98578       3.24376       2.62100       2.02351       1.51904       1.11708      0.790151      0.539453      0.353597      0.228753
  20  24 4374.4928    0.9061 14.4752 11.9359  0.0003  0.0723   0.0036   0.2023    0.0153   0.0000   430.9390       4.57420       34.8304       5.50757      -1.13794      -3.97917      0.793808      -9.77119    -0.0586517      0.193683       4.15193       2.25736      -3.76569     -0.679792       2.05333       1.41517     -0.121468      0.312362       5.52529       7.24227       7.85397       8.13638       7.97271       7.50239       6.87542       5.99318       5.15291       4.22026       3.39090       2.64359       1.98092       1.45576       1.02964      0.707508      0.457933      0.297502
  20  25 4518.0806    0.7402 16.9285 11.8281  0.0002  0.0914   0.0030   0.2468    0.0136   0.0000   442.7034       18.9969       17.5290      -2.79886      -11.6962       11.6684      -9.12487       1.78159      -7.89022      -6.17295       7.74979      0.214996      -2.95257      -3.15112      0.973707       1.14004      0.765253     -0.552192       6.98184       9.04896       9.97069       10.2361       10.1310       9.41083       8.70745       7.58367       6.47446       5.33728       4.27351       3.34791       2.52860       1.83705       1.30099      0.907291      0.583514      0.378289
  21   5 1589.2813    0.2095  0.1370 11.6558 -0.0030  0.0046   0.0054   0.0108    0.0136   0.0000   439.5768    -0.0950952       17.9570      0.229119      -2.67218     -0.360917       1.25260      0.396925     -0.220522      0.154732      0.213939     0.0781298      0.243136     0.0418033     0.0431013    0.00101874   -0.00129998   -0.00966414      0.337865      0.461469      0.517402      0.518726      0.489625      0.486054      0.426768      0.374938      0.335059      0.255888      0.219816      0.166351      0.127801     0.0906142     0.0665915     0.0446686     0.0306839     0.0198668
  21   6 1758.2285    0.3483  0.2710 11.6508 -0.0017  0.0059   0.0060   0.0136    0.0173   0.0000   438.5287     -0.829313       17.5544      0.597140     -0.892527     -0.192756     -0.176768      0.612789      0.590955     -0.418868     -0.217403    -0.0339287    -0.0722950     0.0372024    0.00837473     0.0888712      0.113577    -0.0184158      0.454894      0.576115      0.640142      0.644742      0.664330      0.616197      0.568233      0.492082      0.412478      0.345772      0.270355      0.221484      0.166209      0.116810     0.0894294     0.0609015     0.0417775     0.0281004
  21   7 1919.8320    0.5279  0.4094 11.7274 -0.0015  0.0072   0.0073   0.0157    0.0232   0.0000   437.9384     -0.202521       16.6905    -0.0348338      -1.10589      -1.04063     0.0372806     -0.593418      0.436274     -0.287301      0.155859      0.312493      0.321348     -0.214932     -0.218800    -0.0947494      0.112850    0.00454781      0.524140      0.702411      0.724189      0.796778      0.766774      0.725516      0.652624      0.568754      0.487573      0.407775      0.336522      0.260580      0.199529      0.138876      0.100925     0.0718565     0.0482937     0.0315587
  21   8 2077.7249    0.7473  0.5784 11.8635 -0.0002  0.0079   0.0085   0.0187    0.0325   0.0000   438.6984       2.39623       16.0372      0.333264      -2.99937     -0.500441     -0.357597      -1.67037      0.391296       1.08291     -0.227384     -0.377427      0.510696      0.219274     0.0167814    -0.0180384    -0.0634886     0.0194120      0.599297      0.769578      0.820203      0.839399      0.821857      0.785555      0.715261      0.650879      0.549853      0.462393      0.371517      0.294841      0.222074      0.167550      0.118650     0.0817245     0.0565080     0.0368908
  21   9 2231.8776    1.0264  0.7754 12.1457 -0.0009  0.0091   0.0105   0.0226    0.0451   0.0000   439.8716      0.381924       14.4212     0.0680642     -0.232087     -0.203061    -0.0780239    -0.0902314      0.242980     -0.686426      0.355899   -0.00578598     0.0609955     -0.283158      0.163047      0.119648     -0.162746    -0.0476401      0.669571      0.876657      0.935235      0.996946      0.971414      0.928511      0.835809      0.735192      0.626288      0.518531      0.409849      0.328409      0.248167      0.184825      0.132983     0.0925095     0.0632930     0.0421928
  21  10 2381.9072    1.4063  0.8845 12.7116 -0.0002  0.0094   0.0134   0.0246    0.0463   0.0000   439.0061       1.18340       13.9333      0.798511      -2.98041       1.61708       1.05298     -0.980037     -0.327765      0.172566     -0.157179     -0.229840     -0.174468      0.279497      0.161154     0.0120800    -0.0245555     0.0261972      0.727550      0.944850       1.03284       1.07380       1.06146      0.980381      0.899148      0.773771      0.665770      0.555260      0.461800      0.350120      0.265564      0.193054      0.141116     0.0949764     0.0646868     0.0431849
  21  11 2529.3207    1.8551  0.9527 13.0606 -0.0013  0.0096   0.0171   0.0257    0.0545   0.0000   437.4343      0.982315       15.2628      -1.15517      -2.19571     -0.984724     -0.193961      -1.10618      0.322486      -1.47463      0.452159      0.311288    -0.0510695     -0.314376    -0.0563805      0.101011     0.0935734     0.0604803      0.729579      0.934399      0.996140       1.06632       1.03514      0.981617      0.896650      0.793315      0.680196      0.551965      0.440932      0.345173      0.266533      0.200870      0.142638      0.101723     0.0672312     0.0457212
  21  12 2676.1888    2.4151  0.9784 13.5893 -0.0003  0.0098   0.0218   0.0253    0.0585   0.0000   439.2067       3.43685       14.1577       1.31767      -1.02357      -2.56743      0.244024     -0.249965       1.34449      -1.32986     0.0507686     -0.435576     -0.248470    -0.0636715     -0.105664     0.0640482    -0.0142728     0.0587564      0.771932      0.974094       1.06383       1.09770       1.07402       1.01266      0.933831      0.823297      0.714900      0.581806      0.476428      0.374262      0.278979      0.210788      0.151488      0.106914     0.0714463     0.0463089
  21  13 2822.9871    3.1209  0.8540 14.1160  0.0000  0.0088   0.0297   0.0229    0.0565   0.0000   439.0781       2.35581       13.6411       2.68409      -1.43054     -0.142228      0.257511     -0.803768    0.00958308     0.0400693     -0.297258     -0.136379      0.196948    -0.0263038    -0.0788193     0.0961048     0.0384254   -0.00590779      0.696829      0.873346      0.957939       1.01191      0.972219      0.915033      0.838886      0.744010      0.638545      0.521586      0.418624      0.332667      0.252266      0.186162      0.132946     0.0936434     0.0622361     0.0420340
  21  14 2968.9230    3.6907  0.8712 14.5262 -0.0011  0.0088   0.0347   0.0231    0.0524   0.0000   439.8970       6.48117       13.3667       3.71258     -0.336088     -0.400977     -0.663489      -2.21879     -0.557099     -0.842611  -0.000858692     -0.666972      0.341682     -0.169995     0.0923784     0.0213116    -0.0140533   -0.00334422      0.700197      0.891415      0.959036       1.01744      0.968476      0.930996      0.846168      0.761331      0.639488      0.526756      0.428211      0.337368      0.250391      0.191977      0.134248     0.0960216     0.0636338     0.0425258
  21  15 3113.9976    3.9725  0.9934 14.7166 -0.0016  0.0098   0.0355   0.0258    0.0579   0.0000   437.4594       6.53027       13.3169       4.75024     -0.827544      -1.37249      0.393073      -2.19353     -0.864705     -0.526154      0.638363      0.324144      0.316684    -0.0226504    -0.0469813     -0.103207    0.00198263    -0.0182769      0.762596      0.980115       1.05049       1.10629       1.06681      0.994718      0.913378      0.826261      0.705561      0.588219      0.479100      0.372961      0.283900      0.209310      0.147913      0.103622     0.0696445     0.0457508
  21  16 3258.6046    3.7530  1.3204 14.6105 -0.0023  0.0119   0.0301   0.0306    0.0547   0.0000   437.4359       6.21403       13.9684       3.52869     -0.268340      -2.69448      0.548237      -1.47141      0.215581      -1.60084      0.276680     -0.743919     -0.323391      0.450774    -0.0363856     -0.110652     -0.286563    -0.0990162      0.918444       1.16766       1.26468       1.30066       1.27807       1.22719       1.13210      0.987709      0.852590      0.697663      0.574322      0.444096      0.343247      0.254773      0.182177      0.128021     0.0855437     0.0575278
  21  17 3402.9173    3.1737  2.0270 14.1092 -0.0001  0.0151   0.0207   0.0396    0.0353   0.0000   440.4455       7.65144       12.0590       2.03078     -0.484157       2.69888      -1.65991      -3.92168       1.31075    -0.0881058     -0.923779     -0.802457      0.259802     -0.715648    0.00143086     -0.165767    -0.0268491     -0.144331       1.16935       1.51835       1.61348       1.67382       1.64636       1.57077       1.41393       1.25480       1.08846      0.915385      0.739902      0.575536      0.438345      0.323817      0.231357      0.162798      0.109992     0.0711360
  21  18 3547.2468    2.6635  3.0310 13.5334  0.0000  0.0190   0.0147   0.0503    0.0305   0.0000   436.5357       9.42334       12.2346       3.92996      -1.83686     -0.705007     -0.942539     -0.173187      0.619378      -1.33760     -0.932757     -0.660301     -0.328672     -0.687176     -0.382204    -0.0425246     -0.137452    -0.0293833       1.42461       1.86172       1.97223       2.09639       2.03054       1.95158       1.78116       1.56893       1.35102       1.12468      0.911559      0.708490      0.541055      0.404951      0.293743      0.202380      0.136998     0.0917484
  21  19 3691.5324    2.2169  4.4040 12.9359 -0.0001  0.0239   0.0106   0.0642    0.0286   0.0000   436.9151       13.7636       17.8646       1.03118      -3.16525       4.59760       2.56443     -0.745816       2.71640      -2.22552      0.603484     -0.483733     0.0450113     0.0966173     0.0999252     -0.141067     -0.152590     -0.201124       1.79032       2.34397       2.49158       2.66811       2.58534       2.45536       2.23760       1.98751       1.70195       1.41556       1.15176      0.907054      0.686138      0.506123      0.365283      0.254719      0.171101      0.112924
  21  20 3835.6846    1.8448  6.2133 12.4252  0.0000  0.0296   0.0076   0.0811    0.0249   0.0000   436.7318       13.4763       14.5352       3.31158      -6.75185       5.13895      0.980277     -0.967963      0.544250      0.622255      -1.41755       1.43128      0.455437     -0.397151      0.268317      0.344219   0.000493021     -0.143398       2.27098       2.92955       3.18739       3.32164       3.26210       3.07100       2.84571       2.49345       2.13141       1.78575       1.44137       1.12970      0.858833      0.638532      0.459112      0.322994      0.215933      0.142076
  21  21 3979.8456    1.5404  8.2315 12.1370 -0.0001  0.0369   0.0058   0.1020    0.0214   0.0000   434.9809       13.3332       12.1725       13.2290      -6.18049       6.44045       4.91697       2.31080      -2.03225     -0.557279       2.86257      -2.02316     -0.855639      -1.05412      0.247815    -0.0564288     -0.325946     0.0903601       2.79047       3.62135       3.90168       4.08726       4.02610       3.81653       3.48776       3.09096       2.64652       2.21552       1.78530       1.39269       1.06617      0.795271      0.570105      0.400298      0.269587      0.176270
  21  22 4124.1633    1.2696 10.3152 12.0115 -0.0000  0.0460   0.0047   0.1291    0.0186   0.0000   438.1442       9.64681       12.8593      -6.83463      -6.36512       4.76142       5.46919      -3.16713      -2.84199      -1.15717      0.619668      -2.92877     -0.360866      0.473754      0.874981    -0.0467611      0.601920      0.261194       3.43451       4.48189       4.86215       5.02267       4.97560       4.75498       4.30286       3.86300       3.26829       2.75130       2.20944       1.75431       1.33211      0.990573      0.710570      0.503197      0.335528      0.220448
  21  23 4268.2993    1.0593 12.8579 11.9416 -0.0001  0.0590   0.0039   0.1660    0.0168   0.0000   436.7903       19.8817       15.9291       10.7093      -1.34202      -1.76478      0.267091       2.42994      -1.33105     -0.773860      -2.91107      -2.31887      0.232980      0.595719     -0.300228     -0.799548      0.482670     0.0787289       4.36528       5.68669       6.18303       6.46376       6.33623       6.05111       5.53057       4.90104       4.18169       3.52167       2.81726       2.23283       1.70796       1.27078      0.914239      0.647601      0.428728      0.285785
  21  24 4412.5774    0.8547 15.2367 11.9536 -0.0006  0.0769   0.0033   0.2106    0.0142   0.0000   446.6788       14.4126      -2.82432       13.4731       17.2783       2.86543       5.44289      -7.74498      -1.76998      -1.65808       3.45099     -0.729177       4.07951      0.470650     -0.578275    -0.0802193     -0.154865    0.00294917       5.61644       7.36523       8.07644       8.35469       8.24664       7.86368       7.12587       6.37558       5.47949       4.56622       3.69295       2.92816       2.22834       1.67206       1.19776      0.851675      0.559945      0.371839
  21  25 4556.6127    0.6947 17.9202 11.8151 -0.0006  0.0983   0.0027   0.2613    0.0127   0.0000   436.3512       9.11452       24.1457       12.8409       5.05651       5.65357      -4.95299      -9.07104       4.90114       6.80939      -3.09923       2.41479       1.01434     -0.742312    -0.0178719     -0.266431      0.142100     -0.116111       7.11462       9.40368       10.2464       10.6754       10.5409       9.97753       9.12882       8.11260       6.94389       5.83560       4.72810       3.74088       2.85145       2.13166       1.53213       1.08293      0.713541      0.474918
  22   4 1429.1292    0.1322  0.0521 11.6562  0.0015  0.0032   0.0055   0.0067    0.0119   0.0000   439.5710     -0.624731       19.8772     0.0526271      -2.33888    -0.0353399     -0.160927    -0.0803732      0.546686     0.0981715    -0.0401702    -0.0856680    -0.0513197     0.0252090     0.0422323   -0.00243675     0.0103925    -0.0105401      0.267326      0.285063      0.326908      0.347471      0.320515      0.315103      0.267581      0.218393      0.224267      0.212153      0.164754      0.126464     0.0980292     0.0765004     0.0526269     0.0367879     0.0228086     0.0160828
  22   5 1611.3397    0.2363  0.1438 11.6546 -0.0013  0.0043   0.0056   0.0101    0.0135   0.0000   439.0280      -1.40506       19.0535      0.802433      -2.34392     -0.176515      0.577710    -0.0557836     0.0289086     -0.319971      0.140427     0.0738500     0.0684400      0.190419    -0.0300427    -0.0295268    0.00227825    -0.0269419      0.328861      0.394753      0.424666      0.456366      0.474153      0.434158      0.386846      0.344003      0.320928      0.252958      0.199877      0.166804      0.130344     0.0972271     0.0707932     0.0492997     0.0337911     0.0237722
  22   6 1781.5526    0.3691  0.2841 11.7072 -0.0015  0.0057   0.0062   0.0140    0.0172   0.0000   438.9135     -0.448863       18.0538     -0.141878      -2.47198       1.21813     -0.558143      0.852862      0.737072     -0.199032     -0.462193    -0.0656556      0.299153     -0.107416     -0.161598     -0.112065    0.00695563     0.0444143      0.428392      0.553930      0.572557      0.594879      0.586236      0.585685      0.544392      0.488041      0.412434      0.325324      0.277771      0.207926      0.171660      0.128091     0.0949359     0.0699111     0.0493038     0.0325746
  22   7 1945.0512    0.5384  0.4612 11.7759 -0.0004  0.0071   0.0070   0.0175    0.0236   0.0000   439.1810      0.110374       15.8079      0.916533      -2.24119     -0.717874     -0.249996    -0.0977700     -0.499133     0.0735772     -0.230863    0.00249066     0.0730094      0.244634      0.133643    -0.0498786    -0.0384195    -0.0258625      0.515132      0.657335      0.721571      0.749305      0.745274      0.703218      0.638950      0.566832      0.508334      0.414964      0.340293      0.266087      0.208450      0.159284      0.114521     0.0798909     0.0557360     0.0373321
  22   8 2104.7507    0.7692  0.6190 11.9577 -0.0005  0.0079   0.0084   0.0196    0.0321   0.0000   439.8009      -1.24196       15.2217       1.54758     -0.372079      -1.22540    -0.0973499     -0.912344      0.387938      0.322229    -0.0643377     -0.412265     -0.468938     -0.254554      0.252510    -0.0442343    0.00209700    -0.0139428      0.566917      0.733358      0.783312      0.832412      0.834384      0.795467      0.732127      0.630557      0.554211      0.451386      0.372270      0.300693      0.227596      0.173003      0.123573     0.0917341     0.0633516     0.0425029
  22   9 2260.0008    1.0823  0.8243 12.2640 -0.0004  0.0090   0.0104   0.0236    0.0425   0.0000   439.5684       2.59298       14.4684      0.163049      0.105326     0.0837959     -0.847727     -0.509662      0.497499     -0.131101      0.175389     0.0993402     0.0197604     -0.514474      0.119035     -0.131609     0.0246994     0.0396430      0.631312      0.833325      0.873358      0.946805      0.899526      0.883991      0.802821      0.714229      0.621131      0.528139      0.433078      0.353447      0.265574      0.200145      0.145157      0.102821     0.0712520     0.0476518
  22  10 2410.8071    1.4836  0.9432 12.7270 -0.0011  0.0098   0.0136   0.0246    0.0539   0.0000   438.6065      0.914009       14.2100      0.871686     -0.813796   -0.00696159      0.960135      -1.24040      0.557365      0.345558     -0.676725      0.946689      0.478520    -0.0285196      0.104407     -0.135556     -0.191829   -0.00423689      0.714379      0.909832       1.00505       1.04008       1.03905      0.964774      0.920743      0.804570      0.694499      0.563391      0.465977      0.371567      0.288012      0.219569      0.161021      0.112533     0.0775093     0.0540462
  22  11 2559.2081    1.9782  0.9412 13.3116  0.0009  0.0093   0.0180   0.0249    0.0498   0.0000   438.4155       3.21157       16.8533      0.588223      -1.46349     -0.999953     -0.711656      0.698875       1.32542     -0.811151     -0.488165     0.0736598     -0.590721     -0.375209     0.0638429    -0.0153574    -0.0269291    -0.0142973      0.711665      0.897999      0.951680       1.01184      0.987160      0.958986      0.875910      0.773821      0.663889      0.569798      0.461338      0.366787      0.282174      0.212652      0.154547      0.111269     0.0774810     0.0518596
  22  12 2707.1233    2.5610  0.9388 13.7057  0.0002  0.0092   0.0232   0.0244    0.0568   0.0000   438.8865       2.50740       14.4150       1.78889      -1.45169     -0.687430     -0.449779      -1.88151       1.23803     -0.767093      -1.04047     -0.310712      0.346056    -0.0957787      0.237023      0.202672    -0.0231493     0.0240576      0.683587      0.902026      0.958913       1.01432      0.967975      0.927189      0.862702      0.766305      0.664902      0.568560      0.457394      0.365807      0.279896      0.211407      0.153868      0.108837     0.0742236     0.0497804
  22  13 2854.7858    3.2828  0.8558 14.1800 -0.0000  0.0087   0.0300   0.0220    0.0549   0.0000   438.0815       5.28522       13.9373      0.849912     -0.963627      0.587686     -0.614522     -0.666995     0.0629406     -0.677933     -0.697263     -0.625110      0.297437     -0.209863      0.112111     0.0651532     0.0202432    -0.0387250      0.664091      0.836592      0.908165      0.961149      0.938042      0.900240      0.818717      0.733056      0.630031      0.529493      0.424223      0.341597      0.267930      0.197385      0.143235      0.102123     0.0719536     0.0486897
  22  14 3001.4428    3.8324  0.8609 14.5975 -0.0000  0.0086   0.0354   0.0227    0.0536   0.0000   438.6084       4.78639       13.8420       1.80963      -1.07459    -0.0783702      -1.09559     -0.662442    -0.0250398     -0.781607    -0.0797818     -0.949216      0.410842      0.298819    -0.0624371     -0.164316  -0.000681014     0.0777803      0.647099      0.844619      0.905472      0.959923      0.921057      0.900313      0.819883      0.724017      0.624758      0.525402      0.418936      0.333709      0.260001      0.195950      0.141770      0.101050     0.0704737     0.0478646
  22  15 3147.0670    4.0211  1.0438 14.7830 -0.0004  0.0099   0.0348   0.0264    0.0570   0.0000   438.5255       6.01100       15.3382       2.83040     -0.963518     -0.530530      -1.44647      -1.10798     -0.650757      -1.03777     -0.229143     -0.972996      0.501455     -0.257732      0.250431     0.0883182     0.0326375   -0.00330883      0.746761      0.960614       1.04881       1.08741       1.05678       1.00668      0.918583      0.830301      0.711435      0.603813      0.503650      0.398964      0.304901      0.227957      0.164170      0.116274     0.0779481     0.0531947
  22  16 3292.2743    3.6222  1.4465 14.5427 -0.0006  0.0121   0.0273   0.0323    0.0462   0.0000   437.6278       9.66968       14.1667       1.58696      -2.20044      -2.54861      0.784037     -0.510277       1.08861     -0.540639      0.358539      -1.41525     -0.339296     -0.206956     -0.154928     -0.280989     -0.112129    -0.0510544      0.912861       1.17318       1.27144       1.35046       1.33005       1.28059       1.15212       1.00843      0.874846      0.734244      0.585264      0.470819      0.358659      0.273681      0.198589      0.142096     0.0977443     0.0664146
  22  17 3437.3030    3.0944  2.2255 13.9210  0.0009  0.0154   0.0187   0.0402    0.0330   0.0000   441.0181       7.34940       13.9625       6.38074       4.61008     0.0300615      -3.23070      -2.19604       1.37828      -1.03713      -1.89298     -0.804709     -0.731186      0.382362      0.574072     -0.237006    -0.0323791    -0.0569810       1.12169       1.46015       1.55855       1.64372       1.59127       1.54979       1.41618       1.24861       1.10500      0.934494      0.756224      0.602636      0.466186      0.353026      0.255841      0.183708      0.126107     0.0841678
  22  18 3582.1754    2.5187  3.2943 13.4451 -0.0000  0.0195   0.0131   0.0521    0.0265   0.0000   443.4255       10.1934       12.1025       5.24664      -3.04439     -0.444501    0.00872521      -4.38476      0.525355      -4.43822      0.639633      0.113713      0.212140     -0.161324      0.502147     -0.156983     -0.124574     -0.219556       1.42157       1.85295       1.97160       2.06973       2.03871       1.94535       1.81209       1.59571       1.40140       1.17580      0.965970      0.773525      0.593136      0.447838      0.324876      0.234298      0.161317      0.108092
  22  19 3727.0149    2.1267  4.7816 12.8573  0.0005  0.0246   0.0095   0.0657    0.0255   0.0000   439.0743       11.7901       11.4795       6.49403       1.52844       1.29441      -1.51395      -2.50674     -0.426129      -2.52242       1.38321       1.94752     -0.433529     -0.460595     -0.388279     -0.106072     -0.102140    0.00620680       1.77518       2.33063       2.48951       2.62198       2.56319       2.44798       2.28837       2.02303       1.77336       1.48395       1.21657      0.966455      0.752647      0.563423      0.413613      0.295728      0.202780      0.136228
  22  20 3871.7187    1.7788  6.7083 12.3638  0.0001  0.0307   0.0069   0.0835    0.0227   0.0000   438.6463       11.2061       14.1363       2.77333      -4.48044      -2.32623       1.51008      -6.04964      -1.13718      -3.62696       2.62668      -1.30296     -0.221093       1.45736    -0.0900268     -0.334180     -0.753417      0.243013       2.23080       2.93741       3.14507       3.31850       3.26516       3.13675       2.87130       2.56630       2.21752       1.85064       1.53152       1.21074      0.937192      0.702865      0.515907      0.368938      0.253101      0.170629
  22  21 4016.4331    1.4646  8.6813 12.1572  0.0000  0.0380   0.0054   0.1062    0.0193   0.0000   435.7905       14.9506       8.37630       16.7707      -5.37938       2.83610      -3.25402      -9.24840      0.305663       1.75224      0.205887       1.09200      0.368438      0.247072      0.420094    -0.0511401      0.355365     -0.167413       2.75201       3.58451       3.88466       4.07361       4.01826       3.84443       3.53326       3.16350       2.73751       2.31210       1.87751       1.49968       1.16008      0.875942      0.642432      0.457035      0.316777      0.211910
  22  22 4161.0156    1.2133 11.4552 12.0142 -0.0002  0.0498   0.0042   0.1402    0.0170   0.0000   438.2554       18.1337       20.1507       5.85680      -2.62077       1.60086       4.46229       1.85694      -1.69553      -5.52367       1.16721      -2.66120     -0.392623      -1.15062      -1.44402     -0.559599      0.155304     -0.249461       3.54937       4.65866       5.04815       5.30499       5.24441       4.99503       4.61986       4.08958       3.54813       3.02173       2.47156       1.95853       1.51120       1.14805      0.838331      0.598369      0.410946      0.275611
  22  23 4305.7423    1.0175 13.5746 11.9203 -0.0002  0.0618   0.0035   0.1725    0.0157   0.0000   449.6083       10.2238       2.10185       6.01864      -2.11945       2.58541       1.72000      -8.73644      -4.51463       1.70093     -0.221360     -0.294183       3.70190     -0.786843     -0.936056     -0.427632     -0.621690      0.365502       4.36319       5.74444       6.24983       6.50243       6.42627       6.15860       5.65831       5.09960       4.39671       3.71216       3.08438       2.42434       1.88904       1.43135       1.04428      0.747167      0.506175      0.343929
  22  24 4450.1677    0.8174 15.8046 11.9111 -0.0004  0.0793   0.0030   0.2139    0.0134   0.0000   435.7782       15.0208       17.6412       10.2562      -4.71743      -3.50232      -15.8350      0.241313      -2.98115       1.89503      -6.55609      -9.08503      0.289944       6.31696      -1.49727      -2.78839      0.783512      0.218008       5.49684       7.24265       7.92911       8.22722       8.22669       7.76065       7.21900       6.47252       5.61223       4.76051       3.87754       3.10205       2.41555       1.83393       1.34256      0.964128      0.654303      0.443659
  23   5 1632.7814    0.2444  0.1680 11.6755 -0.0016  0.0046   0.0053   0.0109    0.0136   0.0000   439.9153     -0.350119       20.0978     0.0230611      -2.28999     -0.594373     0.0971969     -0.193843     -0.177923     -0.353776     0.0893575     -0.187160    -0.0614193    -0.0530066     0.0718107     0.0287587     0.0360887    -0.0128381      0.325762      0.425053      0.452290      0.464888      0.455705      0.437591      0.424165      0.360572      0.331765      0.284524      0.237792      0.178424      0.148259      0.110525     0.0805726     0.0598013     0.0433411     0.0297601
  23   6 1804.2004    0.3963  0.3155 11.6931 -0.0008  0.0061   0.0061   0.0144    0.0181   0.0000   439.5636     -0.495672       18.8485      0.233465      -1.79750     -0.155092     -0.558227      0.474675     -0.305642    -0.0571122     0.0917682      0.472126      0.150028     -0.147305      0.157731    -0.0635528    -0.0497592    -0.0103526      0.411505      0.515528      0.586360      0.607173      0.576782      0.554961      0.526119      0.476028      0.426920      0.355076      0.287226      0.245455      0.180101      0.142421      0.104152     0.0767624     0.0531943     0.0366434
  23   7 1969.6254    0.5925  0.4854 11.7709  0.0000  0.0071   0.0072   0.0173    0.0251   0.0000   438.9347      0.888356       18.3330      0.498347      -3.01186      0.786346      0.931958     -0.406048     -0.322321      0.478874     -0.153765      0.233712     -0.248378      0.302942     -0.210360    -0.0117099     0.0793230   -0.00462733      0.459549      0.623468      0.674581      0.693704      0.688807      0.659810      0.619222      0.558467      0.483852      0.404090      0.346594      0.278490      0.214908      0.166964      0.124005     0.0860484     0.0614065     0.0422656
  23   8 2131.0894    0.8334  0.6953 11.8679 -0.0003  0.0080   0.0084   0.0205    0.0349   0.0000   440.3268      0.380143       16.5563     -0.633177      -3.18006     -0.775104     -0.890662      0.279749     -0.298167     0.0387005     -0.116770    -0.0880451      0.128996      0.150135     0.0426615    -0.0115239      0.168684     0.0533011      0.564857      0.730144      0.809623      0.842017      0.822221      0.802766      0.725673      0.661973      0.570111      0.480830      0.386622      0.314627      0.244309      0.186861      0.139526      0.102193     0.0725762     0.0492491
  23   9 2287.4694    1.1531  0.8444 12.3611 -0.0002  0.0088   0.0108   0.0232    0.0428   0.0000   438.6415       1.21497       14.9912       1.33860      -2.80092     -0.288308     -0.835518     -0.804535     -0.156722    0.00899275     -0.383854      0.276795      0.313262     0.0661677      0.153326     0.0512080    -0.0398375     0.0242439      0.625081      0.799088      0.863267      0.913190      0.907448      0.891421      0.801739      0.714246      0.615524      0.529347      0.429900      0.351566      0.268995      0.202059      0.154514      0.112782     0.0788323     0.0540927
  23  10 2439.1977    1.5856  0.9882 12.6694 -0.0006  0.0096   0.0137   0.0247    0.0591   0.0000   438.8769       1.63220       16.6260     -0.349207      0.381054     -0.279195       2.09910     -0.985410      0.568303      0.191155      0.113003    0.00967401      0.360933     -0.164596     -0.198125    -0.0850822     -0.100618    -0.0700655      0.665702      0.846114      0.913112      0.982912      0.963212      0.912080      0.856123      0.774438      0.678854      0.562240      0.468687      0.379498      0.298945      0.230082      0.167491      0.122253     0.0866347     0.0592207
  23  11 2588.6630    2.1073  0.9784 13.3137 -0.0001  0.0094   0.0182   0.0242    0.0526   0.0000   438.2271       2.56285       16.2073     -0.388606      -1.81689       1.31372      -1.55089      -2.55613       1.03660     -0.458533    -0.0270770     -0.328679     -0.306538     0.0664556     0.0468423      0.139929   -0.00514563     0.0809533      0.650853      0.847988      0.915095      0.966710      0.949176      0.920328      0.850010      0.750763      0.669163      0.568243      0.461000      0.383847      0.290296      0.226082      0.163734      0.120474     0.0863502     0.0574787
  23  12 2737.6199    2.7226  0.9319 13.7454 -0.0011  0.0090   0.0237   0.0231    0.0562   0.0000   439.8713       2.74743       14.8873       1.26040     -0.467558     -0.373187      0.264722     -0.332778      0.275759     -0.485199    -0.0151459      -1.09288     -0.174841      0.122737      0.343622    -0.0707649      0.138209    -0.0752304      0.647772      0.833408      0.918047      0.964950      0.946950      0.914186      0.847782      0.738817      0.648411      0.544430      0.450096      0.357330      0.280526      0.214312      0.157392      0.114853     0.0810672     0.0556939
  23  13 2886.1070    3.3953  0.8686 14.2385 -0.0000  0.0085   0.0306   0.0223    0.0564   0.0000   438.2824       3.15496       15.0528       2.24075     -0.178368       1.80969      -1.30985      -2.25123      0.870662     -0.571793     -0.128672    0.00200467    -0.0377427    -0.0199383     0.0137883     -0.153472    -0.0888862    -0.0301848      0.617630      0.787726      0.861189      0.919668      0.893171      0.853979      0.788161      0.716007      0.616587      0.517303      0.432447      0.341407      0.271269      0.206780      0.148904      0.109835     0.0783004     0.0534216
  23  14 3033.4916    3.9207  0.8889 14.6497 -0.0001  0.0089   0.0348   0.0223    0.0561   0.0000   438.3898       4.72221       15.0696       2.82577      -2.26009     0.0402493     -0.752669      0.586859      0.306452     -0.866685      0.383497     -0.295728      0.226341      0.115911      0.238926    -0.0587149    -0.0966577    -0.0641088      0.630737      0.829122      0.880343      0.918584      0.893846      0.850483      0.788196      0.705613      0.652518      0.548432      0.463938      0.375313      0.292415      0.222167      0.164012      0.114146     0.0801781     0.0548880
  23  15 3179.7664    3.9138  1.1160 14.8377 -0.0006  0.0103   0.0326   0.0270    0.0555   0.0000   438.6624       5.66937       14.7178       1.66004     -0.119113     -0.186108       1.00865     -0.991749     -0.253967      -1.19198     0.0720736    -0.0258481      0.349355      0.278398    0.00170128     -0.110014    -0.0428808   0.000745142      0.738001      0.945183       1.01264       1.06022       1.04080      0.992841      0.944672      0.850101      0.745041      0.627769      0.523449      0.417606      0.324953      0.252448      0.189396      0.135888     0.0968077     0.0671107
  23  16 3325.5956    3.4576  1.6982 14.3043 -0.0004  0.0128   0.0233   0.0342    0.0391   0.0000   437.5356       8.15407       12.5349       2.63683      0.852256     -0.222440    -0.0515777      -3.85702      0.994626     -0.114293      0.755949    -0.0818820      0.101462     -0.439436     -0.173927    -0.0461827     0.0943829    0.00495398      0.894017       1.16881       1.25297       1.34276       1.31861       1.26223       1.15570       1.04263      0.914917      0.773309      0.638830      0.514774      0.402216      0.304760      0.229822      0.164477      0.114990     0.0796999
  23  17 3471.3147    2.9332  2.4362 13.9085 -0.0001  0.0160   0.0167   0.0424    0.0288   0.0000   437.6545       4.23569       8.95925       4.20515       1.10251      0.591390      -3.40273      -1.99183     -0.464075      0.578522      0.812758     -0.939110      0.759696      0.246906      0.272059      0.196470     -0.105723      0.107402       1.12461       1.46645       1.58822       1.65557       1.63479       1.55447       1.45327       1.30749       1.15722      0.967046      0.809919      0.650427      0.509965      0.386584      0.287970      0.210313      0.145943      0.100543
  23  18 3616.7699    2.4311  3.5698 13.2998 -0.0001  0.0200   0.0118   0.0529    0.0244   0.0000   441.9556       15.4090       12.9194       5.42042     -0.332890     -0.712922     -0.224448      -4.36509      0.445087      -1.39810      -1.10125  -0.000257749     0.0756480      0.421186      0.399297     -0.167332     -0.345265      0.407531       1.38382       1.82331       1.93863       2.06037       2.03101       1.95032       1.82100       1.61360       1.42387       1.21717       1.00706      0.810383      0.634217      0.488638      0.358021      0.261438      0.180404      0.125475
  23  19 3762.1017    2.0360  5.1808 12.7538 -0.0001  0.0251   0.0085   0.0680    0.0231   0.0000   441.0370       12.6670       17.8005       1.66521     -0.771664      -5.12949      -1.23797     -0.181145      0.280478      -1.35706     -0.707103     -0.248153      0.117300     -0.149088      0.343642     0.0721845     -0.207290     0.0785390       1.73485       2.26651       2.45564       2.59436       2.57013       2.45856       2.28030       2.04206       1.80459       1.51451       1.26238       1.01446      0.791683      0.607887      0.452546      0.328777      0.228870      0.157527
  23  20 3907.3802    1.6918  7.0747 12.3425  0.0001  0.0314   0.0064   0.0862    0.0210   0.0000   439.2964       10.4821       14.4586       6.48267      -4.73398      -5.37426      -4.97434     -0.128834      -1.28816      -1.49668     0.0906274      -2.57429      0.353805       1.25091      0.908204     0.0878174     0.0715434     -0.221947       2.17216       2.83161       3.07845       3.24869       3.21141       3.06604       2.88604       2.54144       2.26772       1.90442       1.58548       1.26974      0.997945      0.765966      0.567109      0.411509      0.288880      0.197948
  23  21 4052.5752    1.3984  9.4244 12.1191  0.0000  0.0400   0.0049   0.1113    0.0180   0.0000   437.9921       10.8203       21.8261       2.31226      -7.33652       6.69453      0.709415      -6.08276      -3.98093       2.78110       4.67440     0.0146810      -2.03620      0.630019     0.0152984     -0.463939     0.0356543     -0.420559       2.77074       3.60058       3.91052       4.11036       4.08562       3.88450       3.63468       3.25909       2.88947       2.43375       2.02589       1.63366       1.28418      0.979283      0.729326      0.528859      0.368883      0.253827
  23  22 4197.6390    1.1614 11.8084 12.0005 -0.0003  0.0515   0.0040   0.1432    0.0164   0.0000   442.2112       19.4802       13.8935      -2.39618    0.00397176       1.01296      -2.82829      -8.32051       1.34706     -0.991514     -0.766776      -3.32472      0.814479    -0.0854244       1.84182     -0.908260     -0.368742      0.265383       3.51773       4.59466       4.99411       5.25542       5.20462       4.97747       4.65955       4.19151       3.68735       3.12555       2.57927       2.08643       1.64069       1.26441      0.933745      0.681613      0.476165      0.328687
  23  23 4342.8694    0.9574 14.3066 11.9471 -0.0001  0.0650   0.0032   0.1822    0.0144   0.0000   441.2701       23.2971       22.3221       8.54113      -1.24166       8.23753      -2.10724      -2.80905     -0.933467      -8.90195     -0.979197       1.94299      -1.60150     -0.779625     -0.599905     -0.406789    -0.0343171     -0.812439       4.37703       5.73462       6.33611       6.59829       6.53548       6.32521       5.86234       5.29266       4.59849       3.93637       3.23734       2.62114       2.06748       1.58200       1.17910      0.861402      0.597831      0.412056
  23  24 4487.7767    0.7757 16.7718 11.8769 -0.0002  0.0832   0.0028   0.2261    0.0127   0.0000   441.7353       14.2199      -9.85143      0.192054      -1.52311      -14.6537      -3.87174       6.00286      -9.64921      -1.53523     -0.601084      0.960386      -2.46406      0.811219       1.04608     -0.630123     -0.414446     -0.100635       5.56727       7.28306       8.05049       8.37335       8.40252       8.04487       7.48287       6.72202       5.87205       4.99902       4.14481       3.37057       2.63821       2.02728       1.51705       1.10030      0.760529      0.528193
  24   5 1653.6909    0.2632  0.1825 11.6411 -0.0041  0.0049   0.0054   0.0105    0.0138   0.0000   440.3223     -0.769411       19.8776      0.670265      -2.31204     -0.702095      0.744682     -0.376674      0.748356     -0.414500      0.300298      0.192623     0.0625937      0.285975    -0.0241980   -0.00161408     0.0464244     0.0182023      0.344947      0.450001      0.492349      0.507837      0.509480      0.475596      0.434132      0.401684      0.350064      0.302752      0.259166      0.206269      0.161897      0.127580     0.0968574     0.0677669     0.0473870     0.0327678
  24   6 1826.3046    0.4277  0.3424 11.6849 -0.0010  0.0061   0.0061   0.0140    0.0183   0.0000   440.1703      0.556560       20.2183    -0.0556837      -2.83554     -0.435780      0.213585     0.0812722     -0.484708     -0.575781      0.480325    -0.0670319     0.0415945     -0.209894      0.194146     0.0349960     0.0629317     0.0139384      0.397274      0.507059      0.555008      0.589277      0.584192      0.554649      0.520638      0.465722      0.421326      0.356101      0.302979      0.245673      0.196648      0.150921      0.113576     0.0836486     0.0567830     0.0407211
  24   7 1993.5771    0.6150  0.5439 11.8217 -0.0002  0.0075   0.0070   0.0181    0.0259   0.0000   439.7472     0.0362746       18.3120      -1.43124      -2.51559    -0.0675802      0.365413      0.569526      0.120550     -0.557188      0.187226      0.232027     0.0400578     -0.124120    -0.0248988    -0.0515616     0.0299058    -0.0401854      0.478556      0.634879      0.675996      0.709409      0.725861      0.678957      0.642137      0.584128      0.521124      0.433431      0.364240      0.293143      0.230460      0.183248      0.137209      0.101644     0.0728010     0.0526803
  24   8 2156.7647    0.8957  0.7169 11.9107 -0.0003  0.0081   0.0087   0.0201    0.0368   0.0000   439.2373      0.570207       17.2800       1.02800      -1.31930      0.496598     -0.281682       1.39386      0.490415      0.274293      0.127892     -0.421715     -0.640911      0.222351    -0.0989730     -0.132368     0.0800333     0.0985434      0.524703      0.691591      0.759060      0.774102      0.782722      0.744821      0.696709      0.639082      0.560248      0.476669      0.400930      0.326240      0.260525      0.198602      0.148931      0.112010     0.0784207     0.0549266
  24   9 2314.3245    1.2270  0.8629 12.4847 -0.0007  0.0088   0.0110   0.0224    0.0414   0.0000   439.1128       1.01061       15.5763      0.764703      -2.78345     -0.628226       1.17934       1.56232      0.215881     -0.336898      0.423467    -0.0723602     -0.422359      0.218884      0.256517     -0.308519    -0.0295827     0.0448256      0.602934      0.775563      0.844055      0.876037      0.873582      0.852290      0.788312      0.703023      0.627041      0.541419      0.446940      0.365003      0.290641      0.223705      0.169241      0.122308     0.0882697     0.0617629
  24  10 2467.0244    1.6665  1.0064 12.9767 -0.0006  0.0097   0.0142   0.0250    0.0525   0.0000   438.4608       1.12216       15.0279       1.66451      -1.68154      -1.38768      -1.32029      -1.56128      0.910428     -0.994709     -0.198161      0.101271     -0.204952     -0.332769     0.0449788     0.0527685     0.0692007   -0.00639806      0.662901      0.854800      0.933553      0.985024      0.995829      0.947229      0.876429      0.803404      0.686008      0.591836      0.482377      0.393706      0.310810      0.240272      0.181478      0.135146     0.0980268     0.0676053
  24  11 2617.6662    2.2067  0.9509 13.5511  0.0002  0.0090   0.0193   0.0248    0.0496   0.0000   440.1825       1.53570       14.8811      0.941644      -1.51161     -0.102646     -0.578539     0.0138962     -0.663885    -0.0606181      0.121932     -0.565971    -0.0446013     -0.410203      0.240126      0.116259    -0.0701252     0.0133481      0.622196      0.835692      0.888273      0.968925      0.937107      0.901722      0.841870      0.735570      0.655287      0.554645      0.472010      0.374757      0.300047      0.230144      0.168184      0.126138     0.0875194     0.0607693
  24  12 2767.7033    2.8402  0.9374 13.8964  0.0006  0.0088   0.0243   0.0231    0.0522   0.0000   439.2341       2.97603       15.3916      0.345392     -0.102413      -2.19978     -0.356224     -0.925067       1.60925     -0.299532     -0.336848     -0.334562     -0.480560     -0.348166     -0.102030    -0.0407180    0.00305904    -0.0430317      0.599553      0.779733      0.836178      0.921570      0.886663      0.853359      0.800155      0.719236      0.628150      0.528659      0.444314      0.358122      0.283827      0.215539      0.166121      0.122003     0.0860087     0.0612237
  24  13 2916.9992    3.5049  0.8803 14.4265 -0.0021  0.0084   0.0313   0.0222    0.0522   0.0000   439.2199       3.55541       13.7209       1.44641      -2.98387      0.344473       1.89847      -2.05814     -0.886807     -0.640517      0.471369     -0.388035     -0.293741      0.276425      0.138224     0.0794814    0.00331984     0.0621898      0.584530      0.740411      0.782290      0.844596      0.816902      0.798103      0.759655      0.683905      0.605686      0.508459      0.426814      0.354072      0.282870      0.216534      0.161681      0.120553     0.0846370     0.0599929
  24  14 3065.0690    4.0518  0.9332 14.5143  0.0000  0.0088   0.0342   0.0227    0.0600   0.0000   440.3419       5.41647       15.7058       2.11885      -1.69982      -1.17005     -0.839229     -0.718158      0.273210      0.231179     0.0311507     -0.128057     -0.102863     -0.265007   -0.00659882     0.0300618  -0.000723639     0.0170631      0.617564      0.794970      0.842056      0.895875      0.889008      0.856646      0.784993      0.733055      0.631906      0.547888      0.456157      0.368343      0.294651      0.225616      0.169267      0.125285     0.0907170     0.0635853
  24  15 3212.0427    3.9049  1.2279 14.7240  0.0005  0.0106   0.0310   0.0286    0.0573   0.0000   438.8894       5.68396       17.1880       2.10729     -0.609210      -1.86772     -0.548469     -0.953772      0.749491     -0.959349      -1.29513     0.0839893      0.207139     -0.326966    -0.0403493     -0.209080      0.121068     0.0201738      0.724985      0.923915      0.983863       1.05411       1.01706      0.984816      0.933758      0.850182      0.753677      0.643662      0.551405      0.443327      0.357399      0.270462      0.204246      0.152104      0.108543     0.0775158
  24  16 3358.5617    3.3961  1.7734 14.3068 -0.0002  0.0129   0.0221   0.0341    0.0358   0.0000   439.0862       6.79491       15.8716       3.35209      0.196105      -5.04763      0.696021      -2.67688      0.793802      -1.33182     -0.172548     -0.442847      0.680744     -0.270395    0.00112002    -0.0575129    0.00335239     0.0924790      0.868297       1.13902       1.21848       1.30492       1.28137       1.24155       1.16612       1.04891      0.923260      0.790839      0.657642      0.529607      0.418081      0.327566      0.247673      0.184165      0.132434     0.0931060
  24  17 3504.9084    2.8256  2.6692 13.7165 -0.0005  0.0163   0.0150   0.0430    0.0269   0.0000   438.6451       10.1774       14.9444       5.54328      -1.35184    -0.0139330       1.46085      -1.72359      0.904410     -0.375957       1.32085      -1.62556      0.977187     -0.538418      0.320257    -0.0930477      0.102474      0.163667       1.08956       1.42768       1.53709       1.63218       1.61512       1.56357       1.45480       1.31212       1.16161      0.990742      0.830700      0.685119      0.539270      0.419320      0.310698      0.231521      0.163876      0.114796
  24  18 3651.0796    2.3332  4.0737 13.0687 -0.0001  0.0209   0.0102   0.0556    0.0227   0.0000   439.4861       10.0464       12.5909       5.26718      -1.84630      -3.58934      -2.70933      -2.86066      -1.71552      -1.50094      -1.91892      -1.54386     -0.202456     -0.435218     -0.868043      0.341596      0.307176    -0.0271783       1.39194       1.83368       1.96788       2.08801       2.06283       2.00117       1.86249       1.69500       1.49907       1.27778       1.06879      0.870083      0.692748      0.537668      0.403453      0.298194      0.212005      0.148453
  24  19 3796.8832    1.9407  5.7847 12.6456 -0.0002  0.0263   0.0076   0.0718    0.0207   0.0000   437.1973       10.1582       18.2710       6.69694      -4.41107       4.24128       3.62656      -1.26720      -1.54058      -1.64618     -0.423304      -1.13420      0.844785    -0.0555910       1.30120     -0.651555     -0.138148    -0.0208923       1.76168       2.28634       2.49951       2.62541       2.61909       2.53715       2.36818       2.14285       1.88984       1.60365       1.34036       1.09413      0.859182      0.673762      0.509767      0.375355      0.267872      0.188110
  24  20 3942.6241    1.6071  7.7346 12.2843 -0.0002  0.0328   0.0057   0.0909    0.0190   0.0000   438.7727       7.89258       13.1392       1.78175      -2.86910       3.11667      -2.16576      -1.13186      -4.31873      -2.43315      -2.40342    -0.0200373      -1.10706     -0.311545      0.637771     -0.821723     -0.199865      0.222339       2.17946       2.82956       3.10262       3.25329       3.24833       3.13259       2.92426       2.66317       2.35137       2.00611       1.66131       1.36426       1.07966      0.843683      0.638454      0.466775      0.332785      0.235973
  24  21 4088.2800    1.3323 10.0936 12.0990 -0.0002  0.0425   0.0045   0.1178    0.0170   0.0000   435.7078       13.2997       17.6100       1.66688       3.14934       3.09843      -6.52283      -5.04598       7.50825      0.397551     -0.294101      -6.00260     -0.163016      0.567468      -1.98560    -0.0167318     -0.347498     0.0892375       2.79102       3.66682       4.03728       4.21855       4.23422       4.04671       3.79542       3.43293       3.03912       2.60716       2.17124       1.77062       1.40180       1.09481      0.819060      0.610810      0.430655      0.301183
  24  22 4233.8947    1.1196 12.6349 11.9921  0.0003  0.0545   0.0037   0.1513    0.0154   0.0000   450.0394       13.1885       12.8569       9.57496       2.68305      -1.71971      -3.54655      0.128418       3.72252      -4.60270      -2.55496       1.51950      -1.03795      0.895235     -0.587457      0.926917      0.664282     -0.113902       3.55444       4.65866       5.13966       5.34117       5.39971       5.16042       4.81649       4.36765       3.84848       3.35157       2.77167       2.28309       1.79973       1.40285       1.05824      0.777645      0.550100      0.385281
  24  23 4379.3909    0.8975 14.6982 11.9418 -0.0001  0.0685   0.0030   0.1872    0.0135   0.0000   442.8545       22.6952       23.7950       6.59134     -0.472386      -11.1182      -1.57860     -0.448355       4.39642      0.971921       5.91523      -1.02545      -1.51095      -1.26773      0.435728      0.397878      0.971559     -0.489988       4.43813       5.79526       6.41307       6.68760       6.73322       6.42658       6.06347       5.48024       4.81680       4.16582       3.49112       2.83428       2.27641       1.75671       1.32835      0.977585      0.695679      0.488938
  24  24 4524.7366    0.7405 17.7244 11.8221  0.0001  0.0884   0.0026   0.2354    0.0120   0.0000   436.7305       20.3017       21.7289       1.66761      -21.4127       10.0528       2.06837      -18.7174     -0.410196     -0.626883      -3.09919      -1.47175       2.27697      0.637276      0.618592       1.11752      0.920329      -1.38389       5.64662       7.46733       8.20955       8.59295       8.67510       8.29328       7.81886       7.05621       6.16302       5.37819       4.46906       3.66614       2.89576       2.27546       1.70826       1.26247      0.891513      0.625060
  25   4 1489.4595    0.1658  0.0891 11.6714 -0.0065  0.0037   0.0051   0.0079    0.0117   0.0000   439.5086      0.171561       20.2396      0.178603      -2.34547      0.307510       1.06982     -0.126182      0.106626     -0.477720     0.0278003     -0.155111     -0.193098     0.0122061    -0.0241969     0.0745409    -0.0499720     0.0245675      0.246017      0.296282      0.308762      0.329173      0.327778      0.326428      0.311573      0.317393      0.266976      0.242909      0.196941      0.143943      0.116486     0.0934381     0.0813657     0.0659691     0.0486131     0.0338646
  25   5 1674.0965    0.2902  0.1848 11.6650 -0.0039  0.0056   0.0056   0.0099    0.0138   0.0000   439.6443     -0.729416       20.4469    -0.0842273      -1.87800     -0.529110      0.427631     -0.539331      0.338351      0.396295      0.179122      0.383642     -0.210474      0.106394    -0.0667079    -0.0203920    0.00620334     0.0158125      0.459559      0.600773      0.630931      0.629539      0.529798      0.436683      0.402184      0.437162      0.466351      0.462468      0.393591      0.332039      0.269772      0.199030      0.153433      0.105763     0.0718884     0.0444958
  25   6 1847.8912    0.4420  0.3666 11.7210 -0.0023  0.0061   0.0060   0.0148    0.0187   0.0000   439.6629      -1.11955       18.4331      0.692588      -2.07380      0.237218     -0.145695      0.112639      0.434621     -0.211461    -0.0417080     -0.198169      0.249887     -0.132721     -0.144952    -0.0994856     -0.118020     0.0451098      0.390847      0.500793      0.525561      0.565854      0.575342      0.555236      0.524448      0.476289      0.416984      0.356136      0.304324      0.253191      0.204141      0.162419      0.119337     0.0890050     0.0645771     0.0458771
  25   7 2016.9136    0.6543  0.5540 11.8420 -0.0005  0.0071   0.0072   0.0179    0.0264   0.0000   440.0507     -0.663166       17.6963     -0.234172      -2.51228       1.76251       1.06752     -0.355228     -0.456677      0.469456      0.314507      0.240199     -0.252174      0.144883    -0.0369166     0.0104635     -0.236697      0.126310      0.448579      0.572974      0.645655      0.658409      0.664258      0.639938      0.593078      0.554402      0.479049      0.419898      0.364036      0.295976      0.235192      0.188289      0.139772      0.104315     0.0755284     0.0529341
  25   8 2181.7264    0.9367  0.7503 12.0940 -0.0002  0.0081   0.0088   0.0205    0.0359   0.0000   439.7948      0.606137       16.5281     -0.224165      0.671640       1.60289     -0.602642     -0.103219      0.184647     0.0857715      0.649542      0.137180    -0.0908564     -0.256742      0.183063      0.219779      0.170723     0.0709292      0.506930      0.655187      0.714616      0.773295      0.754629      0.730465      0.687811      0.629340      0.552929      0.478282      0.413349      0.328567      0.265507      0.209176      0.159918      0.118264     0.0872978     0.0611925
  25   9 2340.4941    1.3285  0.9245 12.4965 -0.0007  0.0089   0.0113   0.0230    0.0448   0.0000   439.4765      0.901798       16.1167     -0.624169      -2.13447       1.06677       1.72927     -0.189354     0.0305846      -1.48460    -0.0226725  -0.000859214      0.155513      0.187020     -0.162318     0.0678815   -0.00693838    0.00682853      0.575811      0.742638      0.809948      0.857864      0.866240      0.819936      0.786373      0.681447      0.627389      0.540175      0.451284      0.372251      0.296672      0.235892      0.175513      0.132344     0.0954224     0.0668043
  25  10 2494.3722    1.7666  1.0189 13.0906 -0.0000  0.0093   0.0145   0.0250    0.0479   0.0000   438.4907       1.73399       16.3372       2.25864    -0.0396534      0.558148      0.103160     -0.598328      0.537775     -0.874019      0.364482      0.783749    -0.0923669     -0.167206   -0.00235557      0.160325    -0.0668953    -0.0101180      0.607787      0.784895      0.846141      0.916226      0.874219      0.865832      0.809949      0.739936      0.661904      0.574794      0.478435      0.391115      0.311460      0.245983      0.186448      0.142245      0.105325     0.0736297
  25  11 2646.2316    2.3281  1.0264 13.4096 -0.0005  0.0092   0.0190   0.0242    0.0588   0.0000   438.6418       1.53100       15.1158       1.69923      -2.23609     -0.131750    -0.0250273     0.0715454      0.834050     -0.746425      0.792848      0.338745   -0.00818784     -0.107746     -0.175062    0.00969784     -0.275116    -0.0837958      0.611551      0.784425      0.851940      0.900178      0.905683      0.860615      0.810322      0.731392      0.663654      0.571024      0.482026      0.391929      0.315818      0.250100      0.186438      0.139860      0.103753     0.0732664
  25  12 2797.3753    2.9921  0.8785 14.1013  0.0003  0.0083   0.0258   0.0217    0.0483   0.0000   439.7298       2.77332       15.1696       1.38667     -0.264807      0.251200      -1.37159      -1.11990      0.245914      -1.22405     -0.857432     -0.590460      0.142555     -0.107043      0.149883    -0.0481326    -0.0386676    -0.0752791      0.551542      0.707323      0.759215      0.824079      0.808550      0.791405      0.742405      0.673451      0.596929      0.508741      0.417284      0.351402      0.276976      0.219907      0.165675      0.125887     0.0916337     0.0640548
  25  13 2947.4427    3.7141  0.8315 14.4522  0.0003  0.0080   0.0322   0.0200    0.0501   0.0000   439.5112       3.42585       14.8461       1.63511      -2.00252      0.735861     -0.983848     -0.665826      0.101995     -0.888912     -0.193752     -0.259871     -0.121405    -0.0492836    -0.0606052     -0.114918     0.0727037     0.0580170      0.531044      0.682056      0.747232      0.796831      0.767871      0.758539      0.697716      0.645758      0.570239      0.495917      0.418944      0.347955      0.272212      0.212329      0.163782      0.122427     0.0893705     0.0629312
  25  14 3096.2106    4.0259  0.9921 14.8055 -0.0006  0.0091   0.0335   0.0241    0.0540   0.0000   438.7875       4.75742       13.3754     -0.154037      -2.91984       2.58133      0.558762      -2.56902      0.583946     -0.839550     -0.211327     -0.280981     0.0700528    -0.0112784     0.0276996     -0.179116     0.0384641     0.0466324      0.601787      0.765334      0.819336      0.873610      0.867097      0.847539      0.789238      0.722883      0.644067      0.562045      0.472158      0.384826      0.308013      0.244845      0.184104      0.140894      0.100840     0.0727975
  25  15 3243.9618    3.7665  1.3501 14.7953 -0.0012  0.0113   0.0281   0.0294    0.0460   0.0000   438.5628       4.56886       12.4604       2.89721     -0.349635      0.181764      0.288592      -1.45301      0.336355      -1.74649      0.188557     -0.919467     -0.304754     -0.154074     0.0876957     -0.106413    -0.0651000      0.162130      0.731642      0.971883       1.05428       1.11162       1.10267       1.09793       1.00998      0.920771      0.801352      0.687226      0.577274      0.484964      0.384380      0.301505      0.226192      0.170779      0.121946     0.0879387
  25  16 3391.1175    3.2568  1.9274 14.2893 -0.0002  0.0134   0.0201   0.0355    0.0326   0.0000   438.5882       6.97911       14.3636       2.73138      0.120346      0.706968     -0.890704      -1.24308      -1.31028      -1.27545     -0.687887    -0.0765948     -0.217517      0.185235    -0.0723363     0.0759236     -0.105570      0.125558      0.848700       1.11814       1.21854       1.29884       1.28037       1.24661       1.16057       1.06623      0.941687      0.814120      0.686854      0.561571      0.455075      0.360067      0.270613      0.200583      0.146205      0.104010
  25  17 3538.1291    2.7075  2.9721 13.6445  0.0001  0.0172   0.0135   0.0452    0.0243   0.0000   438.7309       7.61718       11.5357       5.14960      0.858643      -2.21143     -0.260865     -0.447950      0.845920      -1.82784      0.107996      -1.39060     -0.429422     -0.517588      0.734225    -0.0357854    -0.0332619     0.0923131       1.08641       1.45573       1.57354       1.67342       1.67241       1.61080       1.51695       1.37287       1.22610       1.03195      0.883106      0.723320      0.576636      0.454446      0.343347      0.258100      0.189001      0.132509
  25  18 3684.9367    2.2134  4.2698 13.0993 -0.0002  0.0215   0.0094   0.0572    0.0207   0.0000   437.6561       9.21890       13.8451       3.57050      -3.87492      -4.31301      -4.16087       1.04717      -3.10910      0.206390      0.817346      0.947394      -1.23091     -0.345023      0.129054    -0.0844961      0.120344      0.252068       1.35605       1.79253       1.95698       2.06957       2.07075       1.99257       1.88186       1.70250       1.51783       1.29931       1.11561      0.909965      0.728139      0.571023      0.437013      0.325281      0.236018      0.167489
  25  19 3831.2941    1.8280  6.0847 12.6464 -0.0003  0.0272   0.0069   0.0742    0.0191   0.0000   436.3746       10.7751       11.5629       2.67804     -0.849847     -0.611505      0.966471      -3.83033       1.30132      -1.93081     -0.127041      0.572369       2.00300     -0.399293      0.318060    -0.0741307      0.343361    -0.0990637       1.74064       2.25199       2.47942       2.59137       2.60887       2.53434       2.36926       2.14865       1.93417       1.66087       1.40688       1.15676      0.931153      0.731137      0.557544      0.415434      0.302099      0.215457
  25  20 3977.6192    1.5315  8.2301 12.2748 -0.0002  0.0343   0.0053   0.0950    0.0178   0.0000   435.4873       8.98177       12.2571       1.26331       5.91470      -7.57275       2.09166       1.05474      0.417442      -3.30948       1.89873      -2.58060     -0.505622     -0.132652      -1.05851    -0.0501376     -0.272087      0.406445       2.16078       2.84076       3.12948       3.29811       3.31056       3.19621       2.97458       2.72824       2.41604       2.09607       1.77294       1.46101       1.17636      0.917818      0.700485      0.518610      0.378137      0.265885
  25  21 4123.7952    1.2743 10.8968 12.1040 -0.0001  0.0451   0.0042   0.1262    0.0161   0.0000   436.2560       9.35176       10.9674       9.33492      -4.21006      -3.83199       9.01007      -5.52464     -0.545764       1.87814       1.09129      -3.00353      -1.20375      0.367832       1.01876     -0.196497    -0.0555166      0.237245       2.82391       3.71108       4.07362       4.28753       4.30512       4.14258       3.92966       3.58213       3.18462       2.74956       2.30671       1.91567       1.53363       1.21176      0.917926      0.692157      0.499992      0.355630
  25  22 4269.8695    1.0586 13.2040 12.0208 -0.0007  0.0570   0.0034   0.1592    0.0145   0.0000   435.3934       18.1214       9.04791       12.5587      -10.4140      -8.47916       2.85395      0.951099      -2.21329      0.782623     -0.917848      0.671942     -0.166349     -0.343185      -1.01675     0.0285398       1.31419      -1.21805       3.54041       4.68848       5.13071       5.41686       5.43958       5.23194       4.92956       4.49424       4.00920       3.46291       2.94561       2.42669       1.94030       1.53611       1.16650      0.875223      0.624272      0.448635
  25  23 4415.8348    0.8592 15.5903 11.9539  0.0003  0.0723   0.0028   0.1968    0.0126   0.0000   443.9810       11.8921       11.0748       4.57541      0.426797       5.87503       3.20645      -10.1010      -1.12320      0.883256    0.00168922      -3.55922       2.24735       1.07152      0.723057      -2.28943     -0.102893     -0.183828       4.45867       5.88895       6.51533       6.86860       6.84761       6.65351       6.22792       5.70152       5.09074       4.39287       3.72221       3.04069       2.46992       1.92731       1.48570       1.11216      0.797882      0.569978
  26   4 1508.7056    0.1657  0.1047 11.6429 -0.0050  0.0038   0.0046   0.0085    0.0116   0.0000   440.0195     -0.464573       19.5144    -0.0158444      -2.72398     -0.187886      0.354540    -0.0449473    -0.0576508      0.255341    -0.0225239      0.159980    -0.0511327      0.125329     0.0242714     0.0218777    -0.0346960     0.0699264      0.234663      0.284406      0.335949      0.373389      0.340085      0.340201      0.334275      0.289763      0.260310      0.228277      0.190395      0.153373      0.130065      0.103311     0.0756681     0.0610187     0.0429853     0.0314682
  26   5 1694.0453    0.3004  0.2121 11.6362 -0.0017  0.0048   0.0053   0.0106    0.0140   0.0000   440.2063     0.0764517       19.7476       1.02428      -2.94069     -0.998733      0.795414     -0.920347     -0.313376    -0.0207094     -0.305370      0.210319     -0.167554    -0.0324789      0.114596    -0.0326579     0.0555734    -0.0566405      0.309574      0.387228      0.447860      0.461142      0.462049      0.428118      0.426691      0.392080      0.335107      0.309097      0.244523      0.205700      0.166867      0.130257      0.103325     0.0765296     0.0580117     0.0426026
  26   6 1869.0169    0.4754  0.3941 11.6884 -0.0006  0.0062   0.0061   0.0146    0.0193   0.0000   439.8803     -0.574200       20.4519     -0.242471      -2.77725      -1.06250       1.15953     0.0357086     -0.264948     -0.496498      0.431379      0.133265     -0.154463    -0.0717319     0.0910682     0.0477395    -0.0202096     0.0287485      0.360834      0.471960      0.500982      0.556954      0.559292      0.542287      0.496455      0.466917      0.421161      0.346132      0.312186      0.259801      0.200487      0.159290      0.125545     0.0956027     0.0715562     0.0496571
  26   7 2039.7275    0.6965  0.6240 11.7751  0.0001  0.0074   0.0071   0.0186    0.0288   0.0000   440.1915     -0.300037       18.1231     -0.657019      -1.74208      0.863540      0.200857      0.162715    -0.0870808      0.459295      0.486501     0.0966881     0.0767191      0.121466      0.267420     0.0105075     -0.146345      0.137769      0.450843      0.584004      0.634028      0.669644      0.679036      0.656662      0.613860      0.557719      0.505870      0.440559      0.374696      0.314969      0.254088      0.203767      0.154183      0.117303     0.0844277     0.0603866
  26   8 2206.0432    1.0104  0.7800 12.0676 -0.0003  0.0080   0.0091   0.0202    0.0379   0.0000   440.4689      0.218755       17.9290       1.87896      -2.97425     0.0728786     -0.115657      -1.28868      0.279844     -0.556401     -0.600084     -0.113275    -0.0472484      0.195284    -0.0600104     -0.109311     0.0197375    0.00839242      0.498903      0.636905      0.699234      0.756993      0.758987      0.732230      0.691840      0.632609      0.562329      0.489711      0.403517      0.337334      0.265027      0.208122      0.166757      0.127961     0.0953233     0.0696838
  26   9 2366.0648    1.3782  0.9658 12.6108 -0.0007  0.0089   0.0115   0.0234    0.0437   0.0000   440.2185      0.613930       16.1984       1.06335      -1.98298    0.00759490      -1.04697     -0.957345       1.99293     -0.362248      0.154408    -0.0196332     -0.500240    -0.0373454      0.442518    0.00601114      0.185990   -0.00139154      0.563689      0.729572      0.803226      0.867921      0.863057      0.830455      0.780225      0.708571      0.642818      0.548906      0.457025      0.387017      0.311185      0.243475      0.190074      0.141987      0.105238     0.0762809
  26  10 2521.1918    1.8666  1.0353 13.0908 -0.0009  0.0093   0.0149   0.0239    0.0500   0.0000   439.2138       1.01128       15.0108      0.483191      -1.82883      0.864626       1.20177      0.552394      -1.15124     -0.941796     -0.713566     -0.824811      0.469394      0.248865    -0.0132017     0.0919481   -0.00577374     0.0354372      0.574570      0.764926      0.816642      0.880419      0.873180      0.849649      0.826596      0.727849      0.655530      0.554577      0.482268      0.399513      0.317978      0.252507      0.197447      0.147819      0.107540     0.0793730
  26  11 2674.3795    2.4538  0.9700 13.6775 -0.0010  0.0089   0.0202   0.0229    0.0522   0.0000   439.3016       2.05531       15.9637       1.48799     -0.703678      0.686112      0.769756      -1.06215       1.31655      -1.01658    -0.0633379     -0.850435     -0.536462     0.0431836     -0.208723    -0.0670625    -0.0611160    -0.0828211      0.547818      0.716185      0.765458      0.835913      0.833208      0.806469      0.769779      0.702259      0.623151      0.535320      0.451793      0.368346      0.301939      0.240300      0.183377      0.141987      0.104449     0.0766032
  26  12 2826.5992    3.0884  0.8836 14.2437 -0.0011  0.0082   0.0261   0.0211    0.0449   0.0000   439.1765       3.57721       15.3005       2.20494      -4.11995      0.778161      0.712696      -1.90494     -0.255318     -0.101880     -0.654931     -0.459419     -0.331529     -0.561403    -0.0869274     -0.132151    -0.0229365     0.0406589      0.520678      0.687376      0.758920      0.804075      0.798016      0.775650      0.723992      0.668026      0.594746      0.503052      0.438425      0.357327      0.288603      0.227014      0.174554      0.132760     0.0975987     0.0713019
  26  13 2977.4758    3.7795  0.8781 14.4934 -0.0003  0.0081   0.0316   0.0205    0.0495   0.0000   439.1132       4.93228       13.9104       1.94339    0.00518362   -0.00547762      -1.03965     -0.456931      0.614339   -0.00900318      0.836979     -0.505257     -0.219189    -0.0359234    -0.0153878     0.0819917     -0.127872     0.0631385      0.508183      0.662684      0.711269      0.774938      0.753412      0.748531      0.696625      0.645600      0.567005      0.495725      0.421244      0.348091      0.278858      0.225432      0.171382      0.131091     0.0966790     0.0691724
  26  14 3126.9516    3.9841  1.0891 14.6709  0.0006  0.0093   0.0315   0.0256    0.0576   0.0000   438.6965       4.94134       15.0420       2.89416      -1.60098      0.484559     -0.945466      -1.38955       1.06342      -1.31786     -0.230190     -0.434489     -0.101466     -0.206039     -0.196470      0.294560      0.168244    -0.0658050      0.587541      0.777067      0.856195      0.908885      0.909068      0.887038      0.832372      0.751869      0.679080      0.569855      0.482288      0.399323      0.318780      0.251842      0.194515      0.149466      0.110143     0.0795734
  26  15 3275.4389    3.6463  1.4183 14.6863  0.0003  0.0112   0.0259   0.0304    0.0424   0.0000   439.8848       5.97015       13.2679       2.21531      -3.92291     -0.981077     -0.467829     -0.811820       1.33609     -0.475133     -0.341305     0.0270013      0.333509     -0.597633      0.217203    0.00872310     0.0967721     0.0706013      0.710752      0.920732       1.01016       1.07787       1.07233       1.02486      0.968072      0.889889      0.791211      0.695998      0.589877      0.500635      0.398504      0.316676      0.242653      0.184954      0.133291     0.0959496
  26  16 3423.3713    3.1792  2.1011 14.1028 -0.0002  0.0139   0.0185   0.0365    0.0324   0.0000   439.3514       8.72875       15.6673       1.97507      0.594537      0.360394       1.09049      -2.73428    -0.0779678      0.318644     -0.273115      -1.90813      0.237155     -0.331734     -0.208415     -0.404949    -0.0629572   -0.00357184      0.861790       1.13518       1.25394       1.32073       1.31346       1.26546       1.18852       1.09803      0.984916      0.855341      0.735675      0.601418      0.485506      0.385417      0.296383      0.226008      0.167432      0.120191
  26  17 3571.0521    2.5771  3.1663 13.5889 -0.0003  0.0175   0.0125   0.0472    0.0232   0.0000   438.7312       9.16355       14.4144       3.17740       2.34928      -2.06433      0.716478      -2.06199     -0.890695     -0.682887      0.629071      0.555465      0.738916     0.0402272      0.702514      0.120966     -0.384002     -0.133883       1.07941       1.42067       1.53094       1.63437       1.63619       1.58302       1.48695       1.37611       1.22377       1.07439      0.924444      0.762397      0.617804      0.490997      0.380672      0.284452      0.209849      0.151866
  26  18 3718.3842    2.1214  4.8151 12.9702 -0.0000  0.0228   0.0085   0.0610    0.0194   0.0000   437.3275       8.49892       14.9220     0.0300008      0.337192      -5.73748       1.10758      -3.25163      0.588403      0.370453      -1.01391      -1.78212    -0.0926434    -0.0446921     -0.218340     -0.370738     -0.198632      0.384479       1.38718       1.82628       1.98415       2.09511       2.09837       2.03056       1.95443       1.78096       1.60512       1.38333       1.16981      0.980292      0.796665      0.633269      0.489958      0.368840      0.272080      0.197962
  26  19 3865.4446    1.7579  6.7635 12.5366 -0.0001  0.0287   0.0062   0.0793    0.0178   0.0000   435.1462       8.93924       18.0070       9.68253       1.83781       1.58802      -3.47205      -5.43560     -0.853130      -1.33783      0.753224     -0.374889     -0.786465     -0.599157     -0.409312     -0.194200     -0.254929     -0.665706       1.75320       2.29773       2.52291       2.65634       2.68395       2.59249       2.47897       2.24570       2.02462       1.74692       1.48906       1.24311      0.997436      0.799841      0.616823      0.466972      0.341867      0.248667
  26  20 4012.1963    1.4610  8.7323 12.2713 -0.0000  0.0360   0.0049   0.0996    0.0168   0.0000   441.7032       11.6817       18.8265       6.32068      -6.71417      -8.57992       1.79370      -2.97133      0.640066       2.56958      -1.90632      -2.28238    0.00852620      -1.45485     -0.253579      0.868001     -0.239933     -0.284302       2.19096       2.90037       3.18841       3.34816       3.38892       3.27536       3.10397       2.82295       2.54274       2.22337       1.88029       1.56600       1.26614       1.00182      0.777441      0.585674      0.434086      0.313395
  26  21 4158.9023    1.2188 11.1748 12.0837 -0.0003  0.0465   0.0039   0.1281    0.0153   0.0000   437.8834       13.1659       10.4293       2.95118      0.620432       3.19369      -5.02048      -3.52540      -1.56096      -5.66470     -0.856170     -0.783458     -0.160099     -0.652361       1.04005      0.681990     -0.623210     -0.514791       2.81341       3.70784       4.07333       4.30115       4.31412       4.20574       3.95658       3.66852       3.26064       2.85485       2.42630       2.01074       1.63257       1.29671       1.00301      0.765454      0.557935      0.406381
  26  22 4305.3939    1.0037 13.8129 12.0003 -0.0001  0.0599   0.0031   0.1652    0.0135   0.0000   440.3310       19.4444       24.4490       3.69764     -0.268877      -2.70630       2.22479      -2.54658      -5.53713      -6.26021       5.79811       2.91116       2.84657      -2.10124       3.52066       1.33041      0.710790      0.561500       3.58605       4.72851       5.24062       5.49543       5.57479       5.41671       5.10701       4.68756       4.19221       3.62490       3.11872       2.57249       2.10387       1.65914       1.29179      0.977921      0.712212      0.515524
  26  23 4451.7104    0.8089 16.7237 11.9111 -0.0011  0.0787   0.0026   0.2111    0.0119   0.0000   450.4815       4.10050       16.5376      -1.85786      -3.84844      -9.55995      -7.97105      -13.1639       9.82075      -4.73884      0.647319      -2.99454       1.37304       2.19530      -1.30343       2.42393       1.05550      -1.29806       4.64251       6.16676       6.81041       7.15671       7.22364       7.03491       6.64283       6.12074       5.48008       4.76673       4.05694       3.37822       2.74376       2.17695       1.68842       1.28719      0.944598      0.682247
  27   3 1325.2165    0.0977  0.0438 11.7291 -0.0283  0.0030   0.0047   0.0065    0.0106   0.0000   440.4329     0.0266492       20.8637    -0.0361822      -3.59004     -0.126677      0.842019     -0.308272     -0.347458      0.140650      0.130879     -0.130118    0.00836113     0.0963877    -0.0446216    -0.0104947    -0.0783952     0.0359659      0.185557      0.249616      0.279300      0.318789      0.320333      0.292224      0.301767      0.257340      0.219489      0.186350      0.162704      0.125902      0.106150     0.0780348     0.0638049     0.0480132     0.0366837     0.0263973
  27   4 1527.5578    0.1843  0.1111 11.6417 -0.0054  0.0036   0.0047   0.0084    0.0116   0.0000   440.1722     -0.969314       20.3769     -0.273872      -2.59608      0.123414      0.394896    -0.0904349      0.281146      0.247998     -0.366816     0.0629471     0.0959109    -0.0579736    0.00404871    -0.0290555     0.0718508    -0.0442161      0.215382      0.275503      0.306304      0.325301      0.312672      0.321142      0.301432      0.288391      0.250457      0.213817      0.178301      0.156433      0.125967      0.103254     0.0786877     0.0629608     0.0443492     0.0337250
  27   5 1713.5827    0.3140  0.2418 11.6744 -0.0002  0.0049   0.0051   0.0117    0.0142   0.0000   440.2150     -0.227481       20.6192      0.100918      -2.87210     0.0703733      0.510109    -0.0126841     -0.208588     -0.203211      0.306205    -0.0211845     -0.245256     -0.103049      0.105605  -0.000973606    -0.0642512     0.0674979      0.309606      0.416947      0.476541      0.496942      0.513073      0.499160      0.458146      0.427453      0.365532      0.302842      0.261140      0.215384      0.174676      0.138259      0.106036     0.0776374     0.0631083     0.0436832
  27   6 1889.7544    0.4945  0.4218 11.7540 -0.0015  0.0062   0.0061   0.0155    0.0197   0.0000   440.4040     -0.443789       19.5516     -0.283602      -2.75949     -0.187744     -0.125175      0.770617     -0.394854     -0.157777    -0.0394779    -0.0432639    -0.0892094   -0.00828035     0.0474127     0.0568639      0.151999     -0.178159      0.372034      0.476680      0.515079      0.542301      0.555476      0.529752      0.513662      0.474904      0.425299      0.370990      0.318083      0.260703      0.214386      0.174460      0.134570      0.104678     0.0785685     0.0584103
  27   7 2062.0530    0.7274  0.6111 11.9194 -0.0006  0.0072   0.0074   0.0179    0.0273   0.0000   439.2157      0.421224       18.7669      0.497142      -2.78887     -0.241287     -0.696077     -0.259621     -0.768114      0.540123      0.522099     -0.110063     -0.508696     -0.148453     0.0323256      0.132949    -0.0982156     0.0367110      0.432193      0.567530      0.631406      0.671391      0.658635      0.653170      0.618049      0.560618      0.507085      0.442839      0.373694      0.305150      0.254393      0.196593      0.156889      0.120810     0.0912844     0.0663512
  27   8 2229.7259    1.0586  0.8318 12.2232 -0.0002  0.0083   0.0092   0.0207    0.0387   0.0000   440.3551    -0.0593851       17.8531     -0.197204      -2.18803     -0.952249     -0.117298     -0.803674     -0.460404       1.15072      0.403056     -0.212509     -0.264747      0.303450    -0.0393468      0.116344    -0.0835971     0.0494455      0.495063      0.624139      0.697073      0.760466      0.746684      0.717697      0.698002      0.637028      0.570424      0.496988      0.424215      0.351050      0.290037      0.234807      0.180767      0.138591      0.104126     0.0751665
  27   9 2390.9800    1.4549  1.0006 12.7592  0.0001  0.0090   0.0117   0.0237    0.0441   0.0000   439.2566      0.733171       17.3121      0.673370      -1.28746     -0.166052    -0.0659945     -0.852805      0.711961     -0.227774     -0.348528     -0.555005      0.370957     -0.318815     -0.113955    0.00800638     0.0476929    -0.0959379      0.547702      0.700111      0.773338      0.822995      0.815787      0.804088      0.755889      0.703364      0.633199      0.540687      0.472628      0.400397      0.321926      0.263773      0.201078      0.154173      0.115025     0.0839504
  27  10 2547.5555    1.9481  1.0737 13.2993  0.0003  0.0092   0.0153   0.0253    0.0476   0.0000   439.9597       2.36216       16.3409       1.22589       1.43807     -0.989213     -0.575841   -0.00731594       1.21665      0.232023     -0.540804      0.161089     -0.146904      0.112223     -0.215738     0.0521108    -0.0900535     0.0217179      0.552838      0.713710      0.776437      0.832524      0.826288      0.800893      0.765045      0.710043      0.632254      0.569988      0.482142      0.400957      0.326250      0.267105      0.205850      0.158714      0.118015     0.0876992
  27  11 2702.0950    2.5651  0.9608 13.7539 -0.0007  0.0085   0.0206   0.0222    0.0494   0.0000   439.4819       2.17707       16.4162       1.31412      -1.49728     -0.124292      0.852915      -1.38965      0.229344      -1.06050      0.248711     -0.674987      0.322370     -0.140342    -0.0181849      0.112623     0.0468201    -0.0501323      0.520006      0.685000      0.736303      0.802037      0.785543      0.782359      0.740040      0.675036      0.603324      0.525611      0.447486      0.376918      0.301942      0.241752      0.190730      0.144891      0.109674     0.0792606
  27  12 2855.3937    3.2550  0.8954 14.3226 -0.0007  0.0083   0.0272   0.0214    0.0493   0.0000   439.1624       4.91209       16.0955       1.93513      -1.68362     -0.665755      0.317030     -0.572422    -0.0270469     -0.878793     0.0383702     -0.392666     -0.328840     0.0160546      0.540636     -0.413990     0.0137620     0.0305575      0.503344      0.674471      0.725353      0.789350      0.757666      0.750032      0.696268      0.658233      0.580910      0.515816      0.442681      0.371278      0.302688      0.240945      0.187815      0.142804      0.105595     0.0765470
  27  13 3007.0878    3.8315  0.9224 14.7190 -0.0003  0.0082   0.0313   0.0218    0.0455   0.0000   438.9666       3.94748       16.3672       2.19130      -1.97556     -0.570289      0.476377      -1.20213      0.502562      -1.12488      0.146867     -0.298289      0.211443    -0.0121974     0.0736912    -0.0886429     0.0275504    -0.0874520      0.508515      0.652410      0.687176      0.753334      0.743158      0.749256      0.692951      0.653185      0.581068      0.504289      0.426763      0.358244      0.292505      0.238896      0.186808      0.140244      0.106223     0.0774098
  27  14 3157.3200    3.9940  1.1400 14.7651  0.0001  0.0094   0.0303   0.0258    0.0528   0.0000   439.7777       6.55173       16.0306       1.63946     -0.422783      0.777007      -1.40182     -0.595521     -0.155230      -1.48242     -0.737181      -1.21017   -0.00518813     -0.184191      0.111453     -0.177090     0.0200889     0.0492177      0.580057      0.744915      0.817394      0.848823      0.852531      0.851016      0.794412      0.741311      0.666703      0.578658      0.499948      0.418498      0.341740      0.269559      0.213680      0.164368      0.124615     0.0900911
  27  15 3306.5567    3.6174  1.5640 14.4116 -0.0001  0.0113   0.0236   0.0306    0.0422   0.0000   438.4602       4.62693       13.3942      0.952807      -1.60518      -1.16543     -0.292275      -2.35716     -0.896319     -0.964612    -0.0708936      -1.39320      0.110002     -0.259726     0.0688734    -0.0125470     -0.187133     0.0227142      0.680302      0.878661      0.958687       1.03040       1.03594       1.00733      0.947291      0.875418      0.793961      0.692273      0.598168      0.490303      0.403495      0.326672      0.254314      0.194338      0.145211      0.106923
  27  16 3455.2798    3.0314  2.2854 14.0873 -0.0010  0.0145   0.0170   0.0385    0.0292   0.0000   439.7578       6.66572       13.7544       3.22672      -1.58738      -3.62190      0.992848      -4.70964    -0.0861452      -2.03018      0.764204      -1.24188      -1.30663     -0.762229      0.781237     -0.429934      0.332334    -0.0500082      0.863618       1.14225       1.24355       1.34334       1.34404       1.31830       1.24365       1.14288       1.02095      0.883992      0.754120      0.629850      0.515848      0.410515      0.324954      0.247031      0.181598      0.134889
  27  17 3603.5366    2.4755  3.5541 13.4505 -0.0002  0.0185   0.0112   0.0499    0.0219   0.0000   440.7994       9.50657       13.5312       3.47232      -1.75502     0.0805701       1.37892      -2.72408      0.217023      -3.13980    -0.0514141      -1.13717      0.694647      0.263866      0.646246     -0.452545     -0.588374     -0.273707       1.09718       1.43023       1.56504       1.67459       1.68312       1.63567       1.54534       1.42761       1.29063       1.12868      0.966951      0.810866      0.665392      0.535067      0.414813      0.320640      0.236840      0.173336
  27  18 3751.5527    2.0468  5.1906 12.8466  0.0000  0.0233   0.0077   0.0626    0.0189   0.0000   440.7589       6.59160       15.4723       4.33962      0.539603      0.393637      -1.69922       1.28690       4.24207      -1.49321      0.424776      -2.55853      -1.07047     -0.523608      0.701302     -0.154502      0.138502     -0.101902       1.38678       1.80693       1.97005       2.11259       2.12821       2.07792       1.95849       1.80763       1.63094       1.42324       1.23455       1.02788      0.839505      0.672157      0.527989      0.402631      0.301110      0.220675
  27  19 3899.2243    1.6842  7.1953 12.4922 -0.0001  0.0297   0.0057   0.0816    0.0168   0.0000   439.5572       4.23924       10.2133       11.6726       4.74208       4.09428     -0.553177      -2.57372       1.32639     -0.127486       1.10845      0.152551      -1.45616      -2.25699       1.62571      0.384401     -0.737856     -0.307190       1.74290       2.28961       2.54087       2.68697       2.70833       2.66088       2.51409       2.30954       2.07247       1.82261       1.55162       1.30489       1.06189      0.854972      0.669473      0.510091      0.380667      0.278392
  27  20 4046.4991    1.3849  9.7202 12.2580 -0.0001  0.0392   0.0045   0.1096    0.0157   0.0000   441.9659       6.46013       12.6144       5.03805      -7.18706       2.95135      -2.68387      -7.85039       5.97740      -4.31254      -4.03255    -0.0512134      0.303887     -0.380262     -0.484824       1.06152      0.182902      0.108834       2.28783       2.99995       3.31799       3.52451       3.55095       3.45324       3.27712       3.01180       2.73036       2.39283       2.05624       1.72392       1.41618       1.12976      0.887952      0.676631      0.502142      0.369750
  27  21 4193.7367    1.1671 11.9985 12.1035 -0.0002  0.0495   0.0036   0.1375    0.0143   0.0000   431.7299       8.90761       13.7506       1.47246       1.28945       10.6304       2.64246     -0.963977     -0.622556      -4.50258       5.33997      -5.19442      0.658003     -0.420983       1.98659      0.694613     -0.207103     0.0905099       2.86071       3.77898       4.19741       4.42266       4.49614       4.35428       4.13363       3.82141       3.44271       3.00929       2.59417       2.16573       1.77372       1.42628       1.11414      0.857946      0.629969      0.465068
  27  22 4340.7727    0.9554 14.7819 11.9998 -0.0002  0.0644   0.0028   0.1745    0.0126   0.0000   437.8657       9.95522       24.4665      -8.44640       14.0387      -3.28361      -4.57291     -0.743672       3.35057       1.83669      -3.92462      0.193462       6.37419      0.339664      -2.73292      0.468916     -0.498130    -0.0101148       3.67633       4.91071       5.39437       5.71959       5.80419       5.66864       5.35952       4.96990       4.43192       3.92051       3.33349       2.81116       2.29217       1.84495       1.44985       1.10917      0.817291      0.600722
  27  23 4487.3174    0.7849 17.2058 11.8900  0.0006  0.0805   0.0025   0.2132    0.0114   0.0000   432.7240       21.0408       1.45451      -1.31288       8.93380      -5.59107       1.57489      -9.92039     -0.759852      -9.77238      -9.85777      0.517170      0.692809      0.969818     -0.294246       2.24504     0.0787502     -0.760039       4.55363       6.05787       6.74733       7.10889       7.22932       7.04706       6.69617       6.15301       5.56756       4.85439       4.16456       3.48055       2.85094       2.30310       1.79872       1.39161       1.01497      0.750128
  28   4 1546.0323    0.1983  0.1034 11.6481 -0.0052  0.0033   0.0050   0.0075    0.0115   0.0000   440.7332     -0.388645       20.3162     -0.136039      -2.37000      0.318698      0.183918    -0.0766785     -0.180969      0.279659      0.209500    -0.0996424      0.181566      0.115297    -0.0289438      0.153399     0.0284274   -0.00712007      0.199552      0.240928      0.274313      0.293002      0.304494      0.296395      0.267353      0.244380      0.227427      0.211141      0.182023      0.139974      0.125997     0.0998485     0.0750491     0.0586286     0.0466644     0.0347234
  28   5 1732.7535    0.3452  0.2364 11.6734 -0.0011  0.0046   0.0055   0.0107    0.0142   0.0000   440.1760     -0.941300       19.6984      0.133463      -2.39116     -0.504105      0.687893      0.832533     -0.389669     0.0426604      0.796767      0.139978    -0.0357021     -0.117267      0.133671     0.0676720     0.0141495     0.0737444      0.271830      0.348164      0.402296      0.409574      0.418580      0.408000      0.396830      0.358282      0.324914      0.292995      0.245931      0.199510      0.168289      0.130288      0.104492     0.0833609     0.0639891     0.0466292
  28   6 1910.1540    0.5256  0.4442 11.7433 -0.0010  0.0063   0.0062   0.0155    0.0204   0.0000   439.9484      0.585381       18.9454      0.136358      -3.32517    0.00612550      0.125987    -0.0582487     -0.147165     0.0562566      0.646683     -0.316080    -0.0477954     -0.126086     0.0384429    -0.0526635     -0.189130     0.0624794      0.346556      0.472488      0.490652      0.544791      0.558731      0.526504      0.509024      0.468867      0.431629      0.373501      0.318613      0.261789      0.216588      0.173625      0.138794      0.105490     0.0838623     0.0616605
  28   7 2083.8955    0.7698  0.6822 11.8630 -0.0003  0.0074   0.0072   0.0189    0.0301   0.0000   439.3604      -1.58644       20.3353      0.364193      -2.70912     -0.796128     -0.571896     -0.945736     -0.361015      0.410917      0.191795     -0.742983     -0.307096     -0.155174      0.122304    -0.0478644    -0.0517023     0.0540166      0.421569      0.561623      0.617157      0.671577      0.671774      0.658430      0.611745      0.574993      0.518258      0.442345      0.380896      0.324658      0.262712      0.213772      0.166482      0.130014     0.0972994     0.0716509
  28   8 2252.8084    1.1081  0.8556 12.3066  0.0005  0.0080   0.0093   0.0213    0.0373   0.0000   440.3416       1.16149       18.3677      0.230627      -1.44392     -0.393412     0.0684230      0.273928       1.62913     -0.245396      0.260474    -0.0207458    -0.0425257     -0.180192     0.0733668     0.0927487    -0.0300310     0.0674670      0.467115      0.609829      0.677561      0.734481      0.727847      0.706108      0.674520      0.618752      0.553752      0.494735      0.424766      0.355994      0.295107      0.239360      0.186327      0.145079      0.106369     0.0804504
  28   9 2415.3171    1.5315  1.0427 12.8840 -0.0001  0.0092   0.0120   0.0240    0.0437   0.0000   439.1903       1.79539       15.9555       1.22772      -1.74144     -0.418933     -0.331897     0.0143744     -0.165468    -0.0125420      0.468556     -0.132895     -0.377309     -0.296812    -0.0621048    -0.0460810     -0.145894     -0.106022      0.530823      0.698248      0.761080      0.817139      0.817700      0.811733      0.773281      0.699370      0.640863      0.558542      0.477055      0.401667      0.333150      0.267006      0.212339      0.165023      0.122453     0.0913658
  28  10 2573.3631    2.0735  1.0648 13.3790 -0.0008  0.0091   0.0159   0.0240    0.0473   0.0000   440.4439       3.22695       15.5942       1.65312      -1.86156     -0.466520      -1.09946      -2.03222      0.321489      0.612777     -0.289968   -0.00792995      0.370415      0.657300      0.147641     0.0368597     0.0278370      0.139546      0.531549      0.709533      0.764959      0.830101      0.802770      0.804264      0.762501      0.710856      0.639938      0.555015      0.480467      0.409095      0.337916      0.274487      0.213368      0.163511      0.124986     0.0924034
  28  11 2729.3609    2.7104  0.9526 13.8672 -0.0011  0.0082   0.0215   0.0220    0.0473   0.0000   439.3855       3.56012       15.8447      0.716681      -3.81504     -0.668975      0.189964      -1.98640     -0.345756      -1.04126      0.970118     -0.107529    -0.0499517    -0.0781034     -0.146927      0.143446     0.0409798     0.0347493      0.483036      0.623260      0.674681      0.727940      0.729122      0.726298      0.687814      0.632885      0.563266      0.501842      0.437142      0.362565      0.296237      0.242068      0.191993      0.148727      0.112069     0.0823937
  28  12 2883.7304    3.4241  0.8836 14.4463  0.0008  0.0080   0.0280   0.0205    0.0463   0.0000   439.1556       3.19177       14.7376       1.21391     -0.253184     -0.412962      -1.50891     -0.867116      0.709568      -1.50469    -0.0673036      0.269589    -0.0606620     -0.478043      0.111712    -0.0713053     -0.140462   -0.00915163      0.466778      0.607696      0.644586      0.712598      0.708398      0.696520      0.665841      0.612818      0.562480      0.482326      0.418190      0.352215      0.292382      0.234475      0.185870      0.144241      0.108814     0.0807810
  28  13 3036.2739    3.9908  0.9346 14.6111 -0.0002  0.0082   0.0314   0.0210    0.0511   0.0000   438.0889       2.33067       15.7891       2.29336      -3.05986     -0.740986      0.454542      -1.83165      0.102850     -0.745617      0.338268     -0.845013     -0.450984     -0.426065      0.238774    -0.0794259     -0.100396     -0.174262      0.489638      0.646582      0.692349      0.751742      0.751079      0.735533      0.706548      0.645722      0.585222      0.501582      0.441278      0.371076      0.304246      0.245984      0.193449      0.149868      0.112118     0.0825561
  28  14 3187.2468    3.9434  1.2122 14.7945 -0.0005  0.0098   0.0289   0.0258    0.0486   0.0000   438.3789       5.23513       14.1375       3.04814      -1.63184       1.12678      0.549708      0.333814       1.45724      -1.40855      0.140122     -0.953637     -0.680420     -0.311805    -0.0923161     -0.237836     -0.189460    -0.0927755      0.570822      0.743005      0.810009      0.872286      0.870745      0.851224      0.815269      0.747049      0.685712      0.606092      0.521186      0.434453      0.354223      0.290865      0.228070      0.177511      0.136639     0.0998465
  28  15 3337.3398    3.4959  1.6535 14.4948 -0.0002  0.0117   0.0222   0.0314    0.0363   0.0000   438.7373       7.71978       14.4910       3.69741      0.883505      0.659996     -0.356789      -2.01112       1.09178      -2.54278       1.24760     -0.685151      0.231663     0.0170134      0.186133     -0.135279     -0.362798    -0.0395290      0.666745      0.881636      0.950152       1.02147       1.01582       1.01604      0.962799      0.898602      0.807667      0.711602      0.607924      0.507592      0.423271      0.341191      0.270615      0.210266      0.158948      0.118937
  28  16 3486.8248    2.9000  2.5200 13.8963 -0.0001  0.0150   0.0151   0.0395    0.0275   0.0000   437.8268       2.18336       16.0698       4.21244      -2.03243     -0.595224     -0.252798      -2.29451    -0.0107805      -3.95513      0.766980     -0.898661     -0.192893      -1.04395    -0.0581076      0.340863    -0.0882850     -0.228297      0.856353       1.12326       1.22855       1.32501       1.32451       1.29950       1.22978       1.14091       1.03150      0.913734      0.789835      0.667793      0.550286      0.444774      0.350501      0.272740      0.205377      0.151001
  28  17 3635.7592    2.3789  3.8696 13.2861  0.0000  0.0193   0.0102   0.0510    0.0214   0.0000   439.5195       7.90705       12.2940       1.90563      -2.48249     -0.837771      -2.22171       1.37892       2.53134      -2.37689       1.92611      -1.27181      0.255493      0.119538     -0.378678     -0.229630     -0.420920     0.0952019       1.08449       1.43367       1.57713       1.68099       1.69418       1.67575       1.57423       1.47389       1.32150       1.16442       1.00258      0.853040      0.699841      0.570161      0.449958      0.349169      0.258731      0.191183
  28  18 3784.4142    1.9531  5.6245 12.7887 -0.0002  0.0244   0.0071   0.0662    0.0176   0.0000   439.5556       9.54304       19.8891       7.68065      -6.19215      -1.04662      0.508878     -0.837686     -0.317734      -1.15172      0.205189      -3.13131     0.0162649     -0.940745     0.0716059     0.0352861     -0.662104      0.300722       1.37915       1.82547       1.99303       2.13702       2.13449       2.11336       2.00389       1.86541       1.68397       1.48386       1.28404       1.09197      0.891128      0.725652      0.570045      0.443846      0.333967      0.249170
  28  19 3932.6343    1.6115  7.6014 12.4936 -0.0002  0.0309   0.0053   0.0857    0.0156   0.0000   440.4448       8.26933       10.5502      0.891953      -3.21183      -1.84042      -3.03260      -2.35881     -0.829809      -4.62194     -0.549969      -2.97747       2.16679     -0.664117       1.17646     -0.713016      0.374440     -0.278599       1.73906       2.27937       2.52877       2.70932       2.71931       2.67949       2.52888       2.34439       2.12686       1.88514       1.61873       1.37012       1.13147      0.916093      0.723536      0.560674      0.420225      0.311954
  28  20 4080.4847    1.3460 10.0076 12.2341  0.0002  0.0403   0.0042   0.1099    0.0151   0.0000   437.7400       13.8200       14.9225       3.83773      -6.23660      -6.60937      -6.03945      0.718739    -0.0987828       1.23902      -3.21215      0.635759     -0.772718      -3.74003     -0.934551     -0.527636      0.375822     -0.520279       2.23780       2.99603       3.29945       3.50383       3.54560       3.49738       3.30347       3.06884       2.77936       2.45653       2.09756       1.80288       1.47093       1.19831      0.934254      0.729834      0.547215      0.409868
  28  21 4228.1383    1.1229 12.8509 12.0850  0.0000  0.0523   0.0033   0.1448    0.0136   0.0000   441.8636       14.3117       17.1931       6.28058     -0.330508       3.84520      0.962627     -0.625916      0.792641      -2.57399       2.60422      -4.00158     -0.982128     -0.299754      0.214183      0.767659     -0.930133     0.0919427       2.91977       3.85403       4.24270       4.51994       4.56271       4.51391       4.27978       3.95724       3.59809       3.18622       2.73662       2.31098       1.91593       1.55255       1.23204      0.953333      0.713107      0.530350
  28  22 4375.7314    0.9009 15.4832 11.9940  0.0001  0.0685   0.0027   0.1824    0.0120   0.0000   429.3913       3.75141       8.88948      0.443404      -1.62352       5.79236      -5.43225      -5.48540       3.40207      -1.34754      -7.10924      -2.21507       3.65694      0.939084      -1.63257      0.564340     -0.164525      0.756269       3.76865       5.00298       5.56770       5.82878       6.00170       5.84946       5.57180       5.17497       4.67425       4.12456       3.57061       3.03596       2.50417       2.01831       1.59444       1.24907      0.926148      0.693127
  29   4 1564.1374    0.2139  0.1305 11.6465 -0.0028  0.0037   0.0048   0.0085    0.0115   0.0000   440.3931     -0.167669       20.8731     0.0228046      -2.57380      0.210513      0.413637     0.0533413      0.105375    -0.0141705     -0.267262     0.0265774      0.134057     0.0218636      0.217897    -0.0619711    -0.0267560    -0.0215773      0.205283      0.258714      0.290467      0.301492      0.321008      0.328346      0.300023      0.276381      0.244452      0.226013      0.193311      0.157482      0.134577      0.106829     0.0865793     0.0676128     0.0542958     0.0391549
  29   5 1751.5510    0.3596  0.2741 11.6766 -0.0017  0.0050   0.0053   0.0117    0.0148   0.0000   440.0201     -0.468015       21.0634     -0.221048      -2.22090      0.539427      0.344114     -0.291401     -0.325310     -0.343401      0.443122     -0.182936     -0.209128     -0.153255      0.146056     -0.207352     -0.164940     0.0283525      0.272979      0.355713      0.378542      0.411153      0.413447      0.413156      0.403475      0.364810      0.340431      0.287794      0.256548      0.212482      0.183214      0.144426      0.119564     0.0925799     0.0696949     0.0529051
  29   6 1930.2032    0.5502  0.4815 11.7776 -0.0005  0.0064   0.0061   0.0155    0.0212   0.0000   440.3130     -0.233748       20.2532      0.629457      -1.89246      0.259808      0.438641     -0.427413     -0.576399     -0.421979      0.570185     -0.266803     0.0970764     -0.347468     0.0149943      0.184452     0.0836173     0.0363283      0.350016      0.462191      0.514488      0.547070      0.560902      0.551459      0.531707      0.476857      0.430123      0.386403      0.329209      0.280058      0.230056      0.188809      0.145865      0.117744     0.0885696     0.0665851
  29   7 2105.3170    0.8032  0.7185 11.9881 -0.0006  0.0076   0.0073   0.0191    0.0302   0.0000   440.2349     -0.289699       19.2850     -0.379654      -2.17315      -1.35744     -0.492777     -0.879412    -0.0349285     -0.464534      0.138356     -0.370827     -0.108464     -0.473917     0.0734150     -0.170096    -0.0857507     -0.138027      0.415929      0.538524      0.594843      0.641686      0.644216      0.643525      0.621279      0.561216      0.504094      0.452486      0.391791      0.328675      0.274286      0.223584      0.176625      0.136300      0.107660     0.0797647
  29   8 2275.3358    1.1741  0.9121 12.3407 -0.0013  0.0083   0.0095   0.0213    0.0407   0.0000   440.1220      0.491516       18.7661      0.728286      -4.36177    0.00482331     -0.790827     -0.215717     -0.298399      -1.74732      0.201305     -0.354511     -0.255896     -0.243826    -0.0666802      0.297894      0.155975    -0.0711479      0.456933      0.597111      0.654958      0.707408      0.705659      0.701569      0.673591      0.610482      0.564458      0.495674      0.435093      0.366739      0.307713      0.249803      0.197845      0.154644      0.117156     0.0891770
  29   9 2439.0751    1.6133  1.0500 12.8964  0.0000  0.0089   0.0124   0.0237    0.0460   0.0000   440.5284       1.76945       16.8765       1.59115      -1.02256     -0.887809      -1.53668     -0.124412     -0.504614      0.153121     -0.418488     -0.189729      0.419451     0.0692651      0.293452     0.0183257    -0.0731172    -0.0350412      0.505083      0.662768      0.713621      0.778639      0.778985      0.768005      0.726670      0.674472      0.609420      0.543849      0.478795      0.401918      0.336819      0.273644      0.218288      0.170020      0.129542     0.0960999
  29  10 2598.6803    2.1700  1.1141 13.4266  0.0004  0.0091   0.0161   0.0244    0.0483   0.0000   438.9444       1.94793       16.9426    -0.0387413      -1.92755       2.04808     0.0884441      -1.79329       1.35372     -0.569440      0.544206      0.554833      0.407304     -0.436196     0.0696855      0.139003    -0.0101743    -0.0868157      0.510473      0.664326      0.719666      0.770412      0.767603      0.770810      0.730970      0.698927      0.626398      0.546753      0.473677      0.405279      0.336470      0.272499      0.221948      0.172234      0.133289     0.0977691
  29  11 2756.1643    2.8202  0.9627 14.0435 -0.0002  0.0083   0.0219   0.0215    0.0445   0.0000   439.1466       2.96073       14.7854       1.42951      -2.75357     -0.479415      0.408958      -1.39271      0.967554     -0.198950     0.0134433     -0.494625     -0.133718      0.422110     -0.123095     -0.178334    -0.0458070    -0.0128175      0.470175      0.601786      0.671282      0.728228      0.721784      0.708828      0.666966      0.629813      0.575688      0.506343      0.435534      0.374652      0.311517      0.253212      0.203037      0.156878      0.120796     0.0895781
  29  12 2911.6555    3.5393  0.9346 14.3752  0.0002  0.0079   0.0278   0.0210    0.0505   0.0000   439.6806       3.00256       15.5771      0.386634      -1.05585     -0.110987      -1.41788     -0.993576      0.751289     -0.220693    -0.0926748      -1.05066     -0.371151     -0.228540      0.145807     0.0276461    -0.0313429    -0.0160687      0.470138      0.607955      0.669607      0.723037      0.719958      0.711933      0.678245      0.622739      0.560749      0.496693      0.437600      0.369588      0.306452      0.249198      0.195424      0.154817      0.117035     0.0874692
  29  13 3065.0276    3.9951  1.0007 14.7393 -0.0006  0.0084   0.0308   0.0223    0.0517   0.0000   439.5941       3.14678       16.1500       1.51538      -1.28860      -1.18184     -0.220228      -1.02697     -0.158436      -1.18586     -0.260703      -1.13949     -0.351116    -0.0211532     0.0610482     -0.208277    -0.0557564     -0.114158      0.479641      0.624820      0.690372      0.730472      0.721844      0.728754      0.697395      0.647043      0.588272      0.524467      0.447544      0.375650      0.315928      0.257106      0.205761      0.160629      0.124022     0.0935804
  29  14 3216.8140    3.9088  1.2840 14.6668 -0.0003  0.0098   0.0272   0.0264    0.0472   0.0000   440.1748       6.15045       14.5997       2.57622      -1.64139     -0.560228      0.463513      -2.46629     0.0669759      -1.31564    -0.0499644      -1.01625      0.240883     -0.414847      0.117342    -0.0553859    -0.0760317     0.0875503      0.561874      0.743557      0.802243      0.877798      0.855575      0.867507      0.817366      0.763241      0.695308      0.613692      0.527095      0.444490      0.365703      0.300431      0.236591      0.187648      0.143609      0.108869
  29  15 3367.7018    3.3891  1.7876 14.4397 -0.0002  0.0121   0.0204   0.0317    0.0317   0.0000   438.5946       5.44734       15.5243       2.56005      -1.62685     -0.781649     0.0142672      -2.90438     -0.126517     -0.719511    0.00763705      0.171418      0.533488     -0.264803      0.400473      0.131556      0.219492    -0.0100163      0.677563      0.900619      0.965537       1.04706       1.04803       1.04408      0.996182      0.910912      0.843911      0.744401      0.649082      0.544382      0.451541      0.363576      0.292162      0.231077      0.177933      0.133282
  29  16 3517.9630    2.7943  2.8291 13.7787 -0.0001  0.0157   0.0135   0.0416    0.0244   0.0000   441.3865       6.59762       15.3638       4.25318      -1.05647     -0.323923      -1.34821      -1.71295       1.01442     -0.576774     -0.506437      -1.51025     -0.653576     -0.921500      0.997625      0.198312      0.330224     -0.258902      0.863128       1.14545       1.25967       1.34574       1.36784       1.34845       1.28807       1.19158       1.08052      0.948932      0.831515      0.693902      0.588997      0.474966      0.379151      0.296614      0.224431      0.169739
  29  17 3667.7048    2.2891  4.2731 13.0997 -0.0001  0.0199   0.0092   0.0533    0.0207   0.0000   439.9221       5.39660       13.3045       4.50980      -1.87710      -2.91572    -0.0827220      -2.40590     -0.714284       1.55056       1.95573      -2.43693    -0.0252723      0.418746     -0.232975      0.559598     -0.298939     -0.181175       1.09129       1.43871       1.58442       1.69027       1.71948       1.68670       1.61907       1.51300       1.36497       1.20845       1.04719      0.887571      0.735556      0.601548      0.484177      0.374656      0.287597      0.216468
  29  18 3816.8815    1.8970  6.0619 12.6365 -0.0001  0.0251   0.0065   0.0678    0.0175   0.0000   442.1504       8.09973       13.6570       2.94443      -1.89505     -0.772798      -2.71681      -3.02759      0.737383      -2.26843       1.34247      -3.21326       1.03076      0.408607      0.474739      0.300469      0.642699    0.00256039       1.38748       1.80980       2.01010       2.11741       2.16472       2.11444       2.04157       1.89254       1.73390       1.51586       1.32503       1.13403      0.941261      0.770023      0.611258      0.479983      0.365493      0.275459
  29  19 3965.6854    1.5419  8.1820 12.4302  0.0000  0.0326   0.0049   0.0891    0.0153   0.0000   436.2865       6.32816       10.6107     -0.104807      -1.55584     -0.458236       2.97198      -1.46297      0.594566      -4.89702      0.153797     -0.854745     -0.371150      0.747297     0.0489458     -0.387917     0.0959630     -0.122877       1.80294       2.37048       2.62219       2.78061       2.84193       2.79815       2.66915       2.48076       2.26083       1.99673       1.73292       1.47412       1.22921      0.999701      0.796059      0.623990      0.476097      0.359308
  29  20 4114.1803    1.2798 10.7021 12.2335 -0.0003  0.0427   0.0039   0.1182    0.0143   0.0000   440.6892       6.78852       12.4776      -2.90436      -7.13073       2.79010      -3.80322      -4.19123     -0.215327      -4.46144       2.98700      -4.88247      -1.09006     -0.428382      -1.15312      -1.21828     -0.417565    -0.0656973       2.30509       3.03727       3.38630       3.57744       3.67158       3.58240       3.45361       3.18833       2.92521       2.58718       2.22955       1.91636       1.57713       1.29721       1.03735      0.814854      0.613354      0.462248
  29  21 4262.3848    1.0522 13.1405 12.1265 -0.0003  0.0548   0.0031   0.1504    0.0128   0.0000   439.0347       1.75929       10.0031       4.44380     -0.227683       1.28061      0.878476      -1.08929      -2.63710      0.428336      0.146307      -5.45287      0.466408      -1.32982       1.46863      0.227772      0.925256      0.585756       2.94664       3.89863       4.35619       4.57304       4.73332       4.59580       4.39302       4.11681       3.73337       3.33691       2.87234       2.45420       2.04141       1.66354       1.34300       1.04472      0.789615      0.595455
  29  22 4410.1369    0.8634 15.6608 11.9840 -0.0002  0.0690   0.0026   0.1851    0.0117   0.0000   439.4549       12.6572       14.5284       1.70049       1.62088      0.915985      -1.28939       3.47574       1.92174      -4.08898      0.642507      -1.60143    -0.0715272      -1.03087      -1.90673      0.930596      0.168459      0.315827       3.69401       4.88430       5.45565       5.80094       5.87472       5.80037       5.51828       5.14613       4.71222       4.15791       3.62610       3.08790       2.58271       2.10935       1.68232       1.32230      0.993693      0.747858
  30   3 1376.6091    0.1129  0.0540 11.7038 -0.0046  0.0029   0.0044   0.0062    0.0102   0.0000   440.8200     -0.523592       21.0971      0.102241      -3.45395      0.564831      0.541674     0.0324034    -0.0893704      0.183844      0.143955     -0.175801      0.174868     0.0700345      0.145803     0.0814894     0.0252392    0.00363767      0.173982      0.215632      0.235659      0.243680      0.258152      0.278025      0.253828      0.220968      0.193053      0.167590      0.165815      0.139931      0.111370     0.0928010     0.0712863     0.0563631     0.0443723     0.0328549
  30   4 1581.9028    0.2218  0.1363 11.6647 -0.0024  0.0039   0.0046   0.0079    0.0115   0.0000   440.4802      -1.50438       20.8077     0.0853464      -2.95968      0.334569      0.512590     0.0430809      0.482439     0.0356833      0.414289     0.0105706    -0.0291256     0.0763005    -0.0814775    -0.0818755     0.0216409    -0.0226537      0.230725      0.311492      0.329396      0.352087      0.341602      0.339585      0.306208      0.280827      0.265309      0.255283      0.250470      0.221358      0.196154      0.156794      0.120719     0.0900735     0.0717895     0.0528996
  30   5 1770.0526    0.3804  0.3022 11.6953 -0.0004  0.0052   0.0052   0.0122    0.0151   0.0000   440.0552     -0.666072       20.5318      0.302276      -2.03828     0.0877784     -0.410908      0.529525      0.385656    -0.0214948      0.349291     -0.187805     -0.194459     0.0736059     0.0650511    -0.0309604    0.00505845     0.0281565      0.282837      0.377749      0.415438      0.466822      0.467350      0.470897      0.433100      0.405801      0.357597      0.321443      0.267438      0.230417      0.190622      0.160308      0.123955     0.0980842     0.0741697     0.0560045
  30   6 1949.9497    0.5821  0.5306 11.7042 -0.0002  0.0064   0.0060   0.0160    0.0225   0.0000   440.5757     -0.233184       20.6863     -0.609741      -1.93085     -0.674135     -0.476281       1.05560      0.334864     -0.252705      0.294827     -0.146720     -0.123509     0.0650309     -0.163026     -0.193770     0.0348281      0.124343      0.335594      0.440812      0.486671      0.522199      0.515452      0.521402      0.485609      0.474249      0.426706      0.377749      0.327677      0.287906      0.233652      0.192908      0.158269      0.124080     0.0959462     0.0722615
  30   7 2126.3546    0.8472  0.7398 11.9863 -0.0001  0.0075   0.0074   0.0188    0.0312   0.0000   440.9509      0.421085       20.0609       1.70931      -2.40412    -0.0560951      -1.00521     -0.998683     0.0911029      0.110112    -0.0882223     -0.222172     -0.277251    -0.0807750      0.141325  -0.000586520     0.0225505     -0.121197      0.399437      0.512017      0.568641      0.620716      0.609257      0.615334      0.587562      0.541561      0.498453      0.445155      0.384086      0.334086      0.283321      0.231138      0.184014      0.144647      0.113942     0.0846793
  30   8 2297.3602    1.2169  0.9272 12.5455  0.0005  0.0083   0.0097   0.0220    0.0377   0.0000   440.5596       1.07069       20.1091      0.224899      -1.72084     -0.528409     -0.198427   -0.00850708       1.39421     -0.314869     -0.509684     -0.130086      0.211889     -0.339167      0.225159      0.163912     0.0805328     -0.179217      0.449489      0.581882      0.647098      0.707952      0.702107      0.686180      0.658005      0.622432      0.564964      0.497020      0.439452      0.374867      0.312782      0.254576      0.207061      0.162251      0.125055     0.0946281
  30   9 2462.2794    1.7428  1.0648 12.8984 -0.0002  0.0088   0.0129   0.0229    0.0499   0.0000   440.6249      0.922589       17.7580      0.772581      -1.17515     -0.802636     -0.896328     0.0220406      0.476269      -1.65385     -0.475157     -0.515331     -0.356545     -0.426490      0.387338      0.300092    -0.0204741    -0.0462330      0.484233      0.616786      0.671420      0.738249      0.750842      0.741732      0.704214      0.642417      0.600492      0.531204      0.470115      0.399644      0.332147      0.275033      0.216698      0.172898      0.134644      0.103303
  30  10 2623.4971    2.2898  1.0731 13.4639 -0.0003  0.0087   0.0167   0.0229    0.0493   0.0000   440.6339       2.87999       16.4726       1.78410      -2.10366       1.89893     0.0611503     -0.668107      0.170363    -0.0934005      0.280972     -0.496156     -0.644617     0.0774378     0.0705180     -0.160736    -0.0376574      0.194343      0.474253      0.615226      0.668214      0.725760      0.737386      0.727450      0.697319      0.644855      0.589684      0.529788      0.459475      0.393776      0.331057      0.272697      0.219860      0.173836      0.133103     0.0996526
  30  11 2782.5148    2.9635  0.9305 14.1347  0.0006  0.0079   0.0228   0.0207    0.0435   0.0000   439.8144       3.76964       16.8023       1.37566      -2.04429     -0.205853     -0.816024      0.172821     -0.545582     -0.630341     -0.660030    -0.0607756     -0.102686     0.0527315      0.401748      0.294846     -0.260215    -0.0664968      0.432310      0.564576      0.624395      0.673105      0.669074      0.664418      0.627167      0.589072      0.541339      0.486470      0.425629      0.363854      0.300998      0.250714      0.199624      0.156753      0.121124     0.0934410
  30  12 2939.1232    3.6924  0.8802 14.6472  0.0001  0.0077   0.0291   0.0196    0.0421   0.0000   439.4823       3.51694       15.1335      0.903162     -0.891114      0.462702     -0.293776      -2.23974      0.785665      -1.41432     -0.446293      0.209690    -0.0297565     -0.471232      0.179875     0.0768839     -0.215775    -0.0430173      0.414441      0.548088      0.582815      0.647340      0.642877      0.646834      0.608870      0.568254      0.522815      0.466273      0.409089      0.347647      0.291091      0.240904      0.192252      0.153073      0.116769     0.0894822
  30  13 3093.4180    4.0669  1.0007 14.8608 -0.0001  0.0084   0.0308   0.0217    0.0473   0.0000   440.2976       4.05668       14.3433      0.827042      0.348175      0.898167      -1.32513      -2.64208     0.0476558      -1.13104     0.0600637      -1.00809     -0.290713     -0.421932      0.610449    -0.0859758     -0.295987     -0.118289      0.455068      0.597074      0.656858      0.701492      0.708133      0.706051      0.666117      0.624486      0.572347      0.513815      0.451297      0.386817      0.315388      0.266694      0.210615      0.167102      0.130251     0.0984083
  30  14 3246.0288    3.8767  1.3767 14.7045 -0.0006  0.0101   0.0257   0.0271    0.0412   0.0000   439.3279       5.09883       14.4782       1.95511      -1.68528      0.901565     -0.690889      -1.36716      0.476870      -1.41863     0.0832511      -1.46072   -0.00684650     -0.413680     0.0930659     0.0223625      0.223800     0.0337688      0.551738      0.730486      0.794835      0.865425      0.853767      0.858796      0.817786      0.768580      0.699729      0.627837      0.534523      0.460885      0.383077      0.316725      0.254559      0.204376      0.154609      0.117350
  30  15 3397.7585    3.2647  1.9951 14.2826  0.0002  0.0126   0.0181   0.0334    0.0280   0.0000   439.6903       6.78254       13.9824       2.69418      0.151593      0.698479     -0.815695      -1.01377     0.0208085      -1.22317       1.28879     -0.789296     -0.704124     -0.734262      0.292227     0.0436085    0.00198307      0.131643      0.677646      0.887935      0.965236       1.03356       1.04400       1.02712      0.991333      0.921387      0.857279      0.752739      0.669522      0.571429      0.477863      0.399100      0.315540      0.249970      0.195624      0.147138
  30  16 3548.8042    2.6725  3.0913 13.6611 -0.0002  0.0162   0.0122   0.0435    0.0223   0.0000   438.9373       8.57862       14.3507       3.74935     -0.850177     -0.421469      -1.32992      -1.46255     -0.108933      -2.28993     -0.493172      0.153763      0.942529     -0.965919    -0.0351739     -0.207275      0.352799    -0.0660490      0.855666       1.14348       1.25352       1.34514       1.36640       1.33610       1.28186       1.20555       1.09214      0.986427      0.857291      0.741377      0.612872      0.511230      0.407382      0.324098      0.247637      0.186911
  30  17 3699.2202    2.2098  4.6424 13.0261 -0.0002  0.0207   0.0084   0.0557    0.0194   0.0000   439.4761       5.62282       14.0962       4.64299      -2.99590       2.19974       2.88993      -4.29825      -1.09704      -1.78080      -1.44003      -2.08366       1.52494      0.713317     -0.272236     -0.238529    -0.0374270     0.0176851       1.10282       1.45560       1.59553       1.71052       1.73471       1.72822       1.65100       1.54275       1.40970       1.24867       1.09446      0.940809      0.791719      0.647917      0.522373      0.411322      0.317296      0.239512
  30  18 3848.9896    1.8137  6.6613 12.5815 -0.0001  0.0265   0.0059   0.0724    0.0164   0.0000   436.9356       6.63190       15.5503      0.943538      -7.43983      -1.90421       1.45840      -5.07851       4.04355      -1.85439     -0.429387     -0.299142     -0.500249     0.0848789      0.107070     -0.286041      0.439650      0.486076       1.42083       1.85210       2.06706       2.17086       2.24203       2.18437       2.12131       1.96837       1.80333       1.60896       1.40688       1.21465       1.02528      0.839658      0.672587      0.533063      0.410984      0.310025
  30  19 3998.4507    1.4921  8.8732 12.3617  0.0000  0.0344   0.0045   0.0949    0.0147   0.0000   441.5791       4.76908       11.6617       2.77903      -1.50890      -5.01404      -1.66939     -0.564981       2.79152      -2.61545       4.81508     -0.213490      0.504078      -1.00138       1.06960     -0.678737     -0.519170      0.769240       1.80892       2.39359       2.64441       2.85481       2.89128       2.85406       2.73351       2.56146       2.34571       2.07489       1.82154       1.55952       1.30401       1.07385      0.864978      0.681167      0.524035      0.397953
  30  20 4147.5047    1.2424 11.3417 12.1927  0.0002  0.0448   0.0036   0.1236    0.0139   0.0000   435.9952       8.68373       12.3148       9.27052     -0.243671      -3.80239       6.21293      -1.02951     0.0981268      0.394741     -0.897736      -1.09190      0.620762      -1.20989      0.149462       1.13564      0.237515      0.366397       2.33555       3.07880       3.41156       3.63774       3.72595       3.68113       3.53159       3.27126       3.01790       2.69319       2.35968       2.02202       1.70469       1.39937       1.12619      0.890211      0.683574      0.517373
  30  21 4296.0695    1.0095 13.7029 12.1084 -0.0004  0.0572   0.0029   0.1555    0.0122   0.0000   439.5392       13.0491       14.9078       6.73141      -6.02092       7.09803       9.82355      -5.18596       5.57374      -3.09223      -5.08150      -5.75440       4.74285      -2.65425      -1.41179     -0.586264     -0.298061     -0.206156       2.94577       3.92296       4.36281       4.62828       4.73476       4.65876       4.47425       4.21407       3.83127       3.41456       3.01152       2.57870       2.17476       1.79191       1.43588       1.13385      0.871375      0.661136
  31   3 1393.1569    0.1168  0.0730 11.6826 -0.0045  0.0035   0.0040   0.0077    0.0101   0.0000   440.8316     -0.663184       21.6019      0.238602      -2.60008     -0.289677    -0.0581648      0.161491    -0.0913609      0.651595      0.107830      0.178314   -0.00459622     0.0460142      0.118349    -0.0294068    -0.0109033    -0.0208472      0.206774      0.268433      0.286326      0.301277      0.283444      0.261243      0.265636      0.249970      0.259672      0.262585      0.239226      0.208466      0.158279      0.110412     0.0869321     0.0694328     0.0558088     0.0458083
  31   4 1599.3272    0.2328  0.1640 11.6517 -0.0015  0.0040   0.0044   0.0089    0.0117   0.0000   440.5873    -0.0778830       20.9586      0.437397      -2.33793      0.458032      0.162852     -0.546981      0.171317     -0.360257      0.333851      0.122697     0.0629506     0.0897276     0.0556230     0.0743028    -0.0608867    -0.0468114      0.216241      0.273254      0.322512      0.321021      0.333776      0.338359      0.312717      0.296157      0.271023      0.248008      0.216250      0.192462      0.157119      0.137001      0.112637     0.0861372     0.0656718     0.0517559
  31   5 1788.2520    0.3985  0.3208 11.6704 -0.0003  0.0051   0.0052   0.0123    0.0156   0.0000   439.9809     -0.344179       20.6171      0.345412      -3.00612     -0.909844      0.198994      0.240189      0.115799      0.208373     0.0619354      0.219019      0.279745     -0.126611      0.109277     0.0442283     0.0434297    -0.0266422      0.269488      0.361913      0.405019      0.425699      0.441063      0.420350      0.412133      0.390987      0.351052      0.316011      0.278667      0.234461      0.200592      0.167035      0.133910      0.108498     0.0834425     0.0639370
  31   6 1969.4281    0.6089  0.5294 11.7806 -0.0010  0.0064   0.0062   0.0156    0.0226   0.0000   440.6139     -0.370687       19.9968    -0.0386740      -2.43626   -0.00651411      0.611560      0.254563     0.0297546      0.338216      0.213914     -0.360658      0.213214     -0.350080     -0.100016     -0.135099     0.0452982     0.0959992      0.336335      0.439343      0.477591      0.506003      0.525420      0.525812      0.508002      0.471545      0.423275      0.381840      0.336490      0.292948      0.241100      0.196918      0.156373      0.127698      0.102055     0.0782935
  31   7 2147.0315    0.9035  0.7222 12.0585 -0.0006  0.0071   0.0078   0.0183    0.0308   0.0000   440.2847      0.819507       21.1083       1.03006      -3.08307    0.00350867      0.703744      0.730283      0.866250     -0.800975      0.146329     -0.115047     -0.107129    -0.0267747      0.150252     0.0656383      0.129788      0.192081      0.363042      0.477175      0.520252      0.569571      0.570159      0.574992      0.543662      0.517659      0.464030      0.419831      0.364974      0.321032      0.265752      0.222245      0.179561      0.140988      0.112168     0.0852804
  31   8 2318.9328    1.2978  0.9701 12.4517 -0.0002  0.0082   0.0098   0.0215    0.0413   0.0000   441.1978     -0.310057       18.3202       1.59016      -1.75652       1.38913     -0.889875      -1.49806     -0.617258     -0.129396      0.238802      0.146046     -0.313573     -0.452607   -0.00323053      0.325626      0.139241     -0.104829      0.426648      0.549783      0.611087      0.650267      0.657523      0.669473      0.637157      0.596930      0.541780      0.489724      0.431096      0.370678      0.313330      0.257398      0.208822      0.168192      0.129964      0.101434
  31   9 2484.9990    1.7752  1.0596 13.1497  0.0001  0.0087   0.0131   0.0233    0.0428   0.0000   440.5773      0.841292       19.0408       1.20953      -2.57860      0.446053      -1.13252     -0.754291     -0.483149      0.504578      0.309276     -0.673159      0.167557     -0.224605      0.337582     -0.354576     -0.115341    -0.0163535      0.461705      0.615604      0.663081      0.720564      0.733979      0.717024      0.695350      0.635333      0.588175      0.536967      0.470394      0.403662      0.337359      0.284661      0.226035      0.181164      0.140459      0.107945
  31  10 2647.8324    2.3987  1.0578 13.6116 -0.0002  0.0085   0.0174   0.0224    0.0470   0.0000   439.6301       1.72062       16.8343       1.65200      -2.24000     -0.434457     -0.111337     -0.583421     -0.221842     -0.412650     -0.126979     0.0133377      0.354335     -0.363175     -0.152039      0.274406     -0.172243    -0.0644429      0.455678      0.594511      0.669937      0.720208      0.729226      0.728016      0.694799      0.648427      0.592349      0.527892      0.457499      0.393104      0.327275      0.267957      0.217283      0.174226      0.137018      0.104203
  31  11 2808.3757    3.1014  0.9708 14.2161 -0.0002  0.0079   0.0234   0.0213    0.0436   0.0000   440.1773       3.75104       17.5244       2.48007      -2.66431     -0.231843      0.232822     -0.672729      0.885494     -0.242325     -0.502397      -1.15353      0.184559      0.218273     -0.334937    -0.0148968     0.0401175    -0.0617985      0.417841      0.556678      0.602947      0.656684      0.653679      0.649129      0.622685      0.582149      0.543907      0.476427      0.430905      0.367444      0.311841      0.255466      0.206015      0.164018      0.128350     0.0987761
  31  12 2966.1656    3.7821  0.9245 14.5799 -0.0004  0.0076   0.0287   0.0201    0.0448   0.0000   439.1196       3.58266       15.1914       2.94370      -2.49259     -0.773900      0.237282     0.0605266     -0.250725     0.0598355      0.111809     -0.368765     -0.282538     -0.252506     -0.285663     -0.251925     -0.207233    -0.0622169      0.406527      0.524839      0.573743      0.626686      0.634269      0.622897      0.600783      0.574628      0.522756      0.457574      0.403999      0.349670      0.293537      0.242561      0.197459      0.154568      0.123538     0.0942204
  31  13 3121.3615    4.0911  1.0995 14.8607 -0.0013  0.0088   0.0297   0.0231    0.0502   0.0000   439.4700       4.46335       15.6278       2.39656      -1.06822      0.210104      0.205508      -1.92966     0.0894652      -1.75981     -0.515022      0.169759      -1.01026     -0.359983     -0.130128      0.177381    0.00302153    -0.0199833      0.461368      0.600901      0.651222      0.712614      0.712860      0.709702      0.678489      0.642033      0.602114      0.529221      0.466575      0.400953      0.334130      0.281036      0.227642      0.180070      0.141175      0.109877
  31  14 3274.8566    3.8157  1.4674 14.6285 -0.0005  0.0105   0.0241   0.0275    0.0395   0.0000   439.2643       5.40851       16.1773       3.39764      -2.19218       1.18508      0.218949      -1.92220      0.101466      -1.49651     0.0170212      -1.44525     -0.634095     0.0582394    -0.0110922     -0.348235    -0.0856629      0.258712      0.538228      0.725480      0.771229      0.842961      0.846638      0.840116      0.815255      0.760761      0.714675      0.625607      0.551083      0.470562      0.395560      0.333554      0.266922      0.215722      0.167017      0.127877
  31  15 3427.4020    3.1501  2.2433 14.0799 -0.0002  0.0131   0.0160   0.0351    0.0259   0.0000   439.3501       6.04837       15.4541       1.93298     -0.982741     0.0308906      0.186254      -2.47797      0.114187      -1.60416     -0.270610      -1.73419     -0.411209      0.589976      0.203798     -0.321230    -0.0705886    -0.0606990      0.676310      0.883560      0.966498       1.04149       1.05400       1.05586       1.02080      0.942719      0.865576      0.786836      0.686772      0.596222      0.496687      0.419583      0.340387      0.271406      0.207951      0.159528
  31  16 3579.2824    2.5761  3.4230 13.4791 -0.0000  0.0168   0.0108   0.0451    0.0208   0.0000   440.6213       4.73653       13.4913       4.53740      -1.58495      -2.39005      -1.66427      -2.32557     -0.512857     -0.125584     -0.343601     -0.556835      0.107918      0.233472     -0.197829     -0.438622     0.0833697    0.00105163      0.866269       1.13682       1.26463       1.36129       1.37431       1.35757       1.30712       1.21882       1.12877       1.01032      0.899555      0.769887      0.648189      0.537514      0.434527      0.348305      0.270319      0.207902
  31  17 3730.4043    2.1126  5.0326 12.9319 -0.0002  0.0215   0.0076   0.0583    0.0179   0.0000   440.0121       5.72225       15.7377       3.01078      -3.91510     -0.520094      -1.20498      -1.10696     -0.710558      -1.68697     -0.454801     -0.539785      0.505524     -0.869628     -0.536317      0.903491     0.0361974     -0.348637       1.10644       1.46857       1.61812       1.74019       1.77784       1.75421       1.69776       1.58485       1.45557       1.29525       1.14112      0.992339      0.830106      0.695373      0.556484      0.446788      0.345447      0.264086
  31  18 3880.8365    1.7412  7.1235 12.5186 -0.0002  0.0274   0.0054   0.0763    0.0156   0.0000   438.0056       7.25088       20.5657       3.73717      -4.06200     0.0180725       4.63603      -5.51809      -1.28693     -0.729848      -1.18836      -1.49869     -0.640712      -1.95754      0.379642     -0.619450     0.0741474      0.242270       1.43380       1.87134       2.09184       2.20374       2.23969       2.22052       2.12289       2.01296       1.84910       1.67152       1.47634       1.27417       1.07961      0.895524      0.726580      0.575100      0.452670      0.345070
  31  19 4030.8860    1.4461  9.4459 12.2823  0.0000  0.0359   0.0042   0.0988    0.0145   0.0000   436.9530       8.53616       12.9619       3.21275      -3.27567       2.41656       2.09259      -3.02265       1.04579     -0.374416      -2.78541      -1.36500      0.255301      -1.04924      -1.71826     -0.392438     -0.453081     -0.325388       1.82562       2.42734       2.68265       2.87358       2.94207       2.91863       2.80929       2.62276       2.40800       2.17212       1.89694       1.65006       1.38060       1.14278      0.935386      0.743919      0.575304      0.440589
  31  20 4180.5343    1.1939 12.2624 12.1648 -0.0001  0.0477   0.0032   0.1314    0.0132   0.0000   440.2805       9.06883       14.8837       1.76921      -1.99334       9.90685      -3.06299      -1.55345      -1.00917      -3.33943       2.94700      -1.34521       3.23357      0.644325       1.17171     -0.912569       1.45306     -0.462939       2.43729       3.21579       3.57830       3.81448       3.89132       3.85475       3.69129       3.48013       3.19864       2.88099       2.53997       2.19485       1.84780       1.53397       1.24644      0.991219      0.772718      0.593000
  31  21 4329.7445    0.9711 14.9218 12.0649  0.0007  0.0617   0.0026   0.1651    0.0116   0.0000   435.1706       6.93602       11.6555       7.76420      -6.48070       5.60142      -4.88715      -2.41035       4.61687      -5.61627     -0.204954       3.00824       3.08593      -4.28556      0.560960       1.64774       1.03813     0.0389124       3.07451       4.10103       4.62993       4.85938       5.06902       4.95969       4.76586       4.48763       4.09200       3.68212       3.25399       2.80522       2.37037       1.96338       1.58891       1.27334      0.971942      0.752400
  32   3 1409.4279    0.1355  0.0663 11.6683 -0.0026  0.0033   0.0043   0.0061    0.0100   0.0000   440.9325     -0.643406       21.0890     -0.326361      -3.11233    -0.0824778     0.0365102     -0.184400    -0.0844137    -0.0948605     0.0372228    -0.0215028    -0.0303499     -0.108292    0.00883461    -0.0369305    -0.0755687     0.0145488      0.188684      0.226470      0.275248      0.301542      0.294365      0.320586      0.296272      0.233206      0.232296      0.199580      0.172302      0.169146      0.139721      0.116940     0.0942086     0.0734114     0.0552980     0.0422407
  32   4 1616.4344    0.2481  0.1739 11.6427 -0.0016  0.0040   0.0045   0.0091    0.0117   0.0000   440.8554    -0.0721701       20.7560     -0.159831      -3.32365      0.339089      0.790335     0.0693935     -0.248635    0.00630148      0.197970    -0.0955415     -0.225809      0.156563      0.149147     -0.142454   -0.00280959     0.0559825      0.201023      0.263310      0.306609      0.312685      0.324961      0.319410      0.306871      0.279259      0.267586      0.243852      0.214707      0.185452      0.156591      0.129351      0.110199     0.0868981     0.0650831     0.0519130
  32   5 1806.1820    0.4211  0.3611 11.6352 -0.0018  0.0054   0.0051   0.0128    0.0164   0.0000   440.9370     -0.786148       21.1134      0.113196      -2.62802  -0.000731424     -0.266921     -0.435291     0.0239031      0.188677     -0.187895      0.245154    -0.0509807     -0.333598      0.406762     0.0200405     0.0313926    -0.0730459      0.278985      0.367372      0.415674      0.448950      0.452024      0.427476      0.419218      0.393467      0.361419      0.333212      0.292538      0.259894      0.216756      0.176458      0.144529      0.112785     0.0916392     0.0719641
  32   6 1988.6382    0.6400  0.5806 11.8001 -0.0007  0.0066   0.0061   0.0160    0.0238   0.0000   440.4233    -0.0972768       21.0496      0.122510      -2.93662      0.300133     -0.120579      0.647011     -0.242626     -0.962125      0.227960     0.0413822      0.221733     0.0294748      0.332049     -0.118741     -0.131966    -0.0758939      0.336889      0.437281      0.486357      0.523379      0.531446      0.530498      0.508504      0.474864      0.444289      0.392353      0.342704      0.305695      0.257373      0.221712      0.178183      0.142685      0.110330     0.0848125
  32   7 2167.3413    0.9510  0.7846 12.0583 -0.0005  0.0074   0.0078   0.0185    0.0329   0.0000   441.2878      -1.03495       19.3805     -0.602313      -2.18532     -0.339197       1.29870      0.464496      0.649595      0.538940     -0.735161     -0.263910     -0.161029     -0.233156      0.229593      0.229546    -0.0726876     0.0618204      0.372158      0.492609      0.542203      0.582153      0.586638      0.583535      0.558938      0.527573      0.486620      0.440056      0.388875      0.341938      0.291430      0.238881      0.194980      0.155224      0.122141     0.0947947
  32   8 2340.0633    1.3521  1.0053 12.5549  0.0000  0.0084   0.0100   0.0218    0.0411   0.0000   440.7197      0.994017       19.5996       1.55328      -2.19450     -0.607198    0.00387676     -0.433677      0.725531     -0.406539      0.406562     -0.551197     -0.531046      0.124954      0.632248     0.0534399     -0.178922    -0.0833336      0.421075      0.559989      0.611451      0.653368      0.659132      0.655853      0.646243      0.593518      0.560590      0.497110      0.444994      0.385949      0.321081      0.272074      0.222502      0.176881      0.141294      0.108559
  32   9 2507.2801    1.9066  1.1637 13.0345  0.0003  0.0089   0.0132   0.0242    0.0499   0.0000   440.1262       1.53442       18.9774      0.128551      -1.05763      0.677846     -0.230950      -1.02269      0.579120     -0.497096     0.0327035     -0.163820     0.0545567    0.00135582      0.257940     -0.166003     -0.254869     0.0128203      0.450167      0.583279      0.641739      0.696202      0.710118      0.688279      0.682401      0.641537      0.591907      0.531202      0.465494      0.411945      0.339282      0.286528      0.228448      0.187891      0.148760      0.117182
  32  10 2671.6700    2.5398  1.0381 13.7515 -0.0006  0.0083   0.0182   0.0220    0.0455   0.0000   440.6516       1.05806       18.8005       2.24398      -2.47136      0.488690      0.474778      0.217256      -1.03249     -0.767789     -0.388129     -0.427135     -0.291626     0.0227389     0.0131495     -0.186842     -0.100666    -0.0968294      0.425770      0.565161      0.610604      0.664051      0.668162      0.658829      0.640614      0.597657      0.564186      0.506408      0.444528      0.384613      0.323560      0.274011      0.221674      0.177353      0.140289      0.108938
  32  11 2833.7299    3.2040  0.9533 14.2568 -0.0000  0.0076   0.0238   0.0207    0.0427   0.0000   439.9333       2.70469       17.1813       1.61646      -2.32010      0.329640      0.398136     -0.236254      0.851163     -0.486735     -0.440234     -0.693235     0.0520926    -0.0754011      0.249097    -0.0535425     0.0520395     0.0968294      0.391470      0.511988      0.557984      0.613435      0.611756      0.606990      0.586351      0.555615      0.509928      0.463536      0.409549      0.352425      0.298628      0.249354      0.200835      0.165437      0.130700      0.100280
  32  12 2992.7365    3.8520  0.9553 14.6604 -0.0009  0.0077   0.0285   0.0202    0.0439   0.0000   440.0266       3.61902       16.5187       1.69083      -2.00019     -0.633550     -0.458021      -2.17132     -0.136057     -0.189739     0.0233860      -1.11684     -0.756851     -0.432336     0.0851257      0.196025     -0.203371     -0.153304      0.395058      0.512170      0.563717      0.612856      0.616680      0.616857      0.599418      0.557498      0.517423      0.465051      0.417081      0.354801      0.297916      0.251068      0.206347      0.167175      0.128712      0.100123
  32  13 3148.9321    4.0512  1.1268 14.9831  0.0002  0.0089   0.0288   0.0237    0.0444   0.0000   440.1368       5.10574       15.6936       1.52373      -1.17631     -0.287790     -0.244176     -0.945478       1.02922     -0.378511     -0.170251     -0.105633     -0.356842    -0.0378866      0.225406      0.155839     0.0182476     -0.216470      0.448845      0.599563      0.652930      0.704386      0.703426      0.703990      0.678502      0.637609      0.594072      0.524559      0.479681      0.410503      0.349331      0.295300      0.241114      0.191046      0.151314      0.115810
  32  14 3303.3620    3.6735  1.5758 14.5913  0.0003  0.0106   0.0223   0.0287    0.0358   0.0000   439.5437       4.06851       17.2788       3.76264       1.18218      -1.35890     -0.278315      -1.12630      0.626934     -0.788084     -0.169629     -0.404405      0.505097     -0.407471      0.440275     0.0609780     -0.230867     0.0305313      0.545134      0.708468      0.789184      0.846853      0.860007      0.853968      0.830351      0.779749      0.720559      0.645093      0.564190      0.485859      0.415423      0.345208      0.282032      0.225457      0.178574      0.139192
  32  15 3456.7772    3.0421  2.3811 14.0491 -0.0002  0.0135   0.0149   0.0357    0.0238   0.0000   439.4900       5.83520       14.4715       1.60654      -2.00486     -0.472937    -0.0802307      -2.60323       1.56014      -1.49351      0.590582     -0.539189     -0.161121     -0.528079      0.625610     -0.613258      0.203568    -0.0842137      0.674840      0.888424      0.979573       1.05958       1.06652       1.05834       1.03291      0.976581      0.888674      0.804082      0.717860      0.622751      0.521642      0.437420      0.359198      0.288151      0.227011      0.176809
  32  16 3609.4187    2.4715  3.7472 13.3552 -0.0002  0.0175   0.0097   0.0465    0.0192   0.0000   439.2074       6.37379       14.1976       2.35173      -1.93723       1.50640      0.489365      -2.83685      -1.17079      -1.01236      0.416701      -1.55141     0.0874370      0.687333      0.607119     -0.446861      0.354695    -0.0154171      0.876942       1.15549       1.27228       1.37716       1.39343       1.38248       1.33911       1.26567       1.16799       1.05033      0.925329      0.816905      0.681710      0.575611      0.464290      0.374637      0.297806      0.229810
  32  17 3761.2578    2.0590  5.4934 12.8027  0.0000  0.0222   0.0069   0.0608    0.0171   0.0000   439.7954       7.53889       14.5819      0.439340      -1.43254       3.95520     -0.793525      -2.07729      -1.44149      -1.82652      0.143766     -0.706144     -0.497432      -1.21638     -0.272889      0.378929      0.151330     -0.277125       1.10584       1.45463       1.61121       1.72075       1.76218       1.75154       1.69206       1.60761       1.48006       1.33085       1.17560       1.01733      0.866758      0.725243      0.595332      0.475350      0.372552      0.290282
  32  18 3912.4163    1.6826  7.6535 12.4811  0.0001  0.0290   0.0051   0.0794    0.0149   0.0000   436.9919       7.96298       14.5140       2.26940      -3.35269      -2.01289      -1.92508      -2.16572       1.19144      -2.82607      -2.84607     -0.421806       1.22244    -0.0918044      0.283433      0.311462      0.470678     -0.199313       1.45341       1.90133       2.12848       2.28228       2.35163       2.32339       2.22497       2.09889       1.93625       1.75036       1.54786       1.33923       1.14595      0.954266      0.782988      0.622558      0.490263      0.380229
  32  19 4062.9837    1.3884  9.9940 12.2617 -0.0001  0.0377   0.0039   0.1036    0.0140   0.0000   438.4428       10.0488       18.4440      0.868882      -8.22232       3.80387       1.81133      -1.70668      -5.18711     -0.173033      -1.24335       1.14168      0.394429      -1.11583       1.54494     -0.504509     -0.337256    -0.0654553       1.86278       2.46607       2.73695       2.92767       2.99464       2.97697       2.87436       2.71421       2.50778       2.25980       1.99359       1.73696       1.47091       1.23874       1.00039      0.809623      0.636302      0.488701
  32  20 4213.2642    1.1313 12.7145 12.1834 -0.0001  0.0498   0.0030   0.1372    0.0124   0.0000   435.9975       8.58514       15.7125       6.15936       4.69128       1.27420       1.12144      -5.05215       3.57296      -6.17960      0.978729      -2.97463      -1.74764      -3.05745      -1.89440       3.82621      0.876523     -0.503915       2.43180       3.21403       3.60166       3.85003       3.95341       3.91150       3.76388       3.57327       3.28080       2.98183       2.62533       2.27797       1.94323       1.61948       1.32441       1.06684      0.831284      0.645608
  32  21 4363.0119    0.9214 15.2830 12.0222 -0.0009  0.0639   0.0025   0.1710    0.0113   0.0000   436.2084       8.62413       6.58276      0.155619     -0.237838      0.930924      0.758641      -15.2055      -4.54836      -3.71784       2.26647       2.46912      -2.15528      -1.15380     -0.629435      -2.57719      -1.29153      0.357499       3.08322       4.11555       4.61391       4.91271       5.05621       5.01628       4.84505       4.56744       4.19659       3.80029       3.35205       2.91217       2.47836       2.07138       1.68862       1.36689       1.05565      0.820218
  33   3 1425.4224    0.1392  0.0831 11.6571 -0.0036  0.0034   0.0040   0.0073    0.0100   0.0000   441.1406     -0.466559       21.2704     0.0269919      -2.75449      0.235721      0.115925     0.0912146     0.0523954      0.313915      0.192187    0.00367525      0.135164    -0.0876183    -0.0235047    -0.0232924    -0.0487943     0.0225312      0.185959      0.233502      0.270256      0.299269      0.269461      0.255324      0.242764      0.216109      0.206938      0.214463      0.186538      0.179019      0.167781      0.147530      0.117765     0.0981793     0.0750321     0.0607898
  33   4 1633.2307    0.2675  0.1914 11.6464 -0.0027  0.0041   0.0045   0.0092    0.0118   0.0000   440.6162    -0.0571494       21.9673      0.345954      -3.15430     0.0765596      0.650907      0.155338     -0.124170     -0.154379      0.216360     0.0849459     -0.303027     -0.305543    -0.0768385     0.0621125    -0.0721980    0.00156017      0.207752      0.273030      0.307468      0.334304      0.333550      0.322568      0.314573      0.295786      0.272351      0.251704      0.221606      0.195466      0.169541      0.139792      0.115051     0.0895167     0.0732456     0.0556947
  33   5 1823.8354    0.4385  0.3785 11.7081 -0.0006  0.0053   0.0051   0.0132    0.0163   0.0000   440.6834     -0.184546       22.0231      0.666346      -2.73127    -0.0636224      0.232019      0.130398      0.448162     0.0457313      0.143614      0.184102    0.00814119     -0.121729      0.330632     0.0228086    -0.0969551     0.0388756      0.256982      0.339737      0.375212      0.402196      0.419457      0.407242      0.403129      0.371682      0.344979      0.315541      0.276670      0.243205      0.204187      0.177143      0.142676      0.116174     0.0900116     0.0713072
  33   6 2007.6127    0.6714  0.6090 11.8022 -0.0002  0.0065   0.0062   0.0166    0.0244   0.0000   440.7673      -1.11821       21.6049      0.455965      -2.60887    -0.0580938     -0.460743     -0.634433      0.541150    -0.0931911     -0.229042     -0.113591     -0.463577     -0.133315      0.136139     -0.195660      0.103088     -0.191849      0.319416      0.428154      0.482812      0.523843      0.529606      0.523073      0.514333      0.477588      0.447636      0.400731      0.348054      0.300003      0.251688      0.209152      0.170815      0.136533      0.111977     0.0868826
  33   7 2187.3421    0.9628  0.8235 12.1716 -0.0013  0.0077   0.0077   0.0189    0.0326   0.0000   440.1892     -0.616656       19.7012     -0.300264      -2.83574      0.137887     -0.746573     -0.115928     -0.848154      -1.07689      0.623629     -0.625106    -0.0442950      0.209899      0.245681      0.106330    -0.0241990    -0.0115057      0.365621      0.487392      0.535837      0.579140      0.591687      0.588280      0.551554      0.533558      0.497742      0.452708      0.401584      0.351708      0.292077      0.249534      0.204275      0.164326      0.131177      0.103840
  33   8 2360.8175    1.4116  1.0670 12.6050 -0.0002  0.0086   0.0100   0.0226    0.0435   0.0000   441.1685      0.915509       19.6718    -0.0510318      -2.46484     -0.114612      0.108024     -0.158008      0.460852      0.556863    -0.0724484     -0.666505     -0.288027      0.284653     -0.169610     -0.429767     0.0557269     0.0474935      0.413469      0.548910      0.590743      0.663238      0.673207      0.658305      0.646032      0.602939      0.567857      0.499917      0.451839      0.391857      0.328013      0.278931      0.230220      0.186323      0.148324      0.114567
  33   9 2529.1542    1.9531  1.0697 13.3940  0.0003  0.0086   0.0140   0.0227    0.0418   0.0000   440.5310      0.150738       18.9807      0.875186      -2.57617     -0.204367      -1.09602      -1.09782       1.27279     -0.229826    -0.0689093    -0.0420097      0.307082    -0.0241787     -0.226436     -0.316188    -0.0970519     0.0864250      0.431675      0.572255      0.625998      0.675505      0.660685      0.666315      0.643792      0.615947      0.575100      0.518809      0.462356      0.406000      0.345180      0.291394      0.239457      0.194713      0.154081      0.121359
  33  10 2695.0452    2.6241  1.0643 13.8603  0.0002  0.0082   0.0185   0.0221    0.0448   0.0000   440.1558       1.35688       18.3097      0.108271      -1.18409     -0.503413    -0.0234621      -1.43686      0.563139     -0.392787      0.176947     -0.169424      0.193185     -0.406215    -0.0363517     0.0404425     -0.245322     0.0218897      0.412266      0.538227      0.598653      0.644166      0.652893      0.646275      0.628729      0.592010      0.551598      0.490201      0.444395      0.386438      0.331804      0.277070      0.226503      0.184716      0.146828      0.113126
  33  11 2858.5887    3.3602  0.9702 14.3400 -0.0011  0.0077   0.0244   0.0203    0.0447   0.0000   440.2754       2.45005       18.1127       2.14243      -1.97062     -0.289574     -0.458683     -0.742755     -0.388465      0.492640      0.677388     -0.817402      0.642345      0.238846      0.111202     -0.316834     -0.109589     0.0641134      0.389254      0.511834      0.555788      0.610939      0.611468      0.613940      0.583805      0.552916      0.520488      0.477446      0.416965      0.363100      0.306069      0.259319      0.212639      0.170691      0.137621      0.106464
  33  12 3018.8504    3.9628  0.9606 14.7955 -0.0003  0.0078   0.0288   0.0199    0.0417   0.0000   439.8533       4.12629       16.8520       2.14245      -1.81179      0.869743      -1.12980      -1.23776      0.956861     -0.876698       1.05110      -1.06979     -0.265969     0.0679222      0.392822     -0.100639     -0.489646     -0.127579      0.388233      0.508323      0.554996      0.609819      0.608224      0.610380      0.590901      0.559820      0.522367      0.466827      0.416603      0.359724      0.309271      0.259092      0.212088      0.173798      0.138585      0.107040
  33  13 3176.0990    4.0374  1.2297 14.7609  0.0006  0.0090   0.0269   0.0244    0.0467   0.0000   439.8983       4.80838       15.5875       1.51181      -1.92437     -0.174555     -0.763340     -0.441217       1.47391      -1.38916     0.0873105     -0.242073    -0.0827782      0.173142      0.525130      0.138439     -0.135982    -0.0543902      0.442302      0.589507      0.639991      0.701992      0.703739      0.700576      0.686057      0.646367      0.597427      0.545061      0.479675      0.418359      0.355096      0.298513      0.241264      0.201255      0.157146      0.123050
  33  14 3331.4837    3.5470  1.7429 14.4540  0.0001  0.0111   0.0199   0.0296    0.0322   0.0000   439.6864       6.11897       15.5238       2.96315      -1.44503       1.83959      -1.03449      -1.71559      0.212276     -0.800519      0.241048     -0.199266      0.302099      0.326378    -0.0746127     -0.103710     0.0751519  -0.000705896      0.539249      0.729139      0.794995      0.850707      0.869739      0.861372      0.841309      0.790621      0.743376      0.661629      0.590408      0.520079      0.438448      0.369378      0.302567      0.247602      0.194496      0.152555
  33  15 3485.7995    2.9417  2.6491 13.8791 -0.0003  0.0140   0.0135   0.0373    0.0231   0.0000   440.1089       6.66563       15.5782       2.05425      -1.40558      -1.05627     -0.243098      -1.96355      -1.41924      -2.21435      0.978728     0.0704309      0.346849      0.350014      0.225025   -0.00894495      0.110544    -0.0171346      0.680483      0.900161      0.983955       1.05734       1.09528       1.07988       1.04873       1.00038      0.924022      0.828963      0.735825      0.642966      0.556854      0.466238      0.380446      0.307560      0.247295      0.191476
  33  16 3639.2367    2.3804  3.9292 13.3469  0.0001  0.0178   0.0091   0.0479    0.0178   0.0000   439.8330       6.92655       14.9271       2.25429       2.61773      -1.37674     -0.439617      -2.94244      -1.72145       1.19357      -1.15247      0.358378      0.292866    -0.0179867      0.138733     -0.234079      0.170473   -0.00564034      0.861580       1.14116       1.26461       1.36324       1.39032       1.38144       1.33896       1.26841       1.17883       1.06012      0.946933      0.821262      0.706652      0.595160      0.487171      0.395802      0.311350      0.244143
[truncated: 882,927 more chars]
