# Supplementary material for: Global-Mode Analysis of Full-Disk Data from the Michelson Doppler Imager and the Helioseismic and Magnetic Imager
Source: Sol Phys. 2018 Jan 31;293(2):29. doi: 10.1007/s11207-017-1201-5 (PMC6566312; doi:10.1007/s11207-017-1201-5)
Supplement: Supplementary file 2 — (TAR 362.4 MB) [file 11207_2017_1201_MOESM2_ESM.tar › HMI/hmiv360dasym.7408.18]

   0  12 1822.2156    0.3604  0.1382 11.6364  0.0000       20.8116  0.0403   0.0506   0.0489    0.1505   0.0000       14.5081     0.0000       0.00000       0.00000       0.00000       0.00000       0.00000       0.00000       0.00000       0.00000       0.00000       0.00000       0.00000       0.00000       0.00000       0.00000       0.00000       0.00000       0.00000       0.00000       0.00000       0.00000       0.00000       0.00000       0.00000       0.00000       0.00000       0.00000       0.00000       0.00000       0.00000       0.00000       0.00000       0.00000       0.00000       0.00000       0.00000
   0  14 2093.6230    0.7742  0.3672 11.3762  0.0000       9.02462  0.0382   0.0679   0.0882    0.2873   0.0000       2.98684     0.0000       0.00000       0.00000       0.00000       0.00000       0.00000       0.00000       0.00000       0.00000       0.00000       0.00000       0.00000       0.00000       0.00000       0.00000       0.00000       0.00000       0.00000       0.00000       0.00000       0.00000       0.00000       0.00000       0.00000       0.00000       0.00000       0.00000       0.00000       0.00000       0.00000       0.00000       0.00000       0.00000       0.00000       0.00000       0.00000
   0  15 2228.7389    1.0508  0.4819 11.9851  0.0000       7.74364  0.0524   0.0838   0.1156    0.2669   0.0000       3.29386     0.0000       0.00000       0.00000       0.00000       0.00000       0.00000       0.00000       0.00000       0.00000       0.00000       0.00000       0.00000       0.00000       0.00000       0.00000       0.00000       0.00000       0.00000       0.00000       0.00000       0.00000       0.00000       0.00000       0.00000       0.00000       0.00000       0.00000       0.00000       0.00000       0.00000       0.00000       0.00000       0.00000       0.00000       0.00000       0.00000
   0  16 2362.8906    1.3385  1.0403 11.1127  0.0000       2.67638  0.0885   0.0821   0.2020    2.1332   0.0000       1.84727     0.0000       0.00000       0.00000       0.00000       0.00000       0.00000       0.00000       0.00000       0.00000       0.00000       0.00000       0.00000       0.00000       0.00000       0.00000       0.00000       0.00000       0.00000       0.00000       0.00000       0.00000       0.00000       0.00000       0.00000       0.00000       0.00000       0.00000       0.00000       0.00000       0.00000       0.00000       0.00000       0.00000       0.00000       0.00000       0.00000
   0  18 2629.8614    1.9595  1.0580 12.3468  0.0000       3.28000  0.0871   0.1216   0.2263    1.4630   0.0000       2.01901     0.0000       0.00000       0.00000       0.00000       0.00000       0.00000       0.00000       0.00000       0.00000       0.00000       0.00000       0.00000       0.00000       0.00000       0.00000       0.00000       0.00000       0.00000       0.00000       0.00000       0.00000       0.00000       0.00000       0.00000       0.00000       0.00000       0.00000       0.00000       0.00000       0.00000       0.00000       0.00000       0.00000       0.00000       0.00000       0.00000
   0  21 3033.9124    4.1054  1.0306 -0.0155  0.0000      0.964626  0.0849   0.2501   0.2311 1000.0000   0.0000       1.51225     0.0000       0.00000       0.00000       0.00000       0.00000       0.00000       0.00000       0.00000       0.00000       0.00000       0.00000       0.00000       0.00000       0.00000       0.00000       0.00000       0.00000       0.00000       0.00000       0.00000       0.00000       0.00000       0.00000       0.00000       0.00000       0.00000       0.00000       0.00000       0.00000       0.00000       0.00000       0.00000       0.00000       0.00000       0.00000       0.00000
   0  22 3168.7745    3.9204  1.1479  6.4233  0.0000      -1.03780  0.0879   0.2370   0.2488 1000.0000   0.0000       1.44789     0.0000       0.00000       0.00000       0.00000       0.00000       0.00000       0.00000       0.00000       0.00000       0.00000       0.00000       0.00000       0.00000       0.00000       0.00000       0.00000       0.00000       0.00000       0.00000       0.00000       0.00000       0.00000       0.00000       0.00000       0.00000       0.00000       0.00000       0.00000       0.00000       0.00000       0.00000       0.00000       0.00000       0.00000       0.00000       0.00000
   0  24 3439.2109    3.2602  2.4212 -1.3829  0.0000     0.0901239  0.1576   0.1650   0.3919 1000.0000   0.0000       1.24433     0.0000       0.00000       0.00000       0.00000       0.00000       0.00000       0.00000       0.00000       0.00000       0.00000       0.00000       0.00000       0.00000       0.00000       0.00000       0.00000       0.00000       0.00000       0.00000       0.00000       0.00000       0.00000       0.00000       0.00000       0.00000       0.00000       0.00000       0.00000       0.00000       0.00000       0.00000       0.00000       0.00000       0.00000       0.00000       0.00000
   1  11 1749.2515    0.3466  0.2200 11.7948  0.0000       12.3088  0.0327   0.0292   0.0579    0.0747   0.0000       7.41680   446.9938       21.0140       0.00000       0.00000       0.00000       0.00000       0.00000       0.00000       0.00000       0.00000       0.00000       0.00000       0.00000       0.00000       0.00000       0.00000       0.00000       0.00000       40.7048       18.5287       0.00000       0.00000       0.00000       0.00000       0.00000       0.00000       0.00000       0.00000       0.00000       0.00000       0.00000       0.00000       0.00000       0.00000       0.00000       0.00000
   1  12 1885.1042    0.4691  0.4074 11.6346  0.0000       13.8497  0.0339   0.0278   0.0702    0.1040   0.0000       3.64424   379.6543       2.90362       0.00000       0.00000       0.00000       0.00000       0.00000       0.00000       0.00000       0.00000       0.00000       0.00000       0.00000       0.00000       0.00000       0.00000       0.00000       0.00000       37.4639       18.0857       0.00000       0.00000       0.00000       0.00000       0.00000       0.00000       0.00000       0.00000       0.00000       0.00000       0.00000       0.00000       0.00000       0.00000       0.00000       0.00000
   1  13 2020.7586    0.6190  0.7484 11.3519  0.0077       4.71813  0.0571   0.0295   0.1120    0.2592   0.0000       1.91420   403.1046      -44.8860       0.00000       0.00000       0.00000       0.00000       0.00000       0.00000       0.00000       0.00000       0.00000       0.00000       0.00000       0.00000       0.00000       0.00000       0.00000       0.00000       64.8702       26.0047       0.00000       0.00000       0.00000       0.00000       0.00000       0.00000       0.00000       0.00000       0.00000       0.00000       0.00000       0.00000       0.00000       0.00000       0.00000       0.00000
   1  14 2156.8119    0.8671  0.8550 11.0664  0.0028       3.56206  0.0490   0.0338   0.0992    0.5050   0.0000       1.21497   374.5501      -20.9197       0.00000       0.00000       0.00000       0.00000       0.00000       0.00000       0.00000       0.00000       0.00000       0.00000       0.00000       0.00000       0.00000       0.00000       0.00000       0.00000       49.6078       24.1136       0.00000       0.00000       0.00000       0.00000       0.00000       0.00000       0.00000       0.00000       0.00000       0.00000       0.00000       0.00000       0.00000       0.00000       0.00000       0.00000
   1  15 2292.0311    1.1471  0.8013 11.7321  0.0000       3.70085  0.0457   0.0429   0.0906    0.4223   0.0000       1.16071   295.7237       16.6773       0.00000       0.00000       0.00000       0.00000       0.00000       0.00000       0.00000       0.00000       0.00000       0.00000       0.00000       0.00000       0.00000       0.00000       0.00000       0.00000       47.9009       22.8367       0.00000       0.00000       0.00000       0.00000       0.00000       0.00000       0.00000       0.00000       0.00000       0.00000       0.00000       0.00000       0.00000       0.00000       0.00000       0.00000
   1  17 2559.2766    1.9184  1.0464 11.8445  0.0000       1.53707  0.0488   0.0670   0.1217    1.4051   0.0000      0.906372   396.8186       4.05009       0.00000       0.00000       0.00000       0.00000       0.00000       0.00000       0.00000       0.00000       0.00000       0.00000       0.00000       0.00000       0.00000       0.00000       0.00000       0.00000       43.3556       25.3495       0.00000       0.00000       0.00000       0.00000       0.00000       0.00000       0.00000       0.00000       0.00000       0.00000       0.00000       0.00000       0.00000       0.00000       0.00000       0.00000
   1  18 2693.4907    2.5896  0.9998  4.9957  0.0000       1.91913  0.0473   0.0861   0.1065 1000.0000   0.0000      0.877052   384.4623       51.5707       0.00000       0.00000       0.00000       0.00000       0.00000       0.00000       0.00000       0.00000       0.00000       0.00000       0.00000       0.00000       0.00000       0.00000       0.00000       0.00000       44.1872       22.5225       0.00000       0.00000       0.00000       0.00000       0.00000       0.00000       0.00000       0.00000       0.00000       0.00000       0.00000       0.00000       0.00000       0.00000       0.00000       0.00000
   1  19 2828.2533    3.0285  1.0767 -0.5693  0.0000       1.43264  0.0495   0.1022   0.1257 1000.0000   0.0000      0.926138   420.6879       43.6454       0.00000       0.00000       0.00000       0.00000       0.00000       0.00000       0.00000       0.00000       0.00000       0.00000       0.00000       0.00000       0.00000       0.00000       0.00000       0.00000       41.1335       24.7487       0.00000       0.00000       0.00000       0.00000       0.00000       0.00000       0.00000       0.00000       0.00000       0.00000       0.00000       0.00000       0.00000       0.00000       0.00000       0.00000
   1  22 3233.4833    3.7093  1.4754  8.4595  0.0000       2.15880  0.0692   0.1132   0.1472  151.6718   0.0000      0.765722   370.9615       99.6430       0.00000       0.00000       0.00000       0.00000       0.00000       0.00000       0.00000       0.00000       0.00000       0.00000       0.00000       0.00000       0.00000       0.00000       0.00000       0.00000       62.9096       31.2481       0.00000       0.00000       0.00000       0.00000       0.00000       0.00000       0.00000       0.00000       0.00000       0.00000       0.00000       0.00000       0.00000       0.00000       0.00000       0.00000
   1  23 3368.7653    3.4031  2.1477  3.8046  0.0000       1.09113  0.0797   0.0837   0.1789 1000.0000   0.0000      0.416559   468.3811       121.576       0.00000       0.00000       0.00000       0.00000       0.00000       0.00000       0.00000       0.00000       0.00000       0.00000       0.00000       0.00000       0.00000       0.00000       0.00000       0.00000       68.7905       38.1916       0.00000       0.00000       0.00000       0.00000       0.00000       0.00000       0.00000       0.00000       0.00000       0.00000       0.00000       0.00000       0.00000       0.00000       0.00000       0.00000
   2  10 1674.5644    0.2270  0.1521 11.7182  0.0000       27.2646  0.0325   0.0179   0.0324    0.0506   0.0000       14.1105   444.7279      -12.8335       7.86685      -2.04885       0.00000       0.00000       0.00000       0.00000       0.00000       0.00000       0.00000       0.00000       0.00000       0.00000       0.00000       0.00000       0.00000       0.00000       26.7876       18.7294       8.13362       2.12921       0.00000       0.00000       0.00000       0.00000       0.00000       0.00000       0.00000       0.00000       0.00000       0.00000       0.00000       0.00000       0.00000       0.00000
   2  11 1810.3227    0.3723  0.2215 11.5951  0.0000       17.8304  0.0209   0.0203   0.0312    0.0619   0.0000       4.70329   411.0820       4.50085       6.48398      -1.01946       0.00000       0.00000       0.00000       0.00000       0.00000       0.00000       0.00000       0.00000       0.00000       0.00000       0.00000       0.00000       0.00000       0.00000       13.7680       11.1304       5.98513       2.16697       0.00000       0.00000       0.00000       0.00000       0.00000       0.00000       0.00000       0.00000       0.00000       0.00000       0.00000       0.00000       0.00000       0.00000
   2  12 1945.8448    0.5299  0.4214 11.5230  0.0000       11.3466  0.0235   0.0217   0.0521    0.0935   0.0000       2.18661   462.5947       13.7057       4.90390      -8.74286       0.00000       0.00000       0.00000       0.00000       0.00000       0.00000       0.00000       0.00000       0.00000       0.00000       0.00000       0.00000       0.00000       0.00000       15.9527       12.8827       6.20521       2.34290       0.00000       0.00000       0.00000       0.00000       0.00000       0.00000       0.00000       0.00000       0.00000       0.00000       0.00000       0.00000       0.00000       0.00000
   2  13 2082.1382    0.6985  0.5232 11.6386  0.0000       6.69141  0.0271   0.0247   0.0509    0.1257   0.0000       1.50984   436.8736      -22.0780       8.00606       10.4440       0.00000       0.00000       0.00000       0.00000       0.00000       0.00000       0.00000       0.00000       0.00000       0.00000       0.00000       0.00000       0.00000       0.00000       15.3365       12.8759       7.83151       2.94411       0.00000       0.00000       0.00000       0.00000       0.00000       0.00000       0.00000       0.00000       0.00000       0.00000       0.00000       0.00000       0.00000       0.00000
   2  14 2217.7282    0.9033  0.6375 11.7768  0.0000       4.80334  0.0278   0.0290   0.0626    0.1712   0.0000       1.17003   461.4289      -3.60526       7.71589     -0.703890       0.00000       0.00000       0.00000       0.00000       0.00000       0.00000       0.00000       0.00000       0.00000       0.00000       0.00000       0.00000       0.00000       0.00000       15.6043       13.6558       7.40030       3.15050       0.00000       0.00000       0.00000       0.00000       0.00000       0.00000       0.00000       0.00000       0.00000       0.00000       0.00000       0.00000       0.00000       0.00000
   2  16 2485.9626    1.7664  0.9133 12.0236  0.0000       1.93764  0.0346   0.0484   0.0782    0.5822   0.0000      0.713555   425.6316       73.7680       6.11700    -0.0932559       0.00000       0.00000       0.00000       0.00000       0.00000       0.00000       0.00000       0.00000       0.00000       0.00000       0.00000       0.00000       0.00000       0.00000       19.2523       16.2457       8.60981       3.39438       0.00000       0.00000       0.00000       0.00000       0.00000       0.00000       0.00000       0.00000       0.00000       0.00000       0.00000       0.00000       0.00000       0.00000
   2  17 2619.7763    2.2247  0.9041 12.2604  0.0000       2.97513  0.0346   0.0595   0.0713    0.6653   0.0000      0.704494   419.0315       34.2946       2.31865       5.44628       0.00000       0.00000       0.00000       0.00000       0.00000       0.00000       0.00000       0.00000       0.00000       0.00000       0.00000       0.00000       0.00000       0.00000       18.6955       16.0532       8.66372       3.43770       0.00000       0.00000       0.00000       0.00000       0.00000       0.00000       0.00000       0.00000       0.00000       0.00000       0.00000       0.00000       0.00000       0.00000
   2  18 2754.5615    2.7835  0.9003 12.8542  0.0000       2.14369  0.0337   0.0758   0.0738    0.6351   0.0000      0.806414   451.7366       29.5233     0.0728253       3.18749       0.00000       0.00000       0.00000       0.00000       0.00000       0.00000       0.00000       0.00000       0.00000       0.00000       0.00000       0.00000       0.00000       0.00000       17.9219       15.6387       8.36618       3.43644       0.00000       0.00000       0.00000       0.00000       0.00000       0.00000       0.00000       0.00000       0.00000       0.00000       0.00000       0.00000       0.00000       0.00000
   2  19 2889.6891    3.4461  0.8797  5.4632  0.0000      0.396795  0.0341   0.0913   0.0699 1000.0000   0.0000      0.737761   455.9226       39.9302       8.98724       1.93912       0.00000       0.00000       0.00000       0.00000       0.00000       0.00000       0.00000       0.00000       0.00000       0.00000       0.00000       0.00000       0.00000       0.00000       18.3753       14.9213       8.49964       3.21897       0.00000       0.00000       0.00000       0.00000       0.00000       0.00000       0.00000       0.00000       0.00000       0.00000       0.00000       0.00000       0.00000       0.00000
   2  20 3024.8629    3.7676  1.1119  0.6379  0.0000      0.347905  0.0401   0.0979   0.0877 1000.0000   0.0000      0.601190   399.3951       67.4919       3.64156      -1.90743       0.00000       0.00000       0.00000       0.00000       0.00000       0.00000       0.00000       0.00000       0.00000       0.00000       0.00000       0.00000       0.00000       0.00000       19.7994       16.4393       9.85842       3.59281       0.00000       0.00000       0.00000       0.00000       0.00000       0.00000       0.00000       0.00000       0.00000       0.00000       0.00000       0.00000       0.00000       0.00000
   2  22 3295.3378    3.5718  1.3808 14.2927  0.0000       2.57861  0.0494   0.0913   0.1093    0.3345   0.0000      0.816119   419.3890       100.446       6.21337       10.5743       0.00000       0.00000       0.00000       0.00000       0.00000       0.00000       0.00000       0.00000       0.00000       0.00000       0.00000       0.00000       0.00000       0.00000       24.9988       20.5835       11.9922       4.33679       0.00000       0.00000       0.00000       0.00000       0.00000       0.00000       0.00000       0.00000       0.00000       0.00000       0.00000       0.00000       0.00000       0.00000
   2  23 3430.8625    3.1225  2.2597 13.0543 -0.0036     0.0370485  0.0619   0.0588   0.1353    0.4387   0.0000      0.310123   433.6939       43.2553      -20.1038       1.74011       0.00000       0.00000       0.00000       0.00000       0.00000       0.00000       0.00000       0.00000       0.00000       0.00000       0.00000       0.00000       0.00000       0.00000       31.8292       25.9631       14.7488       5.37038       0.00000       0.00000       0.00000       0.00000       0.00000       0.00000       0.00000       0.00000       0.00000       0.00000       0.00000       0.00000       0.00000       0.00000
   3   9 1591.5528    0.1717  0.0898 11.6141  0.0000       5.96897  0.0161   0.0127   0.0178    0.0342   0.0000       23.2510   429.8806     -0.753433      0.820865      -2.70689      -1.20510     0.0714234       0.00000       0.00000       0.00000       0.00000       0.00000       0.00000       0.00000       0.00000       0.00000       0.00000       0.00000       0.00000       6.35140       4.32704       4.95593       3.55024       1.45910      0.324275       0.00000       0.00000       0.00000       0.00000       0.00000       0.00000       0.00000       0.00000       0.00000       0.00000       0.00000       0.00000
   3  10 1729.0966    0.3104  0.1411 11.5851  0.0000       25.3104  0.0131   0.0172   0.0234    0.0466   0.0000       7.03927   439.4311      -4.71604       5.95335      -1.81682      0.614193     -0.434696       0.00000       0.00000       0.00000       0.00000       0.00000       0.00000       0.00000       0.00000       0.00000       0.00000       0.00000       0.00000       5.21971       5.48289       3.63375       2.54206      0.926966      0.366053       0.00000       0.00000       0.00000       0.00000       0.00000       0.00000       0.00000       0.00000       0.00000       0.00000       0.00000       0.00000
   3  11 1865.3033    0.4103  0.3173 11.5516  0.0000       15.9446  0.0178   0.0158   0.0362    0.0651   0.0000       3.03050   435.9724       6.04232       10.0418      -3.73613       1.27845      0.419064       0.00000       0.00000       0.00000       0.00000       0.00000       0.00000       0.00000       0.00000       0.00000       0.00000       0.00000       0.00000       7.60123       7.18770       5.51251       3.21027       1.47523      0.421506       0.00000       0.00000       0.00000       0.00000       0.00000       0.00000       0.00000       0.00000       0.00000       0.00000       0.00000       0.00000
   3  12 2001.2827    0.5659  0.4130 11.4950  0.0000       12.4758  0.0199   0.0193   0.0425    0.0882   0.0000       1.79581   438.0262       14.6166     -0.293375      -1.89184       1.76993      0.311579       0.00000       0.00000       0.00000       0.00000       0.00000       0.00000       0.00000       0.00000       0.00000       0.00000       0.00000       0.00000       7.78434       7.96280       5.71924       3.83215       1.54599      0.521380       0.00000       0.00000       0.00000       0.00000       0.00000       0.00000       0.00000       0.00000       0.00000       0.00000       0.00000       0.00000
   3  13 2137.8460    0.7798  0.5834 11.6757  0.0000       7.63047  0.0237   0.0221   0.0461    0.1238   0.0000       1.10166   440.4876       5.90912      -6.32604      -5.15919       1.30410     -0.161199       0.00000       0.00000       0.00000       0.00000       0.00000       0.00000       0.00000       0.00000       0.00000       0.00000       0.00000       0.00000       9.46301       9.25563       6.92595       4.03121       1.87814      0.561611       0.00000       0.00000       0.00000       0.00000       0.00000       0.00000       0.00000       0.00000       0.00000       0.00000       0.00000       0.00000
   3  14 2273.4611    1.0285  0.8006 11.8176  0.0000       4.43365  0.0285   0.0254   0.0603    0.1787   0.0000      0.843552   440.2352      0.132909      -5.09651      -4.08031       1.88312      0.913806       0.00000       0.00000       0.00000       0.00000       0.00000       0.00000       0.00000       0.00000       0.00000       0.00000       0.00000       0.00000       11.1458       10.9737       7.72324       4.53542       1.98231      0.628294       0.00000       0.00000       0.00000       0.00000       0.00000       0.00000       0.00000       0.00000       0.00000       0.00000       0.00000       0.00000
   3  15 2407.7771    1.4352  0.9175 11.8534  0.0000       3.27992  0.0298   0.0336   0.0632    0.3368   0.0000      0.665116   439.1974       26.9432       16.3993      -5.32935      -2.98405     -0.307706       0.00000       0.00000       0.00000       0.00000       0.00000       0.00000       0.00000       0.00000       0.00000       0.00000       0.00000       0.00000       11.2013       11.0335       8.09461       4.83133       2.18071      0.670483       0.00000       0.00000       0.00000       0.00000       0.00000       0.00000       0.00000       0.00000       0.00000       0.00000       0.00000       0.00000
   3  16 2541.8085    1.8712  1.0388 11.8909  0.0000       2.51031  0.0345   0.0417   0.0671    0.5691   0.0000      0.672251   433.3580       5.44872       5.73037       2.25029       1.28910     -0.726034       0.00000       0.00000       0.00000       0.00000       0.00000       0.00000       0.00000       0.00000       0.00000       0.00000       0.00000       0.00000       12.0318       11.7667       8.80079       4.92642       2.37967      0.709392       0.00000       0.00000       0.00000       0.00000       0.00000       0.00000       0.00000       0.00000       0.00000       0.00000       0.00000       0.00000
   3  17 2676.2552    2.4630  0.9176 12.4723  0.0000       1.73412  0.0310   0.0560   0.0593    0.5238   0.0000      0.631942   448.0924       19.7211      -5.11308       4.27763      -4.04182      0.519190       0.00000       0.00000       0.00000       0.00000       0.00000       0.00000       0.00000       0.00000       0.00000       0.00000       0.00000       0.00000       12.6683       11.9389       8.44062       4.64855       2.05112      0.584758       0.00000       0.00000       0.00000       0.00000       0.00000       0.00000       0.00000       0.00000       0.00000       0.00000       0.00000       0.00000
   3  19 2947.1114    3.5762  0.8605 13.7628  0.0000       1.61917  0.0269   0.0835   0.0628    0.3229   0.0000      0.639673   431.3421       20.9481       13.3684       4.05512     -0.955713     -0.591154       0.00000       0.00000       0.00000       0.00000       0.00000       0.00000       0.00000       0.00000       0.00000       0.00000       0.00000       0.00000       10.5332       9.77752       7.77832       4.40389       2.10828      0.578003       0.00000       0.00000       0.00000       0.00000       0.00000       0.00000       0.00000       0.00000       0.00000       0.00000       0.00000       0.00000
   3  20 3082.3934    4.0679  0.9731 13.2770  0.0000      0.417392  0.0307   0.0896   0.0636    0.6676   0.0000      0.635152   418.7450       47.1807    -0.0980135       14.7384       2.69973     -0.267938       0.00000       0.00000       0.00000       0.00000       0.00000       0.00000       0.00000       0.00000       0.00000       0.00000       0.00000       0.00000       11.8761       11.2254       8.26381       4.42753       2.15360      0.607454       0.00000       0.00000       0.00000       0.00000       0.00000       0.00000       0.00000       0.00000       0.00000       0.00000       0.00000       0.00000
   3  21 3217.8854    3.8474  1.3051 13.2971  0.0000      0.420904  0.0389   0.0767   0.0786    0.5608   0.0000      0.527363   424.8507       49.9336       6.87246       7.27960      -3.16023      0.302652       0.00000       0.00000       0.00000       0.00000       0.00000       0.00000       0.00000       0.00000       0.00000       0.00000       0.00000       0.00000       13.2395       13.2861       9.14701       5.64746       2.33640      0.786287       0.00000       0.00000       0.00000       0.00000       0.00000       0.00000       0.00000       0.00000       0.00000       0.00000       0.00000       0.00000
   3  22 3353.6120    3.4457  1.8283 13.0216  0.0000      0.634932  0.0460   0.0578   0.0913    0.3779   0.0000      0.312580   453.3197       48.7958      -4.78907       3.42030      -6.10714      0.314452       0.00000       0.00000       0.00000       0.00000       0.00000       0.00000       0.00000       0.00000       0.00000       0.00000       0.00000       0.00000       15.9931       15.3728       11.3767       6.83011       3.00487      0.908091       0.00000       0.00000       0.00000       0.00000       0.00000       0.00000       0.00000       0.00000       0.00000       0.00000       0.00000       0.00000
   3  23 3489.6765    2.9776  2.7990 12.5277  0.0000      0.489214  0.0580   0.0402   0.1142    0.2551   0.0000      0.171590   427.3700       43.5608       27.7962       6.71271      -5.32180      0.810816       0.00000       0.00000       0.00000       0.00000       0.00000       0.00000       0.00000       0.00000       0.00000       0.00000       0.00000       0.00000       19.6493       19.4368       14.2769       8.40894       3.85074       1.19942       0.00000       0.00000       0.00000       0.00000       0.00000       0.00000       0.00000       0.00000       0.00000       0.00000       0.00000       0.00000
   3  24 3626.6200    2.4107  4.0239 12.5652  0.0000      0.960419  0.0763   0.0294   0.1465    0.1318   0.0000      0.134380   406.5431       64.8856      -45.0907       18.4397      0.251803       1.03610       0.00000       0.00000       0.00000       0.00000       0.00000       0.00000       0.00000       0.00000       0.00000       0.00000       0.00000       0.00000       25.7522       25.2491       18.4626       10.6073       4.93178       1.50282       0.00000       0.00000       0.00000       0.00000       0.00000       0.00000       0.00000       0.00000       0.00000       0.00000       0.00000       0.00000
   3  25 3763.0115    2.0435  5.4133 12.3862  0.0000      0.359971  0.0923   0.0222   0.1878    0.0963   0.0000      0.106661   490.9750       12.2425      -8.54794       24.8566       5.23923      -1.64666       0.00000       0.00000       0.00000       0.00000       0.00000       0.00000       0.00000       0.00000       0.00000       0.00000       0.00000       0.00000       31.5351       30.3010       22.2389       13.2019       5.82430       1.77303       0.00000       0.00000       0.00000       0.00000       0.00000       0.00000       0.00000       0.00000       0.00000       0.00000       0.00000       0.00000
   4   7 1356.3719    0.0859  0.0287 11.7600  0.0155       29.7921  0.0072   0.0118   0.0168    0.0267   0.0000       138.092   428.7650       4.45672       8.48388      -1.28652     -0.132710    0.00419825     0.0946568     0.0241675       0.00000       0.00000       0.00000       0.00000       0.00000       0.00000       0.00000       0.00000       0.00000       0.00000       2.53751       2.61225       2.19090       1.45582      0.767389      0.460201      0.172294     0.0408023       0.00000       0.00000       0.00000       0.00000       0.00000       0.00000       0.00000       0.00000       0.00000       0.00000
   4   9 1640.9385    0.2114  0.1436 11.6145  0.0062       20.3491  0.0144   0.0112   0.0211    0.0337   0.0000       10.9113   433.7235      -1.03722       8.58892      0.285094      0.130250     0.0517161     0.0327490    0.00970830       0.00000       0.00000       0.00000       0.00000       0.00000       0.00000       0.00000       0.00000       0.00000       0.00000       4.75396       5.23720       4.24365       2.63180       1.61880      0.702999      0.316701     0.0796517       0.00000       0.00000       0.00000       0.00000       0.00000       0.00000       0.00000       0.00000       0.00000       0.00000
   4  10 1778.0426    0.3217  0.2346 11.5624 -0.0003       13.4122  0.0139   0.0130   0.0280    0.0415   0.0000       3.76806   434.4151      -3.02819       6.74407       6.53902      0.699928      -2.02282      0.221059     -0.222109       0.00000       0.00000       0.00000       0.00000       0.00000       0.00000       0.00000       0.00000       0.00000       0.00000       4.84863       4.94408       4.33829       2.86244       1.54903      0.885330      0.319250     0.0794340       0.00000       0.00000       0.00000       0.00000       0.00000       0.00000       0.00000       0.00000       0.00000       0.00000
   4  11 1914.7740    0.4893  0.3961 11.4830 -0.0005       12.8252  0.0196   0.0144   0.0333    0.0566   0.0000       1.86668   425.5947       2.74205       13.1849      -3.55672      -2.04755       1.25748     0.0167663     0.0901765       0.00000       0.00000       0.00000       0.00000       0.00000       0.00000       0.00000       0.00000       0.00000       0.00000       5.76973       6.13215       5.49747       3.40775       2.29482       1.03023      0.476018      0.112663       0.00000       0.00000       0.00000       0.00000       0.00000       0.00000       0.00000       0.00000       0.00000       0.00000
   4  12 2051.7257    0.6598  0.4735 11.4938  0.0007       7.80689  0.0180   0.0177   0.0364    0.0776   0.0000       1.18607   431.5502      0.216740      0.737197      -1.58112      -2.52683      0.250256      0.221888     0.0730320       0.00000       0.00000       0.00000       0.00000       0.00000       0.00000       0.00000       0.00000       0.00000       0.00000       6.12837       6.30898       5.30947       3.35262       1.90721      0.977340      0.376548     0.0907521       0.00000       0.00000       0.00000       0.00000       0.00000       0.00000       0.00000       0.00000       0.00000       0.00000
   4  13 2188.4473    0.8805  0.6666 11.6773 -0.0007       5.51071  0.0231   0.0201   0.0451    0.1278   0.0000      0.876717   438.1786      -7.30998       8.95845       1.67496      0.485095      0.222767    0.00424519     0.0402450       0.00000       0.00000       0.00000       0.00000       0.00000       0.00000       0.00000       0.00000       0.00000       0.00000       6.92885       7.11739       6.22146       4.15509       2.40795       1.25436      0.482477      0.117488       0.00000       0.00000       0.00000       0.00000       0.00000       0.00000       0.00000       0.00000       0.00000       0.00000
   4  14 2324.2412    1.2156  0.6677 12.1091 -0.0008       4.52615  0.0231   0.0281   0.0452    0.1615   0.0000      0.781783   427.3960       4.63142      -4.32701       6.43924       1.39669     0.0483039     -0.748359     -0.188451       0.00000       0.00000       0.00000       0.00000       0.00000       0.00000       0.00000       0.00000       0.00000       0.00000       7.06959       7.00093       5.98913       4.44449       2.70225       1.25333      0.473158      0.117702       0.00000       0.00000       0.00000       0.00000       0.00000       0.00000       0.00000       0.00000       0.00000       0.00000
   4  15 2458.6526    1.5805  0.9705 12.3094 -0.0050       2.63280  0.0303   0.0355   0.0636    0.3727   0.0000      0.695507   437.1681       3.12348      -5.81081      -1.87486      -1.73886      -1.09654      -1.26991     -0.108925       0.00000       0.00000       0.00000       0.00000       0.00000       0.00000       0.00000       0.00000       0.00000       0.00000       8.24307       8.67729       7.22997       5.15744       3.13542       1.47465      0.589692      0.149800       0.00000       0.00000       0.00000       0.00000       0.00000       0.00000       0.00000       0.00000       0.00000       0.00000
   4  16 2593.2089    2.0544  0.8846 12.2945 -0.0013       3.87495  0.0278   0.0443   0.0551    0.5203   0.0000      0.632223   422.0150       23.5711       7.39496       5.36594      -2.72971       1.29775     -0.588856     -0.146651       0.00000       0.00000       0.00000       0.00000       0.00000       0.00000       0.00000       0.00000       0.00000       0.00000       7.64328       8.71875       6.54113       5.07258       2.74781       1.46874      0.502382      0.160120       0.00000       0.00000       0.00000       0.00000       0.00000       0.00000       0.00000       0.00000       0.00000       0.00000
   4  17 2728.5600    2.6151  0.9099 12.7614 -0.0006       2.37854  0.0287   0.0547   0.0543    0.5210   0.0000      0.601698   444.4019       16.4642       19.8785       8.78768     0.0530754     -0.513547     -0.158191    -0.0626344       0.00000       0.00000       0.00000       0.00000       0.00000       0.00000       0.00000       0.00000       0.00000       0.00000       8.77604       9.52683       7.54252       4.80668       2.66754       1.36188      0.522519      0.133918       0.00000       0.00000       0.00000       0.00000       0.00000       0.00000       0.00000       0.00000       0.00000       0.00000
   4  18 2864.3105    3.1613  0.8253 13.8482 -0.0050       1.65139  0.0238   0.0700   0.0536    0.2661   0.0000      0.715434   437.8294       16.8313       6.07722      0.767237      -2.05861      -1.07533     -0.962918    -0.0508945       0.00000       0.00000       0.00000       0.00000       0.00000       0.00000       0.00000       0.00000       0.00000       0.00000       6.97941       7.74684       6.08360       4.36704       2.46924       1.24741      0.472553      0.134260       0.00000       0.00000       0.00000       0.00000       0.00000       0.00000       0.00000       0.00000       0.00000       0.00000
   4  20 3136.1066    4.0189  1.1237  2.3507  0.0000       1.59260  0.0308   0.0767   0.0615 1000.0000   0.0000      0.422147   436.2258       8.86439       22.2975       6.88537     -0.211368      -1.84721       0.00000       0.00000       0.00000       0.00000       0.00000       0.00000       0.00000       0.00000       0.00000       0.00000       0.00000       0.00000       9.07127       8.81075       7.27325       5.40318       3.12784       1.46217      0.503496      0.126759       0.00000       0.00000       0.00000       0.00000       0.00000       0.00000       0.00000       0.00000       0.00000       0.00000
   4  21 3271.8948    3.6660  1.4071 13.9093 -0.0006       1.32919  0.0370   0.0663   0.0742    0.2862   0.0000      0.486141   444.1707       32.9779       3.37615      -1.55451      0.520119      0.406558     -0.323202     -0.293343       0.00000       0.00000       0.00000       0.00000       0.00000       0.00000       0.00000       0.00000       0.00000       0.00000       9.79238       9.74854       8.64288       5.98901       3.58848       1.80169      0.684023      0.163277       0.00000       0.00000       0.00000       0.00000       0.00000       0.00000       0.00000       0.00000       0.00000       0.00000
   4  22 3408.2126    3.1736  1.9972 13.6695 -0.0001      0.575675  0.0455   0.0489   0.0879    0.1776   0.0000      0.299974   443.9425       34.5902       7.92433       3.15590     -0.872605      -1.83858      0.287231     -0.353346       0.00000       0.00000       0.00000       0.00000       0.00000       0.00000       0.00000       0.00000       0.00000       0.00000       11.8150       12.4973       10.3981       7.45555       4.44365       2.16854      0.831719      0.220928       0.00000       0.00000       0.00000       0.00000       0.00000       0.00000       0.00000       0.00000       0.00000       0.00000
   4  23 3544.9186    2.7125  3.1299 12.8855 -0.0007      0.467197  0.0593   0.0333   0.1077    0.1538   0.0000      0.154592   430.0857       51.3292       5.76324       16.3466      -5.09218      -2.97870     -0.499045     -0.435079       0.00000       0.00000       0.00000       0.00000       0.00000       0.00000       0.00000       0.00000       0.00000       0.00000       15.3988       16.1890       13.4873       9.22875       5.63373       2.62034       1.05899      0.267295       0.00000       0.00000       0.00000       0.00000       0.00000       0.00000       0.00000       0.00000       0.00000       0.00000
   4  24 3681.8314    2.2921  4.2264 12.5852 -0.0005      0.464606  0.0699   0.0254   0.1328    0.1180   0.0000      0.107363   461.4386       42.5676       8.66679       11.8593     -0.752220       1.11264     -0.962201     0.0751390       0.00000       0.00000       0.00000       0.00000       0.00000       0.00000       0.00000       0.00000       0.00000       0.00000       17.8764       18.9394       15.3429       11.3892       6.77909       3.20995       1.21673      0.333600       0.00000       0.00000       0.00000       0.00000       0.00000       0.00000       0.00000       0.00000       0.00000       0.00000
   4  25 3819.1585    1.9253  5.8500 12.3610 -0.0003      0.386393  0.0882   0.0192   0.1719    0.0850   0.0000     0.0809200   432.8706       46.2518      -16.5773       41.8758      -6.66470      -3.30718      0.468025      0.201742       0.00000       0.00000       0.00000       0.00000       0.00000       0.00000       0.00000       0.00000       0.00000       0.00000       22.1015       23.2392       19.6213       13.9014       8.19564       4.11094       1.56474      0.407859       0.00000       0.00000       0.00000       0.00000       0.00000       0.00000       0.00000       0.00000       0.00000       0.00000
   4  26 3956.9205    1.5932  8.0916 11.9808 -0.0004      0.458304  0.1124   0.0145   0.2245    0.0738   0.0000     0.0646550   397.8014       43.9165      -16.1168       6.62554       8.21471      -8.76801       1.25506     -0.310048       0.00000       0.00000       0.00000       0.00000       0.00000       0.00000       0.00000       0.00000       0.00000       0.00000       26.9916       29.1461       24.2909       17.2331       10.1280       5.12806       1.97803      0.526386       0.00000       0.00000       0.00000       0.00000       0.00000       0.00000       0.00000       0.00000       0.00000       0.00000
   5   8 1545.3010    0.1776  0.0752 11.5334 -0.0034       42.7297  0.0106   0.0131   0.0168    0.0308   0.0000       17.8392   434.2392      -2.72115       10.4485      -1.37117      -2.51535     -0.148815      0.366786   -0.00817663    -0.0800853    0.00755481       0.00000       0.00000       0.00000       0.00000       0.00000       0.00000       0.00000       0.00000       3.52326       2.63383       1.92218       2.48557       2.16301       1.21174      0.501607      0.149058     0.0470940    0.00961488       0.00000       0.00000       0.00000       0.00000       0.00000       0.00000       0.00000       0.00000
   5   9 1685.8564    0.2514  0.1546 11.5300  0.0008       22.0455  0.0103   0.0111   0.0199    0.0324   0.0000       6.60149   434.4758      -6.10905       8.74784     -0.828704      -2.54201       1.03491     -0.237297     0.0712691    -0.0598166    -0.0190319       0.00000       0.00000       0.00000       0.00000       0.00000       0.00000       0.00000       0.00000       2.76265       2.88181       2.66168       2.05334       1.42335      0.914631      0.394284      0.189828     0.0596290     0.0136688       0.00000       0.00000       0.00000       0.00000       0.00000       0.00000       0.00000       0.00000
   5  10 1823.4076    0.3819  0.2815 11.5352 -0.0035       14.0489  0.0139   0.0126   0.0271    0.0400   0.0000       2.45779   438.9450      -6.83266       7.34760     -0.298505      0.624304      -1.70413     -0.399130      0.216534      0.101881    0.00669570       0.00000       0.00000       0.00000       0.00000       0.00000       0.00000       0.00000       0.00000       3.51154       3.68143       3.68749       2.66353       1.86283       1.10028      0.602830      0.258684     0.0916065     0.0183883       0.00000       0.00000       0.00000       0.00000       0.00000       0.00000       0.00000       0.00000
   5  11 1960.6396    0.5151  0.3817 11.4902 -0.0001       11.4491  0.0138   0.0144   0.0332    0.0512   0.0000       1.50334   435.1593      -6.93046       8.63972      -1.31386      -1.17850     -0.182625     0.0970128    -0.0867901    -0.0559973   -0.00848211       0.00000       0.00000       0.00000       0.00000       0.00000       0.00000       0.00000       0.00000       3.55077       3.84395       3.54785       2.80397       1.78196       1.14399      0.570554      0.262866     0.0817586     0.0193810       0.00000       0.00000       0.00000       0.00000       0.00000       0.00000       0.00000       0.00000
   5  12 2098.5245    0.7068  0.5511 11.5694 -0.0017       7.13513  0.0180   0.0162   0.0355    0.0758   0.0000      0.912335   439.0913       8.91199       12.0076      0.613681      0.532113     -0.668565     -0.595158     -0.216664      0.140338   -0.00878653       0.00000       0.00000       0.00000       0.00000       0.00000       0.00000       0.00000       0.00000       4.41834       4.97774       4.46855       3.47056       2.24564       1.33779      0.740390      0.307848      0.104673     0.0247908       0.00000       0.00000       0.00000       0.00000       0.00000       0.00000       0.00000       0.00000
   5  13 2235.4932    1.0049  0.7295 11.7280  0.0001       5.04045  0.0209   0.0202   0.0429    0.1123   0.0000      0.674576   437.8133      -6.60245      0.827035       2.77754       2.89055     -0.260369     -0.647358     -0.135739     0.0787958   -0.00474590       0.00000       0.00000       0.00000       0.00000       0.00000       0.00000       0.00000       0.00000       5.19574       5.52097       5.09350       3.87817       2.53853       1.46242      0.839684      0.328518      0.112191     0.0246258       0.00000       0.00000       0.00000       0.00000       0.00000       0.00000       0.00000       0.00000
   5  14 2371.1994    1.3689  0.7184 12.1593 -0.0002       3.73576  0.0201   0.0280   0.0406    0.1331   0.0000      0.622727   427.8895       4.37909       9.68896      -1.47812       1.10585     -0.922947      0.395375      0.448250      0.276493   0.000257611       0.00000       0.00000       0.00000       0.00000       0.00000       0.00000       0.00000       0.00000       4.98251       5.19083       4.67197       3.79241       2.55004       1.52004      0.781527      0.324437      0.104729     0.0240189       0.00000       0.00000       0.00000       0.00000       0.00000       0.00000       0.00000       0.00000
   5  15 2506.1500    1.7600  0.8940 12.1961 -0.0001       2.04876  0.0238   0.0317   0.0460    0.2214   0.0000      0.526813   441.5637       13.1232       17.2541      -4.92404     -0.227991     -0.867031     -0.112233      0.485821    -0.0464314    -0.0225551       0.00000       0.00000       0.00000       0.00000       0.00000       0.00000       0.00000       0.00000       5.67763       5.96829       5.29298       4.21184       2.90962       1.74424      0.833314      0.363215      0.117157     0.0270826       0.00000       0.00000       0.00000       0.00000       0.00000       0.00000       0.00000       0.00000
   5  16 2641.3143    2.2348  0.9453 12.7844 -0.0003       2.33212  0.0256   0.0403   0.0476    0.2317   0.0000      0.541774   428.7634       16.0690       8.40038       2.10466      -3.01636     -0.812909       1.61612     -0.544635     0.0340548    0.00183291       0.00000       0.00000       0.00000       0.00000       0.00000       0.00000       0.00000       0.00000       5.88624       6.46328       5.52826       4.47013       3.07019       1.88189      0.842035      0.389527      0.123608     0.0305187       0.00000       0.00000       0.00000       0.00000       0.00000       0.00000       0.00000       0.00000
   5  17 2777.4086    2.7603  0.8576 13.2793  0.0014       1.42144  0.0229   0.0510   0.0457    0.2379   0.0000      0.550986   427.5783       15.6113       2.52372      -2.95574       5.16093     -0.549401     -0.769175     -0.380082     0.0226022    -0.0569397       0.00000       0.00000       0.00000       0.00000       0.00000       0.00000       0.00000       0.00000       5.74915       6.26790       5.39276       4.16190       2.83781       1.63211      0.812886      0.338630      0.113884     0.0259383       0.00000       0.00000       0.00000       0.00000       0.00000       0.00000       0.00000       0.00000
   5  18 2913.7919    3.4309  0.9847 11.5200  0.0010       1.52858  0.0255   0.0614   0.0522    2.0587   0.0000      0.519868   435.2725       38.6982       16.1167       8.15688      -4.69568      -2.26023     -0.271376    -0.0234221     0.0539183    -0.0642679       0.00000       0.00000       0.00000       0.00000       0.00000       0.00000       0.00000       0.00000       5.86146       6.47541       5.86906       4.35907       2.95411       1.81016      0.831294      0.404801      0.132111     0.0296112       0.00000       0.00000       0.00000       0.00000       0.00000       0.00000       0.00000       0.00000
   5  22 3459.5329    2.9826  2.4479 12.8435 -0.0022      0.221044  0.0467   0.0370   0.0879    0.2589   0.0000      0.210108   429.9912       40.8264      -2.84629      0.883279      -3.82702       2.23288     -0.544153      0.269198     0.0299900     -0.163317       0.00000       0.00000       0.00000       0.00000       0.00000       0.00000       0.00000       0.00000       9.62510       11.0755       9.89863       7.37286       5.16088       3.08005       1.51417      0.684127      0.238918     0.0543035       0.00000       0.00000       0.00000       0.00000       0.00000       0.00000       0.00000       0.00000
   5  23 3596.8210    2.5211  3.6979 12.5194  0.0006      0.315748  0.0589   0.0263   0.1137    0.1566   0.0000      0.106265   433.3191       52.9425      -2.12187       15.8776      -6.86286      -6.87883      0.172775    -0.0945508    -0.0526191     -0.126732       0.00000       0.00000       0.00000       0.00000       0.00000       0.00000       0.00000       0.00000       12.1041       13.8931       11.9989       9.79944       6.46435       3.96374       1.98482      0.874820      0.287039     0.0710203       0.00000       0.00000       0.00000       0.00000       0.00000       0.00000       0.00000       0.00000
   5  24 3734.3547    2.1254  5.1764 12.1895  0.0000      0.497531  0.0721   0.0192   0.1395    0.1043   0.0000     0.0721342   462.8127       72.8344       7.19543       7.57875     -0.949021       1.89019     -0.262611      -1.85989    -0.0926559    -0.0403206       0.00000       0.00000       0.00000       0.00000       0.00000       0.00000       0.00000       0.00000       15.0292       16.9376       15.0015       11.7397       7.96668       4.78882       2.38473       1.05042      0.355401     0.0825383       0.00000       0.00000       0.00000       0.00000       0.00000       0.00000       0.00000       0.00000
   5  25 3872.1278    1.7924  6.8682 12.0276 -0.0007      0.352865  0.0892   0.0145   0.1686    0.0670   0.0000     0.0574774   466.5244       55.2037       14.1233     -0.809868      -7.86287       1.89365       3.29893       1.20611     -0.400778     -0.215858       0.00000       0.00000       0.00000       0.00000       0.00000       0.00000       0.00000       0.00000       17.7165       20.4040       18.2685       14.2339       9.77561       5.79100       3.04921       1.30654      0.458849      0.105311       0.00000       0.00000       0.00000       0.00000       0.00000       0.00000       0.00000       0.00000
   5  26 4010.1647    1.5530  9.2478 11.8212 -0.0009      0.293307  0.1119   0.0117   0.2121    0.0529   0.0000     0.0482511   410.0455       82.9075       5.44921       9.86680      -14.1649       5.79057      0.766009      0.218444       1.34321     -0.137004       0.00000       0.00000       0.00000       0.00000       0.00000       0.00000       0.00000       0.00000       21.7086       24.9766       22.0633       17.4151       11.7836       7.02818       3.62470       1.56701      0.542684      0.126844       0.00000       0.00000       0.00000       0.00000       0.00000       0.00000       0.00000       0.00000
   5  27 4147.7055    1.2729 11.6947 11.7568 -0.0000    -0.0448959  0.1435   0.0096   0.2775    0.0423   0.0000     0.0494030   395.3349       59.1713       51.7023      -14.1269      -1.91599      0.581805      0.458191      0.999535     -0.205897     0.0130700       0.00000       0.00000       0.00000       0.00000       0.00000       0.00000       0.00000       0.00000       25.8086       29.8786       26.5538       21.0612       14.2751       8.72129       4.44991       1.96650      0.666543      0.154451       0.00000       0.00000       0.00000       0.00000       0.00000       0.00000       0.00000       0.00000
   6   9 1727.7792    0.2944  0.2247 11.5104 -0.0034       17.2604  0.0110   0.0101   0.0236    0.0327   0.0000       3.64579   437.4314       1.26723       8.87937      0.291739     -0.388777     -0.298638      0.376706     -0.440309    -0.0621224     0.0166065     0.0215747  -0.000750254       0.00000       0.00000       0.00000       0.00000       0.00000       0.00000       2.60601       2.91115       2.81111       2.15665       1.65975       1.01283      0.609600      0.335175      0.142248     0.0555347     0.0178840    0.00333667       0.00000       0.00000       0.00000       0.00000       0.00000       0.00000
   6  10 1866.1223    0.4027  0.3380 11.5342  0.0021       9.26751  0.0153   0.0112   0.0275    0.0421   0.0000       1.91340   436.0997       6.07385       7.54706      0.790062       4.23579      -1.07561      -2.26767      -1.20219     -0.153323    -0.0249845    -0.0238272    0.00795827       0.00000       0.00000       0.00000       0.00000       0.00000       0.00000       3.26299       4.03865       3.38521       2.93633       2.21109       1.34393      0.907948      0.385091      0.213359     0.0629161     0.0244247    0.00561208       0.00000       0.00000       0.00000       0.00000       0.00000       0.00000
   6  11 2004.1323    0.5498  0.4648 11.4906 -0.0013       9.18553  0.0154   0.0129   0.0322    0.0566   0.0000       1.13477   441.3193      -2.21864       12.7608      -2.34144      -2.70029      0.145285     -0.477418      0.124059     0.0150616     0.0273932     0.0194595    0.00460993       0.00000       0.00000       0.00000       0.00000       0.00000       0.00000       3.36618       3.77833       3.50670       2.92449       2.18983       1.41936      0.874039      0.443968      0.205774     0.0749909     0.0236208    0.00494253       0.00000       0.00000       0.00000       0.00000       0.00000       0.00000
   6  12 2142.5815    0.7941  0.6304 11.5877 -0.0010       6.25981  0.0177   0.0158   0.0369    0.0782   0.0000      0.762292   438.1200       8.11268       14.6854      -4.68007       1.35404      -1.50098      0.662138      0.318570     0.0533442     0.0413359    -0.0721044    -0.0111288       0.00000       0.00000       0.00000       0.00000       0.00000       0.00000       3.57572       4.06168       3.84787       3.15156       2.31993       1.52990      0.903195      0.489638      0.217280     0.0854733     0.0262137    0.00542721       0.00000       0.00000       0.00000       0.00000       0.00000       0.00000
   6  13 2279.9134    1.0660  0.7078 11.9896 -0.0012       4.47680  0.0190   0.0202   0.0387    0.0957   0.0000      0.623347   434.8658    -0.0110885       8.14767      -1.82074       1.50863      -1.75575       1.64054     -0.373448      0.222771     -0.114550    0.00897690   0.000938235       0.00000       0.00000       0.00000       0.00000       0.00000       0.00000       3.89561       4.11074       4.10789       3.35954       2.50665       1.69397       1.01362      0.520100      0.243671     0.0920886     0.0273046    0.00533973       0.00000       0.00000       0.00000       0.00000       0.00000       0.00000
   6  14 2415.6909    1.4337  0.9197 12.2161 -0.0044       4.06209  0.0234   0.0245   0.0438    0.1457   0.0000      0.522360   438.0439      -3.01795       6.30252       1.65443      0.785074     -0.411706      0.869357     -0.214632     -0.127758    -0.0929833    -0.0122731    -0.0156927       0.00000       0.00000       0.00000       0.00000       0.00000       0.00000       4.60647       5.23907       4.67169       3.90877       2.96177       1.92472       1.13166      0.578976      0.255336     0.0962264     0.0304161    0.00653781       0.00000       0.00000       0.00000       0.00000       0.00000       0.00000
   6  15 2551.2040    1.8640  0.9034 13.0878 -0.0019       3.74447  0.0238   0.0322   0.0452    0.1133   0.0000      0.564572   434.0479       13.0929       2.38951      -2.69183       2.33936       2.13485      0.245237     -0.404719     -0.724163     -0.156742    -0.0366104   -0.00277084       0.00000       0.00000       0.00000       0.00000       0.00000       0.00000       4.96208       5.61120       5.26498       4.14104       2.89640       1.86182       1.09424      0.590610      0.264748      0.100016     0.0296437    0.00589096       0.00000       0.00000       0.00000       0.00000       0.00000       0.00000
   6  16 2687.2221    2.3830  0.9298 13.2472  0.0003       2.52013  0.0223   0.0396   0.0455    0.1367   0.0000      0.542316   439.6530       2.31515       14.1578       6.27875     -0.717749     -0.388067     -0.947871     -0.378611      0.315501    -0.0790965    0.00265071   -0.00118099       0.00000       0.00000       0.00000       0.00000       0.00000       0.00000       4.35128       4.94999       4.57539       3.74742       2.74935       1.84653       1.07057      0.548223      0.253921     0.0978848     0.0293877    0.00625236       0.00000       0.00000       0.00000       0.00000       0.00000       0.00000
   6  17 2823.8490    2.8709  0.9293 13.6465 -0.0014       1.33831  0.0228   0.0476   0.0439    0.1451   0.0000      0.487231   440.7162       13.1065       10.1334       13.6882       7.92263       2.55672     0.0414272      -1.14622     -0.165419     -0.323692    -0.0351858    0.00243877       0.00000       0.00000       0.00000       0.00000       0.00000       0.00000       4.47551       4.88621       4.50163       3.83113       2.91007       1.95584       1.13744      0.575469      0.260865     0.0992731     0.0297509    0.00623583       0.00000       0.00000       0.00000       0.00000       0.00000       0.00000
   6  18 2960.8056    3.6987  0.8592 13.8047 -0.0006       2.06991  0.0209   0.0644   0.0415    0.1909   0.0000      0.496953   443.6412       26.5838       8.06036       8.20532      -2.37148      0.241823      -1.59243      -1.41071      0.675284    -0.0550424     0.0124513    -0.0221164       0.00000       0.00000       0.00000       0.00000       0.00000       0.00000       4.36802       4.98657       4.65855       3.67709       2.57648       1.68346      0.969286      0.507830      0.234231     0.0899727     0.0269437    0.00564159       0.00000       0.00000       0.00000       0.00000       0.00000       0.00000
   6  19 3097.4173    3.7975  0.9607 14.4699 -0.0014      0.718115  0.0239   0.0642   0.0474    0.1448   0.0000      0.568582   430.7718       25.2503       23.6226       4.38478      -1.86314      -4.13609       1.44462    -0.0830502      0.310917     0.0363716    -0.0332988   -0.00927380       0.00000       0.00000       0.00000       0.00000       0.00000       0.00000       4.68704       5.42684       4.95922       4.00360       2.93642       1.89454       1.12437      0.566286      0.264859     0.0996109     0.0313209    0.00658711       0.00000       0.00000       0.00000       0.00000       0.00000       0.00000
   6  20 3234.1238    3.7050  1.3696 13.9281  0.0027      0.600501  0.0314   0.0560   0.0588    0.2227   0.0000      0.401737   442.4973       33.8023       4.71405       9.42689       4.40557      -2.61481      0.649592      -1.57621      0.185341     -0.255753     0.0795381    -0.0110528       0.00000       0.00000       0.00000       0.00000       0.00000       0.00000       5.72554       6.43399       5.88039       4.95543       3.54955       2.48735       1.40328      0.715871      0.332624      0.128923     0.0367814    0.00807839       0.00000       0.00000       0.00000       0.00000       0.00000       0.00000
   6  21 3371.2656    3.3331  1.9375 13.1759 -0.0010      0.955339  0.0386   0.0411   0.0686    0.2359   0.0000      0.256824   429.5697       25.9782       3.85067       12.2785      -1.45364       1.47220     -0.748241      0.591154      0.325838     -0.169536     -0.101960    -0.0103062       0.00000       0.00000       0.00000       0.00000       0.00000       0.00000       6.61985       7.45904       7.30842       5.88863       4.30074       2.89539       1.70767      0.924921      0.419743      0.167823     0.0499054    0.00987442       0.00000       0.00000       0.00000       0.00000       0.00000       0.00000
   6  22 3508.5655    2.8136  2.6983 13.1890 -0.0012      0.516632  0.0471   0.0304   0.0876    0.1319   0.0000      0.162336   436.0480       25.3486       1.94815       6.02312       9.25068      -8.15060      -3.77615      0.368057     -0.140885     -0.533590     0.0535860   -0.00900696       0.00000       0.00000       0.00000       0.00000       0.00000       0.00000       8.01386       9.74831       8.77443       7.55814       5.41811       3.70045       2.17422       1.16332      0.529397      0.210496     0.0627579     0.0141022       0.00000       0.00000       0.00000       0.00000       0.00000       0.00000
   6  23 3646.4516    2.3694  4.0472 12.4863 -0.0012      0.690384  0.0587   0.0210   0.1091    0.1029   0.0000     0.0944403   425.7953       35.2334      -15.2301       2.61702      0.198275      0.404165       3.75846      -3.80339     -0.225313     -0.154360     0.0502572    -0.0210703       0.00000       0.00000       0.00000       0.00000       0.00000       0.00000       9.87260       11.9398       10.8916       9.20535       6.79770       4.48893       2.68130       1.43744      0.643022      0.253244     0.0797428     0.0171922       0.00000       0.00000       0.00000       0.00000       0.00000       0.00000
   6  24 3784.2971    1.9765  5.8266 12.1817 -0.0001      0.405456  0.0754   0.0154   0.1378    0.0703   0.0000     0.0633430   417.8233       43.3609       15.9487       3.25241      -1.05310       4.00431      0.333788     -0.827604      0.190022     -0.164001      0.146959    -0.0198002       0.00000       0.00000       0.00000       0.00000       0.00000       0.00000       12.5953       15.0269       13.7573       11.8058       8.60909       5.82856       3.44089       1.83795      0.835303      0.326831      0.100389     0.0217497       0.00000       0.00000       0.00000       0.00000       0.00000       0.00000
   6  25 3922.4733    1.6982  7.4493 12.0575  0.0000      0.320177  0.0893   0.0123   0.1678    0.0503   0.0000     0.0518825   413.3692       62.2703       1.71732       2.28235      -1.27769     -0.441406      -5.03328      -4.14365      -1.00536     0.0731651      0.133468    -0.0259182       0.00000       0.00000       0.00000       0.00000       0.00000       0.00000       14.6846       17.1104       16.2760       13.5081       10.1236       6.76375       4.02412       2.15046      0.978244      0.387294      0.119724     0.0242392       0.00000       0.00000       0.00000       0.00000       0.00000       0.00000
   6  26 4060.7823    1.4298 10.4637 11.8040  0.0001      0.134046  0.1188   0.0097   0.2191    0.0399   0.0000     0.0426232   452.4735       74.1513       20.1004      -5.06919      -18.3949       1.64058      -9.43805      -3.36191      0.292371     -0.937690     -0.198163   -0.00729415       0.00000       0.00000       0.00000       0.00000       0.00000       0.00000       18.6920       22.1247       20.7004       17.3284       12.9018       8.73607       5.12064       2.71619       1.24686      0.494453      0.152912     0.0316422       0.00000       0.00000       0.00000       0.00000       0.00000       0.00000
   6  27 4198.9719    1.1879 12.1224 11.7780  0.0001    -0.0688911  0.1462   0.0087   0.2720    0.0354   0.0000     0.0455410   406.3444       49.8245       29.0136      -4.95437      -12.9457       8.72985       13.7807     -0.890791      -4.56953     -0.322241    -0.0543633    -0.0687737       0.00000       0.00000       0.00000       0.00000       0.00000       0.00000       21.6397       26.1618       24.2348       20.2550       15.5179       10.2893       6.28181       3.19525       1.53990      0.581111      0.187407     0.0383411       0.00000       0.00000       0.00000       0.00000       0.00000       0.00000
   6  28 4338.3761    1.0230 15.5516 11.7081  0.0003    -0.0839610  0.1999   0.0075   0.3579    0.0321   0.0000     0.0476180   427.0964       51.1898       84.3007       30.4804      -17.8689      0.760557       13.5522      -3.95525      -2.44899      0.109873     0.0175598    -0.0669258       0.00000       0.00000       0.00000       0.00000       0.00000       0.00000       26.5578       31.8238       30.0025       25.2803       19.0961       12.7706       7.84841       4.10063       1.94562      0.742781      0.232053     0.0468417       0.00000       0.00000       0.00000       0.00000       0.00000       0.00000
   7   8 1627.5321    0.2053  0.1368 11.5201 -0.0070       24.9145  0.0098   0.0090   0.0178    0.0265   0.0000       7.90513   438.8518      -1.59482       12.3791      0.718195      -1.08407   -0.00576080     -0.122063     -0.498231     0.0440514    -0.0696911     0.0293541    0.00169338   -0.00888035  -1.34452e-05       0.00000       0.00000       0.00000       0.00000       2.05671       2.07937       1.86082       2.01337       1.54522      0.996263      0.652475      0.477794      0.247209      0.112492     0.0373673     0.0134963    0.00343473   0.000773134       0.00000       0.00000       0.00000       0.00000
   7   9 1767.7009    0.3019  0.2432 11.5714 -0.0043       13.8888  0.0119   0.0096   0.0237    0.0324   0.0000       3.14432   434.0508     -0.838558       7.76321     -0.141439      -3.41197       1.63554     0.0986530     0.0191714      0.279576     0.0638929    -0.0220639    0.00849678   -0.00197108    0.00185398       0.00000       0.00000       0.00000       0.00000       2.48487       2.93336       2.59459       2.27029       1.85010       1.25724      0.835908      0.473283      0.236117      0.115981     0.0420735     0.0153396    0.00462410   0.000924287       0.00000       0.00000       0.00000       0.00000
   7  10 1906.9106    0.4491  0.3544 11.5189 -0.0041       13.3125  0.0136   0.0112   0.0243    0.0426   0.0000       1.52506   439.9999     -0.649922       8.11311       1.00501     -0.192744      -2.56528     -0.853059     -0.369340      0.520294     -0.236264    -0.0732475    -0.0134186    0.00176070   0.000941562       0.00000       0.00000       0.00000       0.00000       2.73308       3.23537       2.99134       2.58861       1.91548       1.47945      0.893014      0.532724      0.255155      0.134659     0.0508582     0.0194773    0.00478415    0.00107922       0.00000       0.00000       0.00000       0.00000
   7  11 2045.9012    0.6285  0.5048 11.5733 -0.0003       8.33490  0.0146   0.0129   0.0296    0.0558   0.0000      0.929281   441.6813       1.84736       5.63595       3.04652      -2.64726     -0.272405     0.0438243      0.457200     -0.184695     -0.110979     0.0115546     0.0305233   -0.00833853   0.000648923       0.00000       0.00000       0.00000       0.00000       2.71507       3.13987       2.98743       2.57848       2.07544       1.44555      0.968928      0.557555      0.297320      0.140544     0.0577775     0.0196965    0.00581037    0.00110091       0.00000       0.00000       0.00000       0.00000
   7  12 2184.6461    0.8576  0.5848 11.7830 -0.0000       6.79669  0.0164   0.0162   0.0308    0.0733   0.0000      0.735000   431.5154       6.41009       6.39265     -0.295596      -2.82577      -2.21075      -1.39307     -0.497136     0.0703695    -0.0678119    -0.0299720    0.00451139   -0.00160363  -0.000507097       0.00000       0.00000       0.00000       0.00000       2.95980       3.29855       3.20003       2.89350       2.28689       1.49468       1.04078      0.626080      0.351014      0.157613     0.0642831     0.0207066    0.00631903    0.00118201       0.00000       0.00000       0.00000       0.00000
   7  13 2322.3031    1.1841  0.7969 12.0644  0.0012       4.16965  0.0195   0.0194   0.0379    0.0991   0.0000      0.550050   436.7045       1.87574       9.31628     -0.280151       2.31679       1.19366       1.98034     0.0953905     -0.125513    -0.0166300     0.0543875   -0.00673605   -0.00528006    0.00123238       0.00000       0.00000       0.00000       0.00000       3.45049       3.97453       3.82093       3.28826       2.53433       1.77806       1.18306      0.667070      0.359155      0.170296     0.0713183     0.0239982    0.00693162    0.00133087       0.00000       0.00000       0.00000       0.00000
   7  14 2458.3219    1.5412  0.8957 12.5319 -0.0013       3.55194  0.0212   0.0244   0.0409    0.1074   0.0000      0.511878   433.5595       8.19635       16.4962      0.308927      -3.12399     -0.383670     -0.410711     -0.750645     -0.534850    -0.0785797    -0.0288540    -0.0226382   -0.00124124    0.00126573       0.00000       0.00000       0.00000       0.00000       3.54462       3.89924       4.09649       3.41717       2.61530       1.91186       1.23035      0.734170      0.399065      0.190955     0.0814662     0.0284605    0.00754068    0.00136437       0.00000       0.00000       0.00000       0.00000
   7  15 2594.3920    1.9713  0.9194 12.9610 -0.0001       2.60909  0.0208   0.0309   0.0426    0.1219   0.0000      0.486214   437.6211       14.7198       14.6551       13.5869       5.14950     -0.720172     -0.186015     0.0973455      0.125132   -0.00285807    -0.0629525    -0.0148000    0.00347079   -0.00172879       0.00000       0.00000       0.00000       0.00000       3.52794       4.11972       3.99803       3.38410       2.60509       1.90447       1.21932      0.710771      0.363677      0.184573     0.0740900     0.0267730    0.00729729    0.00142624       0.00000       0.00000       0.00000       0.00000
   7  16 2731.2790    2.5879  0.8875 13.5203 -0.0025       2.47590  0.0211   0.0408   0.0397    0.1133   0.0000      0.541372   436.1817       12.1810       4.95552       4.72179       1.30249      -1.33138      -2.07037      -1.53900      0.320589     -0.253575     0.0380219    0.00859125    0.00632363   -0.00387903       0.00000       0.00000       0.00000       0.00000       3.74204       4.37742       4.02963       3.41180       2.72795       1.93385       1.23794      0.713156      0.354232      0.171137     0.0672946     0.0244401    0.00691729    0.00134903       0.00000       0.00000       0.00000       0.00000
   7  17 2868.4249    3.0947  0.8927 13.9112 -0.0039      0.705358  0.0206   0.0492   0.0406    0.1203   0.0000      0.547350   440.5577       14.0905       13.1775       6.23776      -1.05668      -1.23010       1.00884      -1.64798     -0.622742    -0.0184417     -0.118752    -0.0419015    0.00442370   0.000328172       0.00000       0.00000       0.00000       0.00000       3.66532       4.14448       3.92687       3.37724       2.66421       1.85890       1.22255      0.703657      0.372611      0.171614     0.0706362     0.0237823    0.00678359    0.00128293       0.00000       0.00000       0.00000       0.00000
   7  18 3005.7882    3.7753  0.7900 14.3910 -0.0010      0.426647  0.0186   0.0627   0.0364    0.1088   0.0000      0.442437   438.7544       15.8652       8.38170       3.63008       1.50799      0.842987      0.367089      -1.66259     -0.633240     -0.117601     0.0425835    -0.0201334    0.00603023   -0.00106716       0.00000       0.00000       0.00000       0.00000       3.29786       3.80213       3.61214       3.28825       2.32021       1.74961       1.09924      0.664094      0.349333      0.170269     0.0696245     0.0239956    0.00597518    0.00133556       0.00000       0.00000       0.00000       0.00000
   7  19 3142.9466    3.9226  1.0383 14.2781 -0.0064       1.46840  0.0230   0.0595   0.0454    0.1465   0.0000      0.454991   438.1316       23.6310       12.6008       11.1019       3.07001      -2.21724     -0.510611      -3.36715     0.0535518      0.177266    0.00228377     0.0140689   -0.00642997   -0.00312006       0.00000       0.00000       0.00000       0.00000       3.77293       4.38672       4.20966       3.53604       2.80806       1.92211       1.27594      0.745409      0.387427      0.185069     0.0754953     0.0259846    0.00764963    0.00143176       0.00000       0.00000       0.00000       0.00000
   7  20 3280.0630    3.6090  1.3879 14.3594 -0.0024      0.709357  0.0297   0.0500   0.0535    0.1152   0.0000      0.396359   442.1790       31.6387       11.9983      -5.02277      -2.47193     -0.541521      -2.00648      -1.25568     -0.959594     -0.757937    -0.0451483     0.0204968    0.00925594   -0.00252751       0.00000       0.00000       0.00000       0.00000       4.41534       5.21442       4.96611       4.43397       3.43406       2.39272       1.63728      0.946657      0.505465      0.252867      0.100182     0.0343088     0.0100969    0.00201056       0.00000       0.00000       0.00000       0.00000
   7  21 3417.6629    3.2300  2.1286 13.3410 -0.0033      0.738299  0.0357   0.0360   0.0652    0.1365   0.0000      0.195569   441.9083       29.5026       15.7331       11.4369      -4.41786       1.15453     -0.388616      -1.97936      -1.06846     -0.982744    -0.0550689    -0.0783377    -0.0152049   -0.00252364       0.00000       0.00000       0.00000       0.00000       5.69844       6.61600       6.29200       5.43737       4.18308       2.90989       1.88370       1.12519      0.596363      0.283064      0.113674     0.0397462     0.0111566    0.00216233       0.00000       0.00000       0.00000       0.00000
   7  22 3555.6796    2.6607  3.2142 12.7256 -0.0001      0.643424  0.0460   0.0233   0.0828    0.1048   0.0000      0.119074   438.3596       34.8913       14.3523       6.48767      -2.76229      -1.20031      0.802168     0.0966654      0.271422     -0.222033      0.218089    -0.0326569   -0.00190410   -0.00108059       0.00000       0.00000       0.00000       0.00000       7.04611       8.38846       7.99648       6.88186       5.24762       3.74894       2.44663       1.42053      0.741724      0.370464      0.150410     0.0530680     0.0148757    0.00289992       0.00000       0.00000       0.00000       0.00000
   7  23 3693.9406    2.2433  4.6267 12.4100 -0.0005      0.596550  0.0581   0.0170   0.1070    0.0743   0.0000     0.0755313   446.8601       25.0014       20.4782       14.2862       7.36072       2.00056      -5.76105      -3.08776     -0.897413      0.499390     -0.131245    -0.0306184   -0.00291855   0.000282757       0.00000       0.00000       0.00000       0.00000       8.55389       10.1983       9.84227       8.64927       6.70037       4.79258       3.14337       1.87968       1.00552      0.486520      0.200566     0.0712824     0.0200050    0.00387882       0.00000       0.00000       0.00000       0.00000
   7  24 3832.4879    1.8743  6.5098 12.0657 -0.0003      0.445411  0.0732   0.0126   0.1369    0.0555   0.0000     0.0531584   461.3573       28.2872      -12.1570       3.78696       12.0662      -6.57146      -6.44347      -3.01122      0.154946   -0.00680568      0.148669     -0.144622     0.0263017    0.00159358       0.00000       0.00000       0.00000       0.00000       10.6405       13.0091       12.2553       10.7599       8.43048       6.14817       3.95998       2.35757       1.23340      0.598642      0.247928     0.0901320     0.0254128    0.00500549       0.00000       0.00000       0.00000       0.00000
   7  25 3970.8740    1.6042  8.5222 11.9306 -0.0006      0.239248  0.0894   0.0102   0.1719    0.0411   0.0000     0.0427613   438.7023       15.0799       13.3384      0.406553      -23.1918      -8.90727       2.18708      -4.52697      0.651219      0.764885      0.454198    -0.0848723   -0.00829726    0.00971705       0.00000       0.00000       0.00000       0.00000       12.8179       15.4475       14.8184       12.8101       10.2777       7.29519       4.84105       2.84613       1.52704      0.732186      0.305195      0.108048     0.0312714    0.00584161       0.00000       0.00000       0.00000       0.00000
   7  26 4109.5056    1.3566 11.2883 11.7989  0.0005     0.0560353  0.1181   0.0085   0.2219    0.0328   0.0000     0.0375630   421.2251       27.2584       16.3356       40.1097      -9.62111       7.73299       15.4227      -6.02143    -0.0826057     -0.778251      0.243042    -0.0636347    -0.0365589    0.00307958       0.00000       0.00000       0.00000       0.00000       15.8564       19.0898       18.3642       16.1376       12.7549       9.29940       6.14869       3.60941       1.93539      0.936422      0.392543      0.139001     0.0391877    0.00741702       0.00000       0.00000       0.00000       0.00000
   7  28 4387.3032    0.9609 16.9890 11.7312 -0.0002     -0.272836  0.2146   0.0066   0.3704    0.0271   0.0000     0.0467412   443.7077       56.3565      -22.7045       39.3160       25.0599      -5.25644      -13.2657      -5.81803       2.58191      0.833967     -0.205612     -0.198284    0.00170269     0.0157073       0.00000       0.00000       0.00000       0.00000       23.5692       29.0330       27.7063       24.6330       19.7359       14.4339       9.65563       5.70255       3.09936       1.48412      0.631747      0.220581     0.0626623     0.0118906       0.00000       0.00000       0.00000       0.00000
   8   9 1806.2667    0.3543  0.2652 11.5416 -0.0043       17.6792  0.0109   0.0099   0.0210    0.0327   0.0000       2.32460   434.7025      -1.08221       12.2759       2.58782      -2.06023  -0.000112818      0.356441    -0.0528971      0.179545     -0.115829      0.136418    -0.0316608    -0.0323309   -0.00282541    0.00133131  -0.000572959       0.00000       0.00000       1.83704       2.24932       2.06404       1.92061       1.55666       1.23414      0.835862      0.537018      0.311441      0.173201     0.0741006     0.0363696     0.0130990    0.00445550    0.00113598   0.000235133       0.00000       0.00000
   8  10 1946.1525    0.5048  0.3781 11.5145 -0.0023       12.5892  0.0120   0.0113   0.0238    0.0439   0.0000       1.29421   436.8463    -0.0832220       9.92620      -1.08680      -3.08444       2.68991    -0.0890584     -0.624141     -0.332045     -0.151822     -0.143723    0.00354909    -0.0340074    0.00168387  -0.000513694   2.05641e-05       0.00000       0.00000       2.03485       2.46136       2.33698       2.10857       1.67256       1.29898      0.900380      0.565449      0.325825      0.173665     0.0855292     0.0375154     0.0145939    0.00462990    0.00120279   0.000233667       0.00000       0.00000
   8  11 2086.2481    0.6836  0.5375 11.5999  0.0009       7.61425  0.0146   0.0127   0.0285    0.0557   0.0000      0.806264   438.2548     -0.243756       9.52232      0.913113     -0.946429      -2.94078     -0.327862     -0.943915     -0.516293     -0.269213    -0.0972905     0.0542400    -0.0327566    0.00376146  -0.000792121  -0.000112326       0.00000       0.00000       2.41209       2.82373       2.91745       2.53894       1.97314       1.46761       1.01853      0.625049      0.389747      0.203520      0.103080     0.0444998     0.0180595    0.00540270    0.00141257   0.000248317       0.00000       0.00000
   8  12 2225.2805    0.9425  0.7017 11.8813  0.0004       5.95735  0.0166   0.0156   0.0337    0.0744   0.0000      0.615990   437.1642      -2.79315       11.0554       6.29791      0.719079      -1.98020      0.320166     -0.333368      0.717029     -0.355219    -0.0186267     0.0286083     0.0123287   -0.00129867   -0.00218351  -0.000190151       0.00000       0.00000       2.67558       3.16767       3.07125       2.75334       2.25230       1.64219       1.13815      0.735450      0.432155      0.235708      0.111945     0.0488764     0.0180745    0.00594946    0.00157023   0.000284092       0.00000       0.00000
   8  13 2362.9106    1.3207  0.8517 12.1506  0.0022       2.28784  0.0188   0.0200   0.0375    0.1021   0.0000      0.496030   435.8904       5.23687       9.84466       6.05356       2.64107      0.935737      -1.89721     -0.339220      0.751147     -0.543228    -0.0672386     0.0716773    0.00221308  -0.000963228   -0.00116144   -0.00122228       0.00000       0.00000       2.79568       3.30270       3.25176       2.85559       2.36065       1.79033       1.26637      0.803729      0.455461      0.244812      0.122365     0.0528980     0.0201959    0.00663879    0.00175016   0.000313762       0.00000       0.00000
   8  14 2499.5673    1.6888  0.8609 12.8386 -0.0011       2.57492  0.0194   0.0256   0.0367    0.0926   0.0000      0.476273   436.7048       10.2436       12.8643       3.24938      0.981821      -1.70148      0.682214     -0.776696     -0.555743     -0.417203      0.114617    -0.0299458   -0.00791067    -0.0100759   0.000731149   0.000172074       0.00000       0.00000       2.90173       3.51325       3.39392       3.04497       2.45765       1.85027       1.27807      0.818156      0.470873      0.257839      0.122570     0.0550978     0.0205219    0.00684051    0.00177808   0.000334133       0.00000       0.00000
   8  15 2636.2524    2.1846  0.9125 13.0741  0.0000       2.16490  0.0196   0.0319   0.0382    0.1157   0.0000      0.469700   438.0291       6.05030       13.0678       2.76351       2.90865      0.529852     0.0805026     -0.291822      0.742231    -0.0986364    -0.0993794     0.0178463    0.00318828   -0.00902842   -0.00222451   1.51262e-05       0.00000       0.00000       2.91951       3.46652       3.38774       3.07653       2.43793       1.83916       1.26455      0.816415      0.471214      0.255594      0.126350     0.0548884     0.0206276    0.00675241    0.00171146   0.000325040       0.00000       0.00000
   8  16 2773.8849    2.7840  0.8894 13.4728 -0.0007       1.18879  0.0190   0.0408   0.0368    0.1208   0.0000      0.436205   441.9851       14.4250       14.0488       8.19406      -2.12401     -0.203668      -1.67578     -0.798637      0.475205    -0.0488062     0.0699070    -0.0491349    -0.0189152     0.0103140    0.00290058  -0.000389205       0.00000       0.00000       2.93270       3.30808       3.24327       2.93484       2.46637       1.79543       1.23960      0.810323      0.487794      0.259774      0.123816     0.0520038     0.0195778    0.00636941    0.00166358   0.000288636       0.00000       0.00000
   8  17 2911.6999    3.3791  0.9091 13.8331  0.0001       1.88108  0.0191   0.0493   0.0377    0.1311   0.0000      0.424978   443.2030       18.1472      -1.82954       7.76646      -3.92250      -1.51388      -1.73231     -0.505484      0.353556    -0.0518969    -0.0820078    -0.0124215    -0.0149471    -0.0113377   -0.00137579  -0.000143556       0.00000       0.00000       2.94110       3.34279       3.24891       2.92674       2.33720       1.90232       1.33463      0.819125      0.474175      0.245494      0.121490     0.0532957     0.0208588    0.00638414    0.00159723   0.000300743       0.00000       0.00000
   8  18 3049.2632    3.9027  0.9325 14.3692 -0.0035       1.22715  0.0201   0.0567   0.0380    0.1165   0.0000      0.430512   432.6095       13.5432       2.67235      0.488424      -1.76061      -1.70812       1.01100     0.0611599      0.459598     -0.464019   -0.00601753     -0.125850     0.0339605    0.00830652    0.00323907  -0.000522218       0.00000       0.00000       2.95921       3.54888       3.50066       3.08559       2.52362       1.85104       1.26600      0.842820      0.476713      0.266232      0.128893     0.0566749     0.0207139    0.00713973    0.00183003   0.000330565       0.00000       0.00000
   8  19 3186.8873    3.7451  1.1674 14.5691  0.0003       1.90177  0.0257   0.0514   0.0475    0.1074   0.0000      0.504410   435.6098       20.9759       14.9999       4.26994      -3.54921      -1.28864      0.174332      0.360979     0.0429776     -0.628578    0.00268063    -0.0871220     0.0179802    -0.0152612   -0.00200586  -0.000255590       0.00000       0.00000       3.53849       4.19782       3.98811       3.73703       2.98473       2.19407       1.59492       1.00289      0.585617      0.313986      0.162325     0.0670964     0.0254035    0.00782776    0.00213459   0.000400766       0.00000       0.00000
   8  20 3324.5245    3.4265  1.5891 14.1491  0.0012      0.540585  0.0307   0.0407   0.0534    0.0897   0.0000      0.332692   434.3183       20.6163       22.3084       3.21423      -2.69765      -2.25944       1.93089     -0.658028     -0.686309     -0.159169      0.269892    -0.0507563   -0.00240482   -0.00615396  -0.000960684   0.000428372       0.00000       0.00000       4.24159       5.16312       4.91711       4.31223       3.58576       2.67722       1.85262       1.16920      0.685159      0.357724      0.174829     0.0743821     0.0291777    0.00953330    0.00256420   0.000463092       0.00000       0.00000
   8  21 3462.7103    2.9499  2.4250 13.4592 -0.0010      0.744461  0.0373   0.0286   0.0663    0.0775   0.0000      0.154974   440.7888       37.9023       15.2779       4.44392       7.59507      -2.96869       1.10957      -3.26942      0.352011     -0.561496     -0.218118     -0.125287     0.0184774   -0.00756012    0.00248877   0.000447062       0.00000       0.00000       5.05504       6.06296       5.81333       5.43013       4.25857       3.23578       2.21734       1.44713      0.844669      0.460308      0.224969     0.0976425     0.0367190     0.0119493    0.00306304   0.000601387       0.00000       0.00000
   8  22 3601.3005    2.4883  3.4073 12.9944  0.0003      0.674719  0.0463   0.0209   0.0814    0.0665   0.0000      0.109402   431.1682       27.7610       11.1567       19.2841      -6.27972      -8.12564      -1.69942      -4.21543      0.167713    -0.0354464     -0.243513    -0.0962755    -0.0782587    0.00184055    0.00343114   -0.00137891       0.00000       0.00000       6.11756       7.26671       7.11259       6.42417       5.28210       3.90146       2.77904       1.75283       1.05657      0.569392      0.273027      0.121456     0.0460198     0.0145987    0.00398221   0.000710324       0.00000       0.00000
   8  23 3739.9623    2.0858  5.0150 12.4806 -0.0011      0.535270  0.0583   0.0151   0.1061    0.0571   0.0000     0.0691818   419.4604       29.5775       11.4212      -6.29640      -7.80751       1.98184      0.178597      -5.76709     -0.856258     -0.430072      0.271590     -0.317179     0.0375581    -0.0280335     0.0107402    0.00136226       0.00000       0.00000       7.72403       9.30347       9.04733       8.22398       6.60209       5.01196       3.47644       2.22418       1.31383      0.703658      0.347694      0.150298     0.0584862     0.0188614    0.00493913   0.000909780       0.00000       0.00000
   8  24 3878.7974    1.7880  6.9461 12.1057 -0.0001      0.311717  0.0723   0.0112   0.1328    0.0443   0.0000     0.0472011   446.2830       17.5296       32.0197       10.4367       3.28726       2.97536      -2.49601     -0.895352     -0.881765      -1.17805     -0.526713     -0.104789     -0.156703    -0.0211253   -0.00106451    0.00170530       0.00000       0.00000       9.39317       11.4036       10.9851       9.95328       8.29787       6.33023       4.37613       2.82473       1.68711      0.899305      0.435268      0.189158     0.0738609     0.0243103    0.00642068    0.00115483       0.00000       0.00000
   8  25 4017.8141    1.5080  9.4683 11.8960 -0.0005      0.138139  0.0927   0.0088   0.1729    0.0340   0.0000     0.0375533   446.8610       56.6572       17.1773       8.48512       2.67946      -3.26915      -5.15532      -1.89530      0.458119     -0.332692      -1.34869     -0.158113    -0.0254927    -0.0510557   -0.00373954    0.00115232       0.00000       0.00000       11.4805       14.0152       13.6340       12.3644       10.2697       7.82813       5.54305       3.51140       2.13984       1.12680      0.564095      0.241639     0.0965749     0.0307006    0.00822839    0.00145358       0.00000       0.00000
   8  26 4156.6877    1.2977 12.2709 11.7814 -0.0004    -0.0597191  0.1205   0.0076   0.2232    0.0289   0.0000     0.0353762   424.5199       5.85457      -1.28395      -1.24371      0.562386      -3.23872      -6.77672      0.790662     -0.141264      -3.34583     -0.243513     0.0579350     0.0305219     0.0304129   -0.00472324   0.000992483       0.00000       0.00000       13.9545       16.9970       17.0170       15.1286       12.6075       9.50974       6.79710       4.35155       2.59237       1.40924      0.701948      0.309324      0.119517     0.0390535     0.0103495    0.00176233       0.00000       0.00000
   8  28 4434.8502    0.8850 17.5080 11.7588 -0.0022     -0.375877  0.2228   0.0057   0.3736    0.0226   0.0000     0.0465900   459.3935       17.3547      -4.73819       16.2609       15.0249       4.94881      -14.2151      -3.46640      -2.59436     0.0558297     -0.684205      -1.06824     0.0519671     0.0304457     0.0138939   -0.00441072       0.00000       0.00000       21.3127       26.2907       25.9775       23.3274       19.8230       15.1181       10.8246       7.07434       4.25034       2.32547       1.16137      0.506913      0.196103     0.0639311     0.0166121    0.00283323       0.00000       0.00000
   9   8 1702.4735    0.2702  0.1895 11.5533 -0.0006       22.4375  0.0088   0.0084   0.0176    0.0260   0.0000       3.82461   436.9585    -0.0522477       12.7792     -0.614805     -0.310580      0.894288     0.0502763      0.204187      0.477486     0.0449184    -0.0947552     0.0649368     0.0157926   -0.00822803    0.00292527   0.000199326  -0.000173761  -4.82090e-05       1.32052       1.49680       1.56516       1.49208       1.30106      0.922061      0.699477      0.469765      0.325853      0.182298      0.106287     0.0545701     0.0231441    0.00918136    0.00337508   0.000953595   0.000257144   4.06274e-05
   9   9 1843.6645    0.4006  0.3018 11.4894  0.0003       15.1570  0.0150   0.0098   0.0200    0.0329   0.0000       1.79633   436.0451       1.87562       11.7056      -1.81234      -1.46666       1.61976     -0.409113     -0.332225      0.341629     0.0358395     0.0504755    -0.0648229    0.00257948   -0.00724111   -0.00387742   -0.00182973   4.46385e-05  -0.000134086       2.37425       2.00000       2.35370       2.81443       1.95278       1.22083       1.24092      0.959804      0.473403      0.240221      0.184272      0.109521     0.0488223     0.0162902    0.00464979    0.00123621   0.000289274   5.33518e-05
   9  10 1984.2957    0.5589  0.3890 11.5727 -0.0028       11.2838  0.0110   0.0118   0.0242    0.0419   0.0000       1.13193   440.8634      0.330370       14.8249     0.0209718      -2.22914      -1.08069      0.157927     -0.856275      0.556350    -0.0372097     -0.250092    0.00168095    -0.0643967    -0.0162695   -0.00776755    0.00156477   0.000183813   2.61275e-05       1.71742       2.12445       2.04254       1.93672       1.58064       1.20716      0.854714      0.585898      0.370939      0.215150      0.121943     0.0566317     0.0272123     0.0100100    0.00375838    0.00112126   0.000279352   5.14908e-05
   9  11 2125.2046    0.7583  0.5836 11.5498 -0.0024       7.83981  0.0147   0.0130   0.0284    0.0658   0.0000      0.705217   437.7690       2.47551       17.7569      -2.00873      -2.35359      -1.42467       1.20591      0.557280      0.214496     -0.499587      0.209561     -0.152984     0.0526214    -0.0143017    0.00177005    0.00203691   0.000412263   6.36561e-05       2.02689       2.57470       2.47293       2.35730       1.91329       1.51478       1.06001      0.718507      0.474039      0.278023      0.150889     0.0759262     0.0325912     0.0137895    0.00498118    0.00151378   0.000371425   7.00330e-05
   9  12 2264.6284    1.0393  0.6948 12.0647 -0.0005       4.23867  0.0154   0.0165   0.0319    0.0707   0.0000      0.559756   436.8199       3.20330       14.8723       2.99858      -4.92286      -2.80449      -1.53776      0.222143     -0.441064     -0.513379      0.229180    -0.0809488    -0.0423327    -0.0114393    -0.0109645   -0.00169956   5.49554e-05   4.64243e-05       2.17165       2.58572       2.53917       2.35352       1.98576       1.58266       1.15260      0.782434      0.496854      0.291454      0.155709     0.0777260     0.0343105     0.0141431    0.00502905    0.00151944   0.000371773   6.53580e-05
   9  13 2402.4258    1.4329  0.9036 12.2916 -0.0007       3.41443  0.0193   0.0201   0.0356    0.0998   0.0000      0.462519   433.0586       7.00309       9.74122      -4.56460     -0.336546     0.0224451     -0.875308     -0.972204     -0.754470     -0.666791    -0.0429595     0.0255281     0.0737993    -0.0153160   -0.00677588   -0.00269530  -0.000883999  -3.06986e-06       2.73050       3.29062       3.26959       2.96003       2.44751       1.89992       1.34878      0.911620      0.571093      0.335274      0.179441     0.0875502     0.0400148     0.0159719    0.00573235    0.00174457   0.000419006   7.27191e-05
   9  14 2539.6575    1.8324  0.8952 12.9180 -0.0010       2.34296  0.0184   0.0260   0.0368    0.0919   0.0000      0.457591   438.7901       10.9521       11.3570       5.06632      0.511210      -1.04195       2.31242     -0.203460     -0.746939     -0.121990     -0.341506      0.140183     0.0302018   -0.00453354    0.00352360    0.00204461   1.60846e-05  -6.43109e-05       2.47848       2.96331       2.95188       2.72451       2.24679       1.78188       1.28235      0.873073      0.551606      0.319386      0.177386     0.0854858     0.0400016     0.0155617    0.00571897    0.00171042   0.000410181   7.25400e-05
   9  15 2677.1343    2.3261  0.8949 13.2910 -0.0006       2.40753  0.0183   0.0324   0.0355    0.0977   0.0000      0.438135   438.3936       7.50021       16.9637      -2.46692     -0.993640       2.97513      -1.06974     -0.231772     -0.176781     -0.741240      0.153659    -0.0881343    -0.0168998    0.00800925   -0.00161580   -0.00347784  -0.000476530   9.62685e-05       2.47713       2.93490       2.97963       2.70717       2.26589       1.79802       1.26980      0.853925      0.551079      0.339117      0.177285     0.0838259     0.0398986     0.0161736    0.00576887    0.00176669   0.000415548   7.13246e-05
   9  16 2815.2966    3.0072  0.8090 13.6968 -0.0010       1.61297  0.0165   0.0433   0.0323    0.1002   0.0000      0.410194   435.2471       12.6802       7.91928       1.78017      -3.33658      -1.27607      0.920085      -2.29082      0.552831     -0.425484     0.0194275    -0.0122521    -0.0446565    -0.0172006    0.00280787    0.00312438  -0.000331363  -7.05231e-05       2.32192       2.76946       2.71513       2.51410       2.09985       1.62104       1.24078      0.834333      0.505046      0.300887      0.157965     0.0814428     0.0364592     0.0150392    0.00497261    0.00155055   0.000389790   6.68596e-05
   9  17 2953.6799    3.5093  0.8916 14.2490 -0.0008       1.77527  0.0189   0.0498   0.0355    0.0963   0.0000      0.431379   441.4370       16.8233       17.0639      -1.44918      -2.00083       2.92370     -0.533582      -3.41931      0.281118     -0.461271    -0.0949417     0.0710310     0.0694153    -0.0138796    0.00262849   -0.00199492   0.000296385  -0.000173028       2.48905       3.03685       3.06169       2.73613       2.27187       1.88542       1.28262      0.895122      0.583195      0.320820      0.180930     0.0872785     0.0389285     0.0157878    0.00631412    0.00184858   0.000426347   7.60068e-05
   9  18 3091.6711    3.8767  0.9031 14.3931 -0.0015       1.34729  0.0185   0.0542   0.0353    0.1006   0.0000      0.458047   436.6325       25.7195       14.0433       4.85494      0.660713      0.841211      -2.73227      -1.35291      0.603015     -0.345409      0.111389     0.0309362    -0.0299549    -0.0261951    -0.0111726    0.00237654  -0.000337718  -1.72937e-05       2.44410       3.00508       2.81748       2.61202       2.25573       1.81935       1.34337      0.919723      0.563721      0.332844      0.173755     0.0859868     0.0385586     0.0158949    0.00553258    0.00176005   0.000432468   7.73352e-05
   9  19 3229.6425    3.7263  1.2758 14.5787 -0.0030      0.644037  0.0254   0.0469   0.0466    0.0919   0.0000      0.424598   435.6564       20.9229       8.98308       5.90214      -4.43285      0.914357      -4.26349     -0.157127      0.302098      -1.27761      0.179204     -0.224243    0.00805580    -0.0300510    0.00772725   0.000195695  -0.000222806  -2.32806e-05       3.12948       3.82668       3.60936       3.32927       2.92996       2.29919       1.70534       1.14970      0.734817      0.423260      0.226548      0.112826     0.0485938     0.0199353    0.00717268    0.00219755   0.000567446   9.74466e-05
   9  20 3367.8782    3.3081  1.8351 14.0493 -0.0012      0.375876  0.0303   0.0347   0.0558    0.0702   0.0000      0.239333   435.2638       28.3168       19.1268       7.04189      -2.36419      -3.21867      0.459124      -3.92490     -0.145786     -0.374393     -0.184395     -0.117536    0.00585414    -0.0139879    0.00858771   0.000352661   0.000716527  -0.000173531       3.65614       4.52097       4.50131       4.13207       3.39715       2.69155       1.92489       1.31170      0.831065      0.490927      0.264046      0.133056     0.0594576     0.0249228    0.00889140    0.00271904   0.000657937   0.000116307
   9  21 3506.4604    2.8177  2.6014 13.5356 -0.0005      0.505565  0.0373   0.0251   0.0671    0.0570   0.0000      0.141370   432.3179       29.6018       14.8824       5.60389       1.34212      -3.25062       1.89070      -2.07563      0.557514     -0.450731     -0.471980     -0.343629    -0.0422937   -0.00972781    0.00253709   -0.00401786   0.000128939   0.000174542       4.44057       5.40045       5.31768       4.91268       4.16758       3.28676       2.46954       1.64351       1.04681      0.615657      0.333281      0.161460     0.0764535     0.0305474     0.0109720    0.00329404   0.000839126   0.000143285
   9  22 3645.5322    2.3755  3.8289 12.8588 -0.0005      0.588549  0.0462   0.0178   0.0827    0.0520   0.0000     0.0875146   428.3049       29.5572       9.26971       12.8702      -14.3241      -1.49263      0.939610      -5.97025      -1.11219      0.750127     -0.152896     -0.439163     -0.126101    -0.0726943     0.0180733   -0.00396014  -0.000985335   3.99520e-05       5.43951       6.61211       6.53241       6.01809       5.09583       4.07223       2.98090       2.02600       1.29466      0.749973      0.414885      0.198685     0.0942585     0.0369909     0.0137044    0.00410096    0.00101575   0.000174797
   9  23 3784.6499    1.9681  5.4722 12.5549 -0.0005      0.425046  0.0589   0.0129   0.1068    0.0405   0.0000     0.0621831   421.4550       37.2985       16.4924       1.70148      -6.76035       1.21684       4.17096      -4.21305    -0.0432163      -1.58385     -0.361848     0.0402387      0.126982     0.0347909    0.00697594   -0.00158827    0.00180440  -1.77845e-05       6.88347       8.31626       8.18994       7.62400       6.46176       5.07627       3.77707       2.54211       1.62969      0.949140      0.520854      0.254359      0.118053     0.0469691     0.0170244    0.00507374    0.00128073   0.000216184
   9  24 3924.0137    1.6451  7.8051 12.1197 -0.0006      0.313924  0.0751   0.0096   0.1395    0.0340   0.0000     0.0420716   427.8847       35.6917       1.46167      -8.49777       6.81625      -1.86966      -2.03963      -5.78582       1.29732      -2.45126     -0.276562     -0.502534    -0.0863691    -0.0684785   -0.00360958   -0.00681429    0.00205072   0.000123090       8.43855       10.4541       10.4153       9.72199       8.12782       6.42386       4.79575       3.24182       2.07555       1.22025      0.669849      0.335612      0.154435     0.0632924     0.0227428    0.00686581    0.00170899   0.000288027
   9  25 4063.4813    1.4141 10.1517 11.9236 -0.0005      0.140597  0.0957   0.0080   0.1776    0.0295   0.0000     0.0366225   440.4812       24.2211     0.0776949       12.3219      -24.7920       1.41378     -0.384760      -6.08695      -3.98156     -0.865971     -0.612808     -0.123947      0.195363     -0.195645   -0.00346333     0.0122545    0.00164652  -5.86392e-05       10.3296       12.7583       12.7592       11.7934       10.0044       7.98039       5.92116       4.03077       2.57630       1.51778      0.827773      0.414698      0.189986     0.0783992     0.0282683    0.00863262    0.00212357   0.000353370
   9  26 4202.9036    1.1961 12.2531 11.8412 -0.0015    -0.0113725  0.1213   0.0070   0.2205    0.0260   0.0000     0.0378735   412.1642       32.6050       19.0454       17.6105      -1.45772      -7.76936      -20.7646      -1.69929       4.25311      -1.00764      -1.47386      -1.42339      0.211952      0.191621    -0.0472836    0.00169133    0.00193460  -0.000345918       12.2576       15.2403       15.2673       14.3646       11.9326       9.68592       7.08106       4.90283       3.10836       1.84035       1.00859      0.508618      0.233273     0.0959571     0.0346536     0.0106519    0.00255768   0.000437654
   9  27 4342.3583    1.0016 15.0798 11.7962 -0.0006     -0.241505  0.1641   0.0062   0.2914    0.0236   0.0000     0.0417648   440.2143       54.0230       12.6638      -31.6093       7.20872       14.6229       5.06056      -18.2966      -6.30510       5.00734      0.987404      0.696805      0.253500    -0.0967713    -0.0827295   0.000466725  -0.000993783  -0.000179358       15.2879       18.9841       19.1159       17.5965       15.1457       12.1448       8.98057       6.20442       3.99218       2.40845       1.30126      0.662370      0.299237      0.125788     0.0446046     0.0137439    0.00329565   0.000537286
   9  28 4482.1778    0.8286 17.6133 11.7728 -0.0010     -0.330658  0.2202   0.0053   0.3666    0.0203   0.0000     0.0472893   400.1655      -8.52217       26.1731      0.123508      -30.2899       6.45803      -21.8980      -19.5233       2.07909      -7.50215      -3.00129    0.00481416      0.299056    -0.0164154   -0.00955974    0.00790330    0.00763834  -4.27273e-05       18.5535       23.2722       23.4643       21.7269       18.6385       15.0974       11.1958       7.89069       4.98961       3.01177       1.65245      0.847052      0.386075      0.160136     0.0568693     0.0175882    0.00415539   0.000683986
  10   7 1592.9266    0.2059  0.1185 11.5844 -0.0008       31.0135  0.0066   0.0079   0.0140    0.0225   0.0000       7.92453   435.2069      -1.10678       12.2382     -0.768217      -1.05131      0.807265   -0.00452219     0.0424734     0.0879855    -0.0159538    -0.0178317    -0.0284467     0.0568790   -0.00662909   -0.00404138    0.00282098  -0.000330514   9.18709e-05      0.976046       1.05942       1.12543       1.08919      0.907910      0.840281      0.569827      0.393723      0.299502      0.190508      0.106677     0.0611952     0.0303305     0.0117641    0.00556258    0.00232618   0.000774873   0.000201739
  10   8 1737.8472    0.3086  0.1874 11.5419 -0.0040       19.7097  0.0078   0.0094   0.0160    0.0256   0.0000       2.97607   436.1132       1.37682       13.3857      0.476195     -0.575946       1.34647     -0.112240     -0.354814    -0.0467596     0.0906048     0.0577934    -0.0345810     0.0175092    -0.0367897    -0.0131686    0.00224360   -0.00105140  -8.98241e-06       1.08322       1.27178       1.28997       1.18258       1.11673      0.925698      0.646761      0.476781      0.327678      0.206046      0.132349     0.0651875     0.0335806     0.0158810    0.00668458    0.00230356   0.000920858   0.000255035
  10   9 1880.0614    0.4462  0.3307 11.4428 -0.0009       11.7324  0.0102   0.0095   0.0203    0.0344   0.0000       1.31379   438.2650      0.719375       12.1345      0.399225      0.195522       1.59411      0.451074     -0.540185      0.568947     0.0482413    -0.0357303    -0.0742464     0.0574139     0.0143544     0.0126561   0.000131304  -5.64153e-05   4.92267e-05       1.38869       1.70325       1.68921       1.60791       1.40586       1.14601      0.841490      0.606913      0.399300      0.264991      0.157499     0.0815435     0.0401196     0.0197461    0.00818260    0.00304916    0.00104034   0.000311549
  10  10 2021.5724    0.6254  0.4492 11.5428 -0.0012       8.99692  0.0117   0.0114   0.0234    0.0453   0.0000      0.833030   437.0212       1.38037       11.7330      -1.59314    -0.0786668     -0.283189      0.670596     -0.478931     -0.203698     -0.458328     0.0995382    0.00395873    -0.0385960    -0.0109268    0.00858212   -0.00232947  -0.000638329  -0.000291978       1.56663       1.86223       1.78046       1.70906       1.50428       1.29052       1.00371      0.727029      0.482490      0.296243      0.178984     0.0896498     0.0477062     0.0210247    0.00951048    0.00330451    0.00118397   0.000331855
  10  11 2163.0817    0.8562  0.6236 11.5823 -0.0015       7.34558  0.0138   0.0134   0.0283    0.0702   0.0000      0.601488   435.8602      -1.33682       14.0582       4.94261      -1.41269      -2.05777       1.35552     -0.598645      0.438954    -0.0339002     0.0985568      0.126504     0.0573553    -0.0478608    0.00793367  -0.000398350   -0.00100012   -0.00106242       1.73763       2.13139       2.14641       2.06536       1.70398       1.42306       1.12260      0.759151      0.521756      0.326804      0.199207      0.100464     0.0539615     0.0243620     0.0112839    0.00406259    0.00138450   0.000371339
  10  12 2302.9341    1.1553  0.7650 11.9255 -0.0013       4.64417  0.0161   0.0165   0.0311    0.0949   0.0000      0.482733   436.4209      0.468458       13.0298       2.07447      -2.12190      0.238387       1.11548      0.370994     -0.210056     -0.366412    -0.0194972   -0.00300707    -0.0800662    -0.0152223    0.00879993   -0.00135498    0.00132089  -0.000138770       1.95942       2.41190       2.41776       2.36747       1.99146       1.63692       1.19023      0.849399      0.581061      0.374102      0.222681      0.121860     0.0601568     0.0287375     0.0117965    0.00462941    0.00154563   0.000441921
  10  13 2440.9070    1.5151  0.9129 12.5042 -0.0023       3.12229  0.0180   0.0204   0.0356    0.0940   0.0000      0.443837   439.6562       10.0482       15.9906      0.281299     -0.855260      0.975777      0.689593      -3.17124      -1.45785     0.0258152     0.0390690     -0.152596   -0.00401766    -0.0196523   -0.00769383   0.000194860   7.75419e-05  -0.000290341       2.13855       2.61801       2.70051       2.52704       2.06945       1.76314       1.31335      0.924388      0.625124      0.385675      0.227164      0.123516     0.0613634     0.0299495     0.0125481    0.00498047    0.00167514   0.000456770
  10  14 2578.7725    1.9927  0.9083 12.9105 -0.0001       2.57847  0.0177   0.0260   0.0338    0.0963   0.0000      0.403466   440.2413       6.24497       9.73324      -1.25090       1.28536       2.97192     -0.415821     0.0366963      0.360787     -0.514156    -0.0356572     0.0702816    -0.0403924     0.0241370    0.00952448    0.00629057  -0.000468784  -0.000613745       2.12574       2.48025       2.49561       2.38592       2.09103       1.73320       1.27546      0.923177      0.634203      0.396390      0.237007      0.127986     0.0644754     0.0292033     0.0123224    0.00464989    0.00161777   0.000449053
  10  15 2717.1478    2.4460  0.9333 13.5142 -0.0025       3.13738  0.0191   0.0325   0.0347    0.0918   0.0000      0.452709   438.4235       11.2693       9.18322       6.01232       6.12653      0.321592      0.481516      -2.55158      0.595284     -0.558715     0.0866315    -0.0360994     -0.136215    -0.0385810    -0.0197514   -0.00636267   -0.00128969  -0.000133920       2.38221       2.79464       2.80621       2.75601       2.30414       1.86036       1.35496      0.938526      0.633654      0.426062      0.256508      0.132102     0.0651082     0.0310062     0.0130360    0.00481321    0.00157653   0.000431641
  10  16 2855.7877    3.0940  0.8241 14.0463 -0.0009      0.983281  0.0164   0.0425   0.0315    0.0834   0.0000      0.408505   441.6556       12.5825       12.1740      0.278612      -1.39915      -4.00927      0.279592      -1.25155     -0.113167     -0.301189    0.00296264     -0.284405    -0.0611434    -0.0485018   -0.00714227    0.00525455  -0.000636085   8.34667e-05       2.01236       2.38463       2.43854       2.40601       1.92669       1.65236       1.24457      0.885600      0.606049      0.367161      0.217982      0.120137     0.0632790     0.0281602     0.0124410    0.00466133    0.00159099   0.000413673
  10  17 2994.6589    3.6938  0.8796 14.2560 -0.0009       2.27279  0.0173   0.0493   0.0325    0.0954   0.0000      0.401124   441.0300       18.2831       13.2207     -0.684787      -1.93778      -1.88860      0.330633      -3.17699       1.60222     -0.432455      0.144905     -0.300185     0.0533459     0.0152705   -0.00365958    0.00453445  -0.000631275  -7.59391e-05       2.16370       2.46759       2.50989       2.45787       2.10987       1.66704       1.26311      0.918160      0.626845      0.380088      0.227231      0.126103     0.0651124     0.0291185     0.0120915    0.00445723    0.00150130   0.000414144
  10  18 3133.0507    3.9228  1.0605 14.5100  0.0005      0.916951  0.0208   0.0494   0.0386    0.0996   0.0000      0.447565   439.3250       21.8011       8.20476      0.198432       2.88012       1.05817     -0.261724      -1.27785       1.10595     -0.406171     0.0336113    -0.0886534     0.0677352    0.00959633   -0.00328150   -0.00745303   -0.00109532   0.000680625       2.45049       2.87200       2.77822       2.61967       2.30089       1.94866       1.52245       1.11082      0.723168      0.444065      0.253182      0.137354     0.0694235     0.0318786     0.0135153    0.00505678    0.00167884   0.000488199
  10  19 3271.4694    3.6635  1.3664 14.2170 -0.0010      0.738682  0.0242   0.0412   0.0441    0.0923   0.0000      0.314409   436.2762       18.2020       13.6653       6.29516      -2.97774      -6.26840       3.07366      -1.24340      -1.14814      -1.05253     -0.181491    -0.0987154      0.107521    0.00378477     0.0115364   -0.00357873   -0.00127590  -9.19828e-05       2.59143       3.21946       3.24075       3.01850       2.64990       2.15926       1.59843       1.18571      0.769330      0.495873      0.287798      0.157334     0.0804323     0.0369407     0.0158763    0.00599525    0.00204952   0.000618613
  10  20 3410.4141    3.1124  2.0204 13.7942 -0.0012       1.14708  0.0310   0.0294   0.0545    0.0634   0.0000      0.196147   433.0676       23.0377       6.67429       4.35411       4.34783       1.24946      -3.78371      -2.33995     -0.433896      -1.21416    0.00655637     -0.478558    -0.0590985     -0.119898   -0.00463876    -0.0101473   -0.00309539  -0.000220584       3.35636       4.10260       4.04271       3.85447       3.34957       2.74810       2.05649       1.48543      0.979425      0.632294      0.367627      0.197198      0.100111     0.0454195     0.0197795    0.00733359    0.00247532   0.000729220
  10  21 3549.4783    2.6512  3.0937 13.2695 -0.0008      0.861380  0.0384   0.0206   0.0706    0.0478   0.0000      0.113778   439.9803       15.5497       18.8393       7.61691      -1.51027       1.07739      -2.49951      -4.73006     -0.967411     -0.769113      0.186019     -0.106123      0.130778    -0.0448561   -0.00963121   -0.00807073   -0.00129615   -0.00202217       4.21719       5.15275       5.15764       4.91275       4.22145       3.38976       2.64546       1.85883       1.23426      0.791019      0.459895      0.251070      0.126292     0.0601070     0.0255183    0.00971382    0.00312948   0.000917274
  10  22 3688.8964    2.1930  4.4130 12.8391 -0.0000      0.759477  0.0487   0.0150   0.0892    0.0391   0.0000     0.0792505   441.5309       22.9281       6.87808      -4.09595      -2.66403     -0.494522       1.15259     -0.279861       2.61468     -0.795730      0.209503     -0.613188    -0.0136905    -0.0444683    -0.0166152   -0.00660170    0.00115427   -0.00138927       5.19447       6.34746       6.36767       6.02694       5.15562       4.27715       3.24682       2.31200       1.54870      0.974698      0.576220      0.309578      0.154926     0.0741749     0.0311275     0.0119341    0.00401549    0.00113939
  10  23 3828.3820    1.8610  5.9347 12.4684 -0.0005      0.348662  0.0597   0.0115   0.1076    0.0359   0.0000     0.0554670   453.5657       40.0161       13.3092      -2.71865      -8.31246      -3.83105     0.0190657      -7.92035      -1.53789      -1.99801     -0.136556     -0.293911     -0.199693    -0.0232633     0.0585838    -0.0208769   -0.00233904    0.00134063       6.14171       7.61653       7.65548       7.35394       6.36615       5.13898       3.91391       2.82834       1.90164       1.19618      0.710936      0.392406      0.199339     0.0942599     0.0392810     0.0150792    0.00503799    0.00146177
  10  24 3968.1801    1.5858  8.2372 12.1299 -0.0005      0.281750  0.0752   0.0087   0.1392    0.0293   0.0000     0.0393917   432.3684       12.1611       8.10333      0.830919      -25.4306      -7.15158       8.09702      -7.46331       1.53586       1.13235      0.716364     -0.861601      0.149276     0.0797097    0.00570791    -0.0295862    0.00339106    0.00115142       7.57134       9.49845       9.55117       9.03746       7.86756       6.38160       4.85518       3.48876       2.36818       1.46990      0.881898      0.478731      0.247714      0.113641     0.0490242     0.0184845    0.00635877    0.00182241
  10  25 4108.1808    1.3393 10.9048 11.9469 -0.0003      0.185241  0.0976   0.0073   0.1841    0.0256   0.0000     0.0352031   440.7978       48.4229       25.3347      -3.66571       3.10165      0.497870      -2.82424      -2.20295      0.643211     -0.510260     -0.614232     -0.208123      0.621583     -0.110258     0.0485420     0.0229869  -0.000702463  -0.000864378       9.34904       11.7765       11.8788       11.1754       9.77561       8.05442       6.14040       4.44816       2.98237       1.89461       1.10792      0.617781      0.313235      0.147667     0.0625565     0.0243536    0.00807858    0.00237455
  10  26 4247.8606    1.1345 13.7711 11.8464 -0.0011    -0.0306543  0.1324   0.0064   0.2387    0.0236   0.0000     0.0364802   425.4895       17.2043       3.04853       37.5835       5.88736      -14.9300      -4.49968      -4.70095      0.414548      -1.70288      -2.45601      0.340223      0.493287     -0.206252     -0.268125    0.00130268    0.00483643    0.00428076       11.4560       14.5754       14.6516       14.1104       12.2388       10.0135       7.74957       5.60478       3.78596       2.40749       1.42837      0.793367      0.403106      0.192843     0.0813705     0.0315577     0.0103580    0.00304531
  10  27 4387.7722    0.9463 16.2118 11.8263 -0.0015     -0.165237  0.1789   0.0055   0.3026    0.0208   0.0000     0.0418174   402.3960       9.86591       36.7331       32.4859       15.7597       3.10589      0.273019      -4.09791      -3.29155      -3.27812      -3.04900     -0.905737      0.760420    -0.0727698    -0.0770392     0.0882417    -0.0168616   -0.00407459       14.2707       17.9916       18.3723       17.4234       15.2884       12.5546       9.71940       7.05354       4.79574       3.05110       1.82240       1.01008      0.516351      0.246347      0.104503     0.0404074     0.0134093    0.00389195
  10  28 4527.7846    0.7756 19.6661 11.7814 -0.0013     -0.283195  0.2590   0.0045   0.3936    0.0176   0.0000     0.0490916   446.4653       69.9354       21.9907      -19.0325       8.94944       35.6801      -11.1904      -19.2994      -4.21863      -1.62293      0.127093      0.655901     -0.439449     -0.833520     0.0381793      0.113968     0.0199228   -0.00935865       18.6973       23.5171       24.1465       22.7759       19.9965       16.6711       12.7434       9.28447       6.34774       4.11216       2.45889       1.36044      0.705024      0.329262      0.143417     0.0548320     0.0181681    0.00519974
  11   7 1627.1299    0.2146  0.1178 11.5717 -0.0063       26.7897  0.0080   0.0082   0.0131    0.0216   0.0000       7.13432   435.1500      0.859813       12.3817      -2.01948      0.218402     -0.736401      0.379785     0.0726986     -0.540996      0.347626     0.0856469     0.0520695     0.0362791   -0.00783084    -0.0122183    0.00121053    0.00168439    0.00105601       1.11068       1.05920       1.35381       1.23810      0.879646      0.983650      0.765935      0.490243      0.398845      0.240174      0.131701     0.0831937     0.0495518     0.0225977     0.0111879    0.00530215    0.00264811   0.000856913
  11   8 1772.2524    0.3454  0.2184 11.5438 -0.0041       14.9033  0.0084   0.0089   0.0156    0.0260   0.0000       2.22953   434.9372      -3.18343       11.8868       2.22512     -0.243305      -1.04109      0.406297      0.885895      0.142113     0.0794432   -0.00288623     -0.147022    -0.0632946     0.0574494     0.0104458  -0.000316155  -0.000799400   -0.00208293       1.14260       1.51016       1.49255       1.37921       1.19287       1.04436      0.749100      0.598878      0.394897      0.248222      0.154667     0.0887857     0.0484350     0.0245353     0.0120033    0.00482581    0.00198290   0.000743655
  11   9 1915.4824    0.4706  0.3577 11.5520 -0.0004       12.3913  0.0099   0.0093   0.0209    0.0320   0.0000       1.23785   438.2612       1.84090       12.6984      -3.16895      -1.93113       1.15570      0.781322     -0.399998     -0.497156     -0.365595      0.128977    -0.0928088   0.000842539     0.0149781    -0.0113804   9.60539e-05   0.000116954   0.000592350       1.23098       1.51213       1.54189       1.49180       1.32198       1.07723      0.834946      0.616346      0.436134      0.289484      0.176097      0.107556     0.0573597     0.0304289     0.0140774    0.00611284    0.00245975   0.000888846
  11  10 2058.0607    0.6621  0.5368 11.5433 -0.0024       8.24667  0.0121   0.0108   0.0258    0.0472   0.0000      0.694549   434.9365     -0.703906       12.1345      -1.68835      -2.93939     -0.189772      -1.58827    -0.0476981    -0.0188512     -0.448517      0.181507   -0.00711752     -0.206224    0.00134944     0.0211069    0.00168862   -0.00490220  -0.000800718       1.43547       1.80996       1.84011       1.78031       1.55215       1.26340       1.00984      0.724282      0.505757      0.341297      0.213605      0.125038     0.0697684     0.0347630     0.0172012    0.00729970    0.00305661    0.00105143
  11  11 2199.9280    0.8980  0.6395 11.8288  0.0011       7.06182  0.0135   0.0134   0.0280    0.0620   0.0000      0.585950   436.8594      0.624339       13.3286       3.87811      -2.60425      0.157052      -1.18348     -0.240405      0.510783      0.473907     -0.164354     0.0122555     0.0737625    -0.0409208    -0.0177268   -0.00875213   -0.00183762    0.00113502       1.64002       1.97721       2.06640       1.98950       1.67671       1.37312       1.12479      0.829449      0.563850      0.367916      0.225181      0.130801     0.0718172     0.0375038     0.0184777    0.00811856    0.00325312    0.00113055
  11  12 2340.1298    1.2198  0.7997 12.2280 -0.0003       4.79364  0.0163   0.0168   0.0312    0.0835   0.0000      0.491665   435.6365       5.66732       9.66416       2.85584      -4.12972      0.849043    -0.0426852      0.884857      0.490489      0.351087      0.101496    -0.0289758     -0.130284   -0.00548505     0.0153721  -3.78391e-05    0.00268415   0.000194447       1.85175       2.16322       2.26322       2.13907       1.87189       1.60507       1.28276      0.956066      0.665040      0.432623      0.278214      0.157682     0.0852266     0.0431982     0.0216252    0.00927364    0.00377285    0.00131968
  11  13 2478.6288    1.6353  0.9272 12.5972 -0.0014       3.17286  0.0184   0.0211   0.0335    0.1019   0.0000      0.442223   434.9716       5.30242       13.8482       4.00094      0.458494      -3.62224       1.27074      0.536741      0.484480     -0.556505      0.108907     0.0419407     0.0198672    0.00520955    -0.0142159    -0.0171924   -0.00275291   -0.00145585       1.98705       2.39555       2.38795       2.32704       2.00371       1.69221       1.42221       1.05232      0.722661      0.466874      0.296226      0.165868     0.0898590     0.0460929     0.0228830     0.0100958    0.00401511    0.00137189
  11  14 2617.0678    2.1090  0.9239 13.1279 -0.0031       2.58196  0.0174   0.0269   0.0332    0.0960   0.0000      0.410299   442.3745       11.4134       16.9681       1.19177      0.148304     -0.597717      0.555710      0.268273     -0.536641     -0.633098      0.294365      0.154962   -0.00394139    -0.0931957     0.0308409    0.00465310   0.000101151   -0.00178444       1.90540       2.25005       2.29344       2.26531       1.99390       1.63423       1.30179      0.946856      0.693428      0.444649      0.277199      0.164917     0.0912509     0.0478260     0.0217362    0.00967984    0.00374056    0.00139622
  11  15 2756.2735    2.6866  0.8920 13.7244  0.0001       2.10904  0.0166   0.0348   0.0328    0.0815   0.0000      0.411884   435.9454       5.19235       12.6341       1.23134      0.627399      -1.56160      -1.88360      -3.36416       1.51249     -0.165360      0.268899     -0.147300     0.0157995    -0.0389112    0.00923179   0.000740260   -0.00428651  -0.000424381       1.82729       2.17557       2.17413       2.16772       1.90532       1.61126       1.23403      0.928811      0.653157      0.434076      0.272283      0.161742     0.0876539     0.0455444     0.0210376    0.00931732    0.00357745    0.00131800
  11  16 2895.5155    3.2851  0.8281 14.0558 -0.0034       1.94238  0.0153   0.0435   0.0300    0.0836   0.0000      0.387021   433.3936       13.5193       11.1518       7.52155      -1.48144      -1.21008       1.58531      -1.55260     -0.405815     -0.955756     -0.701975     -0.399365    -0.0121612    -0.0199626   -0.00620943    -0.0131501    0.00371249  -0.000688439       1.74110       2.01520       2.14185       2.03655       1.79341       1.50100       1.17683      0.894066      0.626900      0.411575      0.248687      0.147147     0.0838484     0.0431979     0.0198947    0.00883806    0.00353536    0.00126775
  11  17 3034.6693    3.8029  0.9206 14.3349 -0.0013       1.70435  0.0167   0.0477   0.0330    0.0864   0.0000      0.422381   440.5599       17.2992       16.3041      0.843414      0.535643    -0.0918074      0.177509     -0.773954     0.0821047     -0.533113     -0.124268     -0.474671    -0.0370515   -0.00834178   -0.00398640   -0.00713062    0.00596672   0.000162431       1.81701       2.18339       2.16879       2.12670       1.86474       1.61430       1.25053      0.936577      0.641703      0.441425      0.272359      0.159909     0.0855505     0.0440948     0.0201126    0.00923590    0.00360152    0.00130009
  11  18 3173.6086    3.8658  1.0599 14.6349 -0.0032      0.652181  0.0201   0.0474   0.0366    0.0863   0.0000      0.443315   434.5459       17.0927       10.2934       1.40118      -4.87155      -2.91584       1.36959      -3.43814       1.62989      -1.69295     0.0879632     -0.179589    -0.0690008   -0.00812100    -0.0405367    -0.0120173   0.000988241   0.000828630       2.10778       2.55397       2.51330       2.47756       2.14576       1.87278       1.44843       1.09383      0.772035      0.501919      0.310503      0.179148     0.0997390     0.0497727     0.0240561     0.0101204    0.00413468    0.00147267
  11  19 3312.5207    3.5296  1.5507 14.0495 -0.0019      0.530310  0.0252   0.0356   0.0442    0.0792   0.0000      0.251381   439.0125       14.8062       12.5748       3.84880      -2.79676      -1.82051      -1.53972     -0.677839     -0.511982      -1.87596     -0.185624     -0.302915     0.0818431     -0.116986    -0.0167657    -0.0150285    0.00524740  -0.000231822       2.56869       3.17036       3.22507       3.09824       2.69415       2.23936       1.76604       1.30227      0.904273      0.598819      0.371979      0.218051      0.117110     0.0606169     0.0292461     0.0127379    0.00507208    0.00182600
  11  20 3451.9065    3.0570  2.3180 13.5949  0.0001      0.715843  0.0312   0.0257   0.0550    0.0554   0.0000      0.144799   443.6287       20.4877       8.97390       6.90039       1.47411      -6.60676     -0.346014      -3.07190       2.14618   -0.00704143      0.122273     -0.353766    -0.0868741    -0.0470745    -0.0501271    0.00908889   -0.00612104   -0.00271855       3.13782       3.75357       3.80420       3.72407       3.31979       2.73720       2.14268       1.60544       1.14519      0.746710      0.462125      0.272898      0.154637     0.0779459     0.0370482     0.0156205    0.00638260    0.00224500
  11  21 3591.5657    2.5177  3.4517 13.0580 -0.0008      0.833028  0.0395   0.0177   0.0692    0.0431   0.0000     0.0893584   435.6972       23.3158       6.96831       1.71928       1.95740      -2.06306     -0.845239     -0.948257       2.81088     -0.773010    -0.0282245     -0.618780      0.161553     0.0482788    -0.0419221    -0.0486926     0.0158055   -0.00111883       3.85361       4.70657       4.87072       4.64823       4.13810       3.43937       2.69625       2.06053       1.43313      0.926135      0.590919      0.338906      0.191022     0.0974977     0.0473468     0.0205181    0.00815482    0.00289745
  11  22 3731.3085    2.1269  4.8361 12.6609 -0.0003      0.688574  0.0487   0.0132   0.0888    0.0359   0.0000     0.0654983   435.0439       25.6609       8.92556       1.29718      -1.85109      -4.12303       1.96668      -4.00080      -1.71183      -1.80817    -0.0816695    -0.0113143     -0.158616     -0.126998     0.0577226     0.0130136    0.00276652    0.00113447       4.68709       5.80242       5.88071       5.72425       4.98750       4.23622       3.29226       2.46169       1.73950       1.14307      0.709523      0.417672      0.232104      0.117920     0.0567883     0.0243849    0.00993641    0.00357540
  11  23 3871.3007    1.7643  6.5549 12.3824  0.0005      0.456210  0.0610   0.0101   0.1132    0.0316   0.0000     0.0486732   432.8159       43.3235       11.7005       10.3118       2.88613      -4.86235      -1.02988      -7.82017       3.46691     -0.665200      -1.25127     -0.620492     -0.230990      0.209308    -0.0197523    -0.0367578   -0.00330530    0.00319825       5.72109       7.25629       7.25237       7.10069       6.26594       5.21587       4.15564       3.07237       2.18011       1.42000      0.902849      0.522517      0.291182      0.147636     0.0720879     0.0309900     0.0124323    0.00444621
  11  24 4011.5126    1.4817  8.6661 12.1328 -0.0007      0.326257  0.0758   0.0080   0.1427    0.0265   0.0000     0.0392022   451.9112       30.1500       19.2709       8.76595       1.13420      -1.20916       2.13916      -10.8041       3.84864      0.857432      -1.67650     -0.620695      0.169014     -0.278346    -0.0254367    -0.0499626     0.0127391   -0.00247603       6.83951       8.67757       8.85011       8.54421       7.62671       6.31796       5.07257       3.71380       2.62118       1.76441       1.11108      0.654849      0.358479      0.186892     0.0878388     0.0399905     0.0156147    0.00569617
  11  25 4151.6009    1.2608 11.4623 11.9821 -0.0008     0.0818822  0.1014   0.0068   0.1873    0.0231   0.0000     0.0353434   435.4043       28.9889       14.0542      -2.57211      -4.04360      -14.7988       3.24746       4.96311       1.86975      -3.68124       1.45148     -0.622978   -0.00161172     -0.305114    0.00611822    -0.0147696     0.0571176   -0.00217918       8.63450       10.8658       11.1856       10.7848       9.61731       8.04235       6.39465       4.80010       3.36174       2.27110       1.42255      0.841507      0.467608      0.241727      0.115336     0.0514863     0.0203611    0.00735341
  11  26 4292.2297    1.0770 14.6150 11.8725 -0.0007    -0.0264058  0.1400   0.0058   0.2484    0.0213   0.0000     0.0365116   422.7879       16.2067       24.9456      -6.30926      -14.1634      -21.8964       14.5634      -8.33090      -10.6167      -3.36848       3.06405      0.676994      0.650178     -0.496545    -0.0918670     0.0631763     0.0388027   -0.00660338       10.7111       13.7150       14.0240       13.4662       12.1456       10.1577       8.11432       6.04445       4.32767       2.88780       1.82439       1.08755      0.604696      0.313602      0.150708     0.0663944     0.0261454    0.00957265
  11  27 4432.2441    0.8938 17.1563 11.8237  0.0006     -0.167719  0.1888   0.0049   0.3127    0.0185   0.0000     0.0414079   433.9035       62.9265       53.0860      -24.5457      -10.9378      0.295273      -15.8674       3.47437       8.54016      -2.65341     -0.954605     -0.648738    -0.0482858     0.0347953      0.434829     0.0342943    -0.0199539   -0.00292140       13.4657       17.0282       17.6504       16.9049       15.2177       12.7974       10.1104       7.66977       5.46398       3.65363       2.31801       1.38366      0.778428      0.403161      0.195756     0.0855610     0.0335637     0.0122609
  11  28 4573.2499    0.7196 19.2893 11.7683 -0.0008     -0.144849  0.2536   0.0042   0.3724    0.0164   0.0000     0.0517192   426.4961       36.3106       41.1023       3.06444       52.8908      -9.44652      -20.5454      -15.2093       7.09343      -4.25149       7.60940    -0.0780153     -0.733333     -0.562918      0.248170     -0.169170     0.0479351     0.0102508       16.4406       20.9111       21.6942       20.8247       18.5790       15.8420       12.5792       9.54228       6.74123       4.57137       2.94195       1.73910      0.974597      0.505985      0.246472      0.109593     0.0425743     0.0154627
  12   7 1660.2630    0.2460  0.1516 11.5877 -0.0026       15.9990  0.0072   0.0073   0.0127    0.0214   0.0000       4.54272   436.8247      -1.28636       14.3417    0.00902513      -2.70782     -0.841677       1.08940       1.00726     0.0160768     -0.142976     -0.176104    -0.0548036    -0.0512492     0.0212192     0.0196628   -0.00970969   -0.00221905  -0.000529294      0.848412       1.06697       1.15249       1.00390      0.956306      0.850749      0.639557      0.513579      0.371142      0.237055      0.171916     0.0927611     0.0580377     0.0321369     0.0158417    0.00728174    0.00343655    0.00146464
  12   8 1805.8304    0.3604  0.2763 11.5594 -0.0027       13.7293  0.0092   0.0078   0.0175    0.0265   0.0000       1.88436   436.6871      0.953798       13.4787     -0.711777      -4.01003     -0.230712     -0.173843     -0.474408      0.314677     -0.344275  -0.000876645    -0.0398179     0.0831004     0.0339940    0.00523838    0.00493305  -0.000827342   -0.00239709       1.06762       1.38860       1.35209       1.40073       1.23493       1.05823      0.770539      0.634384      0.439267      0.319720      0.188246      0.129281     0.0703402     0.0424000     0.0208476     0.0100089    0.00454040    0.00173030
  12   9 1950.0440    0.5146  0.3766 11.5502 -0.0018       10.3283  0.0101   0.0093   0.0193    0.0344   0.0000       1.03537   437.4819      0.771636       12.3717       2.00982     -0.511071     -0.484845       1.04912     -0.928581      0.173449      0.297129     0.0491061    -0.0690356    -0.0620967    -0.0134253     0.0208072   -0.00872124     0.0116302   -0.00145371       1.24872       1.52605       1.50126       1.45801       1.35410       1.17084      0.891321      0.680507      0.465413      0.341317      0.230150      0.148010     0.0821989     0.0428254     0.0218935     0.0104952    0.00468353    0.00186464
  12  10 2093.7300    0.7189  0.5362 11.6409 -0.0004       7.16188  0.0113   0.0110   0.0244    0.0461   0.0000      0.632844   435.6104      0.892723       13.1330      -3.80288      -2.84845       1.10962      0.492241     -0.126335     0.0417031      0.224864     -0.274434      0.144044     0.0683008     0.0210906    -0.0128381   -0.00314090    0.00903508    0.00395630       1.25548       1.53535       1.56642       1.57593       1.36192       1.21972      0.945686      0.733526      0.517729      0.357316      0.248553      0.155073     0.0881000     0.0468152     0.0248360     0.0122343    0.00559968    0.00228406
  12  11 2235.9935    0.9650  0.6989 11.8405  0.0002       6.76161  0.0139   0.0131   0.0274    0.0629   0.0000      0.515207   435.9319       2.13325       10.3148      -3.83086      -1.11805      0.133687     -0.190597      -2.11901     0.0246997     -0.130020     -0.532372     -0.196576     0.0549848     -0.141585    -0.0227266    0.00570080    0.00393209   -0.00204429       1.47327       1.75830       1.76292       1.82982       1.64107       1.36235       1.10201      0.850145      0.625949      0.422782      0.281997      0.173529      0.103610     0.0579444     0.0298011     0.0145926    0.00631831    0.00267197
  12  12 2376.4551    1.3280  0.8617 12.3710 -0.0023       4.51742  0.0163   0.0170   0.0315    0.0790   0.0000      0.454020   440.3821       1.20458       10.1531       4.38313      0.130612     -0.534761      -1.31289    -0.0146604      0.148299     -0.263294      0.256127     -0.512479     0.0543202      0.103994    0.00358884    -0.0358406    0.00384600   -0.00187920       1.64307       1.99796       2.07187       2.01584       1.77496       1.55965       1.22072      0.967938      0.690844      0.469282      0.316201      0.193303      0.111688     0.0621145     0.0315955     0.0159020    0.00695182    0.00299750
  12  13 2515.5530    1.7798  0.9399 12.6961 -0.0011       2.97000  0.0172   0.0217   0.0327    0.1034   0.0000      0.404783   437.1944       3.90266       12.8970     -0.260913      -1.78377      0.423787     -0.969822      0.302412      0.530295      -1.19438     0.0408278     -0.221149    -0.0969298     -0.129815    -0.0434343   -0.00861444    0.00348188  -0.000267467       1.68524       2.05923       2.11063       2.05942       1.85634       1.63329       1.27417      0.979019      0.703656      0.496667      0.327744      0.204196      0.119027     0.0647612     0.0332121     0.0161531    0.00712971    0.00300259
  12  14 2654.7235    2.2397  0.9104 13.3942 -0.0004       2.78758  0.0171   0.0279   0.0320    0.0900   0.0000      0.419368   438.9804       9.58950       11.9075      -1.45278       1.79353       1.39732      0.741038      -1.79042      0.215576     -0.994254     0.0953983     0.0346092     0.0888978     -0.108608    -0.0169899     0.0291410    0.00511709  -0.000244110       1.72786       2.05436       2.12153       2.10746       1.88691       1.59847       1.28547      0.985072      0.737745      0.502689      0.320408      0.194047      0.119083     0.0670145     0.0345305     0.0162753    0.00725447    0.00303774
  12  15 2794.6171    2.8326  0.8497 13.8938  0.0001       2.40322  0.0156   0.0360   0.0304    0.0819   0.0000      0.422999   438.8489       8.93862       12.8983       4.28465     -0.703225       1.28810     -0.801425      -2.42610     -0.383750     -0.149173     -0.883377    -0.0459627    -0.0199949    -0.0226643   -0.00979435     0.0166380    0.00441562   -0.00423273       1.58895       1.95415       1.92722       1.96301       1.75602       1.46147       1.21404      0.941312      0.707320      0.460780      0.304051      0.185187      0.109863     0.0609573     0.0317563     0.0155988    0.00677038    0.00277158
  12  16 2934.4626    3.5497  0.8356 14.0960 -0.0007       1.17812  0.0147   0.0440   0.0286    0.0859   0.0000      0.373115   439.8619       11.1729       10.2138       3.65901      0.483299      -4.78767       1.20678     -0.432593       1.37368     -0.374329      0.154847     -0.504776      0.105076     -0.112688    -0.0424332    -0.0218895   -0.00487353   0.000528532       1.56398       1.91062       1.94148       1.92588       1.68889       1.47289       1.14718      0.893623      0.650510      0.442074      0.284519      0.180560      0.104108     0.0570044     0.0297829     0.0146557    0.00629127    0.00261728
  12  17 3073.9940    3.8931  0.9313 14.4459 -0.0009       1.44438  0.0166   0.0464   0.0310    0.0859   0.0000      0.354773   437.4873       14.8001       7.52307      0.354787       3.26696      -2.77598     -0.867216     -0.797792      0.464363      -1.58896    -0.0806184     0.0346083     0.0372371    -0.0772621     0.0229340  -0.000168331   -0.00620223  -0.000271006       1.64672       1.97548       2.00765       2.00033       1.81150       1.54318       1.27776      0.946106      0.681293      0.495103      0.321927      0.198946      0.117665     0.0640901     0.0327956     0.0156801    0.00707531    0.00306272
  12  18 3213.4354    3.8182  1.1993 14.5526 -0.0014       1.67096  0.0209   0.0425   0.0389    0.0820   0.0000      0.388723   438.4136       18.7897       13.1455       3.02498      -2.69436      0.578190    -0.0652648      -3.93219     0.0247562     -0.673756     -0.328285     -0.395654    -0.0695206     0.0101668    -0.0407584     0.0147837   -0.00914001    0.00463571       1.89997       2.36196       2.38286       2.36520       2.08182       1.81865       1.44486       1.15723      0.815982      0.566473      0.366857      0.227518      0.133275     0.0718516     0.0379858     0.0187368    0.00822957    0.00344840
  12  19 3352.8858    3.3701  1.7172 14.1069 -0.0008      0.877991  0.0254   0.0313   0.0463    0.0600   0.0000      0.240065   440.9322       22.8333       16.6802       4.68626     -0.848090      -2.05146      -3.44009      -2.86191     -0.459040     -0.444124     -0.355484     -0.345247      0.305850     -0.276546    -0.0102498    -0.0320471   -0.00269060   -0.00303503       2.35301       2.90188       2.97504       2.87871       2.61587       2.21246       1.79743       1.41713       1.01854      0.698680      0.447203      0.276988      0.163127     0.0896375     0.0471863     0.0227831     0.0101654    0.00417687
  12  20 3492.6701    2.8437  2.4995 13.5246 -0.0003      0.671915  0.0311   0.0221   0.0564    0.0464   0.0000      0.135726   439.5623       15.8004       15.6466       2.97180       3.95618     -0.889529      -3.50473      -1.47847      -1.06536      -2.85953     -0.291842     -0.518417   -0.00351650     -0.117158    -0.0566761    -0.0514735    0.00425986   -0.00372379       2.85408       3.56030       3.68390       3.56755       3.19339       2.75484       2.17676       1.68951       1.20684      0.831687      0.555679      0.340311      0.196557      0.111182     0.0562769     0.0272994     0.0126504    0.00519925
  12  21 3632.8330    2.3713  3.7473 12.9468 -0.0002      0.667556  0.0394   0.0153   0.0706    0.0372   0.0000     0.0777134   437.6973       28.7637       12.2959       4.10002      -3.52687     -0.531758       3.40104      -3.88989      -1.30455      -1.52156      0.383518     0.0520516    -0.0839625    -0.0355571     0.0534792     0.0177159    0.00406434    -0.0124370       3.52497       4.33129       4.51364       4.39443       3.96171       3.37239       2.73155       2.15592       1.55631       1.06468      0.691104      0.429812      0.251137      0.139993     0.0732485     0.0359491     0.0160797    0.00664767
  12  22 3773.1239    1.9800  5.3937 12.6293 -0.0006      0.677397  0.0510   0.0114   0.0910    0.0305   0.0000     0.0547969   442.5481       24.5796       7.52815       1.22971      -1.23176     -0.142752       1.02409      -7.80240      0.454201      -2.45846     -0.888775      -1.02293    -0.0698773    -0.0967655     -0.209795     -0.114491     0.0404131  -0.000464698       4.48760       5.47638       5.72239       5.65072       5.03045       4.31654       3.49430       2.72922       1.94823       1.36512      0.896767      0.555985      0.327445      0.179739     0.0950546     0.0456618     0.0211485    0.00862798
  12  23 3913.5582    1.6683  7.3898 12.3240 -0.0002      0.477036  0.0638   0.0089   0.1185    0.0274   0.0000     0.0439040   454.1710       18.7967       2.08260       16.6967      -12.8452      -3.48046      -5.58227      -4.12484     -0.442794      0.133629     0.0850526     -0.173086     -0.303974     -0.605339     0.0580429    -0.0917148    -0.0177785   -0.00827644       5.45249       6.79418       7.08373       6.89401       6.24172       5.33010       4.29869       3.30061       2.41875       1.66862       1.10015      0.685345      0.403501      0.224499      0.116231     0.0571538     0.0252006     0.0106601
  12  24 4053.7400    1.4111  9.7230 12.0966  0.0001      0.149309  0.0802   0.0073   0.1520    0.0243   0.0000     0.0355195   440.7699       43.6000      -3.20302      -3.84067       6.83391       13.0206      -8.12851      -7.56784      -4.74410     -0.843599      0.134741      -1.49997      0.253322     0.0380844     0.0282351     0.0668714    -0.0181328    0.00954259       6.60220       8.30927       8.62694       8.42596       7.67189       6.49725       5.29184       4.09855       2.98430       2.07280       1.35096      0.849462      0.497243      0.277148      0.144140     0.0706787     0.0313067     0.0131040
  12  25 4194.5975    1.1694 12.0655 12.0055 -0.0008     0.0997562  0.1073   0.0063   0.1967    0.0217   0.0000     0.0364179   453.6100       28.4720       20.2823       11.2225      -3.70627      -15.0057      -2.83515       7.08930       2.84355      -4.81446      -1.94241     -0.962520      0.741429    0.00949599     -0.256350    -0.0559275    -0.0469769    -0.0123843       8.22862       10.5006       10.8544       10.6378       9.60514       8.21683       6.70985       5.21539       3.78205       2.64372       1.72613       1.08572      0.634234      0.354300      0.184207     0.0903301     0.0402470     0.0168330
  12  26 4334.9544    1.0274 15.2170 11.8918  0.0004     -0.141909  0.1483   0.0053   0.2532    0.0196   0.0000     0.0368963   450.0018       39.3772       6.11958      -5.76190      -5.47466      -20.8836       6.88681      -4.56075       5.08355      -4.39745      -1.44882      -1.35004     -0.975973     -0.564022     -0.271834      0.235243    -0.0333543    -0.0174498       10.2273       13.1004       13.5366       13.3246       12.0806       10.3611       8.49912       6.56846       4.82507       3.35985       2.24348       1.38530      0.831866      0.461754      0.241768      0.117738     0.0524857     0.0220675
  12  27 4476.4609    0.8213 17.6959 11.8314 -0.0003    -0.0156106  0.2030   0.0044   0.3187    0.0170   0.0000     0.0448056   430.6445       28.8566       34.6098       39.4066      -2.13582      -15.2426       5.79769       2.85100       3.32333       4.79125       2.86174      0.841269      -1.73863     -0.324314      0.154613    -0.0327985     -0.132574    -0.0309237       12.7704       16.2178       17.0391       16.6303       15.1775       13.0879       10.6293       8.24588       6.07408       4.27156       2.83299       1.79053       1.05858      0.601660      0.309571      0.153840     0.0668454     0.0285642
  13   6 1541.1510    0.1726  0.0820 11.5819  0.0023       40.3134  0.0072   0.0072   0.0100    0.0198   0.0000       12.7471   437.0517      0.108525       13.2881      0.169779     -0.223106     -0.603064      0.338994     -0.262264     -0.458296      0.113489     0.0663600    -0.0302348    -0.0211232     0.0362182     0.0147501   -0.00676612    0.00426080   -0.00136188      0.864513       1.22317       1.09674       1.14850       1.04763      0.928759      0.660258      0.497073      0.322269      0.265256      0.174706      0.129103     0.0746123     0.0467797     0.0218482     0.0119832    0.00503530    0.00239524
  13   7 1692.3976    0.2763  0.1675 11.5755 -0.0020       22.0728  0.0080   0.0074   0.0127    0.0215   0.0000       3.55077   438.0811     -0.435589       12.4622      0.761609      -1.71074       1.42070     -0.174123     -0.680666     0.0817296      0.163026      0.205206      0.138971     0.0463339    -0.0556305   -0.00994443    0.00963973   -0.00234145  -0.000799579       1.13166       1.48851       1.63298       1.58774       1.38647       1.12448      0.846801      0.567631      0.376362      0.270274      0.192922      0.125872     0.0784557     0.0444882     0.0233056     0.0120535    0.00572142    0.00264645
  13   8 1838.7074    0.3949  0.2946 11.5038 -0.0031       14.8781  0.0086   0.0080   0.0172    0.0285   0.0000       1.51939   436.5363     -0.767174       14.3817     -0.460364      -1.32554       1.51728     0.0672029     -0.681474     0.0874116      0.720633     0.0101497      0.162993    -0.0285981    -0.0486803     0.0415004    0.00426964   -0.00623838   -0.00233292      0.978975       1.16739       1.27096       1.23161       1.07734      0.933274      0.797199      0.636713      0.456601      0.330164      0.224465      0.142114     0.0833378     0.0500185     0.0290144     0.0141038    0.00697184    0.00362712
  13   9 1983.9058    0.5739  0.4246 11.4918 -0.0023       10.4952  0.0097   0.0095   0.0202    0.0361   0.0000      0.839387   437.7133     -0.670056       13.6777       2.36522      -1.85490      0.141126    -0.0988397     0.0361934     -0.327300     -0.175050     -0.154352   -0.00969530   -0.00832399    -0.0237358     0.0211498    -0.0266646    -0.0141640    0.00164796      0.992454       1.30154       1.32783       1.26893       1.16452       1.02830      0.846024      0.684308      0.495491      0.356152      0.246128      0.156794     0.0926326     0.0570538     0.0300176     0.0161436    0.00748478    0.00371956
  13  10 2128.5962    0.7760  0.5742 11.6690 -0.0005       7.51227  0.0117   0.0111   0.0235    0.0471   0.0000      0.587361   437.3388      -1.14364       14.6226       1.43249      -1.76786     -0.175400      0.759601      0.195232      0.105446    -0.0280234     -0.139291      0.232210      0.124093    -0.0145232     0.0125272    -0.0367955    -0.0246849  -0.000999044       1.15220       1.44715       1.45403       1.45053       1.31897       1.15282      0.960402      0.795223      0.572860      0.411062      0.282479      0.181538      0.112520     0.0628672     0.0357151     0.0185106    0.00931743    0.00437150
  13  11 2271.2928    1.0594  0.7650 11.9437 -0.0007       6.51476  0.0142   0.0133   0.0276    0.0623   0.0000      0.477295   437.4385       2.45037       14.4215       1.03812      0.685892       2.68996      -1.30242      -1.06107     -0.254957     0.0515672     -0.379620     0.0325326     -0.300786    -0.0414684    -0.0373352     0.0216654   -0.00720145   -0.00979578       1.39246       1.71275       1.78898       1.77720       1.61319       1.36646       1.12716      0.872458      0.675668      0.463849      0.312154      0.203364      0.128611     0.0721965     0.0406163     0.0219099     0.0109290    0.00484422
  13  12 2411.9384    1.4100  0.8638 12.6141 -0.0017       3.26163  0.0154   0.0171   0.0306    0.0651   0.0000      0.423865   436.8395       4.03419       15.9982     -0.106143      -1.04994       2.44584       1.02981      -1.57774     0.0333678     -0.675840      0.435765      0.170237     -0.176571     0.0444822     0.0170964    -0.0155301    0.00397860   -0.00240690       1.45446       1.75152       1.81777       1.83615       1.64423       1.42762       1.20194      0.949149      0.728633      0.495933      0.350286      0.222292      0.136978     0.0802682     0.0435369     0.0236770     0.0117985    0.00534352
  13  13 2551.8265    1.8896  0.9305 13.0351 -0.0008       3.09800  0.0166   0.0225   0.0315    0.0816   0.0000      0.404084   436.9147       5.82511       14.1477       2.72227      -3.66657     -0.745788      0.429376     -0.549320      0.413587     -0.490462     -0.159429     -0.168452     0.0514074     -0.252650     0.0942174   -0.00699187    -0.0232698   -0.00514314       1.58140       1.91941       1.93023       1.93511       1.81552       1.57137       1.29508      0.961613      0.737751      0.529013      0.366506      0.242076      0.149815     0.0874825     0.0474548     0.0242898     0.0118087    0.00528914
  13  14 2691.7909    2.4412  0.9109 13.2733 -0.0016       2.47253  0.0156   0.0291   0.0311    0.1034   0.0000      0.391223   439.1620       8.78931       11.5507       1.52019      -2.22091     -0.652336       2.00718     -0.604905      0.556416     -0.975879     -0.307798     0.0476704    -0.0537642     -0.109637    -0.0804773   -0.00442009   -0.00802478   -0.00403864       1.45391       1.77770       1.80453       1.83452       1.66522       1.43757       1.18275      0.936729      0.717835      0.504153      0.335458      0.221907      0.134204     0.0801454     0.0440709     0.0233823     0.0115882    0.00513352
  13  15 2832.2907    3.1216  0.8758 13.7255 -0.0016       1.56311  0.0151   0.0378   0.0291    0.1084   0.0000      0.380472   438.2390       7.80033       12.7921       4.11503      -1.81300    -0.0860507       3.07232      -1.13980      0.168697     -0.580504      0.244927     -0.291405    -0.0916144     -0.227740    -0.0175110    -0.0129264   -0.00431790    0.00285725       1.41629       1.76794       1.81473       1.80737       1.63501       1.44106       1.16172      0.917514      0.687016      0.491941      0.339909      0.205304      0.134308     0.0776264     0.0435090     0.0225332     0.0107738    0.00495996
  13  16 2972.7426    3.6746  0.8443 14.3567 -0.0011       1.57992  0.0147   0.0445   0.0281    0.0836   0.0000      0.380360   438.7942       11.4303       12.5565       1.35949      -2.20557       1.40362       1.62580      -1.90130      0.683192      -1.02919     -0.185650     -0.213364      0.119621    -0.0401711    0.00607125    -0.0197783    -0.0196519    0.00254163       1.40059       1.72208       1.76318       1.74063       1.59884       1.41230       1.15298      0.893287      0.675760      0.482109      0.329578      0.214100      0.130764     0.0776717     0.0414181     0.0220428     0.0106922    0.00477959
  13  17 3112.6073    3.8953  0.9519 14.5958 -0.0004       1.30331  0.0165   0.0451   0.0314    0.0788   0.0000      0.410088   437.5385       13.1584       11.4030       5.51481       4.25855      -1.08542      -2.61498      -2.19461      0.398067      -1.27205     -0.160207     -0.368191    -0.0802360     0.0522912     0.0699676    -0.0502191   -0.00287741    0.00465561       1.52341       1.94761       1.95366       1.96286       1.78655       1.54049       1.24459      0.983368      0.737156      0.521741      0.353379      0.226440      0.140206     0.0820197     0.0455774     0.0236305     0.0114958    0.00526055
  13  18 3252.4881    3.6488  1.3304 14.3690  0.0006      0.490267  0.0214   0.0372   0.0392    0.0760   0.0000      0.314868   435.9268       15.6044       9.34914       3.26015     -0.156766     -0.978483      -1.69432      -1.44594       1.35730      -2.00493      -1.07804     -0.224862      0.177867     -0.109880    -0.0372865    -0.0612542     0.0207821   -0.00721542       1.81303       2.21538       2.34529       2.28848       2.12663       1.85326       1.52100       1.18695      0.876582      0.631602      0.440623      0.288054      0.178773      0.102363     0.0564343     0.0292694     0.0146064    0.00661073
  13  19 3392.5847    3.2114  1.8664 14.0239  0.0003      0.919705  0.0261   0.0279   0.0465    0.0524   0.0000      0.192985   440.9933       16.2341       6.19651       1.43658     -0.712729     -0.305540      -5.02372      -3.88851     0.0119059      -1.44709     -0.447608     -0.603968      0.293006     -0.155043    -0.0467489    -0.0422673   -0.00304576    -0.0123101       2.17161       2.69391       2.82282       2.75643       2.58044       2.21511       1.82354       1.42231       1.04895      0.765953      0.522838      0.342075      0.213181      0.123280     0.0684695     0.0357622     0.0172449    0.00814161
  13  20 3532.8758    2.6838  2.8486 13.4001 -0.0001      0.746585  0.0329   0.0191   0.0581    0.0406   0.0000      0.112885   433.4396       22.4237       18.5240       8.97267      -3.87924      -5.56992       1.28334      -3.20436      0.792428      -1.99489     -0.323954     -0.456189      0.237266      0.112221    -0.0557170    -0.0701990    -0.0361856    0.00981436       2.82535       3.44864       3.55758       3.57332       3.24814       2.81213       2.31543       1.85678       1.38527      0.994098      0.662445      0.437063      0.267451      0.156304     0.0861885     0.0459987     0.0226948     0.0103609
  13  21 3673.4837    2.2318  4.2108 12.8865 -0.0003      0.565702  0.0410   0.0134   0.0747    0.0320   0.0000     0.0688056   437.6982       21.1479       22.0829       4.87918      0.652791       2.70677      -3.78338      -4.70576      0.850747      -1.79138      -1.23585      -1.02057     -0.132092     -0.297310  -0.000612257     0.0257073    0.00829792   -0.00387617       3.36370       4.29872       4.38231       4.35966       4.01280       3.48916       2.86859       2.26982       1.71162       1.22188      0.833481      0.536648      0.329754      0.195783      0.109396     0.0558538     0.0276190     0.0125551
  13  22 3814.2008    1.8509  6.1280 12.5752 -0.0000      0.498711  0.0532   0.0099   0.0990    0.0266   0.0000     0.0468898   435.5747       38.2883       9.81829       10.6873      -4.06482      -7.61606       2.27572       1.47626      -3.24809       2.73197       1.49642    -0.0790461      0.263717    -0.0143746      0.231331    -0.0481266    -0.0397820     0.0138051       4.29590       5.38184       5.53963       5.50704       5.07302       4.50368       3.65908       2.93070       2.19910       1.59430       1.07137      0.706476      0.430551      0.257337      0.141013     0.0739354     0.0361696     0.0162949
  13  23 3955.0877    1.5606  7.7960 12.3365 -0.0003      0.445602  0.0657   0.0081   0.1228    0.0246   0.0000     0.0419153   430.0928       31.3672       26.9289       7.95248   -0.00480933       4.70704      -6.12640      -4.20883     -0.963516     -0.901747      0.481673     -0.202659      -1.09858    -0.0101434     -0.177484     0.0596457    -0.0341004    -0.0464341       5.10351       6.55180       6.72359       6.76000       6.19837       5.37123       4.42722       3.51950       2.63600       1.87704       1.30068      0.837703      0.528934      0.302112      0.169967     0.0886963     0.0438893     0.0201036
  13  24 4095.7658    1.3408 10.3317 12.0535  0.0002      0.144771  0.0843   0.0067   0.1562    0.0231   0.0000     0.0349360   434.9484       48.5582       18.2726       14.2757      -1.60531       5.94596      -1.21306      -3.19089       4.19344       1.35704     -0.892121      -2.13317       1.10509     -0.182379     0.0255857     -0.150100   -0.00465933     0.0183805       6.25543       7.88808       8.23256       8.15286       7.53040       6.59444       5.49173       4.31217       3.23683       2.34744       1.61468       1.05296      0.652655      0.385554      0.213866      0.111638     0.0543069     0.0251647
  13  25 4236.8057    1.1378 12.8586 11.9884 -0.0006     0.0944008  0.1130   0.0060   0.2020    0.0207   0.0000     0.0348835   444.9745       24.7294      -2.51198       9.53757      -7.97648      -15.7500       10.4680      -8.15041      -11.1302      -1.84516     0.0530682     -0.235264     -0.541777     -0.365347      0.213855    -0.0891960   -0.00721624    -0.0267865       7.83737       9.98470       10.3906       10.3099       9.44862       8.32328       6.88843       5.52150       4.17205       2.98171       2.04344       1.34742      0.824882      0.488690      0.270958      0.143202     0.0695298     0.0325486
  13  26 4377.6847    0.9456 16.6294 11.8933 -0.0008    -0.0597221  0.1684   0.0045   0.2724    0.0172   0.0000     0.0389453   435.3439       52.8044       23.3128       12.8038       11.1072      -10.9628      -1.11905     -0.101167       1.47218       1.02001       2.46854      0.672935     -0.725611       1.10383     -0.105916     -0.144782     0.0265620     0.0183751       10.0629       12.9974       13.7666       13.3853       12.4449       10.7961       9.13396       7.13298       5.44081       3.92971       2.71438       1.75741       1.09999      0.656243      0.366826      0.192555     0.0912621     0.0429940
  13  27 4520.1997    0.8032 19.5424 11.8055 -0.0012     0.0940573  0.2217   0.0040   0.3320    0.0153   0.0000     0.0413638   445.3603       59.1053       23.3856       30.6903       23.8394      -4.24522       16.8397      -11.0230      -7.68575       1.91852       3.47221       1.88268       3.54066    -0.0432469     -0.858317     -0.426840    -0.0108393   0.000154133       12.3990       15.9083       16.7363       16.4511       15.1772       13.4837       11.0394       8.87536       6.68941       4.89922       3.35142       2.21849       1.39130      0.826988      0.463536      0.245855      0.115883     0.0543774
  14   6 1571.5826    0.1829  0.0891 11.6005 -0.0042       31.4158  0.0056   0.0072   0.0103    0.0183   0.0000       10.0219   437.6632     -0.136692       15.2758      -1.13734      -1.70756      0.116687      0.525690     -0.121403      0.394490      0.169310   -0.00257467     -0.102623     -0.105408   -0.00353111    -0.0408602     0.0240147    0.00451321    0.00150241      0.620743      0.808341      0.785600      0.693334      0.624250      0.588345      0.544866      0.486795      0.386250      0.280047      0.179748      0.116953     0.0731409     0.0382077     0.0227519     0.0117909    0.00647505    0.00348010
  14   7 1723.5457    0.2897  0.2135 11.5467 -0.0011       21.6816  0.0085   0.0068   0.0145    0.0218   0.0000       2.76033   437.8770     -0.199974       11.6663     0.0223288      -1.33456      0.152750     -0.820164      0.581875    -0.0783854    -0.0894607     0.0439786     0.0494233    -0.0252808    0.00864560    -0.0214364    0.00882812    0.00122192    0.00575275      0.921936       1.10490       1.01257      0.976227       1.02626       1.05797      0.848253      0.631095      0.441322      0.319585      0.269309      0.208907      0.136418     0.0813134     0.0434485     0.0208541     0.0109149    0.00526993
  14   8 1870.8895    0.4376  0.3340 11.4801 -0.0013       14.8115  0.0090   0.0079   0.0169    0.0290   0.0000       1.24827   439.3562       2.18840       12.9716      -1.88664      -1.89375       1.81086      -1.11390     -0.460054      0.195444      0.451912      0.190249    -0.0556400     0.0823410     -0.137600    -0.0209326     0.0138001   -0.00396387    0.00185930      0.850952       1.06855       1.10339       1.14010       1.02200      0.922262      0.796243      0.612704      0.471994      0.355095      0.257201      0.160492      0.107458     0.0678405     0.0393709     0.0218591     0.0113516    0.00557873
  14   9 2017.0877    0.6101  0.4664 11.6072 -0.0010       8.87112  0.0098   0.0094   0.0211    0.0392   0.0000      0.746128   438.4801      -1.95601       14.4085      -1.34125      -1.63320      0.479228     -0.123780       1.25154     -0.364021      0.176602     -0.345524     -0.119855      0.246184      0.119949     0.0148022    -0.0226770    -0.0319022   -0.00413215      0.930818       1.15819       1.23063       1.20732       1.12226      0.968461      0.859105      0.672469      0.520652      0.378513      0.271541      0.182456      0.113236     0.0708666     0.0422150     0.0232858     0.0117512    0.00593543
  14  10 2162.6324    0.8235  0.6284 11.7642 -0.0010       6.27872  0.0121   0.0108   0.0242    0.0485   0.0000      0.544325   436.6106     -0.414587       14.1722     0.0924944      -3.31262      -1.49032       2.29659      0.144603      0.854397     -0.412377      0.420313      0.108676     0.0408867    -0.0948610    0.00512281     0.0350847    -0.0130875    0.00508494       1.12233       1.35740       1.39487       1.41982       1.27807       1.17018      0.995965      0.801895      0.633839      0.478175      0.326527      0.211604      0.136339     0.0869706     0.0486975     0.0289369     0.0148455    0.00732846
  14  11 2305.8415    1.1520  0.8098 11.9369 -0.0016       5.19398  0.0142   0.0134   0.0272    0.0661   0.0000      0.429015   438.5628       1.42478       12.9589       3.02747      0.187936      -3.31391     -0.586322      0.197562      0.781426     -0.615875      0.921527      0.303118    -0.0671616    -0.0743278    -0.0750270     0.0823618    0.00256488    0.00250282       1.21520       1.55688       1.55241       1.59867       1.48157       1.29724       1.09592      0.867684      0.689786      0.505575      0.354143      0.233307      0.150400     0.0921340     0.0550157     0.0303980     0.0160446    0.00787215
  14  12 2446.8514    1.5343  0.9311 12.4872 -0.0003       3.51033  0.0154   0.0170   0.0300    0.0726   0.0000      0.381823   441.4695       2.48350       13.9702       1.49086     -0.467703      -2.42491     -0.648437      -1.42117       1.50620     -0.490419    -0.0793579      0.237898     0.0515777    -0.0137013     0.0487624    -0.0430225    0.00960275   0.000932348       1.33562       1.64429       1.71546       1.72508       1.56333       1.40636       1.17324      0.946398      0.739162      0.538411      0.381551      0.250201      0.158242     0.0998386     0.0582197     0.0330504     0.0169446    0.00845461
  14  13 2587.4220    2.0255  0.9252 13.0932 -0.0009       2.25499  0.0156   0.0225   0.0291    0.0763   0.0000      0.361521   439.3591       3.59115       9.90630       1.71712      0.693208      0.106562     -0.687554     0.0651586      0.979569     0.0981797     -0.352742    -0.0331503      0.304128     -0.228946    0.00405212    -0.0523205    -0.0342655     0.0144824       1.33241       1.69682       1.71431       1.77224       1.60572       1.43646       1.20681      0.939544      0.735237      0.543427      0.377626      0.254762      0.166588      0.102265     0.0587423     0.0328970     0.0176012    0.00866272
  14  14 2728.3103    2.5251  0.9089 13.6214 -0.0024       2.24639  0.0157   0.0289   0.0293    0.0830   0.0000      0.372262   436.6624       7.70159       9.87854       2.14983    -0.0945036     -0.116200       2.33113      -1.80593    0.00198046      -1.09610      0.795731     -0.372513     -0.111082     0.0894075    -0.0904573    -0.0256771     0.0107075    0.00661421       1.40258       1.73151       1.75207       1.72922       1.57620       1.46770       1.23684      0.991271      0.764282      0.572847      0.400435      0.261356      0.166989      0.102761     0.0599976     0.0327872     0.0168978    0.00824117
  14  15 2869.3608    3.2257  0.9273 13.8624 -0.0016       1.66628  0.0151   0.0369   0.0301    0.1064   0.0000      0.364050   435.5461       9.53833       10.5286       2.03402     -0.588910       1.24581      0.772211     -0.125538     -0.386311     0.0527857      0.342179     -0.257296      0.120871      0.114482     0.0586192    -0.0531742   -0.00172688   -0.00547044       1.33181       1.60963       1.74447       1.70516       1.54910       1.39315       1.15999      0.946788      0.719307      0.527391      0.371661      0.248842      0.158401     0.0969245     0.0567999     0.0312271     0.0164823    0.00827845
  14  16 3010.2854    3.7815  0.9134 14.2716 -0.0013       1.16854  0.0153   0.0432   0.0288    0.1025   0.0000      0.340883   439.2247       9.15614       12.3682       4.08215      -1.23057      -6.69259      -1.97170      -1.45196     -0.404870      -1.76189     -0.290299     -0.511834     -0.298913     -0.130642     0.0465760    -0.0180292    -0.0307475   -0.00502736       1.34082       1.64619       1.69665       1.71352       1.58118       1.42798       1.17509      0.938985      0.734303      0.536032      0.381840      0.253293      0.162956      0.101600     0.0588608     0.0324817     0.0173632    0.00840427
  14  17 3150.7407    3.8799  1.0118 14.7839 -0.0001       2.16449  0.0173   0.0439   0.0328    0.0762   0.0000      0.406155   438.7653       16.7999       10.8103       1.74737      -1.77774      -2.87132     -0.403181      -1.24939     0.0965908      -1.50717     -0.227891     -0.424633      0.204824    -0.0571265    -0.0973880    0.00524869    -0.0133168   -0.00409182       1.48587       1.83500       1.89954       1.90956       1.73296       1.57040       1.29435       1.02032      0.785619      0.570351      0.408322      0.272572      0.177366      0.108101     0.0623740     0.0342242     0.0181208    0.00885011
  14  18 3291.0480    3.4734  1.5410 14.2949 -0.0008      0.766931  0.0226   0.0322   0.0409    0.0646   0.0000      0.264617   437.4832       13.3012       8.08869       7.18426      -6.26058     -0.998526     -0.488262      -3.13495      0.171530      -3.54006     0.0164385     -0.132675     -0.317928    -0.0265409     -0.106760     0.0134935     0.0306149   -0.00817929       1.80865       2.23677       2.32623       2.32022       2.15217       1.94271       1.59986       1.29083      0.993713      0.733928      0.508274      0.352934      0.227905      0.137043     0.0801651     0.0438813     0.0234764     0.0116689
  14  19 3431.7021    3.0299  2.0648 14.1195  0.0004      0.814744  0.0273   0.0250   0.0495    0.0446   0.0000      0.183050   439.5797       17.4612       11.1720       9.02104      0.928047      -2.55506      -2.62332      -1.72295      0.962489      -1.80798     -0.762613     -0.394009      0.164661     -0.117406    0.00617597    -0.0655718    -0.0232622    -0.0321174       2.10860       2.62531       2.75123       2.71886       2.51706       2.26118       1.89741       1.55446       1.17095      0.878327      0.630050      0.405457      0.266345      0.164602     0.0954810     0.0532478     0.0278058     0.0136851
  14  20 3572.4677    2.5835  3.1925 13.2580 -0.0003      0.634847  0.0340   0.0169   0.0606    0.0387   0.0000     0.0969119   435.5602       12.3512       15.8934      -3.05481       3.87973       2.25165       3.72712      -3.95657       1.39764     -0.747114      0.165155     -0.164972      0.110154     -0.297970     -0.113819    -0.0161514    0.00659965    -0.0210427       2.64675       3.26315       3.41168       3.43096       3.19260       2.83302       2.34763       1.90434       1.48222       1.08766      0.760203      0.515057      0.330595      0.203135      0.119292     0.0671985     0.0347041     0.0176258
  14  21 3713.4661    2.1151  4.6932 12.8477 -0.0001      0.469589  0.0433   0.0119   0.0785    0.0298   0.0000     0.0618181   436.8218       25.3327       18.6348       9.95648      -11.7415       2.50091       1.96716      -3.16405      0.508547      -1.52943     -0.556639     -0.119488      0.357428    -0.0205775      0.197508    -0.0190234    -0.0608269    -0.0288070       3.29876       4.14286       4.29902       4.36879       4.04610       3.56639       3.04248       2.40715       1.87047       1.35760      0.982637      0.654100      0.423905      0.261500      0.151994     0.0846944     0.0442423     0.0221505
  14  22 3854.7101    1.7761  6.5854 12.4771 -0.0001      0.364920  0.0543   0.0089   0.1012    0.0255   0.0000     0.0428287   440.2503       15.2563       7.69821       5.71114       3.39402      -5.04241     -0.740256      -2.56422      -3.23867      -2.18772       1.16491     -0.675114    -0.0442562     -0.572729      0.200235     -0.250234    0.00775785     0.0652675       4.07860       5.18665       5.41150       5.37154       5.02354       4.40415       3.76078       3.03778       2.35782       1.72496       1.22489      0.815940      0.527405      0.322542      0.189634      0.105097     0.0550454     0.0275981
  14  23 3996.0266    1.4998  8.8739 12.2331 -0.0001      0.397434  0.0703   0.0073   0.1312    0.0234   0.0000     0.0351395   447.9609       33.8573       19.0057     -0.571224      -8.82050       5.50857      0.372258      -4.16730       3.18345     -0.702561      -2.32290      -2.27761      0.398635     -0.148638   -0.00134439     -0.232385     0.0341246   -0.00753072       5.02944       6.43986       6.70163       6.75957       6.21377       5.62252       4.67538       3.82713       2.91341       2.19270       1.52171       1.04406      0.666025      0.412265      0.240675      0.133574     0.0698184     0.0347300
  14  24 4137.3421    1.2674 11.1588 12.0593 -0.0003      0.252177  0.0903   0.0062   0.1666    0.0218   0.0000     0.0344053   440.4628       28.9776       5.56694      -6.44712      -5.81200       9.11468      -5.35790      0.607969       8.01880       4.09569     -0.391589      -1.18668     -0.840780     -0.159180     -0.191100    -0.0883509    -0.0213094    -0.0369942       6.14849       7.79851       8.23464       8.19018       7.60490       6.81101       5.72658       4.66793       3.57683       2.64640       1.89205       1.27043      0.825451      0.508286      0.296382      0.165021     0.0859443     0.0428605
  14  25 4278.6718    1.0610 13.6729 12.0091 -0.0006      0.155045  0.1229   0.0054   0.2132    0.0189   0.0000     0.0373885   425.0503       20.4252       6.86260       15.4409      -7.16245     -0.377693      -3.84207      -5.31968      -5.46960      -2.23204      -1.02547      0.382155     -0.453448     -0.504894      0.339554      0.184847    -0.0961918     0.0922650       7.63576       9.73316       10.3560       10.2495       9.59798       8.56536       7.17432       5.82440       4.52127       3.35872       2.38601       1.60805       1.03746      0.650848      0.381213      0.214034      0.110411     0.0549633
  14  26 4419.7121    0.8936 16.9531 11.9222  0.0003    -0.0674047  0.1743   0.0042   0.2747    0.0157   0.0000     0.0414900   435.6898       34.3479      0.180598      -16.6129       9.18123       9.05825       7.84962      -13.0643       5.92472      -2.68529      -1.30739      -1.47809     -0.157521    -0.0566940      0.120240      0.208016    -0.0716911    -0.0198327       9.63803       12.5574       13.2072       13.0724       12.3106       10.9465       9.25592       7.56379       5.81710       4.33503       3.08395       2.12085       1.37554      0.851479      0.499107      0.279013      0.143105     0.0722889
  15   6 1601.0293    0.2109  0.1192 11.6018 -0.0020       31.0906  0.0057   0.0067   0.0110    0.0184   0.0000       6.36734   437.2944     -0.971171       15.0744      0.461704      -2.20769   -0.00996974      0.357725     -0.356879      0.234977      0.209921      0.136370     -0.153070     -0.126725   -0.00478184    -0.0118430  -0.000727423   -0.00470880   -0.00334307      0.547591      0.716731      0.797865      0.736681      0.694517      0.628189      0.559302      0.442606      0.356699      0.262177      0.176305      0.138254     0.0858038     0.0533569     0.0329102     0.0198116    0.00955214    0.00517984
  15   7 1753.8325    0.3274  0.2202 11.5692 -0.0017       15.9740  0.0072   0.0073   0.0142    0.0214   0.0000       2.18956   437.9757      0.827157       13.5223       1.35363      -1.64243      0.174931      0.444929     -0.742409     -0.672677     -0.523883    -0.0800021     -0.102042     0.0348774     0.0835968    -0.0270427     0.0236846   0.000600108   -0.00333247      0.639393      0.859517      0.865768      0.892634      0.839486      0.713931      0.659815      0.473491      0.428699      0.284952      0.223157      0.145503      0.102798     0.0651711     0.0373522     0.0232719     0.0122104    0.00681572
  15   8 1902.3961    0.4586  0.3947 11.4623 -0.0013       12.8873  0.0092   0.0074   0.0189    0.0297   0.0000       1.04782   437.9410       1.15617       12.4637    -0.0963754      -1.55334     -0.730043      0.130241     -0.261281      0.434271     -0.444277     -0.393126     0.0142150     0.0574578     -0.119808     0.0105045    0.00971008    -0.0185783   -0.00805247      0.822509       1.02129       1.06007       1.08592       1.04196      0.911897      0.780308      0.646185      0.514609      0.367443      0.281725      0.193853      0.128737     0.0821433     0.0507197     0.0302648     0.0167403    0.00851512
  15   9 2049.7056    0.6356  0.4829 11.6270  0.0003       9.67260  0.0094   0.0092   0.0216    0.0381   0.0000      0.729802   437.5034       2.38269       15.4502       1.86345      -2.69751     -0.455476   -0.00433437      0.497239     -0.158260     -0.488937     -0.108761     -0.164127     -0.279619      0.149799     0.0433755     0.0166392   -0.00628418   -0.00230780      0.881362       1.10221       1.13796       1.16652       1.07588      0.959402      0.833981      0.658057      0.529600      0.399025      0.289407      0.195183      0.129920     0.0841833     0.0504714     0.0300383     0.0167839    0.00862645
  15  10 2195.9191    0.9080  0.6593 11.8239 -0.0006       6.49449  0.0118   0.0113   0.0239    0.0519   0.0000      0.493979   436.6061       1.74000       12.6076     -0.115080      -2.43776     -0.303510       1.31630      -1.18728      0.552448      0.273524     -0.304414      0.121606     -0.218522     0.0840184     0.0471129    -0.0707712    0.00948301    0.00408888       1.04486       1.29586       1.37157       1.36680       1.25651       1.13255      0.964853      0.821006      0.625224      0.483011      0.340178      0.237008      0.156153     0.0983702     0.0587227     0.0359403     0.0190885     0.0101562
  15  11 2339.6145    1.2376  0.8295 12.2743  0.0000       4.53011  0.0141   0.0139   0.0274    0.0602   0.0000      0.422115   435.8383     -0.192885       17.6223      0.323248      0.372927     -0.211425       1.36920      0.498422    -0.0761130     -0.120265     -0.117140     0.0326749    -0.0326041     -0.241493     0.0515289     0.0325780     0.0273085    0.00752938       1.16517       1.41951       1.55545       1.53752       1.42163       1.31604       1.08343      0.889531      0.701165      0.524106      0.385142      0.261840      0.175536      0.113333     0.0684846     0.0411199     0.0221728     0.0121175
  15  12 2481.1354    1.6103  1.0006 12.6997 -0.0013       2.86178  0.0165   0.0170   0.0308    0.0705   0.0000      0.382170   436.8212       7.18267       15.7887       1.47200      -6.95184    -0.0211101       1.47455      -2.57215      -1.56601     -0.306799      0.227572     -0.375516      0.306846     0.0148550     0.0337685    0.00162817   -0.00513183     0.0113315       1.26528       1.61303       1.66087       1.69342       1.57438       1.42514       1.22495      0.990122      0.771865      0.591815      0.428579      0.292241      0.200111      0.124653     0.0778035     0.0443069     0.0250076     0.0131897
  15  13 2622.4963    2.1443  0.9138 13.2863 -0.0015       2.59484  0.0146   0.0234   0.0289    0.0669   0.0000      0.368924   440.1889       6.33239       16.0950       2.05973      -3.07003     -0.332324     -0.742352     -0.250447      0.474266      -1.23722      0.229201      0.409627   -0.00328667     -0.141927      0.124351    -0.0237478    -0.0378050    -0.0125103       1.18680       1.45695       1.53014       1.58207       1.46344       1.32078       1.11712      0.895254      0.693324      0.536105      0.386480      0.269792      0.176395      0.115621     0.0705545     0.0424058     0.0230250     0.0122377
  15  14 2764.2451    2.7011  0.9015 13.7634 -0.0004       2.04662  0.0146   0.0294   0.0277    0.0701   0.0000      0.371278   436.9925       10.1529       13.6798       1.40553      -2.55963      -3.77728      0.591644       1.23463       1.10421     -0.224975     -0.684554      0.175774    -0.0936569     -0.237490    0.00279166     0.0434958    0.00496442   -0.00252594       1.18487       1.47661       1.58854       1.58123       1.45309       1.31583       1.11736      0.921378      0.707604      0.532917      0.391159      0.267520      0.178605      0.114748     0.0698127     0.0402441     0.0221483     0.0122216
  15  15 2905.8933    3.3544  0.9236 14.0348 -0.0015       1.27115  0.0150   0.0367   0.0285    0.0929   0.0000      0.346471   440.3908       6.37471       11.5691       1.55232      -2.38876    -0.0398538       1.94511     -0.548798      0.320483      -1.48970     0.0606893     -0.247290     0.0701747    -0.0197626     0.0685046   -0.00199040    -0.0398850     0.0224861       1.18144       1.55727       1.56966       1.66595       1.47848       1.35312       1.15236      0.937036      0.717585      0.539330      0.393017      0.274534      0.180587      0.117233     0.0702116     0.0409809     0.0223275     0.0119363
  15  16 3047.2166    3.8753  0.9609 14.4507 -0.0020       1.74249  0.0157   0.0422   0.0295    0.0922   0.0000      0.361401   438.2567       12.1310       12.4904       2.57774    -0.0216178     -0.788663      0.302362      0.474655     -0.208461      -1.52462      0.666169     -0.513414      0.163698     -0.178817     0.0933564    -0.0727764    -0.0336044   -0.00785076       1.25556       1.56358       1.66744       1.71122       1.54436       1.39696       1.18582      0.950956      0.747816      0.558915      0.408678      0.277092      0.186631      0.121360     0.0720206     0.0424125     0.0238450     0.0126638
  15  17 3188.1713    3.8651  1.2054 14.6038 -0.0014       1.05152  0.0194   0.0398   0.0357    0.0880   0.0000      0.363912   439.8285       13.1808       13.8090       2.27076      -2.26564      -4.34540      -2.82836      -2.66917     -0.684211      -1.52948    -0.0163957     -0.611119      0.305749     -0.410654     0.0274597    -0.0626103   -0.00261559     0.0156238       1.43255       1.77849       1.85602       1.88520       1.74012       1.56710       1.37423       1.11333      0.879692      0.662855      0.484527      0.335263      0.220765      0.139386     0.0877783     0.0504100     0.0279434     0.0146773
  15  18 3329.0290    3.4549  1.6354 14.3219 -0.0010      0.909942  0.0230   0.0308   0.0423    0.0642   0.0000      0.230601   441.3534       17.7000       8.61314       1.67534      0.856960      -3.01064      -1.24285      -4.05447     -0.191483      -2.00965      0.352114     -0.321202     -0.107791    0.00767843     0.0408216   -0.00390574    -0.0348867   -0.00234567       1.64588       2.10847       2.20597       2.22341       2.04294       1.89289       1.60309       1.32364       1.01957      0.778429      0.567589      0.394438      0.266671      0.166051      0.105187     0.0594087     0.0327530     0.0173963
  15  19 3470.2132    2.9288  2.4805 13.7681 -0.0001      0.844806  0.0296   0.0214   0.0515    0.0457   0.0000      0.133626   439.1019       18.9887       11.7248       5.04833      -2.69181       1.14531     -0.718346      -4.48621       1.27023      -2.88809      0.808307     -0.196058      0.106462     -0.282493     -0.247777    0.00965895     0.0289050     0.0110776       2.13043       2.69657       2.81377       2.85073       2.66140       2.38627       2.06103       1.67771       1.32731      0.992790      0.730892      0.501565      0.334799      0.214279      0.129693     0.0774264     0.0418702     0.0223353
  15  20 3611.6795    2.4299  3.6753 13.1503 -0.0002      0.815946  0.0365   0.0149   0.0653    0.0359   0.0000     0.0814692   442.3594       20.0618       16.8584       6.91029       7.87599      -4.93234      -6.18623      -6.53059      0.562604      -3.77049     -0.554946      0.106044      0.595294     -0.792189    0.00428326      0.153192    -0.0483776    0.00435354       2.58641       3.28855       3.39771       3.47459       3.24737       2.95020       2.51135       2.06582       1.61262       1.21233      0.890404      0.616649      0.420378      0.264705      0.161695     0.0939300     0.0519457     0.0274649
  15  21 3753.0902    2.0454  5.2961 12.6442 -0.0012      0.568727  0.0446   0.0106   0.0831    0.0295   0.0000     0.0515555   440.3722       23.8228       13.4665       9.82315   0.000152903      -1.31908       2.49109      -9.23617      -3.93866     -0.753154       2.62188     -0.843160     -0.456071    -0.0207845      0.417052     -0.191952    -0.0785541    -0.0267674       3.19828       4.07440       4.28261       4.32128       4.05864       3.61991       3.11996       2.52961       1.99947       1.49451       1.10337      0.754825      0.507006      0.324316      0.197662      0.116078     0.0640553     0.0337277
  15  22 3894.7264    1.7130  7.1314 12.4091 -0.0000      0.491614  0.0565   0.0083   0.1042    0.0242   0.0000     0.0394437   441.5331       20.0216       8.98090      -4.82752       7.18541      -9.83949      -2.20344      -10.5125      0.355223      -4.35490      0.546726     -0.513364     -0.400825     0.0729572     -0.252476     -0.139385    -0.0188815    -0.0396067       3.90402       4.97001       5.21919       5.28691       4.96258       4.43771       3.83769       3.14565       2.49816       1.88437       1.37084      0.950914      0.634446      0.405850      0.247634      0.146200     0.0803085     0.0425222
  15  23 4036.3723    1.4328  9.2671 12.2132 -0.0006      0.397378  0.0718   0.0069   0.1334    0.0221   0.0000     0.0340077   438.7521       13.1057     -0.110830       7.52490       13.7197       8.04729       3.84492      -9.89961      -1.25324      0.957396       3.19690      -2.26046      0.164149       1.01347      0.214999     -0.289375    -0.0511377     0.0438849       4.79967       6.20014       6.48793       6.52890       6.18030       5.56236       4.78339       3.87532       3.10208       2.32933       1.70530       1.19058      0.787124      0.511586      0.309665      0.183228      0.100080     0.0531053
  15  24 4178.3806    1.2256 11.9436 12.0467 -0.0001      0.370712  0.0947   0.0058   0.1727    0.0201   0.0000     0.0328712   436.4389       30.0642       22.6292       2.93781       3.08694      -6.75586      -6.23076      0.935022      0.489315      0.699520       1.91290      -3.48434     -0.150022     -0.368354      0.326188     -0.130966     -0.188205     0.0231110       5.78664       7.49335       7.89864       7.94231       7.54859       6.75256       5.83302       4.80258       3.80410       2.86543       2.09050       1.47131      0.988720      0.638293      0.387337      0.224411      0.124777     0.0669348
  15  25 4320.2187    1.0303 14.9999 11.9835 -0.0004      0.250560  0.1330   0.0048   0.2261    0.0175   0.0000     0.0358508   434.3209       28.6228       3.02360      -14.7243      -3.10697      -10.1177       2.35608       1.93237      -4.22306      -1.75803       3.74234      -1.75633       1.10751     -0.415108      0.325028      0.299736    0.00665001    -0.0681637       7.53042       9.67192       10.2444       10.2634       9.71793       8.78483       7.53032       6.23737       4.88697       3.76135       2.71494       1.92283       1.28581      0.821311      0.510860      0.296166      0.162724     0.0861791
  15  26 4461.9120    0.8315 17.4906 11.9209 -0.0009      0.108997  0.1834   0.0039   0.2795    0.0145   0.0000     0.0429615   426.2692       26.5844       10.5216       14.0725      -22.2159      0.242313       8.00951      -7.54774      -8.81840      -6.04014       4.08769      -2.37308     -0.977172      0.216558     -0.818836     -0.697776     0.0707568    -0.0148656       9.26315       11.9012       12.7614       12.8222       12.0729       10.8938       9.39776       7.77231       6.15013       4.70347       3.43845       2.41006       1.62561       1.05113      0.647653      0.382510      0.207386      0.111553
  16   5 1467.2832    0.1407  0.0723 11.6620 -0.0072       22.1321  0.0057   0.0066   0.0100    0.0154   0.0000       18.5002   437.8355     -0.915107       15.7306      0.195092      -1.83967     -0.632018       1.49578     -0.424633     -0.272764     0.0787038    -0.0960797    -0.0497491     0.0578065     -0.128365     0.0452626   -0.00772297    -0.0232529   -0.00642459      0.492726      0.632026      0.761403      0.599436      0.712995      0.602892      0.469647      0.453004      0.335486      0.285276      0.212343      0.126661     0.0862965     0.0544556     0.0352648     0.0247477     0.0153442    0.00828392
  16   6 1629.5280    0.2456  0.1438 11.5861 -0.0035       20.5326  0.0062   0.0066   0.0112    0.0179   0.0000       4.51524   437.0813       1.42523       14.7781     0.0351941     -0.632596     -0.844367     -0.308703     -0.103536      0.374202   -0.00481868      0.284587      0.135582   -0.00122686     0.0727704    -0.0333341   -0.00397685    -0.0151858   -0.00545962      0.579068      0.715492      0.700288      0.718559      0.771117      0.754936      0.592287      0.423483      0.351251      0.335495      0.241846      0.170783     0.0839546     0.0627560     0.0424223     0.0313326     0.0222270     0.0123841
  16   7 1783.3058    0.3559  0.2593 11.5063 -0.0010       12.6160  0.0072   0.0069   0.0145    0.0225   0.0000       1.66509   437.2099     -0.105974       14.0133     -0.528590      -2.38329      0.785871      0.464779     -0.467721    -0.0817063     -0.338489     -0.399638     0.0727596     0.0821962    0.00123799    -0.0498228    -0.0305457     0.0142251     0.0129989      0.666931      0.807305      0.857307      0.864759      0.822915      0.705723      0.651633      0.554758      0.452462      0.353470      0.258359      0.180598      0.121656     0.0757973     0.0481949     0.0307415     0.0185387     0.0101191
  16   8 1933.2077    0.5031  0.3971 11.4890 -0.0024       11.5031  0.0091   0.0078   0.0171    0.0301   0.0000      0.923826   437.9178       1.07622       11.9110      -1.53146      -1.24531     -0.323596      0.837936       1.24848     -0.435299     -0.784035      0.704598      0.308044    -0.0572299      0.117216    -0.0447417     0.0472717     0.0347912    -0.0142943      0.795879      0.985290       1.04919       1.07735       1.01077      0.914318      0.785511      0.646627      0.512829      0.388887      0.299038      0.209736      0.141356     0.0907476     0.0599305     0.0372497     0.0220607     0.0118613
  16   9 2081.7242    0.7182  0.5278 11.5750 -0.0006       9.15113  0.0101   0.0095   0.0201    0.0414   0.0000      0.603797   438.2792      0.742518       13.5602     0.0198647     -0.862936      0.872978     -0.463268     -0.757024      0.118072      0.240594     0.0956364     -0.253700    -0.0403378     -0.198577    0.00632415   -0.00180696    -0.0245817     0.0102381      0.838248       1.07042       1.12915       1.15594       1.06070      0.963006      0.857964      0.682527      0.555604      0.426332      0.323196      0.222548      0.153053     0.0990647     0.0631762     0.0394970     0.0228519     0.0124038
  16  10 2228.4872    0.9780  0.6952 11.8952 -0.0016       5.57353  0.0120   0.0117   0.0238    0.0591   0.0000      0.440866   436.9575       3.98992       9.53926      -1.87516     -0.481470      0.915011      0.339355     -0.520309     0.0577382     -0.617847      0.588056    -0.0529459      0.127468     0.0445204      0.286291    -0.0762574    -0.0345801   -0.00884081      0.976722       1.25022       1.33370       1.33322       1.24059       1.13179      0.977202      0.830602      0.657878      0.492856      0.375463      0.264349      0.179981      0.119407     0.0759807     0.0447104     0.0261697     0.0144579
  16  11 2372.7209    1.3335  0.8792 12.3511 -0.0008       4.17211  0.0143   0.0142   0.0272    0.0630   0.0000      0.394872   437.9474       4.25759       13.7036       2.68058      0.814755       1.56686      0.250994      -2.10282      0.742624     -0.860512     -0.158492     -0.710459     0.0890901      0.216456      0.143502     0.0427934    -0.0439649    -0.0290067       1.07781       1.36316       1.44441       1.44954       1.37592       1.27284       1.08327      0.895935      0.716793      0.560894      0.418328      0.293882      0.196703      0.133128     0.0829330     0.0520789     0.0303189     0.0169653
  16  12 2514.9394    1.7680  0.9301 12.8719  0.0003       2.52171  0.0150   0.0184   0.0279    0.0667   0.0000      0.363614   438.3068       5.30456       13.8281       1.61148      0.185812      0.316105     -0.853637      -1.90693       1.21234     -0.663662      -1.14435      0.266570    -0.0642415    -0.0198378      0.176955    -0.0133447    -0.0637207     0.0186111       1.13168       1.42555       1.52195       1.53883       1.44559       1.29041       1.13003      0.944283      0.755207      0.577407      0.432029      0.305042      0.204500      0.136236     0.0863688     0.0520656     0.0308477     0.0171607
  16  13 2657.0611    2.2950  0.9164 13.4847 -0.0003       2.52646  0.0146   0.0241   0.0279    0.0644   0.0000      0.358489   440.8277       5.18042       13.6540       2.29933      -1.29048      -1.10470      0.826131      0.542411      0.484529     0.0518693      0.302706     -0.431556      0.180017    -0.0109151    -0.0552858    -0.0866020   -0.00433977     0.0129210       1.13674       1.40445       1.47870       1.48444       1.43586       1.32464       1.10059      0.928169      0.730557      0.554051      0.421082      0.299169      0.208053      0.134900     0.0872066     0.0531479     0.0315563     0.0169455
  16  14 2799.6290    2.8874  0.8710 13.8467 -0.0001       2.14950  0.0136   0.0305   0.0262    0.0646   0.0000      0.349703   437.8278       7.84338       8.36727       1.52365      -2.10138      -1.84510     0.0403673      -1.45386     -0.314467     -0.864264     -0.407621    -0.0162974     0.0818208     -0.200119     0.0266772     0.0101993    0.00900601  -0.000565329       1.00090       1.27702       1.38047       1.36270       1.31676       1.17431       1.03171      0.831220      0.687599      0.516597      0.393287      0.271768      0.189741      0.124853     0.0773055     0.0492863     0.0289818     0.0154928
  16  15 2941.9200    3.4814  0.8522 14.3950 -0.0007       1.85943  0.0136   0.0382   0.0262    0.0658   0.0000      0.356095   438.9277       12.0106       11.0321       4.45198      -1.05281      -2.80719     0.0883201     -0.544315     0.0171717      -1.54302     -0.684528     -0.454196      0.242456     -0.269798     -0.142671    0.00378335     0.0416588    -0.0360446       1.06266       1.32334       1.33542       1.42775       1.33919       1.22936       1.03635      0.869556      0.689856      0.534377      0.403239      0.281579      0.194400      0.128333     0.0819949     0.0500944     0.0303059     0.0162389
  16  16 3083.6106    3.8441  1.0046 14.6368  0.0007       1.39338  0.0157   0.0404   0.0306    0.0781   0.0000      0.392254   440.3034       12.5089       10.8401      0.655468     -0.321515     -0.480867      -1.90888      -2.38021      0.846455     -0.577418     -0.733157     -0.624235     -0.177413     -0.167148      0.107388    -0.0509569    -0.0484671    -0.0154040       1.12962       1.45224       1.51334       1.56298       1.42975       1.35170       1.15555      0.950542      0.766446      0.595852      0.443818      0.312756      0.212781      0.142904     0.0903979     0.0544505     0.0325440     0.0178404
  16  17 3225.1011    3.8162  1.2387 14.5991 -0.0001      0.413139  0.0194   0.0379   0.0355    0.0859   0.0000      0.340313   441.2650       12.9536       13.4816       4.86207      -1.69183       2.67373     0.0754851      -3.60776       1.52314     -0.577755     -0.282193     -0.364719    0.00282595     -0.354796    -0.0302859     0.0128463    -0.0431567    0.00314300       1.33072       1.71695       1.70185       1.79679       1.72844       1.56131       1.37706       1.12577      0.892176      0.675457      0.504736      0.369637      0.262506      0.177939      0.108812     0.0650978     0.0378932     0.0209385
  16  18 3366.5960    3.3498  1.8465 14.0312 -0.0014      0.831929  0.0235   0.0278   0.0436    0.0681   0.0000      0.174749   440.1886       16.4433       15.2362       6.72485     -0.775231      -1.08066     -0.162898      -3.60916       2.34054      -3.59900     -0.220521      -1.09550     0.0808677    -0.0342254      0.120322      0.104346    -0.0206749     0.0158641       1.64287       2.05845       2.19935       2.19936       2.11081       1.88618       1.64581       1.37134       1.09479      0.851572      0.623849      0.450021      0.307236      0.200925      0.128971     0.0786443     0.0455846     0.0254689
  16  19 3508.2243    2.7961  2.8208 13.5037  0.0006      0.736113  0.0300   0.0189   0.0555    0.0469   0.0000      0.107336   439.5964       14.1734       13.7026       7.38745      -1.71378      -3.35512      -2.42836       1.05673       2.14617      -1.30398    -0.0229961     -0.219015      0.939964      0.212884    0.00321915     -0.185092      0.142100     0.0156787       2.09209       2.60710       2.73398       2.76199       2.60410       2.43795       2.09212       1.75506       1.40078       1.09842      0.809083      0.578042      0.401549      0.260294      0.166912      0.101126     0.0585776     0.0327457
  16  20 3650.1056    2.3245  3.9861 13.0374 -0.0008      0.603727  0.0370   0.0134   0.0677    0.0348   0.0000     0.0689712   441.3968       11.4741       8.21461       5.77146      -2.52757      -1.12420     -0.459556      -4.48252       1.19411      -1.76361     -0.692790      -1.82631      0.447848      0.172670      0.219090     -0.180000     0.0792092     0.0231102       2.50373       3.20671       3.36210       3.42547       3.21843       2.94687       2.57373       2.13702       1.74059       1.32687      0.983494      0.711568      0.483995      0.321113      0.202753      0.122187     0.0708972     0.0394489
  16  21 3792.1442    1.9642  5.7533 12.4969  0.0002      0.591885  0.0463   0.0096   0.0838    0.0288   0.0000     0.0444309   437.6307       14.2616       15.9716       4.53904      0.608119      -2.68085      -1.72264      -3.54144       1.82016      -4.75022     -0.912196     -0.202605     -0.107165     0.0277006      0.450342     -0.169941    -0.0779103    0.00603019       3.06569       3.92153       4.14182       4.24823       4.04042       3.62973       3.16914       2.63361       2.11149       1.63536       1.20974      0.865903      0.589488      0.394443      0.253158      0.150083     0.0887046     0.0500774
  16  22 3934.0275    1.6472  7.8230 12.2506  0.0001      0.408223  0.0589   0.0075   0.1073    0.0239   0.0000     0.0348236   436.8540       24.9103       13.0827     -0.308743       10.6569      -1.00472      -4.70446      -7.84406       3.17198     -0.125420       2.21846      -1.09140      0.721742     -0.594279    -0.0758225   -0.00575591     0.0398297    0.00880256       3.78627       4.87436       5.15885       5.25336       4.96474       4.53292       3.93371       3.25544       2.64444       2.04267       1.51728       1.08181      0.738481      0.487486      0.309569      0.190093      0.110122     0.0613901
  16  23 4076.4329    1.3680 10.3519 12.1454 -0.0004      0.440733  0.0775   0.0062   0.1438    0.0202   0.0000     0.0322945   441.6620       21.5290       11.2986       6.87551      -5.19675      0.249341       1.22463      -5.08504      -2.65357      -4.12681     -0.312943     0.0964015      0.420641      0.171848    -0.0899832      0.216302     0.0850534     0.0957786       4.71416       6.11037       6.47568       6.55557       6.28150       5.68886       4.95866       4.12639       3.29498       2.58367       1.91515       1.37548      0.945876      0.623546      0.398485      0.245228      0.140691     0.0789188
  16  24 4218.3558    1.1638 12.8358 12.0414 -0.0001      0.232841  0.1020   0.0053   0.1831    0.0186   0.0000     0.0335009   437.9908       12.9799       9.69647      -9.23676      0.302131       8.02829       4.26838      -17.7536       11.5183     -0.302081       1.38496     -0.792340       1.73695      0.115701     -0.131754     -0.193038    -0.0900793     0.0861023       5.73605       7.39758       7.90085       8.02156       7.58859       6.91887       6.05719       5.06003       4.10072       3.16027       2.35998       1.70173       1.17202      0.773043      0.495585      0.303328      0.172158     0.0975691
  16  25 4360.4255    0.9626 15.6004 11.9879 -0.0005      0.126460  0.1425   0.0043   0.2333    0.0158   0.0000     0.0379082   429.9864       43.6549       3.46135      -10.4460       11.4126      -21.9318      -4.69379      -3.27230       3.48518      -1.24956      0.185992      -2.23184      -1.97298      -2.90806   -0.00547769      0.432770      0.256259    -0.0534539       7.28195       9.35351       10.0290       10.0761       9.76240       8.81922       7.71952       6.40273       5.21711       4.05422       3.05607       2.16112       1.51685       1.00445      0.643370      0.396500      0.226073      0.129005
  17   5 1493.4971    0.1427  0.0860 11.6176 -0.0073       29.7483  0.0054   0.0056   0.0096    0.0153   0.0000       15.5524   438.0201     0.0560245       16.5206     -0.548839      -1.07361      0.299873     0.0364427     -0.219420     -0.221843   -0.00498624     0.0315738    -0.0954184     -0.123431     0.0337425     0.0152396     0.0588611   -0.00883118     0.0110864      0.473705      0.536834      0.592994      0.676806      0.604791      0.518201      0.478488      0.406017      0.302774      0.218800      0.184988      0.133797     0.0947720     0.0633266     0.0441540     0.0289327     0.0160412    0.00959229
  17   6 1657.0676    0.2589  0.1577 11.5728 -0.0026       20.7342  0.0056   0.0064   0.0116    0.0180   0.0000       3.80391   438.2776     -0.875644       14.3275      0.341379      -1.74831     -0.874318     -0.103549     -0.149065     -0.533106    -0.0289005      0.237692     -0.153244    -0.0622203    -0.0501671     0.0363100     0.0326062     0.0115243     0.0100762      0.517420      0.614800      0.717361      0.714721      0.681169      0.610985      0.514835      0.428602      0.349948      0.268262      0.192915      0.144469      0.102022     0.0694758     0.0471104     0.0276388     0.0159990     0.0100318
  17   7 1812.0195    0.3813  0.2842 11.5291 -0.0008       13.6885  0.0073   0.0068   0.0147    0.0226   0.0000       1.46045   438.5139     -0.744164       15.7838      -1.22976      -1.81026      0.117727     -0.347692    -0.0532477     -0.260941    0.00708679     -0.344346    -0.0384446     0.0502387     0.0980709    -0.0553053     0.0148742    -0.0236784   -0.00239174      0.611867      0.747898      0.796254      0.780998      0.774762      0.708358      0.637645      0.524531      0.448013      0.343074      0.261965      0.195865      0.135041     0.0910331     0.0601491     0.0371177     0.0237139     0.0137808
  17   8 1963.3922    0.5316  0.4611 11.5485 -0.0006       10.7332  0.0094   0.0075   0.0191    0.0310   0.0000      0.806282   437.9509       1.76999       13.4590     -0.478769     -0.979148     -0.590400      0.256042     0.0986036      0.106528    -0.0926900    -0.0130537      0.232773    0.00754691     -0.174068     0.0107743     0.0140647   -0.00236428  -0.000201571      0.782076      0.987708       1.05666       1.05181       1.03753      0.914408      0.818453      0.683249      0.551836      0.429222      0.314160      0.232929      0.170892      0.115363     0.0738836     0.0452365     0.0287171     0.0160896
  17   9 2113.0932    0.7563  0.6020 11.6964 -0.0003       7.85942  0.0106   0.0093   0.0216    0.0404   0.0000      0.562356   438.8286     -0.306430       13.8988     -0.637126      -2.24486      0.529089     -0.566892     -0.118845     0.0331631     -0.502505    -0.0434231     -0.394624      0.229344    0.00121407    -0.0566768     0.0137572    -0.0261105     0.0160352      0.806577       1.03020       1.06357       1.12080       1.02935      0.975300      0.851698      0.714958      0.585014      0.449934      0.346677      0.250802      0.179733      0.121304     0.0783769     0.0495409     0.0309304     0.0175797
  17  10 2260.4501    1.0607  0.7693 11.9653 -0.0003       5.66762  0.0128   0.0116   0.0245    0.0573   0.0000      0.425602   439.1646       2.40523       15.5218       1.44099      -1.60173      -1.05102     -0.856974       1.17309     -0.376533     -0.157136     -0.290700     -0.332681      0.395209      0.225201   -0.00525361    -0.0325962     0.0298969    -0.0206854      0.930810       1.19848       1.28266       1.32794       1.25938       1.15419      0.990411      0.828356      0.676191      0.511371      0.400498      0.286092      0.202999      0.137730     0.0913454     0.0575167     0.0346070     0.0203244
  17  11 2405.1414    1.4306  0.8697 12.5452 -0.0002       4.02325  0.0137   0.0150   0.0264    0.0626   0.0000      0.381668   439.4405       4.77076       12.9052       1.12794     -0.474160      -2.53975     -0.210033      -1.70390    -0.0590493     0.0989481     0.0501466     -0.525227      0.145786     -0.152838     0.0620657    -0.0978021     0.0323441   -0.00673672      0.975828       1.23988       1.31728       1.35990       1.28049       1.17639       1.05873      0.861583      0.700952      0.535750      0.411470      0.303143      0.218703      0.145468     0.0980122     0.0615827     0.0366610     0.0213039
  17  12 2548.2124    1.8645  0.9378 13.1255 -0.0028       2.63074  0.0147   0.0191   0.0277    0.0620   0.0000      0.370259   440.5574       5.11655       12.9910       1.79489      -1.82908      -1.72258     -0.716433      0.490283     -0.233748      -1.90265     -0.162815     -0.333742     -0.356296     -0.217509    -0.0749727    -0.0369560     -0.107090    -0.0396216       1.06210       1.33768       1.47398       1.45823       1.41317       1.31820       1.12037      0.916289      0.745882      0.567345      0.428224      0.317094      0.226833      0.156172      0.100168     0.0643366     0.0394251     0.0222824
  17  13 2691.1613    2.4175  0.9193 13.4941 -0.0002       2.14521  0.0140   0.0243   0.0270    0.0639   0.0000      0.350248   438.9209       7.68106       14.5166       2.61840       1.33609      0.317569      -2.48930      -1.97088      0.290547      -1.44969      0.528279     -0.540930     -0.221373     0.0227499     0.0770187    -0.0194482     0.0196640   0.000410547      0.987930       1.24453       1.29826       1.36649       1.26906       1.20101       1.02946      0.864903      0.719036      0.565395      0.421156      0.307923      0.220541      0.146848     0.0961286     0.0623309     0.0365660     0.0217750
  17  14 2834.4457    3.0594  0.8686 14.0239 -0.0008       1.82583  0.0131   0.0321   0.0261    0.0631   0.0000      0.350695   438.8794       8.83343       14.3499       3.14960      -1.58634     -0.654992     -0.369998     -0.781084     -0.786896      -1.41709     -0.541296     -0.407114      0.224836     -0.174824     0.0244323      0.123312    -0.0337084     0.0280236      0.960638       1.20081       1.29123       1.31694       1.18130       1.14655      0.988428      0.854705      0.693441      0.549515      0.408377      0.299555      0.211334      0.141690     0.0927994     0.0580936     0.0343296     0.0201464
  17  15 2977.3566    3.6153  0.9282 14.2709 -0.0007       1.09537  0.0141   0.0364   0.0262    0.0700   0.0000      0.344642   439.1929       9.13866       12.3677       2.03490       1.01398       1.73938      -1.19347      -1.91220      -1.68629      -1.71150     -0.261585     -0.699560      0.196693     0.0902997     0.0926914    -0.0479173     0.0384380   0.000283916      0.999851       1.26748       1.29108       1.35730       1.26787       1.20140       1.04826      0.888825      0.715890      0.548931      0.418020      0.312584      0.221861      0.153023     0.0988223     0.0622001     0.0381286     0.0214388
  17  16 3119.5340    3.8819  1.0449 14.6849 -0.0017       1.00702  0.0158   0.0388   0.0304    0.0724   0.0000      0.318922   438.2413       10.6342       13.3276       4.39827      -3.82994      -1.56040      0.822913      -1.74984     -0.942970      -1.99774      -1.28542     -0.819760     -0.512690      0.204691    -0.0366538    -0.0130612     0.0115939    0.00299118       1.09639       1.35142       1.44462       1.45238       1.35544       1.27446       1.11644      0.961054      0.803733      0.637154      0.478296      0.354668      0.238326      0.162043      0.104595     0.0678800     0.0401230     0.0240629
  17  17 3261.6347    3.6464  1.4302 14.5154 -0.0003       2.05670  0.0203   0.0332   0.0370    0.0686   0.0000      0.284136   438.1606       12.6971       14.6562       5.64668      0.960889      -2.01811      -1.33618      -2.94479      0.365161     -0.101536      0.161310     -0.701913     -0.128306     -0.223295     0.0288261     -0.101135    -0.0174009    0.00395617       1.31531       1.69784       1.74109       1.80401       1.74564       1.59092       1.38860       1.16903      0.963818      0.739760      0.564677      0.418481      0.293752      0.201515      0.128287     0.0831642     0.0509338     0.0290640
  17  18 3403.5802    3.2423  2.0630 13.9673  0.0000      0.404632  0.0249   0.0253   0.0454    0.0615   0.0000      0.174152   439.6240       17.3679       12.1820       2.70731      -1.72568      -3.19257      -1.72971      -2.24896     -0.122812     -0.833390     -0.209728      -1.16308     -0.146305     -0.550835    -0.0788808     0.0404523     0.0317997    -0.0193350       1.60757       2.04483       2.11538       2.19456       2.05339       1.90377       1.68445       1.44300       1.21794      0.925526      0.709806      0.520788      0.368326      0.250664      0.160994      0.101272     0.0617338     0.0358310
  17  19 3545.7555    2.6951  3.0546 13.3758  0.0002      0.545486  0.0309   0.0173   0.0564    0.0465   0.0000     0.0885496   437.9120       19.4451       12.9734       5.79943     -0.680825      -5.65369      -2.75871      -3.12361     -0.153065      -1.36534     -0.923989     -0.625660      0.140774    -0.0306873     -0.148775    -0.0908796     0.0333340    -0.0479609       2.00141       2.56322       2.71847       2.74903       2.59076       2.40309       2.13168       1.80587       1.49084       1.15184      0.883658      0.640977      0.454966      0.309148      0.202504      0.126675     0.0744002     0.0439793
  17  20 3688.2492    2.2635  4.5124 12.7365  0.0002      0.583597  0.0382   0.0118   0.0695    0.0359   0.0000     0.0541245   439.3626       20.1266       12.2771       4.84687      -8.85723       1.24834      0.104199     -0.664686       1.60640      -1.68281     -0.231931     -0.843864     -0.758156     -0.150457     -0.140083     -0.155913    -0.0962263    -0.0522887       2.41891       3.08408       3.28150       3.37424       3.22580       2.95409       2.59946       2.20581       1.80735       1.39612       1.07343      0.789454      0.552440      0.376560      0.244182      0.156246     0.0945048     0.0550068
  17  21 3830.6677    1.8885  6.2784 12.4492 -0.0003      0.533688  0.0477   0.0088   0.0887    0.0264   0.0000     0.0398859   438.0734       19.0748       13.6941       7.96086      -1.80304      -3.71849       2.60877     -0.287047     -0.494358     -0.629662     -0.231823      0.285498      0.315148     -0.280828      0.127574     0.0502590    -0.0929091    -0.0240128       2.95869       3.77317       3.99725       4.13649       3.95933       3.64568       3.21194       2.71085       2.22796       1.74185       1.32552      0.979361      0.685019      0.470108      0.305431      0.194975      0.116710     0.0684253
  17  22 3973.1150    1.5815  8.5688 12.1965  0.0001      0.416348  0.0619   0.0068   0.1134    0.0218   0.0000     0.0325292   441.9816       17.1160       11.6947       16.3446       1.98185      -7.25091      -2.20980       3.03195       5.23680      -2.53245      -1.94408      0.267202      0.906169      -1.30105     -0.515191      0.243913     0.0871735     -0.104320       3.69063       4.79137       5.07897       5.21301       4.97958       4.57176       4.02944       3.42467       2.78876       2.18889       1.66269       1.21210      0.866557      0.589454      0.384755      0.241578      0.145049     0.0842581
  17  23 4115.7599    1.3171 11.0842 12.0841 -0.0004      0.354128  0.0813   0.0057   0.1485    0.0193   0.0000     0.0307302   436.8758       20.0279     -0.455978       4.41935      -10.5142      -11.4670       5.46181       4.75243       3.77102     -0.334020      -1.84190     -0.111747      -1.65505     -0.652240     -0.213421     0.0868810     0.0939159     -0.122479       4.55997       5.89754       6.27848       6.36202       6.13801       5.62632       5.00617       4.25978       3.49127       2.76878       2.10770       1.54056       1.08857      0.746100      0.486311      0.308504      0.181959      0.107908
  17  24 4258.2324    1.1046 13.5022 12.0331 -0.0004      0.275917  0.1095   0.0049   0.1911    0.0173   0.0000     0.0335541   432.1121       17.1938       23.2033       7.32501       8.61685      -1.62850      -1.85896       5.00513       6.22097      -5.65491      -4.25761      -1.81326       1.19181      0.301021     0.0850599     -0.279207     0.0258795     -0.157065       5.66647       7.34167       7.90165       7.99385       7.69482       7.14775       6.22621       5.33726       4.35083       3.42314       2.62745       1.91713       1.37299      0.932628      0.610906      0.390607      0.230541      0.135575
  17  25 4400.9819    0.8911 16.4009 11.9759  0.0003      0.202060  0.1569   0.0039   0.2488    0.0147   0.0000     0.0410148   448.7486       19.1040       6.75653       5.19465      -5.10529      -5.64949       7.79562      -5.65861      -1.39219       2.39792     -0.488449      0.706280       2.46011       1.23483      0.974718     -0.182280     -0.264166      0.120987       7.35211       9.52706       10.2349       10.4279       10.1171       9.20311       8.21655       6.88217       5.71032       4.50463       3.45894       2.52767       1.80193       1.23584      0.808171      0.520801      0.305994      0.181162
  18   5 1518.7362    0.1750  0.0774 11.6223  0.0007       20.0497  0.0044   0.0063   0.0082    0.0149   0.0000       10.3644   438.6933     -0.374101       16.6640      0.749628      -1.61819      0.365538      0.544686      0.129963     -0.370536      0.127427      0.132493   -0.00268004   -0.00559307    -0.0298670    0.00728251     0.0481944    0.00110589    -0.0135934      0.342624      0.487735      0.530662      0.545731      0.536341      0.446576      0.400688      0.348228      0.263811      0.231437      0.147727      0.121537     0.0833730     0.0569642     0.0404405     0.0249256     0.0141721    0.00878587
  18   6 1683.6891    0.2670  0.1755 11.5606 -0.0006       24.2043  0.0074   0.0060   0.0119    0.0183   0.0000       3.49685   439.0559     -0.957832       15.4763       1.04019      -2.75905       1.12166     -0.440647      0.445854      0.842243      0.204123      0.357735     0.0392734     0.0357029    -0.0154471     0.0199984    -0.0241675    0.00596893    0.00609588      0.771153      0.989584      0.959955      0.823224      0.621603      0.563583      0.634435      0.706364      0.662173      0.556427      0.431685      0.299925      0.202361      0.123051     0.0724010     0.0434859     0.0250023     0.0143830
  18   7 1840.0369    0.4076  0.3436 11.5171 -0.0018       14.9268  0.0082   0.0066   0.0163    0.0241   0.0000       1.23018   438.8457      0.257310       13.6137       1.06215      -2.10583     -0.286281       1.30170      0.158066      0.244832     0.0829020      0.132233      0.364176     -0.108247     -0.124932      0.167710    -0.0143636    0.00808639   -0.00733277      0.610664      0.834002      0.854714      0.879690      0.877519      0.754533      0.724538      0.579303      0.497934      0.384935      0.303063      0.217786      0.159598      0.114422     0.0739463     0.0490936     0.0296542     0.0178543
  18   8 1992.9336    0.5798  0.4723 11.5204 -0.0019       9.49166  0.0093   0.0078   0.0183    0.0330   0.0000      0.706350   438.6415     -0.506156       13.6961      0.563756      -2.10549      0.111082       1.27620     -0.481514      0.167971      0.327302      0.350240     -0.557741      0.153210     -0.207539    -0.0806131    -0.0222235    -0.0548664    -0.0327192      0.712562      0.864764      0.957488      0.972707      0.888176      0.847886      0.785757      0.657284      0.538690      0.438657      0.325369      0.245323      0.183884      0.125166     0.0856672     0.0536630     0.0346789     0.0202509
  18   9 2143.8192    0.8157  0.6113 11.8006  0.0002       7.53444  0.0107   0.0095   0.0203    0.0400   0.0000      0.522067   438.0966       2.33718       15.4217       1.60706      -1.56085      -1.52780      0.650257      0.169521      0.674038      0.489413     -0.206333     -0.238647   -0.00625602     0.0199255    -0.0921385    -0.0314108    -0.0299468   -0.00168813      0.775682      0.975574       1.03723       1.04510       1.00708      0.942490      0.828011      0.714309      0.601382      0.484523      0.380718      0.277302      0.196525      0.137106     0.0915848     0.0586598     0.0373010     0.0229394
  18  10 2291.7532    1.1401  0.7587 12.1362 -0.0006       5.39205  0.0119   0.0123   0.0236    0.0551   0.0000      0.405168   439.5591       5.02084       13.2577     -0.336606      -1.20703      0.958951     -0.437341     -0.819173      0.543871     -0.287383      0.207771      0.474984     -0.250472      0.104729     0.0568388     0.0251076    -0.0282770    0.00905491      0.826395       1.05076       1.11364       1.15512       1.10716       1.00677      0.894653      0.774946      0.656841      0.522342      0.407027      0.294214      0.215248      0.149252     0.0966165     0.0641983     0.0407543     0.0242122
  18  11 2436.9568    1.5137  0.9497 12.6849 -0.0009       3.51993  0.0148   0.0151   0.0275    0.0620   0.0000      0.379545   439.0727       1.61562       14.2713     -0.695057      -1.11131       1.33535      -1.55855      -1.66973       1.20258       1.01115      0.473580     -0.198535    -0.0338117     -0.155086    -0.0167345      0.101065     0.0413669    -0.0654147      0.974083       1.25548       1.32750       1.37241       1.31336       1.20987       1.06155      0.913749      0.758608      0.611108      0.466569      0.352217      0.246079      0.171453      0.114152     0.0754112     0.0468530     0.0286643
  18  12 2580.9670    2.0159  0.8953 13.2879  0.0002       3.18879  0.0135   0.0204   0.0258    0.0567   0.0000      0.356486   436.3409       4.74431       15.0394      0.200611      -1.02345      -1.26187      0.239747      -3.76345       1.31835     -0.410592     -0.310956     -0.258978     0.0423465   -0.00904945      0.178318     0.0469076    -0.0189171    -0.0302957      0.915714       1.15142       1.19973       1.28160       1.19153       1.10098      0.982072      0.875767      0.713587      0.569021      0.442395      0.329886      0.238081      0.162028      0.107742     0.0719779     0.0446922     0.0269454
  18  13 2724.8190    2.5447  0.8908 13.7657 -0.0000       1.77591  0.0132   0.0255   0.0259    0.0572   0.0000      0.360650   437.8471       6.89866       15.2186       1.53629      -1.32364     -0.219337      0.471685     -0.904337       1.01107     -0.183796     -0.359161      -1.18843  -0.000813375     0.0134486     0.0734007    -0.0197431   -0.00587119     0.0180478      0.883885       1.14419       1.21283       1.25238       1.19703       1.11996       1.00019      0.829207      0.690236      0.547374      0.422741      0.322291      0.229659      0.155689      0.106728     0.0705439     0.0440846     0.0268290
  18  14 2868.7825    3.2505  0.9165 13.8226 -0.0011       1.37915  0.0135   0.0316   0.0248    0.0755   0.0000      0.305859   436.2013       7.40128       11.6740       2.78229      -3.14069      -1.66321     -0.255205      -2.03806      0.490030     -0.360049      0.713319     0.0447581     -0.403733     -0.287800     0.0801195     0.0322031    -0.0242927    -0.0102804      0.911438       1.15625       1.17142       1.22193       1.18176       1.11631      0.991643      0.828980      0.703003      0.567693      0.445989      0.325589      0.233798      0.162541      0.108198     0.0704599     0.0456188     0.0272408
  18  15 3012.2592    3.7509  0.9282 14.4670 -0.0002       1.94754  0.0135   0.0373   0.0267    0.0644   0.0000      0.339321   439.5321       10.0562       13.4634      0.724637      -2.03423      -1.24731     -0.378862      -1.78035      0.761677      -1.81305     -0.838820   -0.00767282   -0.00610445     -0.572221     0.0566346    -0.0532377     0.0705467   0.000257882      0.922227       1.14951       1.23194       1.26780       1.20901       1.11615       1.00245      0.855042      0.710618      0.551672      0.426372      0.319644      0.235248      0.161763      0.109256     0.0700162     0.0446109     0.0269790
  18  16 3155.0009    3.8617  1.1003 14.7808 -0.0019      0.881274  0.0165   0.0370   0.0308    0.0652   0.0000      0.367809   439.1064       12.8423       14.9190       4.26398      0.513378      -1.02027      0.441202      -1.61878       1.13700      -2.11132      0.151172     -0.670059     -0.310683     -0.125120     0.0816016    -0.0861375    -0.0598307     -0.101947       1.04446       1.34276       1.38897       1.45142       1.39565       1.30789       1.12523      0.981530      0.805325      0.652449      0.499458      0.373684      0.262464      0.185391      0.126818     0.0814830     0.0502061     0.0307882
  18  17 3297.5384    3.5156  1.4750 14.5030 -0.0020      0.785454  0.0201   0.0302   0.0363    0.0573   0.0000      0.245027   438.7074       11.1298       12.7947       9.67717      -2.16508     -0.876659      0.733077      -2.19677      0.618473      -2.94634      0.484052     -0.985817    -0.0548709     -0.158495      0.306556     -0.207753     0.0370002    -0.0107808       1.25277       1.60486       1.67244       1.76161       1.68730       1.57617       1.36795       1.16748      0.956484      0.771178      0.598301      0.434859      0.319297      0.219556      0.148273     0.0970899     0.0611604     0.0372489
  18  18 3440.3035    3.0400  2.2234 13.8640 -0.0005       1.24106  0.0256   0.0219   0.0462    0.0513   0.0000      0.144518   438.6386       15.8734       16.8754       6.13819      0.738499      0.256038      -2.81247       1.49359    -0.0699813      -2.59253      -1.07871     -0.979953      0.136926     -0.348721    -0.0584664    0.00776011     0.0558230   -0.00330407       1.53182       1.96739       2.08182       2.12192       2.04253       1.91265       1.69773       1.47894       1.19862      0.967655      0.752193      0.567199      0.406235      0.279975      0.190664      0.123585     0.0775666     0.0473193
  18  19 3582.9718    2.5881  3.4375 13.1143  0.0000      0.682045  0.0324   0.0152   0.0574    0.0447   0.0000     0.0798376   438.4242       17.8858       13.8960     -0.709969      -3.13539       1.95381      -2.85578      -1.77408     -0.178959      -1.82575      0.120556     -0.537503     0.0287940     -0.558369   -0.00291330      0.153474     0.0645609    -0.0467744       1.92074       2.50124       2.64330       2.73170       2.61084       2.45671       2.16605       1.86743       1.53020       1.21589      0.947161      0.710026      0.513490      0.356395      0.241660      0.155965     0.0986040     0.0586994
  18  20 3725.7397    2.1607  4.9068 12.6938 -0.0004      0.556071  0.0400   0.0108   0.0723    0.0320   0.0000     0.0505462   439.1440       22.4572       15.4703       10.0740       1.82089     -0.934906      -3.37484      -7.15404      0.285530      -2.08859     -0.664390      -1.56534      0.805993     0.0339653      0.345483     -0.401273     0.0249651    -0.0772990       2.39196       3.03046       3.24361       3.33951       3.20834       2.99427       2.64008       2.28225       1.90224       1.52113       1.15826      0.869025      0.635899      0.442085      0.298161      0.194344      0.119183     0.0722134
  18  21 3868.6524    1.7872  6.9693 12.3494 -0.0001      0.474067  0.0505   0.0078   0.0938    0.0237   0.0000     0.0362482   438.4338       17.4622       4.82854       15.4660      -1.03155      -3.18656      -2.04634      -2.53971       1.97205      -3.01461      0.328279     -0.952806       2.01798     -0.653867     -0.196783     -0.126688     0.0939213     0.0137937       2.94747       3.79155       4.06342       4.15969       4.01931       3.71877       3.32505       2.83522       2.37905       1.87260       1.46227       1.08337      0.790659      0.546482      0.369905      0.239536      0.149163     0.0895375
  18  22 4011.5559    1.5198  9.4481 12.1072 -0.0003      0.363881  0.0655   0.0062   0.1197    0.0203   0.0000     0.0297018   442.1295       17.9618       6.35661       7.03364       6.52269       3.00188       2.57104      -2.93119      0.857369      -3.24861       1.00473      -2.15032       1.14874       1.00944    -0.0917994      0.347346     0.0811617     -0.120412       3.60884       4.70801       4.99392       5.16407       5.02090       4.66238       4.11264       3.55304       2.91365       2.35850       1.81751       1.37176      0.983652      0.684170      0.462692      0.301742      0.188847      0.115183
  18  23 4154.5098    1.2439 11.3650 12.0724 -0.0000      0.302442  0.0843   0.0053   0.1525    0.0181   0.0000     0.0316648   446.4559       25.8245       5.69316     -0.461584      -3.57059      0.446860      -3.47051       1.30514       1.19498     -0.932502       1.07437      -2.21721     -0.614379       1.56380     -0.406620     -0.859515    -0.0794103      0.358626       4.38604       5.72769       6.12059       6.31202       6.02763       5.65198       5.01348       4.36205       3.61431       2.88246       2.24474       1.67929       1.21896      0.853449      0.573509      0.374983      0.229572      0.139422
  18  24 4297.6011    1.0518 14.7200 12.0143 -0.0004      0.239574  0.1214   0.0043   0.2049    0.0159   0.0000     0.0327786   443.7766       31.5043      -5.96765      -3.24258       2.35036      0.204777      0.634005     -0.465390      -1.16497      -4.52362       1.81426      -3.67779      -1.46785      0.532068       1.05546     -0.337896    -0.0942533      0.182267       5.65064       7.32181       7.84820       8.06023       7.87881       7.25605       6.47921       5.58363       4.64876       3.72819       2.90326       2.17236       1.58701       1.10693      0.744329      0.491358      0.302762      0.185457
  18  25 4441.4254    0.8327 16.8937 11.9730 -0.0008      0.471219  0.1616   0.0037   0.2566    0.0138   0.0000     0.0420052   438.3869       9.53789       1.50324       21.1695       4.81215      -2.43485       8.13225      -7.53703      -8.52815     -0.813902      0.951947      -2.48016      -2.99173      0.563918      0.673539     0.0443532     -0.392297     -0.551229       7.01811       9.15532       9.92293       10.1525       9.86824       9.20112       8.09971       7.08713       5.82060       4.69486       3.68024       2.74004       2.01084       1.40981      0.950551      0.624094      0.386412      0.235166
  19   5 1543.0627    0.1760  0.0896 11.6160 -0.0114       36.6365  0.0050   0.0059   0.0080    0.0156   0.0000       9.71397   438.9293     0.0724274       17.8259      -1.16638      -2.19560      0.452690      0.387697     -0.477879     0.0893348      0.320575      0.251164     0.0114947      0.214075      0.125243     0.0241672    0.00332946    -0.0154146    0.00331286      0.423044      0.551747      0.622049      0.637640      0.633352      0.572607      0.472784      0.412791      0.319367      0.245843      0.205893      0.140604      0.107688     0.0738613     0.0522933     0.0369192     0.0232496     0.0133941
  19   6 1709.3930    0.2851  0.2159 11.5487 -0.0030       21.3924  0.0064   0.0057   0.0127    0.0189   0.0000       2.60710   438.9682      0.440299       16.9866     -0.621925      -1.68788     -0.420876      0.977275     -0.172610      0.563047    -0.0134109     -0.262069      0.169586     -0.163947    -0.0308188     0.0808740   -0.00134020    -0.0366316    -0.0127908      0.490429      0.598625      0.655457      0.676070      0.620347      0.609813      0.560705      0.472826      0.398755      0.317641      0.249802      0.188327      0.139538      0.104341     0.0700062     0.0454582     0.0302954     0.0191688
  19   7 1867.3503    0.4483  0.3431 11.5025 -0.0017       12.9051  0.0077   0.0068   0.0148    0.0252   0.0000       1.06269   438.5354      0.158641       13.6357      0.550450      -2.44134      0.200708       1.71885     -0.597283      0.451518     -0.164961     -0.259384      0.406220     0.0344254     -0.152315     0.0630461   -0.00803848    0.00618682    0.00335458      0.562979      0.708463      0.770583      0.818836      0.772029      0.717816      0.640649      0.566733      0.467456      0.367768      0.289932      0.222926      0.164145      0.113199     0.0816685     0.0545478     0.0341294     0.0209474
  19   8 2021.8592    0.6204  0.5023 11.5763 -0.0010       9.99574  0.0090   0.0079   0.0187    0.0327   0.0000      0.658730   437.4516     -0.336788       14.1833     -0.488952    -0.0606282      0.794219    -0.0668231     -0.493650      0.234014     0.0644592     -0.592136     -0.458224    -0.0277762      0.143365     0.0523631    -0.0363018     0.0856695     0.0174929      0.637697      0.807551      0.870738      0.911601      0.847263      0.826340      0.740183      0.631709      0.522244      0.415914      0.324858      0.245566      0.182882      0.136492     0.0934070     0.0614085     0.0398902     0.0247430
  19   9 2173.8555    0.8811  0.6611 11.8213 -0.0004       6.58150  0.0106   0.0097   0.0215    0.0426   0.0000      0.463469   438.9820    0.00741871       13.0306     -0.452700      -1.04147      -2.61483       1.36425      0.804485      0.402062     -0.325989     -0.200150      0.148492     -0.266810    -0.0538383     0.0930799    -0.0227456    -0.0277884    -0.0229905      0.723651      0.962588       1.01723       1.07707       1.03738      0.942555      0.852967      0.715451      0.595792      0.476076      0.367950      0.284284      0.204116      0.146827     0.0987694     0.0672660     0.0433108     0.0273142
  19  10 2322.4428    1.1990  0.8237 12.2957 -0.0007       4.45802  0.0126   0.0121   0.0242    0.0510   0.0000      0.390752   438.6881       3.46389       14.3511       2.10389     -0.911804      0.225824      0.473906      -1.49074      0.491423     -0.258506      0.272058     -0.314899     -0.218037     0.0483521      0.163061    -0.0599544    0.00973710     0.0281352      0.805754       1.03535       1.06807       1.13027       1.08599       1.03944      0.921530      0.785652      0.666473      0.547464      0.431998      0.322898      0.236243      0.172191      0.116377     0.0779278     0.0511236     0.0318571
  19  11 2468.2655    1.6096  0.9256 12.8145 -0.0002       3.66021  0.0140   0.0156   0.0263    0.0590   0.0000      0.376620   438.9849       4.68154       13.4814       1.51149      -1.47136       1.04966    -0.0681291     -0.859963   -0.00552722     -0.593056     -0.187099     -0.421922     -0.286583    0.00591602     0.0270918     -0.150361     0.0483334    -0.0142591      0.891544       1.12141       1.20873       1.24985       1.17496       1.08927       1.01918      0.867237      0.732812      0.597165      0.470377      0.355197      0.261262      0.186153      0.125731     0.0844998     0.0542132     0.0343564
  19  12 2613.1704    2.1864  0.9219 13.2294  0.0002       1.97331  0.0131   0.0211   0.0256    0.0692   0.0000      0.329370   437.7976       2.93176       13.8450      -1.29548     -0.198880      -2.32649      -1.26440     -0.514798      0.564596     -0.572148    -0.0474561     -0.256904      0.429427     0.0393925    -0.0232761    -0.0855133    -0.0894353    0.00375747      0.859140       1.08364       1.17333       1.18181       1.11993       1.07855      0.957626      0.848148      0.707148      0.573110      0.448720      0.343352      0.248639      0.182965      0.121197     0.0803388     0.0530491     0.0332074
  19  13 2758.0686    2.7723  0.9406 13.7152 -0.0018       1.82085  0.0134   0.0264   0.0253    0.0635   0.0000      0.332254   439.3225       3.56689       13.8718       2.69702     -0.544448      -1.02400      -1.58413      -3.00650     -0.368142     -0.869542      0.136667     -0.163919     -0.380875    0.00422276   0.000749090     0.0589529    -0.0540408    0.00565585      0.826773       1.06449       1.14859       1.18628       1.12857       1.06270      0.965749      0.820600      0.692179      0.564534      0.435393      0.330985      0.243134      0.175482      0.121534     0.0791977     0.0515916     0.0320257
  19  14 2902.6172    3.4080  0.8608 14.1854 -0.0004      0.949331  0.0124   0.0331   0.0237    0.0612   0.0000      0.338075   439.7697       7.03019       13.1264       3.04950      -1.74440      -1.39858     0.0553803     -0.742558      0.931201     -0.860325      0.267803     -0.399135      0.305610      0.165858      0.154629     0.0285193    -0.0220365    -0.0142832      0.816073       1.03094       1.09517       1.14758       1.08332       1.03129      0.918783      0.796934      0.670898      0.534703      0.416910      0.316219      0.236241      0.169129      0.114373     0.0787596     0.0504380     0.0300417
  19  15 3046.6496    3.8277  0.9489 14.5759 -0.0015      0.864748  0.0139   0.0366   0.0260    0.0621   0.0000      0.305759   437.9873       7.85837       11.5464       4.26477      -1.37007      -2.22306       1.62198      0.233251       1.09496      -1.82195      0.702342     -0.313425      0.336641    -0.0654079     0.0688470    -0.0636484    -0.0379686     0.0114521      0.872186       1.12810       1.14724       1.24442       1.17467       1.13627       1.01459      0.868639      0.698064      0.578608      0.446901      0.346224      0.251248      0.182245      0.126339     0.0845287     0.0546511     0.0342392
  19  16 3190.0668    3.8245  1.2506 14.5855 -0.0013       2.08488  0.0178   0.0331   0.0314    0.0614   0.0000      0.288194   441.3010       10.4043       12.1459       6.46996       1.01821      -1.28840      0.486318      -1.66459     -0.527939      -1.91968      0.121825     0.0312133     -0.302376     -0.580105     0.0637185     -0.173748    -0.0881592    0.00413637       1.02828       1.31524       1.36304       1.44641       1.38807       1.29083       1.16700       1.01052      0.864808      0.692056      0.535790      0.412954      0.302495      0.219209      0.149559      0.100023     0.0645738     0.0398685
  19  17 3333.1447    3.4358  1.6926 14.2869 -0.0004       1.27811  0.0205   0.0261   0.0380    0.0469   0.0000      0.203564   439.2324       14.4181       13.0224       2.47987       1.57236      -2.66783      0.560333      -4.00092       2.21691      -1.44204     0.0502068      -1.62575      0.442599     -0.599114    -0.0440916     -0.192590     0.0285200    -0.0284227       1.21532       1.54339       1.65326       1.70323       1.65589       1.53697       1.40586       1.19263      0.998448      0.797765      0.626367      0.473985      0.358930      0.251199      0.177343      0.117473     0.0759528     0.0471818
  19  18 3476.4652    2.9278  2.5559 13.6605 -0.0002       1.30671  0.0265   0.0187   0.0474    0.0423   0.0000      0.119510   438.1059       13.8309       9.45003       5.40445      0.524123      -3.85656      0.241558      -2.91669     -0.673181      0.139560      0.181280      -1.10954      0.546154     -0.400213     -0.462454     -0.388367      0.153488     0.0350017       1.51997       1.93733       2.05848       2.16326       2.06373       1.95464       1.74476       1.51724       1.26770       1.02313      0.795023      0.612665      0.451429      0.328071      0.221446      0.149980     0.0972842     0.0604663
  19  19 3619.7176    2.4591  3.7213 13.0022 -0.0007      0.729297  0.0326   0.0133   0.0593    0.0390   0.0000     0.0728963   436.5077       13.7528       15.9251      0.891588       2.18557       5.35747      0.217195      -1.58733     -0.843572      -3.31146      -1.06234     -0.401051      -1.01836     -0.190511     0.0449417      0.208574     0.0374655     0.0749413       1.84754       2.37806       2.56194       2.62523       2.57569       2.39496       2.16937       1.85867       1.56171       1.26359      0.979143      0.762930      0.552160      0.403140      0.274630      0.184754      0.118528     0.0745631
  19  20 3762.9969    2.0587  5.4911 12.5520 -0.0001      0.488425  0.0417   0.0094   0.0765    0.0292   0.0000     0.0442490   437.0006       23.4626       7.67796      -1.86697      -2.86780     -0.341895      -1.45160     -0.203581     -0.568418      -2.36985      0.668056      -1.13983     -0.289463      0.602306     0.0516928     -0.182406    -0.0249697    -0.0686310       2.34388       3.00544       3.23968       3.35508       3.26370       3.03155       2.74406       2.37459       1.98456       1.60401       1.25715      0.959775      0.710042      0.510483      0.348689      0.233244      0.151202     0.0948580
  19  21 3906.2762    1.7477  7.5973 12.2166 -0.0004      0.363962  0.0519   0.0071   0.0959    0.0225   0.0000     0.0314537   441.8868       26.1676       20.3665       1.60361      -1.35722      -8.44202       2.32050      -4.17904     -0.965215      -4.77850       3.59932      -1.28504      -1.69329     0.0385925    -0.0744637     -0.318498      0.236514     0.0894129       2.84691       3.69001       3.93433       4.09546       3.99983       3.71872       3.34997       2.88532       2.44310       1.97361       1.54623       1.18725      0.871876      0.619736      0.427558      0.287051      0.184415      0.115418
  19  22 4049.7274    1.4480  9.9362 12.1105 -0.0004      0.317818  0.0680   0.0057   0.1236    0.0186   0.0000     0.0288018   441.8530       16.2974       11.6605     -0.423244     -0.283390       5.38246     -0.257056      -6.40049       1.24776      -6.26238      -3.34495      -3.03070      0.925484      0.633745      0.537581     -0.487187     -0.354863    -0.0868772       3.52378       4.58045       4.92367       5.10795       4.97710       4.61677       4.20482       3.61217       3.03747       2.44469       1.92687       1.47544       1.08237      0.783328      0.538777      0.364042      0.230210      0.143317
  19  23 4193.1987    1.2088 12.7081 12.0602  0.0002      0.318428  0.0944   0.0048   0.1636    0.0168   0.0000     0.0304903   433.9772       15.4393       10.1703       3.09084       7.74566     -0.260022      -5.56003      -3.51516       2.81750      -7.87632      0.826637       2.84911     -0.487412      0.416938       1.30090     -0.543348     -0.269816    -0.0989564       4.48420       5.82505       6.27746       6.49424       6.32735       5.94091       5.29866       4.62468       3.89309       3.15590       2.48586       1.89264       1.40027       1.01001      0.697634      0.468683      0.295993      0.185737
  19  24 4336.3756    0.9957 15.2168 12.0059  0.0000      0.245874  0.1281   0.0039   0.2075    0.0147   0.0000     0.0345859   430.7548       20.3681       26.6104       7.14623       15.3677     0.0612134     -0.687029      -10.9611      0.929637      -8.98855      0.831694       1.76772      -2.50367      -2.44690     -0.667885       1.71674    -0.0638229     -0.412496       5.52469       7.25351       7.87566       8.09439       7.91568       7.40214       6.63172       5.79846       4.85219       3.98236       3.12670       2.40186       1.76994       1.27533      0.875229      0.593882      0.373719      0.233945
  20   5 1566.5604    0.1995  0.1079 11.5902 -0.0054       31.7212  0.0044   0.0056   0.0089    0.0155   0.0000       7.21153   439.5321     -0.879016       17.6622      0.838057      -1.43360     -0.139430      0.842841     -0.277078     -0.214208      0.133178     0.0411610      0.170792      0.159953     0.0450679      0.102756    -0.0567090     0.0282570     0.0135107      0.325647      0.416668      0.454652      0.467677      0.441079      0.401166      0.382891      0.346603      0.277843      0.242554      0.188196      0.140034      0.103078     0.0815750     0.0611613     0.0397470     0.0248469     0.0152726
  20   6 1734.2326    0.3155  0.2381 11.5347 -0.0011       20.1193  0.0062   0.0058   0.0129    0.0191   0.0000       2.14488   439.2913      -1.24690       17.3093     -0.129253      -1.71496      -1.48449      0.871389     0.0197345      0.119616      0.115216     0.0803232    -0.0430759     -0.125348      0.226023    -0.0233848     0.0125965    0.00142988    -0.0149100      0.439758      0.563440      0.615681      0.649297      0.621393      0.585523      0.522809      0.462524      0.385792      0.306386      0.255648      0.185703      0.142474      0.103278     0.0748131     0.0527947     0.0320933     0.0212964
  20   7 1893.9683    0.4762  0.3690 11.5388 -0.0007       13.6202  0.0073   0.0069   0.0158    0.0246   0.0000      0.980763   438.6467     -0.845934       15.4033      0.372646      -2.30796      -1.04813      0.185503      0.359717    -0.0534401     -0.190794    -0.0246286      0.124859     0.0688904    -0.0881986    0.00919424    0.00974137    -0.0370856    -0.0493815      0.512525      0.657914      0.709825      0.762903      0.725187      0.686852      0.606658      0.532635      0.448945      0.368382      0.283559      0.216998      0.161793      0.122083     0.0878799     0.0588480     0.0379260     0.0244151
  20   8 2050.1455    0.6694  0.5402 11.6356 -0.0010       8.96034  0.0093   0.0080   0.0189    0.0342   0.0000      0.589896   438.4731      0.442999       15.1801      0.581514      -1.07085       1.29119      0.487245     -0.620455      0.849601     -0.193885     -0.646916      0.232735      0.177775   -0.00647320     -0.106291     -0.107360     -0.102750    -0.0222173      0.609391      0.788841      0.833742      0.892097      0.832723      0.805378      0.730306      0.627108      0.540509      0.445551      0.347181      0.272971      0.205958      0.146282      0.104883     0.0686788     0.0482957     0.0298937
  20   9 2203.2595    0.9295  0.7205 11.9052  0.0002       6.23914  0.0111   0.0099   0.0222    0.0460   0.0000      0.429754   438.7843      0.738789       14.7620       1.44946      -1.89234      0.903842      0.197469     -0.179401      0.865707      0.229934      0.251372      0.328544     -0.256395     0.0877161     0.0638691    -0.0214828    -0.0494283     0.0686951      0.696848      0.898605      0.939750      0.998624      0.956784      0.919060      0.822505      0.715184      0.611171      0.505986      0.407262      0.303982      0.230521      0.169542      0.118854     0.0818235     0.0538609     0.0341642
  20  10 2352.5299    1.2951  0.8974 12.3358 -0.0002       4.36585  0.0130   0.0124   0.0250    0.0547   0.0000      0.359985   438.9171       2.70222       14.7364       2.18637     -0.479391     0.0967292     -0.303757     -0.718815    -0.0557910     -0.162126      0.237844     -0.343956      0.290643     -0.563681     0.0113343     0.0214821    -0.0247523    0.00946095      0.779111      0.989904       1.04212       1.12310       1.05793       1.04347      0.935444      0.790005      0.678791      0.553424      0.440924      0.339122      0.255861      0.188225      0.132818     0.0916174     0.0610897     0.0388644
  20  11 2499.0945    1.7647  0.9767 12.7035  0.0005       3.79416  0.0137   0.0163   0.0260    0.0691   0.0000      0.337642   438.0217       3.91386       15.3619       2.64665     -0.954844      -1.81667     -0.458440      -1.61191      0.799004     0.0594504     -0.794113      0.378754      0.486411     0.0895244     -0.202183    -0.0810505      0.118842    -0.0431710      0.810693       1.01962       1.09612       1.15662       1.12496       1.06437      0.955547      0.834200      0.702951      0.565909      0.453730      0.349490      0.258664      0.196246      0.136674     0.0925690     0.0632769     0.0401103
  20  12 2644.9496    2.2797  0.9653 13.3448 -0.0000       1.96181  0.0136   0.0210   0.0259    0.0640   0.0000      0.337510   437.8979       2.88879       12.6283       1.36490      -1.41650      0.140485     -0.967200      -1.93963      0.116031      -1.43726    -0.0758861     -0.720662     -0.362801    -0.0841725    0.00296180    -0.0674503     -0.114654    -0.0159048      0.813722       1.05880       1.12917       1.18276       1.14234       1.08813      0.965482      0.832616      0.716683      0.583009      0.459249      0.352698      0.266543      0.191525      0.137630     0.0922229     0.0616848     0.0400198
  20  13 2790.8030    2.9025  0.8886 13.8499 -0.0005       1.49874  0.0124   0.0274   0.0236    0.0585   0.0000      0.312400   437.9400       5.72513       15.1021       1.88734      -2.93691     -0.706189     -0.938915      -1.45036      0.255678      -1.40963   -0.00629876    -0.0306648      0.112425     0.0243052      0.231258      0.123974    -0.0754419    -0.0456471      0.771556      0.994508       1.08494       1.11274       1.06702       1.02738      0.925488      0.802589      0.671983      0.534446      0.426047      0.323567      0.249841      0.183509      0.126996     0.0881702     0.0577097     0.0378787
  20  14 2936.0817    3.5277  0.8323 14.5267 -0.0002       1.60584  0.0117   0.0348   0.0235    0.0504   0.0000      0.328359   439.2662       6.30146       11.8082       2.60852      0.936970      -1.65135      0.357909      -2.45098      0.946956     -0.839943      0.359551     -0.256565    -0.0746203     -0.323115     -0.251141     -0.118699    -0.0251840    0.00118170      0.728506      0.952439      0.967925       1.02901      0.983676      0.951581      0.842650      0.747386      0.634111      0.540464      0.424465      0.327932      0.243361      0.175771      0.124302     0.0834937     0.0566447     0.0350562
  20  15 3080.6080    3.9201  0.9686 14.5897 -0.0010       1.39421  0.0134   0.0362   0.0261    0.0594   0.0000      0.355630   438.0168       8.12235       14.7878       2.28811      -1.06359     -0.232110      -1.69811      -4.01096      0.191100      -1.09037     -0.776533      -1.34258     -0.318521    -0.0297901    -0.0468366    -0.0848611   -0.00285341    -0.0596970      0.785955      0.992384       1.05466       1.11946       1.06054       1.04020      0.922276      0.812240      0.680897      0.569458      0.448797      0.347418      0.258778      0.188643      0.136511     0.0920872     0.0605160     0.0393549
  20  16 3224.5637    3.7745  1.2358 14.7502 -0.0015      0.353042  0.0175   0.0327   0.0314    0.0551   0.0000      0.322242   440.5972       11.1823       11.9759       3.49144      -2.01153     -0.741752      0.516383      -3.80379      0.467019      -1.64436    -0.0332286      0.233470     -0.194807     -0.727197      0.227008     0.0367206     0.0532566    -0.0528737      0.970456       1.24088       1.29639       1.38484       1.31409       1.23236       1.11753       1.01183      0.858464      0.706219      0.561962      0.438378      0.323450      0.236837      0.163201      0.115242     0.0738418     0.0471546
  20  17 3368.2832    3.2599  1.8687 14.1932 -0.0006      0.733456  0.0214   0.0229   0.0389    0.0384   0.0000      0.159456   439.1964       16.8579       10.9597       3.01888       1.57303      -1.03185      0.809947      -3.54320      -1.55008      -1.57709     -0.158796      -1.04385      0.804535     -0.202407     -0.197414     0.0609407   -0.00242952    -0.0924799       1.18548       1.50078       1.60395       1.68345       1.62953       1.55202       1.37487       1.21991       1.04630      0.865108      0.690633      0.531150      0.396819      0.291378      0.201219      0.138919     0.0918174     0.0592476
  20  18 3512.1261    2.7699  2.8301 13.6337  0.0001      0.823273  0.0271   0.0164   0.0505    0.0339   0.0000     0.0997569   436.8913       16.0857       16.8851       4.30633      -2.34838      -2.78644      -1.83332      -4.28641     -0.488669      -3.59725      0.649209      0.166010    -0.0521239      0.111704     0.0845046     0.0762694    -0.0240210     0.0168754       1.49551       1.93208       2.06906       2.17270       2.10412       1.95966       1.78265       1.56417       1.33090       1.08747      0.870437      0.668923      0.500096      0.364688      0.255660      0.177192      0.116017     0.0735884
  20  19 3656.0465    2.2980  4.1667 12.9945  0.0004      0.743301  0.0343   0.0116   0.0633    0.0309   0.0000     0.0611734   437.5024       17.0132       14.7544       6.39601      0.769867      -2.92827      -3.84738      -1.62223      0.785308      -2.04788      -2.44365     -0.200118      0.693295     -0.422530     0.0545039    -0.0185980     0.0217702     -0.272623       1.86600       2.39805       2.60016       2.69347       2.62192       2.47762       2.23395       1.96648       1.67972       1.36389       1.09084      0.846476      0.631655      0.460181      0.326924      0.222805      0.146279     0.0938932
  20  20 3799.8541    1.9594  5.8810 12.5036  0.0000      0.584245  0.0426   0.0086   0.0784    0.0259   0.0000     0.0411651   439.7803       18.4730       12.1246       9.05937       2.60578      -7.54911      -3.93989      -4.94776       3.20400      -4.26519      -2.22885      -1.29549      -1.69746     -0.162197      0.265128     0.0141440      0.112477      0.251188       2.27475       2.96848       3.18754       3.29786       3.22488       3.02989       2.75170       2.41612       2.06581       1.70494       1.35194       1.05123      0.784962      0.572091      0.402205      0.275263      0.179031      0.116355
  20  21 3943.4686    1.6420  8.2099 12.2169 -0.0002      0.295467  0.0551   0.0063   0.1015    0.0198   0.0000     0.0313280   438.3152       15.5717       10.3191       1.81583       3.74374      -4.18643    -0.0891036      -1.55328       4.93906      -2.95352      -4.17563      0.626986       1.49008       1.34308      0.274066    -0.0682808     0.0736766     0.0878129       2.85349       3.67546       3.97356       4.11851       4.03087       3.78353       3.43271       3.00463       2.57325       2.13215       1.68943       1.31846      0.983113      0.713384      0.498055      0.344872      0.225465      0.144742
  20  22 4087.3564    1.3873 10.7263 12.0866 -0.0002      0.282222  0.0721   0.0052   0.1315    0.0173   0.0000     0.0279032   441.2553       11.2630       19.8347       3.08192      -3.96421      -6.12600      -4.95368       6.20825      -4.29256      -5.78311       3.97720     -0.186446     -0.606212      0.442357      0.454707     0.0455808     -0.123701     -0.122709       3.54357       4.57299       4.93053       5.09499       5.02363       4.72638       4.28960       3.74609       3.19380       2.63061       2.10045       1.63337       1.22115      0.887251      0.631362      0.430771      0.283412      0.183420
  20  23 4231.3033    1.1594 13.6392 12.0296 -0.0002      0.275877  0.1011   0.0043   0.1725    0.0154   0.0000     0.0300956   443.2351       22.7586      0.452884       9.29364       5.40414      -2.48644       5.25439      -3.83897       4.35135      -8.46706      -3.38956      -2.18918       1.62382      0.117758      -1.05767     -0.482109      0.143151      0.217367       4.40683       5.79027       6.24605       6.50732       6.37210       6.02892       5.44258       4.76668       4.07483       3.33208       2.66947       2.08284       1.54947       1.15272      0.801052      0.558954      0.360759      0.233947
  20  24 4375.2973    0.9464 16.1223 11.9770  0.0000      0.257939  0.1361   0.0036   0.2150    0.0135   0.0000     0.0371085   431.7810       28.3745       3.96015       20.3273       15.1931     -0.962196     0.0694437      -5.56596      -7.52178       2.69386      -5.70828      -2.87323       1.10517       2.76281     -0.545138      0.385960       1.08458      0.328663       5.47049       7.15140       7.82752       8.08120       7.96585       7.46854       6.80480       5.93747       5.05907       4.15321       3.32928       2.58621       1.94651       1.43347       1.00925      0.697851      0.453230      0.292623
  21   4 1408.0706    0.1244  0.0575 11.6556 -0.0124       21.0218  0.0040   0.0056   0.0081    0.0129   0.0000       21.5902   439.6517      -1.22083       19.2789      0.793694      -3.08862     -0.221237      0.554065    -0.0853333      0.187662     -0.405466    -0.0644956     0.0788542     -0.152620     0.0647441     0.0883962     -0.124524    -0.0242123    0.00128161      0.289402      0.347550      0.376184      0.355626      0.334342      0.324763      0.322632      0.289189      0.271601      0.224046      0.189753      0.141324      0.105315     0.0775586     0.0612905     0.0393974     0.0242869     0.0158365
  21   5 1589.2993    0.2090  0.1334 11.5686 -0.0039       31.9697  0.0052   0.0053   0.0099    0.0158   0.0000       5.60600   439.2080     -0.251358       18.8500     -0.267925      -2.29070     -0.101469      0.920773     -0.195855     -0.166594    -0.0887525     -0.114072     -0.138880     -0.103522     0.0445420     0.0175347    -0.0559233   -0.00737477   -0.00106254      0.366927      0.486121      0.523037      0.557967      0.536085      0.475716      0.430631      0.407072      0.352539      0.295615      0.239475      0.181490      0.146504      0.104471     0.0648267     0.0481742     0.0309489     0.0223547
  21   6 1758.2585    0.3398  0.2567 11.5390 -0.0047       19.0083  0.0066   0.0060   0.0126    0.0195   0.0000       1.80893   439.6314     -0.391375       18.0424    -0.0204338      -1.54484      0.756586      0.857932      0.945507     0.0430418     -0.393037      0.560146     -0.249786     -0.339089    -0.0100118     0.0489397     -0.163404    -0.0216702     0.0289314      0.464418      0.590390      0.646099      0.647998      0.618474      0.600411      0.565663      0.490996      0.416955      0.359706      0.278692      0.223162      0.169581      0.125052     0.0908209     0.0602268     0.0410851     0.0285305
  21   7 1919.9020    0.5093  0.4270 11.5769 -0.0013       11.9739  0.0081   0.0067   0.0167    0.0257   0.0000      0.851488   439.7636     -0.548256       14.5048     -0.454650      -1.25305      0.424506      0.584636      0.190430     0.0495503     -0.428135     0.0988243    0.00795265     -0.118907     -0.374938     -0.133274    -0.0774065     0.0268918     0.0343023      0.522109      0.668344      0.745614      0.752684      0.720610      0.685500      0.637270      0.566148      0.484040      0.403331      0.324639      0.260371      0.191532      0.142852      0.100914     0.0719795     0.0488049     0.0307985
  21   8 2077.8286    0.7217  0.5430 11.7313 -0.0005       8.27356  0.0091   0.0083   0.0178    0.0332   0.0000      0.556391   439.1206      0.974239       14.8581       1.60863      -1.44547       1.29270     -0.221371      0.614828      0.245819    -0.0148237     -0.231001     -0.202100     -0.169437     -0.276442      0.174269     -0.107612    -0.0623470    -0.0150227      0.577648      0.728241      0.813472      0.804872      0.820155      0.774411      0.701078      0.623173      0.535795      0.428583      0.351408      0.266991      0.208665      0.157587      0.112493     0.0790929     0.0542489     0.0350249
  21   9 2232.0174    0.9916  0.7199 12.0905 -0.0005       5.68743  0.0108   0.0103   0.0219    0.0443   0.0000      0.425040   437.4127       2.85405       15.0037       1.61074      -1.19464     -0.479856       1.17096      0.542334      0.750589     -0.192185      0.348857    -0.0189715     -0.228417     0.0185344      0.107544    -0.0467130    -0.0248231    0.00533852      0.657948      0.841535      0.879688      0.952605      0.908125      0.868757      0.797645      0.713372      0.612633      0.496301      0.395306      0.308201      0.237704      0.183188      0.129093     0.0918479     0.0627771     0.0401592
  21  10 2382.0142    1.3673  0.9054 12.4485 -0.0010       4.20936  0.0126   0.0128   0.0249    0.0534   0.0000      0.351353   438.0239       1.69234       15.4976       1.90174     0.0501059     0.0478963      -1.44427      -1.34048     -0.670105      0.428426   0.000591636     -0.869384     -0.233588    -0.0625684      0.123340     -0.205374     0.0992819     0.0767506      0.735134      0.936374      0.986839       1.05048       1.01785      0.976234      0.888643      0.790881      0.660021      0.553741      0.451780      0.353883      0.259903      0.200215      0.143296     0.0995776     0.0681683     0.0446360
  21  11 2529.4103    1.8297  0.9862 12.9954  0.0003       2.84654  0.0134   0.0165   0.0262    0.0577   0.0000      0.327765   437.9339       2.65418       14.5210       1.92268      -2.02137      -1.55256     -0.560749     -0.343241      0.920863      -1.29875      0.145591     -0.270709      0.242019     0.0289793     0.0769811      0.101257     -0.142564    0.00449324      0.771071      0.976297       1.04304       1.11433       1.08565       1.01801      0.909932      0.814106      0.705647      0.594493      0.468321      0.371536      0.282845      0.205525      0.149556      0.103445     0.0704436     0.0456706
  21  12 2676.2938    2.3976  0.9710 13.4854 -0.0002       2.08810  0.0134   0.0218   0.0257    0.0611   0.0000      0.331573   438.0795       3.49701       12.7414       2.75421     -0.742294       1.46267     -0.108783     -0.585855       1.52389      -1.52125      0.563362     -0.804000      0.349806     -0.235733     0.0967672    -0.0436431   -0.00509734    -0.0819779      0.789130       1.02414       1.10287       1.13279       1.10110       1.03798      0.931148      0.833087      0.717491      0.602218      0.487096      0.372971      0.284068      0.207597      0.150343      0.102974     0.0685888     0.0452859
  21  13 2823.0699    3.0845  0.8540 13.9258  0.0002       1.69503  0.0116   0.0292   0.0228    0.0644   0.0000      0.307942   438.3856       5.93720       13.5291       1.90822      -1.10375      -1.66094     -0.683067     -0.300923      0.108210      -1.15413      -1.09651     -0.903992    -0.0988981     -0.161071     -0.297554    -0.0276644    -0.0606351     0.0605521      0.705108      0.875769      0.938344      0.984248      0.964459      0.926128      0.829299      0.724165      0.638675      0.539624      0.430284      0.337924      0.253687      0.190701      0.136814     0.0938218     0.0626944     0.0423532
  21  14 2969.0174    3.5925  0.9524 14.4787 -0.0010       1.55552  0.0133   0.0330   0.0246    0.0553   0.0000      0.325028   439.4443       8.09414       13.4745       4.13224      -1.46439      -4.34846     -0.631319      -3.22012      0.405916      -1.27797     -0.783943     0.0252540      0.260512    -0.0567383    -0.0731004     -0.232823     0.0502892    -0.0151091      0.770023      0.965005       1.02655       1.07888       1.03710       1.01386      0.932980      0.805286      0.693705      0.573049      0.464139      0.358798      0.271615      0.205502      0.149411      0.105716     0.0706177     0.0468548
  21  15 3114.0690    3.9168  1.0723 14.7214 -0.0027       1.03981  0.0145   0.0349   0.0281    0.0581   0.0000      0.325881   438.1258       6.44132       16.2675       2.45128      0.447495      0.727812     -0.727987      -4.15472       1.08361     -0.826872       1.61100     -0.336549    -0.0448885     -0.215353     -0.200391     -0.209245     0.0951561     0.0750981      0.809617       1.05112       1.09922       1.15058       1.12063       1.07635      0.979942      0.873489      0.740506      0.608947      0.494816      0.386382      0.294829      0.216841      0.157337      0.111273     0.0749040     0.0491817
  21  16 3258.7109    3.7110  1.3858 14.6350 -0.0003       1.08918  0.0179   0.0294   0.0324    0.0481   0.0000      0.262283   437.3263       11.5080       14.7560       1.19166      -1.01396      -1.99963      -1.55457      -3.29829      0.972094      -1.99218     -0.976103      -1.32644     -0.183167     -0.175453     -0.220145     -0.109016     -0.131088     0.0621773      0.957496       1.26004       1.32166       1.37289       1.32891       1.29323       1.17255       1.04937      0.880804      0.738677      0.586696      0.472570      0.355930      0.262808      0.189613      0.127965     0.0910126     0.0589362
  21  17 3403.0514    3.1650  1.9483 14.1891 -0.0002      0.734785  0.0223   0.0212   0.0384    0.0350   0.0000      0.163032   438.9193       12.7184       17.0500       2.18192    -0.0118154       3.54889      0.442141      -2.69286     -0.247946     0.0319028     -0.921158     -0.264754     -0.963225     -0.143891     0.0353964     -0.206791     0.0173880    -0.0609130       1.14957       1.50866       1.56510       1.67973       1.61997       1.52264       1.41232       1.25240       1.08206      0.896647      0.724850      0.580891      0.434616      0.319151      0.231658      0.159478      0.107761     0.0707741
  21  18 3547.5190    2.6218  3.0925 13.5421 -0.0006       1.00970  0.0286   0.0144   0.0511    0.0283   0.0000     0.0883188   436.1544       16.4186       14.4811       3.36733      -3.25070      0.536877       1.03775      -3.97935      0.611617      -1.56313     -0.267582      -2.71260      0.489443     -0.336893      0.465396    -0.0900095    -0.0935078    -0.0191456       1.45846       1.90855       2.04208       2.16443       2.11514       2.00898       1.82449       1.59213       1.36473       1.13705      0.926121      0.714428      0.548167      0.404607      0.290362      0.204798      0.137470     0.0904063
  21  19 3691.9727    2.2284  4.5147 12.8924 -0.0003      0.743997  0.0352   0.0105   0.0640    0.0274   0.0000     0.0553056   441.1383       19.3501       19.2693       2.03903      -2.11422      -1.02727       3.23448      -3.80339      0.520574      -3.33489    -0.0776128     -0.540108     -0.219656      -1.74572     -0.366677     -0.303840    -0.0930582      0.103979       1.82147       2.35023       2.55642       2.67878       2.60823       2.49266       2.25246       1.99405       1.70931       1.41790       1.14018      0.897180      0.676780      0.510210      0.362429      0.256005      0.173987      0.112829
  21  20 3836.1759    1.8625  6.3929 12.4677  0.0001      0.523192  0.0445   0.0076   0.0813    0.0224   0.0000     0.0377695   437.9333       22.3627       18.1573     -0.226232       1.02401      -2.00065     -0.814982      -5.88885     -0.501355      -2.08997      0.746060      -2.44912     0.0447228      -1.24059      0.561965     0.0551489     -0.370840     -0.185634       2.27760       2.93542       3.18964       3.33883       3.28871       3.09684       2.82438       2.47206       2.15561       1.78446       1.43447       1.13784      0.861700      0.639009      0.454537      0.318826      0.213379      0.142256
  21  21 3980.4075    1.5807  9.0030 12.1785  0.0000      0.332843  0.0583   0.0058   0.1068    0.0182   0.0000     0.0292070   436.1415       20.9724       9.22037       3.23762     -0.890500      0.179965       3.84406      0.174468      -1.06238      -1.60769     -0.499623      -1.49762    -0.0310356     -0.455116      0.349174     -0.170192      0.193167     -0.147114       2.83343       3.66163       4.01599       4.15975       4.08165       3.89297       3.54282       3.12549       2.69433       2.24033       1.81458       1.42553       1.07914      0.806797      0.580972      0.406454      0.270901      0.179829
  21  22 4124.6298    1.3250 11.4692 12.0727  0.0001      0.204486  0.0781   0.0047   0.1374    0.0162   0.0000     0.0287200   436.2788       19.7034       22.7475       9.17361      -4.70876      0.345596       1.31944      -7.65889    -0.0122718    -0.0886341      -1.29972       1.30696       1.19511      0.245121      -1.02213      0.646425    -0.0199522      0.156237       3.50743       4.61287       4.98362       5.14041       5.08004       4.80358       4.42786       3.91533       3.39043       2.81314       2.27891       1.78670       1.37248       1.02361      0.731982      0.513164      0.344132      0.226640
  21  23 4268.6909    1.0932 14.2289 12.0351  0.0003      0.132259  0.1086   0.0039   0.1803    0.0144   0.0000     0.0315353   438.4464       25.8551       7.18701      -6.51650      -7.01487       12.3806       1.93468      0.189247       1.66867      -4.93317      0.730596    -0.0406799     -0.464175     -0.172650      0.428431      0.167092      0.234175     -0.229112       4.39173       5.78419       6.26692       6.57020       6.44424       6.09741       5.61975       4.94334       4.22643       3.52880       2.87345       2.25287       1.72084       1.28686      0.915621      0.648374      0.433123      0.285279
  21  24 4413.2048    0.8924 16.7649 11.9857 -0.0005      0.186400  0.1477   0.0033   0.2225    0.0128   0.0000     0.0383996   448.1390       16.1035       6.71777       10.9779      -18.9892       3.85789       11.9124     -0.304372      0.873308      0.548092     -0.505577      -5.85674      -2.02123     -0.111157      0.322629      0.237540      0.269677     -0.757762       5.44020       7.10434       7.80603       8.10033       7.98351       7.62375       6.93717       6.13810       5.29466       4.39949       3.57030       2.82433       2.16441       1.60794       1.16067      0.815788      0.543562      0.360207
  22   4 1429.1334    0.1261  0.0713 11.6457 -0.0105       32.0358  0.0046   0.0050   0.0089    0.0129   0.0000       21.4661   439.3389     -0.319208       19.8232     0.0604923      -1.86975     -0.192787      0.278770     -0.376984     0.0810171    -0.0692019     -0.255898     0.0964060    -0.0355343   -0.00176635     0.0510447     0.0250190     0.0254191     0.0312055      0.387011      0.502225      0.597613      0.620960      0.598042      0.579744      0.519522      0.414597      0.348095      0.270242      0.209217      0.161026      0.116897     0.0923445     0.0642757     0.0426967     0.0282252     0.0226214
  22   5 1611.3555    0.2348  0.1189 11.5937 -0.0029       27.0149  0.0045   0.0058   0.0081    0.0152   0.0000       5.01407   440.0941    -0.0689125       19.4121     -0.232577      -2.50767      0.203389      0.339745      0.405979      0.130497     -0.328050      0.227725     0.0365484      0.217557     -0.122131    -0.0643327   -0.00546069   -0.00164730     0.0220398      0.309356      0.403277      0.435450      0.446974      0.447345      0.410582      0.397660      0.337331      0.303113      0.235680      0.208078      0.160878      0.122677     0.0943263     0.0675135     0.0471233     0.0323061     0.0228046
  22   6 1781.5906    0.3720  0.2781 11.4974 -0.0005       16.8504  0.0064   0.0059   0.0127    0.0198   0.0000       1.51897   439.1498     -0.123194       18.6382     -0.132339      -1.09825       1.24157      0.251981     -0.189160     -0.428925     -0.481834     0.0582175     -0.228859      0.242984    -0.0630916     0.0423858     0.0175511    0.00785642    -0.0142612      0.407695      0.517128      0.572514      0.583590      0.584479      0.580526      0.511326      0.463005      0.389526      0.319234      0.265970      0.203669      0.165030      0.121330     0.0929341     0.0629197     0.0438184     0.0300486
  22   7 1945.1329    0.5501  0.4354 11.5539 -0.0009       10.6502  0.0079   0.0070   0.0161    0.0267   0.0000      0.756735   439.5070      0.209995       17.2751     -0.639313      -1.86022     -0.671204    -0.0907417      0.535084     -0.135416     -0.192443     -0.616406     -0.643331    -0.0468553     -0.205717     0.0429818    -0.0535805    -0.0181896     0.0238632      0.513379      0.676353      0.688372      0.695552      0.665126      0.681977      0.654062      0.601502      0.493282      0.408525      0.312292      0.248863      0.196274      0.157863      0.118600     0.0893847     0.0618506     0.0410401
  22   8 2104.8355    0.7575  0.6196 11.7480 -0.0002       7.19039  0.0096   0.0081   0.0193    0.0355   0.0000      0.502909   438.6476     -0.127525       15.4854     -0.805207      -3.27821      0.352812      0.341706      -1.19870      0.510509    0.00888715      0.234363     -0.347480    -0.0857080    -0.0526423      0.119429    -0.0712924    -0.0371839    -0.0416483      0.570797      0.732937      0.801764      0.837277      0.829584      0.793308      0.715530      0.633793      0.560023      0.455125      0.371192      0.296209      0.226731      0.170110      0.126677     0.0892250     0.0640329     0.0410799
  22   9 2260.1042    1.0764  0.8042 12.0265  0.0004       5.21997  0.0112   0.0103   0.0228    0.0488   0.0000      0.379820   438.9212       1.67684       17.4325       1.26463      -2.27091     -0.665005      -2.36284     -0.257245       1.19437     -0.741065     -0.346192   -0.00196348     0.0130805     -0.124733    -0.0306378     0.0963254    0.00226611    -0.0257739      0.634693      0.814952      0.863961      0.930684      0.903649      0.861328      0.778119      0.700467      0.615816      0.519762      0.433194      0.333203      0.259312      0.194317      0.141866      0.102760     0.0699284     0.0460210
  22  10 2410.9278    1.4592  0.9484 12.5123 -0.0010       3.44025  0.0128   0.0133   0.0252    0.0608   0.0000      0.338613   437.5362       2.14028       12.8041      0.945219     -0.143015      -1.04903     -0.103716      -2.26568     -0.375876     -0.225534     -0.235710      0.778904     -0.113103     0.0623949     -0.134408    -0.0504813    -0.0940601    0.00419852      0.691321      0.884870      0.958702      0.991862      0.971129      0.925927      0.879040      0.770487      0.667331      0.558706      0.469650      0.367026      0.289793      0.216029      0.155527      0.110576     0.0763662     0.0516700
  22  11 2559.3072    1.9549  0.9717 13.0292 -0.0001       2.53026  0.0130   0.0172   0.0249    0.0585   0.0000      0.319569   437.7021       2.53909       13.8345       1.56179      0.282145     -0.107014     -0.630781     -0.651483      0.281225      -2.23587     -0.599324     -0.435161     0.0133531    -0.0258370      0.144867    -0.0785132     0.0747204     0.0783434      0.687839      0.896159      0.962507       1.00553      0.992966      0.928721      0.855838      0.781860      0.673174      0.572354      0.463211      0.362109      0.287308      0.211613      0.155152      0.111700     0.0770883     0.0509752
  22  12 2707.2397    2.5426  0.9168 13.5610  0.0002       2.47123  0.0122   0.0229   0.0234    0.0608   0.0000      0.312020   438.0410       4.15221       15.0302       2.01403      -1.39633      -2.57817     0.0544432     -0.978222    -0.0667429      -1.01531     -0.111050      0.399696     -0.150620     -0.125232      0.116286      0.197258     -0.115164    0.00398237      0.676021      0.847786      0.929471      0.951700      0.954058      0.919613      0.834628      0.750045      0.645077      0.532288      0.439400      0.345539      0.271580      0.205147      0.149880      0.104621     0.0739304     0.0496686
  22  13 2854.8782    3.2175  0.8990 14.0954 -0.0004       1.86634  0.0119   0.0290   0.0235    0.0572   0.0000      0.313740   438.4248       5.20167       14.0156       2.46595      -2.61339     -0.474020     -0.474791      -1.90080     -0.587576     -0.929862     -0.257085     -0.447738      0.462252      0.263482    -0.0516385     0.0215126     -0.145159   -0.00903487      0.670416      0.874706      0.945427      0.994070      0.963226      0.934949      0.847522      0.753060      0.645142      0.536079      0.438158      0.343653      0.267591      0.200755      0.144863      0.104727     0.0727342     0.0484372
  22  14 3001.5439    3.7678  0.8957 14.6344 -0.0006       1.70131  0.0121   0.0347   0.0231    0.0513   0.0000      0.346205   437.1211       5.23710       14.2859       3.26366     -0.890897      -2.67484      -1.14096      -1.23317       1.65446      -1.17548      0.114920      -1.39010    -0.0295769    -0.0785184      0.102442     -0.158922     0.0412584    -0.0137936      0.655295      0.850513      0.883308      0.941777      0.928984      0.890333      0.825981      0.731478      0.649336      0.520570      0.440107      0.341999      0.270481      0.203427      0.148144      0.106127     0.0732189     0.0494450
  22  15 3147.1561    3.9521  1.1108 14.6821 -0.0017      0.702814  0.0147   0.0334   0.0278    0.0601   0.0000      0.322614   437.8825       8.58562       15.5349       2.74434     -0.892918     0.0767652     -0.215175      -2.59476     -0.971148      -1.30863      0.245224     -0.211479     0.0484213    0.00208236    -0.0530802     0.0252714      0.165750    -0.0660738      0.787291      0.994442       1.05156       1.11089       1.08699       1.04030      0.965229      0.859671      0.745616      0.626573      0.513640      0.407976      0.313333      0.241149      0.173059      0.121308     0.0852901     0.0576117
  22  16 3292.3754    3.5938  1.4822 14.5067 -0.0012      0.658548  0.0177   0.0269   0.0332    0.0451   0.0000      0.216856   439.7147       9.80509       12.0086       3.65234       1.43278      -1.70902       2.08780      -3.06273      0.800359      -1.87320      0.181805     -0.471096    -0.0214068     -0.664696      0.206218    -0.0296583     0.0977509     -0.166828      0.880235       1.13318       1.21456       1.30244       1.26496       1.20971       1.11199      0.993579      0.860701      0.725981      0.589843      0.467750      0.361985      0.277142      0.198979      0.142339     0.0983403     0.0676827
  22  17 3437.4985    3.0447  2.1978 14.0082 -0.0001      0.995342  0.0226   0.0186   0.0406    0.0312   0.0000      0.131697   441.5740       13.3373       9.66181      0.668525       2.17976     -0.547854     0.0679675      -2.26830     -0.620141     -0.735494      0.284700     -0.589909      0.297125      0.430721    -0.0548444     -0.232322    0.00655805    -0.0963444       1.13029       1.48056       1.57598       1.66150       1.61703       1.55073       1.43236       1.29222       1.09849      0.926845      0.760393      0.605451      0.468230      0.351902      0.255928      0.183985      0.127342     0.0857802
  22  18 3582.4461    2.5162  3.4063 13.3615 -0.0002      0.725548  0.0290   0.0127   0.0523    0.0256   0.0000     0.0753304   435.9162       16.7668       14.6126       4.61386      -3.97939      -2.40737      -3.46495      -4.14344      -1.59959     -0.448889      0.522262     -0.195360     -0.334876     -0.481894      0.281812     0.0264790    -0.0526627    -0.0233112       1.42027       1.83144       1.98557       2.09123       2.03409       1.97386       1.79651       1.62064       1.40291       1.17037      0.959813      0.762097      0.588610      0.449786      0.327533      0.234468      0.162231      0.108800
  22  19 3727.5419    2.1141  4.8070 12.9293  0.0003      0.769938  0.0364   0.0096   0.0667    0.0233   0.0000     0.0521728   443.4862       15.0411       14.9676       7.59254      -4.59821      -1.56627      -3.61581      -3.82036       1.38784      -3.41888     -0.654129      -1.40721     -0.234014     -0.412961      0.432035      0.163783   -0.00435637    -0.0598244       1.77439       2.29465       2.46988       2.61140       2.54824       2.45141       2.24415       2.00905       1.74931       1.46140       1.19611      0.955367      0.741936      0.554641      0.408199      0.288233      0.199841      0.134909
  22  20 3872.3489    1.7843  7.0744 12.3881 -0.0002      0.533286  0.0467   0.0069   0.0857    0.0203   0.0000     0.0341485   439.1273       11.3328       16.1958     -0.239217       2.40456      -4.60290      -2.28813      -7.43728     -0.167059      -1.78710       1.43486      -2.17125       1.33797     -0.523926     -0.186320    -0.0402060      0.294138     -0.165458       2.24247       2.89999       3.13225       3.31689       3.24504       3.10129       2.86522       2.54859       2.21915       1.87188       1.53646       1.22374      0.941128      0.712845      0.519480      0.369712      0.254909      0.171923
  22  21 4016.8228    1.5023  9.4965 12.2016 -0.0004      0.285970  0.0613   0.0054   0.1123    0.0169   0.0000     0.0290764   437.8207       19.3276       11.1443       3.72719       4.38169      -2.13695     -0.245671      0.344899      -5.50021      -5.03077     -0.408512      -3.70742      -1.46103      -3.34319       1.38275      0.290398     -0.241976      0.299643       2.80561       3.66597       4.03145       4.17895       4.13833       3.93977       3.62243       3.21169       2.78929       2.35431       1.94192       1.53920       1.19295      0.890913      0.651659      0.464823      0.314257      0.214420
  22  22 4161.6808    1.2490 12.0432 12.1143 -0.0006      0.252650  0.0840   0.0044   0.1458    0.0150   0.0000     0.0295913   438.4956       16.5073       23.0525       7.83765      -6.67622      0.583271       4.39252      -8.53124      -2.77542       1.08479      0.734040      -1.65122     -0.115152     -0.408066     -0.733213      0.384467    -0.0861224     -0.162036       3.48735       4.60472       4.96563       5.21768       5.15916       4.88739       4.57530       4.02907       3.52727       2.97138       2.42334       1.94796       1.50541       1.13332      0.833923      0.588406      0.406866      0.274267
  22  23 4306.4904    1.0304 14.7329 12.0499 -0.0001      0.243405  0.1156   0.0036   0.1879    0.0134   0.0000     0.0344140   435.7811       27.7813       11.4266      -9.12816      -2.18042      0.138742       2.84622      -7.06515      -2.82167      -2.77127       1.46327       1.00797      0.883243      -1.51440       1.16553     -0.250558      0.422637     -0.506179       4.36382       5.74667       6.26475       6.53093       6.48985       6.18822       5.68425       5.10264       4.43248       3.73464       3.04834       2.46600       1.89386       1.43500       1.05537      0.751830      0.509282      0.348441
  23   4 1449.6940    0.1451  0.0706 11.6105 -0.0091       30.4166  0.0035   0.0052   0.0081    0.0127   0.0000       16.6293   439.7851      0.175088       19.8600     -0.211835      -2.51975     -0.266303      0.570695     0.0901733     -0.275960    -0.0400583     0.0332042     0.0203466     -0.285932     -0.183807    -0.0969095    -0.0200478    -0.0454330    -0.0304865      0.255218      0.324853      0.357029      0.349977      0.317102      0.331898      0.340880      0.302403      0.287172      0.209109      0.157890      0.118851      0.106509     0.0821726     0.0666583     0.0493334     0.0418762     0.0297439
  23   5 1632.8043    0.2314  0.1760 11.5701 -0.0023       20.1772  0.0055   0.0048   0.0111    0.0154   0.0000       3.92778   440.0031     -0.887540       19.2840       1.52782      -2.75551     -0.301072      0.564561     -0.241421    -0.0716421     0.0472526      0.105692      0.107096   -0.00623914      0.151630    -0.0677648     0.0735314    -0.0298265    0.00930816      0.341025      0.422622      0.449942      0.500280      0.528781      0.473048      0.422677      0.384383      0.347999      0.287853      0.222535      0.185057      0.153457      0.109560     0.0820621     0.0608205     0.0405643     0.0314285
  23   6 1804.2487    0.3929  0.2943 11.5267 -0.0006       16.5546  0.0063   0.0059   0.0127    0.0203   0.0000       1.33968   439.6478     -0.304392       17.9000      0.216399      -1.31381      -1.32990    -0.0227553      0.189803    -0.0572630     0.0157757      0.243776     -0.173211     -0.456868     -0.144680   -0.00632481     0.0996237    -0.0144429    -0.0643470      0.400500      0.507083      0.544271      0.583647      0.571868      0.541381      0.515817      0.463346      0.399082      0.317980      0.285381      0.229927      0.186264      0.131777     0.0990354     0.0699455     0.0495224     0.0354799
  23   7 1969.7011    0.5604  0.4860 11.6369  0.0001       10.3134  0.0085   0.0067   0.0170    0.0271   0.0000      0.725408   440.1989     -0.688221       17.8874      0.163633      -2.92637     -0.260662     0.0821805     0.0458012      0.453799      0.393083     -0.245092      0.184028     -0.170386     0.0298212    -0.0672390    -0.0371318     0.0107713     0.0198080      0.488211      0.624785      0.679450      0.736143      0.714138      0.670550      0.638992      0.558132      0.490895      0.423868      0.341607      0.279218      0.216291      0.162159      0.125875     0.0879628     0.0616091     0.0435723
  23   8 2131.2138    0.8115  0.6499 11.7914 -0.0005       7.69329  0.0098   0.0083   0.0192    0.0360   0.0000      0.481018   439.1357      0.493937       15.2165       1.41014      -2.65039     -0.736557     -0.782274      0.236138      0.315090     -0.712018     -0.253824      0.351345    -0.0372740      0.101788     -0.215091    -0.0240644     -0.108792     0.0340456      0.565804      0.731976      0.803855      0.853203      0.824316      0.775497      0.719556      0.637376      0.566972      0.481872      0.396416      0.321421      0.248033      0.185475      0.138031     0.0985107     0.0694046     0.0467895
  23   9 2287.5966    1.1383  0.8515 12.1725 -0.0005       4.87658  0.0117   0.0104   0.0230    0.0481   0.0000      0.378453   438.1959      0.575274       16.6042      0.294843     -0.345215      -1.48973     -0.448187     -0.978713     -0.219740      -1.08510    -0.0938860     -0.282928      0.298257      0.371759     -0.346026     0.0105764    -0.0370196      0.113047      0.626954      0.810420      0.866656      0.920466      0.885746      0.874850      0.797096      0.713476      0.629286      0.534692      0.447318      0.356618      0.278198      0.212479      0.155804      0.115556     0.0809063     0.0545682
  23  10 2439.2960    1.5981  0.9733 12.5783 -0.0001       3.59864  0.0131   0.0138   0.0243    0.0610   0.0000      0.323358   439.3855       1.09063       14.9733      0.767565     -0.809713     -0.807830     -0.329198      -1.21204       1.63412     -0.138044     -0.178091     -0.830371    -0.0689521      0.237085    -0.0686893     -0.145585     0.0517696    -0.0213588      0.653697      0.876313      0.918424      0.991524      0.951335      0.936162      0.853751      0.782362      0.677892      0.566806      0.462888      0.371355      0.293288      0.226845      0.164844      0.122120     0.0873496     0.0590394
  23  11 2588.7957    2.0731  0.9777 13.1850 -0.0002       3.30640  0.0129   0.0178   0.0242    0.0570   0.0000      0.314857   438.7801       4.54379       17.2254       2.64368      -1.03949      -1.05010       1.19658     -0.194436      0.325876     -0.327262     -0.873019     -0.532508     -0.100102    -0.0767104     0.0766448    -0.0453212    -0.0170487    -0.0756656      0.662028      0.863271      0.927465      0.970550      0.958371      0.924909      0.858978      0.745381      0.673219      0.560306      0.477456      0.386274      0.296439      0.225284      0.165470      0.121221     0.0832719     0.0577388
  23  12 2737.7346    2.6592  0.9107 13.8136 -0.0000       2.48205  0.0118   0.0236   0.0234    0.0517   0.0000      0.312300   438.5550       4.51999       14.2219       1.75588      -1.43512     -0.141903     -0.563262      -1.06625      0.921547     -0.485649      0.275526     0.0902867      0.257515     -0.191715     -0.157204   -0.00470905     0.0317345     -0.110176      0.621374      0.814592      0.874318      0.927600      0.901286      0.871459      0.808909      0.715737      0.627284      0.537672      0.443493      0.356909      0.276560      0.211562      0.155844      0.113573     0.0797192     0.0547238
  23  13 2886.2093    3.3185  0.9174 14.2569 -0.0010       2.04957  0.0121   0.0293   0.0234    0.0547   0.0000      0.326759   439.8147       6.85200       13.7643      0.924545      -2.50603     -0.483776    -0.0156462      -1.19135    -0.0259778      -1.64331      0.650834     -0.402481    0.00253229     -0.484333     0.0855014     -0.198073   -0.00143743    0.00870377      0.637080      0.822545      0.876945      0.933621      0.909716      0.896569      0.823783      0.727739      0.642650      0.542187      0.438502      0.345706      0.276123      0.214037      0.157936      0.115592     0.0826236     0.0567103
  23  14 3033.5626    3.8341  0.9300 14.6629 -0.0007       1.15749  0.0122   0.0340   0.0241    0.0550   0.0000      0.321424   439.4739       6.70839       14.3911       3.21236      -2.16608      -2.49308     -0.218601      -2.77397     0.0668185      -1.64324     -0.227864     -0.952115      0.119231     0.0970596      0.121365     -0.157441    -0.0221769    -0.0314338      0.664919      0.852329      0.898374      0.953501      0.949558      0.911337      0.830271      0.738655      0.648011      0.560815      0.467572      0.373909      0.291395      0.219296      0.160121      0.118803     0.0829501     0.0569097
  23  15 3179.8619    3.8767  1.1950 14.6776 -0.0007      0.933915  0.0152   0.0314   0.0287    0.0565   0.0000      0.291423   439.3254       7.44221       12.7781       5.02860      -1.33365     -0.667752    -0.0339646      -1.91015      0.726503      -1.27450      0.342983     -0.385502     -0.318574     -0.178456     0.0576978    -0.0616775     -0.241666    -0.0812602      0.748130      0.974948       1.05793       1.10465       1.06788       1.02089      0.955745      0.862869      0.753272      0.651873      0.540413      0.439299      0.335742      0.259962      0.190241      0.135128     0.0966164     0.0656206
  23  16 3325.7192    3.4454  1.6423 14.4152 -0.0006      0.900711  0.0187   0.0238   0.0334    0.0381   0.0000      0.194507   438.3573       9.32431       13.2495       4.98764      -1.45670      -1.83724      -1.91784      -4.03629     -0.461134      -1.28414     -0.324543      -1.15288      0.328281     -0.596738      0.371731     -0.269969     0.0804811     -0.164048      0.892764       1.18700       1.27853       1.33996       1.30673       1.25822       1.17157       1.04043      0.924970      0.765324      0.657508      0.525263      0.410107      0.310118      0.227533      0.164584      0.115950     0.0797147
  23  17 3471.4861    2.9205  2.5506 13.7341 -0.0004      0.751396  0.0238   0.0161   0.0423    0.0289   0.0000      0.105033   439.0881       10.6764       13.2390      0.934013      0.315831      -1.79325     -0.110891      -1.84500      0.183332      -2.44881      0.402213      -1.68340      0.143614     -0.724815     -0.111944      0.299316     0.0394134     0.0739042       1.14122       1.49100       1.59439       1.68519       1.64665       1.60328       1.48529       1.32322       1.16105      0.985094      0.824673      0.659638      0.514541      0.393439      0.293621      0.211363      0.148813      0.102576
  23  18 3617.1501    2.4244  3.7307 13.2440 -0.0002      0.781526  0.0299   0.0114   0.0538    0.0230   0.0000     0.0656454   440.9930       13.0373       16.4317       5.56228      -4.05555      -4.58367      -1.15181      -4.08862      -1.57326      -2.63900      0.869083      -1.01621     -0.208001      0.144722     -0.286091     -0.306596     -0.258617     0.0745228       1.41434       1.85078       1.99453       2.09712       2.07101       2.01720       1.84102       1.65467       1.45036       1.22646       1.02306      0.807003      0.640129      0.492899      0.360469      0.263800      0.185849      0.127982
  23  19 3762.5504    2.0277  5.3827 12.7667 -0.0001      0.642262  0.0381   0.0085   0.0694    0.0213   0.0000     0.0452392   441.6698       14.3774       11.2902       3.33872     -0.279166     -0.567130     -0.810298      -1.74281      0.878934      -3.16588       1.36397      -2.12256      -1.09157     -0.317650      0.599789     -0.206911     -0.271629    -0.0804610       1.76370       2.30611       2.48798       2.63762       2.62199       2.51236       2.31872       2.08142       1.80374       1.54249       1.26826       1.02701      0.794177      0.615212      0.454113      0.328215      0.232486      0.158943
  23  20 3907.8313    1.6940  7.5637 12.4063  0.0000      0.387988  0.0486   0.0063   0.0907    0.0179   0.0000     0.0327658   440.1928       23.4317       18.3682       6.35880      -1.50859       1.39394       2.91478      -4.50184       2.13266      0.909764      -2.31988      -2.75428    -0.0763325     -0.655278     -0.482823     -0.279407    -0.0787436    -0.0371939       2.20559       2.87820       3.11132       3.28353       3.25370       3.12796       2.91034       2.60618       2.27302       1.93423       1.60450       1.29709       1.01462      0.779661      0.572772      0.416130      0.293614      0.202159
  23  21 4053.1397    1.4251 10.1172 12.1862 -0.0002      0.311875  0.0654   0.0050   0.1175    0.0158   0.0000     0.0287171   435.3426       17.3634       12.2119       1.28099      -2.92082       1.45695     -0.122112      0.922118     -0.137401      -1.88545      -2.81457     -0.447620       1.05109     -0.518538      0.298474      0.614224     0.0881124     -0.223294       2.77803       3.63508       4.00343       4.16790       4.15001       3.96507       3.70308       3.31440       2.90856       2.45745       2.04427       1.64928       1.29655      0.990027      0.735611      0.534147      0.370545      0.256126
  23  22 4198.2350    1.1982 12.6813 12.1186 -0.0001      0.233984  0.0894   0.0041   0.1520    0.0142   0.0000     0.0297201   440.0664       16.5632       11.4617       11.4141       3.31404      -3.68315      -6.61716      -2.67073       1.61354       5.50592     -0.992918      -3.02932     -0.940859       2.36830     -0.269308      -1.29413      0.476845     0.0993215       3.48352       4.58697       5.00791       5.23259       5.23831       5.01606       4.66415       4.18003       3.64435       3.10710       2.57958       2.08955       1.62944       1.26232      0.926472      0.677174      0.468339      0.324716
  23  23 4343.4599    0.9671 15.2848 12.0524 -0.0001      0.274088  0.1229   0.0034   0.1963    0.0126   0.0000     0.0367937   446.6698       19.2022      -6.55523      -3.08145       5.23500      -14.7214      -13.7588      -12.1988      0.494842       1.16573     -0.728098      -2.41082       3.94576       2.21106     -0.694639       1.38993     -0.849891     -0.363339       4.37022       5.72464       6.28036       6.57715       6.57708       6.33220       5.85419       5.24939       4.59602       3.90513       3.26831       2.62471       2.07150       1.58006       1.18244      0.857305      0.595079      0.411587
  24   4 1469.7999    0.1507  0.0777 11.6387 -0.0030       42.7286  0.0046   0.0051   0.0074    0.0132   0.0000       15.1024   440.0176     -0.137777       20.1078     -0.156536      -2.84354     -0.330651      0.510413     -0.102253     -0.146322      0.230928      0.111990    -0.0715748    -0.0261518    -0.0642814      0.100118     -0.111561    -0.0138449     0.0464786      0.327741      0.384143      0.399675      0.391211      0.394174      0.417610      0.421417      0.330398      0.273629      0.258553      0.241762      0.203607      0.162093      0.125564     0.0821474     0.0539780     0.0392138     0.0297476
  24   5 1653.7092    0.2576  0.1790 11.5835 -0.0015       26.6545  0.0053   0.0051   0.0104    0.0157   0.0000       3.37141   440.2246     -0.637138       20.2367      0.453179      -2.53480      0.601522      0.792007     -0.249408      0.127729     -0.327201      0.408656      0.383978     -0.254525    0.00377135     0.0310780    -0.0152450    -0.0551524     0.0287513      0.316068      0.378049      0.447797      0.457758      0.461697      0.442713      0.410383      0.373872      0.327059      0.281142      0.228949      0.184480      0.146572      0.111430     0.0906884     0.0654315     0.0463967     0.0328314
  24   6 1826.3584    0.4156  0.3285 11.5146 -0.0010       15.9849  0.0065   0.0058   0.0136    0.0207   0.0000       1.19313   440.3506      0.173573       18.8434     0.0362162      -3.02236      0.708564      0.117434     -0.280370     -0.164085     0.0673999      0.221715      0.106675      0.230387     0.0818620     -0.147759     0.0838156     0.0567495     0.0429607      0.378012      0.500857      0.542934      0.568161      0.583746      0.545059      0.510647      0.450733      0.400012      0.341113      0.285989      0.228858      0.178198      0.138679      0.105801     0.0771817     0.0552570     0.0386896
  24   7 1993.6624    0.6113  0.4992 11.5789 -0.0008       10.4532  0.0081   0.0069   0.0166    0.0287   0.0000      0.630772   440.7361      0.548193       16.8413      0.845316     -0.545813     -0.388370      0.944350     -0.840867      -1.07671     0.0835752      0.253864     0.0187058     -0.420827     -0.194182    -0.0162087     0.0979986  -0.000120801     0.0411451      0.448060      0.576908      0.634932      0.678006      0.659630      0.630579      0.619250      0.534781      0.468252      0.395463      0.339185      0.269603      0.216481      0.165828      0.125339     0.0931326     0.0648366     0.0463342
  24   8 2156.8623    0.8591  0.6760 11.8124 -0.0002       7.04786  0.0098   0.0084   0.0191    0.0387   0.0000      0.447775   439.5694      0.705145       16.9792     -0.308696      -2.46829      -1.21726       1.61792    -0.0606891      0.917987     -0.412165      0.125288     0.0364227     -0.148634     -0.350554      0.410279    -0.0171557    -0.0550483    -0.0447647      0.518736      0.674225      0.744818      0.768095      0.778307      0.741841      0.687550      0.619111      0.540369      0.472633      0.392165      0.314552      0.252986      0.193322      0.145308      0.107245     0.0765214     0.0524237
  24   9 2314.4288    1.2253  0.8601 12.4396 -0.0010       4.72928  0.0115   0.0110   0.0230    0.0428   0.0000      0.378736   438.9585      0.436456       15.7398      0.205923      -2.08478     -0.558919       1.33997      0.496181     -0.200810     -0.361771      0.476065    -0.0658561     0.0946636      0.184955    -0.0145793     -0.159066     -0.142652     0.0495004      0.587973      0.756312      0.813105      0.860350      0.842677      0.825286      0.765590      0.701907      0.615378      0.518393      0.436628      0.353688      0.278517      0.220948      0.166208      0.120563     0.0859153     0.0605987
  24  10 2467.1827    1.6579  1.0315 12.6555  0.0011       3.56163  0.0137   0.0137   0.0249    0.0616   0.0000      0.324542   439.6449       2.84848       14.9083       1.47297     -0.869045     -0.570608      -1.49727     -0.499772       1.06454     -0.915328     0.0399406     -0.284193    -0.0569442     -0.431590      0.107340     0.0963784     -0.138038    -0.0826995      0.664201      0.882954      0.974318       1.04495       1.03141      0.993641      0.893113      0.818214      0.703279      0.594820      0.487903      0.400044      0.311518      0.239119      0.180483      0.134071     0.0936575     0.0650046
  24  11 2617.7764    2.1589  0.9978 13.3860 -0.0004       2.71980  0.0131   0.0182   0.0242    0.0549   0.0000      0.321935   439.5401       3.53234       14.2999      0.324568     -0.538201     -0.318033      -2.04154      -1.41104      0.278885    -0.0174850     -0.258193     -0.945141     -0.174965      0.233504     -0.126192      0.128071     0.0964168    -0.0962107      0.641835      0.839529      0.894304      0.955422      0.936466      0.910273      0.849413      0.769126      0.678041      0.571096      0.481581      0.388092      0.300941      0.237825      0.179051      0.133534     0.0969795     0.0666439
  24  12 2767.8337    2.8148  0.9437 13.8078 -0.0011       2.12005  0.0120   0.0240   0.0228    0.0544   0.0000      0.301682   438.8621       5.46163       15.2476       2.17628      -1.29932     -0.241098      0.173717      -2.47789     -0.586751     -0.609997      0.242356     -0.901221      0.166418     -0.386827      0.139653     -0.164066    0.00952015    -0.0924083      0.600976      0.785278      0.841679      0.913718      0.883479      0.877154      0.810504      0.716634      0.629857      0.533881      0.444653      0.358441      0.280702      0.219835      0.165897      0.121762     0.0869978     0.0623293
  24  13 2917.0872    3.4374  0.8839 14.3766  0.0001       1.67604  0.0114   0.0301   0.0220    0.0512   0.0000      0.324124   438.8190       6.93417       16.8232       3.39987     -0.600098     -0.911814     -0.335747      -2.29800      0.627200     -0.258047    -0.0973168     -0.589815     -0.160655     -0.268299    -0.0144822    -0.0857189     -0.100088    -0.0158104      0.593495      0.744950      0.805879      0.852330      0.837273      0.804636      0.742796      0.697141      0.613031      0.522333      0.433838      0.350122      0.282464      0.222285      0.163244      0.119762     0.0876272     0.0606105
  24  14 3065.1514    3.9272  0.9974 14.6483  0.0001      0.928625  0.0131   0.0328   0.0240    0.0554   0.0000      0.316121   438.9656       7.33159       13.5798       3.76357      0.208422      -1.29591       1.23435      -3.14662       1.66329     -0.630423    0.00683400      -1.35147      0.271628     -0.375702    -0.0990315     -0.308646    -0.0945583    -0.0570695      0.648972      0.829366      0.907259      0.960745      0.938774      0.909332      0.853216      0.773896      0.674458      0.576791      0.475098      0.382617      0.309515      0.235155      0.177533      0.131517     0.0965036     0.0682085
  24  15 3212.1456    3.7997  1.2650 14.7155 -0.0007       1.02057  0.0158   0.0297   0.0291    0.0531   0.0000      0.271959   439.7674       9.54169       12.9591      0.780612     -0.479608      -1.02641    -0.0495993      -1.72801     -0.260582      -1.67209     0.0183590     -0.979983      0.530773      0.173379      0.552006     -0.218829    -0.0535645    -0.0179600      0.733365      0.959504       1.02747       1.09983       1.07161       1.05852      0.956973      0.880901      0.772060      0.660995      0.546716      0.462850      0.356403      0.274657      0.207515      0.153220      0.107394     0.0759258
  24  16 3358.6481    3.3739  1.7896 14.3465  0.0007      0.779886  0.0190   0.0220   0.0349    0.0344   0.0000      0.179067   438.5557       10.9244       12.9028       1.88556      -1.28114      -1.36871      -3.54143      -1.65349      0.706856      -2.71344     -0.594689      0.261236    -0.0973844     -0.314517      0.226692     0.0659687     -0.192917     -0.131848      0.867804       1.13589       1.21834       1.29898       1.27489       1.25321       1.15587       1.02825      0.928402      0.792707      0.659639      0.540172      0.423485      0.331831      0.247032      0.183421      0.131498     0.0920830
  24  17 3505.0676    2.7773  2.7383 13.7564 -0.0004      0.402485  0.0247   0.0148   0.0443    0.0255   0.0000     0.0980887   440.1320       11.1189       14.5505       1.66273      0.388721      -1.52034       2.19327      -1.16105     -0.327648      -2.20011    -0.0160514      -1.59347     -0.339762     -0.526177     -0.315400     -0.120003     0.0683597     -0.118360       1.11226       1.45887       1.56631       1.65938       1.64362       1.58815       1.49611       1.34158       1.19154       1.01204      0.844269      0.691017      0.546373      0.426455      0.319624      0.236095      0.168879      0.118177
  24  18 3651.4554    2.3225  3.9961 13.1944 -0.0003      0.733071  0.0306   0.0105   0.0555    0.0208   0.0000     0.0580444   440.4091       15.9167       13.8348       7.35189     -0.296757      -1.33138      -1.15281      -2.62680      -1.53463      -3.20045       1.16074      0.595903     -0.936655      0.383296      0.364477     -0.432779    -0.0281495     0.0785477       1.37608       1.81095       1.96125       2.09280       2.05636       1.99482       1.85774       1.69325       1.46619       1.26470       1.04441      0.870876      0.678566      0.530192      0.393593      0.293618      0.207923      0.145365
  24  19 3797.3481    1.9372  5.9380 12.6819  0.0001      0.560485  0.0402   0.0076   0.0726    0.0191   0.0000     0.0402879   441.1338       13.5616       14.9372       2.55619      -1.34337      -1.63979      -5.31402      -4.97577       1.09388     -0.497510       1.03784      -2.42825      0.419596      -1.06452    0.00581469       1.34780      0.336199     -0.121396       1.74677       2.32802       2.51692       2.65401       2.61975       2.55356       2.39122       2.15682       1.88883       1.63636       1.35005       1.10679      0.873663      0.678594      0.511259      0.378385      0.271942      0.189583
  24  20 3943.1982    1.6169  8.0685 12.3816 -0.0002      0.403968  0.0514   0.0058   0.0941    0.0168   0.0000     0.0318771   439.2630       15.0704       14.6365       8.80821     0.0314859     -0.554552      0.202286     -0.613401     -0.509567      -1.57603      0.885529     -0.134844       1.19946     -0.167985     0.0652636     -0.235875     -0.124560     0.0983097       2.19523       2.89981       3.17173       3.32966       3.31600       3.19487       2.97324       2.69268       2.38086       2.04433       1.70609       1.38426       1.10047      0.853767      0.643849      0.474795      0.334271      0.235748
  24  21 4088.9527    1.3521 10.9378 12.1839 -0.0005      0.306619  0.0713   0.0046   0.1261    0.0149   0.0000     0.0295145   441.6710       18.1861       14.3107       2.20942       4.35750      -8.27411       3.20756      -3.83487       2.90024      -7.14902       3.53729     -0.874431       1.41460     -0.786981      0.501326      0.446400    -0.0552609     -0.476138       2.82710       3.67871       4.02828       4.23639       4.27509       4.09300       3.82553       3.46891       3.05054       2.62822       2.18698       1.77666       1.41840       1.09596      0.830784      0.613688      0.441997      0.309652
  24  22 4234.2751    1.1453 13.7198 12.1000 -0.0004      0.160753  0.0974   0.0037   0.1637    0.0133   0.0000     0.0299727   441.4611       20.4656       12.6512     -0.901586      -3.18614       5.93699      0.194051      -4.10861      -4.28638      -5.27365      -3.46808      -3.22756     -0.364225     -0.996891      -1.50735     -0.190481      -1.02469      0.653375       3.50209       4.64237       5.07313       5.33656       5.31379       5.16434       4.82591       4.33293       3.82133       3.28051       2.75617       2.23894       1.77926       1.38341       1.04562      0.770713      0.544287      0.382401
  24  23 4380.5701    0.9243 16.0123 12.0375 -0.0002      0.345505  0.1288   0.0032   0.1992    0.0118   0.0000     0.0365327   446.5926       25.9782       7.31922       3.31089       8.30961       9.79229       2.04211     -0.476536       1.18091      -9.68954      -1.59928      -8.76108      0.118063      -1.74252     -0.689157      0.678776     -0.941069      0.702083       4.28018       5.65695       6.23273       6.50304       6.51703       6.29901       5.88560       5.31183       4.67008       4.04866       3.37640       2.78006       2.20045       1.70772       1.29132      0.950919      0.668653      0.472537
  25   4 1489.4634    0.1625  0.0797 11.6309 -0.0086       31.2867  0.0039   0.0051   0.0075    0.0127   0.0000       12.1089   440.0500     0.0833810       20.8833     -0.355079      -2.32282      0.346268      0.550635      0.490891     -0.279431     0.0714034    -0.0989676    0.00667224      0.104290    -0.0640351     0.0251426     0.0265362    -0.0746824    -0.0571804      0.253488      0.337323      0.348437      0.372787      0.403311      0.383688      0.361766      0.299417      0.255869      0.217176      0.187122      0.154214      0.110498     0.0880790     0.0668671     0.0569133     0.0386393     0.0258486
  25   5 1674.1216    0.2791  0.1854 11.5647 -0.0021       24.3930  0.0052   0.0052   0.0097    0.0158   0.0000       2.90298   439.8394     0.0701861       19.8177     -0.636180      -2.31895      0.803883      0.704040     -0.221164      0.306606      0.535582     -0.170641     -0.134353     -0.263609    -0.0962927      0.192151    -0.0207289    -0.0562823    -0.0187698      0.292663      0.384596      0.413061      0.457564      0.431276      0.433453      0.400997      0.363494      0.308743      0.286125      0.227756      0.197100      0.156740      0.117155     0.0931193     0.0666278     0.0488780     0.0345199
  25   6 1847.9482    0.4371  0.3696 11.5248 -0.0011       14.7678  0.0071   0.0057   0.0142    0.0216   0.0000       1.05486   439.8263     -0.455542       19.1969      0.250372      -3.27531     -0.579254      0.334414     -0.422310     0.0634880     -0.835379     -0.426826    -0.0660946    -0.0713577     -0.256021      0.108098    -0.0154794    -0.0993214     0.0390146      0.415152      0.536786      0.585247      0.629565      0.628418      0.615037      0.578625      0.499849      0.442760      0.376610      0.307786      0.253841      0.201494      0.152618      0.118359     0.0901155     0.0657629     0.0469965
  25   7 2017.0198    0.6474  0.5412 11.5970 -0.0001       9.76641  0.0084   0.0069   0.0167    0.0300   0.0000      0.575797   440.2725     -0.196346       19.0255      -1.09341      -2.04659     -0.242759      -1.07668      -1.36800       1.26463      0.228246      0.223836      0.284723    -0.0583563     0.0256699     0.0752700     0.0303018    -0.0712799     0.0460357      0.458984      0.586872      0.655530      0.694215      0.695528      0.667324      0.626703      0.566180      0.491103      0.421463      0.352538      0.289501      0.228649      0.178991      0.137589      0.101543     0.0748830     0.0535669
  25   8 2181.8560    0.9081  0.7395 11.8523  0.0001       7.09533  0.0102   0.0084   0.0201    0.0408   0.0000      0.413400   440.6008       1.71453       17.2981     0.0222520      -2.53614      0.363067      -1.63262     -0.728370     -0.574974      -1.03419     0.0433836      0.244944    -0.0133840     -0.120627    -0.0873450     0.0541924    -0.0409740    0.00279179      0.510775      0.668522      0.725251      0.774329      0.768288      0.735723      0.695590      0.638589      0.552386      0.485842      0.402997      0.334372      0.269080      0.210509      0.157972      0.119295     0.0851423     0.0609453
  25   9 2340.6419    1.2940  0.8939 12.4574  0.0007       4.69052  0.0118   0.0112   0.0225    0.0452   0.0000      0.367119   438.7624       1.51218       15.6588       2.19137     -0.849217     -0.610425      -3.36787      -1.18085      0.756720     -0.283579     -0.137232   -0.00260155     -0.417306     -0.256949    0.00633837    -0.0311249     -0.122258    -0.0271680      0.571072      0.724771      0.785649      0.846806      0.852896      0.811898      0.759835      0.688225      0.625676      0.533150      0.434309      0.366113      0.291117      0.228654      0.174848      0.130806     0.0958643     0.0682066
  25  10 2494.4866    1.7595  0.9878 12.9711 -0.0002       2.93216  0.0129   0.0146   0.0237    0.0515   0.0000      0.335326   438.9042       2.81796       16.4453       2.13313      -2.28247     -0.336351      0.372639      -1.46504       1.14759     -0.315464      0.204112     -0.975429     -0.238289    -0.0998491     -0.313391    -0.0353970     -0.136410     -0.153482      0.589339      0.759742      0.827055      0.872639      0.871251      0.867782      0.795875      0.717955      0.641104      0.548746      0.470621      0.385226      0.305485      0.242325      0.183372      0.138316     0.0991708     0.0706517
  25  11 2646.3333    2.3162  0.9912 13.3881 -0.0004       2.22334  0.0124   0.0190   0.0236    0.0593   0.0000      0.306574   439.0842       2.57456       14.8306       1.78277      -1.32184      -2.24937      0.125527       1.02236      0.544203      0.552183      0.725935     -0.263298     -0.375267      0.153139      0.380785     0.0117485    -0.0833329     0.0393809      0.588956      0.755033      0.815393      0.881857      0.862334      0.856688      0.785585      0.722310      0.631049      0.542629      0.464365      0.385574      0.303940      0.239296      0.183010      0.134989     0.0985575     0.0690629
  25  12 2797.4441    2.9209  0.9589 13.8539 -0.0001       1.47053  0.0121   0.0240   0.0223    0.0553   0.0000      0.303782   439.5597       4.37144       14.4534       1.29020      -1.09207      -1.08842    -0.0701091      -1.47750     -0.268889     -0.994182      0.132456     -0.923926     -0.474157      0.218273    -0.0681254     -0.121968    -0.0870527    -0.0674802      0.597270      0.769172      0.841545      0.922007      0.897738      0.885530      0.812401      0.734571      0.649423      0.554471      0.450979      0.368945      0.291126      0.231727      0.177475      0.133987     0.0956341     0.0698363
  25  13 2947.5325    3.6574  0.8849 14.3818 -0.0004      0.918210  0.0108   0.0313   0.0216    0.0528   0.0000      0.279608   438.9675       5.45335       13.9796       1.27473      -1.12436      0.318636      -1.38665      -1.17554     -0.196800      -1.60590     -0.441363     -0.548370      0.161950     -0.217863      0.147756     -0.144193    -0.0865759    -0.0545484      0.537620      0.697991      0.741030      0.802046      0.775974      0.765673      0.709636      0.650583      0.581512      0.507179      0.424704      0.348935      0.276815      0.225134      0.166347      0.122985     0.0899875     0.0660837
  25  14 3096.3171    4.0087  1.0050 14.8770 -0.0016       1.30560  0.0129   0.0338   0.0244    0.0502   0.0000      0.328570   440.6358       7.70994       16.0198       2.40856      -1.83268      0.385450      0.187229      -2.38259       1.08219      -1.65726     0.0649969     -0.502557      0.346054     -0.739123     -0.281024     -0.229175     -0.212978    -0.0351042      0.608021      0.788436      0.838000      0.910518      0.890887      0.852437      0.793740      0.724046      0.665888      0.566103      0.477317      0.394981      0.318118      0.249403      0.188134      0.138502      0.101596     0.0710378
  25  15 3244.0211    3.7498  1.3101 14.7076 -0.0009      0.494448  0.0159   0.0284   0.0291    0.0488   0.0000      0.258581   439.2228       9.18029       12.8190       4.43696      -2.58332      -1.46076     0.0627911      -1.85827     -0.107887      -1.87420      0.594345      -1.52175     -0.836491     -0.893220     0.0955394    -0.0522798     -0.163676     -0.184634      0.722329      0.929453       1.00424       1.07995       1.04871       1.03480      0.970152      0.876535      0.784238      0.668426      0.560228      0.463320      0.373878      0.288557      0.220797      0.166597      0.121796     0.0858744
  25  16 3391.3089    3.2432  1.8896 14.3472  0.0001       1.07914  0.0197   0.0206   0.0357    0.0328   0.0000      0.160823   439.3501       10.1966       12.1731       2.61637      -2.44252      -2.02883      -1.00891     0.0861593     -0.498847      -1.56012       1.38977     -0.540337     0.0602978     -0.246719    -0.0273850     -0.224449    -0.0585781    -0.0222764      0.847401       1.12489       1.18719       1.28276       1.27217       1.23012       1.16878       1.04463      0.943128      0.813291      0.675846      0.564822      0.445554      0.352561      0.271709      0.201583      0.146313      0.103597
  25  17 3538.3247    2.6882  3.0108 13.6560 -0.0005      0.465463  0.0251   0.0134   0.0459    0.0234   0.0000     0.0880002   438.1699       10.8388       13.7444       5.26123      -4.18514     -0.336626      0.311059      -4.27661      -1.20924      -2.21762     -0.808657      -2.12394     -0.135530     -0.991131      0.638501     0.0955950      0.150913     0.0436021       1.10325       1.42482       1.56515       1.64886       1.62655       1.58726       1.50726       1.36352       1.21351       1.04482      0.882154      0.725360      0.579797      0.452853      0.350960      0.262911      0.192104      0.136640
  25  18 3685.2484    2.2174  4.3731 13.1428 -0.0002      0.570612  0.0322   0.0094   0.0578    0.0190   0.0000     0.0532146   437.4793       14.8964       12.9785       6.24441      -2.21027       1.10428      -1.38953      -1.73984      -2.19889      -1.83209     -0.570719      -1.20042     -0.182095      -1.71928     -0.756396      0.287226     -0.305175     0.0224577       1.37771       1.82490       1.99802       2.10164       2.08872       2.02195       1.93228       1.73441       1.54698       1.32989       1.10317      0.922774      0.733261      0.575387      0.439870      0.332444      0.239797      0.170905
  25  19 3831.8016    1.8644  6.4316 12.6445 -0.0002      0.516481  0.0417   0.0069   0.0757    0.0175   0.0000     0.0365224   434.5925       15.0004       12.9379       2.29663       4.49662      -2.12657      -2.65929      -3.02291       3.86213      -5.31895       2.26529      -1.23280     -0.511050     -0.467702       1.10901     -0.242339   -0.00823862     -0.122085       1.75740       2.28240       2.52681       2.64565       2.67005       2.58409       2.41889       2.18897       1.96342       1.67648       1.42551       1.16044      0.932936      0.732510      0.565208      0.421227      0.302957      0.217110
  25  20 3978.1538    1.5566  8.9057 12.3457 -0.0003      0.404426  0.0551   0.0054   0.1007    0.0158   0.0000     0.0297361   437.4542       19.6586       9.39522       4.34848     -0.343818      -1.10042      -5.73259      -3.23383    0.00756562      -1.77828      -6.19336      -1.27422     -0.683496      -1.57899      -1.39342     -0.356325     0.0934864     -0.220579       2.21811       2.89872       3.20130       3.37611       3.36977       3.27693       3.08025       2.79538       2.48390       2.14093       1.80702       1.49257       1.18485      0.942095      0.712996      0.536457      0.387549      0.278319
  25  21 4124.4718    1.3119 11.2975 12.1969 -0.0004      0.307181  0.0742   0.0044   0.1291    0.0144   0.0000     0.0296932   438.0850       16.4590       8.01483       5.57125      -3.95876      -3.27702       2.73135      -8.51422       4.04379      -2.26261      -4.18577    -0.0386663     -0.404712      -3.60070      -1.82527      0.706600      0.298610     -0.468044       2.77906       3.70717       4.03515       4.28948       4.29470       4.14543       3.89453       3.52816       3.15214       2.71962       2.28933       1.89438       1.51802       1.19282      0.912539      0.675380      0.488133      0.346769
  25  22 4270.2122    1.0849 14.3496 12.0995 -0.0004      0.167033  0.1063   0.0034   0.1704    0.0126   0.0000     0.0338662   440.8650       17.5219       14.6872       10.3633      0.830597       6.78779       1.91845      -8.78341       1.82253      -1.13828       1.47461      -3.57169      0.263869       1.45548     -0.508133     -0.529063      0.967237     -0.831379       3.56758       4.73067       5.20645       5.42675       5.50450       5.29529       5.00142       4.55965       4.06154       3.50310       2.96569       2.43264       1.96739       1.54737       1.18344      0.878315      0.640358      0.457497
  26   5 1694.0728    0.2939  0.2163 11.5296 -0.0022       24.2650  0.0054   0.0051   0.0109    0.0161   0.0000       2.39644   439.7935      0.136304       19.2796     -0.139273      -2.55224      0.316624     -0.658987     0.0351761     0.0997448      0.132880     -0.112161      0.108824     -0.468103      0.139919     0.0614062     -0.159565     0.0145830     0.0419024      0.302330      0.412385      0.473701      0.501120      0.496224      0.482787      0.447736      0.397631      0.350129      0.303267      0.245561      0.203164      0.164376      0.124830     0.0975819     0.0733267     0.0539093     0.0383996
  26   6 1869.0943    0.4611  0.3908 11.5277  0.0003       14.1559  0.0068   0.0058   0.0146    0.0220   0.0000      0.953266   440.4140      0.901912       19.0381      0.725671     -0.995964   -0.00482119     -0.203619     -0.274783      0.224911     -0.346023     -0.158375     -0.462662    -0.0252806      0.101655     -0.165131     0.0122513    -0.0687845    0.00650835      0.374050      0.481610      0.535357      0.560205      0.558615      0.534724      0.512574      0.456356      0.418946      0.369352      0.308398      0.254230      0.210464      0.161461      0.125752     0.0951714     0.0730404     0.0495992
  26   7 2039.8175    0.6853  0.5838 11.5777  0.0002       8.55574  0.0085   0.0069   0.0174    0.0314   0.0000      0.536285   440.6448      0.440539       19.1628      0.224225      -1.74974     -0.681563      0.724810     -0.623753      0.501263      0.177320     -0.404982      0.160893      0.286442    -0.0951251      0.124951    -0.0376472    -0.0680236    -0.0333403      0.430742      0.554204      0.611484      0.652278      0.636796      0.626225      0.595871      0.544973      0.483112      0.416963      0.350426      0.289412      0.236856      0.185588      0.142133      0.110192     0.0816034     0.0587535
  26   8 2206.1699    0.9806  0.7581 11.9411 -0.0006       6.34342  0.0101   0.0088   0.0198    0.0414   0.0000      0.393863   439.8780       1.54277       16.1534       2.01707      -1.98049     0.0774960     -0.104119      0.718939     -0.602406      0.101269     -0.107945     -0.191914    -0.0304913     0.0404582     0.0618816    -0.0448547     0.0863264    -0.0436226      0.491064      0.643876      0.709142      0.744691      0.721424      0.716991      0.659396      0.609170      0.559630      0.482117      0.417165      0.342915      0.275272      0.222316      0.168319      0.126116     0.0935999     0.0682376
  26   9 2366.2147    1.3627  0.9277 12.5753 -0.0004       5.06583  0.0119   0.0114   0.0230    0.0453   0.0000      0.347628   439.8941       2.44409       17.5907      0.698107     -0.783872     -0.745042     -0.898538       1.09648       1.13888      0.133236      0.317330     -0.437473     -0.254602      0.289994      0.133887     0.0270103      0.178201    -0.0166986      0.541978      0.718900      0.769800      0.835811      0.826549      0.800623      0.768217      0.697227      0.625027      0.523780      0.450064      0.370069      0.303913      0.239780      0.181772      0.140949      0.101726     0.0759174
  26  10 2521.3349    1.8481  1.0101 13.0701 -0.0012       3.15290  0.0127   0.0149   0.0238    0.0515   0.0000      0.320676   439.4385       4.66238       15.5244       1.77794      0.822515     -0.273667     -0.133557      -1.62136     0.0376331     -0.521876      0.824394      0.218689      0.115622     -0.209030     -0.194438     0.0322715      0.130204     -0.160069      0.576010      0.735677      0.787042      0.855317      0.869941      0.830202      0.783012      0.721416      0.642769      0.553852      0.465775      0.389317      0.313717      0.253284      0.195707      0.144334      0.107079     0.0779456
  26  11 2674.4737    2.4124  1.0377 13.6027 -0.0002       2.21531  0.0127   0.0195   0.0248    0.0565   0.0000      0.310779   437.9805       3.35608       15.2913       1.62435     -0.909467      -2.01173     -0.258171      -1.36110      -1.10154      0.181675     -0.825920     -0.250574      0.478111     -0.236607     0.0309577      0.213517    0.00217801     0.0373024      0.580115      0.753530      0.794859      0.858689      0.846197      0.842530      0.792269      0.732348      0.645711      0.563673      0.472162      0.384342      0.319292      0.253218      0.195555      0.148237      0.110517     0.0801653
  26  12 2826.6761    3.1098  0.8930 14.1433 -0.0007       1.68676  0.0111   0.0261   0.0213    0.0487   0.0000      0.315427   437.9339       4.41166       15.1497       2.96634      -2.40747      0.233779      0.825295      -1.22772    -0.0356739     -0.647073      0.753677     -0.450751     -0.254714     0.0269323    -0.0208318    -0.0507533    -0.0548829     -0.187923      0.531406      0.695983      0.750326      0.802121      0.797651      0.784753      0.737647      0.664776      0.590067      0.508476      0.432650      0.359168      0.288835      0.223930      0.177005      0.133152     0.0975276     0.0710053
  26  13 2977.5381    3.7642  0.9240 14.4751 -0.0004       1.01125  0.0113   0.0311   0.0218    0.0515   0.0000      0.310867   439.1251       5.23182       14.3412       1.71520      -1.75374     -0.673286      0.154447      -1.63342      0.381669      -1.41924     -0.296050     -0.307812     -0.311832    -0.0619160     0.0890391     -0.303986    -0.0194333    -0.0182700      0.537256      0.704635      0.760164      0.802392      0.785642      0.767908      0.723842      0.661597      0.601993      0.527511      0.444467      0.369674      0.295622      0.235708      0.182683      0.136129      0.100617     0.0739329
  26  14 3127.0329    3.9245  1.1324 14.6679 -0.0005      0.526427  0.0139   0.0307   0.0258    0.0573   0.0000      0.307819   439.2177       7.16590       15.7398       2.74942      -2.38500     -0.527368      -1.00825      -1.88149      0.739968      -1.68969     -0.454891     -0.606235      0.289369     -0.665267    -0.0702630     -0.131059      0.144070     -0.198100      0.602882      0.789516      0.849558      0.912672      0.901995      0.884781      0.817145      0.761128      0.678752      0.593502      0.501996      0.418834      0.335464      0.265194      0.204768      0.156252      0.115468     0.0841563
  26  15 3275.5337    3.7165  1.4693 14.4758 -0.0004      0.471718  0.0166   0.0255   0.0297    0.0457   0.0000      0.210453   440.4291       7.95692       15.2391       2.22283      -2.55214      -1.51307       1.21826      -1.93985       1.87096      -1.43989     -0.195364     -0.318816     -0.413043     -0.457805     -0.136179      0.393091      0.117526     -0.147732      0.724902      0.935748       1.01931       1.08208       1.08866       1.05306      0.987047      0.900263      0.795756      0.700666      0.598528      0.498748      0.401940      0.318373      0.242104      0.183459      0.135249     0.0983112
  26  16 3423.5260    3.1124  2.1731 14.1598 -0.0001      0.558233  0.0211   0.0180   0.0382    0.0294   0.0000      0.135524   440.6766       8.50881       12.7589       4.74122      -1.29081      -2.18434      -1.69376      -3.66261     -0.180919      0.678836     -0.218787     -0.895486      0.214631     0.0317521     -0.394446     -0.197149      0.131846     0.0232971      0.869878       1.15424       1.24774       1.33815       1.32741       1.28974       1.22281       1.11471       1.00489      0.865874      0.726406      0.608059      0.493143      0.390860      0.301314      0.229377      0.168684      0.120249
  26  17 3571.2086    2.5684  3.2322 13.5184 -0.0001      0.396075  0.0264   0.0122   0.0466    0.0228   0.0000     0.0787283   440.3561       14.8396       14.9111       4.62483      -2.67992      -3.06019       2.45854      -3.71859     -0.114874     -0.983935    -0.0953408      0.112859     -0.658478     -0.769435      0.287919     -0.513896     -0.264382    -0.0200063       1.09917       1.42408       1.56017       1.64944       1.67123       1.62308       1.52392       1.38956       1.24902       1.08057      0.920089      0.758092      0.611298      0.486593      0.376459      0.288074      0.212429      0.153155
  26  18 3718.7421    2.1399  4.9201 12.9948 -0.0003      0.455869  0.0337   0.0085   0.0614    0.0179   0.0000     0.0457287   439.5520       10.5243       12.1560      0.207064      -3.33785      -6.31782      -4.42219      -2.94657      0.598081      -2.79675     -0.666655      -2.74087      0.314460      -1.04747      0.208788     -0.106606     -0.112438     -0.341558       1.37690       1.81106       1.97186       2.10491       2.11103       2.07173       1.93707       1.77705       1.58973       1.37012       1.17861      0.969821      0.790321      0.622230      0.485407      0.365326      0.270315      0.195095
  26  19 3865.8547    1.7757  7.0039 12.5930 -0.0001      0.475340  0.0442   0.0063   0.0801    0.0163   0.0000     0.0341584   435.4850       16.7459       13.9223       3.00510       3.44555      -2.35932      -1.43720      -4.21935      -2.61434      -2.03971      -1.06241      -4.18746     -0.137674     -0.542604     -0.253524      0.519070      0.349599     -0.145428       1.76669       2.32170       2.54956       2.68398       2.71566       2.64569       2.49324       2.30217       2.03533       1.77113       1.50135       1.24751       1.01616      0.805505      0.618657      0.473197      0.346342      0.253481
  26  20 4012.7710    1.4891  9.5806 12.3296 -0.0001      0.333901  0.0590   0.0050   0.1069    0.0149   0.0000     0.0293611   432.8654       18.1993       12.1052       1.34643     -0.955137      -4.90661      0.545939      -5.09574      -3.98592      -1.00916      0.637991      -2.77063       2.46521    -0.0258289      0.534267       1.40589     -0.207511     0.0512253       2.23760       2.95984       3.21836       3.39446       3.45035       3.33095       3.16147       2.88579       2.61545       2.25621       1.92192       1.59250       1.30565       1.03476      0.794670      0.604986      0.442928      0.323112
  26  21 4159.5327    1.2522 12.2736 12.1856  0.0003      0.280660  0.0818   0.0040   0.1388    0.0134   0.0000     0.0292365   439.3604       12.6676       10.6642       4.32216       5.00971      -6.98561      0.576020      -8.12707       2.33595      -2.10423       1.89492      -1.93073      -1.06129       1.02612      0.888627      0.437831      0.311170     -0.276445       2.84408       3.74679       4.13104       4.33983       4.41929       4.21471       4.05537       3.68135       3.31132       2.87850       2.45122       2.04098       1.65814       1.31408       1.01550      0.768990      0.567532      0.409585
  26  22 4306.2944    1.0180 14.6038 12.1001 -0.0002      0.345109  0.1100   0.0032   0.1745    0.0119   0.0000     0.0356530   439.0772       25.3599       17.6500       3.30129      -1.28281       4.13986      0.403305      -2.27742      -6.49352      -1.35026      0.634596      -1.50272       1.21031     -0.179217       1.62229     -0.150069     -0.341926     -0.441162       3.51156       4.66039       5.18588       5.40208       5.46192       5.29952       5.00198       4.59177       4.13773       3.58399       3.07435       2.54811       2.07855       1.65699       1.27143      0.971109      0.701371      0.505873
  27   4 1527.5649    0.1829  0.1033 11.5986 -0.0073       35.3160  0.0042   0.0047   0.0076    0.0131   0.0000       8.17650   440.3146     -0.145410       20.6555    -0.0233285      -2.52724      0.325476      0.707479     -0.136063    -0.0221791     -0.160480     -0.276699      0.140765     0.0912081   -0.00994855      0.105210     0.0263666     0.0132727     0.0714235      0.248067      0.325222      0.364868      0.368397      0.357075      0.331057      0.301646      0.291487      0.260178      0.251541      0.229825      0.194665      0.154655      0.121201     0.0942175     0.0705245     0.0504992     0.0370237
  27   5 1713.6119    0.3197  0.2246 11.5427 -0.0014       20.6099  0.0051   0.0052   0.0106    0.0162   0.0000       2.05064   440.0732    -0.0730390       20.1616      0.225090      -2.37768     0.0804073      0.578064     -0.378774      0.106440      0.119835      0.196116     -0.297490     -0.136256     -0.115932    -0.0426070    -0.0357378     0.0963613    0.00994545      0.266492      0.353083      0.390843      0.421759      0.406414      0.396880      0.377436      0.344612      0.310361      0.274217      0.241890      0.196302      0.165900      0.128811      0.100072     0.0752623     0.0586833     0.0403006
  27   6 1889.8340    0.4846  0.4240 11.5449 -0.0006       13.4881  0.0073   0.0057   0.0146    0.0222   0.0000      0.870918   440.0581      0.994779       19.9958      0.136837      -3.25803      0.264683     0.0797596     -0.341191     -0.211838     -0.122306     -0.252507    -0.0710464     0.0976118      0.349816    -0.0419573     0.0149762    -0.0109589     0.0411833      0.373419      0.475423      0.520482      0.552760      0.567128      0.546026      0.507594      0.463764      0.419529      0.372399      0.329503      0.262849      0.224847      0.174223      0.137462      0.103218     0.0769115     0.0555471
  27   7 2062.1442    0.7325  0.5856 11.6677  0.0006       9.11833  0.0083   0.0072   0.0168    0.0315   0.0000      0.508274   440.7065     -0.311199       19.3456      0.501071      -2.27053      -1.07761      -1.15298      0.563316       1.45538     -0.358322    -0.0963889     -0.133012    -0.0359104     -0.207055      0.207084     0.0941681    -0.0348062    -0.0262425      0.397684      0.521088      0.580078      0.614403      0.614683      0.607087      0.582137      0.516124      0.466867      0.401683      0.352403      0.292678      0.235386      0.186959      0.146665      0.114473     0.0830796     0.0616695
  27   8 2229.8537    1.0258  0.8160 11.9987 -0.0013       6.03298  0.0104   0.0088   0.0209    0.0441   0.0000      0.383216   439.7359       1.22486       17.5280      0.697954      -1.08857      0.532322       1.73505      0.216140     -0.751752     -0.190122     -0.257967      0.153574     -0.463118     -0.355369   -0.00245515     -0.160165     -0.212068     0.0197140      0.484538      0.626192      0.689497      0.723469      0.728843      0.702260      0.667384      0.607226      0.562279      0.492321      0.420574      0.354026      0.289734      0.234928      0.187416      0.137806      0.101065     0.0741494
  27   9 2391.1036    1.4642  0.9618 12.5837 -0.0007       3.65050  0.0119   0.0118   0.0229    0.0488   0.0000      0.330322   440.5062       2.33054       17.0002      0.575636      -2.81363     -0.170376      0.165964      -1.24250    -0.0549589     -0.240269     -0.196898     -0.206015     -0.409101    -0.0269631      0.170492     -0.105781      0.121764     0.0995183      0.525471      0.687908      0.737290      0.799759      0.787690      0.769471      0.719829      0.659718      0.605871      0.535099      0.459364      0.383023      0.319041      0.258207      0.198052      0.151815      0.108387     0.0818203
  27  10 2547.6561    1.9369  1.0179 13.2552 -0.0011       2.95332  0.0125   0.0154   0.0237    0.0476   0.0000      0.317346   439.2093       3.40511       16.6512     0.0133157      -1.21890     -0.201932       1.21013     -0.464226     -0.279097      -2.15447    -0.0979621     -0.271654     -0.596973    -0.0231251      0.300737     -0.409889     0.0110653     0.0219941      0.547836      0.700267      0.774979      0.820319      0.834762      0.806868      0.779644      0.706638      0.627944      0.539058      0.472242      0.392638      0.317685      0.253126      0.202518      0.150739      0.114670     0.0831720
  27  11 2702.1830    2.5153  0.9926 13.7496  0.0001       2.18232  0.0121   0.0200   0.0230    0.0488   0.0000      0.311027   438.8460       4.10673       16.2576       3.34328      -1.18632      -1.04950      0.377228      -1.28528      0.824497     -0.955153     -0.327324      -1.11459      0.672621      0.613784     -0.311828     -0.211325     -0.123914    -0.0104593      0.533084      0.714121      0.763645      0.820467      0.811287      0.798945      0.733375      0.689905      0.625820      0.547590      0.466943      0.391020      0.320696      0.254935      0.199866      0.151557      0.113338     0.0826313
  27  12 2855.4601    3.2143  0.9196 14.1678 -0.0012       1.70116  0.0112   0.0261   0.0215    0.0540   0.0000      0.295134   438.2650       5.60630       14.4521       1.04632      -1.45221      -1.13007      0.179374      -2.62719      0.632444      -1.24802      0.810460     -0.596815     -0.182849     -0.341745      0.262919    -0.0321864    -0.0514543     0.0411467      0.512414      0.658196      0.723246      0.771660      0.779020      0.750504      0.724797      0.667297      0.584341      0.512395      0.435106      0.358839      0.295206      0.239373      0.183421      0.141098      0.106847     0.0785917
  27  13 3007.1664    3.8205  0.9584 14.5613 -0.0002       1.35478  0.0114   0.0305   0.0221    0.0500   0.0000      0.283243   440.0786       6.96349       14.3519       2.00386      -1.25869     -0.723847      -1.03920      -2.08537     0.0475171      -1.05182     -0.147335     -0.504566    -0.0257336     -0.615080     -0.270652     0.0237666      0.119920     -0.143437      0.511676      0.664455      0.712279      0.758667      0.753587      0.748962      0.722175      0.651495      0.594766      0.510337      0.436590      0.360663      0.300139      0.241603      0.189600      0.143866      0.106366     0.0789645
  27  14 3157.4274    3.9027  1.1692 14.8394 -0.0019       1.64806  0.0144   0.0300   0.0261    0.0500   0.0000      0.298212   438.9711       7.89804       15.0524       4.33151      -1.88657      0.452302       1.80271      -3.74165      0.433143      -1.62531     -0.153544      -1.16978      0.229397     -0.528617      0.469414    0.00781859    -0.0709607    -0.0416881      0.592309      0.769518      0.844671      0.890007      0.898250      0.879518      0.827599      0.764337      0.686223      0.601801      0.519201      0.433781      0.345375      0.279993      0.219643      0.169907      0.126071     0.0923325
  27  15 3306.6938    3.5665  1.6143 14.5275 -0.0006       1.08478  0.0172   0.0233   0.0317    0.0376   0.0000      0.199634   439.6707       9.09333       15.9059       2.95885    -0.0843469      -1.64127      -2.31963      -1.83113      0.151627      -2.93526     0.0549729      -1.62519     -0.463412     -0.291987     -0.216726     0.0550246    -0.0761539    -0.0183116      0.696356      0.910651      0.988196       1.06693       1.04226       1.04027      0.971813      0.892237      0.813333      0.717827      0.616043      0.515097      0.421164      0.337084      0.259977      0.203642      0.150896      0.109817
  27  16 3455.4799    2.9633  2.3210 14.0528 -0.0003      0.875270  0.0217   0.0165   0.0386    0.0286   0.0000      0.123569   437.5680       9.53725       14.1115       4.03563      -2.16976      -3.30633      0.121219     -0.602616       1.19920      -2.18115       1.01088     -0.930950     0.0569599     -0.342198      0.218782     -0.868919      0.390105     -0.247242      0.881787       1.15394       1.27680       1.35700       1.37664       1.32978       1.26627       1.14811       1.04428      0.901647      0.772944      0.635877      0.522862      0.416688      0.327277      0.251207      0.188064      0.138214
  27  17 3603.8383    2.4622  3.6046 13.3952 -0.0002      0.626819  0.0273   0.0111   0.0500    0.0216   0.0000     0.0698636   438.5917       8.97557       16.9628       6.48704       2.69352      -2.52178       1.94847      -3.20040     -0.248819      -2.96018      -1.08512      -1.32124      -1.13322     -0.694928      0.535020     -0.178105    -0.0782027     -0.127817       1.09567       1.43677       1.57743       1.68740       1.70740       1.65104       1.56606       1.42607       1.29726       1.12873      0.967724      0.808256      0.659289      0.523955      0.411722      0.318744      0.235590      0.173183
  27  18 3751.8787    2.0557  5.3327 12.8673 -0.0001      0.403111  0.0347   0.0077   0.0641    0.0174   0.0000     0.0427109   440.8911       10.2966       11.5418       5.69476      -3.20169       2.26478      -1.70746      -2.93322      0.264135      -3.87652      -1.84017      -2.55339    -0.0581113     0.0538378      0.165335      0.477208     0.0268599    -0.0371956       1.38014       1.80110       1.97592       2.10631       2.10546       2.05805       1.96022       1.79526       1.63653       1.41389       1.22443       1.02794      0.839954      0.676550      0.521043      0.400327      0.301633      0.221797
  27  19 3899.6859    1.7051  7.5738 12.5394  0.0001      0.433105  0.0460   0.0058   0.0847    0.0153   0.0000     0.0320993   434.9539       12.8595       12.9885       4.61923       1.06918      -2.90456       4.28856      -5.34388      -1.60215     -0.610169      -1.31027      -2.19148     -0.188626      -1.40785     -0.265079     -0.646996      0.211784     -0.100879       1.76722       2.32535       2.56771       2.73445       2.75325       2.69382       2.54872       2.33788       2.12011       1.82965       1.57689       1.31539       1.08451      0.862545      0.679078      0.516036      0.384777      0.282066
  27  20 4046.8948    1.4150 10.0649 12.3447 -0.0004      0.262365  0.0630   0.0046   0.1120    0.0140   0.0000     0.0304956   435.9271       14.1477       14.5102     -0.845609      -5.40746      -6.72558      -1.23941      0.863465       1.30533      -1.53967      -3.10190     -0.802270      -1.41275      0.947398     -0.103694      -1.10160      0.281924      0.515370       2.25455       2.98033       3.27736       3.48470       3.53740       3.42336       3.23242       2.99230       2.70407       2.37845       2.03706       1.69918       1.39354       1.11171      0.878047      0.670580      0.497585      0.366595
  27  21 4194.3190    1.1992 12.9934 12.1940 -0.0000      0.204977  0.0882   0.0036   0.1463    0.0126   0.0000     0.0299122   436.4463       8.46881       20.8381       9.34141      -2.60401       2.50558       2.92801      -6.73213       3.54511      -1.10787       7.55252      -1.99689      -1.79659       1.46881      0.565736      -1.27390      0.281085     0.0141285       2.85746       3.80082       4.19216       4.48239       4.47702       4.38096       4.14245       3.83834       3.45216       3.03161       2.60035       2.15948       1.79472       1.42963       1.12238      0.859830      0.632184      0.463551
  27  22 4341.3538    0.9793 15.4883 12.0848 -0.0005      0.267535  0.1197   0.0030   0.1835    0.0114   0.0000     0.0352383   438.9621       27.0124       11.0003     -0.248674       4.12688      -8.65504      -3.00136      -6.94546      -2.04460      -4.92832       6.11925      -3.78230      0.229772       1.48510      0.308725      -1.35833      0.441631     -0.514259       3.57993       4.75354       5.24700       5.55509       5.63028       5.48144       5.16533       4.79693       4.29116       3.81499       3.27446       2.74253       2.25207       1.81442       1.41581       1.08192      0.795484      0.588593
  28   4 1546.0439    0.1920  0.1218 11.5968 -0.0028       34.4056  0.0045   0.0045   0.0082    0.0131   0.0000       7.05550   440.4143     -0.256873       21.0195      0.350795      -3.04530     -0.404775      0.169883     -0.435785     -0.222104    0.00621094    -0.0515739    -0.0410765     -0.111178    -0.0644589      0.176387    -0.0757804    -0.0272388     0.0191658      0.255328      0.348312      0.392852      0.440458      0.446314      0.418802      0.401340      0.361400      0.315212      0.253279      0.217134      0.177968      0.143017      0.112169     0.0926635     0.0676632     0.0492514     0.0365770
  28   5 1732.7835    0.3231  0.2632 11.5310 -0.0008       20.2719  0.0056   0.0048   0.0117    0.0166   0.0000       1.80562   439.2810     0.0493646       20.6449      0.749984      -1.89201     0.0269671      0.166386      0.242018     0.0599393     -0.163794      0.281016     -0.331159     -0.441353    -0.0416648     0.0352073    -0.0340820    -0.0477031    -0.0926405      0.276256      0.353558      0.404624      0.427319      0.425171      0.429550      0.407971      0.363968      0.337556      0.293936      0.249233      0.208524      0.172579      0.141241      0.109980     0.0853485     0.0629807     0.0497589
  28   6 1910.2257    0.5169  0.4204 11.5732 -0.0000       12.8496  0.0069   0.0059   0.0140    0.0226   0.0000      0.796902   440.7001      0.216004       20.3263      0.673499      -2.40920      0.692308    -0.0527540     -0.275785    -0.0449065    -0.0687367     -0.107571    -0.0661625    -0.0406988     -0.350369      0.133004     0.0427250    -0.0739640     0.0549057      0.347362      0.446800      0.498321      0.528147      0.531188      0.530307      0.493344      0.466725      0.412331      0.355579      0.309357      0.253887      0.212264      0.171165      0.131239      0.103571     0.0800186     0.0591450
  28   7 2084.0077    0.7575  0.6445 11.7118  0.0007       8.94243  0.0087   0.0071   0.0180    0.0326   0.0000      0.487034   440.4005       1.07680       18.7420     0.0318229     -0.996690     -0.641196     -0.862060     -0.182806     -0.210866    0.00512636      0.356366     -0.308300    -0.0904498    -0.0858880      0.251847     0.0967929    -0.0296267    -0.0378289      0.396783      0.510363      0.551362      0.597843      0.602404      0.590103      0.565459      0.511421      0.477290      0.406659      0.360255      0.304773      0.255478      0.200092      0.158260      0.123840     0.0943656     0.0692664
  28   8 2252.9413    1.0826  0.8507 12.1179 -0.0005       6.33180  0.0109   0.0090   0.0208    0.0425   0.0000      0.380495   440.2992       1.20403       18.8794       1.25609      -1.33677     -0.604237      0.704965      0.835391      0.124152     -0.552149      0.186738      0.187481     -0.359880     -0.244340      0.271707     0.0126646      0.110479     0.0108723      0.461283      0.598462      0.666708      0.703798      0.717501      0.706242      0.652451      0.616920      0.552155      0.487239      0.419499      0.354815      0.292280      0.235088      0.188705      0.143790      0.107589     0.0797814
  28   9 2415.4314    1.5357  1.0220 12.6575  0.0005       3.57171  0.0122   0.0119   0.0239    0.0493   0.0000      0.334075   439.9668      0.918043       16.7313      0.134609      -2.67680     -0.200354     -0.198861     -0.641347      0.591477      0.419907     0.0317697      0.337873      0.284063     0.0357084     0.0786149    -0.0786188     -0.212713     0.0936206      0.505980      0.669995      0.739963      0.806870      0.791426      0.783312      0.733448      0.678044      0.616827      0.532967      0.465678      0.382824      0.319443      0.256629      0.202165      0.157332      0.117248     0.0857394
  28  10 2573.4793    2.0506  1.0380 13.4199 -0.0007       2.55478  0.0127   0.0158   0.0236    0.0462   0.0000      0.314766   439.1537       2.43150       16.7253      0.729156      -1.63397      0.163218      0.535310     -0.393032     -0.397122     -0.970291    -0.0919661     -0.410472      0.357576     -0.201470      0.176760     -0.281480      0.129394     0.0244376      0.530570      0.689289      0.742110      0.810676      0.799296      0.790780      0.753911      0.704354      0.629978      0.550900      0.479537      0.394904      0.329850      0.270047      0.213393      0.160669      0.123681     0.0924879
  28  11 2729.4637    2.6434  0.9782 13.9189 -0.0012       2.58910  0.0117   0.0210   0.0224    0.0463   0.0000      0.309230   439.7382       3.92799       16.9667       1.01741      -1.59603     0.0940488       1.05845     0.0363872      0.157097      -1.65159      0.501094     -0.482455     -0.102686     -0.658158      0.452541     0.0269770     -0.168739     -0.233620      0.500735      0.661237      0.722574      0.791531      0.780693      0.781571      0.740330      0.675141      0.599340      0.531789      0.446239      0.373633      0.307657      0.247419      0.194019      0.154227      0.113541     0.0856894
  28  12 2883.8201    3.3938  0.9325 14.2099  0.0002       1.23464  0.0110   0.0269   0.0214    0.0524   0.0000      0.291510   438.5190       5.05854       16.0293       1.78604      -1.44560     -0.798388     -0.569310      -1.34957      0.873717      -1.49555     -0.150988     -0.239611     -0.245797     -0.455453      0.297218     -0.174423    -0.0556423    -0.0395885      0.489816      0.628464      0.675149      0.722698      0.718331      0.710218      0.697683      0.633014      0.574976      0.496380      0.433869      0.355529      0.300441      0.243262      0.191109      0.148424      0.112439     0.0835763
  28  13 3036.3529    3.8939  0.9677 14.7380 -0.0008       1.63780  0.0115   0.0308   0.0221    0.0470   0.0000      0.302912   439.9841       6.95681       15.3782       1.78795      -2.72762     -0.741385      0.984697      -1.64583      0.569499      -2.28487     -0.391984     -0.725635      0.624500    0.00653524      0.204966    -0.0705089    -0.0527934      0.222849      0.492401      0.643005      0.694836      0.754065      0.759031      0.746513      0.711842      0.647195      0.579742      0.506731      0.448846      0.375819      0.308375      0.251393      0.195911      0.148885      0.113966     0.0844559
  28  14 3187.3276    3.9173  1.2255 14.7174 -0.0008      0.634473  0.0145   0.0285   0.0257    0.0518   0.0000      0.264771   439.4488       6.69200       14.3231       2.90935     -0.186061      -1.00392     -0.184948     -0.565545      0.607995      -1.22493      0.228140     -0.781547     -0.505434     -0.252276     -0.363092     0.0308171     0.0834991      0.202674      0.585477      0.765720      0.810050      0.890454      0.892476      0.890500      0.827345      0.762964      0.699449      0.603728      0.528897      0.441040      0.361981      0.298455      0.230216      0.180210      0.135134      0.100658
  28  15 3337.4993    3.4503  1.7492 14.4328 -0.0002       1.18375  0.0177   0.0213   0.0322    0.0337   0.0000      0.165622   440.3969       8.94592       14.6983       1.42066     -0.772993      -1.54112      -2.77180     0.0461415     -0.474895      -1.92987      0.665557     -0.649973      0.165829      0.301288      0.332546      0.158242     0.0159264    -0.0712532      0.699058      0.924865      0.984413       1.07181       1.06151       1.06103       1.00895      0.924242      0.836245      0.729937      0.631992      0.533112      0.439442      0.353221      0.280322      0.217179      0.163827      0.121811
  28  16 3487.0409    2.8963  2.6678 13.8199 -0.0004      0.882969  0.0225   0.0147   0.0409    0.0266   0.0000     0.0998616   439.9690       10.8000       13.4774       2.20804      0.599506       1.09048      0.451884      -2.17876     0.0538463      -1.05001      -1.03872      -1.72134     -0.198239     -0.633025     -0.285027     -0.298363      0.453158    -0.0499528      0.867896       1.14216       1.24659       1.34524       1.34452       1.33149       1.26255       1.15289       1.05256      0.923081      0.801142      0.674551      0.556498      0.447714      0.357875      0.275504      0.206310      0.153256
  28  17 3636.1014    2.3674  3.9014 13.2585 -0.0005      0.646030  0.0284   0.0101   0.0513    0.0211   0.0000     0.0620257   440.1690       9.26379       11.9563       2.08224      -1.76536      -1.70986      0.533525      -4.78527      -1.91016      -2.78395       1.20043      -1.20272      -1.03360     -0.446029      0.792577     -0.252597     -0.193892     -0.231036       1.07581       1.42951       1.55090       1.65550       1.69135       1.67316       1.57123       1.46095       1.31865       1.16207       1.00767      0.841433      0.692309      0.562669      0.444782      0.343927      0.261921      0.194613
  28  18 3784.6842    1.9614  5.7251 12.8071  0.0000      0.390020  0.0363   0.0071   0.0665    0.0165   0.0000     0.0400215   441.9774       13.5044       11.3271       5.46939       2.04871      -2.61809     -0.594672      -2.05754       2.77141      -1.00597     -0.303205      -1.21525      0.265649     -0.751769     -0.642685     -0.291008     0.0370912     -0.184245       1.38127       1.80677       1.98617       2.10239       2.15100       2.09558       1.99862       1.83356       1.67405       1.47438       1.27448       1.08298      0.896901      0.725188      0.569412      0.443762      0.330697      0.246607
  28  19 3933.1398    1.6382  8.0658 12.5026 -0.0001      0.400547  0.0487   0.0054   0.0882    0.0146   0.0000     0.0310145   439.6842       11.7579       14.6226       6.33262      -3.11302      -1.90516       1.38733      -3.50720      -2.56278      -2.21373      0.805179      -3.11571     -0.379764     -0.835125     -0.228950     -0.525252    -0.0866041      0.519104       1.77553       2.34070       2.57685       2.73300       2.78247       2.74716       2.60042       2.40799       2.17255       1.91130       1.65967       1.39065       1.14802      0.928528      0.735086      0.569640      0.428186      0.320201
  28  20 4080.9816    1.3657 10.7174 12.3420 -0.0005      0.328527  0.0673   0.0043   0.1190    0.0133   0.0000     0.0305243   438.5991       10.2443       14.3174       5.50906      -3.48659      -3.36424     -0.271559     -0.971668   -0.00591913      -1.54023      -2.44954      -5.46980      -1.45408     -0.691941      -1.40455     -0.720047     -0.453342    -0.0702221       2.27923       3.02149       3.32682       3.52473       3.60707       3.50213       3.32796       3.11110       2.79555       2.48320       2.12627       1.82126       1.48816       1.20586      0.953151      0.739025      0.556707      0.414680
  28  21 4228.7883    1.1316 13.6822 12.1987 -0.0005      0.219593  0.0972   0.0033   0.1551    0.0120   0.0000     0.0315435   440.6750       9.72087       16.1106       3.03477      -6.65866      -5.78414      -5.57504      -3.51737      0.298848       1.73293      0.436597     -0.479306      -5.36028      -1.22002       1.24013      0.214687      -1.05256      0.208678       2.95627       3.91240       4.34094       4.58954       4.62703       4.57464       4.34637       4.02241       3.65855       3.21744       2.79533       2.35205       1.95288       1.58303       1.24583      0.977451      0.719839      0.541681
  28  22 4376.9715    0.9450 16.3762 12.0546  0.0008      0.388262  0.1243   0.0029   0.1897    0.0111   0.0000     0.0347886   435.8383       22.2929       12.7429       2.56531      -2.58657      -2.95855       1.49641      -2.48781       6.04780      0.640653       1.49444      -4.74579       1.15093       1.00551     -0.209723      -1.11170      -1.49875      0.357495       3.50039       4.65623       5.17735       5.43321       5.55471       5.42730       5.16446       4.78388       4.34410       3.81336       3.35188       2.81311       2.33543       1.88881       1.48915       1.16219      0.861864      0.640504
  29   3 1359.7830    0.1118  0.0456 11.7002 -0.0155       33.7589  0.0032   0.0048   0.0055    0.0108   0.0000       35.4551   440.6059     -0.611027       20.6246    -0.0796137      -2.49693      0.363774      0.930594      0.198831     -0.140285     -0.192222     0.0433312     0.0468183     -0.179452     -0.117790   -0.00205796     0.0282986    -0.0566339    -0.0340225      0.170452      0.212699      0.210571      0.223550      0.243220      0.280589      0.262391      0.216885      0.183675      0.158897      0.157214      0.148979      0.122405     0.0886272     0.0615155     0.0481041     0.0454474     0.0358579
  29   4 1564.1536    0.2005  0.1320 11.5726 -0.0038       35.0143  0.0044   0.0044   0.0080    0.0132   0.0000       6.02361   440.7432     -0.417065       19.9527      0.121339      -2.58306     -0.426651      0.405287      0.487947     -0.129356      0.326473      0.347696    0.00917185     0.0111402      0.139325    -0.0375820    -0.0707289     0.0233003     0.0282640      0.226355      0.285527      0.315377      0.330244      0.344985      0.341083      0.331290      0.292666      0.267214      0.246048      0.214093      0.174295      0.139708      0.113444     0.0929309     0.0721420     0.0570137     0.0445484
  29   5 1751.5931    0.3533  0.2922 11.5188 -0.0003       18.9284  0.0059   0.0049   0.0120    0.0170   0.0000       1.51286   440.6085      0.271781       20.2915      0.448769      -2.83636     -0.664945    -0.0417055     -0.708387   -0.00804661      0.521204      0.200289     0.0138849      0.105987     -0.142550     0.0537407   -0.00753199     0.0873457    0.00389208      0.283438      0.377069      0.405100      0.458357      0.445261      0.458329      0.420791      0.391633      0.336273      0.308079      0.267812      0.226050      0.194558      0.156628      0.126702     0.0927506     0.0700117     0.0533255
  29   6 1930.2791    0.5426  0.4737 11.5563 -0.0008       11.1345  0.0073   0.0058   0.0150    0.0243   0.0000      0.705263   440.9914    -0.0870230       21.0959     -0.620649      -1.46125      -1.03461      0.336308     -0.368430      0.474935      0.603173      0.634465     -0.154956   -0.00228849      0.140534     0.0649688    -0.0798720     -0.116506      0.107332      0.343262      0.461058      0.507336      0.541732      0.549516      0.542756      0.520432      0.474296      0.425687      0.376053      0.325135      0.278709      0.221781      0.187617      0.141933      0.115734     0.0864576     0.0662856
  29   7 2105.4503    0.8069  0.6432 11.7379 -0.0001       8.17219  0.0086   0.0074   0.0169    0.0334   0.0000      0.461036   440.6901       1.07012       20.2907     0.0629221      -2.59516       1.69742     -0.624594     0.0864876     -0.374162     -0.643201     -0.319374     -0.529781     0.0506769     -0.216706      0.219749     -0.153778    -0.0409275    -0.0552479      0.376752      0.500679      0.550283      0.592299      0.603732      0.594992      0.563764      0.516264      0.475513      0.415828      0.356703      0.303040      0.247535      0.204826      0.159304      0.128176     0.0977951     0.0712790
  29   8 2275.4900    1.1603  0.8926 12.1241 -0.0002       5.61773  0.0108   0.0093   0.0213    0.0459   0.0000      0.356525   440.6490      0.842292       19.1267       1.34303      -2.24517     -0.103793      -1.04754     -0.481889      0.132495     -0.142820      0.596072     0.0229743     -0.122952   -0.00981005     -0.125361     -0.290232    -0.0102902     -0.143225      0.449239      0.586710      0.659045      0.703622      0.708386      0.689229      0.665923      0.612993      0.565439      0.479034      0.421574      0.362639      0.299453      0.239098      0.190889      0.151101      0.113518     0.0858313
  29   9 2439.2024    1.6147  1.0305 12.8429 -0.0006       3.88564  0.0124   0.0123   0.0233    0.0471   0.0000      0.332846   438.9588       2.13189       17.3346       1.22909      -1.73818      -1.95143      0.628776      0.628779     -0.506870    -0.0807510      0.197219     0.0748859     -0.373435     -0.364641      0.279578     -0.172157    -0.0623464     -0.108781      0.496561      0.639951      0.704341      0.762723      0.752210      0.752340      0.717568      0.661502      0.600788      0.537155      0.463578      0.395468      0.329339      0.267258      0.211722      0.165890      0.128197     0.0967363
  29  10 2598.8103    2.1409  1.0468 13.4268  0.0004       2.87364  0.0124   0.0162   0.0233    0.0475   0.0000      0.319749   439.5562       3.46492       14.7392       2.71924      -1.12330      0.313912      0.161191      -1.24532      0.363458     -0.617658      -1.38997    0.00144074    -0.0623119     0.0524084      0.363300     -0.114350     -0.253061     -0.133792      0.492950      0.655472      0.713272      0.764042      0.764261      0.754480      0.721900      0.666768      0.610794      0.539076      0.471899      0.394952      0.328508      0.266935      0.213331      0.167892      0.127222     0.0964905
  29  11 2756.2567    2.7776  0.9897 13.9593 -0.0018       1.52525  0.0115   0.0214   0.0221    0.0478   0.0000      0.290891   439.8076       4.04967       15.5352       1.87535      -1.92276      -1.46605     -0.113330      -1.06425     -0.796842      -1.35769      0.932311     -0.561158   -0.00255375      0.403271     -0.155807     -0.202496    -0.0409138     0.0440742      0.467043      0.616286      0.663273      0.731010      0.718690      0.719234      0.673755      0.630091      0.577931      0.511482      0.442902      0.377822      0.313388      0.259906      0.201385      0.159048      0.121159     0.0912072
  29  12 2911.7649    3.4696  0.9599 14.3180 -0.0004       1.67804  0.0112   0.0270   0.0213    0.0529   0.0000      0.289560   439.7571       5.91712       16.6935       3.43245      -1.12908    -0.0899866     -0.498342      -1.48562     -0.509078     -0.970821    -0.0640239     -0.810783     -0.289678     -0.530381     0.0619199     -0.291486     -0.166109     -0.127907      0.468618      0.620093      0.667639      0.726994      0.713680      0.705773      0.670926      0.622778      0.569430      0.509536      0.439401      0.378670      0.308512      0.251844      0.199474      0.156420      0.119649     0.0900920
  29  13 3065.1062    3.9803  1.0486 14.7336 -0.0002       1.14527  0.0122   0.0302   0.0235    0.0518   0.0000      0.287531   438.9286       7.68569       15.4678       2.30560      -2.18523      0.326412     -0.958236      -1.12317     -0.954352      -1.17711     -0.660838     -0.614684      0.338018      0.252561    0.00296433     -0.270819    -0.0840331     0.0175029      0.485274      0.642779      0.696839      0.756834      0.753819      0.745094      0.704164      0.648305      0.609055      0.529133      0.467882      0.387225      0.322693      0.262982      0.208566      0.164893      0.126064     0.0943362
  29  14 3216.9623    3.8924  1.2882 14.6261  0.0001       1.45702  0.0143   0.0270   0.0265    0.0477   0.0000      0.252969   438.8081       7.09006       15.3609       2.27550      -2.68004      -3.09187     -0.493679      -2.79179       1.10399      -1.15315     -0.389072     -0.636217     0.0358400    -0.0724892      0.179083     -0.283045     0.0818289     0.0356318      0.554610      0.731943      0.776941      0.851977      0.864901      0.842972      0.788261      0.736031      0.675830      0.604204      0.520370      0.451367      0.375958      0.302777      0.241309      0.187191      0.143537      0.107859
  29  15 3367.7661    3.3306  1.8921 14.3726 -0.0002      0.581139  0.0182   0.0193   0.0329    0.0292   0.0000      0.159167   439.2939       10.2361       13.7862       2.79289     -0.743104     -0.846775      -1.42993      -2.23682      -1.29522     -0.968216      0.805366     -0.700355     -0.336690     0.0285258     0.0147984     0.0272599   -0.00502398      0.102099      0.684116      0.905845      0.993676       1.06182       1.07171       1.05900       1.00723      0.939042      0.852653      0.752212      0.650773      0.552192      0.462571      0.375745      0.302202      0.233232      0.178019      0.133780
  29  16 3518.1967    2.7613  2.8905 13.7492 -0.0001      0.709222  0.0236   0.0132   0.0424    0.0237   0.0000     0.0869037   438.9772       9.64910       13.4166       3.11128      -2.53650      -2.76076       1.34896      -4.60989     -0.113417     0.0881513      0.895175      0.239163     -0.224108     -0.329171      0.295835     -0.838109    0.00678164      0.182424      0.876150       1.17315       1.28267       1.38882       1.40654       1.36562       1.31508       1.19329       1.09831      0.968881      0.842743      0.712780      0.595263      0.480174      0.381819      0.301170      0.226441      0.171840
  29  17 3668.0276    2.2824  4.3475 13.1317 -0.0004      0.683769  0.0298   0.0092   0.0544    0.0197   0.0000     0.0531323   441.1627       8.43850       14.2204       2.10787      -3.56856       1.13302      -2.55352      -7.55528     -0.267098      -1.68802      -2.68954      -1.94645    -0.0349345     -0.848547     -0.728411     -0.457612    -0.0523443     0.0740823       1.09061       1.45621       1.59548       1.70085       1.72573       1.68625       1.61546       1.50606       1.37045       1.21512       1.06614      0.901484      0.750260      0.611667      0.485412      0.380209      0.292607      0.218876
  29  18 3817.2368    1.8996  6.2558 12.6936 -0.0001      0.393922  0.0382   0.0065   0.0694    0.0160   0.0000     0.0361419   442.1334       10.6468       16.6210       5.59700      0.114609      -5.40786      -1.09335      -1.31038      -2.08150      -1.93235      -2.47636     -0.496058      -1.03029      -1.13069    -0.0739328     -0.474569    -0.0677974      0.106389       1.39545       1.84209       2.02059       2.16219       2.17019       2.15596       2.05140       1.90784       1.74742       1.54696       1.35901       1.14992      0.950128      0.783249      0.620225      0.490191      0.370506      0.280811
  29  19 3966.3126    1.5965  8.9533 12.4030 -0.0004      0.409494  0.0521   0.0049   0.0939    0.0141   0.0000     0.0285858   436.4264       13.1262       16.3246       3.93417      -1.49002      -2.79406      0.327421      -5.77997     -0.355145      -5.68177     -0.648737      -1.38112       1.52553     -0.797337      0.779259      0.150234      0.750633     -0.924452       1.82287       2.39772       2.64105       2.81932       2.87966       2.82202       2.70389       2.48099       2.28901       2.02132       1.76539       1.49152       1.24207       1.01373      0.805542      0.633397      0.483216      0.364155
  29  20 4114.7772    1.3283 11.5360 12.3017  0.0002      0.309101  0.0727   0.0040   0.1248    0.0129   0.0000     0.0294825   435.9329       8.38877       18.1295       8.25590     -0.773005      -6.43348      0.712324      0.553327       2.15157      -3.96477     -0.185213     -0.959384      0.936620       1.33144     0.0915350      0.611716     0.0518386      -1.39472       2.32614       3.08190       3.40125       3.61140       3.70230       3.63259       3.46983       3.21921       2.93085       2.60906       2.26308       1.93315       1.60395       1.30639       1.04471      0.820229      0.621848      0.466138
  29  21 4263.3504    1.0826 14.2117 12.1777  0.0001      0.328853  0.1020   0.0031   0.1601    0.0114   0.0000     0.0339703   439.9584       16.8103       12.4297       8.59629       10.9123      0.705589      -5.44104      -1.28118      -6.77552      0.242703       1.33609      0.317342      0.831554       2.66707      -1.03536      -2.52201       1.95029      0.510633       2.96591       3.90345       4.33619       4.60983       4.69524       4.59664       4.38730       4.10294       3.71192       3.31530       2.90423       2.46739       2.06113       1.68783       1.33456       1.05364      0.793387      0.598258
  30   5 1770.0889    0.3719  0.3017 11.5154 -0.0021       17.6410  0.0059   0.0050   0.0116    0.0175   0.0000       1.34428   440.1516      0.217852       20.5752      0.178377      -2.28655    -0.0634090      0.163942      0.481257      0.558797     0.0348861    -0.0574127    -0.0233801     0.0116125     -0.391270     -0.145579      0.221957    -0.0157940    -0.0850271      0.275746      0.356489      0.396240      0.413535      0.424812      0.423149      0.408372      0.380183      0.338575      0.305437      0.262613      0.228006      0.192014      0.158616      0.122764     0.0993209     0.0785066     0.0580888
  30   6 1950.0384    0.5591  0.4943 11.5605 -0.0012       11.8440  0.0073   0.0058   0.0151    0.0246   0.0000      0.688985   440.3288      0.431731       21.3315     -0.233655      -2.47400      0.747079      0.732832    -0.0683238      0.312344      0.672770     -0.437349      0.134135      0.105612     -0.291278      0.450156     -0.312734     0.0748419     0.0131399      0.338553      0.433428      0.481420      0.521884      0.526761      0.515903      0.504467      0.466927      0.421966      0.374066      0.330292      0.277407      0.222462      0.184154      0.150357      0.119779     0.0937245     0.0707551
  30   7 2126.4763    0.8369  0.6975 11.7972  0.0001       7.17509  0.0090   0.0073   0.0179    0.0347   0.0000      0.428351   440.2037       1.94075       19.9819     -0.178806      -3.65882      0.490184     0.0875741      0.581387     0.0916277     -0.999690     -0.463601     -0.148319     -0.184884     -0.212467    -0.0337157   -0.00456638    -0.0237808    -0.0940536      0.388212      0.497786      0.557339      0.593700      0.604072      0.600643      0.571916      0.542892      0.489234      0.418331      0.366412      0.318692      0.269691      0.219328      0.175125      0.137816      0.106118     0.0809041
  30   8 2297.4938    1.1890  0.9149 12.3612  0.0001       5.62903  0.0113   0.0094   0.0214    0.0412   0.0000      0.366216   440.3185       1.57740       18.3979       1.47518      -2.15956     -0.561727     -0.550043    -0.0262471      0.994460      -1.55890    -0.0376783     -0.103693     -0.149619      0.199821     0.0175940    -0.0589517     -0.239073      0.137185      0.445166      0.582879      0.643358      0.701808      0.692210      0.688119      0.664128      0.620128      0.553541      0.500411      0.433153      0.377832      0.308646      0.257514      0.207279      0.162383      0.124122     0.0958203
  30   9 2462.4198    1.6732  1.0626 12.9499  0.0000       3.87988  0.0125   0.0125   0.0234    0.0460   0.0000      0.323628   439.8928       2.02688       17.5557      0.944054      -2.09253     -0.820711      0.188183     -0.699704       1.07864      -1.46086      0.525869    -0.0793106      0.442449     -0.228320     -0.245472     -0.104112     -0.138774     -0.193055      0.473892      0.619963      0.679539      0.738665      0.743636      0.729495      0.707912      0.647031      0.593733      0.525135      0.470541      0.400025      0.338292      0.276617      0.220064      0.175071      0.135118      0.101228
  30  10 2623.6199    2.2450  1.0300 13.5250 -0.0002       2.70866  0.0120   0.0168   0.0226    0.0468   0.0000      0.314431   441.0573       3.23554       17.2694      0.865499      -1.16097     0.0939366      0.490653     -0.907354    -0.0807936     -0.280593      0.154338     0.0759346      0.206427      0.151976     0.0368458      0.315776      0.109002    -0.0147263      0.461608      0.614556      0.664457      0.712571      0.731853      0.714374      0.682389      0.634251      0.585517      0.518754      0.453116      0.391647      0.329891      0.268772      0.216885      0.167686      0.130372     0.0988692
  30  11 2782.5894    2.9397  0.9531 14.0638  0.0002       1.58473  0.0109   0.0224   0.0211    0.0450   0.0000      0.287734   439.7825       4.41735       15.6776      0.887971      -2.07588     -0.116205     -0.746863      -1.06300      0.114184     -0.489409    -0.0145286    -0.0369996      0.214594     -0.139200    -0.0884367     -0.312394     -0.121815     0.0349792      0.444844      0.586015      0.639475      0.699042      0.685787      0.689377      0.655893      0.614668      0.562617      0.493439      0.427532      0.371711      0.304439      0.250665      0.203709      0.160040      0.122251     0.0941201
  30  12 2939.2300    3.5924  0.9010 14.5603 -0.0010       2.05097  0.0104   0.0281   0.0202    0.0443   0.0000      0.313838   439.5951       5.64683       16.0732       2.99304      -2.41140      -1.42597      0.936192      -2.12361     -0.130260     -0.626324     0.0868447     -0.808956      0.154228     -0.315907     -0.178346     -0.336417     -0.164682     -0.130146      0.436479      0.567907      0.603920      0.658212      0.661506      0.670500      0.633071      0.583803      0.536980      0.478830      0.424339      0.354505      0.297924      0.246944      0.197531      0.154926      0.120155     0.0922809
  30  13 3093.4696    4.0003  1.0375 14.7271 -0.0005      0.360423  0.0120   0.0297   0.0224    0.0513   0.0000      0.290242   438.9244       6.47627       16.0145      0.794630      -1.62701      0.858617      0.611877     -0.838245    -0.0495514     -0.750995     -0.126954     -0.971995     -0.255655     -0.463496     0.0238927     -0.179410    -0.0672024     0.0314560      0.463238      0.609430      0.669174      0.726584      0.720616      0.718736      0.691284      0.644240      0.578236      0.524496      0.460251      0.381814      0.326975      0.263931      0.213787      0.170412      0.129849     0.0998066
  30  14 3246.1429    3.7827  1.4641 14.5848  0.0006      0.981157  0.0155   0.0242   0.0274    0.0391   0.0000      0.187809   440.1494       8.54792       14.4144       1.56842     -0.965236      -3.03374      -1.07450     -0.602279      0.522197      -2.72018     -0.538154      -1.07434      0.411226      -1.05271      0.213047    -0.0491119     -0.233710     -0.264478      0.567895      0.756593      0.814680      0.876137      0.880978      0.866571      0.852603      0.779665      0.718047      0.641377      0.559262      0.477483      0.403830      0.328932      0.263659      0.208155      0.161971      0.122194
  30  15 3397.9168    3.2242  2.0135 14.1975 -0.0009       1.11600  0.0186   0.0177   0.0328    0.0282   0.0000      0.133535   439.3662       7.96721       15.0961       2.88246     -0.990379      -2.54457     0.0661397      -2.93733      -1.14692      -2.41714      -1.03846     -0.635899      0.326205      0.191297     -0.458104     -0.373489    0.00873532      0.120264      0.673560      0.881121      0.970891       1.05389       1.04773       1.04269       1.00166      0.942209      0.853126      0.759032      0.667856      0.567036      0.471845      0.387492      0.315463      0.248280      0.192891      0.146197
  30  16 3549.1382    2.6543  3.2112 13.5953 -0.0001       1.07203  0.0242   0.0118   0.0442    0.0215   0.0000     0.0788715   440.2564       10.0288       15.9088       2.00808     -0.760901      -1.26732       1.58190      -3.04775       1.84936      -2.36256     -0.582773      -1.72195     -0.223376     -0.364783     -0.421498     0.0209939     0.0703899    -0.0101247      0.871160       1.14435       1.25032       1.34326       1.35533       1.33728       1.29184       1.19999       1.10131      0.988485      0.865291      0.745919      0.618420      0.510406      0.411455      0.325412      0.252104      0.190666
  30  17 3699.5708    2.1973  4.8134 12.9489 -0.0001      0.640621  0.0310   0.0082   0.0565    0.0188   0.0000     0.0471447   438.9222       12.0805       13.5638       3.71243     -0.610594      -2.10389       1.50744      -1.48037      0.338033      -2.38446      0.440728      -2.39914     -0.425546     -0.295183     -0.557816     0.0346667     0.0397488     0.0956689       1.09556       1.44166       1.59350       1.70786       1.74995       1.73053       1.64680       1.52818       1.40584       1.24921       1.09413      0.941013      0.781159      0.652543      0.519071      0.411155      0.312839      0.239146
  30  18 3849.4485    1.8173  6.7506 12.6618 -0.0001      0.476311  0.0405   0.0060   0.0734    0.0149   0.0000     0.0350664   442.6571       12.3520       16.5875       8.41109      -1.69076      -3.78377       1.41512      -2.06150       3.48535      -4.30407    -0.0567430      -4.50202      0.133083     -0.263013     -0.517885      -1.13848      0.459660      0.160440       1.39669       1.84609       2.03837       2.19481       2.22733       2.18575       2.10880       1.96575       1.80873       1.60030       1.40055       1.19952       1.00919      0.829251      0.665688      0.527757      0.404778      0.307232
  30  19 3998.9587    1.5138  9.4582 12.3943 -0.0001      0.308601  0.0561   0.0045   0.0996    0.0135   0.0000     0.0298895   441.2753       8.60626       12.4982       6.03722      0.362205      -1.65587      -2.77297      -2.72626      -2.14904      -2.20761      0.914892      -1.20318      0.106031       1.08365     -0.302761      -1.32991      0.301296    -0.0537698       1.82670       2.43114       2.67236       2.85739       2.92225       2.86081       2.75308       2.57520       2.34869       2.12258       1.84813       1.58206       1.33126       1.10027      0.883116      0.695739      0.534469      0.405559
  30  20 4148.1570    1.2681 12.4155 12.2653 -0.0002      0.266204  0.0805   0.0036   0.1331    0.0124   0.0000     0.0295647   438.1172       15.1480       11.2200       10.3844      -3.16632      -4.88408       2.85213      -6.03892      -1.64355     -0.806502     -0.282019      0.725267      0.291386      -1.91036     -0.364428     -0.807823     -0.633839     -0.444981       2.40251       3.20277       3.52729       3.78633       3.85652       3.79862       3.65043       3.39498       3.11045       2.78503       2.42695       2.07911       1.75341       1.43849       1.15294      0.915102      0.701202      0.533266
  30  21 4297.2351    1.0381 14.8802 12.1471 -0.0000      0.420906  0.1063   0.0030   0.1625    0.0111   0.0000     0.0346663   438.3454       16.2674       21.1795       3.82572      -6.39038     0.0941854      -3.07425     -0.158703      0.570780      -8.42647      -7.12303      -3.31940     -0.237633      -1.38881      -1.37509     0.0254936      -1.14062      -1.15034       2.86719       3.81843       4.26515       4.52865       4.64756       4.57075       4.37693       4.08722       3.75914       3.33830       2.91878       2.50618       2.09390       1.72671       1.38522       1.09788      0.843826      0.639678
  31   2 1164.9737    0.0604  0.0255 11.7995 -0.0121       39.4297  0.0048   0.0042   0.0057    0.0099   0.0000       194.115   440.3960     -0.146272       21.3791    0.00571984      -1.84135    -0.0990420     -0.227676     -0.310836     0.0116594      0.605445      0.226103     -0.243492    -0.0983864    -0.0363011    -0.0664973     0.0280905    -0.0860348     0.0676316      0.208133      0.267346      0.295678      0.296816      0.300765      0.270111      0.251517      0.253148      0.259667      0.240634      0.210309      0.190342      0.154446      0.141064     0.0922379     0.0677285     0.0581746     0.0439648
  31   3 1393.1640    0.1214  0.0582 11.6704 -0.0056       30.0402  0.0032   0.0043   0.0061    0.0104   0.0000       26.5086   441.0274     -0.484917       20.9669    -0.0886203      -2.69965    0.00759582      0.365611      0.116087    -0.0514590     -0.281951      0.174239      0.130069     -0.256037    -0.0386804     0.0251307    -0.0465931    -0.0427050     0.0363201      0.138120      0.179713      0.204271      0.216482      0.220322      0.218947      0.205616      0.192945      0.185141      0.161362      0.140050      0.123924      0.108509     0.0890733     0.0709923     0.0557631     0.0428019     0.0338636
  31   4 1599.3493    0.2301  0.1557 11.5624 -0.0024       31.8983  0.0044   0.0044   0.0086    0.0132   0.0000       4.20482   441.0611    -0.0208877       21.0611     -0.317917      -2.56168     -0.166781      0.235857     -0.401446    0.00804199    -0.0948462    -0.0549304      0.201855     -0.244723     -0.221220     -0.126459    -0.0242443    -0.0900533     0.0713932      0.210240      0.282477      0.322073      0.349928      0.347150      0.333823      0.322167      0.297462      0.275973      0.245103      0.212502      0.180982      0.155636      0.124963      0.107142     0.0872925     0.0646359     0.0479634
  31   5 1788.2936    0.3950  0.3202 11.5395 -0.0000       17.3595  0.0056   0.0050   0.0122    0.0173   0.0000       1.23550   440.5178      0.172320       21.3116     -0.148815      -2.63548     0.0974413      0.387963     -0.103798    -0.0633940     -0.147519     -0.238712      0.226084    -0.0879134     -0.277846      0.131692     -0.135839    -0.0982201    0.00117993      0.265116      0.342593      0.372207      0.405952      0.410104      0.400843      0.389103      0.365958      0.342525      0.293064      0.266838      0.221515      0.187274      0.158606      0.127923      0.103282     0.0790431     0.0590334
  31   6 1969.5278    0.5977  0.5364 11.5609 -0.0002       11.9695  0.0078   0.0058   0.0155    0.0257   0.0000      0.622696   440.7818      0.205767       20.2296     -0.149998      -3.08396    -0.0184825      0.439036     -0.589992     -0.530937     -0.172508      0.159519     0.0185461     -0.546998     -0.187460     0.0724068     -0.134095     -0.216018     0.0283666      0.334852      0.449965      0.467627      0.525720      0.530033      0.523764      0.502768      0.470376      0.443624      0.381262      0.332062      0.285416      0.241941      0.196894      0.163595      0.127127      0.101304     0.0782956
  31   7 2147.1488    0.8701  0.7557 11.7573 -0.0008       7.40801  0.0094   0.0072   0.0185    0.0377   0.0000      0.412926   441.3048      0.962538       19.5618      0.585786      -2.26674      0.275557     -0.113717      0.213130      0.779085     -0.651942      0.486601      0.285645     -0.382341     -0.121635     -0.362512      0.121170    -0.0147000      0.107011      0.375005      0.493175      0.546334      0.582189      0.589732      0.577758      0.557792      0.515630      0.479655      0.433647      0.385616      0.331859      0.280036      0.236559      0.186642      0.151244      0.116500     0.0885406
  31   8 2319.0735    1.2644  0.9725 12.3995  0.0002       5.30971  0.0117   0.0096   0.0216    0.0431   0.0000      0.355967   440.5403       1.10941       18.6781       1.01635      -2.45970      0.549051     -0.318115      -1.47616      0.399489      0.231468      0.649054     -0.972090     -0.308694     0.0309206    -0.0254322     -0.104241    -0.0553622    -0.0128688      0.448015      0.583288      0.629484      0.688408      0.669760      0.687860      0.666283      0.630752      0.575092      0.509718      0.443689      0.381993      0.321972      0.259956      0.211344      0.172125      0.138555      0.106948
  31   9 2485.1044    1.7783  1.0448 13.0891 -0.0011       2.71126  0.0122   0.0131   0.0226    0.0459   0.0000      0.318566   439.9256       2.72160       18.0090      0.804266      -2.52822     -0.599216      0.681135      0.507005     -0.215077      -1.47454     0.0867907     -0.425319     -0.441687     -0.595585    -0.0288478   0.000102487      0.106980     0.0138353      0.461670      0.604916      0.659531      0.715473      0.712679      0.714362      0.688283      0.643608      0.583199      0.529693      0.466806      0.396907      0.339173      0.283255      0.226838      0.182327      0.143218      0.106124
  31  10 2647.9217    2.3494  1.0636 13.6038  0.0003       2.30598  0.0123   0.0172   0.0226    0.0477   0.0000      0.299693   440.6670       3.56642       16.3297     0.0359425      -1.94600      0.702831      0.367066     -0.927766       1.18818     -0.933960     -0.165071      0.892040      0.247381     -0.618244      0.269545     -0.212258     -0.133562     0.0258283      0.469016      0.616979      0.667528      0.735344      0.731640      0.713539      0.690054      0.644028      0.598930      0.534915      0.469017      0.409878      0.341733      0.283317      0.228280      0.183948      0.142491      0.108888
  31  11 2808.4608    3.0828  0.9750 14.0963 -0.0000       2.15934  0.0110   0.0229   0.0207    0.0460   0.0000      0.286595   440.0896       4.24685       16.7958      0.393223      -3.08523      0.214708     -0.128356     -0.995912      0.705070      -1.66001      -1.41840     -0.961334      0.256495     -0.282751     -0.127625    -0.0686479     -0.128635     -0.130383      0.426671      0.566017      0.606544      0.663836      0.665622      0.665994      0.636753      0.594743      0.544378      0.490683      0.421465      0.372577      0.316853      0.263278      0.211164      0.168125      0.129325     0.0975288
  31  12 2966.2548    3.7148  0.9731 14.5025 -0.0004       1.57990  0.0111   0.0276   0.0206    0.0482   0.0000      0.280451   440.5194       6.03891       15.9054       2.69252      -1.31384     -0.254055      -1.20630     -0.975529     -0.291405     -0.221752      0.233132    -0.0962485     -0.347137     -0.226896      0.170550     -0.280388      0.139313     -0.212249      0.439333      0.569115      0.610981      0.671645      0.659286      0.661341      0.636769      0.590090      0.550442      0.493481      0.438776      0.379476      0.318490      0.263840      0.212392      0.168731      0.134087      0.103069
  31  13 3121.4693    4.0283  1.1825 14.5318 -0.0001       1.37489  0.0133   0.0279   0.0236    0.0584   0.0000      0.289191   439.9115       5.28709       16.2685       2.90404      -1.06109     -0.279100     -0.993591      -1.16520      0.400357     -0.970952     -0.279522      -1.61854    -0.0106134     -0.513361     -0.157171      0.326599     -0.123688    -0.0690197      0.483563      0.648771      0.687476      0.741340      0.747423      0.749969      0.724516      0.681214      0.622417      0.551292      0.481944      0.425053      0.352044      0.295435      0.240200      0.189609      0.148726      0.111313
  31  14 3274.9422    3.7208  1.4806 14.6754 -0.0007      0.353111  0.0155   0.0239   0.0280    0.0381   0.0000      0.214347   438.5322       8.31658       15.7871       2.83440      -3.12999      -1.07692     -0.851872      -1.63639     -0.579131      -2.36036     -0.704166     -0.653296     0.0484978     -0.953619    -0.0826477     -0.332461    -0.0978649      0.185253      0.537749      0.722129      0.777456      0.848369      0.853441      0.854799      0.818731      0.757116      0.703347      0.627635      0.557266      0.482536      0.403302      0.340524      0.270486      0.216692      0.167881      0.129193
  31  15 3427.5987    3.1199  2.2732 14.1230  0.0002      0.844523  0.0197   0.0158   0.0352    0.0245   0.0000      0.109226   439.1196       8.99055       15.3668       3.12862      -1.40447      0.564906     -0.319615     -0.876248     -0.423570    -0.0495459     -0.848133      -1.01245      0.367180     -0.404426      0.404421     -0.458128    -0.0995702    -0.0375176      0.686019      0.912912       1.00482       1.08225       1.11483       1.07640       1.04179      0.978179      0.899612      0.800367      0.710111      0.610269      0.511407      0.422043      0.340456      0.273087      0.212635      0.165460
  31  16 3579.5787    2.5565  3.4319 13.5470 -0.0000      0.883679  0.0251   0.0109   0.0454    0.0199   0.0000     0.0710566   439.9983       10.8397       15.6842       3.53291      -3.72703       1.24538     -0.440730      -4.05757      0.499408     -0.258199    -0.0132867      -1.34030     0.0281635     -0.463159      0.670079    -0.0652056     -0.472759     -0.434085      0.871627       1.14962       1.26475       1.36506       1.37571       1.36237       1.31476       1.23912       1.14066       1.02317      0.890328      0.771770      0.644718      0.536083      0.430758      0.346288      0.271566      0.208692
  31  17 3730.8665    2.1040  5.1836 12.9112 -0.0002      0.665702  0.0328   0.0075   0.0586    0.0173   0.0000     0.0445418   438.4930       7.94316       14.4051       5.39338     -0.636943      0.214644      -2.28866      -4.84882     -0.502425      -1.00920      0.926196     -0.802385       1.83649      -2.11757      0.166614      0.174066     -0.381518     -0.172158       1.11680       1.48967       1.63142       1.76492       1.77785       1.78142       1.71177       1.59210       1.46211       1.31904       1.16596      0.997463      0.835686      0.697721      0.560871      0.446556      0.350403      0.271173
  31  18 3881.2725    1.7545  7.6928 12.5030 -0.0001      0.384000  0.0435   0.0054   0.0796    0.0144   0.0000     0.0304303   439.4977       12.3701       19.1497       1.24172      -3.41746      -3.72241       2.92341      -2.81293     -0.595909      -1.07245       2.40667      0.529682      0.565270     -0.905726      0.108052      0.482953     0.0632882      0.138955       1.46439       1.92262       2.12821       2.29196       2.33107       2.31618       2.21932       2.07756       1.91231       1.72761       1.50758       1.29949       1.09281      0.915553      0.736288      0.587420      0.457043      0.351390
  31  19 4031.4703    1.4615  9.9206 12.3825 -0.0001      0.365344  0.0591   0.0043   0.1037    0.0130   0.0000     0.0295153   442.1977       11.1038       13.8532       2.29912      -2.80672       5.79763       3.06447      -3.83428       5.22843      -3.23273       1.89047      -3.82721      -2.31396      -1.18722     -0.396291     -0.228592     -0.694394    -0.0249311       1.83586       2.44219       2.68530       2.89464       2.95849       2.92251       2.82980       2.63480       2.43905       2.16844       1.92042       1.66150       1.38435       1.15798      0.937839      0.749790      0.577898      0.446547
  31  20 4181.2924    1.2195 12.9368 12.2409  0.0000      0.328702  0.0845   0.0033   0.1371    0.0120   0.0000     0.0328833   436.1505       14.5056       18.1185       3.37300       3.86230      -6.61523       2.26807      -3.85320       4.40751       1.79798      -1.16899      -3.51276      0.293405      -1.48488     -0.709893      -1.22194       1.22276      0.160900       2.40486       3.17240       3.51831       3.76611       3.85566       3.80548       3.68915       3.44821       3.16935       2.84565       2.50613       2.13958       1.82063       1.50135       1.22341      0.977430      0.754806      0.587021
  32   4 1616.4491    0.2465  0.1626 11.5579 -0.0026       28.6613  0.0042   0.0045   0.0087    0.0131   0.0000       3.62985   441.2486     -0.312710       20.8846      0.166663      -2.40827      0.314452      0.483776    -0.0284704     -0.454666     0.0665190     -0.274183      0.158091     -0.220723    -0.0134734    -0.0658004    -0.0573733    -0.0984915     0.0585491      0.212741      0.269531      0.286375      0.300436      0.306297      0.303784      0.303469      0.290784      0.260470      0.231196      0.201891      0.186056      0.157921      0.135747      0.107853     0.0891732     0.0672684     0.0520780
  32   5 1806.2228    0.4142  0.3479 11.4960 -0.0006       15.5098  0.0060   0.0049   0.0121    0.0183   0.0000       1.08397   440.5339     -0.474599       20.4470     -0.295256      -3.00830     -0.522012      0.316518    -0.0187409      0.189223     -0.747095      0.138347      0.172582     -0.132897      0.157169   -0.00420133     0.0707997     -0.185326     0.0767696      0.270558      0.355466      0.395017      0.418321      0.435112      0.429599      0.402800      0.379826      0.343216      0.319405      0.281383      0.239952      0.205770      0.172706      0.140694      0.115086     0.0874763     0.0661868
  32   6 1988.7399    0.6171  0.5601 11.5912 -0.0005       10.3365  0.0077   0.0058   0.0158    0.0260   0.0000      0.585085   441.4286     -0.374563       19.8112     0.0733963      -3.06108     -0.458546     0.0154915     -0.556440      0.328277     -0.226772    -0.0361172     -0.536285     0.0277476     -0.115527    -0.0680724    -0.0527217     -0.171340     0.0870176      0.314479      0.414243      0.452850      0.502141      0.496126      0.511612      0.484887      0.451166      0.412870      0.369730      0.326373      0.285801      0.240759      0.201197      0.162532      0.129409      0.103235     0.0800048
  32   7 2167.4722    0.9143  0.7662 11.9136  0.0001       7.83710  0.0093   0.0075   0.0187    0.0355   0.0000      0.425177   440.7467       2.13177       19.9162      0.625775      -1.93997     -0.155586      0.540516     -0.128601      0.570343     -0.338835     -0.132616      0.211832     -0.189592     -0.451926      0.331661     0.0844597    -0.0209829    -0.0920844      0.365699      0.468776      0.514825      0.549834      0.565707      0.558464      0.544990      0.512131      0.471848      0.423725      0.378186      0.327105      0.276417      0.227187      0.187534      0.151187      0.121513     0.0934180
  32   8 2340.1776    1.3458  1.0064 12.4002 -0.0013       3.99486  0.0116   0.0098   0.0217    0.0470   0.0000      0.332329   440.1108      0.976602       19.4131      0.732653      -2.30979      -1.33919      0.503811     -0.348131     -0.590800     -0.630381      0.270771    -0.0249007      0.182592     -0.452332      0.562988     -0.485687     0.0700884     -0.312619      0.424252      0.561393      0.610030      0.662407      0.664677      0.656534      0.640702      0.608706      0.556467      0.498543      0.448084      0.381209      0.327736      0.272214      0.228034      0.179047      0.138439      0.109168
  32   9 2507.3856    1.8743  1.1071 13.0132 -0.0003       2.98413  0.0123   0.0132   0.0232    0.0505   0.0000      0.303260   440.2420       2.90391       18.8650      0.496291      -2.06220     -0.900345      0.411261    -0.0333751      0.401057     -0.721725     -0.109855     -0.282467     -0.135475     -0.735131      0.556425     -0.107758    -0.0196969     0.0740377      0.445904      0.576633      0.639623      0.685957      0.692544      0.682712      0.669468      0.629445      0.578868      0.521276      0.468659      0.399344      0.335815      0.284562      0.230112      0.185947      0.145130      0.113873
  32  10 2671.7445    2.4793  0.9920 13.7941 -0.0001       2.04115  0.0113   0.0183   0.0213    0.0435   0.0000      0.309927   440.2944       2.55761       17.7372      0.652262      -2.73807     0.0260720     -0.404516     -0.830433      0.254239     -0.718239      0.132670     -0.613352     -0.132528      0.188278     0.0663731     -0.385120     -0.390352   -0.00482426      0.416916      0.556901      0.613759      0.661884      0.672511      0.678328      0.643813      0.607875      0.562608      0.497734      0.440124      0.381585      0.312308      0.264048      0.213237      0.172160      0.136364      0.107249
  32  11 2833.8037    3.1668  0.9976 14.1462 -0.0008       1.44285  0.0111   0.0229   0.0210    0.0470   0.0000      0.289266   440.5648       4.17951       16.9221       2.13491      -1.84230      -1.61211       1.26769     -0.962803     -0.196532      -1.10804     -0.548527     -0.303031      0.182848     -0.131147      0.135892     0.0910452     0.0503075     -0.285684      0.415042      0.545920      0.609195      0.653178      0.660350      0.663082      0.639410      0.601761      0.547692      0.492675      0.431383      0.371797      0.312966      0.256685      0.213493      0.170574      0.133374      0.103510
  32  12 2992.8231    3.8166  0.9676 14.7014 -0.0009       1.33886  0.0107   0.0284   0.0211    0.0425   0.0000      0.303784   438.8048       5.64201       16.1250       2.17408      -1.32616      -1.28268      0.132209      -1.46125     0.0221203      -2.15311     -0.393220     -0.953518     -0.283106     -0.136626      0.235467     -0.296571     -0.217517     -0.234323      0.406340      0.535340      0.575696      0.632327      0.633365      0.644582      0.606685      0.570909      0.527012      0.483738      0.423468      0.365042      0.304311      0.253269      0.205589      0.166442      0.131609      0.101529
  32  13 3149.0129    4.0574  1.2123 14.6961 -0.0001      0.605275  0.0131   0.0277   0.0244    0.0495   0.0000      0.269025   439.8391       7.01457       15.7839       2.06320      -1.91095     -0.554537      -1.39223      -2.22772       1.48687      -1.53899      0.558381     -0.959377    -0.0603849      0.363063     -0.368289     -0.340285     -0.268899     0.0944259      0.462882      0.612305      0.673784      0.718863      0.735065      0.741910      0.698948      0.654401      0.613396      0.546184      0.480109      0.422788      0.350295      0.298253      0.242609      0.194400      0.152713      0.118701
  32  14 3303.4536    3.6038  1.6472 14.5284 -0.0001      0.630545  0.0161   0.0214   0.0291    0.0347   0.0000      0.167473   439.1492       7.82967       15.2951       3.26369      -1.20791      -1.26807      -1.62475      -3.45045      0.532225      -2.81600     -0.371182     0.0370869     0.0691220     -0.679051     0.0878112     -0.332126      0.122828    -0.0612234      0.555468      0.746876      0.803331      0.871315      0.878419      0.874218      0.844168      0.796331      0.741552      0.662321      0.588704      0.514368      0.432346      0.363712      0.293307      0.237341      0.185940      0.144865
  32  15 3457.0141    3.0145  2.4442 13.9822 -0.0007      0.892655  0.0201   0.0146   0.0359    0.0236   0.0000     0.0994496   439.5575       9.71951       14.1520       4.74577      -1.65066      -2.86369      0.910786      -1.92776       1.58079      -2.72675       1.45574      -1.12942       1.43935     -0.861069      0.158399      0.344859      0.120901     -0.137019      0.682770      0.903900       1.00189       1.07796       1.08987       1.08554       1.04797      0.990533      0.910694      0.811665      0.725408      0.627883      0.533195      0.445623      0.360483      0.290990      0.228855      0.176571
  32  16 3609.8231    2.4567  3.8603 13.3342 -0.0003      0.889344  0.0261   0.0096   0.0473    0.0184   0.0000     0.0590195   438.7859       11.8870       15.8755       5.44697      -2.28970      -2.86115      -2.60192      -4.13100      0.442456      -2.16608     -0.431248     -0.865751     -0.344036      -1.58609     -0.224417     -0.129382    0.00951198     -0.357877      0.885767       1.15516       1.27283       1.36834       1.39393       1.38139       1.34511       1.26065       1.17113       1.05328      0.932259      0.812175      0.684692      0.571741      0.470152      0.379113      0.297103      0.229273
  32  17 3761.7119    2.0349  5.6375 12.8264 -0.0001      0.632458  0.0340   0.0069   0.0615    0.0161   0.0000     0.0411325   438.6673       10.6024       12.3318       4.01781     -0.457893      -5.36454      0.352369      -3.18267      0.663153      -4.79119      -1.95102      -1.42509      0.402556     -0.290115     -0.541290      -1.23683      0.105610     0.0405931       1.11839       1.48086       1.65203       1.76215       1.80680       1.78396       1.71290       1.63577       1.49842       1.35619       1.19574       1.03452      0.880564      0.738540      0.601393      0.485016      0.379423      0.293291
  32  18 3912.9143    1.6885  7.9634 12.5071  0.0000      0.337688  0.0454   0.0051   0.0823    0.0140   0.0000     0.0310132   438.6184       10.8722       16.6262       4.79459      -1.18572       1.06184      -2.12361      -5.66044      -1.99788      -4.40512      -1.81984      -1.67511     -0.898051      0.506297     0.0129016      -1.00244      -1.43931      0.255408       1.45475       1.93825       2.12242       2.30926       2.36111       2.33666       2.25950       2.12799       1.95627       1.76320       1.56238       1.34686       1.14095      0.954356      0.782359      0.628454      0.490536      0.380914
  32  19 4063.7314    1.4211 10.8236 12.3334  0.0002      0.374822  0.0642   0.0039   0.1111    0.0126   0.0000     0.0288618   439.1431       13.2633       17.6340       3.50009      0.858321     -0.957596     -0.475262      -3.53291      -3.48225      -4.46780      -1.69501       1.03597       1.29647       1.19933       2.04462      -2.72484      0.866836      0.410157       1.89710       2.50724       2.79298       2.98405       3.07407       3.01408       2.93737       2.76882       2.55441       2.29401       2.04128       1.76419       1.50164       1.24649       1.02660      0.817847      0.644490      0.502975
  32  20 4213.8338    1.1461 13.3217 12.2332 -0.0005      0.261136  0.0911   0.0031   0.1446    0.0115   0.0000     0.0345061   439.7684       8.45908       16.7968       12.4003      0.448370      -3.96428      -1.34983      -2.67973      -4.24609     -0.812220     -0.199685      -2.10516      -1.05682      -2.53390      0.925077       1.25552      0.127056     -0.302979       2.44929       3.22954       3.61331       3.85284       3.92609       3.92297       3.76126       3.58399       3.29948       2.97548       2.62872       2.29257       1.93306       1.62227       1.32171       1.07350      0.835316      0.650231
  33   3 1425.4206    0.1417  0.0668 11.6768 -0.0099       24.4541  0.0036   0.0045   0.0057    0.0104   0.0000       17.5891   440.8904     -0.373525       21.2983      0.133494      -2.70796      0.183537      0.556597     0.0940078     -0.246760     -0.113788      0.134939     -0.146379     -0.231890    -0.0104902    -0.0817093     0.0393695    -0.0593622    -0.0348803      0.193517      0.283440      0.337391      0.381683      0.381259      0.388552      0.368121      0.311389      0.273063      0.244735      0.203332      0.168261      0.136361      0.111670     0.0894692     0.0650746     0.0523149     0.0396669
  33   4 1633.2525    0.2582  0.1816 11.5756 -0.0060       26.0208  0.0058   0.0045   0.0090    0.0133   0.0000       3.09347   440.8972     -0.433402       20.9371     -0.464427      -2.69551     -0.133575     0.0850837      0.166537     -0.112237      0.344845     -0.194201     0.0912966     -0.422886      0.167823     0.0536496     -0.158514    -0.0479232     -0.106800      0.356832      0.468734      0.535505      0.546323      0.490890      0.377377      0.307442      0.285680      0.329875      0.352496      0.372129      0.370990      0.356431      0.281760      0.231047      0.174465      0.139514     0.0983937
  33   5 1823.9035    0.4257  0.3872 11.5007 -0.0001       15.4308  0.0063   0.0048   0.0130    0.0190   0.0000      0.981987   440.3844     -0.960657       21.5744      0.563971      -2.89334   -0.00703068      0.171706      0.162521      0.289328    -0.0965499    -0.0887371     -0.163349      0.194875     -0.118928    -0.0428163     -0.147236     0.0400738     0.0330052      0.275199      0.363995      0.407897      0.434062      0.443049      0.444800      0.432954      0.407622      0.378759      0.338097      0.286815      0.249165      0.214499      0.177215      0.149398      0.119900     0.0941835     0.0742506
  33   6 2007.7102    0.6408  0.5949 11.6474 -0.0004       10.4812  0.0079   0.0058   0.0161    0.0264   0.0000      0.560029   440.6917      0.534533       21.1757     0.0302847      -2.99654      -1.13422      0.430380     -0.311574     -0.213894    -0.0674154      0.220171     -0.360987     0.0223242     -0.227721      0.178686     -0.223075     -0.121051     0.0253599      0.320771      0.423230      0.460781      0.506243      0.512866      0.515347      0.497264      0.473352      0.431771      0.384097      0.336524      0.292790      0.249980      0.210490      0.173153      0.137324      0.109801     0.0853267
  33   7 2187.4848    0.9702  0.8007 11.9300 -0.0004       7.51760  0.0094   0.0076   0.0186    0.0386   0.0000      0.387625   440.4461       1.28227       22.0471      0.260566      -1.93703      0.923661      0.726720     -0.105649     -0.288031     -0.174987      0.382010      0.512452      0.209756     0.0868411      0.350536    -0.0510700     -0.226439      0.135963      0.353336      0.461379      0.510153      0.553256      0.567161      0.566518      0.546350      0.510578      0.471941      0.421218      0.377964      0.335765      0.284072      0.240404      0.196704      0.158736      0.124059     0.0974155
  33   8 2360.9643    1.4120  1.0085 12.6312  0.0005       4.36547  0.0115   0.0102   0.0217    0.0424   0.0000      0.338850   440.2764       2.38190       20.4611     -0.384981      -2.35398      0.740669     -0.349358      -1.24896       1.28577      0.510764     -0.102695      0.102671     -0.211579   -0.00281099      0.133735     0.0316111    -0.0481074    0.00433100      0.403972      0.533277      0.585650      0.640588      0.637053      0.646649      0.624218      0.592763      0.550648      0.493010      0.430248      0.380946      0.319699      0.273294      0.220194      0.180436      0.144295      0.111820
  33   9 2529.2795    1.9371  1.0908 13.1752 -0.0001       2.99564  0.0121   0.0136   0.0229    0.0481   0.0000      0.307500   441.2978       3.09098       19.2314      0.402352      -1.26971      -1.10494      0.429076     -0.467729      0.731102     -0.569451     -0.294514     -0.939723     -0.319956     -0.390967     -0.190584    -0.0905828     -0.263373    -0.0881144      0.429288      0.564824      0.621984      0.664425      0.675263      0.679366      0.657977      0.611266      0.564204      0.513146      0.459720      0.402539      0.343654      0.290732      0.235431      0.191742      0.151480      0.116920
  33  10 2695.1576    2.5659  1.1049 13.6752 -0.0001       2.34944  0.0122   0.0177   0.0223    0.0511   0.0000      0.284373   441.1644       3.15222       18.6547      0.728940      -2.65387   -0.00458861      0.600538     -0.638855     -0.520666     -0.921617     0.0374980     -0.271899     -0.564603     0.0755446      0.302719     -0.137029    -0.0967249     -0.161934      0.422255      0.564250      0.611113      0.677349      0.685168      0.684175      0.659089      0.624015      0.576742      0.510484      0.458225      0.402132      0.336091      0.283781      0.227605      0.186337      0.149145      0.116099
  33  11 2858.7062    3.3643  0.9773 14.2446  0.0001       2.24916  0.0105   0.0241   0.0203    0.0480   0.0000      0.287939   441.0885       4.53723       18.2801       2.36753      -1.73032      -1.30874      0.253457      -1.21823      0.713836     -0.688572      0.217848     -0.672258      0.365933     -0.432780      0.557606     0.0277707    0.00265271     -0.119622      0.394989      0.516320      0.562091      0.611194      0.615938      0.612341      0.597190      0.561354      0.525048      0.467341      0.418309      0.362011      0.314265      0.264860      0.217301      0.174036      0.139236      0.107788
  33  12 3018.9249    3.9010  1.0295 14.6842 -0.0012       1.00395  0.0113   0.0277   0.0212    0.0453   0.0000      0.294637   439.2813       5.00713       17.3855       2.34601      -2.36061     -0.657473      0.175212      -1.52108      0.489427      -2.19157      0.756768     -0.989954    -0.0552307     -0.314930      0.530360     -0.171451     0.0612508     0.0863173      0.401763      0.522630      0.568456      0.616040      0.627219      0.618964      0.603328      0.574107      0.529773      0.479729      0.428867      0.373350      0.317654      0.270158      0.222655      0.182249      0.143579      0.110055
  33  13 3176.2098    4.0384  1.2107 14.8249 -0.0004       1.00361  0.0131   0.0272   0.0240    0.0449   0.0000      0.270916   439.5581       6.95115       15.6211       2.11784      -1.42127      -1.72349     -0.305504      -3.02721    -0.0658945      -1.21090     -0.661568     -0.845244     -0.399435     -0.591776     0.0583280     -0.397480    -0.0729497    -0.0497946      0.443152      0.591104      0.633531      0.700218      0.702956      0.698369      0.687604      0.652602      0.594950      0.538954      0.473560      0.423383      0.356670      0.295452      0.242471      0.199024      0.157859      0.122744
  33  14 3331.5765    3.5427  1.8266 14.3952 -0.0006      0.507243  0.0168   0.0194   0.0299    0.0305   0.0000      0.154611   438.9804       6.40288       17.6638       2.72118      -1.17503     -0.557699      -2.09734      -3.40461      0.425016      -2.31822     -0.207453     -0.760912     -0.916339      -1.48517     -0.170151      0.157553    -0.0153149     -0.198544      0.553340      0.729792      0.802876      0.872747      0.881593      0.879149      0.855254      0.797106      0.748279      0.670823      0.597731      0.528157      0.445447      0.379412      0.310204      0.249091      0.198417      0.156427
  33  15 3486.0029    2.9267  2.7742 13.7934 -0.0002      0.653476  0.0209   0.0131   0.0382    0.0228   0.0000     0.0826167   438.6058       9.44606       13.8644       1.43213      -1.55956      -1.93163       1.12048      -3.31827      0.694038      -2.50219      0.452220      -1.29751     -0.861269     -0.640341      0.184210    -0.0711622     -0.312745      0.172921      0.686586      0.923980      0.999856       1.08612       1.11766       1.09931       1.07545      0.998145      0.941177      0.848033      0.756983      0.655546      0.559635      0.473274      0.387659      0.315418      0.250620      0.193944
  33  16 3639.5633    2.3760  4.1046 13.2824 -0.0001      0.663287  0.0269   0.0089   0.0482    0.0172   0.0000     0.0530236   442.7088       11.1195       15.3410       2.02591      -2.01238      -4.32278      -1.78442      -5.62931       1.55201      -1.79150      0.834025      -2.28806      -1.14757      0.188969    -0.0243678     -0.631240      0.417955    -0.0950804      0.872383       1.14909       1.29898       1.39807       1.41452       1.42064       1.36254       1.29764       1.19666       1.07258      0.960834      0.835277      0.715131      0.605974      0.494624      0.399083      0.315863      0.246458
  33  17 3792.3606    1.9710  6.2557 12.7593 -0.0002      0.589670  0.0357   0.0063   0.0652    0.0150   0.0000     0.0353883   439.8015       13.9647       16.0941       3.15466      -3.91655      -2.39316      0.457969      -3.57424      0.197173      -2.24005       1.05374      -3.09966      0.300423     -0.842189    -0.0788627     -0.359849      0.285040      0.658230       1.14090       1.49514       1.66537       1.78129       1.83487       1.81698       1.76184       1.65724       1.54075       1.40545       1.25631       1.09195      0.935760      0.786861      0.648419      0.529767      0.415270      0.324321
  33  18 3944.1653    1.6392  8.6485 12.4511 -0.0002      0.407127  0.0486   0.0047   0.0859    0.0135   0.0000     0.0297796   440.9512       11.8442       15.0002       4.09204      -2.08774      -3.50121      0.888072      -5.27811      0.213859      -3.10745       1.77108      -1.95859    -0.0135516      -2.09302      0.177067      -1.41941    -0.0786536     -0.254882       1.48875       1.96604       2.17907       2.34981       2.40914       2.39365       2.32071       2.19771       2.03112       1.84626       1.63621       1.42428       1.21994       1.02297      0.847864      0.686533      0.541349      0.421541
[truncated: 902,881 more chars]
