# Supplementary material for: Global-Mode Analysis of Full-Disk Data from the Michelson Doppler Imager and the Helioseismic and Magnetic Imager
Source: Sol Phys. 2018 Jan 31;293(2):29. doi: 10.1007/s11207-017-1201-5 (PMC6566312; doi:10.1007/s11207-017-1201-5)
Supplement: Supplementary file 3 — (TAR 230.0 MB) [file 11207_2017_1201_MOESM3_ESM.tar]

Archive with 207 entries (206 files):
- MDI
- MDI/mdifdvwap.5540.36
- MDI/mdifd.1238
- MDI/mdifdvwap.1563.36
- MDI/mdifd.1834.18
- MDI/mdifd.5981
- MDI/mdifdvwap.6335
- MDI/MDI_Global.html
- MDI/mdifdasym.2980.36
- MDI/err2d.mdifd.ave
- MDI/mdifdb0.1834.18
- MDI/README.txt
- MDI/mdifd.5981.36
- MDI/mdifd.4558.36
- MDI/mdivwcomm.5540
- MDI/mdivwcomm.5981.36
- MDI/mdivwcomm.4558.36
- MDI/mdifdasym.5454.36
- MDI/mdifdasym.3331.18
- MDI/mdifd.3331.18
- MDI/mdifdvwap.2262.18
- MDI/mdifdvwap.2262
- MDI/mdifd.2980
- MDI/mdifdasym.1834.18
- MDI/mdivwcomm.5540.36
- MDI/mdivwcomm.6335.36
- MDI/mdifd.2980.18
- MDI/mdifdvwap.4202
- MDI/mdifdasym.6335.18
- MDI/mdifdasym.1238
- MDI/mdifdasym.4558.36
- MDI/mdivwcomm.5540.18
- MDI/mdivwcomm.3331.18
- MDI/mdifdasym.5454.18
- MDI/mdifdvwapb0.1834
- MDI/mdivwcomm.6335.18
- MDI/splittings.mdifd.ave
- MDI/mdivwcomm.1834.18
- MDI/AAA_README.txt
- MDI/mdifd.3904.36
- MDI/mdifd.2703.18
- MDI/mdifd.5540.36
- MDI/mdifdasym.4202
- MDI/mdifd.1563.36
- MDI/mdvwfdap.1834.18
- MDI/mdifdasym.4558
- MDI/mdivwcomm.4830
- MDI/mdifdvwap.4558
- MDI/mdifdasym.2262.36
- MDI/mdivwfdap.1238.18
- MDI/mdifdvwap.6335.18
- MDI/mdivwcomm.1834
- MDI/mdifdvwap.4202.18
- MDI/mdifdasym.2703.36
- MDI/mdifdvwap.3904.18
- MDI/mdivwcomm.1238.36
- MDI/mdivwfdapb0.1834.18
- MDI/mdifdb0.1834
- MDI/mdivwcomm.4202.36
- MDI/mdifdasym.1563
- MDI/mdivwcomm.2703.18
- MDI/mdifdasym.2980
- MDI/mdifd.5454.18
- MDI/mdivwcomm.2980.36
- MDI/mdifdvwap.4830.36
- MDI/mdifdasym.5981
- MDI/mdifdvwap.2980.18
- MDI/mdifd.2980.36
- MDI/mdifdvwap.3331
- MDI/mdivwcomm.3904
- MDI/mdifd.1238.18
- MDI/mdifdasym.1238.36
- MDI/mdivwcomm.4558
- MDI/mdifdasym.1834.36
- MDI/mdifdasym.5981.18
- MDI/mdifdvwap.5540
- MDI/mdifdvwap.1563.18
- MDI/mdifdvwap.1238.18
- MDI/mdifd.2262
- MDI/mdifdasym.4830.36
- MDI/mdifdasym.3904
- MDI/mdifdasym.4202.18
- MDI/mdifd.2703.36
- MDI/mdivwcommb0.1834.36
- MDI/mdifdasym.4830.18
- MDI/mdifdvwap.4558.18
- MDI/mdifd.6335
- MDI/mdifdvwap.4558.36
- MDI/mdifdvwap.4202.36
- MDI/mdifdvwap.1834.18
- MDI/mdifdasym.3331
- MDI/mdifd.5454.36
- MDI/mdifdasym.1238.18
- MDI/mdivwcomm.3904.18
- MDI/mdifdvwapb0.1834.36
- MDI/mdivwcommb0.1834
- MDI/mdivwcomm.6335
- MDI/mdivwcomm.2262.18
- MDI/mdifdvwap.2262.36
- MDI/mdifd.4830.18
- MDI/mdireadme.txt
- MDI/mdivwcomm.5981.18
- MDI/mdifdvwap.1834
- MDI/mdifdasym.4830
- MDI/mdivwcomm.1563.36
- MDI/mdifdvwap.5981.18
- MDI/mdivwfdapb0.1834.36
- MDI/mdifd.4830.36
- MDI/mdivwfdap.1238
- MDI/mdifdvwap.2980
- MDI/mdifdasym.4558.18
- MDI/mdifdvwap.2980.36
- MDI/mdifd.5540
- MDI/mdivwcomm.5454.18
- MDI/mdifdasym.5454
- MDI/mdivwcomm.4202
- MDI/mdifd.1834.36
- MDI/mdifdasym.3331.36
- MDI/mdifdasym.2262.18
- MDI/mdifdasym.6335.36
- MDI/mdivwcomm.3331.36
- MDI/mdifdvwap.2703.36
- MDI/mdifdvwap.1238.36
- MDI/mdvwfdap.1834.36
- MDI/mdifdvwap.3904.36
- MDI/mdifdasym.5540.36
- MDI/mdifdvwapb0.1834.18
- MDI/mdifdvwap.3904
- MDI/mdifdasym.3904.36
- MDI/mdifdasym.2703
- MDI/mdifdvwap.4830.18
- MDI/mdivwcomm.2980
- MDI/mdivwfdapb0.1834
- MDI/mdivwcomm.1834.36
- MDI/mdifd.3331.36
- MDI/mdifdasym.5540
- MDI/mdifd.4202.36
- MDI/mdifdvwap.4830
- MDI/mdivwcomm.5454.36
- MDI/mdivwcomm.3331
- MDI/mdivwcommb0.1834.18
- MDI/mdifd.4558.18
- MDI/mdifd.6335.36
- MDI/mdifdasym.1563.36
- MDI/mdivwcomm.1238.18
- MDI/mdifdvwap.5454
- MDI/mdifd.5454
- MDI/mdifdasym.5981.36
- MDI/mdifdvwap.1834.36
- MDI/mdifd.3331
- MDI/mdifdvwap.1238
- MDI/mdivwcomm.2262.36
- MDI/mdifdvwap.3331.18
- MDI/mdifdb0.1834.36
- MDI/mdifdasym.2980.18
- MDI/mdivwcomm.2262
- MDI/rot2d.mdifd.ave
- MDI/mdifdasym.1563.18
- MDI/mdifd.1834
- MDI/mdivwcomm.3904.36
- MDI/mdivwcomm.1238
- MDI/mdifdvwap.1563
- MDI/mdifd.4202
- MDI/mdifdvwap.5454.36
- MDI/mdifd.4202.18
- MDI/mdifdvwap.5454.18
- MDI/mdivwcomm.2703
- MDI/mdivwcomm.4202.18
- MDI/mdifd.4558
- MDI/mdivwcomm.1563.18
- MDI/mdifd.1238.36
- MDI/mdifdvwap.2703
- MDI/mdifd.3904.18
- MDI/mdivwfdap.1238.36
- MDI/mdivwcomm.2703.36
- MDI/mdivwcomm.5454
- MDI/mdifdasym.3904.18
- MDI/mdivwcomm.2980.18
- MDI/mdivwcomm.4558.18
- MDI/mdifd.6335.18
- MDI/rmesh.orig
- MDI/mdifdasym.1834
- MDI/mdifdasym.5540.18
- MDI/mdvwfdap.1834
- MDI/mdifdvwap.3331.36
- MDI/mdifd.2703
- MDI/mdifd.1563.18
- MDI/mdifdvwap.5540.18
- MDI/mdifdasym.6335
- MDI/mdifd.5540.18
- MDI/mdifdvwap.5981
- MDI/mdivwcomm.4830.18
- MDI/mdifd.4830
- MDI/mdifdasym.4202.36
- MDI/mdifdvwap.5981.36
- MDI/mdivwcomm.1563
- MDI/mdifd.2262.36
- MDI/mdifd.2262.18
- MDI/mdivwcomm.4830.36
- MDI/mdifdasym.2703.18
- MDI/mdifdasym.2262
- MDI/mdifdvwap.2703.18
- MDI/mdifdvwap.6335.36
- MDI/mdifd.5981.18
- MDI/mdifd.3904
- MDI/mdifd.1563
- MDI/mdivwcomm.5981
