# Supplementary material for: Global-Mode Analysis of Full-Disk Data from the Michelson Doppler Imager and the Helioseismic and Magnetic Imager
Source: Sol Phys. 2018 Jan 31;293(2):29. doi: 10.1007/s11207-017-1201-5 (PMC6566312; doi:10.1007/s11207-017-1201-5)
Supplement: Supplementary file 3 — (TAR 230.0 MB) [file 11207_2017_1201_MOESM3_ESM.tar › MDI/mdifdvwap.5540.36]

   0  12 1822.1562    0.4352  0.4188  9.4938  0.0000  0.1346   0.1040   0.3297    0.3325   0.0000     0.0000       0.00000       0.00000       0.00000       0.00000       0.00000       0.00000       0.00000       0.00000       0.00000       0.00000       0.00000       0.00000       0.00000       0.00000       0.00000       0.00000       0.00000       0.00000       0.00000       0.00000       0.00000       0.00000       0.00000       0.00000       0.00000       0.00000       0.00000       0.00000       0.00000       0.00000       0.00000       0.00000       0.00000       0.00000       0.00000       0.00000       0.00000       0.00000       0.00000       0.00000       0.00000       0.00000       0.00000       0.00000       0.00000       0.00000       0.00000       0.00000       0.00000       0.00000       0.00000       0.00000       0.00000       0.00000       0.00000       0.00000       0.00000       0.00000       0.00000       0.00000       0.00000       0.00000       0.00000       0.00000       0.00000       0.00000       0.00000       0.00000       0.00000       0.00000       0.00000
   0  16 2362.8035    1.5020  0.6846 10.8136  0.0000  0.2299   0.3080   0.3329    0.8928   0.0000     0.0000       0.00000       0.00000       0.00000       0.00000       0.00000       0.00000       0.00000       0.00000       0.00000       0.00000       0.00000       0.00000       0.00000       0.00000       0.00000       0.00000       0.00000       0.00000       0.00000       0.00000       0.00000       0.00000       0.00000       0.00000       0.00000       0.00000       0.00000       0.00000       0.00000       0.00000       0.00000       0.00000       0.00000       0.00000       0.00000       0.00000       0.00000       0.00000       0.00000       0.00000       0.00000       0.00000       0.00000       0.00000       0.00000       0.00000       0.00000       0.00000       0.00000       0.00000       0.00000       0.00000       0.00000       0.00000       0.00000       0.00000       0.00000       0.00000       0.00000       0.00000       0.00000       0.00000       0.00000       0.00000       0.00000       0.00000       0.00000       0.00000       0.00000       0.00000       0.00000
   0  25 3574.5362    2.1722  2.1241 11.1693  0.0320  0.3079   0.3338   1.0305    1.4287   0.0000     0.0000       0.00000       0.00000       0.00000       0.00000       0.00000       0.00000       0.00000       0.00000       0.00000       0.00000       0.00000       0.00000       0.00000       0.00000       0.00000       0.00000       0.00000       0.00000       0.00000       0.00000       0.00000       0.00000       0.00000       0.00000       0.00000       0.00000       0.00000       0.00000       0.00000       0.00000       0.00000       0.00000       0.00000       0.00000       0.00000       0.00000       0.00000       0.00000       0.00000       0.00000       0.00000       0.00000       0.00000       0.00000       0.00000       0.00000       0.00000       0.00000       0.00000       0.00000       0.00000       0.00000       0.00000       0.00000       0.00000       0.00000       0.00000       0.00000       0.00000       0.00000       0.00000       0.00000       0.00000       0.00000       0.00000       0.00000       0.00000       0.00000       0.00000       0.00000       0.00000
   1  12 1885.0427    0.5406  0.4079  9.9713  0.0000  0.0948   0.0798   0.1953    0.2271   0.0000   400.6186       13.4322       0.00000       0.00000       0.00000       0.00000       0.00000       0.00000       0.00000       0.00000       0.00000       0.00000       0.00000       0.00000       0.00000       0.00000       0.00000       0.00000       0.00000       0.00000       0.00000       0.00000       0.00000       0.00000       0.00000       0.00000       0.00000       0.00000       0.00000       0.00000       0.00000       0.00000       0.00000       0.00000       0.00000       0.00000       106.923       51.3104       0.00000       0.00000       0.00000       0.00000       0.00000       0.00000       0.00000       0.00000       0.00000       0.00000       0.00000       0.00000       0.00000       0.00000       0.00000       0.00000       0.00000       0.00000       0.00000       0.00000       0.00000       0.00000       0.00000       0.00000       0.00000       0.00000       0.00000       0.00000       0.00000       0.00000       0.00000       0.00000       0.00000       0.00000
   1  13 2020.8318    0.6428  0.9696  9.6748  0.0000  0.1598   0.0648   0.2512    0.3821   0.0000   420.7253       6.29216       0.00000       0.00000       0.00000       0.00000       0.00000       0.00000       0.00000       0.00000       0.00000       0.00000       0.00000       0.00000       0.00000       0.00000       0.00000       0.00000       0.00000       0.00000       0.00000       0.00000       0.00000       0.00000       0.00000       0.00000       0.00000       0.00000       0.00000       0.00000       0.00000       0.00000       0.00000       0.00000       0.00000       0.00000       223.974       95.9673       0.00000       0.00000       0.00000       0.00000       0.00000       0.00000       0.00000       0.00000       0.00000       0.00000       0.00000       0.00000       0.00000       0.00000       0.00000       0.00000       0.00000       0.00000       0.00000       0.00000       0.00000       0.00000       0.00000       0.00000       0.00000       0.00000       0.00000       0.00000       0.00000       0.00000       0.00000       0.00000       0.00000       0.00000
   1  14 2156.5285    0.9244  2.1392  9.2037  0.0628  0.2019   0.0753   0.4402    0.4460   0.0000   391.0837      -34.1878       0.00000       0.00000       0.00000       0.00000       0.00000       0.00000       0.00000       0.00000       0.00000       0.00000       0.00000       0.00000       0.00000       0.00000       0.00000       0.00000       0.00000       0.00000       0.00000       0.00000       0.00000       0.00000       0.00000       0.00000       0.00000       0.00000       0.00000       0.00000       0.00000       0.00000       0.00000       0.00000       0.00000       0.00000       272.398       122.973       0.00000       0.00000       0.00000       0.00000       0.00000       0.00000       0.00000       0.00000       0.00000       0.00000       0.00000       0.00000       0.00000       0.00000       0.00000       0.00000       0.00000       0.00000       0.00000       0.00000       0.00000       0.00000       0.00000       0.00000       0.00000       0.00000       0.00000       0.00000       0.00000       0.00000       0.00000       0.00000       0.00000       0.00000
   1  19 2828.1564    3.2290  0.9416  7.6365  0.0000  0.0839   0.2495   0.2360   48.0902   0.0000   194.7925      -38.3277       0.00000       0.00000       0.00000       0.00000       0.00000       0.00000       0.00000       0.00000       0.00000       0.00000       0.00000       0.00000       0.00000       0.00000       0.00000       0.00000       0.00000       0.00000       0.00000       0.00000       0.00000       0.00000       0.00000       0.00000       0.00000       0.00000       0.00000       0.00000       0.00000       0.00000       0.00000       0.00000       0.00000       0.00000       103.475       60.9041       0.00000       0.00000       0.00000       0.00000       0.00000       0.00000       0.00000       0.00000       0.00000       0.00000       0.00000       0.00000       0.00000       0.00000       0.00000       0.00000       0.00000       0.00000       0.00000       0.00000       0.00000       0.00000       0.00000       0.00000       0.00000       0.00000       0.00000       0.00000       0.00000       0.00000       0.00000       0.00000       0.00000       0.00000
   1  20 2963.2370    4.2651  0.8092 -3.8488  0.0000  0.0832   0.3682   0.2325 1000.0000   0.0000   485.4509      -5.45333       0.00000       0.00000       0.00000       0.00000       0.00000       0.00000       0.00000       0.00000       0.00000       0.00000       0.00000       0.00000       0.00000       0.00000       0.00000       0.00000       0.00000       0.00000       0.00000       0.00000       0.00000       0.00000       0.00000       0.00000       0.00000       0.00000       0.00000       0.00000       0.00000       0.00000       0.00000       0.00000       0.00000       0.00000       98.7461       60.0951       0.00000       0.00000       0.00000       0.00000       0.00000       0.00000       0.00000       0.00000       0.00000       0.00000       0.00000       0.00000       0.00000       0.00000       0.00000       0.00000       0.00000       0.00000       0.00000       0.00000       0.00000       0.00000       0.00000       0.00000       0.00000       0.00000       0.00000       0.00000       0.00000       0.00000       0.00000       0.00000       0.00000       0.00000
   1  21 3098.1000    4.1814  1.0375 -2.5750  0.0000  0.1072   0.3016   0.2591 1000.0000   0.0000   417.8290       32.5190       0.00000       0.00000       0.00000       0.00000       0.00000       0.00000       0.00000       0.00000       0.00000       0.00000       0.00000       0.00000       0.00000       0.00000       0.00000       0.00000       0.00000       0.00000       0.00000       0.00000       0.00000       0.00000       0.00000       0.00000       0.00000       0.00000       0.00000       0.00000       0.00000       0.00000       0.00000       0.00000       0.00000       0.00000       129.901       77.6942       0.00000       0.00000       0.00000       0.00000       0.00000       0.00000       0.00000       0.00000       0.00000       0.00000       0.00000       0.00000       0.00000       0.00000       0.00000       0.00000       0.00000       0.00000       0.00000       0.00000       0.00000       0.00000       0.00000       0.00000       0.00000       0.00000       0.00000       0.00000       0.00000       0.00000       0.00000       0.00000       0.00000       0.00000
   1  23 3368.3854    3.8157  1.5722  9.7089  0.0000  0.1516   0.2515   0.3342    8.3846   0.0000   371.3277      -61.7739       0.00000       0.00000       0.00000       0.00000       0.00000       0.00000       0.00000       0.00000       0.00000       0.00000       0.00000       0.00000       0.00000       0.00000       0.00000       0.00000       0.00000       0.00000       0.00000       0.00000       0.00000       0.00000       0.00000       0.00000       0.00000       0.00000       0.00000       0.00000       0.00000       0.00000       0.00000       0.00000       0.00000       0.00000       188.958       98.6167       0.00000       0.00000       0.00000       0.00000       0.00000       0.00000       0.00000       0.00000       0.00000       0.00000       0.00000       0.00000       0.00000       0.00000       0.00000       0.00000       0.00000       0.00000       0.00000       0.00000       0.00000       0.00000       0.00000       0.00000       0.00000       0.00000       0.00000       0.00000       0.00000       0.00000       0.00000       0.00000       0.00000       0.00000
   2  13 2081.9874    0.8855  1.0410  8.4807  0.0000  0.1277   0.0510   0.1963    0.8563   0.0000   420.5118    -0.0675232      -9.91612      -1.36749       0.00000       0.00000       0.00000       0.00000       0.00000       0.00000       0.00000       0.00000       0.00000       0.00000       0.00000       0.00000       0.00000       0.00000       0.00000       0.00000       0.00000       0.00000       0.00000       0.00000       0.00000       0.00000       0.00000       0.00000       0.00000       0.00000       0.00000       0.00000       0.00000       0.00000       0.00000       0.00000       114.080       84.6382       36.4900       8.90784       0.00000       0.00000       0.00000       0.00000       0.00000       0.00000       0.00000       0.00000       0.00000       0.00000       0.00000       0.00000       0.00000       0.00000       0.00000       0.00000       0.00000       0.00000       0.00000       0.00000       0.00000       0.00000       0.00000       0.00000       0.00000       0.00000       0.00000       0.00000       0.00000       0.00000       0.00000       0.00000
   2  14 2217.5098    1.0877  0.8374  8.2438  0.0000  0.1073   0.0751   0.1569    1.7050   0.0000   371.8443      -40.6602      0.592209       5.91498       0.00000       0.00000       0.00000       0.00000       0.00000       0.00000       0.00000       0.00000       0.00000       0.00000       0.00000       0.00000       0.00000       0.00000       0.00000       0.00000       0.00000       0.00000       0.00000       0.00000       0.00000       0.00000       0.00000       0.00000       0.00000       0.00000       0.00000       0.00000       0.00000       0.00000       0.00000       0.00000       74.3400       61.1586       34.9120       9.93317       0.00000       0.00000       0.00000       0.00000       0.00000       0.00000       0.00000       0.00000       0.00000       0.00000       0.00000       0.00000       0.00000       0.00000       0.00000       0.00000       0.00000       0.00000       0.00000       0.00000       0.00000       0.00000       0.00000       0.00000       0.00000       0.00000       0.00000       0.00000       0.00000       0.00000       0.00000       0.00000
   2  15 2352.2235    1.5081  1.1437  3.0115  0.0000  0.0947   0.0944   0.2402  792.4658   0.0000   437.3113       31.7805       28.6336       2.60790       0.00000       0.00000       0.00000       0.00000       0.00000       0.00000       0.00000       0.00000       0.00000       0.00000       0.00000       0.00000       0.00000       0.00000       0.00000       0.00000       0.00000       0.00000       0.00000       0.00000       0.00000       0.00000       0.00000       0.00000       0.00000       0.00000       0.00000       0.00000       0.00000       0.00000       0.00000       0.00000       81.1946       60.3777       28.7249       8.80037       0.00000       0.00000       0.00000       0.00000       0.00000       0.00000       0.00000       0.00000       0.00000       0.00000       0.00000       0.00000       0.00000       0.00000       0.00000       0.00000       0.00000       0.00000       0.00000       0.00000       0.00000       0.00000       0.00000       0.00000       0.00000       0.00000       0.00000       0.00000       0.00000       0.00000       0.00000       0.00000
   2  16 2485.8211    1.7329  1.6281  9.1962  0.0000  0.1073   0.0859   0.2518    1.4738   0.0000   440.6954       60.7017       4.03800       5.42084       0.00000       0.00000       0.00000       0.00000       0.00000       0.00000       0.00000       0.00000       0.00000       0.00000       0.00000       0.00000       0.00000       0.00000       0.00000       0.00000       0.00000       0.00000       0.00000       0.00000       0.00000       0.00000       0.00000       0.00000       0.00000       0.00000       0.00000       0.00000       0.00000       0.00000       0.00000       0.00000       87.8924       68.6857       33.8333       11.1441       0.00000       0.00000       0.00000       0.00000       0.00000       0.00000       0.00000       0.00000       0.00000       0.00000       0.00000       0.00000       0.00000       0.00000       0.00000       0.00000       0.00000       0.00000       0.00000       0.00000       0.00000       0.00000       0.00000       0.00000       0.00000       0.00000       0.00000       0.00000       0.00000       0.00000       0.00000       0.00000
   2  19 2889.6018    3.8963  0.7384 11.8526  0.0000  0.0724   0.2514   0.1412    0.6595   0.0000   373.1158      -1.02820     -0.869080     -0.798265       0.00000       0.00000       0.00000       0.00000       0.00000       0.00000       0.00000       0.00000       0.00000       0.00000       0.00000       0.00000       0.00000       0.00000       0.00000       0.00000       0.00000       0.00000       0.00000       0.00000       0.00000       0.00000       0.00000       0.00000       0.00000       0.00000       0.00000       0.00000       0.00000       0.00000       0.00000       0.00000       62.5669       49.0317       20.8587       8.33454       0.00000       0.00000       0.00000       0.00000       0.00000       0.00000       0.00000       0.00000       0.00000       0.00000       0.00000       0.00000       0.00000       0.00000       0.00000       0.00000       0.00000       0.00000       0.00000       0.00000       0.00000       0.00000       0.00000       0.00000       0.00000       0.00000       0.00000       0.00000       0.00000       0.00000       0.00000       0.00000
   2  22 3294.9019    4.3284  1.8471  3.1143  0.0000  0.1006   0.1927   0.2345 1000.0000   0.0000   431.9051       84.1933      -16.1368      -5.18157       0.00000       0.00000       0.00000       0.00000       0.00000       0.00000       0.00000       0.00000       0.00000       0.00000       0.00000       0.00000       0.00000       0.00000       0.00000       0.00000       0.00000       0.00000       0.00000       0.00000       0.00000       0.00000       0.00000       0.00000       0.00000       0.00000       0.00000       0.00000       0.00000       0.00000       0.00000       0.00000       69.2737       54.8794       38.2974       12.6289       0.00000       0.00000       0.00000       0.00000       0.00000       0.00000       0.00000       0.00000       0.00000       0.00000       0.00000       0.00000       0.00000       0.00000       0.00000       0.00000       0.00000       0.00000       0.00000       0.00000       0.00000       0.00000       0.00000       0.00000       0.00000       0.00000       0.00000       0.00000       0.00000       0.00000       0.00000       0.00000
   2  23 3430.5892    3.5662  2.3359  9.3556  0.0038  0.1182   0.1506   0.2797    3.5444   0.0000   314.3908      -15.2599      -52.0989       20.6603       0.00000       0.00000       0.00000       0.00000       0.00000       0.00000       0.00000       0.00000       0.00000       0.00000       0.00000       0.00000       0.00000       0.00000       0.00000       0.00000       0.00000       0.00000       0.00000       0.00000       0.00000       0.00000       0.00000       0.00000       0.00000       0.00000       0.00000       0.00000       0.00000       0.00000       0.00000       0.00000       89.4999       70.7537       42.9600       14.5086       0.00000       0.00000       0.00000       0.00000       0.00000       0.00000       0.00000       0.00000       0.00000       0.00000       0.00000       0.00000       0.00000       0.00000       0.00000       0.00000       0.00000       0.00000       0.00000       0.00000       0.00000       0.00000       0.00000       0.00000       0.00000       0.00000       0.00000       0.00000       0.00000       0.00000       0.00000       0.00000
   3  13 2137.5815    0.7105  0.7498 10.1664  0.0016  0.0873   0.0553   0.1747    0.2590   0.0000   493.2853       32.5638      -51.7361       3.35843       3.50359      -2.23803       0.00000       0.00000       0.00000       0.00000       0.00000       0.00000       0.00000       0.00000       0.00000       0.00000       0.00000       0.00000       0.00000       0.00000       0.00000       0.00000       0.00000       0.00000       0.00000       0.00000       0.00000       0.00000       0.00000       0.00000       0.00000       0.00000       0.00000       0.00000       0.00000       0.00000       51.9643       49.1085       32.7093       15.6489       6.89917       1.96336       0.00000       0.00000       0.00000       0.00000       0.00000       0.00000       0.00000       0.00000       0.00000       0.00000       0.00000       0.00000       0.00000       0.00000       0.00000       0.00000       0.00000       0.00000       0.00000       0.00000       0.00000       0.00000       0.00000       0.00000       0.00000       0.00000       0.00000       0.00000       0.00000       0.00000
   3  14 2273.3063    1.0385  0.9548 10.4768  0.0000  0.0773   0.0670   0.1787    0.2747   0.0000   414.8029      -11.2888       5.46418      -9.53457       6.75571      0.268753       0.00000       0.00000       0.00000       0.00000       0.00000       0.00000       0.00000       0.00000       0.00000       0.00000       0.00000       0.00000       0.00000       0.00000       0.00000       0.00000       0.00000       0.00000       0.00000       0.00000       0.00000       0.00000       0.00000       0.00000       0.00000       0.00000       0.00000       0.00000       0.00000       0.00000       31.3689       38.8221       23.9061       16.2389       6.46494       2.79463       0.00000       0.00000       0.00000       0.00000       0.00000       0.00000       0.00000       0.00000       0.00000       0.00000       0.00000       0.00000       0.00000       0.00000       0.00000       0.00000       0.00000       0.00000       0.00000       0.00000       0.00000       0.00000       0.00000       0.00000       0.00000       0.00000       0.00000       0.00000       0.00000       0.00000
   3  15 2407.6452    1.4183  0.9246 10.6801  0.0000  0.0847   0.0928   0.1572    0.4406   0.0000   366.8020      -60.4040       37.3915       6.67047      -14.9561       1.77395       0.00000       0.00000       0.00000       0.00000       0.00000       0.00000       0.00000       0.00000       0.00000       0.00000       0.00000       0.00000       0.00000       0.00000       0.00000       0.00000       0.00000       0.00000       0.00000       0.00000       0.00000       0.00000       0.00000       0.00000       0.00000       0.00000       0.00000       0.00000       0.00000       0.00000       52.4046       50.0982       32.0239       14.5131       7.00405       2.06446       0.00000       0.00000       0.00000       0.00000       0.00000       0.00000       0.00000       0.00000       0.00000       0.00000       0.00000       0.00000       0.00000       0.00000       0.00000       0.00000       0.00000       0.00000       0.00000       0.00000       0.00000       0.00000       0.00000       0.00000       0.00000       0.00000       0.00000       0.00000       0.00000       0.00000
   3  19 2946.8809    3.5958  1.0634 12.0458  0.0000  0.0795   0.1923   0.1942    0.6254   0.0000   456.3408       12.1182       8.42892      -2.51310       4.59129     -0.474138       0.00000       0.00000       0.00000       0.00000       0.00000       0.00000       0.00000       0.00000       0.00000       0.00000       0.00000       0.00000       0.00000       0.00000       0.00000       0.00000       0.00000       0.00000       0.00000       0.00000       0.00000       0.00000       0.00000       0.00000       0.00000       0.00000       0.00000       0.00000       0.00000       0.00000       33.2759       37.6655       30.2956       11.5329       9.62425       2.62809       0.00000       0.00000       0.00000       0.00000       0.00000       0.00000       0.00000       0.00000       0.00000       0.00000       0.00000       0.00000       0.00000       0.00000       0.00000       0.00000       0.00000       0.00000       0.00000       0.00000       0.00000       0.00000       0.00000       0.00000       0.00000       0.00000       0.00000       0.00000       0.00000       0.00000
   3  20 3082.3156    4.5847  1.0721  1.3041  0.0000  0.0621   0.2394   0.1645 1000.0000   0.0000   353.9635      -3.49153      -7.15935       13.7233      -5.32919      0.268952       0.00000       0.00000       0.00000       0.00000       0.00000       0.00000       0.00000       0.00000       0.00000       0.00000       0.00000       0.00000       0.00000       0.00000       0.00000       0.00000       0.00000       0.00000       0.00000       0.00000       0.00000       0.00000       0.00000       0.00000       0.00000       0.00000       0.00000       0.00000       0.00000       0.00000       37.1119       34.8351       23.1227       12.8115       4.91620       1.50076       0.00000       0.00000       0.00000       0.00000       0.00000       0.00000       0.00000       0.00000       0.00000       0.00000       0.00000       0.00000       0.00000       0.00000       0.00000       0.00000       0.00000       0.00000       0.00000       0.00000       0.00000       0.00000       0.00000       0.00000       0.00000       0.00000       0.00000       0.00000       0.00000       0.00000
   3  21 3217.5618    4.2712  1.2969 11.7578  0.0000  0.0640   0.2143   0.2198    1.0221   0.0000   475.9047       10.6465       6.99359      0.189028      -8.55235      -3.25560       0.00000       0.00000       0.00000       0.00000       0.00000       0.00000       0.00000       0.00000       0.00000       0.00000       0.00000       0.00000       0.00000       0.00000       0.00000       0.00000       0.00000       0.00000       0.00000       0.00000       0.00000       0.00000       0.00000       0.00000       0.00000       0.00000       0.00000       0.00000       0.00000       0.00000       35.6542       31.2502       23.4062       13.5303       6.08996       1.65620       0.00000       0.00000       0.00000       0.00000       0.00000       0.00000       0.00000       0.00000       0.00000       0.00000       0.00000       0.00000       0.00000       0.00000       0.00000       0.00000       0.00000       0.00000       0.00000       0.00000       0.00000       0.00000       0.00000       0.00000       0.00000       0.00000       0.00000       0.00000       0.00000       0.00000
   3  22 3353.4717    3.5405  0.8338 13.2238  0.0000  0.0679   0.2424   0.1788    0.2667   0.0000   410.8721       29.7078       37.8273       6.97727     0.0633681     -0.649832       0.00000       0.00000       0.00000       0.00000       0.00000       0.00000       0.00000       0.00000       0.00000       0.00000       0.00000       0.00000       0.00000       0.00000       0.00000       0.00000       0.00000       0.00000       0.00000       0.00000       0.00000       0.00000       0.00000       0.00000       0.00000       0.00000       0.00000       0.00000       0.00000       0.00000       38.4755       38.7518       24.1212       11.9849       5.49064       1.50078       0.00000       0.00000       0.00000       0.00000       0.00000       0.00000       0.00000       0.00000       0.00000       0.00000       0.00000       0.00000       0.00000       0.00000       0.00000       0.00000       0.00000       0.00000       0.00000       0.00000       0.00000       0.00000       0.00000       0.00000       0.00000       0.00000       0.00000       0.00000       0.00000       0.00000
   3  23 3489.3802    2.9921  2.0315 12.2392  0.0000  0.1141   0.1414   0.2638    0.2791   0.0000   558.0469       53.7811      -34.7380      -27.5490       11.6630      0.257429       0.00000       0.00000       0.00000       0.00000       0.00000       0.00000       0.00000       0.00000       0.00000       0.00000       0.00000       0.00000       0.00000       0.00000       0.00000       0.00000       0.00000       0.00000       0.00000       0.00000       0.00000       0.00000       0.00000       0.00000       0.00000       0.00000       0.00000       0.00000       0.00000       0.00000       67.7993       64.8388       39.7773       22.9127       8.19949       3.12669       0.00000       0.00000       0.00000       0.00000       0.00000       0.00000       0.00000       0.00000       0.00000       0.00000       0.00000       0.00000       0.00000       0.00000       0.00000       0.00000       0.00000       0.00000       0.00000       0.00000       0.00000       0.00000       0.00000       0.00000       0.00000       0.00000       0.00000       0.00000       0.00000       0.00000
   3  25 3762.5809    1.8932  4.4893 11.4665 -0.0061  0.1894   0.0747   0.4994    0.1735   0.0000   695.5815       45.6819      -159.674      -14.7235      0.376034       6.35874       0.00000       0.00000       0.00000       0.00000       0.00000       0.00000       0.00000       0.00000       0.00000       0.00000       0.00000       0.00000       0.00000       0.00000       0.00000       0.00000       0.00000       0.00000       0.00000       0.00000       0.00000       0.00000       0.00000       0.00000       0.00000       0.00000       0.00000       0.00000       0.00000       0.00000       97.3743       92.9343       67.6480       41.1816       17.5032       5.47563       0.00000       0.00000       0.00000       0.00000       0.00000       0.00000       0.00000       0.00000       0.00000       0.00000       0.00000       0.00000       0.00000       0.00000       0.00000       0.00000       0.00000       0.00000       0.00000       0.00000       0.00000       0.00000       0.00000       0.00000       0.00000       0.00000       0.00000       0.00000       0.00000       0.00000
   4  12 2051.5647    0.5468  0.7499  9.5345 -0.0029  0.0654   0.0350   0.1461    0.1542   0.0000   428.9443      -13.0523      -27.8358      -3.50870      -3.38905       3.83687    -0.0837021    -0.0657450       0.00000       0.00000       0.00000       0.00000       0.00000       0.00000       0.00000       0.00000       0.00000       0.00000       0.00000       0.00000       0.00000       0.00000       0.00000       0.00000       0.00000       0.00000       0.00000       0.00000       0.00000       0.00000       0.00000       0.00000       0.00000       0.00000       0.00000       0.00000       21.7771       27.0794       21.0712       15.4998       8.73153       4.76639       1.82538      0.538263       0.00000       0.00000       0.00000       0.00000       0.00000       0.00000       0.00000       0.00000       0.00000       0.00000       0.00000       0.00000       0.00000       0.00000       0.00000       0.00000       0.00000       0.00000       0.00000       0.00000       0.00000       0.00000       0.00000       0.00000       0.00000       0.00000       0.00000       0.00000
   4  13 2188.2837    0.7551  0.6212  9.8816 -0.0112  0.0558   0.0458   0.1079    0.2004   0.0000   417.6847      -2.80525       21.9077       7.71481       14.3122       3.54053      -1.85517     -0.404910       0.00000       0.00000       0.00000       0.00000       0.00000       0.00000       0.00000       0.00000       0.00000       0.00000       0.00000       0.00000       0.00000       0.00000       0.00000       0.00000       0.00000       0.00000       0.00000       0.00000       0.00000       0.00000       0.00000       0.00000       0.00000       0.00000       0.00000       0.00000       18.5403       22.3182       18.2666       12.8544       7.34807       3.76689       1.44525      0.439567       0.00000       0.00000       0.00000       0.00000       0.00000       0.00000       0.00000       0.00000       0.00000       0.00000       0.00000       0.00000       0.00000       0.00000       0.00000       0.00000       0.00000       0.00000       0.00000       0.00000       0.00000       0.00000       0.00000       0.00000       0.00000       0.00000       0.00000       0.00000
   4  15 2458.5840    1.5138  0.8681 10.7998  0.0108  0.0776   0.0859   0.1901    0.4601   0.0000   382.5963      -42.0298     -0.498263       17.0768       2.20870      -3.06342    -0.0867594      0.645164       0.00000       0.00000       0.00000       0.00000       0.00000       0.00000       0.00000       0.00000       0.00000       0.00000       0.00000       0.00000       0.00000       0.00000       0.00000       0.00000       0.00000       0.00000       0.00000       0.00000       0.00000       0.00000       0.00000       0.00000       0.00000       0.00000       0.00000       0.00000       31.9700       33.4068       30.3312       18.0051       10.5081       6.04644       2.45351      0.557999       0.00000       0.00000       0.00000       0.00000       0.00000       0.00000       0.00000       0.00000       0.00000       0.00000       0.00000       0.00000       0.00000       0.00000       0.00000       0.00000       0.00000       0.00000       0.00000       0.00000       0.00000       0.00000       0.00000       0.00000       0.00000       0.00000       0.00000       0.00000
   4  18 2864.1296    3.3314  0.9545 11.4937 -0.0097  0.0714   0.1646   0.1571    0.7107   0.0000   421.8801      -6.14260       36.7747      -1.26342      -6.39607      -2.17406      -2.20510     -0.119358       0.00000       0.00000       0.00000       0.00000       0.00000       0.00000       0.00000       0.00000       0.00000       0.00000       0.00000       0.00000       0.00000       0.00000       0.00000       0.00000       0.00000       0.00000       0.00000       0.00000       0.00000       0.00000       0.00000       0.00000       0.00000       0.00000       0.00000       0.00000       25.6475       20.4736       29.9213       14.6254       8.53927       6.40933       2.57918      0.411660       0.00000       0.00000       0.00000       0.00000       0.00000       0.00000       0.00000       0.00000       0.00000       0.00000       0.00000       0.00000       0.00000       0.00000       0.00000       0.00000       0.00000       0.00000       0.00000       0.00000       0.00000       0.00000       0.00000       0.00000       0.00000       0.00000       0.00000       0.00000
   4  19 3000.1461    4.0477  0.6344 12.6156 -0.0052  0.0486   0.2568   0.1168    0.3205   0.0000   420.8911       25.0815      -10.6769       13.2613       10.6544      -2.83996      0.512686      0.259931       0.00000       0.00000       0.00000       0.00000       0.00000       0.00000       0.00000       0.00000       0.00000       0.00000       0.00000       0.00000       0.00000       0.00000       0.00000       0.00000       0.00000       0.00000       0.00000       0.00000       0.00000       0.00000       0.00000       0.00000       0.00000       0.00000       0.00000       0.00000       14.5420       19.5180       14.8046       11.1879       7.05073       3.36040       1.32691      0.453760       0.00000       0.00000       0.00000       0.00000       0.00000       0.00000       0.00000       0.00000       0.00000       0.00000       0.00000       0.00000       0.00000       0.00000       0.00000       0.00000       0.00000       0.00000       0.00000       0.00000       0.00000       0.00000       0.00000       0.00000       0.00000       0.00000       0.00000       0.00000
   4  21 3271.7189    3.6807  1.2872 12.1773 -0.0193  0.0730   0.1856   0.1870    0.6132   0.0000   435.9774      -12.4730       10.3759      -8.37300       6.90429      -4.21743      -2.06763      0.658226       0.00000       0.00000       0.00000       0.00000       0.00000       0.00000       0.00000       0.00000       0.00000       0.00000       0.00000       0.00000       0.00000       0.00000       0.00000       0.00000       0.00000       0.00000       0.00000       0.00000       0.00000       0.00000       0.00000       0.00000       0.00000       0.00000       0.00000       0.00000       28.9150       26.3719       24.0823       18.4031       10.9144       5.65643       1.95256      0.468258       0.00000       0.00000       0.00000       0.00000       0.00000       0.00000       0.00000       0.00000       0.00000       0.00000       0.00000       0.00000       0.00000       0.00000       0.00000       0.00000       0.00000       0.00000       0.00000       0.00000       0.00000       0.00000       0.00000       0.00000       0.00000       0.00000       0.00000       0.00000
   4  22 3407.9222    3.4929  1.8496 11.4708 -0.0074  0.0814   0.1440   0.2317    0.6037   0.0000   440.9766       3.78417       56.8359      -18.1848       1.54806      -11.4032      0.756674      0.672816       0.00000       0.00000       0.00000       0.00000       0.00000       0.00000       0.00000       0.00000       0.00000       0.00000       0.00000       0.00000       0.00000       0.00000       0.00000       0.00000       0.00000       0.00000       0.00000       0.00000       0.00000       0.00000       0.00000       0.00000       0.00000       0.00000       0.00000       0.00000       32.6556       33.0944       28.4394       19.2021       12.7929       5.33882       2.30545      0.532514       0.00000       0.00000       0.00000       0.00000       0.00000       0.00000       0.00000       0.00000       0.00000       0.00000       0.00000       0.00000       0.00000       0.00000       0.00000       0.00000       0.00000       0.00000       0.00000       0.00000       0.00000       0.00000       0.00000       0.00000       0.00000       0.00000       0.00000       0.00000
   4  23 3544.6017    2.6691  2.4403 11.9937 -0.0010  0.1086   0.1107   0.3115    0.2140   0.0000   512.6384      -25.5004       58.4780      -18.7848      -2.85137       3.44122       2.18534      0.177195       0.00000       0.00000       0.00000       0.00000       0.00000       0.00000       0.00000       0.00000       0.00000       0.00000       0.00000       0.00000       0.00000       0.00000       0.00000       0.00000       0.00000       0.00000       0.00000       0.00000       0.00000       0.00000       0.00000       0.00000       0.00000       0.00000       0.00000       0.00000       40.9999       42.6936       33.9226       27.9886       17.9912       7.28656       2.85034      0.765828       0.00000       0.00000       0.00000       0.00000       0.00000       0.00000       0.00000       0.00000       0.00000       0.00000       0.00000       0.00000       0.00000       0.00000       0.00000       0.00000       0.00000       0.00000       0.00000       0.00000       0.00000       0.00000       0.00000       0.00000       0.00000       0.00000       0.00000       0.00000
   5  12 2098.3959    0.6692  0.4766  9.5875  0.0102  0.0428   0.0466   0.0967    0.1159   0.0000   422.3107      -25.3005       6.97459       9.28902       9.24370      -7.75595      -2.30813     -0.527183     -0.316759    -0.0193897       0.00000       0.00000       0.00000       0.00000       0.00000       0.00000       0.00000       0.00000       0.00000       0.00000       0.00000       0.00000       0.00000       0.00000       0.00000       0.00000       0.00000       0.00000       0.00000       0.00000       0.00000       0.00000       0.00000       0.00000       0.00000       0.00000       17.0830       18.2280       17.9002       10.6778       6.17953       3.39407       1.79309      0.756104      0.250539     0.0509605       0.00000       0.00000       0.00000       0.00000       0.00000       0.00000       0.00000       0.00000       0.00000       0.00000       0.00000       0.00000       0.00000       0.00000       0.00000       0.00000       0.00000       0.00000       0.00000       0.00000       0.00000       0.00000       0.00000       0.00000       0.00000       0.00000
   5  14 2371.0270    1.3344  0.7420 10.6884 -0.0079  0.0616   0.0718   0.1226    0.1661   0.0000   411.9221      -14.1969       6.18127      -24.8751      -7.63933       3.06469     0.0235756     -0.984855      0.227588    -0.0334972       0.00000       0.00000       0.00000       0.00000       0.00000       0.00000       0.00000       0.00000       0.00000       0.00000       0.00000       0.00000       0.00000       0.00000       0.00000       0.00000       0.00000       0.00000       0.00000       0.00000       0.00000       0.00000       0.00000       0.00000       0.00000       0.00000       23.3122       27.5404       22.4396       15.0163       8.75170       4.16286       2.35936      0.844669      0.345796     0.0847813       0.00000       0.00000       0.00000       0.00000       0.00000       0.00000       0.00000       0.00000       0.00000       0.00000       0.00000       0.00000       0.00000       0.00000       0.00000       0.00000       0.00000       0.00000       0.00000       0.00000       0.00000       0.00000       0.00000       0.00000       0.00000       0.00000
   5  15 2505.9861    1.8152  0.6899 11.4007 -0.0097  0.0542   0.1007   0.0957    0.1763   0.0000   444.5660       36.3766      -15.4517      -7.48956       10.3882      -2.05884       3.86364      0.960942     -0.402757     0.0586444       0.00000       0.00000       0.00000       0.00000       0.00000       0.00000       0.00000       0.00000       0.00000       0.00000       0.00000       0.00000       0.00000       0.00000       0.00000       0.00000       0.00000       0.00000       0.00000       0.00000       0.00000       0.00000       0.00000       0.00000       0.00000       0.00000       14.7945       17.4721       14.6805       13.6479       6.67679       5.25457       2.77621       1.25539      0.300948      0.102192       0.00000       0.00000       0.00000       0.00000       0.00000       0.00000       0.00000       0.00000       0.00000       0.00000       0.00000       0.00000       0.00000       0.00000       0.00000       0.00000       0.00000       0.00000       0.00000       0.00000       0.00000       0.00000       0.00000       0.00000       0.00000       0.00000
   5  16 2641.0743    2.1507  0.9016 11.4091 -0.0206  0.0523   0.1051   0.1258    0.3455   0.0000   458.0493      0.528544       6.61458      -30.7096       4.51232       5.21682       1.77664      -2.13682     -0.460134     0.0663771       0.00000       0.00000       0.00000       0.00000       0.00000       0.00000       0.00000       0.00000       0.00000       0.00000       0.00000       0.00000       0.00000       0.00000       0.00000       0.00000       0.00000       0.00000       0.00000       0.00000       0.00000       0.00000       0.00000       0.00000       0.00000       0.00000       17.5670       20.2575       16.3344       13.3237       8.53970       5.07609       2.40298       1.10780      0.343125     0.0894543       0.00000       0.00000       0.00000       0.00000       0.00000       0.00000       0.00000       0.00000       0.00000       0.00000       0.00000       0.00000       0.00000       0.00000       0.00000       0.00000       0.00000       0.00000       0.00000       0.00000       0.00000       0.00000       0.00000       0.00000       0.00000       0.00000
   5  23 3596.4703    2.8134  2.8468 11.3628 -0.0132  0.1147   0.0870   0.2800    0.3415   0.0000   486.9293      -30.1797       40.7852      -22.0849       4.70506       25.7069      -2.34386      -3.05135       1.16818     -0.180825       0.00000       0.00000       0.00000       0.00000       0.00000       0.00000       0.00000       0.00000       0.00000       0.00000       0.00000       0.00000       0.00000       0.00000       0.00000       0.00000       0.00000       0.00000       0.00000       0.00000       0.00000       0.00000       0.00000       0.00000       0.00000       0.00000       30.5768       38.4215       34.2820       25.7258       19.2582       11.1662       5.75604       2.53961      0.994162      0.219757       0.00000       0.00000       0.00000       0.00000       0.00000       0.00000       0.00000       0.00000       0.00000       0.00000       0.00000       0.00000       0.00000       0.00000       0.00000       0.00000       0.00000       0.00000       0.00000       0.00000       0.00000       0.00000       0.00000       0.00000       0.00000       0.00000
   5  26 4009.0985    1.5766  7.8408  9.9660 -0.0057  0.2155   0.0308   0.5732    0.1443   0.0000   512.8556      -33.6192      -20.6507      -1.17607       19.7112      -30.7334       9.54193       9.06852       1.38352     -0.482902       0.00000       0.00000       0.00000       0.00000       0.00000       0.00000       0.00000       0.00000       0.00000       0.00000       0.00000       0.00000       0.00000       0.00000       0.00000       0.00000       0.00000       0.00000       0.00000       0.00000       0.00000       0.00000       0.00000       0.00000       0.00000       0.00000       61.6627       76.0211       66.5290       54.1055       33.8928       21.6022       11.5790       5.22948       1.70010      0.414517       0.00000       0.00000       0.00000       0.00000       0.00000       0.00000       0.00000       0.00000       0.00000       0.00000       0.00000       0.00000       0.00000       0.00000       0.00000       0.00000       0.00000       0.00000       0.00000       0.00000       0.00000       0.00000       0.00000       0.00000       0.00000       0.00000
   6  13 2279.7289    1.0711  0.7870 10.0634 -0.0024  0.0569   0.0522   0.1195    0.1512   0.0000   426.5463       1.73353       34.1666      -7.19255     -0.608486      -4.40189       1.75878      0.949373      0.180336    -0.0143392    -0.0440311    -0.0229808       0.00000       0.00000       0.00000       0.00000       0.00000       0.00000       0.00000       0.00000       0.00000       0.00000       0.00000       0.00000       0.00000       0.00000       0.00000       0.00000       0.00000       0.00000       0.00000       0.00000       0.00000       0.00000       0.00000       0.00000       12.5903       17.9766       15.1580       11.9379       9.84190       6.17956       3.13867       2.07930      0.562803      0.354917      0.123452     0.0283098       0.00000       0.00000       0.00000       0.00000       0.00000       0.00000       0.00000       0.00000       0.00000       0.00000       0.00000       0.00000       0.00000       0.00000       0.00000       0.00000       0.00000       0.00000       0.00000       0.00000       0.00000       0.00000       0.00000       0.00000
   6  15 2551.0176    1.8703  0.7477 11.5994 -0.0119  0.0531   0.0981   0.1013    0.1458   0.0000   444.2937       10.0947      -7.74500      -7.84734       8.69801      -9.23018      -5.89202       4.29949      0.402433     -0.665453    -0.0200956   -0.00966265       0.00000       0.00000       0.00000       0.00000       0.00000       0.00000       0.00000       0.00000       0.00000       0.00000       0.00000       0.00000       0.00000       0.00000       0.00000       0.00000       0.00000       0.00000       0.00000       0.00000       0.00000       0.00000       0.00000       0.00000       13.6843       16.6460       15.1760       11.2907       9.59582       5.31917       3.51896       1.93112      0.760465      0.302742      0.113689     0.0209508       0.00000       0.00000       0.00000       0.00000       0.00000       0.00000       0.00000       0.00000       0.00000       0.00000       0.00000       0.00000       0.00000       0.00000       0.00000       0.00000       0.00000       0.00000       0.00000       0.00000       0.00000       0.00000       0.00000       0.00000
   6  16 2687.0480    2.3112  0.8188 11.8634 -0.0143  0.0659   0.1113   0.1062    0.1656   0.0000   451.7213      -5.85289       7.56832       14.1520       5.46080       6.31272       1.00843      -2.33412     -0.869297      0.226858     0.0986145     0.0135440       0.00000       0.00000       0.00000       0.00000       0.00000       0.00000       0.00000       0.00000       0.00000       0.00000       0.00000       0.00000       0.00000       0.00000       0.00000       0.00000       0.00000       0.00000       0.00000       0.00000       0.00000       0.00000       0.00000       0.00000       11.5612       20.2719       12.5434       17.7758       7.15598       8.80872       3.01804       2.90172      0.764155      0.563699     0.0808028     0.0407927       0.00000       0.00000       0.00000       0.00000       0.00000       0.00000       0.00000       0.00000       0.00000       0.00000       0.00000       0.00000       0.00000       0.00000       0.00000       0.00000       0.00000       0.00000       0.00000       0.00000       0.00000       0.00000       0.00000       0.00000
   6  17 2823.6996    3.0382  0.5658 12.2962 -0.0085  0.0533   0.1843   0.0955    0.1572   0.0000   441.2106      -23.0191       2.76079       15.5818       11.4165      -5.39160      -2.87222      0.884676    -0.0953424    -0.0990013     -0.148881    -0.0198862       0.00000       0.00000       0.00000       0.00000       0.00000       0.00000       0.00000       0.00000       0.00000       0.00000       0.00000       0.00000       0.00000       0.00000       0.00000       0.00000       0.00000       0.00000       0.00000       0.00000       0.00000       0.00000       0.00000       0.00000       17.4490       21.5727       18.0741       14.0011       9.25039       5.18031       3.18459       1.16261      0.719139      0.200001     0.0850710     0.0195097       0.00000       0.00000       0.00000       0.00000       0.00000       0.00000       0.00000       0.00000       0.00000       0.00000       0.00000       0.00000       0.00000       0.00000       0.00000       0.00000       0.00000       0.00000       0.00000       0.00000       0.00000       0.00000       0.00000       0.00000
   6  18 2960.6422    3.9066  0.6926 12.3599 -0.0084  0.0416   0.1934   0.0884    0.2188   0.0000   433.2947      -9.06276       11.6769      -5.19960      -3.67597      -1.06999     -0.361500       1.16450      -1.20402     0.0608858     0.0796545     0.0180706       0.00000       0.00000       0.00000       0.00000       0.00000       0.00000       0.00000       0.00000       0.00000       0.00000       0.00000       0.00000       0.00000       0.00000       0.00000       0.00000       0.00000       0.00000       0.00000       0.00000       0.00000       0.00000       0.00000       0.00000       11.3147       11.7990       11.8978       10.4156       6.74163       4.00023       2.82992       1.60231      0.753507      0.247403     0.0719925     0.0145157       0.00000       0.00000       0.00000       0.00000       0.00000       0.00000       0.00000       0.00000       0.00000       0.00000       0.00000       0.00000       0.00000       0.00000       0.00000       0.00000       0.00000       0.00000       0.00000       0.00000       0.00000       0.00000       0.00000       0.00000
   6  19 3097.1231    4.1819  0.7521 12.9082 -0.0025  0.0414   0.1916   0.1061    0.1925   0.0000   441.2551       13.4098       24.3422       9.21377       16.6860       7.19014    -0.0123058     0.0291244      0.768482    -0.0393234     0.0725505     0.0121316       0.00000       0.00000       0.00000       0.00000       0.00000       0.00000       0.00000       0.00000       0.00000       0.00000       0.00000       0.00000       0.00000       0.00000       0.00000       0.00000       0.00000       0.00000       0.00000       0.00000       0.00000       0.00000       0.00000       0.00000       9.99764       12.3049       11.3006       8.88830       6.66734       4.23410       2.56821       1.37788      0.614326      0.248260     0.0806908     0.0169390       0.00000       0.00000       0.00000       0.00000       0.00000       0.00000       0.00000       0.00000       0.00000       0.00000       0.00000       0.00000       0.00000       0.00000       0.00000       0.00000       0.00000       0.00000       0.00000       0.00000       0.00000       0.00000       0.00000       0.00000
   6  20 3233.9697    4.0183  0.8205 12.6406 -0.0151  0.0485   0.1953   0.1194    0.3206   0.0000   418.0146      -12.1085       37.1640       2.64828      -24.7410      -4.71128       2.33563       3.80634      0.506490     -0.540442     -0.103317     0.0614546       0.00000       0.00000       0.00000       0.00000       0.00000       0.00000       0.00000       0.00000       0.00000       0.00000       0.00000       0.00000       0.00000       0.00000       0.00000       0.00000       0.00000       0.00000       0.00000       0.00000       0.00000       0.00000       0.00000       0.00000       14.9529       17.8138       15.2736       12.7428       8.16249       5.58258       2.96611       1.71056      0.700684      0.310458     0.0820532     0.0184765       0.00000       0.00000       0.00000       0.00000       0.00000       0.00000       0.00000       0.00000       0.00000       0.00000       0.00000       0.00000       0.00000       0.00000       0.00000       0.00000       0.00000       0.00000       0.00000       0.00000       0.00000       0.00000       0.00000       0.00000
   6  21 3370.8690    3.4894  1.4141 12.2464 -0.0291  0.0669   0.1393   0.1621    0.4091   0.0000   440.7965      -5.14556       35.9268       6.89110      -29.9335       4.57964      -9.39279      -4.06794      0.771635      0.364095     -0.188626    -0.0474506       0.00000       0.00000       0.00000       0.00000       0.00000       0.00000       0.00000       0.00000       0.00000       0.00000       0.00000       0.00000       0.00000       0.00000       0.00000       0.00000       0.00000       0.00000       0.00000       0.00000       0.00000       0.00000       0.00000       0.00000       18.7638       20.1782       18.4580       15.6720       12.4591       8.70815       4.66058       2.66946       1.00426      0.444614      0.122074     0.0242177       0.00000       0.00000       0.00000       0.00000       0.00000       0.00000       0.00000       0.00000       0.00000       0.00000       0.00000       0.00000       0.00000       0.00000       0.00000       0.00000       0.00000       0.00000       0.00000       0.00000       0.00000       0.00000       0.00000       0.00000
   6  22 3508.3338    2.9733  2.1327 11.6529 -0.0090  0.0899   0.0964   0.2358    0.3363   0.0000   415.3665      -38.2579      -14.0955       21.6331      -19.9493       9.19064       5.00098      -2.31303     -0.612134     -0.428272      0.123156    0.00915458       0.00000       0.00000       0.00000       0.00000       0.00000       0.00000       0.00000       0.00000       0.00000       0.00000       0.00000       0.00000       0.00000       0.00000       0.00000       0.00000       0.00000       0.00000       0.00000       0.00000       0.00000       0.00000       0.00000       0.00000       22.4526       26.0981       26.4761       20.2798       15.8468       10.6191       6.15387       3.62262       1.54971      0.669571      0.193210     0.0349227       0.00000       0.00000       0.00000       0.00000       0.00000       0.00000       0.00000       0.00000       0.00000       0.00000       0.00000       0.00000       0.00000       0.00000       0.00000       0.00000       0.00000       0.00000       0.00000       0.00000       0.00000       0.00000       0.00000       0.00000
   6  23 3645.9412    2.3782  3.2266 11.3195 -0.0053  0.1114   0.0664   0.3076    0.1916   0.0000   436.2030      -37.4514      -16.0513       22.5082       7.05797      -9.99380       4.97681      0.573920      -2.13423     -0.940630      0.396132    -0.0575842       0.00000       0.00000       0.00000       0.00000       0.00000       0.00000       0.00000       0.00000       0.00000       0.00000       0.00000       0.00000       0.00000       0.00000       0.00000       0.00000       0.00000       0.00000       0.00000       0.00000       0.00000       0.00000       0.00000       0.00000       26.7630       33.2765       32.6108       25.2712       21.0770       13.0670       8.78097       4.47001       2.24777      0.815413      0.274076     0.0472483       0.00000       0.00000       0.00000       0.00000       0.00000       0.00000       0.00000       0.00000       0.00000       0.00000       0.00000       0.00000       0.00000       0.00000       0.00000       0.00000       0.00000       0.00000       0.00000       0.00000       0.00000       0.00000       0.00000       0.00000
   6  24 3783.6763    2.0105  4.8020 10.6946 -0.0039  0.1444   0.0504   0.4059    0.1833   0.0000   437.4981       59.4475       30.6114      -48.0385       34.8927       20.9903      -7.94702      -7.29441      0.812625       1.56896     -0.305064    -0.0910117       0.00000       0.00000       0.00000       0.00000       0.00000       0.00000       0.00000       0.00000       0.00000       0.00000       0.00000       0.00000       0.00000       0.00000       0.00000       0.00000       0.00000       0.00000       0.00000       0.00000       0.00000       0.00000       0.00000       0.00000       35.9004       42.7347       41.3497       33.5769       27.5515       17.5300       11.5292       5.93805       2.84228       1.03808      0.346826     0.0624862       0.00000       0.00000       0.00000       0.00000       0.00000       0.00000       0.00000       0.00000       0.00000       0.00000       0.00000       0.00000       0.00000       0.00000       0.00000       0.00000       0.00000       0.00000       0.00000       0.00000       0.00000       0.00000       0.00000       0.00000
   6  25 3921.8563    1.5858  6.0471 10.4918  0.0036  0.1744   0.0384   0.5023    0.1306   0.0000   425.1681       5.64337      -7.45852      -1.96159      -10.4928       20.9058      -1.34812      -6.20374       1.29595     -0.510028      0.283923     0.0163447       0.00000       0.00000       0.00000       0.00000       0.00000       0.00000       0.00000       0.00000       0.00000       0.00000       0.00000       0.00000       0.00000       0.00000       0.00000       0.00000       0.00000       0.00000       0.00000       0.00000       0.00000       0.00000       0.00000       0.00000       41.7565       52.3338       47.5830       42.0972       31.8927       22.1874       13.0268       7.56727       3.16532       1.32234      0.386990     0.0799119       0.00000       0.00000       0.00000       0.00000       0.00000       0.00000       0.00000       0.00000       0.00000       0.00000       0.00000       0.00000       0.00000       0.00000       0.00000       0.00000       0.00000       0.00000       0.00000       0.00000       0.00000       0.00000       0.00000       0.00000
   7  11 2045.8276    0.5515  0.3989  9.6550 -0.0061  0.0344   0.0361   0.0781    0.0828   0.0000   438.7716       19.5551       13.9369       3.14813       3.07376       5.27935       3.51172      0.372587     -0.396358      0.303281    -0.0352709     0.0698287     0.0152527   -0.00244654       0.00000       0.00000       0.00000       0.00000       0.00000       0.00000       0.00000       0.00000       0.00000       0.00000       0.00000       0.00000       0.00000       0.00000       0.00000       0.00000       0.00000       0.00000       0.00000       0.00000       0.00000       0.00000       7.32607       8.68817       8.87612       7.46044       5.58767       4.11928       2.60163       1.67669      0.933380      0.407920      0.180441     0.0650110     0.0169001    0.00319461       0.00000       0.00000       0.00000       0.00000       0.00000       0.00000       0.00000       0.00000       0.00000       0.00000       0.00000       0.00000       0.00000       0.00000       0.00000       0.00000       0.00000       0.00000       0.00000       0.00000       0.00000       0.00000
   7  13 2322.1260    1.1258  0.6343 10.4742 -0.0265  0.0449   0.0544   0.0868    0.1322   0.0000   411.7904      -7.96180       25.6986      -6.31474      -7.09122      -8.63835      -5.68196      0.944417      -1.12237     -0.403583      0.299535    -0.0198967  -0.000183460  -0.000182924       0.00000       0.00000       0.00000       0.00000       0.00000       0.00000       0.00000       0.00000       0.00000       0.00000       0.00000       0.00000       0.00000       0.00000       0.00000       0.00000       0.00000       0.00000       0.00000       0.00000       0.00000       0.00000       11.7935       14.2863       13.7546       10.9995       7.98526       5.02964       3.18925       1.91213       1.01641      0.465237      0.182611     0.0658223     0.0188985    0.00362409       0.00000       0.00000       0.00000       0.00000       0.00000       0.00000       0.00000       0.00000       0.00000       0.00000       0.00000       0.00000       0.00000       0.00000       0.00000       0.00000       0.00000       0.00000       0.00000       0.00000       0.00000       0.00000
   7  14 2458.1217    1.5552  0.9180 10.6659 -0.0082  0.0457   0.0669   0.1191    0.1681   0.0000   433.7998       5.37614       15.4732      -6.76686      -11.0237     -0.299139      0.474627      0.748207      -1.62485      0.330142      0.115496      0.104576    -0.0407439  -3.26508e-05       0.00000       0.00000       0.00000       0.00000       0.00000       0.00000       0.00000       0.00000       0.00000       0.00000       0.00000       0.00000       0.00000       0.00000       0.00000       0.00000       0.00000       0.00000       0.00000       0.00000       0.00000       0.00000       10.8005       12.2299       12.1690       10.3359       8.21712       5.83703       3.85997       2.17556       1.19311      0.522384      0.244056     0.0828059     0.0227056    0.00396557       0.00000       0.00000       0.00000       0.00000       0.00000       0.00000       0.00000       0.00000       0.00000       0.00000       0.00000       0.00000       0.00000       0.00000       0.00000       0.00000       0.00000       0.00000       0.00000       0.00000       0.00000       0.00000
   7  15 2594.2219    2.0798  0.6877 11.3245  0.0019  0.0458   0.0990   0.0983    0.1427   0.0000   436.5074       2.03274       11.3996      -10.3384       3.68796       8.76574     0.0142262      -4.07072      -2.03937      0.749296     0.0368136     0.0352870    -0.0104118    0.00109880       0.00000       0.00000       0.00000       0.00000       0.00000       0.00000       0.00000       0.00000       0.00000       0.00000       0.00000       0.00000       0.00000       0.00000       0.00000       0.00000       0.00000       0.00000       0.00000       0.00000       0.00000       0.00000       10.9769       11.9371       9.45977       8.91212       8.41457       7.07265       4.24095       2.38880       1.18481      0.441912      0.211664     0.0774546     0.0198426    0.00430456       0.00000       0.00000       0.00000       0.00000       0.00000       0.00000       0.00000       0.00000       0.00000       0.00000       0.00000       0.00000       0.00000       0.00000       0.00000       0.00000       0.00000       0.00000       0.00000       0.00000       0.00000       0.00000
   7  16 2731.1115    2.8197  0.6783 11.7983 -0.0102  0.0381   0.1323   0.0914    0.1602   0.0000   448.9043       14.1311     -0.285858      -12.2816     -0.193476      -3.70363      -8.66347      0.191309     -0.890357     -0.469016     -0.192585    -0.0558175     0.0174593    0.00692825       0.00000       0.00000       0.00000       0.00000       0.00000       0.00000       0.00000       0.00000       0.00000       0.00000       0.00000       0.00000       0.00000       0.00000       0.00000       0.00000       0.00000       0.00000       0.00000       0.00000       0.00000       0.00000       9.82523       11.3989       10.8318       8.72999       6.87146       4.73813       3.14190       1.67387      0.920006      0.384346      0.178387     0.0603085     0.0171308    0.00307319       0.00000       0.00000       0.00000       0.00000       0.00000       0.00000       0.00000       0.00000       0.00000       0.00000       0.00000       0.00000       0.00000       0.00000       0.00000       0.00000       0.00000       0.00000       0.00000       0.00000       0.00000       0.00000
   7  17 2868.3090    3.1660  0.7235 12.5509  0.0069  0.0406   0.1419   0.1049    0.1224   0.0000   438.8430      -6.47799       15.7366      -5.39691      -13.1964       5.04350     -0.537213       2.16588     -0.931753     0.0345650    -0.0399258     -0.113452    0.00741269   -0.00131651       0.00000       0.00000       0.00000       0.00000       0.00000       0.00000       0.00000       0.00000       0.00000       0.00000       0.00000       0.00000       0.00000       0.00000       0.00000       0.00000       0.00000       0.00000       0.00000       0.00000       0.00000       0.00000       8.60254       11.8625       10.0421       9.02194       6.49952       5.21327       3.05213       1.95313      0.973921      0.481980      0.189399     0.0761285     0.0195524    0.00461951       0.00000       0.00000       0.00000       0.00000       0.00000       0.00000       0.00000       0.00000       0.00000       0.00000       0.00000       0.00000       0.00000       0.00000       0.00000       0.00000       0.00000       0.00000       0.00000       0.00000       0.00000       0.00000
   7  18 3005.5817    3.9705  0.6163 12.7979 -0.0098  0.0353   0.2023   0.0910    0.1281   0.0000   450.9651      -2.28815       8.94436      -19.1809      -3.79050     -0.131635     -0.137593       1.09387     -0.698384     -0.801460      0.202572    -0.0310506     0.0275094    0.00772657       0.00000       0.00000       0.00000       0.00000       0.00000       0.00000       0.00000       0.00000       0.00000       0.00000       0.00000       0.00000       0.00000       0.00000       0.00000       0.00000       0.00000       0.00000       0.00000       0.00000       0.00000       0.00000       7.96433       9.13960       8.10215       7.65801       6.19413       4.12961       2.78805       1.70190      0.950214      0.412103      0.166833     0.0521401     0.0161827    0.00332726       0.00000       0.00000       0.00000       0.00000       0.00000       0.00000       0.00000       0.00000       0.00000       0.00000       0.00000       0.00000       0.00000       0.00000       0.00000       0.00000       0.00000       0.00000       0.00000       0.00000       0.00000       0.00000
   7  19 3142.6876    4.2066  0.7360 12.8016 -0.0053  0.0386   0.1921   0.0872    0.1626   0.0000   440.1364      -14.3942       26.8215      -20.6989       8.91224       2.79550     -0.453569      0.520883       1.40950     -0.845830     -0.110122     0.0122952     0.0101840    0.00198589       0.00000       0.00000       0.00000       0.00000       0.00000       0.00000       0.00000       0.00000       0.00000       0.00000       0.00000       0.00000       0.00000       0.00000       0.00000       0.00000       0.00000       0.00000       0.00000       0.00000       0.00000       0.00000       8.96819       11.0134       10.2659       8.86789       6.46437       4.61777       2.89413       1.71998      0.909643      0.458448      0.178409     0.0634269     0.0174545    0.00374965       0.00000       0.00000       0.00000       0.00000       0.00000       0.00000       0.00000       0.00000       0.00000       0.00000       0.00000       0.00000       0.00000       0.00000       0.00000       0.00000       0.00000       0.00000       0.00000       0.00000       0.00000       0.00000
   7  20 3279.7285    3.7560  1.2215 12.6364 -0.0147  0.0570   0.1399   0.1389    0.1750   0.0000   426.4676       18.8248       3.72771      -10.7045       9.19017      -3.43417      -2.39998       3.86148      0.182439      0.714662     -0.186433     0.0637340   -0.00107559   -0.00591119       0.00000       0.00000       0.00000       0.00000       0.00000       0.00000       0.00000       0.00000       0.00000       0.00000       0.00000       0.00000       0.00000       0.00000       0.00000       0.00000       0.00000       0.00000       0.00000       0.00000       0.00000       0.00000       11.0913       15.1355       12.9421       11.9606       8.88992       6.66534       4.51621       2.42201       1.50786      0.581317      0.307389     0.0930104     0.0284610    0.00646154       0.00000       0.00000       0.00000       0.00000       0.00000       0.00000       0.00000       0.00000       0.00000       0.00000       0.00000       0.00000       0.00000       0.00000       0.00000       0.00000       0.00000       0.00000       0.00000       0.00000       0.00000       0.00000
   7  21 3417.5059    3.1900  1.9855 11.8558 -0.0089  0.0684   0.0937   0.1814    0.1631   0.0000   432.3317      -21.3481      -6.25589      -20.4663       10.1461       5.11609     -0.512606     -0.501648       1.74232      0.257447     -0.135010     0.0258151    -0.0927109   -0.00212067       0.00000       0.00000       0.00000       0.00000       0.00000       0.00000       0.00000       0.00000       0.00000       0.00000       0.00000       0.00000       0.00000       0.00000       0.00000       0.00000       0.00000       0.00000       0.00000       0.00000       0.00000       0.00000       13.7702       17.4472       15.7684       14.6656       11.3485       8.25420       5.60097       3.28243       1.84988      0.860864      0.369149      0.124568     0.0369918    0.00747288       0.00000       0.00000       0.00000       0.00000       0.00000       0.00000       0.00000       0.00000       0.00000       0.00000       0.00000       0.00000       0.00000       0.00000       0.00000       0.00000       0.00000       0.00000       0.00000       0.00000       0.00000       0.00000
   7  22 3555.1567    2.6761  2.5163 11.5373  0.0016  0.0822   0.0770   0.2167    0.1793   0.0000   427.8737       38.0510      -4.43695       7.29043      -2.73268       11.1761      -3.27807     -0.289419      -1.53056      0.650907     0.0647104     0.0514058    -0.0139460   -0.00825617       0.00000       0.00000       0.00000       0.00000       0.00000       0.00000       0.00000       0.00000       0.00000       0.00000       0.00000       0.00000       0.00000       0.00000       0.00000       0.00000       0.00000       0.00000       0.00000       0.00000       0.00000       0.00000       17.5469       20.1188       19.3128       18.2590       13.6232       10.4939       6.85625       4.09326       2.32623       1.03972      0.461148      0.154139     0.0391920    0.00826022       0.00000       0.00000       0.00000       0.00000       0.00000       0.00000       0.00000       0.00000       0.00000       0.00000       0.00000       0.00000       0.00000       0.00000       0.00000       0.00000       0.00000       0.00000       0.00000       0.00000       0.00000       0.00000
   7  23 3693.0990    2.2074  3.9100 10.8879 -0.0091  0.1080   0.0493   0.3021    0.1458   0.0000   413.2012      -23.0069      -18.0148       1.75909       4.39058       7.99100       16.4944       6.06300      -4.52507       1.20810      0.583683      0.193752     0.0492803     0.0221629       0.00000       0.00000       0.00000       0.00000       0.00000       0.00000       0.00000       0.00000       0.00000       0.00000       0.00000       0.00000       0.00000       0.00000       0.00000       0.00000       0.00000       0.00000       0.00000       0.00000       0.00000       0.00000       24.4982       28.6771       28.7762       24.0385       19.2948       13.5282       9.00110       5.30054       2.91726       1.35920      0.587492      0.201415     0.0571435    0.00986436       0.00000       0.00000       0.00000       0.00000       0.00000       0.00000       0.00000       0.00000       0.00000       0.00000       0.00000       0.00000       0.00000       0.00000       0.00000       0.00000       0.00000       0.00000       0.00000       0.00000       0.00000       0.00000
   7  24 3831.6843    1.9393  4.6547 10.5802 -0.0074  0.1253   0.0420   0.3467    0.1404   0.0000   425.2844      -9.21112       20.6343       6.04638      -17.9453       20.0774       2.11295      -6.73063       2.40206      0.552544     -0.218193      0.509409     0.0739003    -0.0186876       0.00000       0.00000       0.00000       0.00000       0.00000       0.00000       0.00000       0.00000       0.00000       0.00000       0.00000       0.00000       0.00000       0.00000       0.00000       0.00000       0.00000       0.00000       0.00000       0.00000       0.00000       0.00000       28.6818       33.8323       33.5631       29.0773       22.0781       16.5287       10.8581       6.40730       3.43422       1.71916      0.719083      0.253621     0.0663389     0.0120769       0.00000       0.00000       0.00000       0.00000       0.00000       0.00000       0.00000       0.00000       0.00000       0.00000       0.00000       0.00000       0.00000       0.00000       0.00000       0.00000       0.00000       0.00000       0.00000       0.00000       0.00000       0.00000
   7  25 3970.6652    1.4851  5.8121 10.4529 -0.0073  0.1540   0.0318   0.4323    0.0981   0.0000   407.9992       20.5328       23.8643      -24.9254      -45.3185       27.3245       19.5647      -20.5158      -8.74479       3.94819       2.11601      0.148820     -0.136930     0.0313678       0.00000       0.00000       0.00000       0.00000       0.00000       0.00000       0.00000       0.00000       0.00000       0.00000       0.00000       0.00000       0.00000       0.00000       0.00000       0.00000       0.00000       0.00000       0.00000       0.00000       0.00000       0.00000       34.4335       41.4693       41.0457       37.0558       27.0329       20.4290       13.6075       8.46401       4.54986       2.36303      0.970442      0.330497     0.0819818     0.0155737       0.00000       0.00000       0.00000       0.00000       0.00000       0.00000       0.00000       0.00000       0.00000       0.00000       0.00000       0.00000       0.00000       0.00000       0.00000       0.00000       0.00000       0.00000       0.00000       0.00000       0.00000       0.00000
   8  13 2362.8192    1.1905  0.7450 10.5556 -0.0200  0.0455   0.0523   0.0955    0.1325   0.0000   443.6915      -11.9093       17.6162       9.41177       6.27923      0.193819       4.49648     -0.294932       1.85237      -1.38286     -0.596284    -0.0534283    -0.0168398    -0.0312013    0.00772277   3.64868e-05       0.00000       0.00000       0.00000       0.00000       0.00000       0.00000       0.00000       0.00000       0.00000       0.00000       0.00000       0.00000       0.00000       0.00000       0.00000       0.00000       0.00000       0.00000       0.00000       0.00000       7.13721       11.0881       7.91312       9.89629       6.39767       6.27753       3.55034       2.78138       1.45902      0.926785      0.354940      0.192634     0.0601071     0.0260712    0.00506995    0.00153191       0.00000       0.00000       0.00000       0.00000       0.00000       0.00000       0.00000       0.00000       0.00000       0.00000       0.00000       0.00000       0.00000       0.00000       0.00000       0.00000       0.00000       0.00000       0.00000       0.00000
   8  16 2773.7183    2.6963  0.7131 11.8813 -0.0076  0.0403   0.1151   0.0862    0.1406   0.0000   430.0773      -9.08078       17.0927      -4.22784       1.60228      0.317099      -2.67282       2.12223       4.11760      0.701838     -0.514554      0.132832     0.0754915    -0.0296429    0.00821559   0.000939004       0.00000       0.00000       0.00000       0.00000       0.00000       0.00000       0.00000       0.00000       0.00000       0.00000       0.00000       0.00000       0.00000       0.00000       0.00000       0.00000       0.00000       0.00000       0.00000       0.00000       7.03595       9.81950       8.80176       8.31560       6.45968       4.62657       3.16301       2.14976       1.31089      0.672869      0.354723      0.143259     0.0577969     0.0192720    0.00513407    0.00105465       0.00000       0.00000       0.00000       0.00000       0.00000       0.00000       0.00000       0.00000       0.00000       0.00000       0.00000       0.00000       0.00000       0.00000       0.00000       0.00000       0.00000       0.00000       0.00000       0.00000
   8  17 2911.4873    3.5840  0.7548 12.5510  0.0136  0.0397   0.1406   0.0895    0.1376   0.0000   430.2457       12.8156       11.8769       9.38127       3.72808       2.50403      -3.29219      0.283053       1.66047      0.336580     -0.199307     0.0633585      0.128091     0.0210657    -0.0112477    0.00250473       0.00000       0.00000       0.00000       0.00000       0.00000       0.00000       0.00000       0.00000       0.00000       0.00000       0.00000       0.00000       0.00000       0.00000       0.00000       0.00000       0.00000       0.00000       0.00000       0.00000       7.09829       8.79433       8.93723       8.26211       6.11678       4.79774       3.50702       2.18767       1.23669      0.677624      0.384129      0.163266     0.0656642     0.0204991    0.00492811   0.000983304       0.00000       0.00000       0.00000       0.00000       0.00000       0.00000       0.00000       0.00000       0.00000       0.00000       0.00000       0.00000       0.00000       0.00000       0.00000       0.00000       0.00000       0.00000       0.00000       0.00000
   8  18 3049.0406    3.9353  0.6709 13.0592 -0.0129  0.0411   0.1742   0.0845    0.1269   0.0000   444.0344       12.5427       10.1953       11.9339       11.1906      -2.20739      -4.56596      0.233809      0.253694     -0.940213     0.0131895     0.0202578    -0.0248811     0.0111782   -0.00624524   0.000494254       0.00000       0.00000       0.00000       0.00000       0.00000       0.00000       0.00000       0.00000       0.00000       0.00000       0.00000       0.00000       0.00000       0.00000       0.00000       0.00000       0.00000       0.00000       0.00000       0.00000       7.21629       10.0003       9.28661       8.65490       6.40981       4.72780       3.45528       2.01192       1.34739      0.628172      0.403898      0.138273     0.0649744     0.0181264    0.00565973    0.00112714       0.00000       0.00000       0.00000       0.00000       0.00000       0.00000       0.00000       0.00000       0.00000       0.00000       0.00000       0.00000       0.00000       0.00000       0.00000       0.00000       0.00000       0.00000       0.00000       0.00000
   8  19 3186.7881    3.9212  0.9291 13.1007 -0.0346  0.0451   0.1619   0.1200    0.1524   0.0000   431.2238       2.74651       10.1394      -5.66488      -10.7758      -1.06528       5.32531      -4.83398     -0.580561      -1.21318     -0.360791     -0.174755      0.196212   -0.00708661    0.00252439  -9.42569e-05       0.00000       0.00000       0.00000       0.00000       0.00000       0.00000       0.00000       0.00000       0.00000       0.00000       0.00000       0.00000       0.00000       0.00000       0.00000       0.00000       0.00000       0.00000       0.00000       0.00000       9.10532       11.9237       10.9842       10.3886       7.64180       5.81968       3.64472       2.53813       1.42879      0.810514      0.376110      0.165920     0.0639121     0.0222236    0.00516459    0.00116160       0.00000       0.00000       0.00000       0.00000       0.00000       0.00000       0.00000       0.00000       0.00000       0.00000       0.00000       0.00000       0.00000       0.00000       0.00000       0.00000       0.00000       0.00000       0.00000       0.00000
   8  20 3324.0929    3.2736  1.3407 12.9546 -0.0144  0.0575   0.1192   0.1748    0.1197   0.0000   424.7574       18.7020       6.65021      -11.4041       17.2937      -8.52089       1.21856     -0.226733      -4.41536      0.257670       1.26728     0.0404614     -0.142127   -0.00110160   -0.00101836    0.00342926       0.00000       0.00000       0.00000       0.00000       0.00000       0.00000       0.00000       0.00000       0.00000       0.00000       0.00000       0.00000       0.00000       0.00000       0.00000       0.00000       0.00000       0.00000       0.00000       0.00000       10.7057       14.1931       12.7329       12.5510       9.72798       7.13565       5.07767       3.26072       2.05459       1.01797      0.584569      0.217564     0.0946347     0.0280501    0.00767536    0.00157639       0.00000       0.00000       0.00000       0.00000       0.00000       0.00000       0.00000       0.00000       0.00000       0.00000       0.00000       0.00000       0.00000       0.00000       0.00000       0.00000       0.00000       0.00000       0.00000       0.00000
   8  21 3462.2978    2.7702  1.8331 12.2601 -0.0088  0.0737   0.0833   0.1776    0.1086   0.0000   421.3920       26.2322       33.6852      -3.60881      0.423311       4.73267      -8.45169      -3.27197     -0.634458      0.528767     -0.716012     -0.125555     0.0493882   -0.00754226   -0.00235545    0.00467730       0.00000       0.00000       0.00000       0.00000       0.00000       0.00000       0.00000       0.00000       0.00000       0.00000       0.00000       0.00000       0.00000       0.00000       0.00000       0.00000       0.00000       0.00000       0.00000       0.00000       12.5110       17.4837       15.1720       15.2134       11.7321       9.70684       6.53506       4.25085       2.44232       1.36445      0.602343      0.291533      0.109469     0.0394182    0.00999173    0.00217301       0.00000       0.00000       0.00000       0.00000       0.00000       0.00000       0.00000       0.00000       0.00000       0.00000       0.00000       0.00000       0.00000       0.00000       0.00000       0.00000       0.00000       0.00000       0.00000       0.00000
   8  22 3600.8701    2.2931  2.6107 11.8949  0.0005  0.0897   0.0620   0.2329    0.0925   0.0000   432.8392      0.110408       44.9727      -10.4561       11.6316      -15.8962       4.63863       15.0024       3.68917      -1.69431      0.307814      0.385858     0.0265755    -0.0271241   -0.00322607  -7.29921e-05       0.00000       0.00000       0.00000       0.00000       0.00000       0.00000       0.00000       0.00000       0.00000       0.00000       0.00000       0.00000       0.00000       0.00000       0.00000       0.00000       0.00000       0.00000       0.00000       0.00000       16.3252       21.4096       19.9195       18.7619       14.4675       12.1488       8.03446       5.39950       3.29293       1.73024      0.886707      0.373161      0.155140     0.0489366     0.0116780    0.00235012       0.00000       0.00000       0.00000       0.00000       0.00000       0.00000       0.00000       0.00000       0.00000       0.00000       0.00000       0.00000       0.00000       0.00000       0.00000       0.00000       0.00000       0.00000       0.00000       0.00000
   8  23 3739.0661    2.0163  4.2848 11.0292  0.0006  0.1139   0.0418   0.3086    0.0980   0.0000   451.2256      -23.1930       1.69321       35.5392       25.9586      -13.0815     -0.315341      -3.63839      0.870567      -2.02675      -1.25868      0.192696     -0.171873    -0.0729820   -0.00242262    0.00566147       0.00000       0.00000       0.00000       0.00000       0.00000       0.00000       0.00000       0.00000       0.00000       0.00000       0.00000       0.00000       0.00000       0.00000       0.00000       0.00000       0.00000       0.00000       0.00000       0.00000       20.9728       26.4840       24.8709       23.4441       19.4030       15.0280       10.5552       6.77065       4.26828       2.22431       1.13275      0.465955      0.193302     0.0603355     0.0158279    0.00291368       0.00000       0.00000       0.00000       0.00000       0.00000       0.00000       0.00000       0.00000       0.00000       0.00000       0.00000       0.00000       0.00000       0.00000       0.00000       0.00000       0.00000       0.00000       0.00000       0.00000
   8  24 3877.9846    1.7232  5.3819 10.6800 -0.0054  0.1364   0.0330   0.3537    0.0900   0.0000   408.6338      -68.2696       20.3951       11.5996      -27.1388       5.49275       9.19613       6.13941      -5.47255       1.61801       1.91245      0.676516     0.0371943     -0.137020     0.0257839    0.00550441       0.00000       0.00000       0.00000       0.00000       0.00000       0.00000       0.00000       0.00000       0.00000       0.00000       0.00000       0.00000       0.00000       0.00000       0.00000       0.00000       0.00000       0.00000       0.00000       0.00000       24.7494       30.4528       31.1707       27.5396       22.9632       18.0870       12.9974       8.35506       5.29476       2.64354       1.51953      0.584379      0.256405     0.0772518     0.0198266    0.00336283       0.00000       0.00000       0.00000       0.00000       0.00000       0.00000       0.00000       0.00000       0.00000       0.00000       0.00000       0.00000       0.00000       0.00000       0.00000       0.00000       0.00000       0.00000       0.00000       0.00000
   8  26 4156.4034    1.1534  8.4380 10.0796 -0.0077  0.2064   0.0206   0.5556    0.0651   0.0000   449.0114      -107.864       93.0468       8.80798      -29.1319      -5.61511       4.84962       12.5610       1.22688      -4.30408      -2.51929       1.40135      0.370246    -0.0280272     -0.107700    0.00498414       0.00000       0.00000       0.00000       0.00000       0.00000       0.00000       0.00000       0.00000       0.00000       0.00000       0.00000       0.00000       0.00000       0.00000       0.00000       0.00000       0.00000       0.00000       0.00000       0.00000       38.0227       45.5024       46.4463       43.0182       35.8912       27.4235       20.3917       13.5799       7.98116       4.61517       2.30308       1.04641      0.386444      0.121122     0.0302721    0.00506039       0.00000       0.00000       0.00000       0.00000       0.00000       0.00000       0.00000       0.00000       0.00000       0.00000       0.00000       0.00000       0.00000       0.00000       0.00000       0.00000       0.00000       0.00000       0.00000       0.00000
   9  11 2125.0847    0.7538  0.6816  9.4988 -0.0119  0.0522   0.0358   0.0901    0.1365   0.0000   432.5852      -13.3132       19.4928       6.71823      -6.19962      -2.93856      -1.37563      -1.82951     -0.193462      0.963944    -0.0630786      0.113009    -0.0356317     0.0258112     0.0252157   -0.00296409  -0.000734522   3.53117e-05       0.00000       0.00000       0.00000       0.00000       0.00000       0.00000       0.00000       0.00000       0.00000       0.00000       0.00000       0.00000       0.00000       0.00000       0.00000       0.00000       0.00000       0.00000       8.67550       9.47557       12.6105       10.0038       9.54768       6.84011       4.65049       4.93136       1.77697       1.60795      0.942134      0.376151      0.263529     0.0758047     0.0267064     0.0115687    0.00202399   0.000237654       0.00000       0.00000       0.00000       0.00000       0.00000       0.00000       0.00000       0.00000       0.00000       0.00000       0.00000       0.00000       0.00000       0.00000       0.00000       0.00000       0.00000       0.00000
   9  13 2402.3514    1.3917  0.7001 10.6013 -0.0055  0.0428   0.0566   0.0765    0.1206   0.0000   438.0715      -10.1416       12.1045      -1.90500     -0.724299      -2.87336      -1.76629      -2.37320      -1.65422      -1.18316     0.0452345      0.251356      0.147713    -0.0222290    -0.0310523   -0.00463297    0.00254404   0.000171685       0.00000       0.00000       0.00000       0.00000       0.00000       0.00000       0.00000       0.00000       0.00000       0.00000       0.00000       0.00000       0.00000       0.00000       0.00000       0.00000       0.00000       0.00000       7.55822       7.44496       8.81347       9.12208       6.21246       4.72219       4.23443       2.75964       1.71385      0.914481      0.572660      0.317596      0.154013     0.0589148     0.0193421    0.00458940    0.00118461   0.000201946       0.00000       0.00000       0.00000       0.00000       0.00000       0.00000       0.00000       0.00000       0.00000       0.00000       0.00000       0.00000       0.00000       0.00000       0.00000       0.00000       0.00000       0.00000
   9  14 2539.5467    1.8032  0.9355 10.9642  0.0059  0.0436   0.0642   0.0974    0.1383   0.0000   445.7518     -0.369251      0.761212       1.94978       3.47746       5.41371      0.974931      -3.65295     -0.389250     -0.263343      0.792109     -0.292283    -0.0905586     0.0793236    0.00939864    0.00878234  -6.22879e-05   0.000262613       0.00000       0.00000       0.00000       0.00000       0.00000       0.00000       0.00000       0.00000       0.00000       0.00000       0.00000       0.00000       0.00000       0.00000       0.00000       0.00000       0.00000       0.00000       8.10427       9.48745       10.0501       9.39051       7.18194       5.30384       4.34316       2.79058       1.67993      0.954912      0.536033      0.310811      0.133132     0.0573266     0.0182348    0.00510877    0.00132720   0.000216162       0.00000       0.00000       0.00000       0.00000       0.00000       0.00000       0.00000       0.00000       0.00000       0.00000       0.00000       0.00000       0.00000       0.00000       0.00000       0.00000       0.00000       0.00000
   9  15 2677.0017    2.4646  0.8083 11.6296  0.0011  0.0383   0.0925   0.0876    0.1293   0.0000   435.4001      -4.10484       12.1577       1.98252      -5.06211       3.79549     -0.870703      -1.94351       1.19418     -0.165199      0.452006     -0.303108      0.104282     0.0312573   -0.00135227   -0.00295042    0.00152880   6.03608e-05       0.00000       0.00000       0.00000       0.00000       0.00000       0.00000       0.00000       0.00000       0.00000       0.00000       0.00000       0.00000       0.00000       0.00000       0.00000       0.00000       0.00000       0.00000       5.97011       7.56998       7.24769       7.33240       6.13133       4.88207       3.39087       2.61553       1.58017       1.02253      0.562558      0.274676      0.132022     0.0510429     0.0173872    0.00581264    0.00132779   0.000244453       0.00000       0.00000       0.00000       0.00000       0.00000       0.00000       0.00000       0.00000       0.00000       0.00000       0.00000       0.00000       0.00000       0.00000       0.00000       0.00000       0.00000       0.00000
   9  16 2815.1258    2.9309  0.7019 12.3583 -0.0054  0.0431   0.1283   0.0865    0.1167   0.0000   438.2524       7.88271       16.1201      -15.8010      -4.43342       1.95339     -0.239153      0.627336       1.78532       2.14471     -0.963929     -0.378174      0.122259      0.122209     0.0392341    0.00765406    0.00168229  -0.000389794       0.00000       0.00000       0.00000       0.00000       0.00000       0.00000       0.00000       0.00000       0.00000       0.00000       0.00000       0.00000       0.00000       0.00000       0.00000       0.00000       0.00000       0.00000       8.82041       11.7447       11.3127       10.1437       7.73069       5.89066       4.18306       2.41466       1.71248      0.829846      0.496889      0.243464      0.107797     0.0464644     0.0190950    0.00452489    0.00129364   0.000240799       0.00000       0.00000       0.00000       0.00000       0.00000       0.00000       0.00000       0.00000       0.00000       0.00000       0.00000       0.00000       0.00000       0.00000       0.00000       0.00000       0.00000       0.00000
   9  18 3091.3311    3.8544  0.8028 12.7833 -0.0121  0.0410   0.1502   0.0925    0.1305   0.0000   439.4268       18.9051       5.58321       3.31855       14.2389       2.85169      -1.53355       2.98318      -2.00848      -1.27750      0.436473      0.246333    -0.0292748     0.0256209     0.0127164   -0.00314204    0.00197260   0.000304805       0.00000       0.00000       0.00000       0.00000       0.00000       0.00000       0.00000       0.00000       0.00000       0.00000       0.00000       0.00000       0.00000       0.00000       0.00000       0.00000       0.00000       0.00000       6.32778       9.04635       7.83614       7.41210       6.37171       5.02571       3.82208       2.52211       1.70667      0.876791      0.517286      0.261211      0.111278     0.0451048     0.0179332    0.00501270    0.00146357   0.000277287       0.00000       0.00000       0.00000       0.00000       0.00000       0.00000       0.00000       0.00000       0.00000       0.00000       0.00000       0.00000       0.00000       0.00000       0.00000       0.00000       0.00000       0.00000
   9  20 3367.7244    3.2313  1.4598 12.7917 -0.0003  0.0595   0.0988   0.1448    0.0984   0.0000   431.8165     -0.944410       11.5632       8.54199       8.45185      -5.57039       8.10069       5.88948       4.69585      -2.41261     -0.420634    0.00429386      0.207105    -0.0971400    -0.0431885   -0.00229221    0.00139677   0.000816740       0.00000       0.00000       0.00000       0.00000       0.00000       0.00000       0.00000       0.00000       0.00000       0.00000       0.00000       0.00000       0.00000       0.00000       0.00000       0.00000       0.00000       0.00000       9.93448       12.2754       12.6793       10.7281       9.66407       7.49109       5.83135       3.84286       2.45681       1.53099      0.777290      0.420036      0.184190     0.0827614     0.0264130    0.00819107    0.00207665   0.000329782       0.00000       0.00000       0.00000       0.00000       0.00000       0.00000       0.00000       0.00000       0.00000       0.00000       0.00000       0.00000       0.00000       0.00000       0.00000       0.00000       0.00000       0.00000
   9  21 3506.0633    2.6983  2.1683 12.1314 -0.0069  0.0737   0.0715   0.1741    0.0855   0.0000   418.2325       10.2760       52.3533      -17.9469       13.6358      -5.59641     -0.855186       3.39821      0.250012     -0.530966      -1.61221     -0.926806      0.179854      0.192629     0.0649565   -0.00537104   -0.00177560   0.000756928       0.00000       0.00000       0.00000       0.00000       0.00000       0.00000       0.00000       0.00000       0.00000       0.00000       0.00000       0.00000       0.00000       0.00000       0.00000       0.00000       0.00000       0.00000       12.6416       16.2360       15.6915       14.4974       12.4018       9.92654       6.85776       5.13554       3.07233       1.93028      0.995872      0.545858      0.221030     0.0988789     0.0323624     0.0112873    0.00248048   0.000445168       0.00000       0.00000       0.00000       0.00000       0.00000       0.00000       0.00000       0.00000       0.00000       0.00000       0.00000       0.00000       0.00000       0.00000       0.00000       0.00000       0.00000       0.00000
   9  22 3644.9780    2.1966  3.2899 11.5664 -0.0018  0.0923   0.0511   0.2397    0.0732   0.0000   443.8220      -24.7142      -5.66074       19.8124      -3.75735       7.26190     -0.520732       1.66983       1.72807      0.638313       2.89995    -0.0633039      0.378032     -0.191612     -0.108799   -0.00393249    0.00653526  -0.000431266       0.00000       0.00000       0.00000       0.00000       0.00000       0.00000       0.00000       0.00000       0.00000       0.00000       0.00000       0.00000       0.00000       0.00000       0.00000       0.00000       0.00000       0.00000       15.1921       18.5797       19.3637       17.4839       15.4924       11.8111       9.00381       6.09708       4.17223       2.43250       1.41741      0.694395      0.323792      0.130233     0.0482909     0.0138268    0.00346703   0.000523258       0.00000       0.00000       0.00000       0.00000       0.00000       0.00000       0.00000       0.00000       0.00000       0.00000       0.00000       0.00000       0.00000       0.00000       0.00000       0.00000       0.00000       0.00000
   9  23 3783.9957    1.8670  4.5013 11.1599 -0.0020  0.1140   0.0386   0.3062    0.0719   0.0000   470.3728       3.14067      -2.30482       22.5574      -16.5401      -12.6720      -1.33425      -3.67364       3.25612     -0.144722      0.730501      -1.02251     -0.278413     -0.129505      0.166420     0.0302443   -0.00147265  -0.000502724       0.00000       0.00000       0.00000       0.00000       0.00000       0.00000       0.00000       0.00000       0.00000       0.00000       0.00000       0.00000       0.00000       0.00000       0.00000       0.00000       0.00000       0.00000       19.2046       23.5671       24.5749       22.0723       19.3187       15.1423       10.7600       7.88276       5.12771       3.02313       1.80555      0.847728      0.422101      0.153979     0.0603240     0.0180531    0.00406118   0.000641752       0.00000       0.00000       0.00000       0.00000       0.00000       0.00000       0.00000       0.00000       0.00000       0.00000       0.00000       0.00000       0.00000       0.00000       0.00000       0.00000       0.00000       0.00000
   9  24 3923.1077    1.5392  5.2522 10.9161 -0.0118  0.1345   0.0319   0.3629    0.0675   0.0000   434.8209       13.5904       16.7263      -39.0962       7.55866      -2.81809       5.71144       2.26686       14.3161      0.148462     -0.867037      0.972824      0.460383     -0.267576     0.0237038   -0.00355034   -0.00701373    0.00144358       0.00000       0.00000       0.00000       0.00000       0.00000       0.00000       0.00000       0.00000       0.00000       0.00000       0.00000       0.00000       0.00000       0.00000       0.00000       0.00000       0.00000       0.00000       22.2589       29.4782       28.9901       26.3692       23.5134       17.5883       13.5285       9.36816       5.98602       3.80506       1.97503       1.07266      0.454253      0.202680     0.0665405     0.0214843    0.00529688   0.000826252       0.00000       0.00000       0.00000       0.00000       0.00000       0.00000       0.00000       0.00000       0.00000       0.00000       0.00000       0.00000       0.00000       0.00000       0.00000       0.00000       0.00000       0.00000
   9  25 4063.1795    1.2756  6.4127 10.4898 -0.0023  0.1589   0.0246   0.4194    0.0612   0.0000   441.4888       23.4314      -14.3349      -26.5770       22.4054       34.4553      -15.2681      -25.0804      -6.03076       1.65113       3.44442       1.51513      -1.13462      0.173886      0.170518    -0.0116040   0.000280436   0.000264888       0.00000       0.00000       0.00000       0.00000       0.00000       0.00000       0.00000       0.00000       0.00000       0.00000       0.00000       0.00000       0.00000       0.00000       0.00000       0.00000       0.00000       0.00000       26.3801       33.2597       31.1247       31.6167       26.7680       21.2441       15.9489       11.3441       7.32181       4.57446       2.45635       1.34489      0.555943      0.239861     0.0786082     0.0242006    0.00570109    0.00100527       0.00000       0.00000       0.00000       0.00000       0.00000       0.00000       0.00000       0.00000       0.00000       0.00000       0.00000       0.00000       0.00000       0.00000       0.00000       0.00000       0.00000       0.00000
   9  27 4342.3295    0.8647  9.9676 10.0114 -0.0040  0.2455   0.0182   0.6951    0.0503   0.0000   405.1885       41.8611       8.50049      -30.4019       1.03696      -20.1054       14.4597      -25.8287       16.5465       6.97177       7.63156     -0.971814      -1.18256     -0.409857     -0.161838    0.00952979   -0.00415801   -0.00320785       0.00000       0.00000       0.00000       0.00000       0.00000       0.00000       0.00000       0.00000       0.00000       0.00000       0.00000       0.00000       0.00000       0.00000       0.00000       0.00000       0.00000       0.00000       39.8869       49.1364       50.1343       48.0807       41.0821       33.3266       25.2746       18.1930       11.7678       7.57669       4.29261       2.08382       1.05768      0.401268      0.138571     0.0406628    0.00907826    0.00149009       0.00000       0.00000       0.00000       0.00000       0.00000       0.00000       0.00000       0.00000       0.00000       0.00000       0.00000       0.00000       0.00000       0.00000       0.00000       0.00000       0.00000       0.00000
  10  10 2021.5037    0.6024  0.4449  9.3642 -0.0073  0.0398   0.0311   0.0578    0.0964   0.0000   435.6679      -2.02594       14.5903      -3.49767      -4.23680      -3.36667       3.03686     0.0359916     -0.702690      -1.12527     -0.716587     0.0708584    -0.0830788     0.0270568     0.0221132     0.0219453  -0.000894663   -0.00168176  -0.000133524  -1.17376e-05       0.00000       0.00000       0.00000       0.00000       0.00000       0.00000       0.00000       0.00000       0.00000       0.00000       0.00000       0.00000       0.00000       0.00000       0.00000       0.00000       4.91474       8.29783       7.16537       7.05869       6.58105       4.65697       4.64797       2.29641       2.27649       1.02785      0.791353      0.390975      0.167671      0.107700     0.0328190     0.0168413    0.00629535    0.00129792   0.000485807   7.26952e-05       0.00000       0.00000       0.00000       0.00000       0.00000       0.00000       0.00000       0.00000       0.00000       0.00000       0.00000       0.00000       0.00000       0.00000       0.00000       0.00000
  10  11 2162.9049    0.8458  0.6347  9.5600 -0.0069  0.0332   0.0360   0.0769    0.1539   0.0000   433.1902       3.97323       13.9937     -0.532818       4.88350       2.99357       4.08344      -1.56984      0.661683     -0.189606      0.476486     -0.142289     -0.187163    -0.0224701    0.00498338    0.00602204  -0.000524082  -0.000973661  -0.000168563   3.06710e-06       0.00000       0.00000       0.00000       0.00000       0.00000       0.00000       0.00000       0.00000       0.00000       0.00000       0.00000       0.00000       0.00000       0.00000       0.00000       0.00000       5.04207       6.45837       6.05423       6.13762       4.91493       4.18952       3.41291       2.41264       1.56958      0.933740      0.608464      0.274627      0.159275     0.0739317     0.0343965     0.0110328    0.00419374    0.00105697   0.000265291   4.96058e-05       0.00000       0.00000       0.00000       0.00000       0.00000       0.00000       0.00000       0.00000       0.00000       0.00000       0.00000       0.00000       0.00000       0.00000       0.00000       0.00000
  10  12 2302.7826    1.0285  0.7720 10.2497 -0.0026  0.0361   0.0407   0.0883    0.1407   0.0000   431.7660       4.09390       10.0263       9.05610      -6.07179      -1.22080       5.90912       1.83807       2.54050     -0.143757     0.0796865    0.00639867    -0.0242443     0.0985954     0.0275406    -0.0173617     0.0129133  -0.000208464   0.000180476  -7.81867e-05       0.00000       0.00000       0.00000       0.00000       0.00000       0.00000       0.00000       0.00000       0.00000       0.00000       0.00000       0.00000       0.00000       0.00000       0.00000       0.00000       5.65651       6.46162       7.05753       6.85513       5.58229       4.63266       3.64693       2.66482       1.68700       1.08978      0.679199      0.336885      0.189950     0.0883935     0.0410846     0.0136697    0.00492469    0.00133509   0.000282897   4.51193e-05       0.00000       0.00000       0.00000       0.00000       0.00000       0.00000       0.00000       0.00000       0.00000       0.00000       0.00000       0.00000       0.00000       0.00000       0.00000       0.00000
  10  13 2440.7900    1.5585  0.7702 10.7264 -0.0071  0.0381   0.0585   0.0814    0.1313   0.0000   430.6992       5.63606       24.0650       6.45081       8.75624     -0.840776      -1.18691       1.26633      0.716568     0.0995859      0.399753      0.749923     -0.236242     -0.134244     0.0146811     0.0276783    -0.0101037  -0.000763554   0.000144723   3.92273e-05       0.00000       0.00000       0.00000       0.00000       0.00000       0.00000       0.00000       0.00000       0.00000       0.00000       0.00000       0.00000       0.00000       0.00000       0.00000       0.00000       6.98938       8.13824       6.99518       6.24063       5.81991       5.52089       4.57248       3.36093       2.16748       1.22054      0.650622      0.364190      0.173572     0.0781359     0.0319078     0.0125541    0.00409207    0.00111948   0.000250012   4.56085e-05       0.00000       0.00000       0.00000       0.00000       0.00000       0.00000       0.00000       0.00000       0.00000       0.00000       0.00000       0.00000       0.00000       0.00000       0.00000       0.00000
  10  16 2855.6162    3.3199  0.7038 11.9070 -0.0023  0.0353   0.1295   0.0792    0.1325   0.0000   436.0202       7.14596       5.77937       2.95063      -2.85848      -12.7512      0.705781       1.68614     -0.864266     -0.792936      0.203074     -0.236253    -0.0133297     0.0771981    0.00799151   -0.00837597   -0.00691574  -0.000758769   0.000153889   2.18589e-05       0.00000       0.00000       0.00000       0.00000       0.00000       0.00000       0.00000       0.00000       0.00000       0.00000       0.00000       0.00000       0.00000       0.00000       0.00000       0.00000       4.88760       5.97460       6.22161       6.16942       4.56426       4.39440       3.18900       2.25267       1.64125      0.986158      0.593114      0.333813      0.182588     0.0700301     0.0381839     0.0137368    0.00500161    0.00117115   0.000257355   5.29942e-05       0.00000       0.00000       0.00000       0.00000       0.00000       0.00000       0.00000       0.00000       0.00000       0.00000       0.00000       0.00000       0.00000       0.00000       0.00000       0.00000
  10  18 3132.7853    3.8523  0.8737 12.7068  0.0075  0.0528   0.1370   0.0965    0.1231   0.0000   447.6319       1.52223       8.40645      -5.19811       14.4229       3.18948       4.11706    -0.0245596     0.0267721      0.243744     0.0610492       1.15123     0.0789655    -0.0665631    -0.0474358    -0.0150195   0.000633510   0.000298278   0.000128806  -7.24404e-05       0.00000       0.00000       0.00000       0.00000       0.00000       0.00000       0.00000       0.00000       0.00000       0.00000       0.00000       0.00000       0.00000       0.00000       0.00000       0.00000       6.41998       9.51996       9.04215       7.21704       7.68549       6.00249       4.70707       3.44480       2.37447       1.29356      0.920295      0.426186      0.213257      0.114486     0.0434031     0.0158445    0.00708212    0.00199902   0.000524780   7.99601e-05       0.00000       0.00000       0.00000       0.00000       0.00000       0.00000       0.00000       0.00000       0.00000       0.00000       0.00000       0.00000       0.00000       0.00000       0.00000       0.00000
  10  20 3409.8832    3.2053  1.6618 12.3668 -0.0182  0.0535   0.0889   0.1420    0.0973   0.0000   429.8529       8.80897       27.8992      -4.70622      -16.7110       3.28382       9.32420       2.33696      0.847167      -1.23739      -2.60589   -0.00848624      0.870882     0.0356948  -0.000715013    -0.0319775     0.0125854    0.00276549  -0.000590575  -5.35869e-05       0.00000       0.00000       0.00000       0.00000       0.00000       0.00000       0.00000       0.00000       0.00000       0.00000       0.00000       0.00000       0.00000       0.00000       0.00000       0.00000       8.22578       10.0820       10.3151       9.77517       8.45998       6.95831       5.02917       3.87742       2.50756       1.62563       1.02976      0.551161      0.281230      0.142526     0.0555117     0.0207328    0.00728589    0.00211562   0.000440045   7.31271e-05       0.00000       0.00000       0.00000       0.00000       0.00000       0.00000       0.00000       0.00000       0.00000       0.00000       0.00000       0.00000       0.00000       0.00000       0.00000       0.00000
  10  21 3549.0180    2.4565  2.3825 11.8448 -0.0053  0.0730   0.0584   0.1745    0.0785   0.0000   437.1876       16.0933       22.2261      0.842473      -10.1836       6.97471      -1.88359       5.64490       1.35547      -1.44561     -0.321455      0.559528      0.106914    -0.0511407     -0.190172     0.0241057  -0.000963421   -0.00306292   -0.00102389  -0.000146238       0.00000       0.00000       0.00000       0.00000       0.00000       0.00000       0.00000       0.00000       0.00000       0.00000       0.00000       0.00000       0.00000       0.00000       0.00000       0.00000       10.5191       13.4630       13.3887       12.6782       11.1792       9.60090       7.53561       5.18371       3.83824       2.36687       1.35289      0.819723      0.392730      0.191621     0.0755103     0.0332194     0.0105229    0.00288898   0.000693492   0.000109203       0.00000       0.00000       0.00000       0.00000       0.00000       0.00000       0.00000       0.00000       0.00000       0.00000       0.00000       0.00000       0.00000       0.00000       0.00000       0.00000
  10  22 3688.2364    1.9940  3.8589 11.4786 -0.0057  0.0961   0.0415   0.2794    0.0581   0.0000   427.5469       7.21828       47.5184       18.5519       6.42153      -15.9314      0.795238       6.85036      -5.67251      0.134429       3.52725     -0.999083      -1.42814   -0.00145833      0.222601     0.0766458    -0.0173967   -0.00933113  -0.000434847  -1.96616e-05       0.00000       0.00000       0.00000       0.00000       0.00000       0.00000       0.00000       0.00000       0.00000       0.00000       0.00000       0.00000       0.00000       0.00000       0.00000       0.00000       14.6849       18.7236       18.6075       17.6373       16.1225       12.6063       10.0982       7.05277       4.91811       3.20235       1.85314       1.03628      0.532492      0.240149      0.105964     0.0409073     0.0134002    0.00391715   0.000931223   0.000137849       0.00000       0.00000       0.00000       0.00000       0.00000       0.00000       0.00000       0.00000       0.00000       0.00000       0.00000       0.00000       0.00000       0.00000       0.00000       0.00000
  10  23 3827.7237    1.7261  4.7098 11.0366 -0.0012  0.1224   0.0337   0.2901    0.0608   0.0000   425.0380       24.1576       18.5694      -24.2095      -2.36964      -6.63739      -5.28614      0.744897      -3.48267     -0.691580       4.18276       1.44087     -0.531225      0.156951      0.105650    -0.0456607     0.0214773   -0.00583705   0.000607836   0.000206229       0.00000       0.00000       0.00000       0.00000       0.00000       0.00000       0.00000       0.00000       0.00000       0.00000       0.00000       0.00000       0.00000       0.00000       0.00000       0.00000       16.4212       22.4950       22.7521       21.2325       19.0037       15.7307       12.5585       8.68303       6.43915       3.91462       2.45003       1.38411      0.659121      0.355220      0.133305     0.0576139     0.0195373    0.00525116    0.00127279   0.000193166       0.00000       0.00000       0.00000       0.00000       0.00000       0.00000       0.00000       0.00000       0.00000       0.00000       0.00000       0.00000       0.00000       0.00000       0.00000       0.00000
  10  24 3967.4724    1.4256  5.9674 10.6889 -0.0038  0.1361   0.0269   0.3681    0.0577   0.0000   414.1318      -36.0543       97.4426      -54.6255      -16.2678       3.52492       4.67368      -20.9815       3.79805       4.95907      -4.52421      -2.54171       1.90426      0.955510     -0.189490     -0.146024     0.0250077    0.00705511   0.000703703  -6.11324e-05       0.00000       0.00000       0.00000       0.00000       0.00000       0.00000       0.00000       0.00000       0.00000       0.00000       0.00000       0.00000       0.00000       0.00000       0.00000       0.00000       20.5441       24.8406       26.4851       25.5243       21.6678       18.2173       13.4286       10.4310       6.94563       4.60912       2.79937       1.57612      0.858201      0.386745      0.170355     0.0631167     0.0210285    0.00589678    0.00121184   0.000193454       0.00000       0.00000       0.00000       0.00000       0.00000       0.00000       0.00000       0.00000       0.00000       0.00000       0.00000       0.00000       0.00000       0.00000       0.00000       0.00000
  11  11 2199.6972    0.8775  0.6823  9.7015 -0.0024  0.0399   0.0349   0.0708    0.1334   0.0000   437.7140       10.5872       12.0419      -1.03159      -4.64092       3.37340      -3.45339      -2.42270       3.76226       1.33172     -0.950763     -0.149376  -0.000913714      0.260783    -0.0165173    -0.0464972   -0.00154901    0.00720590  -3.01803e-05  -0.000179793   2.83064e-05   1.77799e-05       0.00000       0.00000       0.00000       0.00000       0.00000       0.00000       0.00000       0.00000       0.00000       0.00000       0.00000       0.00000       0.00000       0.00000       4.60822       6.80645       7.08489       6.47523       6.22789       5.14185       4.15653       3.07330       2.13798       1.52001      0.834180      0.530048      0.277114      0.139743     0.0708278     0.0278410     0.0130361    0.00495595    0.00152818   0.000509525   0.000113512   1.61227e-05       0.00000       0.00000       0.00000       0.00000       0.00000       0.00000       0.00000       0.00000       0.00000       0.00000       0.00000       0.00000       0.00000       0.00000
  11  13 2478.4748    1.7152  0.7298 10.6852  0.0182  0.0381   0.0656   0.0787    0.1813   0.0000   441.8360       19.5571       15.3026      -9.28925      -5.10130       1.38630       2.51131      -7.08958      -6.20513     -0.609522       1.66006     -0.360144     -0.735964    -0.0340342     0.0999638     0.0136162    0.00152610   -0.00196785   -0.00172619   5.15448e-05   0.000182534   1.13007e-05       0.00000       0.00000       0.00000       0.00000       0.00000       0.00000       0.00000       0.00000       0.00000       0.00000       0.00000       0.00000       0.00000       0.00000       6.25295       7.92698       6.92451       5.78841       5.40862       5.34117       4.91570       3.80763       2.70759       1.60959      0.914855      0.475413      0.279962      0.121786     0.0633455     0.0254815     0.0123887    0.00420497    0.00134204   0.000333222   8.35130e-05   1.24137e-05       0.00000       0.00000       0.00000       0.00000       0.00000       0.00000       0.00000       0.00000       0.00000       0.00000       0.00000       0.00000       0.00000       0.00000
  11  14 2616.8518    1.9718  0.7265 11.7796 -0.0070  0.0361   0.0781   0.0860    0.1088   0.0000   440.0894     -0.453866       12.2126       9.31737       1.99064       1.33770       2.64953      -1.43692       1.49207      -1.41232     -0.612128      0.492181     0.0901372     0.0756095     0.0818579    0.00954102    -0.0130540   -0.00268579  -0.000511025  -0.000643666   2.31640e-05   2.02092e-05       0.00000       0.00000       0.00000       0.00000       0.00000       0.00000       0.00000       0.00000       0.00000       0.00000       0.00000       0.00000       0.00000       0.00000       6.02199       6.89041       6.93391       6.03541       5.19162       4.89907       4.42029       3.44933       2.18585       1.37506      0.858769      0.439413      0.221404      0.111073     0.0632361     0.0272476     0.0111199    0.00349928    0.00115909   0.000312459   6.24480e-05   9.34510e-06       0.00000       0.00000       0.00000       0.00000       0.00000       0.00000       0.00000       0.00000       0.00000       0.00000       0.00000       0.00000       0.00000       0.00000
  11  17 3034.3957    4.0727  0.7364 12.7014 -0.0044  0.0334   0.1470   0.0723    0.1152   0.0000   435.5267      -2.01115       16.7035       1.58908       5.51990       6.18765       2.91191      -2.52080       1.40971       2.41800     0.0316430     -0.564325     -0.101606    -0.0163297     0.0557008    0.00109031    -0.0109722   -0.00461836   0.000528020  -0.000142064   4.42581e-05  -1.44070e-05       0.00000       0.00000       0.00000       0.00000       0.00000       0.00000       0.00000       0.00000       0.00000       0.00000       0.00000       0.00000       0.00000       0.00000       4.63344       5.77546       5.28629       5.46577       5.35620       4.27078       3.40820       2.34955       1.61786       1.29713      0.780460      0.495503      0.245963      0.123157     0.0609871     0.0247979     0.0105329    0.00378652    0.00102491   0.000332910   7.60914e-05   1.17131e-05       0.00000       0.00000       0.00000       0.00000       0.00000       0.00000       0.00000       0.00000       0.00000       0.00000       0.00000       0.00000       0.00000       0.00000
  11  18 3173.3907    3.9371  0.9745 12.9774 -0.0011  0.0403   0.1283   0.0962    0.1137   0.0000   433.7067       10.1221      0.782783       5.65635      -15.4192       14.0092       1.64174     -0.812614     -0.744734      0.859634      0.948243    -0.0391495     -0.166560      0.153724     0.0554642    -0.0442993    0.00601877    0.00544602    0.00107710  -0.000383417   5.29008e-05   1.25118e-05       0.00000       0.00000       0.00000       0.00000       0.00000       0.00000       0.00000       0.00000       0.00000       0.00000       0.00000       0.00000       0.00000       0.00000       5.64242       6.72719       7.38134       7.06269       6.05250       4.93181       4.16610       2.94406       1.99215       1.38306      0.925377      0.504722      0.279751      0.145072     0.0702648     0.0342064     0.0136140    0.00460866    0.00146182   0.000381850   8.65448e-05   1.28435e-05       0.00000       0.00000       0.00000       0.00000       0.00000       0.00000       0.00000       0.00000       0.00000       0.00000       0.00000       0.00000       0.00000       0.00000
  11  19 3312.1922    3.4766  1.1555 12.5998 -0.0070  0.0478   0.1106   0.1070    0.1343   0.0000   436.4734       18.6315       19.7850      -16.9437       11.4805      -9.34129       3.80737       2.19381      -2.16451     0.0122690      -1.12045     -0.812764      0.230966      0.275696     -0.102775     0.0103977   -0.00496815    0.00363453    0.00356495   0.000176337  -0.000169328   7.10567e-06       0.00000       0.00000       0.00000       0.00000       0.00000       0.00000       0.00000       0.00000       0.00000       0.00000       0.00000       0.00000       0.00000       0.00000       6.22708       8.38386       8.51906       8.59644       6.71170       6.11278       4.94188       3.25537       2.54669       1.74250      0.987852      0.586648      0.376388      0.173324     0.0851459     0.0347820     0.0179035    0.00606228    0.00186670   0.000453079   0.000107604   1.81953e-05       0.00000       0.00000       0.00000       0.00000       0.00000       0.00000       0.00000       0.00000       0.00000       0.00000       0.00000       0.00000       0.00000       0.00000
  11  20 3451.4381    2.9343  2.0605 12.0010 -0.0076  0.0628   0.0712   0.1460    0.0865   0.0000   439.6538       1.96002      -7.96166      -5.87546       11.0953     -0.207809       7.87085     -0.206575      -3.27325      0.753536       2.24311      0.529163      -1.17503      0.314817      0.134356     0.0238966    -0.0375688  -0.000844923    0.00284152  -0.000313613  -8.89010e-05  -2.97504e-06       0.00000       0.00000       0.00000       0.00000       0.00000       0.00000       0.00000       0.00000       0.00000       0.00000       0.00000       0.00000       0.00000       0.00000       7.69954       11.1365       10.6257       11.0938       9.10346       8.13426       6.45673       4.64140       3.52968       2.21460       1.53486      0.837132      0.537874      0.249688      0.133478     0.0540464     0.0248797    0.00802134    0.00288547   0.000696176   0.000159973   2.62956e-05       0.00000       0.00000       0.00000       0.00000       0.00000       0.00000       0.00000       0.00000       0.00000       0.00000       0.00000       0.00000       0.00000       0.00000
  11  21 3591.0470    2.3932  2.9065 11.6605 -0.0053  0.0766   0.0506   0.1920    0.0669   0.0000   431.4866      -1.99470      0.173038       11.0292       18.3431      -3.47671       4.96258       8.54574       6.74942      -6.30229      -2.48098      0.572181      0.642112     0.0915075    -0.0165844   -0.00621928   -0.00851035    0.00482983  -0.000725713  -0.000583760  -6.80776e-05  -1.60026e-05       0.00000       0.00000       0.00000       0.00000       0.00000       0.00000       0.00000       0.00000       0.00000       0.00000       0.00000       0.00000       0.00000       0.00000       9.64441       13.5248       13.0316       12.7926       11.5527       9.62574       7.81992       5.87444       4.20553       2.82167       1.83588       1.05927      0.629433      0.290646      0.168691     0.0616200     0.0295562    0.00956501    0.00322609   0.000865897   0.000196008   3.00621e-05       0.00000       0.00000       0.00000       0.00000       0.00000       0.00000       0.00000       0.00000       0.00000       0.00000       0.00000       0.00000       0.00000       0.00000
  11  22 3730.8789    2.0219  4.0466 11.2372 -0.0024  0.0915   0.0377   0.2339    0.0603   0.0000   467.2371    -0.0886498      -22.5521       11.8221       1.96604       3.20742       5.71405       8.76945       2.58753      -2.01665      -1.00311      -2.23729    -0.0742260      0.455198      0.205217    -0.0400890    -0.0205262   -0.00619150    0.00268553   5.34033e-05   0.000115842  -1.68488e-05       0.00000       0.00000       0.00000       0.00000       0.00000       0.00000       0.00000       0.00000       0.00000       0.00000       0.00000       0.00000       0.00000       0.00000       12.6279       15.7043       16.3384       15.8976       13.8484       12.0214       9.45956       7.24267       5.09334       3.51774       2.18747       1.30208      0.768802      0.388088      0.191186     0.0829742     0.0357168     0.0120804    0.00381920    0.00101724   0.000206325   3.17225e-05       0.00000       0.00000       0.00000       0.00000       0.00000       0.00000       0.00000       0.00000       0.00000       0.00000       0.00000       0.00000       0.00000       0.00000
  11  23 3870.8157    1.6557  5.2701 10.8481 -0.0037  0.1079   0.0287   0.3159    0.0549   0.0000   428.5417       4.07642       37.6171      -12.3497      -4.78611      -3.58823      -19.6383      -3.22072      -4.88249     -0.191792       1.85855      0.169866      0.674428     -0.246560      0.923110      0.240003    -0.0794964   -0.00571730    0.00397073    0.00299588  -0.000331177  -2.40884e-05       0.00000       0.00000       0.00000       0.00000       0.00000       0.00000       0.00000       0.00000       0.00000       0.00000       0.00000       0.00000       0.00000       0.00000       15.1247       18.3187       19.5646       18.6778       17.2275       13.9028       11.3056       8.36217       6.10956       4.17370       2.67651       1.59612      0.950552      0.469928      0.241416     0.0993129     0.0435108     0.0144191    0.00465627    0.00120385   0.000257541   3.49549e-05       0.00000       0.00000       0.00000       0.00000       0.00000       0.00000       0.00000       0.00000       0.00000       0.00000       0.00000       0.00000       0.00000       0.00000
  11  24 4010.8730    1.3077  5.9532 10.6215 -0.0088  0.1347   0.0239   0.3501    0.0531   0.0000   418.0764       3.98420       35.0066      -24.9457      -16.2936      -2.89014      -6.67088      -7.91226       25.3397     0.0538421      -7.50173      0.265989       2.65328     -0.732498     -0.387947      0.258386     0.0320266   -0.00657481    0.00398207  -0.000568268  -7.63036e-05   5.10839e-05       0.00000       0.00000       0.00000       0.00000       0.00000       0.00000       0.00000       0.00000       0.00000       0.00000       0.00000       0.00000       0.00000       0.00000       18.4068       22.8963       24.0148       23.3164       21.2372       17.6229       13.8309       10.4573       7.65215       5.12903       3.30905       1.98555       1.14873      0.586837      0.292503      0.124350     0.0515467     0.0181299    0.00588729    0.00153320   0.000324232   4.63998e-05       0.00000       0.00000       0.00000       0.00000       0.00000       0.00000       0.00000       0.00000       0.00000       0.00000       0.00000       0.00000       0.00000       0.00000
  11  25 4151.0210    1.1123  8.0068 10.2638 -0.0025  0.1731   0.0197   0.4673    0.0504   0.0000   406.8073       23.4901       70.6922       32.2198       7.54542       7.98392       17.2710     -0.687006       2.14522      -16.8752       3.50442       4.13000       1.22006     -0.128432     -0.251938    -0.0718129     0.0539027     0.0204986    -0.0106681   -0.00497829   0.000441895   3.77627e-05       0.00000       0.00000       0.00000       0.00000       0.00000       0.00000       0.00000       0.00000       0.00000       0.00000       0.00000       0.00000       0.00000       0.00000       22.6054       29.1635       29.6536       29.0191       26.9737       22.3004       17.5811       14.1921       10.1519       6.74506       4.35738       2.64108       1.57283      0.796267      0.418281      0.166709     0.0709510     0.0240107    0.00789320    0.00207065   0.000432189   6.35124e-05       0.00000       0.00000       0.00000       0.00000       0.00000       0.00000       0.00000       0.00000       0.00000       0.00000       0.00000       0.00000       0.00000       0.00000
  11  27 4432.3318    0.7825 11.2914  9.8854 -0.0071  0.2582   0.0162   0.7095    0.0446   0.0000   391.7796       10.5315      -2.83827       4.16306      -17.1448      -20.3730       8.56069       6.69654      -10.4421      -6.59016      -14.7913      -1.68084       4.46291       2.05295     0.0617413      0.130990     0.0124187     0.0446910   -0.00923241  -0.000427381   0.000622424   4.49260e-05       0.00000       0.00000       0.00000       0.00000       0.00000       0.00000       0.00000       0.00000       0.00000       0.00000       0.00000       0.00000       0.00000       0.00000       34.3606       42.9549       44.9306       44.8831       39.0861       33.5546       27.4888       20.3224       15.2404       10.4478       6.53094       4.10495       2.34970       1.27857      0.603130      0.273947      0.108247     0.0392360     0.0115146    0.00298185   0.000633252   9.30804e-05       0.00000       0.00000       0.00000       0.00000       0.00000       0.00000       0.00000       0.00000       0.00000       0.00000       0.00000       0.00000       0.00000       0.00000
  11  28 4571.8040    0.6752 15.9574  9.7199 -0.0104  0.4042   0.0126   0.9991    0.0377   0.0000   511.8206       47.8515       7.77697      -5.10201       8.18760       26.9837       10.7957      -7.39309       21.0968       9.60447      -2.55906       3.63962      -1.82272      -2.00162     0.0189775      0.349885     -0.264539      0.132763    -0.0123348    -0.0132375   0.000512988  -8.87258e-05       0.00000       0.00000       0.00000       0.00000       0.00000       0.00000       0.00000       0.00000       0.00000       0.00000       0.00000       0.00000       0.00000       0.00000       51.8763       67.6968       68.2503       68.9231       61.3964       54.1741       41.5147       33.0077       23.1843       16.6631       10.6838       6.59805       3.77514       1.92488       1.00598      0.416331      0.175639     0.0603474     0.0187808    0.00502335   0.000987356   0.000155568       0.00000       0.00000       0.00000       0.00000       0.00000       0.00000       0.00000       0.00000       0.00000       0.00000       0.00000       0.00000       0.00000       0.00000
  12  16 2934.1791    3.5846  0.8215 12.3986 -0.0065  0.0349   0.1197   0.0815    0.1125   0.0000   436.9346       5.30921       14.8552      -6.00147      -8.38801       8.88584      -1.41515      0.577191       2.94234      0.110748      0.354473     -0.189539     -0.517800      0.131152    -0.0706099    -0.0400412     0.0100564    0.00838263    0.00811889   -0.00129134  -3.63274e-05   9.98563e-05   5.46646e-06  -2.69956e-06       0.00000       0.00000       0.00000       0.00000       0.00000       0.00000       0.00000       0.00000       0.00000       0.00000       0.00000       0.00000       4.40474       6.04989       5.37845       6.07219       4.72748       4.66821       3.41934       2.98849       2.03343       1.41768      0.914681      0.555896      0.332212      0.183672     0.0948258     0.0463702     0.0209951    0.00868255    0.00333181    0.00109344   0.000360784   9.58635e-05   1.74122e-05   3.64674e-06       0.00000       0.00000       0.00000       0.00000       0.00000       0.00000       0.00000       0.00000       0.00000       0.00000       0.00000       0.00000
  12  17 3073.7429    3.8271  0.7411 12.9136 -0.0013  0.0348   0.1332   0.0737    0.1012   0.0000   435.5366      -5.28634       12.1099       3.86775       8.24683      -1.13417      -2.88694      -2.35746      0.386011     -0.179004     0.0401526     -0.157791    -0.0691394     -0.107181    -0.0316087    -0.0423940     0.0155891    0.00803929   8.66630e-05  -0.000733530  -0.000208048  -7.75876e-06  -1.87300e-05  -8.36207e-07       0.00000       0.00000       0.00000       0.00000       0.00000       0.00000       0.00000       0.00000       0.00000       0.00000       0.00000       0.00000       4.90024       6.12623       5.95184       5.89022       4.93229       4.31460       3.91894       3.08750       2.22148       1.38120      0.975685      0.570978      0.308808      0.169442     0.0873460     0.0481042     0.0214735    0.00911977    0.00308085    0.00109671   0.000332525   7.92743e-05   1.86038e-05   2.81760e-06       0.00000       0.00000       0.00000       0.00000       0.00000       0.00000       0.00000       0.00000       0.00000       0.00000       0.00000       0.00000
  12  18 3213.1405    3.8203  0.9747 12.6672  0.0035  0.0371   0.1203   0.0897    0.1183   0.0000   439.1919      -5.93348       4.30084       6.38375      -5.64027      -2.42797      -3.29932       2.77860       1.83351       1.34829      0.204084     -0.745564     0.0714737      0.431603     0.0689815     -0.117977     0.0272608     0.0105824    0.00553051  -0.000625764  -0.000430867   8.54965e-05   2.42702e-05   1.96003e-06       0.00000       0.00000       0.00000       0.00000       0.00000       0.00000       0.00000       0.00000       0.00000       0.00000       0.00000       0.00000       5.02557       6.05682       5.56589       5.87102       5.82959       4.70156       3.87832       2.79664       2.13125       1.57418      0.990169      0.647221      0.380952      0.222208      0.106949     0.0496884     0.0219018    0.00899590    0.00332568    0.00115349   0.000319656   9.39180e-05   2.10303e-05   2.96897e-06       0.00000       0.00000       0.00000       0.00000       0.00000       0.00000       0.00000       0.00000       0.00000       0.00000       0.00000       0.00000
  12  19 3352.3957    3.3055  1.5909 12.4149 -0.0075  0.0509   0.0881   0.1232    0.0923   0.0000   438.6947       21.6343       10.7719      -9.09902     -0.222239      -6.80667      -2.39895       4.22261      -7.81663      -2.13419       1.20634      0.362666     -0.635771     -0.281668      0.211703     0.0777537   -0.00682974    -0.0156232  -0.000336942   0.000669555  -5.08548e-05  -0.000213595   6.78529e-05   7.18478e-07       0.00000       0.00000       0.00000       0.00000       0.00000       0.00000       0.00000       0.00000       0.00000       0.00000       0.00000       0.00000       6.69797       8.19992       8.48289       7.99833       7.76042       6.20805       5.23997       4.41725       3.36239       2.14729       1.38974      0.841389      0.502117      0.298981      0.153276     0.0779496     0.0332931     0.0142048    0.00495902    0.00180911   0.000566890   0.000146815   3.00235e-05   3.95985e-06       0.00000       0.00000       0.00000       0.00000       0.00000       0.00000       0.00000       0.00000       0.00000       0.00000       0.00000       0.00000
  12  20 3492.2832    2.9172  2.0878 11.8290 -0.0118  0.0550   0.0658   0.1452    0.0853   0.0000   438.7530      -24.5560       14.8874       4.28740      0.920816       7.62827      -6.91860       1.08222      -2.31234       3.87531      0.225212     -0.381829      0.294432    -0.0723337   -0.00704409     0.0439122     0.0409100    -0.0169824   -0.00173563    0.00628528   0.000495677  -0.000466712  -5.04717e-05  -1.04706e-06       0.00000       0.00000       0.00000       0.00000       0.00000       0.00000       0.00000       0.00000       0.00000       0.00000       0.00000       0.00000       6.94808       8.78242       9.16345       9.20687       7.94300       7.05051       5.65367       4.41163       3.12786       2.31470       1.42226      0.960703      0.547033      0.306017      0.166395     0.0789716     0.0377677     0.0151746    0.00609330    0.00208652   0.000581131   0.000162932   3.10268e-05   4.76835e-06       0.00000       0.00000       0.00000       0.00000       0.00000       0.00000       0.00000       0.00000       0.00000       0.00000       0.00000       0.00000
  12  21 3632.1209    2.3011  3.2009 11.4818 -0.0018  0.0751   0.0451   0.1891    0.0622   0.0000   419.1966      -1.66307       24.1564       10.1177       1.57191       2.19122       14.5723      0.852068      -5.97179       1.27252       2.30869       1.70675      -1.52796     -0.737647     -0.134383    -0.0917313   -0.00775156    -0.0479748   -0.00122166    0.00523335   0.000980376  -1.67978e-06  -3.75870e-05  -3.67419e-07       0.00000       0.00000       0.00000       0.00000       0.00000       0.00000       0.00000       0.00000       0.00000       0.00000       0.00000       0.00000       9.19429       11.9366       12.3228       12.1922       10.7576       9.70807       7.71311       6.10944       4.39987       3.17301       2.13675       1.27969      0.794731      0.442539      0.227554      0.109811     0.0511800     0.0221613    0.00851692    0.00285695   0.000905554   0.000227691   4.46533e-05   6.72397e-06       0.00000       0.00000       0.00000       0.00000       0.00000       0.00000       0.00000       0.00000       0.00000       0.00000       0.00000       0.00000
  12  22 3772.5895    1.8477  4.3302 11.2380 -0.0016  0.0978   0.0341   0.2380    0.0538   0.0000   426.5220      -5.84507       3.29474      -17.9666       5.95585      0.497969      -8.45333      -8.58864       8.19808       3.83265     -0.426367     -0.354093      0.591393     -0.716877     -0.413952     -0.131464     0.0140846     0.0147651    0.00204221   -0.00345700    0.00198065  -0.000594053  -9.92567e-05  -1.90525e-06       0.00000       0.00000       0.00000       0.00000       0.00000       0.00000       0.00000       0.00000       0.00000       0.00000       0.00000       0.00000       11.9435       15.3352       16.0522       15.7959       14.2605       12.6000       10.0153       8.13330       5.71964       4.13053       2.76244       1.80721       1.01489      0.602317      0.303845      0.154688     0.0710469     0.0302786     0.0111730    0.00401400    0.00116607   0.000306585   5.81031e-05   8.62577e-06       0.00000       0.00000       0.00000       0.00000       0.00000       0.00000       0.00000       0.00000       0.00000       0.00000       0.00000       0.00000
  12  23 3912.7250    1.5053  5.7667 10.8527 -0.0061  0.1172   0.0261   0.3174    0.0493   0.0000   438.8908      -27.1837     -0.960856       13.2129       23.1904      -30.4631      0.993662       24.7908       3.40520      -10.9331      -3.21857       1.01294      0.687283       1.09701     -0.228342     -0.160429     0.0827323     0.0547557    0.00433524   -0.00506278   -0.00230799   0.000533059  -6.16391e-05  -1.14568e-05       0.00000       0.00000       0.00000       0.00000       0.00000       0.00000       0.00000       0.00000       0.00000       0.00000       0.00000       0.00000       14.3477       18.5577       19.6981       18.3048       17.5335       15.2998       11.9647       9.84479       6.88480       4.98619       3.39971       2.16759       1.25929      0.700313      0.372370      0.183414     0.0862047     0.0350579     0.0136417    0.00470285    0.00145904   0.000382741   7.16207e-05   9.99134e-06       0.00000       0.00000       0.00000       0.00000       0.00000       0.00000       0.00000       0.00000       0.00000       0.00000       0.00000       0.00000
  12  24 4053.1813    1.2174  7.1309 10.5099 -0.0051  0.1481   0.0215   0.3919    0.0496   0.0000   464.0722       42.6408       25.8193       10.8684      -36.9181      -5.21533      -16.1458      -15.5529      -8.05928       8.94725      0.616117       1.88158      -1.15879      -2.07824      0.366745    -0.0737371     -0.270931     0.0457971   -0.00439701   -0.00903623    0.00176178    0.00112427  -0.000103129   5.89791e-07       0.00000       0.00000       0.00000       0.00000       0.00000       0.00000       0.00000       0.00000       0.00000       0.00000       0.00000       0.00000       18.1311       24.0722       25.0335       24.3878       21.7248       19.0625       15.3292       12.4993       8.93689       6.44355       4.22478       2.73465       1.61324      0.936414      0.505366      0.239618      0.119024     0.0464859     0.0182043    0.00619791    0.00182071   0.000470672   8.99659e-05   1.33940e-05       0.00000       0.00000       0.00000       0.00000       0.00000       0.00000       0.00000       0.00000       0.00000       0.00000       0.00000       0.00000
  12  26 4335.2921    0.8172  9.2643 10.1606 -0.0268  0.2207   0.0174   0.5821    0.0429   0.0000   448.0927       6.22479       77.8617       42.3105       21.7029       3.20966      -14.4277      -8.18609       17.4796       20.9384      -24.9065      -5.01342       4.47052    -0.0578216      -1.70018     -0.309378      0.461429     -0.172622    -0.0499132     0.0127569   -0.00146202  -0.000221824  -0.000122561   2.82638e-05       0.00000       0.00000       0.00000       0.00000       0.00000       0.00000       0.00000       0.00000       0.00000       0.00000       0.00000       0.00000       28.5334       35.1044       38.5015       35.9216       33.4772       28.5226       23.7021       18.7785       13.5096       9.74770       6.56396       4.23297       2.51426       1.44344      0.764241      0.397044      0.176424     0.0763762     0.0279805    0.00949520    0.00273729   0.000692896   0.000131584   1.72861e-05       0.00000       0.00000       0.00000       0.00000       0.00000       0.00000       0.00000       0.00000       0.00000       0.00000       0.00000       0.00000
  13  11 2271.1294    0.9943  0.8380 10.0214 -0.0186  0.0616   0.0379   0.0870    0.0980   0.0000   437.8480      -2.20330       14.4746    -0.0407853       2.94966       7.17402      -7.79276      0.330883       1.58402      0.320792       1.73930     -0.585087     -0.825843      0.243516    0.00929133     -0.134289    -0.0739012   -0.00525703    0.00839554    0.00275462   0.000592926  -0.000253603  -0.000134393  -1.06267e-05   1.49177e-05   1.79398e-06       0.00000       0.00000       0.00000       0.00000       0.00000       0.00000       0.00000       0.00000       0.00000       0.00000       4.21075       9.33262       6.91778       8.00760       7.28886       5.69870       5.63201       3.87811       2.98501       2.41419       1.43195       1.19915      0.659216      0.444274      0.253261      0.128260     0.0775100     0.0276048     0.0163365    0.00495969    0.00219477   0.000672221   0.000158661   5.07420e-05   1.05374e-05   1.83443e-06       0.00000       0.00000       0.00000       0.00000       0.00000       0.00000       0.00000       0.00000       0.00000       0.00000
  13  12 2411.8476    1.4064  0.7294 10.6799 -0.0046  0.0353   0.0497   0.0755    0.0983   0.0000   440.4996       1.46001       16.9095      -1.39185       3.64972      -3.14607      -1.17701       2.48301      -1.98031      0.296077      0.906020      0.920763     -0.109418     -0.147556     0.0999434    -0.0165285   -0.00446494    0.00638898    0.00488955   0.000128338  -0.000160983   0.000435571  -1.30081e-05  -2.21333e-05  -6.68565e-06  -3.93182e-07       0.00000       0.00000       0.00000       0.00000       0.00000       0.00000       0.00000       0.00000       0.00000       0.00000       4.46045       5.38673       5.12134       4.79755       5.48780       4.74624       3.92325       2.62320       2.05895       1.60169       1.09300      0.900004      0.449338      0.305060      0.147227     0.0716504     0.0349473     0.0145186    0.00691443    0.00228554   0.000948010   0.000393946   8.27159e-05   2.75919e-05   5.45997e-06   6.38708e-07       0.00000       0.00000       0.00000       0.00000       0.00000       0.00000       0.00000       0.00000       0.00000       0.00000
  13  13 2551.6587    1.8158  0.8683 11.3095 -0.0206  0.0431   0.0622   0.0818    0.1407   0.0000   432.3505      -2.10351       8.09657       1.11891      -4.13287      -5.24913       6.90370       3.27077       3.24071      -4.63649      -1.08723       1.23368      0.544784    -0.0854633     -0.409835    -0.0605014     0.0184184     0.0254264   -0.00484610   -0.00264279   0.000888758  -0.000365006  -1.65796e-05  -4.67127e-06   7.30141e-06  -5.92491e-07       0.00000       0.00000       0.00000       0.00000       0.00000       0.00000       0.00000       0.00000       0.00000       0.00000       5.31785       6.56592       6.25104       6.35509       5.97538       4.71341       4.28594       4.07953       2.90616       2.01091       1.27280      0.863470      0.516364      0.284861      0.166985      0.101468     0.0462236     0.0253390    0.00817864    0.00382036    0.00113394   0.000375416   0.000111705   3.01767e-05   5.46643e-06   8.57079e-07       0.00000       0.00000       0.00000       0.00000       0.00000       0.00000       0.00000       0.00000       0.00000       0.00000
  13  17 3112.3688    4.0756  0.9522 12.5676 -0.0028  0.0362   0.1193   0.0826    0.1292   0.0000   438.3647       4.74677       11.0556       1.76469      -2.69288       1.31399      0.827020      -3.74181      0.109879       2.40638       1.38026     -0.168325      0.583376    0.00283017     -0.125299    -0.0782048     0.0277769     0.0242647     0.0100151   -0.00710870  -0.000687981   0.000285258   4.25328e-05  -1.60589e-06   4.23828e-06   8.74807e-07       0.00000       0.00000       0.00000       0.00000       0.00000       0.00000       0.00000       0.00000       0.00000       0.00000       4.04082       5.63913       5.30825       5.66026       4.38836       4.67246       3.61731       3.14904       2.17026       1.74264       1.05276      0.707527      0.415002      0.268674      0.131845     0.0818588     0.0355041     0.0178022    0.00714175    0.00337533    0.00106426   0.000387616   0.000101011   2.81933e-05   4.51447e-06   9.08551e-07       0.00000       0.00000       0.00000       0.00000       0.00000       0.00000       0.00000       0.00000       0.00000       0.00000
  13  18 3252.2117    3.5981  1.0528 13.0479  0.0001  0.0478   0.1112   0.0961    0.1009   0.0000   440.7772       6.21437       13.4154       8.81991      -1.40438       2.30608      0.937835      0.134890       2.78395      -1.19911     -0.369525     -0.541911    -0.0813186      0.287874      0.187559     -0.196062    0.00247607    0.00783981    0.00196727   -0.00555841  -0.000243457   0.000601627  -8.05050e-06  -2.74241e-05   7.19945e-06   1.83215e-07       0.00000       0.00000       0.00000       0.00000       0.00000       0.00000       0.00000       0.00000       0.00000       0.00000       7.31039       10.0694       11.0644       10.7582       9.39384       7.24918       5.53740       3.81592       2.75799       1.80059       1.15634      0.798008      0.451503      0.304676      0.157426     0.0916177     0.0459223     0.0197774    0.00921611    0.00351892    0.00121702   0.000441095   0.000109143   2.88933e-05   6.09934e-06   8.08968e-07       0.00000       0.00000       0.00000       0.00000       0.00000       0.00000       0.00000       0.00000       0.00000       0.00000
  13  19 3392.2447    3.2038  1.7206 12.2946 -0.0111  0.0550   0.0777   0.1208    0.0873   0.0000   427.6100      -17.9107       12.7620      -10.1278      -7.78194       9.72340       7.53081       3.76846       2.31478       4.32909     -0.863404      -1.04072     -0.634660     -0.132189     0.0473684     -0.160283     0.0799065    -0.0424410    0.00269064   -0.00399031   -0.00114562   0.000170525   7.51098e-05   1.23124e-05  -4.52993e-06  -2.74726e-07       0.00000       0.00000       0.00000       0.00000       0.00000       0.00000       0.00000       0.00000       0.00000       0.00000       5.90559       7.78184       7.87782       8.29069       7.78476       5.98124       5.88105       4.21114       3.36770       2.45229       1.60960       1.15563      0.626514      0.440437      0.223123      0.125243     0.0619973     0.0281558     0.0129048    0.00500511    0.00171335   0.000629012   0.000145906   4.34044e-05   9.56626e-06   1.19237e-06       0.00000       0.00000       0.00000       0.00000       0.00000       0.00000       0.00000       0.00000       0.00000       0.00000
  13  20 3532.4530    2.5984  2.4310 11.7989 -0.0044  0.0658   0.0546   0.1522    0.0702   0.0000   423.3325       11.9657       17.5764       9.22529       3.98514       2.98431      -3.71729       2.23271       1.63022       4.33294     0.0532785       1.76512      0.499008     -0.143931     0.0452721      0.120139    -0.0704887    -0.0146741    -0.0100315    0.00468963    0.00141937  -0.000704945  -9.63949e-05   9.93473e-06  -5.87427e-08   5.87248e-07       0.00000       0.00000       0.00000       0.00000       0.00000       0.00000       0.00000       0.00000       0.00000       0.00000       7.70806       9.60519       9.26714       10.5700       9.31237       8.02589       6.75108       5.45773       3.98090       2.75306       2.10517       1.41387      0.903300      0.472718      0.271949      0.146704     0.0732118     0.0364837     0.0139654    0.00586597    0.00208359   0.000644062   0.000198363   4.60059e-05   9.69138e-06   1.46410e-06       0.00000       0.00000       0.00000       0.00000       0.00000       0.00000       0.00000       0.00000       0.00000       0.00000
  13  21 3672.9496    2.1531  3.7443 11.1221 -0.0050  0.0882   0.0374   0.1963    0.0614   0.0000   436.7788       4.67018       15.5117      -11.4490      -25.0300       14.0098       2.27796      -3.20985       1.17107       7.84392      -1.73210      0.328200      -1.07526      0.873892    -0.0605688     -0.426694    -0.0969024     0.0840145     0.0132084   -0.00631121   -0.00164242   0.000328799  -0.000233068  -0.000116869   3.59254e-06  -2.71744e-06       0.00000       0.00000       0.00000       0.00000       0.00000       0.00000       0.00000       0.00000       0.00000       0.00000       8.92601       13.2253       12.3849       14.0536       11.6088       10.9926       8.60984       7.41892       5.14309       3.98019       2.67777       1.75305       1.11380      0.640073      0.387339      0.185017      0.102159     0.0441852     0.0213336    0.00769497    0.00311477   0.000938158   0.000290665   7.32563e-05   1.37381e-05   2.34536e-06       0.00000       0.00000       0.00000       0.00000       0.00000       0.00000       0.00000       0.00000       0.00000       0.00000
  13  22 3813.6106    1.7546  4.9731 10.8692 -0.0060  0.0959   0.0281   0.2503    0.0524   0.0000   453.5101       23.2972       25.1849      0.285358      -8.45308       11.3161       5.26105     0.0676151       16.1634      -3.29331      -3.92911      0.196520     -0.838534      -1.30684      0.676724      0.194930     -0.192200    -0.0605367     0.0288122    0.00627881   -0.00186441  -0.000135324   0.000286696   0.000100275   1.27963e-05  -2.34056e-07       0.00000       0.00000       0.00000       0.00000       0.00000       0.00000       0.00000       0.00000       0.00000       0.00000       10.9941       13.8044       14.6207       14.6434       13.5266       11.8242       10.0066       7.87806       6.22333       4.35389       3.12939       2.03086       1.29997      0.782166      0.439369      0.235042      0.123342     0.0526013     0.0250898    0.00949680    0.00346938    0.00110798   0.000319789   7.33987e-05   1.49652e-05   1.98868e-06       0.00000       0.00000       0.00000       0.00000       0.00000       0.00000       0.00000       0.00000       0.00000       0.00000
  13  23 3954.1915    1.4489  6.4779 10.5667 -0.0078  0.1221   0.0235   0.3167    0.0522   0.0000   410.8632      -14.1495       10.2498       38.2876       3.53148       1.52403      -7.56852      -12.9636       7.36322       4.40125      -4.41325     -0.124292     -0.150605       2.12344     0.0251056      0.128800      0.220879     0.0312912     0.0123944    -0.0214007     0.0100566    0.00267371   3.96102e-05  -0.000111245   3.52339e-05   1.40884e-06       0.00000       0.00000       0.00000       0.00000       0.00000       0.00000       0.00000       0.00000       0.00000       0.00000       13.9769       17.6082       19.3777       18.7590       17.2739       15.5246       12.9795       10.0735       7.91846       5.48646       4.01595       2.67735       1.57166       1.00142      0.546328      0.286518      0.142125     0.0699835     0.0300176     0.0119757    0.00429496    0.00151234   0.000415871   9.79002e-05   1.93412e-05   2.49883e-06       0.00000       0.00000       0.00000       0.00000       0.00000       0.00000       0.00000       0.00000       0.00000       0.00000
  13  24 4095.2159    1.1871  7.6016 10.4103 -0.0111  0.1416   0.0197   0.3978    0.0466   0.0000   418.1158       34.0384       97.2730      -16.6462      -4.85987       33.4947      -6.08910      -32.8344      -1.04919       14.1299     -0.953426      -2.19372     -0.505354      -2.03283     -0.876851      0.120780      0.417063    -0.0531468    -0.0427071     0.0437212    0.00875719   -0.00318978  -0.000222037   0.000321107  -1.13627e-05   1.16534e-06       0.00000       0.00000       0.00000       0.00000       0.00000       0.00000       0.00000       0.00000       0.00000       0.00000       16.6970       21.0822       22.7153       22.0017       20.5281       18.0399       15.1987       12.2739       8.95884       6.81741       4.61651       3.11356       1.95081       1.15902      0.661369      0.347019      0.174323     0.0826989     0.0356665     0.0145788    0.00531686    0.00167432   0.000473424   0.000118063   2.17064e-05   2.89540e-06       0.00000       0.00000       0.00000       0.00000       0.00000       0.00000       0.00000       0.00000       0.00000       0.00000
  13  25 4236.6059    0.9492  9.1700 10.1566 -0.0058  0.1767   0.0172   0.5090    0.0445   0.0000   464.0060      0.765113      -27.5639       32.6880       15.8060      -24.6783       47.5897       27.5421       4.57933       6.27587      -1.00992       2.46375       2.99896       1.52885     -0.834841    -0.0440540   -0.00982755     0.0608395      0.148311    -0.0184913    0.00493664  -0.000183107   -0.00148457   0.000227051   6.01832e-05  -3.22256e-06       0.00000       0.00000       0.00000       0.00000       0.00000       0.00000       0.00000       0.00000       0.00000       0.00000       20.9361       26.9500       28.1447       28.2399       25.5841       22.5326       18.9860       15.1003       11.6785       8.20113       5.91132       3.83291       2.46435       1.45793      0.827975      0.446132      0.232727      0.104038     0.0473242     0.0181579    0.00660071    0.00211117   0.000602802   0.000137716   2.75027e-05   3.74370e-06       0.00000       0.00000       0.00000       0.00000       0.00000       0.00000       0.00000       0.00000       0.00000       0.00000
  13  26 4376.8959    0.7855 10.5239 10.0287 -0.0165  0.2303   0.0161   0.6280    0.0420   0.0000   418.1444       73.6759       10.9501       18.0440       46.6960      -5.15438      -17.3102       9.22964       18.1252       11.2496      -9.86420      -2.77860       1.36510      -3.30091      -1.75989       1.73527      0.982208      0.128128    -0.0574309    -0.0803843    -0.0231995    0.00299266   0.000549102  -0.000261807  -3.78927e-05  -6.45091e-06       0.00000       0.00000       0.00000       0.00000       0.00000       0.00000       0.00000       0.00000       0.00000       0.00000       26.1925       33.2092       36.2995       35.5726       32.9482       29.3082       23.9200       19.5003       14.4229       10.9651       7.63764       5.22289       3.33000       2.03171       1.19819      0.634515      0.326232      0.154000     0.0680133     0.0261103    0.00947120    0.00293307   0.000813165   0.000195069   3.49134e-05   4.78933e-06       0.00000       0.00000       0.00000       0.00000       0.00000       0.00000       0.00000       0.00000       0.00000       0.00000
  14   9 2016.9734    0.5612  0.5063  9.3320 -0.0052  0.0273   0.0226   0.0612    0.0745   0.0000   436.0103      -4.27174       18.7934       1.08609      -3.18039      -7.31996       1.38632     -0.562250      -1.95870    -0.0922681     -0.159004     -0.365058     -0.222717     0.0588797     0.0201685    -0.0795212    -0.0393160   -0.00619898    0.00238121  -0.000954230    0.00206076   -0.00185409   8.01428e-05   3.39220e-05   2.52445e-05   9.22729e-06  -1.56584e-06  -2.19836e-08       0.00000       0.00000       0.00000       0.00000       0.00000       0.00000       0.00000       0.00000       2.93585       3.67591       3.93968       3.85123       3.25991       3.08499       2.87266       2.22104       1.75571       1.32966      0.917979      0.591234      0.384651      0.242817      0.129689     0.0797722     0.0395564     0.0212092    0.00991580    0.00441862    0.00195380   0.000798023   0.000242909   7.75943e-05   1.98812e-05   4.78624e-06   9.77839e-07   1.30825e-07       0.00000       0.00000       0.00000       0.00000       0.00000       0.00000       0.00000       0.00000
  14  11 2305.6421    1.1237  0.7605 10.0539  0.0053  0.0327   0.0360   0.0664    0.1000   0.0000   435.4104       3.42207      -2.66944     -0.728230       4.20088       4.18054      -3.51148     -0.817379      -2.17803      0.884666       1.95316     -0.605956      0.609496   0.000561679   -0.00331445    0.00580246     0.0403682    0.00740973    -0.0319707  -0.000449814    0.00383804   0.000931073  -0.000561087   7.30597e-05  -3.13609e-06   4.38036e-06  -8.40950e-07   1.28378e-07       0.00000       0.00000       0.00000       0.00000       0.00000       0.00000       0.00000       0.00000       3.85758       4.72577       4.98195       4.84938       4.58002       4.03423       3.54943       2.73242       1.99835       1.49270       1.10749      0.761316      0.504588      0.287679      0.178717     0.0886413     0.0482915     0.0247116     0.0110045    0.00560768    0.00205439   0.000810957   0.000291398   8.11070e-05   2.41231e-05   5.82954e-06   1.11108e-06   1.40684e-07       0.00000       0.00000       0.00000       0.00000       0.00000       0.00000       0.00000       0.00000
  14  13 2587.2132    1.9297  0.8396 11.3076 -0.0073  0.0348   0.0615   0.0749    0.1047   0.0000   445.0303      -15.6671       18.0980      -2.68564      0.294277     -0.859938       3.16713      -1.10261      -1.90660     -0.369304     0.0965031       1.27373      0.298993      0.212879     0.0221917     0.0648518     0.0445318   -0.00553772    0.00447705    0.00422577  -0.000467932  -0.000936882  -0.000317015   0.000171707   3.05352e-05   3.80724e-06  -1.73856e-07  -1.20196e-07       0.00000       0.00000       0.00000       0.00000       0.00000       0.00000       0.00000       0.00000       4.01856       5.09658       5.22712       5.09270       5.36798       4.15301       3.71742       2.65428       2.19179       1.64081       1.10992      0.779709      0.465913      0.331779      0.181977      0.110521     0.0558416     0.0251402     0.0141943    0.00462003    0.00247177   0.000824069   0.000282912   9.89391e-05   2.34063e-05   6.72494e-06   1.39207e-06   1.52978e-07       0.00000       0.00000       0.00000       0.00000       0.00000       0.00000       0.00000       0.00000
  14  14 2728.0815    2.5321  0.9462 11.6417 -0.0143  0.0354   0.0765   0.0797    0.1684   0.0000   434.0503      -2.33820       12.0708       3.05835      -4.38654       1.93656      -2.54564      -4.19515      0.493612     -0.166765      -1.10453     -0.772512      0.311770      0.257521    -0.0112467     0.0158043     0.0390826    -0.0189828    0.00460919   -0.00176774   -0.00224184  -0.000141508  -0.000141342  -0.000169065   7.47493e-06  -3.58993e-06   1.00667e-06  -2.72572e-07       0.00000       0.00000       0.00000       0.00000       0.00000       0.00000       0.00000       0.00000       3.57559       5.17592       5.13226       5.08542       5.11123       3.89189       3.70527       2.78632       2.27126       1.56212       1.15697      0.782188      0.513080      0.314669      0.177780      0.104679     0.0548237     0.0280803     0.0137374    0.00569353    0.00240511   0.000932996   0.000319208   0.000103628   2.87081e-05   7.24165e-06   1.60298e-06   1.89182e-07       0.00000       0.00000       0.00000       0.00000       0.00000       0.00000       0.00000       0.00000
  14  16 3010.0134    4.2079  0.6189 12.6036 -0.0009  0.0288   0.1544   0.0608    0.1575   0.0000   447.2751       6.36760       7.56478      -3.61202      -1.65494       4.68809      -3.21028       1.21703       2.33536     -0.163208     -0.982367      0.448804     -0.188475     -0.179292   -0.00157913    -0.0221093    -0.0478667    -0.0100605     0.0242395   -0.00411042  -0.000753611   7.04746e-05   0.000170059   1.87189e-05  -5.52567e-06  -1.12687e-06   5.23225e-07   2.77650e-08       0.00000       0.00000       0.00000       0.00000       0.00000       0.00000       0.00000       0.00000       3.19917       3.67864       4.06876       4.11495       3.90187       3.05567       2.98710       2.35150       1.75570       1.47380      0.904031      0.639172      0.400052      0.251228      0.152404     0.0833225     0.0473091     0.0237921     0.0104665    0.00503088    0.00195650   0.000768869   0.000264699   7.09922e-05   1.89116e-05   5.79901e-06   1.04103e-06   1.27329e-07       0.00000       0.00000       0.00000       0.00000       0.00000       0.00000       0.00000       0.00000
  14  17 3150.4913    3.8391  0.9907 12.9994 -0.0002  0.0389   0.1240   0.0866    0.1335   0.0000   434.4579     -0.868429       10.5495      -5.23418       6.32583      -2.89874      -4.40893       4.48499      -1.61760     -0.109820      -1.06659     -0.681968     -0.201946     -0.217224      0.405528   -0.00983891    0.00242264    -0.0119613     0.0393543   -0.00364669  -0.000523125   0.000115488  -0.000914770  -0.000118117   2.95182e-05  -4.08707e-06   1.84169e-06   2.64269e-07       0.00000       0.00000       0.00000       0.00000       0.00000       0.00000       0.00000       0.00000       3.91799       5.54005       5.67764       5.48142       5.47819       4.40299       3.98890       3.19553       2.37638       1.94841       1.23246      0.904046      0.551010      0.370102      0.207312      0.124412     0.0668412     0.0315728     0.0170166    0.00638815    0.00308452    0.00109350   0.000386733   0.000123796   3.17354e-05   9.10946e-06   1.63054e-06   2.11462e-07       0.00000       0.00000       0.00000       0.00000       0.00000       0.00000       0.00000       0.00000
  14  18 3290.7342    3.6061  1.2226 12.7215 -0.0040  0.0406   0.1029   0.0993    0.1169   0.0000   452.1411      -1.55801       3.50990       15.8667      0.994338      -5.87059      -1.59231     -0.884654      -2.39183      0.300863       1.69840      0.847725     -0.634190      0.236523      0.423249     -0.150067      0.125068   -0.00899034    -0.0189760   -0.00378624    0.00286790  -0.000519009  -0.000289706  -8.61586e-05  -2.56838e-05  -3.60567e-06   3.33851e-06   1.56766e-07       0.00000       0.00000       0.00000       0.00000       0.00000       0.00000       0.00000       0.00000       4.43573       5.67509       5.55525       5.88443       5.51182       4.92406       4.14884       3.32381       2.62035       1.83798       1.36949      0.939575      0.617088      0.376569      0.221498      0.125206     0.0653773     0.0334350     0.0158482    0.00684062    0.00274399    0.00104236   0.000358018   0.000115609   3.21467e-05   7.36193e-06   1.58688e-06   2.16084e-07       0.00000       0.00000       0.00000       0.00000       0.00000       0.00000       0.00000       0.00000
  14  19 3431.2837    2.9213  1.7963 12.2868 -0.0046  0.0540   0.0692   0.1282    0.0830   0.0000   435.3632       10.2524       20.0624       1.23071      -4.76042       5.98452      -3.22314      -8.67842       2.65152       1.83401       2.04223     0.0309699    -0.0373582      0.446469    -0.0877386    -0.0153809    0.00258824     0.0394899    0.00555074    0.00194315   -0.00354327  -0.000453600  -7.40130e-05  -0.000118005  -5.47773e-05   1.56658e-05   4.87469e-06  -5.40026e-07       0.00000       0.00000       0.00000       0.00000       0.00000       0.00000       0.00000       0.00000       5.67206       7.43913       8.12915       7.70454       7.53351       6.56534       5.73801       4.46846       3.36870       2.62575       1.88822       1.28123      0.815504      0.553532      0.291406      0.181980     0.0898562     0.0475332     0.0217629     0.0101873    0.00421015    0.00170370   0.000528411   0.000186622   4.72551e-05   1.19788e-05   2.24992e-06   2.70852e-07       0.00000       0.00000       0.00000       0.00000       0.00000       0.00000       0.00000       0.00000
  14  20 3572.0054    2.4827  2.9299 11.6971 -0.0045  0.0667   0.0473   0.1663    0.0641   0.0000   445.1760      -2.54800       21.1207      -9.49008      -7.43989      -1.81357      -1.89346       7.46110      -3.78377      -5.70424     0.0229346      0.552354     0.0603820    -0.0627170     -0.210926      0.207830     0.0885648    -0.0193407    -0.0431484    -0.0129051     0.0142658    0.00213226  -0.000142109  -0.000463743  -3.69201e-05   3.30001e-06  -7.33953e-08   1.16286e-07       0.00000       0.00000       0.00000       0.00000       0.00000       0.00000       0.00000       0.00000       7.10572       8.82511       9.93024       9.15305       9.35101       7.80682       6.65873       5.51759       4.30702       3.32109       2.29018       1.54543       1.01309      0.640043      0.392817      0.229519      0.117995     0.0614897     0.0291018     0.0130859    0.00524758    0.00207603   0.000696950   0.000220065   6.07989e-05   1.45885e-05   2.57929e-06   3.00289e-07       0.00000       0.00000       0.00000       0.00000       0.00000       0.00000       0.00000       0.00000
  14  21 3712.8536    1.9819  3.8748 11.3374 -0.0032  0.0838   0.0361   0.2095    0.0553   0.0000   442.1442      -17.5062       23.8390       19.9344      -21.4012       8.19114       13.1026       6.45757      -7.86619       3.52159    -0.0227857     -0.214105      0.476673       1.06438     -0.541390     -0.103766      0.279842    -0.0653560    -0.0675217    0.00515253    0.00347388   -0.00278063  -0.000451500   0.000252612  -7.39183e-05   8.24426e-07  -1.78841e-06   7.68848e-07       0.00000       0.00000       0.00000       0.00000       0.00000       0.00000       0.00000       0.00000       9.01193       11.9244       12.4536       11.8285       11.7495       10.1526       8.79822       7.00813       5.71533       4.18986       2.89936       2.02356       1.23535      0.814393      0.471970      0.274648      0.141720     0.0718747     0.0344732     0.0148268    0.00622299    0.00241328   0.000845120   0.000283502   7.33200e-05   1.80946e-05   3.45013e-06   4.20515e-07       0.00000       0.00000       0.00000       0.00000       0.00000       0.00000       0.00000       0.00000
  14  23 3995.1091    1.3444  7.3517 10.5511 -0.0066  0.1311   0.0215   0.3595    0.0476   0.0000   424.8586       17.2521       11.0134      -13.5848       1.07341      -13.3392       2.13391      -19.3781       15.2801     -0.361657      -2.85752      -7.55628      0.309438       4.26469     -0.788722     -0.483146    0.00156154     0.0665913     0.0519730    0.00999933   -0.00212823   -0.00366505    0.00268321  -0.000256290  -3.58559e-05   6.67323e-06   1.92015e-06   1.10311e-06       0.00000       0.00000       0.00000       0.00000       0.00000       0.00000       0.00000       0.00000       13.8359       18.5860       19.0806       19.2416       18.6013       15.8932       13.5437       11.1866       8.86677       6.52218       4.78955       3.18275       2.11147       1.34974      0.802941      0.477565      0.246222      0.131663     0.0615151     0.0279752     0.0111354    0.00440157    0.00143257   0.000461408   0.000126702   2.86775e-05   5.49200e-06   7.02671e-07       0.00000       0.00000       0.00000       0.00000       0.00000       0.00000       0.00000       0.00000
  14  24 4136.7731    1.0964  8.2256 10.3230 -0.0097  0.1488   0.0185   0.4183    0.0460   0.0000   434.2816       16.5571       23.5247      -1.60268       18.2058       14.0234      0.890925      -10.8964      -29.4718       10.8593       3.96190      -7.87688      -2.38343       3.86989      0.566908      -1.02790     -0.806070     0.0466186     0.0969501    -0.0133773    -0.0267523   -0.00213575  -1.71737e-05   0.000543772  -7.15320e-05   2.45650e-05  -5.40979e-06  -3.27336e-07       0.00000       0.00000       0.00000       0.00000       0.00000       0.00000       0.00000       0.00000       16.0495       20.3947       21.8710       22.0626       20.5917       17.9786       15.8746       12.3559       10.0306       7.32242       5.42634       3.64985       2.40222       1.53853      0.930649      0.533158      0.285277      0.146691     0.0706685     0.0321038     0.0130473    0.00498793    0.00168989   0.000518840   0.000136880   3.05624e-05   6.06886e-06   7.46192e-07       0.00000       0.00000       0.00000       0.00000       0.00000       0.00000       0.00000       0.00000
  14  27 4561.0058    0.6500 13.7626  9.7764 -0.0144  0.3028   0.0129   0.8063    0.0357   0.0000   474.7212      -49.8984       4.87556       75.7681       43.8842      -6.31262      -3.89175      -21.2563       10.9994      -9.76810       1.07657      -6.96213      -5.14888      -4.61357      -1.46690       1.46051       1.19818      -1.00637     -0.118605      0.163255     0.0162826     0.0111571    0.00346562   -0.00157031  -0.000213257   1.96392e-05   5.17727e-06  -2.12092e-06       0.00000       0.00000       0.00000       0.00000       0.00000       0.00000       0.00000       0.00000       32.8689       40.9277       45.1099       43.1891       41.8893       36.7442       32.4576       26.1902       20.4922       15.6295       11.1376       7.86986       5.15124       3.25683       2.00730       1.14921      0.630429      0.332973      0.158150     0.0730077     0.0290791     0.0109458    0.00370939    0.00110185   0.000287991   6.67528e-05   1.20137e-05   1.43817e-06       0.00000       0.00000       0.00000       0.00000       0.00000       0.00000       0.00000       0.00000
  15  11 2339.4862    1.2027  0.7547 10.6169 -0.0040  0.0401   0.0399   0.0714    0.0806   0.0000   437.3543       5.54951       8.47895      -2.79067      -16.7094      -3.36514      -2.63231      0.641915       1.05970      0.154461     -0.152052     0.0158478     -0.366565      0.192397     0.0960420   -0.00649004    -0.0819253     0.0795732    0.00949545   -0.00998652   0.000116630   0.000320536   0.000229309  -7.20934e-06   8.09409e-05   1.54692e-05   7.66632e-06   8.23196e-07  -1.20551e-07  -1.56825e-08       0.00000       0.00000       0.00000       0.00000       0.00000       0.00000       3.18184       5.27944       4.59026       5.02199       4.92955       4.07417       3.94486       2.67253       2.26140       1.71282       1.26654      0.911616      0.639214      0.407983      0.283087      0.146020     0.0992601     0.0495013     0.0264445     0.0123470    0.00579799    0.00245759   0.000999553   0.000325257   0.000125332   2.99031e-05   8.92104e-06   2.09237e-06   4.49071e-07   5.93572e-08       0.00000       0.00000       0.00000       0.00000       0.00000       0.00000
  15  13 2622.2533    2.0597  0.8730 11.3835 -0.0161  0.0378   0.0616   0.0693    0.0984   0.0000   430.0950      -8.52034       8.51524       4.71926       7.32256       2.58582       1.86923      -5.48711      -2.49408       1.16509     0.0404260      -1.20300      -1.01495     -0.716761      0.229636     0.0514605     0.0462516     0.0211585   -0.00973384   -0.00509291   0.000266098    0.00139491   0.000422920  -0.000192825  -9.21350e-06  -1.46197e-05  -6.50525e-06   1.31377e-06   5.71612e-07  -4.80917e-09       0.00000       0.00000       0.00000       0.00000       0.00000       0.00000       4.09371       4.69763       5.74497       5.75387       5.07523       4.53050       3.90553       3.14683       2.14100       1.84729       1.28332      0.795553      0.648797      0.436243      0.229089      0.125362     0.0799225     0.0483401     0.0226963    0.00940013    0.00487822    0.00215457   0.000937691   0.000323593   9.41907e-05   2.74456e-05   7.83196e-06   1.71756e-06   2.74428e-07   3.67761e-08       0.00000       0.00000       0.00000       0.00000       0.00000       0.00000
  15  17 3187.8589    3.8478  0.9729 12.9363 -0.0148  0.0493   0.1294   0.0881    0.1556   0.0000   444.5163       5.94029       19.2815      -10.0693      -1.05191      -9.97579      -5.06067       1.99284      -1.89639       1.14074      0.294531      0.453360     -0.905180     -0.639333     -0.112826      0.199210    -0.0834911   2.62201e-05     0.0176930   -0.00304006   0.000459735    0.00272652   -0.00132637  -0.000264037   0.000138727  -5.00525e-05  -1.30708e-05   5.41807e-06  -4.05872e-08  -3.13081e-08       0.00000       0.00000       0.00000       0.00000       0.00000       0.00000       4.84650       5.66076       7.40529       6.45457       5.62456       5.73805       4.77854       3.02805       3.03100       2.37175       1.35806       1.15646      0.796293      0.516780      0.280084      0.226534      0.129922     0.0428970     0.0347647     0.0186486    0.00505943    0.00269493    0.00134903   0.000453932   0.000146985   3.86559e-05   8.56852e-06   2.50620e-06   4.26946e-07   4.72012e-08       0.00000       0.00000       0.00000       0.00000       0.00000       0.00000
  15  18 3328.6588    3.3681  1.2761 12.7770 -0.0219  0.0457   0.0947   0.1064    0.1347   0.0000   436.8982       7.57411       1.70883      -10.6423      -4.97080     -0.128010       1.10571       1.50788       1.74345       4.86434     -0.910920      0.279442      0.707385      -1.26016     -0.167903    0.00611078   -0.00437529     0.0222241     0.0326937   -0.00217957   -0.00833219   -0.00143201    0.00131794   0.000744730  -2.35112e-05  -2.03378e-05  -1.45472e-05   2.82024e-06   2.73441e-07   7.59092e-08       0.00000       0.00000       0.00000       0.00000       0.00000       0.00000       4.21236       5.96466       5.87810       6.15043       6.09286       5.01896       4.49705       3.60685       2.88898       2.37137       1.52289       1.19644      0.752133      0.512192      0.303942      0.190189     0.0995217     0.0583150     0.0262761     0.0147071    0.00541604    0.00278205   0.000918023   0.000412000   0.000126291   4.02859e-05   9.80143e-06   2.74698e-06   4.87709e-07   6.23780e-08       0.00000       0.00000       0.00000       0.00000       0.00000       0.00000
  15  19 3469.8947    2.6816  2.0777 12.3130 -0.0055  0.0572   0.0611   0.1446    0.0776   0.0000   437.7496      -2.93498       9.90865       10.6444       2.70789       2.37586     -0.487725     -0.413679       4.19297      -2.29764     0.0732532     -0.241254      -1.85415      0.204147      0.488050      0.206512    -0.0682502     -0.128029     0.0211404     0.0301596  -0.000983867   -0.00336920   -0.00146494   0.000719562   0.000579900  -4.19025e-05  -1.76708e-05  -6.69263e-07   5.42167e-07  -9.05564e-09       0.00000       0.00000       0.00000       0.00000       0.00000       0.00000       5.97947       7.88214       8.57447       8.04328       7.32285       6.96945       6.00732       4.75793       4.01076       2.86339       2.14578       1.46141       1.01924      0.613136      0.394365      0.229740      0.126786     0.0710413     0.0351343     0.0181809    0.00794235    0.00357339    0.00135324   0.000537715   0.000175852   5.08340e-05   1.33727e-05   2.69034e-06   5.41269e-07   6.66054e-08       0.00000       0.00000       0.00000       0.00000       0.00000       0.00000
  15  20 3611.1237    2.3056  2.9797 11.5695 -0.0135  0.0671   0.0426   0.1628    0.0681   0.0000   444.7203      -3.95526       21.8068       13.2733      -18.0062      -9.11362      -3.46089       2.16302       2.11989      -3.49134       2.30904      -1.70937      0.275268     -0.813139      0.111186      0.617481     -0.135534      0.110126     0.0295949  -0.000169344    -0.0202752    0.00712212   -0.00350547   -0.00123218   0.000247942  -1.29886e-05   1.14883e-05   1.48289e-06  -1.03284e-06   3.56248e-08       0.00000       0.00000       0.00000       0.00000       0.00000       0.00000       6.57939       9.00785       9.25115       9.38284       8.94075       7.94012       7.05657       5.66928       4.43102       3.41000       2.41243       1.80947       1.19123      0.820237      0.461643      0.293656      0.155407     0.0876369     0.0463622     0.0197241     0.0108116    0.00381783    0.00175679   0.000622979   0.000202598   6.41369e-05   1.54691e-05   3.89371e-06   7.03281e-07   8.92864e-08       0.00000       0.00000       0.00000       0.00000       0.00000       0.00000
  15  21 3752.4350    1.9957  4.5870 10.9312 -0.0041  0.0817   0.0301   0.2133    0.0585   0.0000   444.1649      -6.65084       26.0695      0.234725      -11.8453      0.126322       24.5322      -9.55991      -4.28611       1.81528       2.01032     -0.385928      0.859960       1.55290      0.913857      0.106201      0.326816     0.0606910     0.0546737    -0.0556125   -0.00142890    0.00239991   -0.00112260   -0.00164815   0.000568582   8.22637e-05  -4.49639e-05   1.75044e-06   5.28370e-07  -4.52650e-08       0.00000       0.00000       0.00000       0.00000       0.00000       0.00000       8.40385       10.2774       11.2252       11.3701       10.7725       9.42826       8.35573       7.04119       5.52863       4.26469       3.06868       2.24364       1.49865      0.952734      0.613286      0.362573      0.207230      0.110918     0.0601576     0.0278865     0.0137922    0.00532579    0.00221278   0.000774515   0.000259916   7.38071e-05   1.96126e-05   4.43597e-06   7.70682e-07   9.71280e-08       0.00000       0.00000       0.00000       0.00000       0.00000       0.00000
  15  22 3893.9865    1.6157  5.9602 10.6993 -0.0099  0.1055   0.0244   0.2765    0.0518   0.0000   416.7687      -11.7181       4.99645      -3.64349      -6.50598      -2.64236     -0.191938      -16.5225      -14.8049       5.26032      -6.34816      -5.31588       2.97225     -0.385229     -0.959477      0.970409     -0.319031  -0.000388132      0.161501    -0.0354461   -0.00455706     0.0158284   -0.00108211   -0.00143296  -6.16768e-06   0.000238894  -5.21076e-06  -7.32088e-06   2.19565e-07   1.16734e-07       0.00000       0.00000       0.00000       0.00000       0.00000       0.00000       10.2867       13.8795       14.7508       14.7073       14.1596       12.4915       10.9458       8.69675       7.37166       5.40169       4.01413       2.79197       1.91526       1.23020      0.766731      0.466671      0.257095      0.144773     0.0704296     0.0364001     0.0151567    0.00702868    0.00260128    0.00102881   0.000332407   0.000102924   2.67287e-05   5.87967e-06   1.13933e-06   1.35867e-07       0.00000       0.00000       0.00000       0.00000       0.00000       0.00000
  15  23 4035.3013    1.3349  7.6864 10.3645 -0.0059  0.1255   0.0199   0.3402    0.0495   0.0000   444.8680      -16.2517       19.3952       1.76297      -38.4174      0.933509       18.3043      -1.88226      -9.81749      -1.59213       10.8608      -5.17139      -4.82035     0.0670784      0.384504      -1.03600     -0.352711      0.137177     0.0134712     0.0321632    -0.0301709   -0.00928683    0.00868663   0.000991560   9.37250e-05  -1.80350e-05   2.64386e-05   5.06346e-06   7.87141e-07  -2.55584e-07       0.00000       0.00000       0.00000       0.00000       0.00000       0.00000       12.6253       16.3574       17.6456       17.4411       16.6829       15.3230       13.3621       10.5329       8.62835       6.57161       4.83571       3.48154       2.30594       1.50702      0.955985      0.569278      0.314206      0.173025     0.0849392     0.0418997     0.0191681    0.00827066    0.00319369    0.00121848   0.000406644   0.000121407   3.10107e-05   7.06808e-06   1.29996e-06   1.57542e-07       0.00000       0.00000       0.00000       0.00000       0.00000       0.00000
  15  24 4177.2913    1.0473  9.3002 10.2186 -0.0115  0.1624   0.0171   0.4437    0.0441   0.0000   463.5119      -24.4661      -25.1956     -0.334649       16.0244      -16.9980       17.3318      -3.18318       11.3061       7.80702      -13.1928      -3.23055       3.33064      -2.35055       1.37548       1.41780    -0.0284218     -0.681737     -0.226768     0.0811423     0.0907460   -0.00464008   -0.00542728   -0.00154325   0.000393979   0.000272474  -1.71016e-05   1.96745e-07  -1.45242e-07   6.59981e-08       0.00000       0.00000       0.00000       0.00000       0.00000       0.00000       16.1721       20.5457       22.2435       22.7018       21.4213       19.2799       16.7055       13.8445       10.9439       8.29346       6.28152       4.46842       3.01771       1.96919       1.25280      0.779541      0.425111      0.235789      0.121506     0.0598165     0.0278472     0.0115771    0.00451992    0.00167112   0.000536648   0.000160935   4.09573e-05   9.01699e-06   1.62684e-06   2.04534e-07       0.00000       0.00000       0.00000       0.00000       0.00000       0.00000
  15  25 4318.8780    0.8264  9.8034 10.1740 -0.0267  0.2089   0.0162   0.5375    0.0400   0.0000   450.1549      -2.34153       64.7958      -74.9663       4.40116      -26.5289       50.0167       7.55805      -31.8446      -1.54761       8.40481      -15.7330       1.85769       7.92404      -3.20151      -1.29190      0.571795       1.18861     0.0308538     -0.123930    -0.0193719     0.0325286    0.00898497   -0.00393341   -0.00191313  -0.000131536  -0.000124985  -5.48958e-06   2.27124e-07   3.58843e-07       0.00000       0.00000       0.00000       0.00000       0.00000       0.00000       20.4305       26.8714       29.9668       28.8049       28.2236       24.6676       21.7685       17.6177       14.3508       11.1006       7.93255       5.79879       3.91402       2.58091       1.64037      0.966417      0.575294      0.319392      0.160837     0.0845785     0.0349702     0.0165946    0.00602171    0.00225695   0.000744236   0.000211498   5.43599e-05   1.22920e-05   2.17938e-06   2.52333e-07       0.00000       0.00000       0.00000       0.00000       0.00000       0.00000
  16  11 2372.4509    1.2400  0.7406 10.6328  0.0003  0.0337   0.0416   0.0757    0.0766   0.0000   441.7315       6.57139       16.7779      -8.89287       3.49627       1.76655      -5.79875      0.658308      -1.82396      -1.30325     -0.256179       1.07923     -0.107316     0.0543147     0.0693126    -0.0347474    -0.0169728     0.0400280    -0.0396397    -0.0120666    0.00984189   0.000875748   -0.00299029   0.000318807  -4.13474e-05  -0.000156771   4.61572e-05   9.32550e-06  -3.35356e-06   1.04350e-06  -5.14681e-08  -1.31666e-08       0.00000       0.00000       0.00000       0.00000       2.76554       4.19236       3.69085       4.46366       3.86494       3.62315       3.03598       2.85087       1.96950       1.70620       1.12713      0.972221      0.562054      0.430131      0.233446      0.182503     0.0818378     0.0591568     0.0237476     0.0160359    0.00690692    0.00363318    0.00145735   0.000638194   0.000198867   9.03684e-05   1.99612e-05   8.42997e-06   1.62235e-06   5.17695e-07   7.88556e-08   1.37769e-08       0.00000       0.00000       0.00000       0.00000
  16  12 2514.7459    1.7597  0.9804 11.0108 -0.0011  0.0410   0.0485   0.0810    0.0969   0.0000   439.2210     -0.174585       10.5977     -0.597027       2.72359      -1.72895      -10.1800      -4.82778      0.511525     -0.177456      0.442073      0.787155      0.914819     -0.541318    -0.0691233      0.219973    0.00235489    -0.0357777    -0.0429444    -0.0203425   -0.00109993   -0.00450393   0.000236441  -0.000241948  -0.000127727  -2.93839e-05  -1.32670e-05  -5.53629e-06   6.30490e-07  -4.63448e-07   7.57267e-08  -2.07153e-08       0.00000       0.00000       0.00000       0.00000       3.33688       5.18925       5.21086       5.09361       5.51890       3.91243       4.37474       2.87810       2.66249       1.93821       1.42754       1.07005      0.668709      0.490002      0.294118      0.190371      0.107818     0.0630789     0.0343434     0.0172101    0.00817383    0.00411372    0.00168357   0.000711818   0.000266741   9.46922e-05   3.07994e-05   9.24269e-06   2.20246e-06   6.27234e-07   1.30623e-07   1.30045e-08       0.00000       0.00000       0.00000       0.00000
  16  14 2799.3866    2.8404  0.8166 11.9629 -0.0077  0.0363   0.0824   0.0663    0.0993   0.0000   436.0636       5.32530       17.8165       1.64371       2.99579      -1.87779      -1.27200       4.64408       2.16158      0.802070     -0.650403     -0.285237     -0.739608    -0.0191059      0.517957    -0.0448745     0.0932188    -0.0201196    -0.0195257    0.00317239    0.00816960  -0.000693496  -0.000489587  -0.000564058  -8.42245e-05  -9.76602e-05  -2.72498e-05   4.22488e-07  -8.63227e-07  -1.61244e-07   8.43509e-09  -6.26814e-09       0.00000       0.00000       0.00000       0.00000       3.30985       3.97611       4.66478       4.15857       4.84634       3.44061       3.53345       3.01292       2.12941       2.00907       1.24259       1.01411      0.691635      0.428730      0.329354      0.160773      0.102061     0.0657267     0.0307457     0.0172673    0.00809763    0.00334814    0.00178334   0.000666863   0.000217823   9.37778e-05   2.83408e-05   6.77866e-06   2.36863e-06   5.99185e-07   8.89666e-08   8.32709e-09       0.00000       0.00000       0.00000       0.00000
  16  15 2941.7227    3.4834  0.6788 12.7091 -0.0067  0.0280   0.1183   0.0650    0.0887   0.0000   435.2706      -1.77561       13.7402       8.50772      -4.15582      -2.81749     -0.949318      -1.20646     -0.365112     -0.497901      0.790662      0.501775      0.471081     -0.157513     -0.377522      0.150984   -0.00595138     0.0256370     0.0388056    -0.0103718    0.00479702   -0.00178584  -0.000681683    0.00100328   0.000244560   3.88047e-05  -1.51775e-05   1.26448e-06   1.48414e-06   2.03043e-07  -1.09864e-07  -5.77576e-10       0.00000       0.00000       0.00000       0.00000       2.72290       3.47514       3.62020       4.11950       3.73244       3.11451       2.88742       2.37467       1.85357       1.25012       1.12885      0.736035      0.547994      0.318169      0.229205      0.143268     0.0855219     0.0453606     0.0236381     0.0132679    0.00645464    0.00317451    0.00129562   0.000550441   0.000188983   6.76658e-05   2.02990e-05   5.87660e-06   1.72513e-06   3.17909e-07   7.57125e-08   8.83526e-09       0.00000       0.00000       0.00000       0.00000
  16  17 3224.8163    3.6890  1.1062 12.8545 -0.0164  0.0416   0.1163   0.0900    0.1705   0.0000   437.2671      -7.84362       3.66492      -3.29312      0.113274       1.20959       3.43252      -2.22068     -0.160961       2.48994     -0.643617      -2.03801       1.12955      0.640495     -0.361528     -0.394165      0.119896    -0.0432025  -0.000397444    -0.0232739     0.0114564    0.00226921   -0.00199132  -0.000330650   0.000256743   2.08012e-05  -7.39474e-05  -2.73251e-06  -2.17470e-07   1.82630e-07  -4.20016e-09   2.62355e-08       0.00000       0.00000       0.00000       0.00000       3.77423       5.05249       5.23265       5.27400       4.93409       4.50149       4.21430       3.40418       2.56803       2.13375       1.54069       1.17111      0.769687      0.561309      0.336762      0.208183      0.119656     0.0685464     0.0369380     0.0189816    0.00861612    0.00452141    0.00186451   0.000837633   0.000302463   0.000106122   3.31458e-05   9.83498e-06   2.37612e-06   5.91589e-07   9.94553e-08   1.32653e-08       0.00000       0.00000       0.00000       0.00000
  16  18 3366.2601    3.2408  1.2831 12.8787  0.0078  0.0470   0.0979   0.1126    0.1199   0.0000   441.1765      -2.30735       10.1020       4.74043      -3.58617     -0.913211       3.01542      -2.01636       3.98178       3.92771     -0.917402      0.294123      0.927342      0.372706     0.0951133     -0.123481     0.0287791    -0.0516269    -0.0125614    0.00900659    0.00524066   -0.00793204  -5.11353e-05    0.00209051   0.000853903  -0.000227247  -6.39043e-05  -2.61657e-06   1.45423e-06   1.27239e-06  -9.09527e-09   8.63371e-09       0.00000       0.00000       0.00000       0.00000       5.27192       6.69604       6.68397       6.12561       5.80352       5.09776       5.09798       4.46409       3.85658       2.96491       2.19375       1.52685      0.957776      0.617613      0.380723      0.235925      0.131993     0.0752292     0.0389843     0.0205446    0.00915530    0.00493527    0.00185340   0.000847291   0.000284248   0.000104600   3.25616e-05   9.92500e-06   2.40228e-06   5.78510e-07   1.07020e-07   1.20417e-08       0.00000       0.00000       0.00000       0.00000
  16  19 3507.7455    2.6399  2.1110 12.0747 -0.0164  0.0579   0.0567   0.1344    0.0867   0.0000   435.1912       8.85240       14.2855       3.27519     -0.422094     -0.489150       3.79655       3.46313      -1.99399      0.543839       2.03345     -0.626044     -0.370973     -0.470645      0.915855     -0.171641      0.165188    -0.0581102    -0.0755049    0.00254592     0.0229427     0.0164544   -0.00781355  -0.000269758   0.000722225  -8.85039e-05  -2.11164e-05   1.52854e-05  -1.35821e-06  -1.59927e-06  -1.21940e-07   1.11570e-10       0.00000       0.00000       0.00000       0.00000       5.09785       7.04075       7.04609       7.74783       7.08335       6.67729       5.22019       5.04862       3.69009       3.05055       2.21726       1.65303       1.11847      0.772064      0.485198      0.307637      0.186737      0.104028     0.0553235     0.0314504     0.0138163    0.00756815    0.00263295    0.00131491   0.000434788   0.000158230   5.01387e-05   1.50567e-05   3.82887e-06   8.63119e-07   1.33823e-07   2.08256e-08       0.00000       0.00000       0.00000       0.00000
  16  20 3649.6448    2.2090  3.5894 11.3326 -0.0069  0.0722   0.0368   0.1835    0.0654   0.0000   437.7567      -14.3704      -4.63001      -7.15202       5.78563      -6.52951       1.06015       9.97647      -1.61325       4.30775       2.28579     -0.497470      0.559488     -0.978602     -0.754003     -0.304063      0.706555     -0.249770   -0.00787620     0.0147998    0.00123381    0.00200267    0.00290980   0.000455670   0.000228583   0.000106294  -8.50317e-05   2.37205e-05  -6.26419e-06  -1.33796e-06   2.24673e-07   1.43825e-08       0.00000       0.00000       0.00000       0.00000       6.61495       8.51313       9.50593       8.77003       9.07181       8.13444       7.01194       6.22346       4.71194       3.84530       2.84559       2.05917       1.44865      0.959471      0.626715      0.373668      0.228228      0.125419     0.0693740     0.0350491     0.0174133    0.00797593    0.00358663    0.00144490   0.000563458   0.000192987   6.41982e-05   1.84838e-05   5.06072e-06   1.09869e-06   1.74275e-07   2.07931e-08       0.00000       0.00000       0.00000       0.00000
  16  21 3791.4997    1.8362  4.7043 11.0076 -0.0075  0.0898   0.0291   0.2283    0.0566   0.0000   454.5199       28.2019       5.78877       16.8524       4.13349      0.175206      0.953725      -4.59815     -0.662335      -4.63056      -2.66398      -3.28356      -3.58663       1.32898     -0.239096     -0.878707      0.298583      0.437551     -0.191904    -0.0634230    0.00338513    0.00752892    0.00109874   0.000188566   1.52687e-05  -0.000398859   0.000120373  -1.06636e-05   4.27236e-06   1.27403e-06  -2.75713e-07  -2.89315e-08       0.00000       0.00000       0.00000       0.00000       8.21607       11.1893       11.2204       11.9586       10.8923       10.3696       9.01796       7.78797       6.05365       4.81313       3.52523       2.65678       1.82669       1.22307      0.786684      0.487549      0.285896      0.159921     0.0854129     0.0452862     0.0215082     0.0105235    0.00432030    0.00185439   0.000687314   0.000250157   8.03006e-05   2.29346e-05   5.81794e-06   1.32209e-06   2.25026e-07   3.10687e-08       0.00000       0.00000       0.00000       0.00000
  16  22 3933.3849    1.4868  6.3251 10.6411 -0.0059  0.1070   0.0225   0.2965    0.0496   0.0000   431.1752      -3.77297       35.8237      -4.15159      -21.4123       21.6087      -6.33394      -14.8063       14.5199       11.9325      -8.17211      -1.29208       2.00413      0.967385     -0.623927      -1.14119      0.667116      0.107570     -0.171603     0.0279403     0.0602497    0.00839381   -0.00716217    0.00524233  -8.87674e-05  -6.23860e-05   4.98753e-05   2.91570e-05   6.10223e-06  -2.01933e-06  -1.72958e-07   2.48636e-08       0.00000       0.00000       0.00000       0.00000       9.97047       13.1974       14.3952       14.4582       13.8052       12.5184       10.8992       9.16018       7.24268       5.72360       4.26890       3.08748       2.15245       1.43768      0.929635      0.581887      0.347347      0.193077      0.106805     0.0544698     0.0262916     0.0127782    0.00528933    0.00226340   0.000858390   0.000302188   9.80793e-05   2.83306e-05   7.26838e-06   1.58923e-06   2.73395e-07   3.35666e-08       0.00000       0.00000       0.00000       0.00000
  16  23 4075.4944    1.1900  7.8226 10.3761 -0.0094  0.1404   0.0186   0.3582    0.0460   0.0000   424.0987      0.913519      0.969851      -16.7383      -30.4825       15.3061       3.25443      -3.69442       16.6930       12.0381      -1.64320       3.77005      -2.60065       2.07907       4.00785       1.02061      -1.39266    -0.0765870      0.345378     -0.113933   -0.00910480     0.0149737    0.00559727  -0.000715450    0.00128120  -0.000251763  -0.000111156   3.78610e-06   7.26812e-06  -4.18711e-06  -3.74841e-07  -5.37731e-08       0.00000       0.00000       0.00000       0.00000       12.6618       16.4433       17.8389       17.8670       17.3977       16.2460       13.2800       12.0317       9.50642       7.39002       5.68592       4.13604       2.76788       2.01831       1.25854      0.782985      0.470154      0.279449      0.144310     0.0801525     0.0370407     0.0178578    0.00767156    0.00329111    0.00113416   0.000417786   0.000132143   4.03118e-05   9.61203e-06   2.10843e-06   3.45198e-07   4.48715e-08       0.00000       0.00000       0.00000       0.00000
  16  25 4359.6214    0.8316 11.3296 10.0232 -0.0157  0.2112   0.0148   0.5696    0.0397   0.0000   484.9465      0.576497      -60.5798      -33.1774       56.8727       20.8547      -49.9638      -10.0361       12.1855      -37.2211      -6.83273       12.2994      -10.3382      -1.49613       1.10555      0.187281      0.454892     -0.742601     -0.386537      0.304289      0.197114    -0.0351893    -0.0108499    0.00697954   -0.00423047  -0.000844810   0.000269256   6.75038e-06  -1.66220e-05   3.68851e-06   2.07821e-06  -9.86948e-08       0.00000       0.00000       0.00000       0.00000       19.3428       26.2708       27.2774       28.3573       26.3379       24.4161       21.6067       18.0742       15.1052       11.4636       8.80476       6.32760       4.53892       2.97657       1.97543       1.22020      0.729740      0.424386      0.233431      0.124189     0.0595589     0.0295530     0.0121541    0.00515129    0.00186839   0.000673075   0.000207097   5.85313e-05   1.48192e-05   3.08153e-06   5.72716e-07   7.06051e-08       0.00000       0.00000       0.00000       0.00000
  17  13 2690.9699    2.3393  0.7732 11.7936 -0.0080  0.0373   0.0761   0.0719    0.0885   0.0000   442.9433      -6.70947       11.3480      -6.33050    -0.0143068      -1.28762       7.50654      -1.54578      -3.31734       1.60725      0.939021     -0.349712      -1.83103      0.851231      0.314124    0.00468535    -0.0982837    -0.0166778    -0.0203523     0.0226189   -0.00276230   5.19854e-05   -0.00293544    0.00249306   8.21403e-05  -0.000131821   7.97485e-05   1.48007e-05   9.72745e-06  -1.62918e-06  -5.05233e-07   1.18856e-07  -1.81947e-08   8.68339e-10       0.00000       0.00000       2.85574       4.35717       4.24495       4.31809       4.50079       3.84258       3.76344       3.22738       2.33283       1.92511       1.50517       1.01458      0.934680      0.455971      0.423389      0.212281      0.137835     0.0907461     0.0367444     0.0283775     0.0111632    0.00659352    0.00305831    0.00136480   0.000595646   0.000244068   6.68053e-05   3.42828e-05   8.27468e-06   2.20241e-06   8.25283e-07   1.44334e-07   2.66908e-08   3.18470e-09       0.00000       0.00000
  17  14 2834.3089    3.1094  0.7339 12.2171 -0.0014  0.0279   0.0942   0.0627    0.0865   0.0000   437.6352       5.70375       16.2750       4.18532      -5.69161      -1.56693       5.73159       3.87933       1.06417       1.53282     -0.340620      -1.58016     -0.218980      0.404299      0.140202    -0.0698028      0.144527    -0.0651908    -0.0287883     0.0156180    -0.0121698   0.000107425    0.00270270    0.00123784   0.000192605  -3.05507e-05  -8.63707e-05  -8.38605e-06  -5.46086e-06  -1.91087e-06  -5.72289e-07  -2.99157e-08   1.48908e-08   8.95147e-10       0.00000       0.00000       2.45401       3.27968       3.52226       3.48971       3.61678       3.07933       2.71052       2.29124       1.82363       1.51350       1.11229      0.793566      0.571216      0.376067      0.261460      0.163258     0.0930787     0.0611737     0.0336517     0.0184334    0.00947081    0.00429019    0.00213408   0.000900821   0.000404237   0.000142243   5.73671e-05   2.03215e-05   5.87048e-06   1.79248e-06   4.78632e-07   1.02511e-07   1.75545e-08   2.00237e-09       0.00000       0.00000
  17  15 2977.1493    3.6457  0.6495 12.6653 -0.0122  0.0305   0.1187   0.0546    0.0855   0.0000   437.6314       5.44623       17.5545      -3.38757      -4.68182       5.66732       3.40610      -1.38452      0.250413      -1.33929       1.11311      -1.13790      -1.01379      0.540380     -0.391602     0.0531513   -0.00173887     -0.135263   -0.00342216     0.0187214   0.000783138   -0.00732830  -1.17692e-05  -0.000193605  -8.15978e-05   7.92315e-05   7.00979e-05  -1.55757e-05  -1.06464e-05   4.66965e-06   4.75674e-07  -1.38287e-07  -6.21278e-08   4.40066e-09       0.00000       0.00000       2.36811       3.87841       3.53384       4.12438       3.51228       3.32712       2.87939       2.54260       1.86844       1.66712       1.08544      0.951108      0.525073      0.454332      0.240911      0.192944     0.0933082     0.0716447     0.0335096     0.0237693    0.00868892    0.00658265    0.00200762    0.00147583   0.000383296   0.000236775   5.86348e-05   2.71551e-05   6.13071e-06   2.25083e-06   4.04096e-07   1.29107e-07   1.95090e-08   3.10148e-09       0.00000       0.00000
  17  17 3261.2159    3.7370  1.3011 12.3936 -0.0170  0.0433   0.0951   0.0927    0.1858   0.0000   439.0987       4.51904       9.72581       5.93560      0.794420       7.50060       4.83883      -1.72239      -1.44445   -0.00929528      -1.33023       2.00467       1.62128     -0.639494     -0.278991    -0.0726567     -0.106036     0.0115157   -0.00307353  -0.000390114     0.0101089    0.00923040    0.00443260   0.000630110  -9.11828e-05   4.56399e-05   7.54895e-05  -1.37465e-05   5.12917e-06   1.75795e-06   1.60882e-06   8.84989e-08  -5.39212e-09  -3.73841e-09       0.00000       0.00000       4.25688       5.75998       5.64437       5.23774       4.69822       4.22959       4.27232       3.99325       3.59641       2.88932       2.16374       1.53287      0.996929      0.644152      0.416080      0.242052      0.140528     0.0906346     0.0489828     0.0267964     0.0142729    0.00692814    0.00291471    0.00154695   0.000594248   0.000234787   8.39996e-05   3.06782e-05   9.13920e-06   2.56668e-06   6.50415e-07   1.45437e-07   2.63917e-08   3.27931e-09       0.00000       0.00000
  17  18 3403.2718    3.0191  1.8348 12.3870 -0.0216  0.0506   0.0754   0.1318    0.1108   0.0000   440.5516      -7.57923       20.7503       2.34238     0.0488944      -3.71002      -14.8322       7.96516      -1.42773      0.723007       3.40046      -1.59349      0.344267       1.73693     -0.556500     -0.572453    -0.0529576      0.113972     -0.116289     0.0583544    0.00668214    0.00101212    0.00377258    0.00241876   -0.00112693  -0.000185478   0.000128701   8.25853e-06   2.95366e-06  -1.62332e-06   3.80585e-08   3.25762e-07  -3.09356e-08   1.83414e-09       0.00000       0.00000       4.68839       5.74104       6.33897       6.08729       5.98103       5.83847       4.99336       4.47436       3.49983       2.60244       2.05310       1.55661       1.15688      0.825933      0.528153      0.329361      0.204929      0.113867     0.0650478     0.0373179     0.0180830    0.00973173    0.00443696    0.00198885   0.000792697   0.000339204   0.000112952   3.95589e-05   1.28355e-05   3.60197e-06   8.60587e-07   1.71807e-07   2.75499e-08   3.47609e-09       0.00000       0.00000
  17  19 3545.3054    2.5945  2.8537 11.4581 -0.0048  0.0659   0.0472   0.1511    0.1009   0.0000   427.7216      -4.69204       15.6303       3.27222       7.15655      -3.95168       8.19124      -1.51168      -3.22678       2.27576       1.70086      0.935831      -1.33239      0.224289     -0.553666      0.400160     0.0325091     0.0559345     0.0451956    -0.0162428    0.00907140    0.00975931  -0.000355525    0.00235442  -0.000410715   5.69363e-05  -2.43896e-05  -9.99232e-06  -3.29025e-05   6.33938e-07  -5.20256e-07  -1.20006e-07  -5.66403e-08  -6.57798e-09       0.00000       0.00000       5.10451       7.59372       8.18056       7.70542       8.30853       6.74329       6.40747       5.36663       4.17547       3.46417       2.50997       1.91687       1.38818      0.893069      0.640232      0.383841      0.247092      0.146602     0.0765095     0.0454347     0.0223690     0.0115375    0.00549777    0.00236428    0.00103191   0.000411745   0.000141840   5.33805e-05   1.59819e-05   4.44664e-06   1.26661e-06   2.78508e-07   4.62326e-08   5.07715e-09       0.00000       0.00000
  17  20 3687.8484    2.1481  3.7576 11.2576 -0.0128  0.0746   0.0369   0.1842    0.0717   0.0000   425.2907      -10.2351       22.6472      -1.26207      -2.36815       4.93577      -7.06997      0.488003      -1.64846      -2.64930      -2.58395       2.71357       3.62345       2.25573     -0.475488     -0.572371      0.322769      0.337034     0.0990542    -0.0935928     0.0418634     0.0154572   -0.00305931   -0.00799082   0.000573525   0.000750669   4.60610e-06  -0.000126436   2.41079e-05   1.82823e-05  -2.60977e-06  -1.79000e-08   1.89538e-08  -6.02811e-09       0.00000       0.00000       6.43182       8.63576       9.49259       9.44501       9.09307       8.50992       7.27125       6.28266       5.18215       4.14602       3.12480       2.28075       1.66599       1.11522      0.758505      0.467135      0.294143      0.172492     0.0984467     0.0533567     0.0281586     0.0135900    0.00643311    0.00284143    0.00121603   0.000479089   0.000180483   6.22868e-05   1.98807e-05   5.45837e-06   1.40857e-06   2.85079e-07   4.82152e-08   5.86530e-09       0.00000       0.00000
  17  21 3829.7828    1.7642  5.4478 10.8162 -0.0035  0.0902   0.0255   0.2423    0.0528   0.0000   449.8205       4.74573      -5.81152       5.93188      -7.36563      0.974143      -26.6611       2.91346       10.6376     -0.891651      -4.88978       4.20620     -0.928843     -0.660427       1.74450      0.902355      0.137997     -0.384846     0.0465592      0.118364     0.0367818    -0.0223326    0.00546841    0.00264187  -0.000720993   -0.00169344   7.15223e-05  -7.99134e-05  -1.69083e-06   9.90090e-06   2.63430e-06   3.45062e-07  -7.46822e-09   9.87062e-09       0.00000       0.00000       7.94662       10.5248       11.1181       11.6150       10.9763       10.1350       8.87510       7.72411       6.38064       4.94226       3.84614       2.83607       2.03848       1.37541      0.930266      0.593011      0.370597      0.217511      0.124568     0.0675393     0.0359083     0.0176910    0.00854829    0.00370699    0.00158495   0.000605468   0.000224877   7.54967e-05   2.36309e-05   6.54275e-06   1.63650e-06   3.33000e-07   5.83122e-08   7.20721e-09       0.00000       0.00000
  17  22 3972.2552    1.4299  7.3716 10.4543 -0.0050  0.1145   0.0197   0.3135    0.0460   0.0000   443.0746     -0.266234       5.91471       17.9265       47.9380      -17.4098       19.7568       1.56435       6.78396      -1.72463      0.162359       1.70430      0.386799      -1.05416     -0.755718       1.79164      0.597652      0.130412     -0.302100    -0.0483559      0.107877   -0.00578627    0.00204348    0.00105480   -0.00152399   -0.00204039   0.000209321   0.000154275   3.04085e-05  -9.38281e-06   1.11654e-06   3.64744e-08   1.49745e-07  -7.52877e-09       0.00000       0.00000       10.0401       13.3913       14.5676       15.0013       13.9418       12.9563       11.6697       9.70570       8.07513       6.44222       4.80757       3.59370       2.59316       1.79988       1.18340      0.758752      0.470327      0.280259      0.160267     0.0871817     0.0471633     0.0234146     0.0106475    0.00499923    0.00204106   0.000823487   0.000302926   0.000101500   3.13283e-05   8.52514e-06   2.07389e-06   4.41792e-07   7.52061e-08   9.03853e-09       0.00000       0.00000
  17  23 4114.7621    1.1849  9.0838 10.2803 -0.0118  0.1448   0.0172   0.3888    0.0427   0.0000   451.2953       51.6870       32.7284      -18.9196      -8.76397       2.77622       5.18819      -3.56273       30.0149       6.06920     -0.639619       3.86649      -4.72358     -0.367828      0.710336     -0.248143      0.580374     -0.568442    -0.0993992      0.132832    -0.0328060    -0.0135284     0.0113299   -0.00638315   -0.00494975    0.00105726    0.00126067   2.19445e-05  -4.77545e-05  -1.17185e-05  -3.33254e-06  -1.25213e-07   9.26083e-08   7.03800e-09       0.00000       0.00000       12.6130       16.6827       18.3560       18.1195       17.7926       16.4986       14.5867       11.9705       10.3091       8.00893       6.05625       4.66360       3.29196       2.22452       1.53729      0.997785      0.614425      0.366066      0.215109      0.112858     0.0613894     0.0298773     0.0144641    0.00647881    0.00269571    0.00102207   0.000396635   0.000132423   4.12573e-05   1.09388e-05   2.64911e-06   5.58232e-07   9.61581e-08   1.09550e-08       0.00000       0.00000
  17  24 4257.4518    0.9767  9.7440 10.0964 -0.0088  0.1640   0.0156   0.4456    0.0409   0.0000   459.3572       47.3406      -1.81736      0.769825       4.05398       1.88515       6.63256       9.19827       11.6743      -27.4074      -11.5037       4.54594      -3.74308      -5.65262       2.90932      0.428521      -1.69485      0.615832    -0.0474046     -0.159006     0.0585099     0.0274190    -0.0472255    0.00257012    0.00199635  -0.000101176   3.14093e-05   6.94689e-05  -6.64518e-05   2.51609e-05  -5.80169e-07   6.56921e-07   1.07011e-07   7.49849e-09       0.00000       0.00000       14.1658       18.6502       20.3879       20.5968       19.3761       18.0496       16.2841       14.1041       11.3557       9.24592       7.11719       5.16977       3.78560       2.57661       1.73336       1.12053      0.680565      0.413653      0.237313      0.130492     0.0684408     0.0341784     0.0164970    0.00731224    0.00311980    0.00121209   0.000440439   0.000147585   4.41998e-05   1.24423e-05   3.08699e-06   6.31654e-07   1.06602e-07   1.28716e-08       0.00000       0.00000
  17  25 4399.6520    0.7812 13.0350  9.9351 -0.0014  0.2401   0.0133   0.6481    0.0371   0.0000   450.9527      -39.2190       13.2184       21.1197      -42.1442      -35.1900       27.3162       36.6027      -9.34433      -15.7124      -13.4558      -2.37661       9.85693       4.21313      -4.70009      -3.55815      0.204204      0.783660     -0.108381     -0.450164     0.0429332   -0.00931235     0.0275237     0.0218481    0.00106822   0.000138541   0.000342568   5.78853e-05  -2.52046e-05   1.92364e-05  -2.97611e-06  -1.23099e-07   1.80006e-07   2.15710e-08       0.00000       0.00000       20.1229       26.8940       29.6819       29.2877       29.4509       26.2266       23.7470       20.7219       16.4331       13.5490       10.1871       7.68605       5.54820       3.85131       2.56474       1.69883       1.03046      0.610002      0.373776      0.191212      0.106718     0.0521940     0.0247216     0.0115096    0.00467674    0.00180671   0.000702259   0.000219176   6.89591e-05   1.88784e-05   4.66882e-06   9.99070e-07   1.60424e-07   1.84968e-08       0.00000       0.00000
  18  11 2436.8030    1.4374  0.9170 10.7620 -0.0224  0.0390   0.0418   0.0742    0.1090   0.0000   434.9124      0.569541       11.5245      -4.53887      -4.06640       1.89344      -3.06290      -5.78629     -0.644873      0.465756      -1.10653      0.446414       1.53047      0.840950     0.0157014    -0.0469991     0.0197792      0.232387    -0.0634847    -0.0247698    0.00707169    0.00649920    -0.0106887   -0.00300204    0.00187289   0.000111758  -0.000238231  -2.71960e-05   4.12495e-06  -3.26487e-06   4.65214e-07   3.88882e-07  -1.01133e-07   1.33280e-08   9.27061e-10  -7.00257e-11       3.09018       3.90443       4.50196       4.28018       4.69830       3.90304       3.90133       2.70117       2.46487       2.30033       1.51414       1.23238      0.913394      0.567116      0.449649      0.274796      0.187000      0.125254     0.0637296     0.0434880     0.0197073     0.0113133    0.00581355    0.00225148    0.00135940   0.000396713   0.000235610   8.49513e-05   2.80765e-05   1.12385e-05   2.65708e-06   6.57610e-07   1.86353e-07   3.95324e-08   6.41816e-09   6.12965e-10
  18  12 2580.8130    1.9206  0.8247 11.4262 -0.0054  0.0328   0.0545   0.0700    0.0819   0.0000   432.2127      -11.8592       12.7899      -4.44448      -7.96535       3.20929       4.90676      -3.50324     -0.104585      -1.54761       1.08773      -1.23465     -0.402559      -1.35747      0.305463     0.0249514    -0.0288957    0.00764796    -0.0272511    -0.0214369     0.0181947    0.00910964    -0.0118367  -0.000734722    0.00155775  -5.54839e-05  -0.000129940   3.71077e-05  -8.69698e-06   1.40843e-05  -1.53142e-06  -2.16724e-07  -3.57249e-09  -9.31000e-09  -1.49984e-10  -8.45010e-11       2.51290       3.70804       3.79267       3.91203       3.79828       3.57907       3.11496       2.66950       2.11676       1.77214       1.25181       1.06613      0.703237      0.519106      0.370787      0.226783      0.146084     0.0955645     0.0473733     0.0344919     0.0141887    0.00959710    0.00395848    0.00219222   0.000908073   0.000427156   0.000156539   6.92716e-05   1.81911e-05   8.87494e-06   2.20460e-06   6.19844e-07   1.50286e-07   3.40473e-08   5.23111e-09   6.76823e-10
  18  13 2724.6438    2.5196  0.7052 11.9339 -0.0084  0.0286   0.0758   0.0617    0.0777   0.0000   436.2783      -1.60060       13.7015      0.489598      -1.30578      -3.49552      -2.04350     -0.378111      0.632270    -0.0848885      0.488498      -1.60721      0.278186      0.207178      0.175106    -0.0506395     0.0164747    -0.0413354    -0.0251210     0.0303504   -0.00978593    0.00639424   0.000703866   -0.00163574  -0.000249887   0.000256338   0.000258746  -3.47469e-05  -6.37904e-05  -3.02031e-06   3.49339e-07  -3.03988e-08  -9.44550e-08   1.63494e-09   2.59629e-09   6.27924e-10       2.08838       3.22879       2.92199       3.54819       2.97249       3.26666       2.44440       2.30346       1.88054       1.51523       1.18571      0.880245      0.673758      0.413582      0.340018      0.185060      0.147731     0.0702643     0.0574684     0.0217928     0.0181819    0.00657763    0.00470542    0.00150238    0.00103878   0.000297767   0.000180907   4.24805e-05   2.61059e-05   5.38151e-06   2.46601e-06   4.66475e-07   1.53157e-07   2.59809e-08   4.86688e-09   7.16690e-10
  18  15 3012.0547    3.8177  0.7631 12.7367  0.0047  0.0270   0.1117   0.0649    0.0895   0.0000   440.4187      -1.09854       10.7665       1.54362      -3.46312       3.71901      -1.40862      -6.54928      -2.53642      0.599775       1.83362     -0.322796     -0.807113      0.757708      0.162582     -0.173344      0.171891     0.0467550   -0.00114833     0.0257987   0.000765917     0.0121240   -0.00236113    0.00158747   -0.00198363  -9.60904e-05   0.000290024   2.76797e-05  -1.78345e-05   1.65822e-06  -2.28826e-06  -2.42625e-07   8.60658e-08   2.53919e-08   3.65049e-09  -4.83188e-10       2.22933       3.14455       3.10941       3.46245       3.27210       2.93169       2.69270       2.29692       1.85483       1.43971       1.12229      0.859152      0.608239      0.446374      0.297972      0.192306      0.127961     0.0724049     0.0457481     0.0241581     0.0137233    0.00716353    0.00339907    0.00179855   0.000715401   0.000359139   0.000127188   5.29584e-05   1.78628e-05   5.60943e-06   1.87185e-06   4.63043e-07   1.15517e-07   2.59681e-08   4.58710e-09   5.60371e-10
  18  17 3297.3244    3.4424  1.2364 12.8083 -0.0193  0.0417   0.0895   0.0865    0.1090   0.0000   438.2428      -5.40724       15.2451       1.78893       2.93618       2.26385      -4.88031      0.770489      -1.74817      -1.03422       1.03833      -2.13407     -0.814774      -1.00599     -0.416186     -0.141030     0.0904195   -0.00866188      0.114911     0.0455537    0.00542777    -0.0105313   -0.00155528    0.00422036   -0.00177269  -0.000494720   3.53407e-05   2.15936e-05   2.15238e-05  -4.05875e-06   3.21941e-06  -9.18918e-07   2.84147e-07   8.99850e-10  -5.31023e-09   4.25765e-10       3.10673       4.64387       4.49989       5.09878       4.48494       4.39559       3.85350       3.27330       2.78092       2.17639       1.71896       1.27960      0.958462      0.605555      0.459976      0.270237      0.188483      0.115037     0.0647588     0.0379825     0.0202021     0.0107360    0.00542329    0.00254504    0.00116210   0.000501290   0.000205969   7.67624e-05   2.69382e-05   9.69200e-06   2.80983e-06   7.00635e-07   1.92011e-07   3.67554e-08   7.17990e-09   9.45835e-10
  18  19 3582.3991    2.5129  2.9037 11.4881 -0.0058  0.0645   0.0471   0.1558    0.1064   0.0000   434.9306      -9.98884       9.93666       3.55756       3.12111       6.45921      -1.89819      -1.43155       2.18615      -2.06749      -1.29885       1.85231       2.65135       2.73881     -0.148224      0.243935     -0.390600     -0.213764     0.0709576     0.0835343    0.00750231   -0.00736166    0.00970447  -0.000292342    0.00105834   0.000788616   0.000404319  -1.76312e-05   3.95829e-05   6.99082e-06   2.19870e-06  -2.35833e-07   1.31060e-07   3.81904e-08  -2.09972e-08  -1.94369e-09       5.52642       7.05890       7.67565       7.79117       7.03713       7.08738       5.93917       5.31869       4.92041       3.81852       2.80169       2.23605       1.59952       1.04055      0.774705      0.478899      0.286679      0.189569      0.112859     0.0601761     0.0360202     0.0191504    0.00900952    0.00445167    0.00195348   0.000903195   0.000321996   0.000123626   4.91532e-05   1.66563e-05   4.73353e-06   1.20237e-06   2.93763e-07   5.68066e-08   9.73838e-09   1.22017e-09
  18  20 3725.0633    2.0197  3.8922 11.1458 -0.0053  0.0722   0.0328   0.1948    0.0708   0.0000   432.3037       7.15973       12.6744       10.0777       7.34073       16.0018      -18.6633       1.20390       11.1239       5.27145       3.31961      0.341895     -0.397070     -0.699800     -0.117631      0.989903     -0.293902     -0.458416     0.0394622      0.104130   -0.00460187   -0.00628828   0.000276388    0.00306178   -0.00197726  -9.13143e-05   9.90722e-05  -0.000170119  -5.22794e-05  -1.22866e-05   4.46274e-06  -1.36884e-06   3.04965e-07   1.07176e-07  -4.70786e-09   6.96378e-10       5.88301       8.29453       8.75776       9.09256       8.74700       8.04137       7.22548       6.03762       5.27051       3.92997       3.21402       2.37239       1.68815       1.24085      0.809520      0.547572      0.336999      0.211396      0.120654     0.0712531     0.0382880     0.0194692     0.0103560    0.00456434    0.00228871   0.000880626   0.000401339   0.000141602   5.17198e-05   1.73716e-05   5.25460e-06   1.50566e-06   3.38062e-07   7.16763e-08   1.27758e-08   1.43301e-09
  18  21 3867.9855    1.7361  5.8799 10.6623 -0.0083  0.0907   0.0236   0.2456    0.0559   0.0000   430.3704      -16.4296       23.0904      -3.77701       17.0334       8.09084      -7.10172      -5.23701       15.5221       10.7439      -1.91105      -3.00704      0.554417       2.11787      0.465695      0.301016     -0.525856     -0.133770      0.157883      0.127316     0.0654760     0.0362104    -0.0101107   -0.00896730   -0.00447775    0.00235293   0.000143683  -0.000274601  -4.48320e-05   2.41541e-05   2.08391e-06  -2.15065e-06  -9.99836e-07   2.90449e-08   1.24331e-08   1.32739e-09       7.92383       10.1147       11.0405       11.2787       10.9398       10.6192       8.82645       7.80839       6.40764       5.11258       4.05420       2.98696       2.19391       1.55279       1.05503      0.716229      0.447834      0.280276      0.162280     0.0962317     0.0510914     0.0258161     0.0132937    0.00636151    0.00282046    0.00120480   0.000500692   0.000189271   6.71166e-05   2.23192e-05   6.64098e-06   1.86342e-06   4.24026e-07   8.35549e-08   1.36186e-08   1.67185e-09
  18  23 4153.4771    1.1258  9.1886 10.1582 -0.0059  0.1390   0.0155   0.3927    0.0420   0.0000   443.6298      -25.6589      -8.51947      -14.2768       20.0719      -12.0657      -2.06148       19.4067      -11.2302       12.5017       10.3725      0.616954      -2.29242      -4.05321      0.532599      0.361860     0.0654204     -0.313260     -0.131403      0.111691      0.171790     0.0942464    -0.0244011    0.00397969    0.00926523  -0.000924856  -0.000333699   6.24115e-05  -0.000138900  -1.90946e-05  -2.49867e-05  -4.20100e-06   9.07977e-07   4.60327e-07  -8.19349e-09  -1.70363e-09       11.3990       14.6219       16.4892       16.8779       16.0912       15.0540       13.5798       11.6119       9.56929       7.84906       6.15691       4.63927       3.37663       2.41287       1.64096       1.09429      0.710850      0.443655      0.262429      0.149136     0.0828068     0.0442989     0.0223879     0.0104527    0.00498927    0.00208219   0.000866058   0.000323274   0.000114083   3.69130e-05   1.09596e-05   2.91059e-06   6.77940e-07   1.37994e-07   2.23492e-08   2.55310e-09
  18  26 4582.9121    0.5902 15.8850  9.7913  0.0052  0.3461   0.0092   0.8319    0.0278   0.0000   486.4971       46.3738      -83.1850      -57.8021       65.9470       58.7271       49.6214      -93.0688      -12.9880      -28.8731       59.5663       20.2857       4.64046      -6.10381      -9.33348       1.76596       3.10004      0.651412      0.524936     -0.461925     -0.109926     -0.272458      0.135680     0.0715647  -0.000213421    -0.0182924   -0.00261625  -0.000126463  -5.74228e-05  -7.40176e-05   5.21254e-05   1.77995e-05   6.40304e-06  -1.55070e-07  -9.49969e-08   4.68332e-11       27.7151       36.6592       40.8806       40.7120       40.1247       37.7146       33.0234       29.4925       24.2249       19.5627       15.7634       11.6029       8.69757       6.24716       4.31264       2.86284       1.86868       1.16482      0.699017      0.420198      0.228579      0.127473     0.0625537     0.0323828     0.0138303    0.00638904    0.00241744   0.000950860   0.000310180   0.000102380   2.93285e-05   7.85540e-06   1.82771e-06   3.51459e-07   5.70780e-08   6.51980e-09
  19   9 2173.6543    0.8545  0.6719  9.8211 -0.0063  0.0311   0.0261   0.0575    0.0697   0.0000   437.2610      -3.78916       19.3935       3.34957      -9.28747       3.99857       3.39147       3.21042      -1.44276     -0.649270     -0.845145       1.90239       1.84384      -1.15908      0.244333      0.242094     0.0641298      0.201150    -0.0535548     0.0674366     0.0265297    0.00902699   -0.00245120   9.96273e-05   0.000255703   0.000575714  -0.000109769  -0.000160585  -5.48557e-05  -3.38478e-06   7.95109e-06   1.06669e-06   3.72788e-07  -2.20227e-07  -4.52448e-08  -7.95480e-09       2.30372       3.02473       3.58854       3.36692       3.45330       3.18474       2.69424       2.55714       1.84888       1.60798       1.40591      0.960492      0.733707      0.553432      0.313187      0.260781      0.158284     0.0988252     0.0686280     0.0363150     0.0215966     0.0125553    0.00529236    0.00331650    0.00158872   0.000598153   0.000350225   0.000130454   4.75871e-05   2.13600e-05   6.32520e-06   1.75716e-06   6.23464e-07   1.83753e-07   3.67678e-08   7.22905e-09
  19  11 2468.0889    1.5566  0.9618 10.8749 -0.0102  0.0309   0.0419   0.0799    0.1031   0.0000   440.0203      -1.85379       11.1215       4.98096     -0.297207      -1.64140     0.0129267      0.117546     -0.128750       1.40255      0.279391      -1.07638     -0.555007     -0.548760      0.289729     -0.284374     0.0725133      0.236295    -0.0662597    -0.0487976     0.0392052     0.0106170   -0.00815744    0.00671030   -0.00169491  -0.000568774   0.000172001  -0.000209428  -5.05425e-05   3.43969e-05   4.99446e-06   4.20455e-07  -4.42474e-07   5.29816e-08   8.44178e-08  -6.10822e-09       2.46191       3.16746       3.43205       3.44209       3.41051       3.09957       2.74971       2.53997       2.17495       1.78412       1.44224       1.03699      0.768273      0.575252      0.373891      0.261429      0.160450     0.0980418     0.0646514     0.0355177     0.0209968     0.0118671    0.00636869    0.00302658    0.00144786   0.000690541   0.000298855   0.000123328   4.91899e-05   1.84642e-05   6.44481e-06   1.79246e-06   6.06058e-07   1.60027e-07   3.57012e-08   7.20810e-09
  19  12 2613.0564    2.1278  0.8458 11.4604 -0.0104  0.0293   0.0556   0.0628    0.0965   0.0000   434.5769      -1.00987       11.5770      -1.30792      0.975476      -1.07876       2.76338      -1.44915       1.27576       1.34366     -0.870910     -0.346182     -0.387042     -0.702900     -0.323160     -0.103037     -0.104485      0.290004     0.0384490    -0.0468341    -0.0148155     0.0101115   0.000198330    0.00192053   -0.00139874  -0.000771632  -0.000143260   8.34296e-06   1.08651e-05  -8.42720e-06   1.17916e-06  -2.75585e-06  -3.26373e-07   6.35388e-08   5.06130e-08   5.31134e-09       2.37950       3.23811       3.30345       3.21089       3.25419       2.99148       2.95796       2.51128       2.06287       1.59664       1.33539      0.933391      0.775702      0.561889      0.387533      0.281346      0.152910      0.112721     0.0559030     0.0384063     0.0188755     0.0114384    0.00571578    0.00274351    0.00144367   0.000592250   0.000308763   0.000106481   5.04093e-05   1.68323e-05   5.92897e-06   2.05660e-06   4.51155e-07   1.69530e-07   3.62124e-08   6.78238e-09
  19  13 2757.9094    2.6955  0.7618 12.0543  0.0024  0.0292   0.0767   0.0630    0.0830   0.0000   434.2273       3.46685       9.94032    -0.0286022       1.40492       1.14498      -6.46952       3.79788      -1.09611     -0.737087       2.01786      0.852328      0.834075     -0.628697     -0.139245     -0.540947      0.174123     0.0176271    -0.0840433     0.0152438     0.0245048   -0.00418137    0.00912768   -0.00218383   -0.00409736  -0.000196709  -8.82462e-05   5.02568e-05   2.25857e-06  -1.71911e-05   6.24840e-07  -1.47923e-06   2.20670e-07  -8.03839e-09   4.46268e-08   3.76110e-09       2.36193       3.30980       3.30730       3.67992       3.49848       3.39489       2.83323       2.35142       2.04775       1.50129       1.35164      0.991014      0.694483      0.474807      0.327021      0.223435      0.156949     0.0964488     0.0616625     0.0349910     0.0212489     0.0100612    0.00557073    0.00268201    0.00138738   0.000603187   0.000264179   0.000111666   4.29166e-05   1.46186e-05   5.52825e-06   1.69519e-06   5.54721e-07   1.40633e-07   3.04177e-08   6.20085e-09
  19  16 3189.7526    3.8899  0.9382 12.8447  0.0010  0.0332   0.1052   0.0716    0.0902   0.0000   438.1310      -6.43942       13.4745      0.576315      -4.67965      -5.82807      -2.99130      -2.13113       1.38607      -1.85048     -0.501873      -3.16112      0.433939     -0.127533     -0.495896      0.159402      0.145839     0.0653982     0.0509826     0.0168575    -0.0209800   -0.00664454    0.00819690    0.00165496   -0.00168373  -0.000428044   5.86638e-05  -1.06635e-05  -1.08753e-05  -4.77184e-06   7.80378e-06  -4.21688e-06  -2.96964e-07   9.59209e-08   4.57584e-08   6.80092e-09       2.78436       3.40550       3.99119       3.73080       4.10509       3.70785       3.12287       2.79653       2.04215       1.83582       1.50537       1.01828      0.817104      0.533093      0.365949      0.268558      0.166225      0.108437     0.0727909     0.0386878     0.0230544     0.0125134    0.00605108    0.00317213    0.00144528   0.000662343   0.000314754   0.000124834   4.61482e-05   1.97595e-05   6.32189e-06   1.76744e-06   5.44969e-07   1.65084e-07   3.98382e-08   7.20479e-09
  19  17 3332.7772    3.4765  1.2532 12.6228 -0.0075  0.0369   0.0805   0.0914    0.0934   0.0000   436.8436       1.23880       10.6658      0.813909      -9.22339      -4.85493      -3.80824       1.86361      -3.02833      0.673047      0.713357      0.247413       1.00353     -0.214378     -0.860157      0.431729     -0.227656     0.0624512     -0.108425    -0.0196381    -0.0190268   -0.00579398   -0.00572094   -0.00295600   -0.00119268   0.000298702  -5.83114e-05   7.18944e-05   5.54066e-05  -2.17370e-06  -7.03433e-06  -3.57959e-06  -2.06685e-07  -7.02768e-08  -8.74395e-08  -1.28356e-09       2.81046       4.11221       4.22675       4.28024       4.22254       3.92570       3.46083       3.02939       2.54755       2.08744       1.63033       1.18877      0.939995      0.601278      0.474187      0.283650      0.193174      0.124036     0.0698826     0.0447135     0.0237126     0.0136278    0.00695038    0.00359734    0.00162467   0.000802247   0.000321119   0.000145332   5.43552e-05   2.00974e-05   7.05770e-06   2.43001e-06   6.32476e-07   1.75874e-07   4.64091e-08   8.85754e-09
  19  18 3476.0630    2.8225  2.2109 11.9727 -0.0130  0.0499   0.0528   0.1209    0.0813   0.0000   437.0078       4.55622       8.10483      -2.97572     -0.478113       1.70464       1.22431       4.15792      0.861769       2.12558      0.107625     -0.139081      -1.37128     -0.828458      0.592197     -0.666052     -0.127151      0.165994      0.185351    -0.0548811    -0.0617450   0.000792925  -0.000526809    0.00802126   -0.00533438   -0.00120609   0.000774753   0.000277791  -3.65178e-06   5.91305e-07   1.95220e-05   8.33713e-06  -5.78649e-08   2.68628e-07   1.19454e-07  -1.27361e-09       3.77046       5.10579       5.21605       5.55940       5.68350       5.20636       4.48553       4.15676       3.46636       2.81712       2.22793       1.70322       1.31925      0.916607      0.632051      0.430387      0.285920      0.192536      0.109729     0.0675268     0.0376085     0.0204313     0.0114425    0.00560345    0.00268073    0.00126136   0.000504670   0.000222626   8.80378e-05   3.05810e-05   1.09645e-05   3.58633e-06   9.82691e-07   2.86028e-07   6.66004e-08   1.30407e-08
  19  19 3619.0977    2.3439  3.4565 11.3034 -0.0080  0.0626   0.0376   0.1625    0.0785   0.0000   434.0946       5.13322       4.39685      -3.52287      -4.09448       7.05463      -5.74693       1.11880      -8.06875       6.20986     -0.390326       1.92667      -2.82097      -1.31219     -0.136899     -0.542209      0.417058     -0.304300      0.157006    -0.0267370   -0.00576082     0.0604903    0.00532929    -0.0120240    0.00285569   -0.00134713  -0.000700321  -0.000578651   0.000113856   2.73165e-05  -3.95364e-06   6.00931e-06  -5.29466e-07  -3.42892e-07   1.01265e-07  -8.29367e-09       4.94592       6.62593       6.78881       7.20280       6.93987       6.43005       6.06674       5.18214       4.45711       3.53953       2.86251       2.17010       1.63967       1.19523      0.827971      0.560062      0.368518      0.235416      0.141619     0.0846204     0.0466416     0.0264360     0.0140180    0.00685897    0.00345414    0.00152030   0.000712096   0.000276701   0.000115502   4.08988e-05   1.38676e-05   4.47342e-06   1.28746e-06   3.41200e-07   7.75781e-08   1.55938e-08
  19  20 3762.2063    1.9339  4.8772 10.8906 -0.0073  0.0838   0.0274   0.2056    0.0609   0.0000   441.1994      -17.5797       45.2461       5.61787     0.0266772       1.53230      -3.93879       1.97001      0.799774     -0.442590      0.844729      -2.42567       3.44266      -1.27105      0.421916     -0.546902    -0.0862984     -0.239803    0.00700389   -0.00112456    -0.0609365     0.0368071     0.0153028     0.0145097   -0.00829340   1.50082e-05   0.000358152   0.000320600  -0.000356509  -2.26685e-05   6.12219e-06  -1.60030e-06   8.53014e-07  -1.50357e-07  -1.49027e-07  -1.16955e-08       6.54941       8.92347       9.97065       9.21972       9.87051       8.65063       8.10939       7.17975       5.64868       5.07496       3.87635       2.88235       2.29945       1.48067       1.09906      0.719723      0.476654      0.305401      0.180380      0.108738     0.0624097     0.0327992     0.0172560    0.00886113    0.00439031    0.00191675   0.000872856   0.000362315   0.000144923   5.29453e-05   1.86548e-05   5.91831e-06   1.65649e-06   4.58841e-07   1.21388e-07   2.24567e-08
  19  21 3905.4878    1.6353  6.6836 10.4650 -0.0059  0.0961   0.0202   0.2645    0.0499   0.0000   442.8061      -19.3546       18.2903      -1.04559      -1.91895       11.3536      -4.17506      -7.76084       9.82538     -0.359161       4.61247       1.68997      -3.07097      -3.17174       3.20477      -1.45252     -0.354417     -0.191716     -0.425548    -0.0343503      0.164092     0.0533469    -0.0489947   -0.00546763    0.00877782   0.000447362  -7.87351e-05  -0.000414637  -9.31323e-05   2.56620e-06  -1.92354e-05   3.37045e-06   3.96550e-06   1.66095e-07  -2.66956e-07  -4.67782e-08       8.34180       10.1464       10.8982       11.7621       11.7901       10.9207       9.23687       7.93930       7.12748       5.77379       4.45341       3.31456       2.51004       1.80952       1.31060      0.869818      0.550505      0.349094      0.217937      0.131543     0.0759514     0.0422602     0.0219555     0.0108620    0.00505174    0.00235574   0.000988388   0.000410965   0.000157603   5.90089e-05   2.05470e-05   6.66366e-06   1.88810e-06   4.95254e-07   1.12903e-07   2.20842e-08
  19  22 4048.7839    1.3503  8.9047 10.1076 -0.0034  0.1211   0.0158   0.3334    0.0448   0.0000   442.4787      -39.1150       20.4733       29.9115      -2.64140       5.02934       6.78939      -3.41311      -5.86929       14.0437      -4.46944      -7.04451      -2.67023       6.67990     -0.297991      -1.35996      0.928168     -0.358022      0.504144    -0.0613342     -0.107735    -0.0482027    -0.0112578    -0.0116643   -0.00205394    0.00754552   0.000116992   0.000356112   8.17436e-05  -0.000133205  -1.20597e-05   1.83322e-05   4.35004e-06  -1.03076e-07   7.21966e-08   5.07801e-08       9.45596       12.6081       14.0524       13.8623       13.9094       12.7447       11.5726       10.3719       8.43211       7.13744       5.57683       4.17110       3.18546       2.30257       1.58672       1.09387      0.701307      0.442788      0.277100      0.160553     0.0932259     0.0521273     0.0262812     0.0139229    0.00657020    0.00299335    0.00135137   0.000562038   0.000216498   8.38173e-05   2.80409e-05   8.81500e-06   2.58371e-06   6.98125e-07   1.62768e-07   3.20286e-08
  19  24 4335.4733    0.8659 11.8218 10.0622 -0.0128  0.1987   0.0136   0.5381    0.0363   0.0000   419.1353      -9.72979       18.0420       4.41203       12.9267       9.32180      -49.9731      0.197000     -0.749833       13.9530       19.9342       1.95767      -9.33241      -7.75674       2.44793       4.87274     -0.192680      0.150362     -0.268685     0.0524711      0.173120     0.0123110    -0.0744343    -0.0440650     0.0158743    0.00497930   -0.00638892    0.00101574   0.000581384   1.51343e-05  -2.29611e-05  -5.66820e-06  -4.38960e-07   1.34379e-06  -7.65502e-09  -6.97509e-08       15.4043       20.7364       21.9005       22.7480       22.3801       21.3321       18.9588       16.5983       14.0722       11.5877       9.16956       6.97903       5.32977       3.82617       2.69518       1.86048       1.20275      0.781483      0.474791      0.287702      0.166380     0.0915928     0.0484872     0.0247275     0.0125033    0.00537305    0.00256215   0.000994980   0.000405798   0.000144490   4.97675e-05   1.55503e-05   4.38106e-06   1.16367e-06   2.61298e-07   5.12909e-08
  19  25 4479.0527    0.7195 14.1393  9.8564 -0.0085  0.2609   0.0105   0.6508    0.0312   0.0000   432.0221      -33.7783       31.5812       35.2062       36.4095       42.1064       10.9023       46.6078      -22.5214       27.4621      -30.4808      -16.4230       1.17198      -8.35837      -1.21335       2.27021       2.23115     -0.492176     -0.573767    -0.0928957     0.0972762      0.191499     0.0245807    -0.0933077   -0.00123513     0.0166675   -0.00316878  -0.000985317    0.00133111  -0.000345742   6.74623e-05   7.34060e-06  -5.29990e-06   3.27983e-06  -3.66832e-07   1.16739e-07       20.2473       26.9159       28.5678       29.7561       28.6206       27.4772       24.4058       22.4157       18.1085       15.6199       12.1427       9.35386       6.97090       5.18844       3.57373       2.47264       1.61741       1.03365      0.645712      0.387881      0.226985      0.128860     0.0661401     0.0360692     0.0170705    0.00799659    0.00351261    0.00149139   0.000556221   0.000209015   6.76579e-05   2.07553e-05   5.97300e-06   1.53849e-06   3.50954e-07   6.86385e-08
  20   8 2049.9769    0.6190  0.5569  9.4526 -0.0086  0.0276   0.0205   0.0549    0.0609   0.0000   441.7051      -1.09538       11.8796     -0.191762     -0.759732      -2.66955     -0.885756       2.10532      0.275648       2.75074       1.50774     -0.454778     -0.791722      0.163791     -0.318232      0.384206    -0.0285566     0.0343648     0.0638963     0.0197033     0.0197845    -0.0217570    -0.0109833    0.00157022   0.000656434  -0.000101304   8.80243e-05   0.000134581  -2.73040e-05  -4.31336e-05  -1.67644e-06   6.38743e-06  -5.66892e-07   5.55694e-07  -7.73950e-08  -1.49001e-08       2.35899       3.15021       3.40142       2.94618       2.82578       2.37717       2.23866       2.34038       2.20760       2.00095       1.57033       1.19750      0.827702      0.580220      0.378698      0.249523      0.158780     0.0862572     0.0557895     0.0355206     0.0211024     0.0119934    0.00685234    0.00336601    0.00172059   0.000860876   0.000408959   0.000176062   7.33669e-05   2.83038e-05   1.16536e-05   4.09110e-06   1.34667e-06   4.59308e-07   1.41661e-07   3.23569e-08
  20  10 2352.4390    1.2251  0.8197 10.4753 -0.0079  0.0405   0.0326   0.0645    0.0771   0.0000   436.4184      -2.17570       15.7699       4.10701      -4.15745     -0.966767      0.742061     -0.448004     -0.533133      0.855130      -1.27995      0.376462     -0.513582     -0.345866     -0.129068     -0.137370     0.0350874     -0.121741     0.0932843    -0.0622967     0.0521013     0.0171941    0.00258271   -0.00164893   -0.00150274   0.000465395  -4.25441e-06  -0.000371626   7.88102e-05   5.79998e-06  -1.13390e-05   1.22703e-05  -1.00131e-06  -1.05286e-06   1.39124e-08   6.93990e-09       3.13444       3.72432       3.65543       4.54851       5.20302       3.47407       3.42206       2.99888       3.15863       2.31770       1.49384       1.32504       1.09555      0.868708      0.512622      0.296841      0.247197      0.176744      0.120485     0.0584605     0.0312132     0.0205965     0.0126246    0.00801822    0.00377250    0.00180360   0.000746859   0.000302199   0.000125656   4.32906e-05   1.72677e-05   6.13901e-06   1.90401e-06   6.57330e-07   1.57841e-07   4.39538e-08
  20  11 2498.8606    1.7042  0.8922 11.0200 -0.0064  0.0282   0.0442   0.0689    0.0919   0.0000   437.0886       2.91849       12.9058      0.864037    -0.0574188      -3.78594       1.75129       7.11117       2.07199       2.38056       1.11913       1.15775     -0.969718      0.295520      0.265921    -0.0854083     0.0382078     0.0317123     0.0606595    -0.0436829    0.00296951   -0.00869398   -0.00354460   -0.00383797   0.000483175    0.00160521  -0.000495546   0.000391596  -5.58028e-05  -7.82978e-06   1.66286e-05   7.78814e-07  -2.84428e-06  -4.19356e-07   2.05964e-07  -4.33036e-08       2.10839       2.91336       3.04417       3.10204       3.05028       2.74457       2.56894       2.33215       2.01382       1.64952       1.30709      0.988136      0.758534      0.553139      0.384775      0.266121      0.164119      0.114545     0.0701293     0.0408703     0.0236743     0.0134941    0.00777033    0.00417781    0.00202520   0.000996839   0.000448986   0.000208786   8.40905e-05   3.52927e-05   1.27025e-05   4.76658e-06   1.66046e-06   4.95949e-07   1.38187e-07   3.85033e-08
  20  12 2644.7380    2.1081  0.9407 11.6812  0.0028  0.0341   0.0544   0.0715    0.0965   0.0000   442.8254       4.30834       10.6164      -2.46885      0.952837      -1.60160       2.68564      -3.73046       1.33068     -0.816336     -0.377635     0.0785575    -0.0460154      0.598445     -0.432217     -0.103664     0.0918247      0.177537     0.0889618   -0.00380707    -0.0584754     0.0251289     0.0124424   -0.00456070   -0.00245295   4.14664e-05   0.000421911   0.000239866  -0.000136228  -2.26430e-05   1.74876e-06  -5.27936e-06  -3.15551e-06   3.58478e-07  -1.49104e-08   3.85582e-08       2.74131       3.50579       3.66775       4.09655       4.03545       3.31492       3.26142       2.82307       2.60241       1.94146       1.73336       1.24401      0.930441      0.668602      0.459160      0.359954      0.215292      0.135683     0.0767135     0.0548016     0.0347933     0.0192982    0.00995643    0.00491771    0.00274921    0.00133979   0.000627093   0.000271977   0.000111133   4.40215e-05   1.65454e-05   5.72382e-06   1.93950e-06   5.78699e-07   1.67115e-07   4.58162e-08
  20  14 2935.8195    3.5636  0.7685 12.5159 -0.0004  0.0319   0.0949   0.0597    0.0804   0.0000   438.2272     -0.192115       9.55044      0.569521      0.206613     -0.178495       1.20945     -0.863108      0.849306      -2.88977       1.25034     -0.122260     0.0475587     -0.859791      0.119900    -0.0843487    -0.0261184    -0.0530688     -0.187147    -0.0114411     0.0438060    0.00108249    0.00192895   -0.00501274    0.00175231  -0.000235653   0.000826810  -0.000125831  -3.83605e-05  -1.15842e-05   1.38383e-05   3.34901e-06   7.37789e-08  -2.77281e-07  -5.41349e-08   2.30073e-10       2.17173       3.55079       3.41012       3.78298       3.32767       3.42539       3.05587       2.53662       2.71510       1.71828       1.87759       1.09830      0.965432      0.606151      0.471314      0.278729      0.195679      0.124886     0.0692510     0.0516109     0.0256248     0.0181891    0.00794782    0.00577872    0.00214459    0.00127965   0.000638173   0.000207749   0.000116669   3.97060e-05   1.64059e-05   5.17576e-06   1.81688e-06   6.46829e-07   1.92317e-07   4.05413e-08
  20  16 3224.2801    3.7442  1.1138 12.7269 -0.0089  0.0394   0.0870   0.0773    0.0968   0.0000   442.1820       3.85611       9.04161      0.842370      -1.99672       4.31631      -5.61568      0.183895     -0.141641     -0.580917      -1.82162      0.782714      0.295622      0.642171     -0.125980      0.427032      0.411333    -0.0403068    -0.0195023    -0.0390071  -0.000107742    -0.0297645  -0.000615945    0.00735320  -0.000114320   0.000619320   0.000155942   0.000148341  -0.000165599   1.74477e-05  -4.60336e-06  -2.84335e-06  -4.21434e-06   3.96444e-07   1.40460e-07  -1.70903e-08       2.60804       3.93981       4.44050       4.16415       4.46701       4.11759       3.40250       3.34223       2.52552       2.02573       1.90964       1.16108       1.03496      0.743574      0.479710      0.366367      0.243027      0.144887      0.102456     0.0617961     0.0308357     0.0229314    0.00976820    0.00593827    0.00307521    0.00139134   0.000659349   0.000324435   0.000127888   4.89753e-05   2.11649e-05   6.95897e-06   2.08700e-06   7.39288e-07   2.25614e-07   6.17228e-08
  20  17 3367.9372    3.2141  1.3691 12.8346 -0.0046  0.0389   0.0731   0.1019    0.0725   0.0000   439.4201       5.74741       19.9255      -2.38626       3.75762       2.00078      -1.27372       1.72441       1.41399      -1.27658      -2.76234      -2.03809     -0.920114     -0.782044     -0.527155      0.566710     0.0839263     -0.106838     0.0364914     0.0269612     0.0133637     0.0135348   -0.00508809   -0.00646369    0.00204554    0.00250316  -0.000677265   6.10679e-05   0.000266179   1.17153e-05  -5.85019e-06   7.18455e-06  -6.05854e-07   1.36682e-07   1.06895e-07   1.14043e-08       2.97679       3.88473       4.13594       4.60860       4.21214       3.80905       3.67020       3.21989       2.63539       2.21987       1.82173       1.38540       1.03081      0.761740      0.514527      0.369436      0.252298      0.153003     0.0995115     0.0584197     0.0388848     0.0204910     0.0110460    0.00570436    0.00318342    0.00154715   0.000708996   0.000319603   0.000136928   5.55631e-05   2.09935e-05   7.22551e-06   2.35761e-06   6.47018e-07   1.97242e-07   4.87840e-08
  20  18 3511.6676    2.5815  2.4593 11.9999 -0.0064  0.0522   0.0467   0.1311    0.0660   0.0000   444.8849     -0.968108       3.06084      -2.19415      -4.98901       7.56840      -5.00069       1.94172      -9.43225     -0.596237       3.27460      -1.35004      -3.19400       2.41173      0.564457      0.284958     -0.241887     -0.271575     -0.227069    -0.0663215  -0.000603756    -0.0238505    0.00124692   -0.00681821  -0.000561271    0.00292164   -0.00118681   0.000206089   0.000420206   4.49209e-05  -9.16126e-06   5.45601e-06  -2.15038e-06   4.82572e-09  -2.06377e-08   1.26834e-07       3.92025       5.10646       5.67155       5.71919       5.79725       5.31391       4.89574       4.37678       3.72779       3.02067       2.47418       1.97138       1.46070       1.07904      0.737854      0.521231      0.362936      0.227447      0.145572     0.0886805     0.0545821     0.0294836     0.0161960    0.00867298    0.00434910    0.00226422    0.00101547   0.000461463   0.000187090   8.12413e-05   2.90600e-05   1.09080e-05   3.57578e-06   1.09394e-06   3.21145e-07   7.80807e-08
  20  19 3655.5757    2.1367  3.7927 11.2455 -0.0017  0.0647   0.0318   0.1732    0.0635   0.0000   418.9873     -0.863154       18.8691       9.28524       1.59468       4.10238      -3.84942      0.816186       6.15693      -3.12533       3.33759     -0.738195     -0.271326       1.17724     -0.269393      -1.17172      0.510308      0.430541     -0.159364    -0.0806606    -0.0197583     0.0172326     0.0117256    0.00858346   0.000971527  -0.000676646    0.00112020   0.000267843  -0.000384726  -3.66533e-05   4.92572e-05  -1.34177e-05   2.28237e-06  -1.69242e-06  -2.09680e-07  -6.57442e-08       5.08042       6.53725       7.40993       7.70258       7.18857       7.22392       6.24737       5.45079       4.68754       3.82610       2.94595       2.41485       1.76057       1.28768      0.930504      0.651205      0.416603      0.281914      0.178737      0.104332     0.0644019     0.0356163     0.0198553     0.0103082    0.00534301    0.00255424    0.00118446   0.000545820   0.000233502   9.20061e-05   3.50355e-05   1.29067e-05   4.53861e-06   1.32923e-06   3.78037e-07   9.16504e-08
  20  20 3799.0255    1.7946  5.3868 10.8392 -0.0059  0.0876   0.0243   0.2239    0.0536   0.0000   436.7020       11.6739       2.23602       16.2053       3.68695       7.09960       8.67470     -0.525248     -0.150655       1.88397      -11.9200      -5.64339     -0.358362       1.37945     -0.591870     -0.394628     -0.493727    -0.0986753      0.320376    -0.0766516    -0.0616675    0.00730938     0.0257089     0.0258884    -0.0151142   -0.00354191  -0.000176883   0.000285484  -0.000278721   5.01445e-06   5.23416e-05  -3.99459e-06   5.22781e-06  -6.11326e-07  -7.05034e-07   1.07466e-07       6.38425       8.83068       9.34514       10.1043       9.10817       9.42452       8.05054       7.32631       6.08646       5.08834       4.00673       3.10077       2.35395       1.75152       1.26347      0.845489      0.581427      0.367242      0.237521      0.135410     0.0854962     0.0466022     0.0259638     0.0135749    0.00705744    0.00330028    0.00155620   0.000672486   0.000302481   0.000120712   4.57732e-05   1.68121e-05   5.65161e-06   1.74792e-06   4.96467e-07   1.22089e-07
  20  21 3942.8373    1.5029  7.5582 10.4271 -0.0027  0.1035   0.0182   0.2950    0.0447   0.0000   435.0225       1.18951       13.5097       12.6733      -16.7002      -12.6266       5.89316      -12.7030      -1.80482       4.89905      -9.29989       3.09257       6.86909      -1.37964      -2.32027      -1.12731      0.133298      0.832795     -0.442500    -0.0594350     0.0619178     0.0257415     0.0187650    0.00701863     0.0166864    0.00224551   0.000531702  -2.12914e-06  -0.000153062   1.95792e-06   7.91272e-06   1.49677e-05  -9.64865e-07   2.73126e-08  -1.01842e-06   8.77820e-08       7.77237       10.2608       11.2796       11.6882       11.6429       10.7861       9.89536       8.58752       7.39016       5.98918       4.82614       3.80721       2.84385       2.11881       1.47189       1.05212      0.694936      0.455661      0.292213      0.174679      0.103751     0.0593043     0.0320824     0.0174594    0.00860758    0.00442171    0.00194291   0.000933650   0.000367640   0.000157072   5.61642e-05   2.12724e-05   6.94107e-06   2.12991e-06   6.07192e-07   1.55120e-07
  20  22 4086.5996    1.2551  8.7447 10.1034 -0.0088  0.1196   0.0148   0.3236    0.0434   0.0000   441.1529      -5.32181       41.9626       14.7071      -24.3713       9.42831       21.5599      -9.96370       8.57642     -0.815790      -9.61678       7.57516       4.22211      -5.60239      -3.09747      0.850233       1.29816     -0.246102     -0.473613      0.492021      0.274811     -0.175581    -0.0833315     0.0428147    0.00821166   -0.00937749   -0.00377248   0.000356790  -4.15381e-05   0.000273299   1.09569e-05  -2.29372e-06   8.07456e-06  -3.04837e-06  -3.52725e-07   4.26418e-09       9.09040       11.9095       13.0713       13.4666       12.9547       12.5410       11.0526       10.1671       8.50680       7.06536       5.60546       4.52503       3.26611       2.49526       1.72827       1.20835      0.824818      0.528618      0.322934      0.210472      0.120701     0.0697138     0.0381879     0.0205839     0.0102292    0.00524933    0.00242537    0.00108844   0.000445406   0.000188724   6.97676e-05   2.48184e-05   8.04180e-06   2.61513e-06   7.07358e-07   1.79169e-07
  20  23 4229.9748    0.9838 10.9217 10.1554 -0.0042  0.1660   0.0139   0.4675    0.0360   0.0000   425.2366       19.4730      -16.1782      -16.5008       40.5364       23.1686      -9.90707      -11.8546      -2.83171      -22.0382      -3.54095       10.7652      -6.19210      -3.11574       6.96391      -1.44354     -0.533865       1.80062     0.0540017     -0.423831     -0.105868      0.170076     0.0578541    -0.0466078    -0.0130721     0.0144486    0.00350232   -0.00404360   0.000205064   0.000386471  -0.000145716  -4.09834e-06   2.01086e-05   5.25418e-06  -9.24024e-07  -1.66369e-07       12.1546       16.1608       17.6244       18.0077       17.9721       17.1547       15.3625       13.6163       11.6670       9.80543       7.82537       6.07487       4.55429       3.47509       2.45745       1.72831       1.17131      0.748703      0.477223      0.299936      0.180007      0.103117     0.0580795     0.0298924     0.0157821    0.00755720    0.00356649    0.00158756   0.000674067   0.000270102   0.000106419   3.65080e-05   1.22198e-05   3.71320e-06   1.03059e-06   2.59370e-07
  20  24 4373.8699    0.8122 12.3905 10.0160 -0.0055  0.2109   0.0121   0.5625    0.0339   0.0000   419.6366      -18.6183       16.5582       49.4698      -7.86705       14.1270      0.450488      -3.86131       1.09676      -14.3126      -15.9383       12.0124       8.50365      -1.04509      -3.27655      -1.25019     0.0392616      0.412874      0.517380     0.0803130    -0.0728898     0.0833577    -0.0630171    -0.0157118    0.00696272    0.00294642  -0.000300309   0.000162063    0.00274754  -0.000891256  -0.000415013   6.49996e-06   2.26710e-05   6.03227e-06  -8.73748e-08  -1.57732e-07       15.9567       19.9904       23.0655       23.9279       22.7804       21.9834       20.1984       17.1381       15.2070       11.9773       9.95113       7.69699       5.92359       4.24982       3.13747       2.17929       1.45213      0.962064      0.613860      0.376466      0.222980      0.130862     0.0728021     0.0375343     0.0206453    0.00988716    0.00453361    0.00219011   0.000886903   0.000353540   0.000135343   4.70275e-05   1.56108e-05   4.71184e-06   1.26864e-06   3.15880e-07
  20  25 4518.3397    0.6487 13.3475  9.8637 -0.0097  0.2615   0.0105   0.6472    0.0311   0.0000   421.3304      -33.1762      -28.0076      -76.2427       70.3712     -0.916721      -48.4200      -23.2790       4.40188      -1.02921     -0.797503     -0.479981       6.34383      -5.14016      -6.70963       3.83489     -0.471390       1.68023     -0.368484     -0.331116      0.223062     -0.125351    -0.0542921    -0.0317059    -0.0327593   -0.00313739   -0.00209297   0.000317102    0.00190491   0.000334169  -0.000231010  -7.33375e-05  -4.13835e-05  -2.87579e-06   4.29738e-06   5.51656e-07       19.0241       25.5292       27.6940       29.3478       27.8591       27.4987       24.1025       21.8239       18.4314       15.0725       12.1889       9.58608       7.31974       5.41357       3.84756       2.70149       1.83963       1.20625      0.773352      0.476106      0.283123      0.162772     0.0920999     0.0487319     0.0257233     0.0122513    0.00609342    0.00256119    0.00114927   0.000435293   0.000172671   5.85218e-05   1.95242e-05   5.88352e-06   1.60661e-06   4.05865e-07
  21  12 2676.0763    2.3209  0.7852 11.6981 -0.0084  0.0338   0.0634   0.0590    0.0972   0.0000   437.0839       4.16156       12.9261      -6.24991     -0.891389      0.968573       3.04407       1.98748     -0.588374       1.38201      -2.32264     -0.890467    0.00597022     -0.436239     -0.175006      0.393418   -0.00855682    -0.0765022    -0.0444571    0.00839603   -0.00588066     0.0148073   -0.00382168   -0.00291581   -0.00523520   0.000447877   0.000691504  -0.000542325  -0.000178018  -7.92578e-05   2.31460e-06   1.71509e-06   1.66962e-06  -9.25747e-07   1.75623e-07   3.54441e-08       3.31979       4.03575       3.63662       2.96516       2.91827       3.66440       4.12487       3.79394       2.97742       2.08936       1.24019       1.07180       1.03246      0.955419      0.760725      0.548144      0.369489      0.230994      0.132006     0.0737103     0.0382357     0.0197435     0.0107978    0.00601562    0.00312489    0.00152753   0.000766388   0.000353064   0.000158744   6.17221e-05   2.74150e-05   1.05773e-05   3.99164e-06   1.37037e-06   4.71617e-07   1.35844e-07
  21  13 2822.8666    2.9683  0.8744 12.1542 -0.0023  0.0294   0.0733   0.0631    0.0967   0.0000   434.4054      -2.45295       14.7547      -3.58419      -5.85821      -2.62998      -2.97988       3.39015       1.38280      0.441079      0.894083      0.652911      0.783156    0.00808290      0.183215      0.262561     -0.124188   0.000729913    -0.0650820    -0.0651360    0.00326602    0.00595023    0.00720934    0.00546286    0.00203676    0.00142130  -0.000795638  -0.000618000  -1.29861e-05   7.74323e-05  -2.82368e-05  -1.28306e-05   5.70476e-06   1.98956e-06  -9.94205e-08   6.09138e-08       2.13450       2.82569       3.23221       3.23598       3.46244       2.78806       2.76486       2.48846       2.08629       1.79428       1.34900       1.16263      0.828895      0.612026      0.453400      0.282532      0.210441      0.140363     0.0905529     0.0557393     0.0331916     0.0191581     0.0107665    0.00623934    0.00318871    0.00174435   0.000804305   0.000400207   0.000171458   7.93535e-05   3.11474e-05   1.31316e-05   4.11394e-06   1.61729e-06   5.11913e-07   1.49191e-07
  21  14 2968.8324    3.7111  0.7815 12.5826 -0.0050  0.0266   0.0934   0.0569    0.0785   0.0000   440.0798      -2.43942       10.1522       4.95027      0.241616      0.412786      -3.16927     -0.693316       2.63129       1.91178     -0.832590     -0.139080     -0.444572     -0.369233     -0.131032   -0.00592335     -0.147305      0.137071    -0.0720331     0.0466541    -0.0227540    0.00970237    0.00722189     0.0106382   -0.00380227   0.000406100   0.000172381   4.33028e-05  -1.42303e-05  -0.000117772   2.65475e-05   5.03222e-06   2.52374e-06  -1.29661e-06  -2.94333e-07   9.19622e-08       1.82040       2.59870       2.63881       2.69336       2.66062       2.61011       2.24185       2.14577       1.64149       1.54369       1.23779      0.972590      0.758908      0.526505      0.370903      0.262325      0.176178      0.119099     0.0819322     0.0493763     0.0307675     0.0161670     0.0101305    0.00502558    0.00283580    0.00126557   0.000695843   0.000293325   0.000155796   5.77319e-05   2.78463e-05   9.35306e-06   4.06221e-06   1.28903e-06   4.21378e-07   1.23089e-07
  21  15 3113.8276    4.0731  0.8955 12.8264 -0.0056  0.0290   0.1003   0.0647    0.0866   0.0000   437.6891      -1.01971       13.6132       5.50959       3.01040     -0.848275     0.0648182      0.117806       1.85243      -1.75887      0.739328      0.252807     0.0336675      0.770024     -0.363597     -0.216746      0.439518    -0.0252199    -0.0463268     0.0727914     0.0125947     0.0194993     0.0119409   0.000520464    0.00136335   -0.00239801   0.000650722  -0.000346571  -0.000102498  -0.000105877   5.84086e-05   1.51366e-05   8.78132e-07  -1.34422e-06   4.76030e-07   1.78246e-08       2.51572       3.18191       3.04335       2.98658       3.24286       3.16364       3.08052       2.65334       2.28334       1.79548       1.34547      0.987987      0.821686      0.681771      0.549305      0.391886      0.259982      0.159986      0.100331     0.0577211     0.0363285     0.0201785     0.0122213    0.00671855    0.00325716    0.00182877   0.000713080   0.000393250   0.000156604   7.64062e-05   2.65131e-05   1.23899e-05   3.82144e-06   1.52169e-06   4.57268e-07   1.30379e-07
  21  16 3258.3639    3.6556  1.2751 12.4210 -0.0122  0.0343   0.0780   0.0799    0.0913   0.0000   436.3050      -2.10069       18.5401     -0.107239      -3.16399     -0.775470       8.13953       1.15744      -4.31837      -2.81539       4.16592     -0.587012      -2.28159     -0.964149       1.69643    -0.0261560     -0.437285     0.0385755      0.148543     0.0343942    -0.0569778    -0.0602207    0.00249509    0.00187526    0.00191239  -0.000548236    0.00109597   0.000494880   7.53614e-05  -1.47485e-05  -3.81788e-05  -4.57336e-06   2.13269e-06  -4.67695e-06   3.61715e-07   1.20274e-07       2.54601       3.21021       3.80159       3.92458       3.70032       3.64879       3.41854       2.84839       2.26562       2.03825       1.61176       1.23808      0.981172      0.719472      0.480960      0.358954      0.251299      0.158789      0.110086     0.0681140     0.0415047     0.0246853     0.0126851    0.00804115    0.00390024    0.00180269    0.00105115   0.000498359   0.000205399   9.50951e-05   3.95746e-05   1.56644e-05   6.06216e-06   2.13121e-06   6.03560e-07   1.83337e-07
  21  17 3402.6850    3.0524  1.6801 12.4700  0.0011  0.0454   0.0604   0.1017    0.0657   0.0000   442.2478      -2.73337       8.53401       2.66303      0.532574       1.44877     -0.174436      -4.94149      -1.54406       1.51023      0.155905     -0.954098     -0.324451      0.617655     -0.353573    -0.0378247     -0.147903    -0.0967589    -0.0125244     0.0341912     0.0151791    -0.0155884    -0.0267021   -0.00894650    0.00962849   -0.00246979   -0.00102078  -0.000184036   7.75450e-05  -1.88190e-05   7.81724e-05   2.16990e-06  -1.09807e-05   1.34811e-07   7.10509e-07   7.65643e-08       3.72567       4.72848       4.65908       4.75998       4.54163       4.55646       4.64449       4.27692       3.57247       2.67571       1.98214       1.62000       1.35041       1.10355      0.829492      0.601977      0.418007      0.253975      0.158726     0.0908061     0.0570003     0.0310664     0.0181283    0.00966149    0.00508969    0.00287566    0.00132810   0.000665714   0.000288506   0.000124582   4.76958e-05   2.05552e-05   6.82619e-06   2.53878e-06   7.59208e-07   2.33086e-07
  21  18 3547.0117    2.4919  2.5477 11.8594 -0.0077  0.0537   0.0412   0.1266    0.0557   0.0000   440.5543       5.49217      0.715589       6.65764       6.12152       2.73014      -5.85246       1.69672     -0.897478       6.46407      0.306661      -4.19140       4.11983      0.189268     -0.422583      -1.39723      0.554133      0.540938     -0.311489     -0.315622      0.214562     0.0675816    -0.0143843    -0.0193747  -0.000519378   -0.00109550  -0.000993704  -0.000621418  -0.000421724  -0.000105363   5.56938e-05  -1.09984e-05  -9.11391e-06  -4.08713e-06  -2.98801e-08   2.39019e-08       3.66102       5.02058       5.49690       5.66012       5.55708       5.32868       4.96573       4.21772       3.75318       3.15806       2.49917       1.89734       1.60139       1.12792      0.832362      0.600804      0.410769      0.267814      0.176670      0.112663     0.0666717     0.0401423     0.0225567     0.0132159    0.00676481    0.00358518    0.00172900   0.000856071   0.000365650   0.000164117   6.50217e-05   2.69828e-05   9.79558e-06   3.58076e-06   1.03459e-06   3.14865e-07
  21  19 3691.3616    2.0213  4.2179 11.1281 -0.0063  0.0668   0.0280   0.1811    0.0555   0.0000   445.3650       6.78623       1.34859       3.53635      -17.5658       6.12900       9.63360       5.35065      -7.39321       4.32682      0.880376      0.960310      -2.43884      -1.50322       1.66880      0.624108      0.771934     -0.644146     -0.180312     0.0120504    -0.0528035    -0.0147622   -0.00616755    0.00375943   3.60037e-05   -0.00111828   -0.00101371   0.000698062  -1.94834e-05  -0.000217242   2.10287e-05   2.09579e-05   1.87740e-05   3.02215e-07  -4.80280e-07   9.77671e-09       4.83631       6.31258       6.95327       7.13055       7.10448       6.74348       6.10328       5.35973       4.84570       3.95984       3.17110       2.60241       1.93521       1.43070       1.05802      0.731170      0.507903      0.333477      0.218726      0.134474     0.0845186     0.0493335     0.0278099     0.0156524    0.00820991    0.00418156    0.00205362    0.00101474   0.000421264   0.000197092   7.65050e-05   3.08272e-05   1.10324e-05   4.05138e-06   1.30203e-06   3.93811e-07
  21  20 3835.5264    1.7455  5.5571 10.7572 -0.0056  0.0840   0.0227   0.2183    0.0513   0.0000   426.5926       5.41590       18.4391       4.68109       9.17778       6.57932       6.60114      -8.64777      -5.47498      -6.90177     0.0456912      -4.06403      -2.27003      0.556129      -2.15987       1.75986       1.19777      0.201973     -0.145772      0.175434    -0.0711975    -0.0824407     0.0430935    0.00586438   -0.00862879   -0.00397087    0.00325843   0.000750426   0.000174680  -0.000111682  -1.27797e-05  -5.01060e-06   1.85677e-05  -3.53569e-06   1.00062e-06  -1.05597e-06       6.00292       7.88264       8.80904       8.89239       9.09516       8.50362       7.78299       6.86420       6.09661       4.92801       4.02386       3.15846       2.41056       1.86397       1.31895      0.946674      0.640535      0.428492      0.277696      0.176513      0.103145     0.0598264     0.0356393     0.0195430     0.0103614    0.00538102    0.00253420    0.00125729   0.000546303   0.000243832   9.42283e-05   3.98190e-05   1.43401e-05   5.04929e-06   1.63268e-06   4.99724e-07
  21  21 3979.5504    1.4129  7.4763 10.4628 -0.0043  0.1054   0.0173   0.2891    0.0401   0.0000   434.3834      -16.7474      -7.58647       22.9855      -11.4328       7.59838       2.11748      -8.51657       11.8745     -0.987219      -19.5938      0.683353       2.37425       1.64011       2.08201       1.27530      -1.48748     -0.617072      0.206612      0.288185    -0.0164321     0.0319062    0.00236054    -0.0253204     0.0171631    0.00760221   0.000566953    0.00177264   -0.00170499  -0.000833708   0.000344779  -4.03108e-06  -2.09777e-05   1.00501e-07   4.68480e-06  -1.47946e-06       7.52968       9.72126       11.0334       11.2355       11.0291       10.7355       9.67145       8.59465       7.40380       6.20529       5.11770       3.93289       3.10503       2.27410       1.67005       1.17636      0.802656      0.544355      0.350033      0.219422      0.136221     0.0790007     0.0457786     0.0254596     0.0133962    0.00697542    0.00337869    0.00163547   0.000718142   0.000325506   0.000129448   5.30374e-05   1.89832e-05   6.69156e-06   2.12541e-06   6.31267e-07
  21  22 4123.8971    1.1693  9.3235 10.1876 -0.0009  0.1328   0.0147   0.3633    0.0389   0.0000   453.7238      -1.66657       1.35894       15.2888      -24.0494      -18.2976      -6.97054       3.66116       4.43420       10.8992      -6.81044   8.19914e-05      -4.33434       2.63879       1.83628      -1.52653     -0.608101     -0.212368      0.655555     0.0281344    -0.0492255   -0.00621620    -0.0744583    -0.0295592    0.00404788   -0.00364964   -0.00313705   -0.00122509   -0.00154777  -0.000169401   3.79572e-05   8.27926e-05  -3.60687e-06  -1.20612e-05  -1.90630e-06   1.18437e-06       9.45842       12.7760       14.0963       14.3310       14.4702       13.8387       12.1586       10.9349       9.50137       7.85327       6.48837       5.03032       3.84338       2.88537       2.10349       1.45944       1.02924      0.671833      0.441897      0.280299      0.170940      0.101324     0.0581391     0.0327217     0.0169602    0.00886778    0.00425118    0.00207432   0.000908480   0.000401856   0.000162006   6.58232e-05   2.36184e-05   8.39860e-06   2.61088e-06   8.15663e-07
  21  23 4267.6920    0.9160 10.8992 10.0861 -0.0066  0.1712   0.0131   0.4602    0.0356   0.0000   470.8513       18.5277      -2.49572      -16.2160      -10.4595       10.3619       10.6753       22.6805      -32.3970       3.45902      -4.54731       5.06991       5.04514       7.40013       3.10112      -4.45150     -0.425669     -0.126262     -0.183909     0.0560912     0.0215818     -0.262199     -0.152300     0.0350773     0.0111994    0.00881796  -0.000780133   -0.00496950  -0.000683598   0.000667247  -0.000552493  -7.20571e-05   4.47173e-05   1.02322e-05   1.42822e-06   2.13340e-07       12.2215       15.8818       17.7594       18.1676       17.7515       17.3848       15.8021       14.0186       12.0803       10.2488       8.38123       6.58169       5.13739       3.78456       2.76496       1.93595       1.36539      0.900983      0.582261      0.377253      0.226587      0.135056     0.0784140     0.0425369     0.0231131     0.0118482    0.00594313    0.00278261    0.00130128   0.000543994   0.000229752   8.87640e-05   3.35524e-05   1.11681e-05   3.54288e-06   1.06211e-06
  21  25 4556.0895    0.6118 15.0054  9.8699 -0.0068  0.2920   0.0094   0.7354    0.0270   0.0000   412.5460       39.2852       24.6753       40.0034       18.4347      -24.0603       44.9659      -4.48515      -8.39207      -6.21739      -11.4163      0.846028      -1.90634      -6.75339       2.02257      -3.42524       2.68568      -1.14004     -0.438540       1.05392      0.483335     -0.427344     -0.184938      0.110276     0.0290020    -0.0256873   -0.00391628   -0.00731927  -0.000114632    0.00202641   0.000592297  -0.000212874   2.43080e-05  -6.77067e-06  -2.38885e-06   1.51083e-06       20.3579       26.7919       29.3725       30.9588       30.6648       29.2148       27.2410       23.2225       20.4831       17.1534       14.1892       11.2166       8.56390       6.52595       4.68770       3.38250       2.30591       1.59649       1.03321      0.667444      0.407133      0.245260      0.144811     0.0782782     0.0432432     0.0227755     0.0109985    0.00535738    0.00241411    0.00108455   0.000421798   0.000171603   6.02462e-05   2.05740e-05   6.26056e-06   1.83192e-06
  22   8 2104.7395    0.7173  0.6217  9.5573 -0.0044  0.0247   0.0213   0.0571    0.0622   0.0000   440.2959      -3.96983       12.6543      -4.16692      -3.89795     -0.355241      -1.92914     -0.114620     -0.105297       3.41477       2.56194       1.99298      0.275811      0.601083      0.468868     -0.204516     0.0374229     0.0295048     0.0547815    -0.0548403    -0.0239354   0.000103422   -0.00213119   -0.00260259    0.00387085   0.000565768    0.00141793  -0.000305548  -3.19381e-05  -4.67534e-06  -1.21177e-05  -2.61562e-05   9.75271e-06  -1.02874e-06   6.41767e-09   6.66714e-07       2.07913       2.79605       2.92973       2.72761       2.39546       2.43441       2.29809       2.24764       2.03008       1.81793       1.43178       1.13476      0.856353      0.665187      0.482265      0.348499      0.230428      0.145689     0.0890356     0.0537497     0.0310850     0.0195793     0.0107196    0.00600473    0.00359085    0.00158954   0.000901196   0.000425366   0.000210609   8.71149e-05   4.14546e-05   1.68805e-05   7.22413e-06   2.49790e-06   1.12975e-06   3.25885e-07
  22   9 2259.9586    1.0101  0.8772 10.1573 -0.0039  0.0309   0.0247   0.0647    0.0718   0.0000   439.0837      -2.14048       9.88783      -3.94823      -3.33515       4.05379      -1.36786       2.15643       1.62297       1.14487       3.73010      0.917023      0.248468       1.33492      0.185982      0.138654      0.306637     0.0481972    -0.0296038     0.0324106   -0.00285733   -0.00597067     0.0100246    -0.0154927    0.00218181  -0.000934739   7.92196e-05   0.000451660   5.52890e-05   3.13847e-05   7.20673e-06  -7.78318e-06   1.16128e-05   5.12845e-07  -1.52646e-06   2.17764e-07       2.12795       2.72048       2.86848       2.98053       3.17866       2.83254       2.79245       2.45082       1.88933       1.73069       1.46165       1.17863      0.877849      0.656267      0.488159      0.333698      0.241701      0.170239      0.108152     0.0728170     0.0438875     0.0287746     0.0165374    0.00879674    0.00499332    0.00253284    0.00138554   0.000674951   0.000286435   0.000159651   6.00234e-05   2.92873e-05   1.07515e-05   4.21392e-06   1.33210e-06   4.41668e-07
  22  10 2410.7819    1.4348  0.8635 10.8401 -0.0038  0.0275   0.0356   0.0643    0.0780   0.0000   438.0446      -3.52106       17.3318      -3.04739      -4.93023      -1.35166     -0.644838      0.794867      -1.19356       2.41599     -0.907148    0.00775999      0.566177     -0.115894     -0.300480      0.267852     -0.254079    -0.0107235      0.206965    -0.0100627    -0.0740695     0.0111684     0.0113641   -0.00929093    0.00106020    0.00114240   -0.00193186  -0.000278996   0.000220851   0.000134262  -1.99132e-05  -1.37255e-05  -6.90628e-06  -3.60806e-07  -8.46665e-07   2.34970e-07       1.76246       2.49171       2.52790       2.82885       2.82052       2.60828       2.36552       2.11380       1.86327       1.57221       1.28702       1.02955      0.782857      0.589052      0.448475      0.316117      0.240048      0.138897      0.104336     0.0601053     0.0408002     0.0238430     0.0145257    0.00843591    0.00460753    0.00240483    0.00125177   0.000608260   0.000301965   0.000129585   6.39195e-05   2.23549e-05   1.00952e-05   3.59502e-06   1.31627e-06   4.24344e-07
  22  11 2559.1177    1.8822  0.9380 11.2268 -0.0034  0.0328   0.0437   0.0643    0.0821   0.0000   437.1811      -2.70225       12.1505       1.57919      0.925588       1.42482      0.754262      0.609027       2.15408      0.267874      0.805578      -1.12265      0.138469    -0.0234403      0.207610     -0.153629     0.0170175     0.0993976    -0.0660655     0.0285526    -0.0346665     0.0111484   -0.00862660   -0.00117239    0.00278114    0.00138056  -0.000326620  -0.000892861  -7.19538e-05   0.000155986   2.20631e-05   1.00883e-05  -8.72607e-06  -5.90044e-06  -1.48650e-06  -1.68376e-07       2.01890       3.06304       3.20792       3.30046       3.22763       2.85648       2.82267       2.46090       2.20984       1.98839       1.51857       1.32485      0.996257      0.708632      0.539447      0.355175      0.262824      0.156922      0.112657     0.0673538     0.0438880     0.0248402     0.0157255    0.00822578    0.00487170    0.00234634    0.00134706   0.000605176   0.000319169   0.000148185   6.24105e-05   2.70406e-05   1.13352e-05   3.94584e-06   1.57010e-06   5.43852e-07
  22  12 2707.0037    2.4979  0.8145 11.8176 -0.0047  0.0256   0.0649   0.0585    0.0826   0.0000   439.3988      0.974291       11.4624       6.97670      -3.43033       2.90836     -0.296798       1.51505     -0.629636     -0.435671      -1.10465      -2.75161       1.21706     -0.150785      -1.13519     -0.742687      0.315946      0.315741     -0.185947     -0.102436    -0.0137934     0.0177617    -0.0280067    0.00302911   -0.00411049   -0.00411829   8.79657e-05    0.00141485  -0.000572018  -0.000198818  -1.56252e-06  -1.38274e-05  -6.90392e-06  -4.16351e-07   1.22584e-06  -1.52855e-07       1.91571       2.55618       2.83482       2.92402       2.96405       2.82024       2.51782       2.13280       1.80787       1.54015       1.24126      0.983273      0.716552      0.547583      0.415319      0.305709      0.197697      0.146791     0.0864425     0.0596808     0.0368442     0.0216482     0.0139184    0.00756333    0.00409187    0.00227014    0.00101962   0.000558135   0.000233550   0.000116715   4.85107e-05   2.29389e-05   7.97789e-06   3.82298e-06   1.09802e-06   4.17381e-07
  22  15 3146.8979    3.8588  0.8618 12.9697 -0.0053  0.0296   0.0962   0.0623    0.0775   0.0000   440.1981      0.163853       16.8431       4.18882       2.32545       1.14345      0.101024     -0.812966     -0.315078     -0.835281      0.600042      0.440150    -0.0623793     -0.529587      0.123541      0.119062      0.365072    -0.0896334     0.0894427     0.0759219   -0.00615979     0.0299847    0.00161188    -0.0117679   -0.00855254    0.00388095   0.000161473  -0.000204540   2.68109e-05  -6.83959e-05  -6.41809e-06   6.68105e-05  -8.27923e-06  -1.39303e-06   1.87758e-06   2.00486e-07       1.99074       2.93102       2.77295       3.12276       2.74893       2.93346       2.59399       2.59734       2.04087       1.80013       1.28114       1.10515      0.861598      0.694885      0.485473      0.384771      0.262810      0.184861      0.108034     0.0728617     0.0442102     0.0267688     0.0158402    0.00833044    0.00478148    0.00244006    0.00129793   0.000672429   0.000315464   0.000142345   6.13028e-05   2.70927e-05   9.60288e-06   4.24450e-06   1.31510e-06   4.43880e-07
  22  17 3437.1234    2.8951  1.9844 12.1275 -0.0064  0.0441   0.0498   0.1041    0.0610   0.0000   438.8969      -2.59539       19.1406       4.19881     -0.306654      -3.22733      -5.95252       8.61006     -0.556468       2.30271     0.0375193      0.682077       2.05855      0.364219     -0.992394     -0.883095      0.229014      0.629760    -0.0124896     -0.290182     0.0302287     0.0227114    -0.0207374    -0.0136539   0.000733349   -0.00180352   -0.00165160   -0.00210906   0.000286479   0.000198216   6.83610e-05  -2.96902e-05  -2.83438e-05   1.09257e-06   3.74437e-08  -2.28157e-07       2.87948       4.12330       4.29400       4.49024       4.38279       4.27193       3.90024       3.53716       3.11125       2.62631       2.14544       1.67491       1.36699      0.989525      0.749161      0.559319      0.375768      0.261638      0.162308      0.110646     0.0639816     0.0418474     0.0233296     0.0137239    0.00740258    0.00379005    0.00213518   0.000933959   0.000495934   0.000216221   9.75694e-05   3.87510e-05   1.71848e-05   5.74819e-06   2.33836e-06   7.48720e-07
  22  18 3581.9863    2.4129  2.9982 11.7604 -0.0028  0.0533   0.0363   0.1426    0.0492   0.0000   440.8243       2.36445      -1.57141      -2.47799     -0.175317      -1.56617      -11.3339       6.56659      -2.78180      -3.21828      -3.54066     -0.626719      -3.76161     -0.796350     -0.934026     -0.215828      0.770172      0.204261     -0.144030     -0.174821     -0.109479    -0.0407204   -0.00251152    -0.0115004   -0.00920467    0.00332794    0.00362722   -0.00104275  -0.000377010   0.000432489   5.76466e-05   2.19928e-08   4.55146e-05   8.78886e-07  -3.30065e-06   2.20772e-07       3.69842       4.87947       5.34788       5.73503       5.55855       5.37705       4.92991       4.33934       3.81842       3.13246       2.61925       2.06877       1.63535       1.22213      0.914536      0.630862      0.458458      0.305048      0.208171      0.132318     0.0826205     0.0511140     0.0289267     0.0170914    0.00947148    0.00496418    0.00261387    0.00129448   0.000604178   0.000286219   0.000117824   5.36010e-05   2.06551e-05   7.77253e-06   2.78217e-06   9.25090e-07
  22  19 3726.7890    1.9302  4.2743 11.2592 -0.0057  0.0704   0.0267   0.1844    0.0471   0.0000   444.5729      -9.57753       15.5616      -4.29687       10.0515      -4.42388      -11.1914      0.296399      -5.31451       4.91415       2.86041       1.85507      0.576938      -4.06779      0.529502    -0.0417854     -0.274542    -0.0730292     -0.518687     -0.325436    -0.0562326    -0.0197128    0.00855074     0.0470986   -0.00367829   -0.00728401   -0.00287833   -0.00111481  -0.000365589   0.000849752   0.000273280  -7.67458e-05  -1.12142e-05  -9.75752e-06  -6.01173e-06   2.38291e-06       4.76122       6.14964       6.97875       7.10265       7.20554       6.76552       6.33121       5.85184       4.65031       4.29937       3.52281       2.73102       2.13101       1.60967       1.22550      0.856812      0.601837      0.416519      0.266642      0.171661      0.111303     0.0651173     0.0415609     0.0221557     0.0121932    0.00677848    0.00341855    0.00166108   0.000811325   0.000363062   0.000171502   6.95765e-05   2.87305e-05   1.12757e-05   3.61457e-06   1.23930e-06
  22  20 3871.5718    1.6448  6.3404 10.6618 -0.0038  0.0855   0.0195   0.2361    0.0434   0.0000   445.5263      -5.09507       11.9604       17.4430      -1.99240      -6.12144      -7.39652       15.3802      -2.93940       3.20318      -8.22464     -0.945115     -0.423303       3.89272      -2.46254    -0.0603176    -0.0430435      0.710726     -0.594880     -0.141632      0.170152    -0.0207045    -0.0533961    0.00448429   -0.00310055     0.0104719    0.00247810   -0.00136619   0.000266401  -0.000459989  -0.000526972  -0.000188999  -1.01575e-05  -7.98855e-07   9.04610e-06   3.20854e-07       6.03534       7.77058       8.70776       8.87229       8.74433       8.56952       7.85069       6.85880       6.20905       5.14016       4.26776       3.42125       2.69374       2.02059       1.47407       1.06624      0.730854      0.511606      0.340231      0.217147      0.137703     0.0825018     0.0486551     0.0273248     0.0158789    0.00808518    0.00423770    0.00215380    0.00100558   0.000463721   0.000199679   8.78278e-05   3.36223e-05   1.29563e-05   4.65832e-06   1.58019e-06
  22  21 4016.0175    1.2953  8.2071 10.3903 -0.0025  0.1141   0.0157   0.3167    0.0383   0.0000   427.5952      0.229286       17.1111       17.0202      -14.3083       5.14981      -13.1209       9.09512       5.05413     -0.396692       3.23199      -7.80574       1.01562      0.544431       1.41529       3.17171     -0.245272     -0.643411     -0.876097      0.568697      0.228876    -0.0178099    -0.0806207  -0.000373379   -0.00101800     0.0166881    0.00619065   -0.00237069    0.00191547   0.000149696  -0.000239972  -8.66710e-05   3.83948e-05   2.69065e-05   8.31674e-06  -2.82685e-06       7.88405       9.84933       11.4559       11.8870       11.4339       11.2810       10.5025       9.02185       8.09987       6.63734       5.58933       4.45576       3.35722       2.65694       1.94271       1.39715      0.969829      0.679913      0.444164      0.285725      0.183302      0.109509     0.0650639     0.0373361     0.0206564     0.0111143    0.00561622    0.00287522    0.00134866   0.000614357   0.000277752   0.000118042   4.72807e-05   1.82239e-05   6.19704e-06   2.15632e-06
  22  22 4160.5184    1.0956 10.3373 10.2149 -0.0055  0.1453   0.0136   0.3956    0.0347   0.0000   432.1147      -16.7875       16.1857     0.0771294      -8.33244      0.537944      -6.47622      -29.3489      -4.42435      -1.54780      -2.10163      -8.90698      -1.53766      -4.78555     -0.179292      0.124441       1.39737    -0.0820016      -1.12773      0.152892     -0.152303      0.157758      0.221896   -0.00988007    0.00333498     0.0190423   -0.00960677  -0.000339004    0.00351009   0.000661480  -0.000462867  -2.83735e-05  -6.29917e-05  -4.28783e-05   1.69369e-05   4.45392e-06       9.94876       13.0994       14.7264       14.9650       15.0061       14.5789       12.9099       12.0500       10.1371       8.90832       7.22525       5.78840       4.52424       3.43712       2.48459       1.81985       1.24530      0.873273      0.574844      0.373807      0.231860      0.144143     0.0857312     0.0473474     0.0269460     0.0145160    0.00730592    0.00380123    0.00173768   0.000812100   0.000358794   0.000154561   5.80784e-05   2.37235e-05   7.86109e-06   2.68206e-06
  22  23 4305.0519    0.9307 12.2473 10.0792 -0.0039  0.1734   0.0119   0.4862    0.0321   0.0000   434.6125       33.9117       21.4759      -27.5723       20.7754       9.65775      -6.47825      -1.98467       24.4822       8.87279     -0.851269       4.14716      -8.01478      -6.17410      -3.89150       5.22710       1.31425      0.985266     -0.127071     -0.744528     -0.158748      0.151436     -0.105683    -0.0590470     0.0231721     0.0205488   -0.00101853    0.00278275    0.00177232   0.000417097   0.000358144   7.49484e-05   1.48995e-05  -4.52801e-06  -2.52567e-07  -1.05592e-06       12.2222       15.9263       17.6348       18.4092       18.3019       17.1491       16.1289       14.3456       12.3285       10.8125       8.38721       7.01746       5.27173       4.16964       2.98824       2.21669       1.51459       1.04231      0.704024      0.444338      0.280786      0.173436      0.101964     0.0594214     0.0323351     0.0179009    0.00926061    0.00453794    0.00219070    0.00100773   0.000449223   0.000185655   7.49425e-05   2.79741e-05   9.73656e-06   3.27798e-06
  23   7 1969.6116    0.5309  0.4700  9.3709 -0.0118  0.0240   0.0175   0.0436    0.0507   0.0000   439.6481     -0.378625       14.8534     -0.369180      -1.41260      -2.29605      -2.88849      0.252673      -1.67876      -1.00198     -0.426822      0.588590      0.179726     -0.359807     -0.635928     0.0953567      0.213822      0.121405     0.0271517   -0.00158999     0.0208824     0.0169206    0.00155987  -0.000195933   -0.00150271    0.00470907    0.00156940  -0.000242733  -0.000162234   0.000199951   0.000101723  -1.20093e-05  -2.72865e-05   2.42633e-06   6.04619e-07   1.69491e-06       1.73419       2.05986       2.52130       2.39974       2.15393       2.47402       2.18434       1.83339       1.91397       1.40962       1.07885      0.938113      0.781122      0.556573      0.469416      0.333927      0.216146      0.172327      0.107899     0.0645624     0.0427536     0.0252705     0.0142055    0.00861703    0.00518862    0.00271908    0.00137875   0.000844708   0.000361859   0.000185658   7.88237e-05   3.80133e-05   1.38732e-05   6.47459e-06   2.19100e-06   1.14796e-06
  23   8 2131.0572    0.7401  0.6594  9.8193 -0.0132  0.0320   0.0227   0.0564    0.0600   0.0000   438.6609     -0.173029       18.6626     -0.591929      -2.65352       4.67045      -2.57946      0.987042     -0.684603      -3.49907       1.36391       1.02787      0.896882      0.596299     -0.433413      0.201522     -0.222577     0.0100890     0.0624854    -0.0687050    -0.0422417    -0.0500424     0.0121234   -0.00846430   0.000461847  -0.000245378    0.00184086  -0.000451064  -0.000386744  -0.000194212   5.65472e-05  -2.45116e-05   7.81973e-07   3.88241e-06   2.85400e-07  -7.29738e-07       1.86006       2.87620       2.58965       3.41030       2.82798       2.88049       2.76512       2.38125       2.19077       1.51500       1.65789      0.990594      0.956063      0.635668      0.578906      0.387091      0.256969      0.217127      0.113319     0.0992696     0.0409322     0.0376320     0.0194645     0.0124051    0.00699298    0.00334405    0.00249193   0.000857998   0.000683979   0.000191519   0.000138506   4.97793e-05   2.35878e-05   9.56359e-06   3.25269e-06   1.21283e-06
  23   9 2287.4028    1.1367  0.7322 10.2951 -0.0019  0.0246   0.0287   0.0543    0.0686   0.0000   437.1677      -2.19921       16.8908       4.10598      -1.53813      -4.16676      -1.15733     -0.493589      0.912475      0.207371      -1.27084     -0.575324      0.195364     -0.197511      0.932564      0.542506     -0.635531    -0.0161763     0.0757462     0.0310144    -0.0146014     0.0165768    0.00296406    0.00179742    0.00297148    0.00219020    0.00269985  -0.000223180  -0.000457623   0.000241621   0.000134573  -2.71557e-05  -1.63785e-05   1.36631e-05  -3.42213e-06  -1.41897e-06       1.80798       2.11617       2.45388       2.44189       2.40070       2.50773       2.42148       1.97820       1.59454       1.45175       1.15109       1.00215      0.816471      0.584775      0.417269      0.305788      0.217126      0.152129      0.110142     0.0741058     0.0477765     0.0296347     0.0163133    0.00965004    0.00532749    0.00279574    0.00151349   0.000718225   0.000383681   0.000182863   8.83870e-05   3.73747e-05   1.66232e-05   6.94635e-06   2.85652e-06   9.72106e-07
  23  12 2737.4806    2.5971  0.7511 12.1448 -0.0071  0.0246   0.0670   0.0550    0.0667   0.0000   439.6742       3.76826       13.2100      -2.10423      -2.16616      -3.52519       5.67612       1.15184      -2.39204      0.794455     -0.904335      0.119371      0.626482      0.328869     -0.574514     -0.629357     -0.163626     -0.119295     0.0586035     0.0892594     0.0337964    0.00455583    -0.0240930   -0.00603389   -0.00149196   0.000839523   0.000531785   0.000668850  -0.000773703  -0.000324706  -0.000101849   1.45726e-06  -1.15345e-05  -1.86515e-05  -1.73121e-06  -6.28573e-07       1.80671       2.26066       2.36933       2.62588       2.43791       2.37452       2.29013       1.95614       1.76692       1.51483       1.28390       1.04586      0.793428      0.580653      0.463128      0.347734      0.228320      0.153905      0.105668     0.0692065     0.0445867     0.0264872     0.0162742    0.00978254    0.00569874    0.00312214    0.00158946   0.000799854   0.000395863   0.000194618   9.18397e-05   4.26738e-05   1.71087e-05   7.12237e-06   2.64683e-06   9.87094e-07
  23  13 2885.9895    3.5176  0.6350 12.5958 -0.0011  0.0232   0.1049   0.0528    0.0786   0.0000   439.6342      -2.58246       12.8647       2.26129      -5.42344      -2.39092       2.04750      0.189298     0.0236062     -0.573365       1.12271       1.57685     0.0131274      0.189621      0.411718      0.355677     0.0753609      0.315488     -0.119158     0.0610765     0.0788458    -0.0258169    -0.0142551   -0.00752760   0.000216956  -0.000995985   -0.00137732   -0.00131851   0.000471167   0.000325136   6.24215e-05  -2.54284e-05   1.59606e-05  -5.03981e-06  -4.19905e-06   7.80274e-07       1.63559       1.95482       1.97049       2.46375       2.42090       2.32068       1.88083       1.72452       1.63699       1.54249       1.08816      0.865388      0.687690      0.576799      0.434766      0.292690      0.180477      0.143682      0.100426     0.0665844     0.0425075     0.0240748     0.0138402    0.00861324    0.00549143    0.00321237    0.00168737   0.000885512   0.000422285   0.000189439   8.27151e-05   3.40556e-05   1.53414e-05   6.23748e-06   2.42329e-06   8.53231e-07
  23  14 3033.3406    3.7262  0.8337 12.7218 -0.0029  0.0261   0.0891   0.0590    0.0875   0.0000   437.5062      -3.87220       15.4209       2.22803      -5.05194    -0.0172488      0.240313     -0.743137      -2.94794     -0.518353       2.66881    -0.0203681     -0.962601     -0.658528     -0.259162      0.241910     0.0722305     -0.172019     0.0157129    -0.0489643    -0.0415990    -0.0262589     0.0323083     0.0123877    -0.0114392   -0.00390446   -0.00205027   0.000982063  -0.000180724  -8.81882e-05  -4.49998e-05  -1.54343e-06   1.67281e-05   1.55622e-05  -5.31683e-06  -7.63694e-07       1.74798       2.29959       2.44553       2.64975       2.76263       2.35193       2.33120       2.01630       1.76975       1.55658       1.31968       1.03446      0.800596      0.608928      0.447409      0.338123      0.208728      0.162833      0.107102     0.0666078     0.0427798     0.0275444     0.0179595     0.0100734    0.00544781    0.00312562    0.00174898   0.000920900   0.000418748   0.000193514   9.84626e-05   4.06096e-05   1.93375e-05   7.32658e-06   2.81683e-06   1.01290e-06
  23  15 3179.6021    3.7343  0.9802 12.8215 -0.0147  0.0289   0.0865   0.0681    0.0796   0.0000   438.6361       1.57888       14.2644      -1.88633      -4.49977      0.676584       4.16273      -2.05444      -2.74168      0.376632      -1.84501      0.262269      -1.40163       1.01289     -0.815375     -0.204874     -0.213375    0.00905193    -0.0460210    0.00585836  -0.000705825     0.0186044     0.0285950   -0.00362231    0.00260782  -0.000702527    0.00184338   -0.00158453  -0.000516972   0.000442721   3.42325e-05   1.99765e-05   1.02786e-05   5.59379e-06   3.48789e-06   5.06038e-07       1.81472       2.58941       2.72462       2.72610       2.85568       2.67208       2.56064       2.29269       1.92577       1.60528       1.40168       1.08207      0.899631      0.656427      0.518704      0.343138      0.255306      0.178289      0.115676     0.0835267     0.0489293     0.0310830     0.0193883     0.0104036    0.00621752    0.00333202    0.00180016   0.000905059   0.000471357   0.000203449   0.000105257   4.50314e-05   1.96354e-05   7.81964e-06   3.08024e-06   1.13811e-06
  23  16 3325.3682    3.4537  1.3253 12.4652 -0.0106  0.0334   0.0705   0.0804    0.0798   0.0000   438.2983      0.647308       9.97044       3.43398       2.50139      -5.71076      0.415790       1.90347      -3.29878      -2.67584       2.72935       1.11954      -2.18269      -1.23458      0.871814       1.06873     -0.576176     -0.250222      0.264760     0.0667411     -0.100126   -0.00189309    0.00768055    -0.0144550    -0.0152632   -0.00896408    0.00670773    0.00369760  -0.000340720   0.000130393   6.39863e-05  -0.000123254  -5.72750e-05   4.94983e-07   8.62449e-06  -1.65527e-06       2.29874       3.05245       3.38967       3.24814       3.47216       3.15272       2.94850       2.75008       2.38919       2.08339       1.68925       1.37696       1.09895      0.830044      0.612188      0.463677      0.324436      0.225309      0.152664     0.0937858     0.0640163     0.0377636     0.0246473     0.0131330    0.00810839    0.00425710    0.00224144    0.00128132   0.000573651   0.000294657   0.000131169   5.77913e-05   2.53041e-05   1.07865e-05   3.53626e-06   1.48905e-06
  23  17 3471.0973    2.6446  2.1796 12.2011 -0.0079  0.0469   0.0447   0.1147    0.0500   0.0000   438.6114      -2.16964       13.0136       5.83456      0.354561      -1.03085      -7.51289       7.31976       1.60230      -3.16426      -1.27871       1.74028    -0.0750941      -1.39679     -0.116739     0.0816736      0.826181      0.270520     -0.144830     -0.127743     0.0563434    -0.0474562    -0.0254964   -0.00384179    -0.0154416    0.00212595    0.00270826  -0.000202776  -0.000641198   8.14184e-05  -3.45312e-05  -0.000110182   7.73752e-06  -2.43097e-06   3.40965e-06   1.93422e-06       3.21704       3.94573       4.55007       4.93986       4.66576       4.22517       4.48908       3.83905       3.21946       2.81927       2.42596       1.92971       1.50034       1.15096      0.880641      0.605315      0.444639      0.308814      0.212406      0.134466     0.0892149     0.0546635     0.0335256     0.0189548     0.0109923    0.00600732    0.00323059    0.00166980   0.000841112   0.000410003   0.000185386   8.95119e-05   3.72075e-05   1.57569e-05   6.09743e-06   2.21531e-06
  23  18 3616.5923    2.2439  3.3118 11.4897 -0.0012  0.0551   0.0305   0.1431    0.0451   0.0000   441.0933       1.32725       10.4690       3.93462      -1.93727       2.69805      -6.64240      0.253474      -2.09402       1.03513      0.264759      -3.04018      -2.39012       1.96519       2.07337      0.273376     -0.218306     -0.196055      0.529608     -0.212373      0.129598     0.0366418    -0.0262528     0.0136539    -0.0198086    0.00453175    0.00452953   -0.00252986  -0.000360313  -0.000240520  -0.000266761   7.38372e-05  -1.32438e-05  -9.54611e-06  -3.40381e-07   2.93727e-06       3.71399       4.61962       5.22667       5.24597       5.45951       5.20825       4.82346       4.52051       3.78416       3.17564       2.76802       2.21357       1.80697       1.36062      0.986169      0.734819      0.508146      0.359623      0.248080      0.166348      0.106038     0.0648158     0.0383534     0.0229458     0.0126535    0.00707679    0.00373347    0.00196866   0.000946301   0.000473107   0.000222362   9.64295e-05   4.17926e-05   1.69642e-05   6.41230e-06   2.38809e-06
  23  19 3761.7527    1.8606  4.7806 11.0576 -0.0096  0.0696   0.0237   0.1889    0.0439   0.0000   431.4190      -2.10350       30.3606       1.42259      -2.23121      -10.3167      0.345629      -1.61735       1.51665       3.25454      -6.58376       1.43119       1.20092       2.26467       1.27869      -1.37483      -1.77996     -0.369647      0.365230     0.0859171     -0.113676   -0.00443391    -0.0617947    -0.0371343     0.0316728    0.00622328    -0.0111033   -0.00398781   0.000850510   -0.00100314  -0.000599301   4.41490e-05   0.000129001   1.12693e-05  -2.27804e-05  -8.67395e-07       4.73915       6.19133       7.06055       7.16559       7.18759       6.91475       6.41857       5.71452       4.96901       4.25063       3.55257       2.74165       2.24139       1.69597       1.27969      0.932104      0.663969      0.458780      0.311878      0.201013      0.129649     0.0804934     0.0484434     0.0285204     0.0162466    0.00895067    0.00488179    0.00246225    0.00125476   0.000620247   0.000260353   0.000135299   4.99787e-05   2.31478e-05   8.29736e-06   3.15011e-06
  23  20 3907.1016    1.5300  6.4739 10.6402 -0.0050  0.0887   0.0182   0.2417    0.0397   0.0000   438.7633      -16.1214       24.9025       19.1182    -0.0760206      -17.8304       25.9259       12.2533       9.10272       10.9415      -5.43574       1.65963       2.43949      0.162118      -1.93786     -0.624333      0.683434     0.0119586      0.301936      0.354599     -0.204658     0.0122279     0.0104232     0.0432268    0.00964255    0.00484046    -0.0111990    0.00537351   0.000501574   -0.00163228  -0.000212557   0.000263751   8.98254e-05  -5.55430e-05  -2.17851e-06   6.25647e-06       6.01581       7.76613       8.88186       9.11993       9.11173       8.65990       8.07612       7.35905       6.30654       5.36476       4.45724       3.58238       2.76110       2.18377       1.64111       1.17628      0.863470      0.580408      0.402296      0.260630      0.165743      0.104068     0.0631149     0.0374500     0.0210254     0.0118095    0.00639124    0.00332704    0.00163115   0.000802984   0.000367170   0.000169750   7.04573e-05   2.94997e-05   1.10544e-05   4.10735e-06
  23  21 4052.2809    1.3017  9.2860 10.2334 -0.0068  0.1194   0.0143   0.3230    0.0364   0.0000   404.3696      -4.37694       23.1955     -0.898611       8.04092       14.2895      -20.9054      -18.7728       8.85313       10.2727       1.77695      -6.45323      -6.85085      -3.57778     -0.428689       2.20607     0.0430211      0.166467       1.30958     -0.525442     -0.362303    -0.0226057    0.00389378     0.0480371    -0.0175805   -0.00632589     0.0186951    0.00956750   -0.00469716   0.000132235   0.000448046   0.000424518  -3.98084e-05   4.79010e-05  -2.07760e-05  -1.29703e-05       7.95675       10.1458       11.3810       11.8332       11.8691       11.3350       10.6142       9.54680       8.44965       7.13339       5.98349       4.74295       3.84012       2.87499       2.23146       1.61621       1.16174      0.792925      0.533799      0.363537      0.227182      0.140115     0.0860213     0.0507876     0.0290208     0.0161096    0.00869553    0.00448224    0.00220965    0.00108474   0.000512874   0.000225904   9.53534e-05   3.89229e-05   1.47214e-05   5.54662e-06
  23  22 4197.2568    1.0365 10.7026 10.1535 -0.0023  0.1483   0.0130   0.4160    0.0339   0.0000   449.7865       1.81820      -23.0639       15.0050       36.3728      -19.9869      -3.31887       7.21991       11.3454       11.5075      -6.15100      -2.12536      -7.83960      -1.61129       1.78024     -0.478238      0.920365     -0.742265    -0.0141932     -0.449224    -0.0621077      0.106170     -0.119266     0.0106173     0.0122739   -0.00641581   -0.00416167     0.0127225   -0.00257538   0.000386924   0.000722547  -0.000205620   6.59088e-05   0.000119409   1.82608e-05  -9.84734e-06       9.65430       12.7406       14.3484       14.4830       14.9170       14.0121       13.0101       12.0083       10.3965       8.95755       7.48921       6.06991       4.71636       3.71941       2.75896       2.00422       1.44173       1.00392      0.679464      0.444803      0.290468      0.179221      0.110038     0.0659430     0.0371067     0.0204871     0.0113827    0.00597320    0.00286659    0.00144106   0.000684957   0.000292378   0.000128077   5.32554e-05   1.90011e-05   7.04139e-06
  23  23 4342.1895    0.8585 12.7188 10.0358 -0.0062  0.1964   0.0108   0.5091    0.0301   0.0000   442.0861       45.7792      -13.7551       17.1034       25.4687      -18.9982      -20.0183       4.37562       3.62637      -39.4908       19.5120       4.83803      -10.3463       2.72949     -0.454728     -0.170658      -3.28800       1.74823       1.74317     -0.113967     -0.180075      0.265090     0.0851937     -0.132127     0.0241764     0.0272789    -0.0138791    -0.0132578    0.00238830    0.00142462  -0.000319389   0.000250749  -9.80055e-05  -0.000114805   4.95672e-05  -3.53359e-06       12.7189       16.9951       18.5790       19.4334       18.8832       19.0430       17.2725       15.9704       13.7258       11.7994       9.83328       7.90208       6.23132       4.89414       3.63934       2.71165       1.92314       1.35817      0.912613      0.600207      0.388384      0.243798      0.148184     0.0883195     0.0500942     0.0279292     0.0151428    0.00787701    0.00394737    0.00192024   0.000888007   0.000399722   0.000169511   7.00526e-05   2.55406e-05   9.45071e-06
  23  25 4632.8421    0.5372 15.6940  9.7487 -0.0102  0.3245   0.0079   0.7629    0.0242   0.0000   431.4032       40.4660       29.6925      -98.2632      -16.9036       56.3498      -3.61864       44.3346      -36.3588       9.76367       8.26218       19.3711      -2.89979       15.0813      -5.14870      -16.6554       3.95727      -2.46544     -0.504922      0.127036     -0.951189     -0.687396     0.0214550      0.237734     0.0390898    -0.0759686     0.0190764    0.00143666   -0.00940330   -0.00436126    0.00247764   0.000461344   0.000163148   0.000440787   1.57876e-05  -5.18390e-05       21.2168       27.7890       31.2073       32.2537       32.4900       31.1942       28.9734       26.1197       23.1794       19.4858       16.3674       13.1319       10.5485       8.12714       6.08468       4.54579       3.18678       2.27400       1.56753       1.01166      0.663829      0.424111      0.255046      0.152859     0.0896995     0.0499805     0.0274464     0.0145490    0.00740317    0.00366402    0.00166293   0.000774224   0.000318878   0.000134761   4.47273e-05   1.70249e-05
  24   8 2156.7205    0.8468  0.7168  9.7510 -0.0017  0.0246   0.0217   0.0546    0.0655   0.0000   440.0189      -1.92800       17.5314      -2.70476     -0.690187       2.83246      0.254848      -2.20113      -1.53009      0.463258      0.277832      0.763360      0.442850     -0.758234      0.195190     -0.166760      0.130027     -0.130272     -0.145357      0.101998     0.0301821    -0.0553483    0.00761592     0.0231961    0.00806761    0.00170043   -0.00244381   -0.00102159   7.68810e-07   7.73754e-05  -4.71236e-05   1.87835e-05  -2.45233e-05   2.72957e-06   4.13330e-07   1.47737e-06       1.62083       2.25840       2.36361       2.34486       2.28450       2.22370       2.07535       2.01030       1.72318       1.54126       1.29192       1.01706      0.889452      0.635361      0.468689      0.368147      0.237780      0.178407      0.117184     0.0791164     0.0503762     0.0307763     0.0194774     0.0110964    0.00628502    0.00374561    0.00189674    0.00107512   0.000572841   0.000266813   0.000139953   6.82643e-05   2.65045e-05   1.39682e-05   4.66242e-06   1.85265e-06
  24   9 2314.2738    1.1559  0.8216 10.3848 -0.0086  0.0282   0.0279   0.0588    0.0669   0.0000   441.7429       3.56645       13.6718       6.68345      0.200192     -0.963934       1.40260      -1.16483     -0.246793       2.17787       1.30843     -0.477217     -0.521255      0.681623     -0.190155     -0.234541      0.576570      0.320473     0.0268516    -0.0275234     -0.105573     0.0323469     0.0383815    -0.0328392   0.000718060    0.00966167   0.000226204   0.000337099   8.22115e-05   0.000517953   9.61537e-05  -0.000165187   9.15793e-05   2.96942e-05   1.86762e-07  -1.34574e-06       1.91439       2.46035       2.78557       2.84654       2.70710       2.64626       2.53324       2.49811       1.92708       1.68816       1.42376       1.10004      0.924533      0.721144      0.518476      0.393562      0.285672      0.199795      0.135910     0.0898698     0.0628412     0.0363094     0.0222688     0.0124460    0.00790740    0.00432548    0.00237067    0.00118942   0.000634049   0.000334139   0.000167093   7.55360e-05   3.79379e-05   1.48467e-05   6.64629e-06   2.44624e-06
  24  10 2467.0033    1.5689  0.8124 11.1121 -0.0078  0.0294   0.0395   0.0595    0.0774   0.0000   439.6060      -1.88208       16.8624      0.230265      0.405559       3.65424       2.46780      0.402325       1.60531      -1.10660      0.708449     -0.200030     -0.294031      0.195524    -0.0423107      0.440143     -0.520846     -0.219623    -0.0473870     0.0779295     0.0516324    -0.0385279    -0.0440642     0.0104100  -0.000425558    0.00294076   -0.00272585   -0.00212035   0.000845589   9.00727e-07  -0.000162903  -5.59812e-05   7.93278e-05   6.51360e-06  -9.42252e-06   6.38220e-06       2.03374       2.53151       2.61805       2.92149       3.31182       2.96971       2.53756       2.06228       2.21555       1.82807       1.53730       1.00955      0.864202      0.707186      0.595429      0.401672      0.254313      0.184122      0.134679      0.104507     0.0645304     0.0395399     0.0199600     0.0134360    0.00835870    0.00542510    0.00326346    0.00163546   0.000844708   0.000384425   0.000178394   7.94670e-05   3.30327e-05   1.49595e-05   5.75243e-06   2.35422e-06
  24  13 2916.8663    3.2797  0.7759 12.6194 -0.0100  0.0295   0.0805   0.0522    0.0730   0.0000   438.9309      -1.53177       16.3011       2.29468      -1.66852     -0.175116       1.07308     -0.449333      -3.20895     -0.616037     -0.235123      0.991983     -0.516156     0.0283100      0.578911      0.275016      0.165073      0.148881     0.0425662     0.0905333     -0.157318    -0.0128730    -0.0101515     0.0126182   -0.00700316    0.00466683    0.00118617  -0.000892184   0.000887555   0.000194735  -2.75420e-05  -8.99772e-05   3.40325e-05  -1.81650e-05  -9.68048e-06   3.29443e-06       1.81326       2.86620       2.83105       2.91706       2.85562       2.62330       2.39967       2.34765       2.01207       1.81994       1.54793       1.19841       1.06470      0.696813      0.652524      0.406808      0.337312      0.220884      0.140265      0.103376     0.0560097     0.0395011     0.0254713     0.0126367     0.0109865    0.00404880    0.00351413    0.00161449   0.000755877   0.000538354   0.000140022   0.000125235   3.57825e-05   1.97294e-05   6.50044e-06   2.42070e-06
  24  15 3211.8182    3.7484  1.0444 13.0324  0.0046  0.0315   0.0862   0.0688    0.0809   0.0000   436.5759       3.48721       16.3531      -1.44696      -3.25650       2.75164      -2.78405      0.298970      0.927460       2.99668       1.90179       2.63887      -1.62345     0.0287949       1.25816     -0.317806     -0.118863      0.377682    -0.0354424    -0.0618780    -0.0579311    -0.0129513    -0.0140028   0.000654448   -0.00678997    0.00496416   0.000519549   0.000164400   -0.00133805  -0.000812195   0.000159356  -5.44287e-06   2.02223e-05   7.10388e-06   2.94236e-06   5.25481e-07       2.01803       2.96013       2.83723       3.05964       2.96812       3.03606       2.78740       2.70874       2.16070       1.93932       1.53169       1.29334      0.983587      0.805475      0.598847      0.467803      0.323801      0.238726      0.153711      0.110343     0.0630035     0.0452462     0.0245439     0.0161111    0.00859667    0.00502368    0.00264846    0.00147500   0.000716534   0.000380478   0.000171977   8.66716e-05   3.60239e-05   1.65620e-05   6.32374e-06   2.51669e-06
  24  16 3358.3580    3.2627  1.4408 12.6300 -0.0026  0.0419   0.0680   0.0915    0.0687   0.0000   440.4513      -2.69714       14.5387      0.315518       3.00360       1.94691     -0.140684     0.0747245       1.49725     -0.690617      0.287099     -0.733780      -1.10394      0.353309     -0.178227     0.0985701      0.870883    -0.0841223    -0.0451976     -0.211536     -0.157956   -0.00190498     0.0528744     0.0277694    0.00124600    0.00295208   -0.00282363   0.000178879   -0.00112841  -0.000617103  -3.03655e-05  -4.11569e-05  -7.70003e-05   6.76148e-06  -7.51981e-06   1.43860e-06       2.86792       2.92725       3.67887       4.46894       3.74276       3.29522       3.77945       3.35439       2.61378       2.33239       2.21847       1.65589       1.23029       1.05333      0.836687      0.548279      0.361864      0.288608      0.204438      0.131151     0.0825271     0.0548577     0.0370169     0.0204105     0.0113652    0.00675546    0.00389548    0.00214957    0.00101515   0.000522320   0.000248166   0.000122248   5.49250e-05   2.32211e-05   1.09775e-05   4.16055e-06
  24  17 3504.8155    2.6266  2.7356 11.8259 -0.0023  0.0464   0.0371   0.1231    0.0481   0.0000   439.4669       4.96271       9.10142      0.558230      0.887417       2.81818      -6.01561      0.660339       1.94164      -2.27104       3.71304       3.24143     -0.747337     -0.329872       1.53937     -0.696971     -0.354731      0.145482      0.188585     -0.106447    -0.0677584     0.0974409     0.0154543   -0.00813232    -0.0161164    0.00483675    0.00925494  -0.000716260   0.000442922   0.000620171   0.000241023   3.10691e-05  -0.000113052   1.84559e-05   9.08435e-06   4.80033e-06       3.02594       3.98780       4.44441       4.52233       4.64072       4.25190       4.00292       3.76365       3.26684       2.82425       2.46922       1.98750       1.59881       1.22817      0.913825      0.669322      0.480175      0.341555      0.227997      0.153178      0.101804     0.0647676     0.0400543     0.0242191     0.0139253    0.00838313    0.00439565    0.00233936    0.00125524   0.000637604   0.000304949   0.000148216   6.24152e-05   2.94168e-05   1.10559e-05   4.63988e-06
  24  18 3650.6972    2.1620  3.7542 11.4224 -0.0021  0.0585   0.0277   0.1525    0.0413   0.0000   433.9597       12.3723       12.0960       5.24917      -8.11773      0.488365      -6.74407       5.61166      -1.39991      -6.87562      -4.94380       6.55346       7.07192      -2.10111       1.80503       1.22775      0.333028    -0.0958812     -0.111768    0.00168710    -0.0509236    -0.0885620     0.0835611    0.00742445    -0.0226226   -0.00630232    0.00570224  -0.000742419   0.000262323  -2.98956e-05   5.32046e-05  -0.000101103  -7.13630e-05  -4.31668e-05  -2.25392e-05   1.08047e-06       3.71236       5.00733       5.51696       5.81084       5.57127       5.30271       5.08549       4.57609       4.12976       3.59265       2.97153       2.46288       1.96518       1.53227       1.15002      0.828867      0.600703      0.419281      0.290372      0.195080      0.123826     0.0795793     0.0497060     0.0300179     0.0170915    0.00970691    0.00556763    0.00296799    0.00156112   0.000789895   0.000379637   0.000172251   8.53851e-05   3.37431e-05   1.45037e-05   5.65442e-06
  24  19 3796.5229    1.7879  5.2381 10.9989 -0.0021  0.0744   0.0213   0.1918    0.0395   0.0000   436.7429      -3.03269       4.91521      -3.68104       17.3858       9.16276      -7.80802     -0.709246      -6.62955       2.96058      -3.19642      -3.54432       1.70573       2.14757     0.0549791     -0.994386      0.311095     -0.726517      0.571140     0.0310893   -0.00614386     0.0251876     0.0265105   -0.00892457    0.00281729     0.0300282   -0.00751249   -0.00206129   -0.00248325    0.00231677   0.000556312  -0.000109898  -8.87591e-05  -6.56315e-05   2.85619e-05   1.02634e-05       4.59282       6.28854       6.75478       7.15436       7.30855       6.97667       6.44558       5.88395       5.10855       4.47890       3.74971       3.05898       2.41797       1.92294       1.41455       1.07688      0.759193      0.535152      0.375655      0.251238      0.166518      0.106760     0.0639091     0.0403891     0.0233025     0.0133704    0.00750444    0.00404600    0.00204973    0.00103975   0.000505853   0.000233186   0.000108780   4.43271e-05   1.83952e-05   7.25371e-06
  24  20 3942.3588    1.4760  7.6710 10.4708 -0.0041  0.0947   0.0160   0.2642    0.0379   0.0000   436.5682       5.96059       8.85185       33.3649      -2.41412      -19.6504      -15.8596      0.561828      -1.10057       2.58982      -7.18637      -5.57140      -3.74734       3.96206       3.47048      0.528172      -1.17204     -0.365268      0.447249      0.256809     -0.131155     0.0232153    -0.0731419    -0.0313013    0.00497753    0.00928737   -0.00153058    0.00276491    0.00105104   -0.00361158   -0.00124208   0.000384159   0.000252511   1.52597e-06  -5.41854e-06   1.53567e-05       6.12630       7.79797       8.84125       9.02604       9.16234       9.01224       8.29043       7.66141       6.70406       5.66423       4.79662       3.86519       3.13290       2.48347       1.85008       1.36971       1.02084      0.696456      0.493464      0.333806      0.215876      0.139361     0.0851903     0.0507450     0.0302889     0.0172870    0.00951409    0.00515204    0.00262707    0.00139640   0.000653781   0.000308968   0.000142046   5.99804e-05   2.40663e-05   9.72888e-06
  24  21 4088.0092    1.2045  9.3336 10.2968 -0.0053  0.1218   0.0138   0.3396    0.0348   0.0000   447.1212       9.77727       1.42206      -3.88968       8.12796       13.2847      -4.37330      -4.59841     -0.637708      -1.64725      -5.64858      -3.78258      -4.16946       5.87363       1.32774     0.0576381       1.13504     -0.393839     -0.304206     0.0252690      0.141904     -0.301018     0.0925759    -0.0336124    -0.0237974    0.00611153    -0.0276797  -0.000456822     0.0136931   -0.00322537   -0.00135959   -0.00118531   0.000337218   6.82852e-05  -8.66166e-05  -1.30493e-05       7.67194       10.1244       11.2484       11.6460       11.7012       11.5004       10.5902       9.56722       8.52957       7.26492       6.29078       5.10895       4.05472       3.19238       2.33211       1.78422       1.29679      0.908865      0.616854      0.424291      0.268864      0.178807      0.110334     0.0675201     0.0399898     0.0221329     0.0123613    0.00677287    0.00345016    0.00173421   0.000855460   0.000409416   0.000179150   7.94611e-05   3.08906e-05   1.25294e-05
  24  22 4233.6426    0.9939 12.1466 10.1091 -0.0041  0.1696   0.0114   0.4481    0.0319   0.0000   419.8545      -19.3390       3.36412     -0.228422      -9.19330      -1.99227     -0.690077       10.9630       8.46654       3.98214       2.73263       8.79455       1.92196      0.948421      -3.35128      0.158455      -2.24928    -0.0239946      0.179024     -0.549394     -0.886438     -0.112265    0.00299306    -0.0305520   -0.00122110    -0.0660209    0.00430271    0.00941967    0.00951286   -0.00128315   -0.00171173   0.000537444  -0.000177954  -6.70877e-05   4.38548e-05  -6.50851e-06       10.3554       14.1128       15.7676       15.8132       16.2534       15.6071       14.8654       13.3262       11.8370       10.2894       8.51199       6.88764       5.60077       4.31738       3.34946       2.48935       1.82792       1.28083      0.879233      0.600719      0.384596      0.250211      0.153726     0.0940294     0.0559873     0.0313995     0.0178129    0.00960668    0.00501747    0.00249721    0.00124658   0.000584427   0.000262679   0.000114350   4.38430e-05   1.77495e-05
  24  23 4379.0805    0.8115 13.4806 10.0151 -0.0010  0.2025   0.0097   0.5405    0.0278   0.0000   464.0835       2.39359       13.7860       4.65830      -5.83723      -19.3889      -19.0542       8.34005       10.8576      -4.91392      -11.6143       2.71985      -6.75124      -3.66791       12.2539       1.69750      -1.68991       1.30187       1.45983     -0.621157     -0.440164      0.179163      0.162217      0.162437    -0.0764412     0.0113160     0.0419735  -0.000648356    -0.0139738   -0.00453721    0.00217440  -0.000207228   0.000245246  -5.76436e-05  -5.55681e-05  -1.74048e-05       12.5324       16.4361       18.6434       19.4930       19.2054       19.0279       17.5128       15.7442       14.1779       12.3210       10.1096       8.35803       6.74872       5.11079       4.03832       2.96464       2.14339       1.52871       1.05164      0.716421      0.464144      0.300216      0.189094      0.115307     0.0678071     0.0394945     0.0220287     0.0120167    0.00627343    0.00320920    0.00155776   0.000729801   0.000339358   0.000144195   5.58168e-05   2.22354e-05
  25   8 2181.6929    0.9050  0.7381  9.8526 -0.0030  0.0276   0.0223   0.0536    0.0657   0.0000   440.1104      0.454840       18.4289       1.52378      -3.25786      -4.64043     -0.374063       2.12680    -0.0808399     -0.468654      0.646886     -0.659332      0.291546     0.0114676     -0.507035     -0.101962      0.463199      0.330762     0.0424623    0.00294833     0.0140835    -0.0647126    -0.0448937    0.00277472    0.00831520    0.00154349   0.000324064  -0.000358754  -1.85719e-05   0.000418194  -0.000141451   6.68720e-05   2.69433e-05  -1.69509e-05   9.22266e-06  -5.75217e-07       1.43773       2.30608       2.15919       2.61908       2.49014       2.32829       2.31886       1.97677       1.88407       1.36465       1.40214       1.01226      0.915255      0.650613      0.504950      0.398041      0.263842      0.206950      0.128755     0.0949847     0.0618525     0.0413841     0.0264615     0.0149133     0.0100363    0.00547837    0.00351241    0.00165525   0.000899053   0.000488022   0.000239483   0.000137449   5.62436e-05   2.65575e-05   1.18354e-05   4.99358e-06
  25   9 2340.4927    1.2266  0.8163 10.5719 -0.0098  0.0248   0.0294   0.0577    0.0660   0.0000   439.5159      0.480637       18.5891       3.53192      -4.12294       4.37046       2.60005       1.10067      -1.58830      -1.11825      0.227801     -0.268476    -0.0809773      0.933218      0.234288      0.153658      0.247531    -0.0222696     0.0759084     0.0330630     0.0801427    -0.0105944   -0.00420031    0.00530241   -0.00519761  -0.000360189    0.00384092    0.00210502   0.000287878  -0.000909453   0.000218752   3.89394e-05   4.66083e-05  -2.69656e-05  -8.41026e-06  -3.99171e-06       1.44905       1.99073       2.13035       2.19582       2.35284       2.05337       2.07435       1.87628       1.61572       1.51931       1.16991       1.02325      0.838796      0.610555      0.499231      0.354762      0.281056      0.185770      0.129602     0.0905323     0.0591086     0.0375586     0.0242070     0.0146384    0.00890858    0.00532631    0.00293473    0.00170556   0.000833809   0.000478294   0.000225309   0.000114474   5.50534e-05   2.38215e-05   1.08744e-05   4.21246e-06
  25  10 2494.3116    1.6885  0.9394 10.9723 -0.0001  0.0270   0.0365   0.0602    0.0801   0.0000   438.7305      -3.50307       16.2589       4.72006     -0.481845       5.75344      -2.39303     -0.261217      -1.25460      0.252632       1.60495      -1.28848      -1.57397     -0.659735      0.837553     0.0188263     -0.338011     0.0905489      0.157105      0.170970    -0.0553011    0.00572487     0.0496207     0.0101937    0.00346770   -0.00172123   -0.00251369    0.00299505    0.00109019  -0.000299923  -0.000380643  -2.36771e-05   6.74454e-05  -4.06426e-05  -1.03055e-05   9.71291e-06       1.66845       2.11371       2.39433       2.41573       2.60959       2.33867       2.33125       2.17673       1.85760       1.64049       1.29415       1.09262      0.840409      0.685250      0.570999      0.394038      0.311755      0.223589      0.149585      0.107028     0.0681642     0.0448284     0.0274917     0.0160100    0.00980125    0.00615240    0.00355281    0.00181131    0.00101296   0.000509894   0.000280079   0.000128779   5.93420e-05   2.80024e-05   1.18806e-05   5.31369e-06
  25  11 2646.1989    2.2506  0.8419 11.6821 -0.0113  0.0253   0.0513   0.0595    0.0766   0.0000   440.2265       1.36358       15.6852      -3.32053      -2.06788       4.22744    -0.0257493      0.719921     -0.918698     -0.324258       1.95300      0.228713       1.71187      0.334621     -0.610016      0.412728     0.0215580    -0.0213937    0.00679543    -0.0911611    -0.0592558      0.110112    -0.0511192     0.0235583   -0.00302240    -0.0107518    0.00173995    0.00232234   0.000393169  -0.000182490  -4.36279e-05  -0.000153552   6.65933e-05   2.85554e-05  -9.80535e-06   2.14789e-07       1.76126       2.10414       2.27752       2.52949       2.63684       2.36482       2.19215       2.09034       1.89934       1.52515       1.25985       1.02143      0.874126      0.693289      0.515271      0.363626      0.268959      0.209853      0.145184     0.0929172     0.0614449     0.0399144     0.0272179     0.0166430    0.00953730    0.00533847    0.00280776    0.00166717   0.000983549   0.000514458   0.000267163   0.000129054   5.77243e-05   2.53423e-05   1.07901e-05   4.57445e-06
  25  12 2797.3208    2.9659  0.8087 12.2041  0.0017  0.0231   0.0694   0.0538    0.0707   0.0000   438.5341      -1.23444       14.4158      -3.13270       2.02127       1.21855      -2.67719      -1.22073       2.09406       1.18212    -0.0580130      -1.71269       1.27833       1.24934      -1.19758     0.0894247      0.488723      0.245935     -0.223599     0.0638344     0.0392143     0.0515649    -0.0142038   -0.00667652   -0.00193793    0.00258722   -0.00194188   0.000891154  -0.000153280  -0.000443103   0.000161393  -8.98142e-05  -1.78332e-05   1.72168e-05   1.59271e-05   3.05680e-06       1.48546       2.06140       2.07601       2.28453       2.26814       2.21964       2.07035       1.81180       1.65995       1.43120       1.20946      0.958070      0.782731      0.583407      0.478625      0.348316      0.266522      0.186108      0.127732     0.0839256     0.0554238     0.0367261     0.0225729     0.0141506    0.00873557    0.00511704    0.00292788    0.00162436   0.000832686   0.000438435   0.000222330   0.000107401   4.87731e-05   2.36638e-05   8.83562e-06   4.22822e-06
  25  13 2947.3347    3.7757  0.7000 12.6315 -0.0040  0.0225   0.0980   0.0511    0.0705   0.0000   438.8114      0.560716       15.7825      -2.64551       1.02973       3.63039      -1.47094      -2.92284       1.12689     -0.957460       1.60188      -1.34352     -0.431774     -0.955791     -0.326700      0.843247      0.160062    -0.0554778     -0.278556     -0.129044     0.0278948    0.00455893    0.00818573   -0.00402303   0.000100882    0.00613793  -0.000115364   -0.00125979    0.00202756   0.000841646  -7.83068e-05  -3.54847e-05   6.30878e-05   2.87966e-05  -4.84510e-06   5.33554e-06       1.32264       1.97683       1.85031       2.14021       2.05640       2.07579       1.87173       1.81783       1.54424       1.43265       1.10221      0.895493      0.692203      0.592233      0.470229      0.360662      0.254595      0.183277      0.128395     0.0899658     0.0579292     0.0384471     0.0221179     0.0137272    0.00792950    0.00516563    0.00287817    0.00163688   0.000850059   0.000445703   0.000220349   9.94040e-05   4.68533e-05   1.97149e-05   8.95480e-06   3.64153e-06
  25  14 3096.0613    3.8691  0.7956 13.0019 -0.0043  0.0257   0.0924   0.0559    0.0774   0.0000   438.4681     -0.630516       11.4108      -5.29983      -4.21287      -4.44609      -2.07767     -0.232727     -0.737429      0.888177      -4.11036     -0.787148      0.914602     -0.148463     -0.223106      0.146845      0.260772     0.0670753     0.0448837      0.226504   -0.00959603    -0.0392402    0.00865891    -0.0111159   -0.00192714   -0.00189006   0.000439094    0.00270287   -0.00114903  -0.000852429   2.16599e-05   0.000133784  -6.02892e-05   4.28041e-05  -1.63315e-07  -9.15263e-06       1.84971       2.40898       2.70411       2.72012       2.51187       2.14509       2.20928       1.98793       1.84042       1.85679       1.63999       1.37341       1.07545      0.829386      0.598678      0.443377      0.307474      0.202396      0.134899     0.0928792     0.0614797     0.0351511     0.0237888     0.0157041    0.00924770    0.00501369    0.00291790    0.00175137   0.000926545   0.000427048   0.000209486   0.000109323   5.42208e-05   2.32862e-05   1.10065e-05   4.64554e-06
  25  16 3390.9176    3.1695  1.6803 12.4243 -0.0042  0.0356   0.0562   0.0912    0.0630   0.0000   438.3835       2.64305       17.9500      -9.84052     -0.117529       2.27505      -5.09149       1.03080      -4.86905       2.03282       2.94645      0.454356      -2.42857    -0.0690332     0.0790714      0.209182     -0.195803     -0.248595    -0.0724067    -0.0373493      0.243146   -0.00858230    -0.0395838    0.00865468  -0.000115270  -0.000915945   -0.00489975    0.00261873    0.00141190   0.000770369  -0.000357145   3.61100e-05  -2.21541e-05  -5.46676e-05  -4.70237e-05   2.11675e-05       2.23138       2.90534       3.20056       3.33608       3.36614       3.23392       3.07538       2.74781       2.49218       2.21462       1.80909       1.45329       1.25517      0.956994      0.744928      0.545190      0.390781      0.284448      0.205060      0.135530     0.0927712     0.0595172     0.0379408     0.0237304     0.0137209    0.00817986    0.00473227    0.00270387    0.00140412   0.000806150   0.000389892   0.000194387   8.56417e-05   4.31605e-05   1.62670e-05   7.45188e-06
  25  17 3537.9344    2.4821  2.6798 11.8463 -0.0004  0.0476   0.0352   0.1207    0.0474   0.0000   439.1703       2.22757       9.42084      -2.12211      -5.77440       3.61569      -5.28428       1.70718       5.43113     0.0942566     -0.541558    -0.0682556     -0.638392    -0.0135691      0.210492     -0.579092      0.255185      0.390960     -0.189799     -0.311458     0.0292670      0.106903    -0.0113867    -0.0219827    -0.0251219    0.00751864   -0.00188520   -0.00135703    0.00138610   0.000858885  -0.000239835   0.000164090   4.96501e-05  -6.83050e-07   4.46511e-05  -2.57622e-06       2.78074       3.81764       4.15059       4.45578       4.46837       4.31986       3.98374       3.80056       3.24278       2.81141       2.28765       2.00609       1.56156       1.22754      0.928473      0.725272      0.525239      0.374488      0.259926      0.179234      0.122045     0.0777217     0.0491528     0.0311107     0.0178509     0.0110528    0.00619103    0.00329099    0.00185989   0.000922195   0.000483451   0.000245436   0.000109405   5.43287e-05   2.18368e-05   9.41044e-06
  25  18 3684.7041    1.9684  4.2719 11.4105 -0.0025  0.0640   0.0250   0.1728    0.0371   0.0000   440.2869      -10.3423       7.26930       1.36191       9.21838      -1.22354      -7.64519       6.66301      -2.39772      -6.80820       2.70832       4.86752      -1.02310      -2.69105     -0.432114     -0.632887      -1.51249     -0.346181      0.611546      0.103277     -0.310532   -0.00926889    -0.0799535    -0.0221991     0.0590974     0.0111006   -0.00125247    0.00211454    0.00135668  -0.000247942   0.000238279   0.000405244   6.67577e-05   1.53049e-05   2.40718e-05  -9.82340e-06       3.94909       5.16645       5.72362       6.01031       6.10473       5.90760       5.40101       5.08857       4.50746       3.87830       3.17963       2.69523       2.12555       1.70652       1.28079      0.991584      0.718623      0.514212      0.357328      0.248245      0.163347      0.107336     0.0653931     0.0421335     0.0247652     0.0143619    0.00847927    0.00459852    0.00247529    0.00131348   0.000660996   0.000324858   0.000152273   7.28175e-05   2.91559e-05   1.24430e-05
  25  19 3831.1129    1.6818  5.8070 10.9326 -0.0075  0.0771   0.0191   0.2098    0.0360   0.0000   437.7670      -2.96502       5.17442      -1.16840       3.10331       6.57938       2.19064      -19.0345       3.85550       6.82658       1.30467      -1.88354      -3.33452       1.77042    -0.0129089      0.208693      -2.17833     0.0209971     -0.143732     -0.152257      0.201341    -0.0254689     0.0711269    -0.0191686    -0.0110243    -0.0192353    -0.0101501   -0.00684115   0.000628293  -0.000246587   0.000895112  -0.000700085   6.61222e-05  -2.45153e-05  -2.17892e-06   3.15802e-05       4.76129       6.12981       6.80281       7.36514       7.15608       7.06197       6.64298       6.07903       5.21877       4.76294       3.91181       3.22224       2.59727       2.07718       1.59712       1.17358      0.869651      0.628741      0.432477      0.300849      0.204186      0.133344     0.0825622     0.0514018     0.0318735     0.0181217     0.0107839    0.00594054    0.00316750    0.00166451   0.000855895   0.000410683   0.000197490   8.91957e-05   3.68477e-05   1.63227e-05
  25  20 3977.3532    1.3359  7.7720 10.5868 -0.0049  0.1027   0.0158   0.2848    0.0352   0.0000   443.9461       2.80404       32.4346       6.00795       6.88714      -14.8667      -25.5355      -2.53035      -2.17595     -0.908035      -2.47850      -3.82722       4.65086       2.25722     -0.951622      -1.34431       1.87527     0.0452327    -0.0116604     -0.247249     0.0129857    -0.0220395   -0.00737939     0.0604741    -0.0433943    -0.0101515   -0.00762308    0.00735392    0.00668587   0.000586778   4.08341e-06   0.000313687   0.000123641  -2.99918e-05  -2.07990e-05  -3.51610e-05       6.24782       8.20207       9.35870       9.75529       9.65295       9.51176       8.74264       8.16968       7.23461       6.03276       5.33458       4.35680       3.46637       2.72254       2.09235       1.59946       1.18548      0.834849      0.592827      0.401043      0.264839      0.176276      0.110574     0.0692637     0.0418356     0.0249136     0.0137075    0.00791851    0.00415688    0.00216539    0.00113880   0.000549509   0.000263348   0.000123727   5.06482e-05   2.23861e-05
  25  21 4123.6143    1.1397  9.6650 10.3174 -0.0090  0.1262   0.0134   0.3497    0.0335   0.0000   428.0609      -5.94048       25.5743      -3.22937       14.8956      -13.4779       2.75884      -10.3589      -2.75354      -2.10629      -8.83284      -6.93424     -0.859307       3.24652       5.63246     -0.185304      -4.76663     0.0114935      -1.16047      0.175397      0.596745    -0.0668733    -0.0410547     -0.231138    -0.0136454     0.0537562     0.0289983   0.000293600    -0.0127572    0.00331262    0.00340966  -0.000283216   0.000205407  -2.40775e-05  -7.86894e-05  -1.40095e-05       7.76624       9.92792       11.7195       11.7001       12.1400       11.7237       10.7921       10.0650       8.82193       7.56594       6.51904       5.29997       4.32245       3.40747       2.58101       1.94921       1.44238       1.02980      0.731522      0.494124      0.333773      0.215994      0.141513     0.0851250     0.0528783     0.0310620     0.0172586    0.00986289    0.00535449    0.00277401    0.00143026   0.000703992   0.000336401   0.000149403   6.45083e-05   2.68021e-05
  25  22 4269.1475    0.9288 12.2691 10.1201 -0.0011  0.1723   0.0108   0.4574    0.0303   0.0000   409.4011      -13.6813       26.4149      0.667527      -29.9735      -6.47507       7.45576      0.161584      -38.6221      -10.4812       5.03939      -4.42076       3.56354      -6.14818      0.420075       1.91712       1.40874     -0.387531       1.84813      0.806182     -0.583425      0.135268     0.0234037     -0.116929     -0.109174     0.0435602     0.0391838   -0.00266874    0.00203655   -0.00215627    0.00154384  -0.000209301  -0.000166499  -0.000151380   5.31838e-05   7.00760e-05       10.3294       13.5166       15.6115       16.0556       16.1760       16.0709       14.5926       13.5206       11.9918       10.4543       8.67896       7.19919       5.86714       4.62408       3.54055       2.66290       1.95127       1.40322       1.01815      0.669944      0.454987      0.302510      0.190185      0.119204     0.0712522     0.0421713     0.0242857     0.0134413    0.00733214    0.00388141    0.00201322   0.000970526   0.000453967   0.000214453   8.52746e-05   3.78895e-05
  25  24 4561.3094    0.6065 15.8826  9.8647 -0.0016  0.2747   0.0079   0.6960    0.0241   0.0000   436.7329      -16.2180       54.9384       22.6415      -2.13377      -48.5702       10.2620      -21.9872       38.2962      -10.4093       4.88001       5.22726      -6.33680       4.57778       1.30878       9.24897     -0.689008       4.41348      -1.73598      -1.66995     -0.731434       1.17929      0.365723     -0.357850    -0.0728497      0.155961    -0.0170293    -0.0141937   -0.00200463    0.00642125   -0.00136699   -0.00116465   0.000458829   0.000120793  -6.62414e-05   3.52992e-06       16.9054       21.8979       24.8817       25.3518       25.8916       25.2331       23.5301       21.4515       19.2459       16.8195       14.3511       11.7984       9.59716       7.56458       5.81047       4.40479       3.19771       2.32503       1.62489       1.13223      0.755713      0.498683      0.316453      0.199920      0.121485     0.0718494     0.0414675     0.0237630     0.0126481    0.00686980    0.00345384    0.00173159   0.000815008   0.000381482   0.000147805   6.41461e-05
  26   9 2365.9852    1.3191  0.8131 10.7197 -0.0019  0.0237   0.0306   0.0574    0.0641   0.0000   439.3633      0.776935       17.0835       3.67105      -2.87097       3.07740       4.83920     -0.512356      0.224671     -0.945924      -1.49973     -0.216188     -0.762617     -0.532732     -0.772933     -0.354621      0.388345      0.163521     0.0305043     0.0465254    -0.0179533   -0.00836742     0.0148573     0.0121844    0.00788243   -0.00780087    0.00221548   0.000419929    0.00146825  -0.000544679   7.96967e-05  -4.40908e-05   0.000110703   5.53569e-06  -1.68986e-05  -2.33665e-07       1.49556       1.88230       2.04390       2.07450       2.16008       2.10120       2.09181       1.86875       1.63527       1.31981       1.20222      0.999583      0.855509      0.682453      0.523465      0.370614      0.256996      0.198026      0.140475      0.101172     0.0722348     0.0500163     0.0309066     0.0189927     0.0114700    0.00677323    0.00386409    0.00217323    0.00119201   0.000618307   0.000339754   0.000173230   8.18680e-05   4.12260e-05   1.82973e-05   7.71257e-06
  26  10 2521.1405    1.8391  0.9698 11.1485 -0.0098  0.0291   0.0389   0.0604    0.0733   0.0000   439.5452      -1.06630       16.3364     -0.514480     -0.706649       3.35149       3.92723      -1.99608      -2.55614      -2.34295     -0.122186      0.134799     -0.503981      0.494974      0.770046     -0.283868     0.0433548    -0.0414348   -0.00177267     0.0732484     0.0384493    -0.0548120     0.0577204    -0.0177333    -0.0150501    0.00597102    0.00445013   -0.00108757   -0.00174796   0.000474014  -0.000277932  -0.000153593  -7.41433e-06  -7.09568e-05   6.20412e-06   8.52731e-06       1.52855       2.39990       2.24599       2.73593       2.51592       2.60381       2.33698       2.21416       1.84420       1.77614       1.34970       1.20794      0.891133      0.757034      0.550191      0.453015      0.318649      0.249909      0.172841      0.114875     0.0775024     0.0488392     0.0340461     0.0219802     0.0132863    0.00845130    0.00448787    0.00276178    0.00144150   0.000828773   0.000422153   0.000209129   0.000108315   4.67200e-05   2.18182e-05   9.34912e-06
  26  11 2674.2930    2.3831  0.9354 11.6613 -0.0041  0.0262   0.0505   0.0577    0.0831   0.0000   440.2165      -2.70086       11.7486      0.252380      0.572022       1.27243       2.24632       1.29633      0.108188     -0.716813       2.92735      0.305425     -0.711335       1.43902     -0.574564      0.702208      0.298104     -0.132389      0.144215     0.0328671    -0.0134471    -0.0441188     0.0304812   -0.00498563    0.00150153   -0.00873308   -0.00391635   -0.00139106   0.000381455  -0.000845192  -0.000345700   0.000464529  -5.57990e-05  -7.81543e-06   3.26567e-06  -1.96325e-05       1.53688       2.16401       2.24672       2.50153       2.51535       2.32899       2.30060       2.06119       1.87078       1.49734       1.37586       1.14426      0.910968      0.708901      0.551172      0.420307      0.317490      0.224442      0.158072      0.113916     0.0717865     0.0497915     0.0327460     0.0209977     0.0119783    0.00779968    0.00442071    0.00257500    0.00132289   0.000749934   0.000374179   0.000210975   9.07397e-05   4.70340e-05   2.10488e-05   9.95758e-06
  26  12 2826.5031    3.1991  0.7832 12.2621  0.0003  0.0215   0.0712   0.0511    0.0707   0.0000   439.2052      -1.01710       14.0541       1.86719      -1.33565     -0.908756      -2.01001     -0.592322       1.60680       1.65617      -1.10555     -0.945775      0.961999     -0.585590     0.0462740     -0.388659      0.317393     -0.118473      0.185366     -0.161260    -0.0196658     0.0838673     0.0448574     0.0185462     0.0138265    0.00417409   -0.00266507   0.000962407   0.000937674   0.000353182  -4.68366e-05   0.000317513   2.32358e-05  -7.36597e-05  -1.73138e-05  -3.04148e-06       1.35044       1.73273       1.87046       1.94489       1.92763       1.86745       1.71166       1.64005       1.48410       1.31819       1.18685      0.945892      0.806390      0.617688      0.479431      0.362821      0.270239      0.189608      0.132392     0.0916874     0.0637788     0.0407783     0.0258047     0.0166976     0.0100432    0.00616443    0.00338661    0.00209329    0.00108785   0.000616398   0.000300452   0.000152645   7.76434e-05   3.62137e-05   1.71732e-05   7.43896e-06
  26  13 2977.3426    3.6620  0.7751 12.6127 -0.0052  0.0280   0.0901   0.0525    0.0723   0.0000   437.7306     -0.582939       14.6565      -1.71288      -2.00365      -2.63365      -1.07481       2.02947       1.79144     -0.960444     -0.813071     -0.503883      0.230341     -0.115184     -0.117383    -0.0598287     -0.394868     -0.607296      0.172569     0.0890599    -0.0749044    -0.0634842     0.0132096    -0.0252803   -0.00466624    0.00562898    0.00311642   -0.00168970   0.000639820    0.00109630  -0.000553634  -0.000181975   3.35297e-05   5.37747e-06  -2.53134e-06  -1.27888e-06       2.01873       2.50226       2.63267       2.48488       2.31587       2.11740       2.65212       2.73069       2.33109       1.82361       1.49352       1.08727      0.764957      0.686551      0.657717      0.559496      0.425588      0.330812      0.225285      0.147735     0.0915190     0.0566940     0.0340468     0.0206660     0.0114259    0.00642245    0.00383961    0.00227182    0.00119833   0.000626773   0.000326985   0.000166829   8.26709e-05   4.12255e-05   1.68104e-05   8.26576e-06
  26  14 3126.8372    3.9268  0.8695 13.1367 -0.0011  0.0252   0.0919   0.0602    0.0689   0.0000   441.7962      -1.26999       15.0934       2.86201      -2.95707      -3.94979      0.583163       1.43498       1.04516       2.10310       2.06727      0.262600      -2.18605     -0.312148     -0.312332      0.481298      0.111522     -0.255403     -0.126963    -0.0599384     0.0320337     0.0667765   -0.00523635     0.0144759  -0.000351946    0.00474525    0.00330925   -0.00503185    0.00135803   0.000242434   0.000268057   5.70559e-05   8.58115e-05   6.55995e-05  -3.09211e-05  -1.01076e-05       1.53941       2.14551       2.15593       2.26704       2.36826       2.23132       2.19864       1.95195       1.76443       1.51434       1.30279       1.09396      0.895142      0.742890      0.543735      0.413474      0.287424      0.214916      0.157929      0.106765     0.0756001     0.0480718     0.0325074     0.0201690     0.0117730    0.00729203    0.00399368    0.00234145    0.00127019   0.000700348   0.000368500   0.000182778   8.83452e-05   4.11504e-05   1.78657e-05   8.18164e-06
  26  15 3275.1966    3.7707  1.2170 12.8310 -0.0102  0.0301   0.0758   0.0758    0.0873   0.0000   440.8804       2.43755       11.9052       1.11445      0.850615      -4.11601      -3.56170      -1.36059      -1.50413     -0.469125      0.233488      -1.54340     -0.607037     -0.266028      0.443939      0.447988     -0.493678    -0.0711288     0.0981281     0.0679568     0.0470129    -0.0406353  -0.000907025     0.0180678     0.0375065    -0.0158228   -0.00136737    0.00170004   -0.00179549   0.000309641   0.000360925   0.000224424  -4.06315e-05  -5.53599e-05  -2.52638e-05  -7.43957e-07       1.81406       2.48630       2.79023       2.89640       2.97789       2.92602       2.68508       2.43911       2.13436       1.89506       1.54483       1.23261      0.991504      0.813503      0.613204      0.500116      0.354245      0.258707      0.184313      0.128263     0.0849050     0.0572280     0.0374379     0.0210462     0.0147508    0.00822999    0.00517372    0.00285616    0.00164081   0.000878838   0.000447040   0.000239216   0.000112206   5.72293e-05   2.19724e-05   1.11575e-05
  26  16 3423.2636    2.9327  1.8565 12.3394 -0.0129  0.0390   0.0513   0.0988    0.0630   0.0000   440.6052      -1.48889       11.6664      -2.07167      -4.03796       7.44100       4.02093      -2.21051       1.44921       4.25919     -0.864496       2.78983       2.52360      -1.05806      0.502170     -0.874514      0.441875      0.271862    -0.0256577    -0.0146008      0.161224     -0.226130    -0.0634785    -0.0412985     0.0429057     0.0148999   -0.00249106   -0.00244799    0.00156842   0.000145216   0.000351374   0.000187671  -0.000148637  -0.000124231   4.84174e-05  -1.11941e-05       2.29094       3.20447       3.38335       3.67042       3.58101       3.43227       3.20246       3.01709       2.67556       2.41709       2.03250       1.74844       1.40911       1.11568      0.853958      0.636426      0.498227      0.336677      0.244845      0.165670      0.117065     0.0736132     0.0491462     0.0307250     0.0195268     0.0115619    0.00667557    0.00389163    0.00220940    0.00115275   0.000615926   0.000315326   0.000149759   7.54359e-05   3.24527e-05   1.42327e-05
  26  17 3570.8568    2.4412  3.0704 11.6654 -0.0040  0.0481   0.0324   0.1342    0.0447   0.0000   440.4746      -5.13212       5.25063       10.7070       5.70987       4.40340      0.197171      -2.37006      -1.69093       5.67479      -2.30218      -1.54818      -4.53991       1.17391     -0.904347     -0.583354     -0.947183      0.254750      0.319103      0.115088      0.275112     0.0408867     0.0923712     0.0574966    -0.0283526    0.00120979     0.0203719   -0.00211782   -0.00132895    0.00116788  -0.000385982  -0.000397165  -1.07127e-06  -0.000100648  -7.32283e-05   6.86637e-06       2.77319       3.75789       4.09333       4.31749       4.47010       4.34313       3.97639       3.65765       3.39506       2.82637       2.51963       1.96768       1.64687       1.31830       1.00378      0.785808      0.574180      0.418521      0.304369      0.206996      0.134722     0.0944459     0.0586718     0.0384914     0.0235085     0.0138997    0.00840720    0.00473082    0.00258539    0.00143017   0.000757035   0.000386137   0.000185230   8.98010e-05   3.79893e-05   1.77339e-05
  26  18 3718.0928    1.9470  4.6255 11.2034 -0.0041  0.0660   0.0232   0.1703    0.0380   0.0000   426.6421      -5.29361       23.1081      -1.12437      -8.96216     -0.275738      -3.68133      -2.17967    -0.0351417       4.61024      -1.60840       1.44119      -2.94592      0.174722       2.40037      -1.55074     -0.939807      0.733357     -0.277091     -0.371996      0.100610      0.262322     -0.152976    -0.0969437     0.0763613    0.00269739    -0.0237340    0.00669246    0.00355655   0.000138981   -0.00448684  -0.000452253   0.000412938   0.000125331  -0.000109068  -3.91095e-06       4.03822       5.25849       5.82158       6.00197       5.97922       6.04900       5.60076       5.29643       4.56545       4.00945       3.44328       2.85465       2.37114       1.87836       1.42628       1.09640      0.809282      0.590647      0.425434      0.291373      0.195213      0.132955     0.0840783     0.0545783     0.0331345     0.0195434     0.0111919    0.00642666    0.00350476    0.00191039    0.00100038   0.000513606   0.000246384   0.000121161   5.33655e-05   2.34973e-05
  26  19 3865.0474    1.6022  6.5844 10.6956 -0.0018  0.0835   0.0173   0.2270    0.0360   0.0000   438.8163      -1.98199       1.15127      -10.8453       9.79428       14.6292       1.23331      0.424382       7.79846      0.701264       1.75447       2.48807      -1.80581     -0.499408      -1.02442       1.25921      0.298622     -0.244955     -0.348370      0.599716    -0.0870183     0.0393192    -0.0999472    0.00702055     0.0711281     0.0205916   -0.00709948   -0.00636313    0.00181256   -0.00192112   0.000210763   0.000786867  -0.000240947   0.000127921   2.53804e-05   4.72050e-05       4.87385       6.33688       7.09365       7.33395       7.61410       7.20712       6.73861       6.35177       5.75708       4.94946       4.30698       3.57140       2.94134       2.31617       1.77377       1.38164       1.02037      0.747958      0.528989      0.360833      0.246661      0.164580      0.106143     0.0676023     0.0419394     0.0252986     0.0148695    0.00844409    0.00474838    0.00250555    0.00135190   0.000692127   0.000337226   0.000163615   7.30777e-05   3.18103e-05
  26  20 4011.8241    1.3348  8.1052 10.4300 -0.0049  0.0986   0.0144   0.2758    0.0334   0.0000   440.2290      -2.19827      -1.77618       19.9639      0.339950      -7.13410       9.25554      0.568222       2.04232       7.47618       7.52532      -3.27151      -9.92988      -2.75278     -0.727174      -2.89737      0.182532      0.757173      0.921663      0.263657     -0.397790      0.294155      0.148139     -0.114246    -0.0880116     0.0639888    0.00409090   -0.00401194   -0.00973532  -0.000481872  -0.000895821  -0.000782952  -0.000260428   2.93899e-05   0.000120979   3.37386e-06       5.73140       7.59392       8.47063       8.77234       8.92409       8.54549       8.28541       7.58697       6.67841       6.01186       5.17043       4.23128       3.52182       2.76199       2.18198       1.64194       1.22684      0.877779      0.632627      0.438657      0.301384      0.198903      0.128063     0.0818760     0.0490862     0.0305678     0.0175673     0.0101698    0.00560363    0.00307689    0.00157493   0.000807514   0.000404557   0.000187580   8.42675e-05   3.76806e-05
  26  21 4158.3652    1.0824 10.3312 10.2152 -0.0023  0.1350   0.0123   0.3698    0.0314   0.0000   435.5941       14.2687       20.7796       7.30105       2.67487       17.3604      -13.9970       14.8740       13.7910       19.0350      -8.09488       1.68436      -2.70259     -0.260610       4.96116      0.344487      -1.63574     -0.482922      0.402684    -0.0883241    -0.0597561      0.126674     -0.225177     -0.162888    -0.0101355     0.0247996     0.0273801     0.0274959    -0.0128686    -0.0129558    0.00173367    0.00134685  -0.000441044   0.000170144  -0.000157415   3.18589e-05       7.66622       10.2272       11.5880       12.1595       12.1228       11.8968       11.4544       10.2786       9.31921       8.00900       6.93347       5.61062       4.59960       3.72965       2.89004       2.20698       1.64876       1.20407      0.870288      0.601006      0.409942      0.274962      0.178440      0.113782     0.0700789     0.0424807     0.0252971     0.0144286    0.00805325    0.00444092    0.00234798    0.00118580   0.000607433   0.000278645   0.000121153   5.48454e-05
  27   8 2229.7335    1.0176  0.7455 10.1762 -0.0058  0.0243   0.0246   0.0555    0.0608   0.0000   439.2282      -3.67330       20.0058       1.97994      -3.07192      0.381911       4.11473      0.396659       2.40281      -1.70446       1.29234     -0.445426      -1.81589     -0.907448     -0.449236      0.153269      0.160038      0.499660      0.159138    -0.0451066     -0.106029    0.00630250     0.0576118    -0.0275569   -0.00850349    0.00851002   -0.00239748   -0.00185693   -0.00151776   -0.00153430   0.000557180  -5.17265e-05   6.06395e-07  -0.000132371   2.57128e-05   1.73634e-05       1.49702       1.91778       1.88158       2.08518       2.15950       2.11522       2.05120       1.79995       1.73839       1.57794       1.39388      0.951139      0.819010      0.679281      0.555847      0.455188      0.351943      0.237498      0.173860      0.121832     0.0918057     0.0595005     0.0367823     0.0223000     0.0131190    0.00852385    0.00508578    0.00338058    0.00192236    0.00107284   0.000567573   0.000269838   0.000138787   6.25034e-05   3.12371e-05   1.42274e-05
  27   9 2390.9304    1.4142  0.8633 10.6443 -0.0018  0.0252   0.0309   0.0571    0.0651   0.0000   439.6293      -4.59668       13.6106     -0.204044      -1.44109       2.63786      -3.97846       1.67690      -1.01797   -0.00777218      0.324038       1.02343       1.05375      0.381280      -1.05278      0.144987      0.301506     -0.271190     -0.164667    -0.0155126      0.103682     0.0882075     0.0881889    -0.0258836    -0.0148388   -0.00656822    0.00556219   -0.00308807  -0.000484646  -0.000706500  -0.000367715   1.96539e-05   0.000124150   9.84361e-05   1.49453e-05  -7.37495e-06       1.35128       1.85701       2.02310       2.33009       2.12683       2.12208       2.11431       1.84497       1.60604       1.53461       1.24697       1.02504      0.840082      0.717619      0.506643      0.407985      0.320881      0.229205      0.154843      0.114578     0.0837597     0.0513684     0.0344914     0.0225267     0.0140674    0.00836752    0.00519992    0.00313731    0.00174212   0.000986100   0.000517231   0.000277054   0.000135591   7.42137e-05   3.15437e-05   1.59763e-05
  27  10 2547.4867    1.9293  0.8954 11.2682 -0.0067  0.0252   0.0417   0.0570    0.0684   0.0000   439.4908      0.455220       16.1756      0.466652      -4.23966       2.91192       2.07140       3.06077     -0.244015      -2.58588     -0.644051      0.880756       1.78319      0.141653     -0.454150    -0.0903000     -0.113704     -0.197195      0.150091     0.0394381     -0.105889     0.0537808     0.0154957     0.0100053     0.0322526   -0.00275238    -0.0121099   -0.00228166    0.00123686    0.00229960   7.90701e-05  -2.36613e-06   7.98602e-05  -4.43206e-05  -3.96182e-05  -2.44975e-05       1.32016       1.87636       2.01484       2.04736       2.23608       2.15296       1.98161       1.95567       1.56615       1.49403       1.24297      0.984168      0.860113      0.674054      0.532872      0.408996      0.304309      0.230679      0.170425      0.115489     0.0790777     0.0553554     0.0342927     0.0246067     0.0139079    0.00922901    0.00532942    0.00301786    0.00180373   0.000944346   0.000532326   0.000276736   0.000138938   6.91915e-05   3.02030e-05   1.40140e-05
  27  11 2701.9769    2.4509  0.8994 11.6271 -0.0012  0.0233   0.0517   0.0545    0.0795   0.0000   436.2305     -0.294599       13.3163      -2.13958      -2.45860      -1.06720       2.75469      0.262860      -4.22877      0.588638    -0.0265623       1.25021      0.827469     -0.421446     -0.768132    -0.0570392    -0.0438344     -0.201829     -0.255288      0.146496    -0.0192115    -0.0200526    -0.0173466   -0.00428728     0.0137676    0.00405392   -0.00360814    0.00240123    0.00270662   -0.00113288  -0.000631744  -0.000231898   7.74520e-05  -2.99045e-05   6.01507e-08  -1.81256e-05       1.46493       1.85437       2.01249       2.19012       2.27865       2.13180       2.02692       1.86224       1.71762       1.43802       1.20939      0.986948      0.804630      0.649964      0.510648      0.393385      0.296123      0.227949      0.163827      0.106890     0.0767814     0.0526255     0.0337732     0.0214680     0.0132649    0.00816065    0.00520060    0.00295852    0.00164507   0.000928645   0.000492688   0.000262247   0.000135472   6.70346e-05   3.32416e-05   1.42447e-05
  27  12 2855.2815    3.2782  0.7864 12.4899 -0.0049  0.0236   0.0754   0.0558    0.0737   0.0000   440.5328      0.454035       15.3757     -0.328614      -3.56551      -2.26912      0.154545       2.23369      -1.92960       1.79906       2.33777      0.544372      0.298652     -0.676354    -0.0919738     -0.511725     -0.165266    -0.0803838      0.201310     -0.211649    -0.0900128     0.0438757     0.0515870    -0.0362334    0.00963023   -0.00466714   -0.00629967  -0.000721935   -0.00185560   -0.00184208  -0.000528766  -0.000199731   3.59007e-06  -2.99358e-05  -3.99900e-05   3.75046e-06       1.39210       2.06199       2.11939       2.41990       2.29866       2.42950       2.12956       2.08716       1.60768       1.50251       1.18759       1.02616      0.795154      0.671758      0.489416      0.390304      0.269620      0.213835      0.143902      0.106985     0.0739531     0.0506501     0.0335891     0.0207564     0.0130070    0.00796095    0.00470653    0.00277725    0.00154909   0.000828490   0.000442657   0.000235732   0.000115452   5.81008e-05   2.65185e-05   1.23150e-05
  27  13 3006.8757    3.8561  0.8380 12.6461 -0.0029  0.0231   0.0838   0.0540    0.0705   0.0000   439.8310      0.307196       15.0380     -0.206958      -3.45921     -0.323989       1.97148      -1.18141      -2.43639      0.582974      -1.24164       2.16103      0.160982     -0.903310     -0.725629      0.664468      0.432416      0.106987      0.175602     -0.131360    -0.0631359    -0.0159433     0.0600052    -0.0322613    -0.0210272  -0.000738349   0.000336928  -0.000401595  -0.000806668  -0.000248311  -0.000339690  -0.000292219   5.11328e-05  -3.85295e-05  -4.63043e-05   6.75291e-06       1.30498       1.82200       1.91004       1.99402       2.06928       1.91585       1.91043       1.69770       1.54482       1.34765       1.22231      0.996446      0.873730      0.596638      0.523477      0.383988      0.298017      0.230706      0.153842      0.107241     0.0687474     0.0495254     0.0297991     0.0214349     0.0128208    0.00810751    0.00506459    0.00281036    0.00159697   0.000846631   0.000445834   0.000245156   0.000121154   6.25339e-05   2.90541e-05   1.34239e-05
  27  14 3157.1522    3.9209  0.8472 13.0374 -0.0106  0.0246   0.0892   0.0575    0.0655   0.0000   439.8339     -0.229952       12.2295      -1.26313       2.59998      -4.77639     -0.857874     -0.564013      -1.37768      -1.48929       2.06563      -1.64603       2.28839     -0.728421     -0.862505     0.0783672      0.391101     -0.510472      0.204183      0.173161     0.0205344    -0.0254483    -0.0618519     0.0242571    0.00917232     0.0125572   -0.00367131    0.00192356   -0.00160273  -0.000690411  -0.000446927   5.65409e-05  -8.26359e-05  -7.48528e-05  -1.07967e-05  -1.19519e-05       1.39805       1.94943       1.96261       2.15526       2.36974       2.19037       2.14089       1.85643       1.67151       1.41589       1.26660       1.04077      0.859220      0.657362      0.516361      0.395314      0.309906      0.224070      0.152308      0.109706     0.0809803     0.0529354     0.0358114     0.0218839     0.0142568    0.00891599    0.00551715    0.00312248    0.00191156   0.000945048   0.000548396   0.000248912   0.000140250   6.20432e-05   3.37247e-05   1.44883e-05
  27  15 3306.4124    3.5067  1.4054 12.6764 -0.0077  0.0326   0.0671   0.0784    0.0788   0.0000   438.6047      -1.01812       16.1143       3.91192     -0.455198      -1.02311      -2.47681      -2.52239      -3.68377      -1.34754      0.998473      0.319508      0.402886      0.930830      0.280807      -1.03304    0.00521562      0.180014     -0.553939     -0.240905     0.0253169      0.170148     0.0227787    -0.0218673     0.0122984    0.00241754     0.0152578    0.00257973    0.00362773    0.00250538   0.000278500  -0.000518068  -0.000290793  -1.51242e-05   2.14174e-05  -3.00540e-05       1.79804       2.34628       2.59224       2.80084       2.89076       2.69400       2.61392       2.41967       2.22529       1.91237       1.62571       1.35483       1.11028      0.880915      0.719094      0.550663      0.417679      0.303991      0.227805      0.160877      0.107811     0.0731316     0.0472269     0.0322873     0.0195974     0.0127758    0.00713628    0.00438187    0.00249456    0.00144018   0.000796297   0.000398473   0.000214630   0.000100375   4.91442e-05   2.26730e-05
  27  16 3455.0981    2.8387  2.0926 12.2885 -0.0009  0.0421   0.0475   0.1074    0.0602   0.0000   437.2597     -0.867410       15.0687      -4.54964       1.11988     -0.932022      0.433709      -2.73799      -2.84855       2.89383       2.53360      -3.05683     -0.173171     -0.401614      0.123444     -0.376955      0.853909     -0.346657     -0.183038      0.274318    -0.0846174    -0.0616398      0.148636     0.0314571    0.00437315    -0.0184103    0.00184527    0.00286317   0.000623702   -0.00105238  -0.000742230  -0.000132585   0.000148654   3.75821e-05  -1.34578e-05   3.74812e-05       2.42067       3.04902       3.26950       3.60907       3.71727       3.69854       3.40949       3.03723       2.80025       2.41143       2.24518       1.80004       1.44474       1.16213      0.936484      0.701524      0.538793      0.394964      0.294804      0.204063      0.132641     0.0927929     0.0628378     0.0399861     0.0263554     0.0163253    0.00984257    0.00572184    0.00335321    0.00178250    0.00103355   0.000529024   0.000267702   0.000128518   5.82501e-05   2.68811e-05
  27  17 3603.3420    2.2026  3.1517 11.8062 -0.0026  0.0541   0.0307   0.1390    0.0416   0.0000   440.9781      -3.09603       1.51795       7.57353      -1.59019      -10.1832       7.17841      -2.45866       4.29324       5.79897      -1.94645      -1.74145       5.58540       1.48773      -1.72958      0.255960       1.77925     -0.599276     -0.841865      0.660940      0.220621   -0.00821758     0.0833800    -0.0136332    -0.0713332    0.00231217    0.00633561   -0.00196726   0.000549664  -0.000465242   -0.00322513  -0.000122081  -7.59439e-05   0.000103633  -5.68220e-05  -4.66580e-05       3.16758       4.31124       4.66577       4.72385       4.91350       4.54991       4.51549       3.97833       3.77223       3.26175       2.94830       2.58274       2.11252       1.70364       1.27448      0.989890      0.713198      0.523707      0.372450      0.259297      0.185469      0.122065     0.0834805     0.0518526     0.0345925     0.0204086     0.0124077    0.00729651    0.00392326    0.00239412    0.00117563   0.000642829   0.000319526   0.000166194   7.37317e-05   3.47402e-05
  27  18 3751.4370    1.8585  4.9479 11.1381 -0.0028  0.0683   0.0211   0.1743    0.0361   0.0000   437.6578      -8.61458       20.3565      -5.17020      -2.69980     -0.477092      -5.69711       6.09782       12.4428      -5.94750       2.41072       2.02539      -4.15496      -2.83560      0.858420       1.87675     -0.539077     -0.907794    -0.0978936     -0.319328     0.0671425      0.282451    -0.0185382     0.0863373     0.0217211  -0.000291716    -0.0163403    0.00930786   -0.00609639   -0.00268382    0.00241508   -0.00146540   0.000455233   0.000141058   4.31530e-05   2.79428e-05       3.94706       5.31739       5.79759       6.04224       6.08881       6.01318       5.64192       5.35873       4.67212       4.19519       3.49247       3.07022       2.48617       2.02547       1.61057       1.16766      0.885345      0.631419      0.479073      0.328537      0.231621      0.156897      0.104564     0.0657127     0.0419254     0.0251172     0.0149789    0.00872617    0.00493418    0.00273968    0.00151784   0.000784877   0.000407115   0.000196901   9.07296e-05   4.19640e-05
  27  19 3898.8795    1.5004  6.6637 10.8459 -0.0058  0.0846   0.0168   0.2376    0.0320   0.0000   441.0341       7.87049       8.43886       8.98804       1.76206      -1.91116       7.35203       2.34788      -5.95379      -5.82630      -6.08778       2.26137      -1.66952     -0.176202       2.86683       3.05663     -0.119317      -1.55428      0.688783     -0.269969      0.111736      0.273473    -0.0360997     -0.127480     0.0490300     0.0176276     0.0120780    -0.0115139    0.00709922    0.00124629   -0.00235931    0.00110065    0.00125553   0.000232986   1.48024e-05   2.27526e-05       4.80597       6.42377       7.24456       7.51798       7.84764       7.52880       7.16897       6.50740       5.77725       5.18895       4.40922       3.62443       3.01436       2.37053       1.91708       1.46468       1.07356      0.831727      0.576052      0.408511      0.288089      0.191941      0.127947     0.0819024     0.0515388     0.0321188     0.0195235     0.0113699    0.00653914    0.00372690    0.00195839    0.00105350   0.000529491   0.000267923   0.000118334   5.41812e-05
  27  20 4046.3333    1.2293  8.5821 10.4704  0.0003  0.1100   0.0141   0.2967    0.0325   0.0000   441.5345      -7.00225       1.44998       12.3612     -0.756673      -11.4533      0.769184       2.20039       9.51452     -0.783079      -1.05423      -6.34030       5.93581      -3.86242      -3.26967       1.85176     -0.447702     -0.410708     -0.410554      0.692744      0.279535      0.179759      0.227793     -0.241197    -0.0685320    -0.0164454    -0.0118340    0.00411247   -0.00224333    0.00223357   -0.00141297   -0.00160457   0.000451733   0.000182468  -8.90148e-05  -0.000140514       6.11022       8.18682       9.19276       9.45711       9.87128       9.38601       9.09561       8.39968       7.50549       6.56625       5.59952       4.80107       3.86252       3.20902       2.46989       1.93183       1.42213       1.04943      0.762350      0.542437      0.382056      0.256576      0.173514      0.109230     0.0685312     0.0426868     0.0252677     0.0150119    0.00866978    0.00475539    0.00262416    0.00137848   0.000702015   0.000352501   0.000158382   7.41963e-05
  27  21 4193.3242    1.0329 10.7412 10.2670 -0.0062  0.1422   0.0119   0.3812    0.0301   0.0000   440.2748      -14.3257       8.29753      -16.0992      -9.77579     -0.689566       12.8383      -14.1358      -27.4070       8.31551       6.59281      -6.34705       3.78042       3.31296      -1.77346      -1.21252       3.42396       2.58396      -2.71946      -1.65902      0.372242     0.0172627     0.0589725      0.299874    -0.0812135    -0.0582443    -0.0545674   -0.00636278     0.0183919    0.00498420   -0.00307648   0.000229825   0.000481346   8.02472e-05   0.000200663  -0.000137085       7.97927       10.4879       11.8882       12.3333       12.4568       12.4328       11.7621       10.6073       9.89357       8.43755       7.43333       6.18217       5.09181       3.96230       3.24657       2.50375       1.86055       1.40766       1.00703      0.713173      0.493371      0.327687      0.216957      0.145104     0.0901383     0.0556431     0.0340153     0.0197765     0.0114349    0.00636247    0.00346324    0.00185723   0.000916117   0.000473872   0.000203007   9.99229e-05
  28   7 2083.8536    0.7136  0.6832  9.6705 -0.0065  0.0246   0.0179   0.0509    0.0557   0.0000   443.2158       1.35846       18.5098     -0.127547      -1.94901      0.270486    -0.0103604      0.909173     -0.460122     -0.742033      0.116335     -0.421254     -0.434675      0.122870      0.135042     -0.274749   -0.00151133     0.0255087      0.311485     0.0480906     0.0207108    -0.0526758   -0.00770903     0.0113875   -0.00410271   -0.00140394   -0.00366912    0.00700237    0.00266819  -0.000681430   0.000723676   0.000411128  -7.83752e-05  -4.32403e-05   6.66821e-05   6.28959e-06       1.47140       1.79979       2.00457       1.99179       1.94887       2.04475       2.00151       1.86151       1.73258       1.68096       1.29742      0.964314      0.824377      0.611712      0.539282      0.477448      0.372631      0.272934      0.209277      0.143277     0.0971497     0.0664036     0.0446434     0.0250341     0.0154243     0.0101493    0.00599586    0.00378383    0.00224120    0.00135047   0.000703119   0.000360275   0.000209099   9.98970e-05   4.89195e-05   2.38529e-05
  28  10 2573.2750    1.9803  0.9682 11.4901 -0.0037  0.0251   0.0418   0.0623    0.0676   0.0000   442.3241     -0.378219       12.5915      0.514487       1.55097      -6.16861       1.17317       3.73881     -0.777823      -1.82544     -0.901421     -0.158258      -1.30649      0.939054      0.660222     -0.290793     0.0516773      0.146779     0.0263203      0.124536    -0.0442050   -0.00793454    -0.0352272    0.00706171    -0.0159780   0.000817841   -0.00216755   -0.00355553   -0.00236479   0.000766965   0.000115221  -0.000465006   5.11186e-05  -3.76194e-05  -4.93648e-07   1.57418e-05       1.43550       1.91129       2.00233       2.12547       2.17460       2.15569       1.96113       1.88612       1.73480       1.50530       1.32372       1.09830      0.941720      0.772395      0.634776      0.453662      0.342135      0.249335      0.189173      0.133445     0.0984602     0.0625078     0.0442668     0.0282359     0.0190692     0.0116908    0.00701222    0.00389200    0.00226467    0.00144832   0.000749301   0.000447585   0.000209441   0.000112252   5.47954e-05   2.63572e-05
  28  11 2729.2850    2.6149  0.9888 11.8263 -0.0006  0.0259   0.0518   0.0586    0.0743   0.0000   441.5257      0.508244       14.2253      0.821308      -1.33792       1.47125      0.616205      -4.15459     -0.467538       1.59183      0.830581      0.450289     -0.524695    -0.0678989     -0.122724      0.521490      0.204869     -0.101057      0.105844    -0.0162981     0.0507454     0.0744490     0.0289010    -0.0252278   -0.00178113   -0.00490915   -0.00517639   0.000399123  -0.000246633   -0.00215271    0.00161708   9.66774e-05   9.01378e-05  -0.000151974   7.61714e-05  -9.52535e-06       1.31975       1.85224       1.94242       2.12992       2.19415       2.10082       2.12199       1.87283       1.65201       1.45215       1.31299       1.06231      0.875362      0.735280      0.579441      0.435614      0.328256      0.250665      0.182466      0.131772     0.0882661     0.0647029     0.0406954     0.0286141     0.0177066     0.0117912    0.00686260    0.00403357    0.00241737    0.00132458   0.000793380   0.000410326   0.000211747   0.000113338   5.17516e-05   2.52351e-05
  28  12 2883.6301    3.3046  0.8053 12.5115 -0.0050  0.0227   0.0726   0.0524    0.0717   0.0000   439.0141      -2.03471       13.5078       1.71263      -1.67298      0.889907      -1.83358      0.520638     -0.161536      0.841888      -1.38512     -0.379270     -0.840270      0.669710       1.11985     0.0814021     -0.675370      0.125394      0.263859      0.122213     0.0693164   -0.00583524     0.0418456  -0.000920365  -0.000825200   -0.00928708    0.00481628    0.00297956  -0.000174754  -0.000514757  -0.000203629  -0.000422120   0.000349585   0.000115296   1.01028e-05   3.12481e-05       1.18009       1.70286       1.74498       1.87666       1.92340       1.86883       1.74557       1.66859       1.42189       1.33613       1.16213      0.991265      0.803798      0.681077      0.515745      0.411743      0.292809      0.233766      0.168071      0.115796     0.0808966     0.0560723     0.0359158     0.0253688     0.0154156     0.0107123    0.00605725    0.00370159    0.00212014    0.00123189   0.000670140   0.000368317   0.000190309   9.76373e-05   4.72394e-05   2.29819e-05
  28  13 3036.1304    3.8242  0.8370 12.9269 -0.0057  0.0221   0.0827   0.0546    0.0636   0.0000   438.2931     -0.460402       15.8548       2.18963      -4.19005      0.907731       5.63195     -0.719125     -0.498166      0.135736      0.137251      0.475087     -0.726316      -1.23717      0.309237     0.0390099      0.221241     0.0355773     0.0333906     -0.132166     -0.163066     0.0618106     0.0381471    -0.0134545    0.00176846   -0.00617714    0.00389376    0.00214168   -0.00267579   -0.00106030  -0.000691880   0.000117126  -0.000390757  -7.53808e-05   2.69948e-05  -3.52366e-05       1.26901       1.77433       1.94784       2.11190       2.16494       2.05634       1.98211       1.72157       1.59352       1.37981       1.20303      0.981851      0.787478      0.662726      0.499368      0.396752      0.292597      0.214470      0.161434      0.108081     0.0777418     0.0535338     0.0362503     0.0231008     0.0144828    0.00887334    0.00580054    0.00350311    0.00208264    0.00114188   0.000648413   0.000341034   0.000190605   9.24490e-05   4.52906e-05   2.22447e-05
  28  14 3187.0703    4.0089  0.9781 12.9416 -0.0043  0.0247   0.0823   0.0603    0.0698   0.0000   438.5797      -3.05677       12.7115      -1.36922     -0.466872     -0.314172      -3.84298     -0.735748     -0.267521      -1.29980       1.23617     -0.628675    0.00460167     -0.566610     -0.349224     -0.102282    -0.0444290     -0.306083     -0.258001    0.00636181    -0.0299206    -0.0276022     0.0151894     0.0485563     0.0115557    -0.0109420    -0.0113738    0.00725122   -0.00512472   0.000283586    0.00103206   0.000480442  -0.000229748  -1.27528e-05  -2.21798e-06  -5.56633e-05       1.43938       1.86135       2.00007       2.08456       2.00849       2.09452       1.96739       1.88892       1.66987       1.47622       1.26854       1.10769      0.932432      0.769801      0.608213      0.462121      0.329652      0.252759      0.180457      0.125990     0.0940751     0.0662323     0.0452464     0.0287128     0.0172100     0.0107739    0.00684637    0.00395754    0.00238382    0.00127741   0.000731231   0.000383756   0.000198337   0.000112239   5.36013e-05   2.55445e-05
  28  15 3337.0887    3.3524  1.4671 12.6859 -0.0108  0.0329   0.0614   0.0851    0.0676   0.0000   437.1874       3.26889       15.9631      -3.82276     -0.546270       4.34569      -1.48114      -2.33339       2.21744     -0.570846     -0.525584      -1.24771       1.84993      0.579570     0.0760662      -1.04068     0.0262358      0.678389    -0.0209955    -0.0659109     0.0255815     0.0323222   -0.00198080   -0.00673393     0.0155166    0.00903687     0.0134767     0.0110882   -0.00277806  -0.000354744    0.00149925   0.000286391  -0.000226829   8.04535e-05  -8.71766e-06   3.49499e-05       1.76409       2.44925       2.55687       2.76190       2.97703       2.79735       2.71967       2.39072       2.21646       1.88418       1.73874       1.35798       1.23056      0.960472      0.722484      0.597346      0.424219      0.334916      0.239952      0.168597      0.120855     0.0844622     0.0577850     0.0382981     0.0234123     0.0149853    0.00979289    0.00578398    0.00346163    0.00188950    0.00108722   0.000561155   0.000291120   0.000157261   7.73985e-05   3.67356e-05
  28  16 3486.5441    2.6737  2.5076 12.1277 -0.0118  0.0449   0.0404   0.1162    0.0528   0.0000   440.2854       1.31212       13.8562     -0.498412      -4.66682     -0.614873      0.479695       2.42086      -5.74473       3.78603     -0.501821       2.59695      -1.08307      0.211943      -3.48989      -1.03630      0.318977      0.683997     -0.280640     -0.165391      0.131463    -0.0588716    -0.0425686     0.0539875     0.0262599    0.00428722   0.000588902   -0.00897676    0.00883239    0.00457095   0.000482886   0.000932455   0.000104340   0.000107235  -4.67399e-05  -1.51793e-05       2.43234       3.32260       3.57543       3.72772       3.80022       3.85229       3.48671       3.46988       3.01309       2.65862       2.28796       1.92013       1.64819       1.30640       1.02445      0.807483      0.622163      0.464635      0.342907      0.240687      0.171299      0.116112     0.0774678     0.0507116     0.0333889     0.0203905     0.0126864    0.00744245    0.00418233    0.00255281    0.00135225   0.000740881   0.000376398   0.000199460   9.78864e-05   4.76868e-05
  28  17 3635.5851    2.2313  3.6811 11.4829 -0.0032  0.0519   0.0271   0.1443    0.0421   0.0000   440.1465      -2.83060       20.9319       8.14872       7.35290     -0.175773      -6.91731       7.48873       6.88401      -2.60889      -1.64063       5.90164       1.51256      -3.12214       1.16449     -0.510868    -0.0454205      -1.13438    -0.0296351     -0.388839    -0.0383989    -0.0585909     0.0421215    -0.0177384     0.0586942    -0.0209029    -0.0353327    0.00316455     0.0121394    0.00398130   -0.00337574  -0.000661095   0.000721084  -0.000239888  -0.000290828  -7.73708e-05       2.87738       3.82092       4.26221       4.48840       4.60371       4.38446       4.25030       3.97430       3.52633       3.23530       2.67798       2.27862       1.89226       1.53546       1.20671      0.937190      0.733334      0.540697      0.397980      0.282877      0.194950      0.132757     0.0908175     0.0585799     0.0374379     0.0233886     0.0147050    0.00866005    0.00511306    0.00286942    0.00161733   0.000880285   0.000458080   0.000241694   0.000117074   5.48729e-05
  28  18 3784.0773    1.8069  5.5730 10.9009 -0.0028  0.0685   0.0186   0.1845    0.0357   0.0000   441.6741      -1.76412       18.3414       5.72724       2.11775      -6.17761      0.642085       11.1019       2.74053     -0.141377      -1.05212     -0.101634      0.894996      0.716764      0.693933      0.689879       1.66119    -0.0346224       1.06792      0.416707     -0.244242      0.213702    -0.0946297     -0.111010      0.116549     0.0291746   -0.00903795     0.0383289     0.0174148   -0.00116575   -0.00227894   -0.00159697   0.000331001   0.000587939  -0.000282632   1.45472e-05       3.81157       4.86207       5.56619       5.72696       5.92207       5.78162       5.46575       5.08789       4.70880       4.09476       3.52446       3.06631       2.50357       2.02678       1.61457       1.23405      0.961232      0.713535      0.523320      0.378330      0.258877      0.176309      0.117915     0.0789019     0.0512953     0.0324207     0.0195121     0.0116622    0.00679691    0.00386104    0.00218298    0.00119601   0.000621002   0.000321252   0.000155191   7.54167e-05
  28  19 3932.5039    1.4681  7.0115 10.6824 -0.0029  0.0880   0.0157   0.2343    0.0327   0.0000   441.9246     -0.966195      -1.83890      -10.0039      -8.27603       13.1751       3.47693      -8.64707      -2.92506     -0.621676      -3.37573      -6.12600     -0.652370      -1.95408       2.56646      -1.58704      -1.77357     -0.611677      0.659474      0.399479      0.165946     -0.324475     -0.115333     0.0351424    -0.0793280   -0.00667797    0.00309729  -0.000691987   -0.00752311   -0.00546001    0.00547102    0.00111114  -0.000735841  -0.000387707   1.14136e-06   0.000196030       4.76537       6.17159       7.12397       7.47253       7.56346       7.56202       7.00369       6.63461       5.96360       5.26852       4.42675       3.84988       3.20705       2.55682       2.05073       1.59050       1.19189      0.905789      0.660215      0.469696      0.335827      0.227738      0.157619      0.102452     0.0648390     0.0407727     0.0249142     0.0156030    0.00873775    0.00509600    0.00280985    0.00150905   0.000833925   0.000418162   0.000204583   9.90375e-05
  28  20 4080.0108    1.2049  9.6199 10.4415 -0.0059  0.1204   0.0135   0.3291    0.0314   0.0000   441.1669       7.26534       12.0297       8.45084      -5.70310       25.5342       14.8132      -19.7785       14.1282       12.0138      -1.67078       5.65461       3.40181      -3.55661       1.80550       3.31882     -0.510464      -1.44894       1.21690      0.187297     -0.592698    -0.0751823      0.274459     -0.114248     -0.199863     0.0866161     0.0504674     0.0348620     0.0206521    -0.0145472   -0.00126367    0.00220207  -0.000858939  -0.000963664   0.000229708   2.11395e-05       6.49245       8.70905       9.70496       10.0015       10.4454       10.2182       9.88408       9.10032       8.24883       7.14127       6.15059       5.27901       4.40850       3.60660       2.83150       2.21770       1.67824       1.23013      0.914713      0.666405      0.468233      0.325803      0.219130      0.142330     0.0927894     0.0583736     0.0354233     0.0210255     0.0122491    0.00708253    0.00403932    0.00214258    0.00110507   0.000594326   0.000273579   0.000134162
  28  21 4227.8080    0.9986 11.6904 10.2335 -0.0037  0.1559   0.0111   0.4076    0.0292   0.0000   444.7104       8.70578       40.1309      -17.5023      -13.3915       24.4841       4.28387      -4.63264       21.3210       10.3735       13.0827       5.59691      -5.16842       6.31369       1.05290       6.78528       2.54811      -3.28428     -0.780083      0.104711      0.844573      -1.34839     -0.533214     0.0236743     -0.175196     0.0549676    -0.0483378    -0.0247462     0.0282380    0.00306120   -0.00637639    0.00525870  -5.36046e-05   -0.00161630  -0.000864093  -0.000124175       8.33384       11.1585       12.6968       13.1820       13.4530       13.4253       12.6300       11.6304       10.5986       9.37735       8.01490       6.79006       5.75600       4.55667       3.67145       2.81657       2.19435       1.62154       1.19437      0.853399      0.601342      0.416132      0.279880      0.184929      0.119535     0.0740398     0.0471468     0.0280150     0.0163007    0.00944239    0.00530332    0.00287396    0.00150373   0.000802468   0.000363974   0.000177302
  28  22 4375.1733    0.7540 12.9767 10.1037 -0.0009  0.1997   0.0089   0.5130    0.0252   0.0000   430.9882       3.94049       34.0110      -27.4921      -5.84179      0.299332      -29.9012      -6.29685       15.9834      -13.2474       25.1476       8.74068      -2.35546      -5.61795      -8.90101      0.761279      -4.84722      -4.06670       1.20684      0.578745     -0.673134     -0.907926     -0.560514      0.206927      0.522606     -0.362454     0.0544372     0.0265181    -0.0280542    0.00215553     0.0139262    0.00761869   -0.00651354   0.000934854   0.000922180  -0.000299309       10.7823       13.8779       15.7504       16.6522       17.0159       16.8215       15.9469       14.7024       13.4881       11.9446       10.2536       8.80917       7.28771       5.95722       4.72864       3.71900       2.82993       2.07426       1.54912       1.10345      0.794719      0.539378      0.375081      0.240939      0.156898     0.0995113     0.0608298     0.0374646     0.0216153     0.0128651    0.00706474    0.00386456    0.00207619    0.00104457   0.000504338   0.000243216
  29   7 2105.2848    0.7642  0.6386  9.7911 -0.0078  0.0216   0.0195   0.0457    0.0516   0.0000   439.5635     -0.213229       18.4250      0.515689      -6.35869     0.0863222       1.81689      0.333500      -2.16876       2.39525       2.17539      0.434878     -0.956353     0.0607012      0.246516      0.430362      0.171993      0.208246      0.225997     0.0872720    -0.0675487    -0.0263725     0.0971268    -0.0583491   -0.00961061    -0.0166412   -0.00229915    0.00291155    0.00387623  -0.000124248  -0.000172471   0.000604572  -0.000558194  -0.000284891   7.80416e-05  -2.14746e-05       1.05080       1.43153       1.61031       1.71055       1.74245       1.78433       1.57843       1.52897       1.35812       1.23497       1.06877      0.834668      0.779457      0.591192      0.487264      0.370557      0.289262      0.214758      0.166747      0.111549     0.0828406     0.0584450     0.0384472     0.0267678     0.0167982     0.0111191    0.00669045    0.00420838    0.00246119    0.00143850   0.000839513   0.000482381   0.000259771   0.000131771   7.28159e-05   3.40092e-05
  29   8 2275.2839    1.0950  0.9253 10.2028 -0.0093  0.0239   0.0226   0.0605    0.0633   0.0000   440.1556      -1.49962       17.1186      0.846076      0.964824    -0.0437679       4.32033      -1.57501      -1.89077      0.920201    -0.0196373       1.98642     -0.140997      0.680572     -0.134622     -0.230958     -0.417439     -0.276151      0.278019      0.267452     -0.219545    -0.0380761     0.0185922     0.0506285    0.00326384    -0.0321485     0.0132719    0.00488053   -0.00754151   0.000740595  -0.000361357  -0.000655343   0.000330588  -3.74512e-05   3.42278e-05   2.52591e-05       1.34039       1.77243       2.07846       2.03334       2.17590       2.08979       1.98315       1.89398       1.62976       1.47372       1.28742       1.07611      0.925351      0.721802      0.600752      0.469497      0.340640      0.255500      0.186688      0.136323     0.0995456     0.0686054     0.0456693     0.0313422     0.0201488     0.0122734    0.00801632    0.00468490    0.00286161    0.00172832   0.000900387   0.000547460   0.000294124   0.000151290   7.25231e-05   3.48903e-05
  29   9 2438.9996    1.5274  0.9871 10.9176 -0.0056  0.0263   0.0312   0.0599    0.0676   0.0000   441.3105       2.16632       18.0599      -2.01692      -2.29994       1.82630     0.0581719      -1.58327      -1.08794      0.196189     -0.408737       1.47402       1.41424     -0.980161      -1.01181     -0.139171      0.275237     0.0309668     -0.205101     -0.201495      0.295763     0.0848478   0.000642010    0.00275136    -0.0465877    0.00693504     0.0238238   0.000301293   -0.00512871   -0.00114042   0.000233997   3.70999e-05   0.000703854  -7.77178e-05   6.99545e-05   6.09686e-05       1.50173       1.88437       1.97134       2.27116       2.27217       2.16726       2.07035       2.02698       1.76364       1.61436       1.35769       1.17645      0.905832      0.756790      0.621590      0.513717      0.381501      0.282730      0.213336      0.162758      0.112015     0.0745641     0.0519506     0.0360002     0.0219631     0.0138173    0.00909692    0.00553316    0.00332352    0.00186427    0.00111397   0.000644747   0.000349906   0.000184534   8.88531e-05   4.32609e-05
  29  10 2598.5707    2.0945  0.9520 11.5464 -0.0030  0.0243   0.0429   0.0591    0.0664   0.0000   441.1542      -2.44764       16.9901      0.802540      -3.04481       2.84275       1.56201      0.124219       2.72996      0.308394     -0.637254      0.570694      -1.11259     -0.653082      0.113305      0.118221      0.324629      0.129692     -0.550599     -0.111828    -0.0144850     0.0694563     0.0766968    0.00758540    -0.0469995    -0.0308918   -0.00257092   -0.00321838   -0.00331174   -0.00233645    0.00118455   0.000290688   0.000498416  -0.000215593  -4.31053e-05  -1.53112e-05       1.28813       1.63604       1.79886       2.02375       2.16131       1.90932       1.84990       1.79475       1.63408       1.37310       1.26111       1.08806      0.873080      0.705046      0.567062      0.472927      0.344158      0.249202      0.190465      0.138987     0.0994445     0.0682736     0.0424774     0.0309247     0.0202870     0.0131833    0.00807946    0.00468032    0.00296423    0.00172552    0.00104188   0.000555620   0.000326984   0.000165589   7.97898e-05   4.15538e-05
  29  11 2756.1010    2.6192  0.8750 12.1077 -0.0013  0.0217   0.0552   0.0546    0.0617   0.0000   438.5486     -0.788953       16.4941      0.676298      -4.31609     -0.175362       2.08526      -1.18970      -4.18822     -0.277854       1.15903     0.0623835     -0.779284      0.344852      0.151393     -0.826450     -0.253895      0.379806     -0.542678    -0.0699510      0.117927    -0.0315833    -0.0627278    -0.0203960    -0.0202499    -0.0161168   -0.00219599   -0.00520176  -0.000274897   0.000878094   0.000619560   0.000565623  -4.66807e-05  -5.54265e-05   2.44221e-05   3.98384e-05       1.20981       1.58157       1.77213       1.90874       1.91846       1.84259       1.83288       1.64089       1.47835       1.35764       1.17607      0.963473      0.784910      0.671597      0.517079      0.419914      0.318873      0.237756      0.175929      0.129300     0.0869496     0.0646337     0.0417266     0.0283807     0.0180780     0.0112508    0.00730853    0.00447041    0.00263431    0.00165456   0.000890170   0.000507887   0.000283722   0.000149422   7.12294e-05   3.51855e-05
  29  12 2911.4904    3.4537  0.8649 12.4882 -0.0035  0.0223   0.0697   0.0513    0.0751   0.0000   437.3605    -0.0188896       15.9914       5.01255      -4.43605      -2.65870       1.04698    -0.0411790      0.140219     -0.592126       3.15539      0.212558     -0.973411       1.52715     -0.376675     0.0909153      0.257699     -0.367233    -0.0105832     -0.134650   0.000921940     0.0157620    -0.0100248    -0.0167815   -0.00698676    0.00308522   -0.00279393   -0.00365459   -0.00457964  -4.19545e-06   4.94444e-05  -0.000333938   0.000340281   6.22749e-06   0.000110458  -1.91736e-05       1.30779       1.80251       2.01655       2.03617       2.06073       2.08568       1.89048       1.83186       1.65487       1.39532       1.26841       1.02098      0.835502      0.721399      0.545550      0.423793      0.339507      0.242843      0.184896      0.132723     0.0912650     0.0635845     0.0441586     0.0273866     0.0188756     0.0115427    0.00709359    0.00434442    0.00265657    0.00141675   0.000866934   0.000460946   0.000249598   0.000133252   6.76410e-05   3.26509e-05
  29  13 3064.8802    3.9944  0.8750 12.8959 -0.0043  0.0256   0.0814   0.0561    0.0774   0.0000   438.5886      0.228322       14.6886      -1.50978       2.04486      -1.96863     -0.256292      0.935588      -1.88759      0.636842      -1.52037       1.14050     -0.700554     -0.241546     -0.638799     -0.153731      0.302369      0.337496      0.155225      0.113744     -0.172814     0.0537601    -0.0110259    -0.0334608     0.0139014    -0.0160074  -0.000305922   -0.00981738    0.00248137   0.000837293   0.000140068   0.000634408   0.000253657  -0.000271388  -5.53422e-05  -2.26660e-05       1.59539       2.05126       2.07442       1.90871       1.87289       2.33280       2.37906       2.25146       1.92935       1.41680       1.18252       1.07538       1.04140      0.923142      0.744493      0.533623      0.364979      0.242594      0.188837      0.149320      0.122537     0.0906814     0.0668416     0.0435706     0.0277726     0.0169978    0.00979831    0.00545932    0.00306701    0.00172958   0.000864041   0.000530490   0.000263316   0.000144617   7.05949e-05   3.58347e-05
  29  14 3216.6669    3.7972  1.1425 12.8979  0.0006  0.0265   0.0725   0.0680    0.0743   0.0000   436.8579      0.238148       15.8882       2.30847      -2.76150       1.50921      -1.08315      0.961076      0.836957     -0.398898       1.05787      0.130721      0.795593     0.0156244    -0.0528180      0.183510      0.225460      0.220830     -0.276641     -0.181440     0.0417929    -0.0684034     0.0882511    0.00616292    0.00829590    -0.0169931  -0.000560761   0.000953029   0.000614351   -0.00393944   0.000414962   0.000569426  -1.44948e-05  -0.000185376   0.000159354   8.61926e-05       1.46528       1.85037       2.07803       2.21278       2.28049       2.14158       2.08887       1.96273       1.82887       1.54788       1.42658       1.13583       1.04023      0.795358      0.635204      0.483869      0.390087      0.292054      0.217187      0.154277      0.103253     0.0786819     0.0499638     0.0338730     0.0220854     0.0142056    0.00873411    0.00558000    0.00323528    0.00193877    0.00102595   0.000584479   0.000317944   0.000172443   8.84013e-05   4.66834e-05
  29  15 3367.4603    3.2629  1.5617 12.6173 -0.0051  0.0349   0.0564   0.0818    0.0583   0.0000   439.5449       1.24002       8.70780      -5.34515      -5.39973       3.13390       2.57359      -1.60037      0.330098       1.96256       1.57488      -1.82974      0.675936       1.10578      0.456464      -1.02699      0.151584    -0.0462242     -0.261333     0.0900796    -0.0696361   -0.00831760    -0.0471016    -0.0331708     0.0231128     0.0218001    0.00465325   0.000186822   0.000498244   -0.00329381    0.00120248  -0.000566116   0.000453228   6.06503e-05   0.000174878   3.78903e-05       1.79299       2.49368       2.82496       2.88318       3.08317       2.87434       2.75057       2.61814       2.23758       2.18925       1.70745       1.59447       1.24334       1.06132      0.856829      0.617535      0.506210      0.373693      0.265314      0.200871      0.133394     0.0978026     0.0672262     0.0443491     0.0285341     0.0181303     0.0115274    0.00698807    0.00433249    0.00242423    0.00136721   0.000780251   0.000407693   0.000227901   0.000112613   5.76360e-05
  29  16 3517.8223    2.5525  2.6451 12.0702 -0.0021  0.0466   0.0368   0.1161    0.0472   0.0000   438.4812      0.892496       5.75084       2.66794       3.19214      -2.05747      -4.13405       1.65465      -2.20585    -0.0649115       1.66656      -1.52250      0.432715     -0.443036      -1.91666    -0.0955830      0.952322     -0.347093      0.202221     -0.413048     0.0356530      0.155240      0.146889      0.107738    -0.0155290     0.0237358     0.0338426    -0.0101840    0.00264539    0.00187835    0.00137316  -0.000219552  -9.20391e-05   0.000194832  -0.000144277  -1.63105e-05       2.39249       3.27742       3.56686       3.92783       3.93898       3.80509       3.76163       3.31745       3.20172       2.62166       2.52288       1.97406       1.70541       1.34172       1.11166      0.886278      0.652456      0.506828      0.371423      0.273155      0.186233      0.133131     0.0890169     0.0603743     0.0392236     0.0244707     0.0156950    0.00957844    0.00599367    0.00332697    0.00193307    0.00107799   0.000599818   0.000316317   0.000154967   7.47559e-05
  29  17 3667.3760    2.1520  3.9126 11.3518 -0.0064  0.0544   0.0253   0.1450    0.0424   0.0000   436.8921       3.46823       14.6165       1.77149      -1.03136      -6.38163      0.306135      0.214906       3.48196      -2.00658       1.98872      0.325827      -2.55582      -1.11082      -1.57923      0.614116      -1.53410     -0.787993     -0.627673      0.333493     0.0441237     -0.407249      0.275697      0.199658    -0.0246181    -0.0549919    -0.0123982    -0.0101936   -0.00454859    0.00150741   0.000371835  -0.000996206  -0.000741026   0.000100715   2.13626e-05   2.54839e-05       2.88835       3.76577       4.41777       4.48040       4.69721       4.66565       4.30661       3.98151       3.70922       3.24894       2.88687       2.40086       1.99817       1.62950       1.29910       1.02172      0.802908      0.593275      0.442476      0.318437      0.224096      0.157477      0.107582     0.0712947     0.0460586     0.0296771     0.0186174     0.0114743    0.00694990    0.00405581    0.00234154    0.00126184   0.000710839   0.000369544   0.000181815   9.31183e-05
  29  18 3816.5124    1.7372  5.9667 10.8711 -0.0028  0.0733   0.0180   0.1995    0.0350   0.0000   439.0935       3.96303       20.4016      -10.0790      0.831611       14.6715       1.55686       7.79214       1.70987       2.62496       2.12076      0.233802      -2.26571      -1.22476       4.01309       2.91123     -0.862811      0.526611     -0.988336      0.292171     0.0277119    -0.0806816      0.117311      0.163815    -0.0591079     0.0394710   -0.00493338   -0.00741302   -0.00163088    -0.0105792   0.000223326    0.00140784   3.94078e-05  -2.80381e-05  -8.64802e-05  -3.11826e-05       3.78975       5.16818       5.66883       6.09763       5.99635       6.16244       5.75656       5.32069       4.94753       4.31998       3.81095       3.18901       2.74720       2.22401       1.78632       1.39078       1.06090      0.801350      0.585222      0.435710      0.304350      0.213938      0.143973     0.0983126     0.0642404     0.0403025     0.0255627     0.0155403    0.00906654    0.00545415    0.00307012    0.00174595   0.000912609   0.000497732   0.000242911   0.000121972
  29  19 3965.3441    1.3812  7.5766 10.6744 -0.0032  0.0952   0.0151   0.2573    0.0311   0.0000   437.2850      0.540462       26.1814       1.39803       8.83626      -15.6702      -7.23950      -1.07889       6.09272      -4.62299       4.50347       5.21410      -3.99961     0.0542715      -1.14720      -2.11552       3.52302      0.216903      0.533458      -1.17925     -0.410375      0.380623     0.0733337      0.123508     -0.157239     0.0724426    -0.0387426   -0.00729892   -0.00893777   -0.00876802    0.00466587   0.000134587  -0.000327429   0.000388691  -0.000204534   5.34829e-05       4.90703       6.61058       7.18434       7.89061       7.86044       7.88973       7.37813       7.11288       6.30751       5.63782       4.82989       4.21084       3.50670       2.86301       2.31805       1.79777       1.36391       1.05032      0.777427      0.562408      0.401839      0.275189      0.195293      0.128676     0.0838061     0.0541806     0.0336765     0.0204406     0.0126783    0.00703418    0.00407623    0.00228239    0.00125639   0.000657171   0.000333306   0.000164531
  29  20 4113.7017    1.1510 10.0937 10.3961 -0.0030  0.1232   0.0127   0.3443    0.0307   0.0000   434.4539      -7.14570       16.2945       1.49462      -22.5874       1.47653      -5.56842      -12.8659      -7.75781       9.75942       6.45690      -7.60391      -5.73803      -2.47944       2.18858       1.49149      0.609485     -0.814765      -1.14774      0.362876    -0.0198646     -0.303686     -0.253603     -0.131088      0.331831     0.0401834    -0.0845147    -0.0489931    -0.0133748     0.0143320    0.00250564   0.000209472   -0.00221824   0.000140479   0.000150030   0.000138393       6.64946       8.41645       9.85003       9.99657       10.5032       10.4420       9.55800       9.07345       8.34826       7.26611       6.60227       5.56636       4.59030       3.86184       2.99789       2.39983       1.83265       1.36554       1.03404      0.721630      0.528773      0.368237      0.251732      0.168817      0.108604     0.0701182     0.0445491     0.0271866     0.0164676    0.00967761    0.00548442    0.00309397    0.00166138   0.000874527   0.000448345   0.000222136
  29  21 4261.9979    0.9230 11.9109 10.2381  0.0001  0.1604   0.0105   0.4331    0.0276   0.0000   452.8717      -3.46532     -0.193585      -2.42393       21.4022       18.7171      -21.3939       8.66483       15.6698       2.04000       15.4469      -11.7377      -7.06675      -4.50346       4.48816       4.56745       1.05084      -2.43437     -0.703447      0.293931      0.606049      0.210508      0.945350     -0.213406     -0.274925    -0.0246683      0.104587    -0.0377186     0.0408990   -0.00218293    0.00410041   -0.00887569   0.000916681  -0.000236324  -1.57611e-05   0.000536605       8.24410       11.1136       12.5409       13.2679       13.3709       13.1794       12.6988       11.6850       10.6885       9.70481       8.41401       7.11869       5.94458       4.89715       3.93168       3.08324       2.39184       1.80172       1.34100      0.982457      0.693947      0.477678      0.328704      0.219149      0.145205     0.0934912     0.0587527     0.0362994     0.0216315     0.0128480    0.00740254    0.00416124    0.00225918    0.00119673   0.000581246   0.000288748
  29  22 4409.6626    0.7536 13.7665 10.0673 -0.0046  0.2070   0.0085   0.5188    0.0244   0.0000   409.1034       4.57172       14.1231      -45.8759       18.1889      0.488841       14.8152       5.98695      -7.96776      -17.3615       15.4914       3.12843      -3.10481       3.10206       21.7465       1.44312       2.66397       1.45256       2.01164      -2.87352     -0.460501       1.52701      0.133633     -0.520035    -0.0295975      0.254941     0.0360252    -0.0462846    -0.0348381    0.00353625   -0.00558022    0.00672377    0.00107594   -0.00112186   0.000491231   0.000468039       10.6129       14.2021       15.9183       17.0482       17.2283       16.9133       16.4138       14.9855       14.0789       12.1386       10.7696       9.14934       7.65481       6.28226       5.04011       3.94997       3.10162       2.31822       1.71697       1.26463      0.886527      0.630342      0.431751      0.295881      0.189023      0.121504     0.0775873     0.0476548     0.0294120     0.0171299    0.00976943    0.00555468    0.00298126    0.00161640   0.000771288   0.000388318
  29  23 4557.9300    0.6273 16.3261  9.8465  0.0022  0.2555   0.0073   0.6343    0.0220   0.0000   453.4023      -4.12514      -3.28619       13.7640       45.1921     -0.786505      -8.41602       20.7109       19.3484      -9.88200       27.2682      -29.0779      -4.97511       6.67006       6.00128      -4.52897      -5.17775      -3.32301       5.13989       2.15690     -0.153094     -0.370136    -0.0665694      0.430284      0.216783     -0.248583     -0.111846   -0.00311347    -0.0156009   -0.00420522    -0.0152022   -0.00228159   0.000399837   0.000989302   2.45053e-05   0.000557487       13.1687       17.3274       19.7691       21.0959       21.2683       20.8908       19.8807       18.7511       17.0039       15.2020       13.1732       11.5528       9.52163       7.88608       6.27994       4.95968       3.80053       2.87722       2.12838       1.55042       1.10390      0.782906      0.531822      0.358015      0.236613      0.150723     0.0951539     0.0594632     0.0359377     0.0209300     0.0121706    0.00686384    0.00372596    0.00198080   0.000975505   0.000483557
  30   6 1949.9176    0.5524  0.5319  9.3169 -0.0043  0.0203   0.0157   0.0407    0.0482   0.0000   442.8339      -1.23454       20.8597      0.155491     -0.720093      0.262597      -2.30058       4.41391      0.169230      -2.94556      0.419799    -0.0706297     -0.809858      0.226455       1.08754     -0.494967      0.242979      0.340132     -0.315525     -0.136951    -0.0117812     0.0563920    -0.0241886     0.0258475     0.0105649   -0.00173012  -0.000669909    0.00124516    0.00535033   -0.00396093    0.00105267   0.000888826   0.000199379  -0.000351655  -4.70863e-05  -2.43790e-06       1.17859       1.48762       1.56017       1.51245       1.74292       1.78434       1.69715       1.52438       1.35727       1.28573       1.11937      0.980298      0.746267      0.637645      0.498902      0.417304      0.348568      0.251423      0.188052      0.129741     0.0965681     0.0733636     0.0492969     0.0347505     0.0211541     0.0122971    0.00850541    0.00538954    0.00359741    0.00220214    0.00118852   0.000658439   0.000352346   0.000196352   9.23179e-05   4.74224e-05
  30   7 2126.3449    0.8161  0.7144  9.8038 -0.0047  0.0214   0.0193   0.0480    0.0546   0.0000   440.8390      -2.76832       20.2893    -0.0726413      0.265774      0.863720     -0.460043     -0.237392       1.90534       1.07141       1.09750      0.383657      0.120194       1.35592     -0.295088    -0.0692622      0.612910     -0.253432     -0.282272     0.0860240     -0.118990     -0.113165    -0.0536144    -0.0275599     0.0230372    -0.0146450   -0.00386109   -0.00143421    0.00227610    0.00214174   -0.00200661  -0.000924005   0.000137006  -6.55305e-05   0.000208744   3.06475e-05       1.09516       1.43305       1.60601       1.73992       1.63767       1.70913       1.67850       1.56036       1.40359       1.26521       1.05984      0.905384      0.784609      0.656855      0.515301      0.417771      0.305336      0.242521      0.177122      0.129965     0.0958691     0.0670591     0.0479274     0.0327938     0.0212432     0.0136536    0.00882776    0.00507185    0.00330447    0.00207542    0.00111302   0.000585642   0.000368974   0.000196611   9.95836e-05   5.00029e-05
  30   8 2297.3158    1.1791  0.8648 10.3596  0.0006  0.0241   0.0245   0.0531    0.0640   0.0000   438.5142       1.98403       16.6540     -0.360636      -2.22147       7.67367       3.46983      -2.85736      -4.14243       1.47907       2.75764     -0.148506      -1.63690     -0.290724      0.712966      0.174403     0.0657945     -0.203845      0.170917      0.167022     -0.262912     0.0940111    -0.0134091   -0.00767448     0.0130557    -0.0258315   0.000637656     0.0128415    0.00128346   -0.00567441   0.000854993    0.00230816   0.000577196  -0.000178130   4.35724e-05   8.37837e-05       1.27239       1.78658       1.96393       2.13521       2.11536       2.16159       2.05162       1.88958       1.67498       1.49515       1.32455       1.05773      0.934764      0.755491      0.608415      0.444748      0.380273      0.262762      0.205544      0.141586      0.108911     0.0742717     0.0521237     0.0371996     0.0227690     0.0150373    0.00918872    0.00606999    0.00363838    0.00216787    0.00127192   0.000699499   0.000383699   0.000210503   0.000114320   5.65757e-05
  30   9 2462.2193    1.6021  0.9664 11.0775 -0.0017  0.0253   0.0318   0.0618    0.0633   0.0000   440.9634       1.07300       15.3404      -1.25763    -0.0493971      -1.24913     -0.742881     -0.399096     0.0711402      0.872631     -0.971722      0.824642      0.776163     -0.164217     -0.246835      0.331080     -0.380049     0.0862762    -0.0106709    -0.0654922     -0.109003     0.0269033     0.0515416    -0.0325099   -0.00351478     0.0200835     0.0112350   -0.00192797   -0.00168185   -0.00186273   0.000359695  -0.000804278  -0.000717482   0.000141342  -1.02017e-05  -6.54100e-05       1.20768       1.73314       1.84084       1.96524       2.01709       1.94252       2.06071       1.71830       1.67499       1.39300       1.25950       1.06773      0.898964      0.784496      0.584884      0.479365      0.358339      0.285420      0.197620      0.161906      0.108006     0.0798389     0.0534871     0.0372738     0.0257561     0.0151104     0.0107034    0.00612568    0.00397220    0.00225731    0.00128123   0.000750435   0.000407455   0.000213877   0.000114918   5.92125e-05
  30  10 2623.4079    2.2149  0.9420 11.6475 -0.0065  0.0245   0.0443   0.0567    0.0665   0.0000   440.8242      0.814263       19.5082      -1.07492      -1.64160       2.23428       1.91129     -0.724914      -2.19927     0.0703649       2.22329    -0.0193539     -0.334914      0.546349      0.235692     -0.150846    -0.0690925      0.212359     -0.342338     -0.140633      0.355077      0.105368    -0.0743554    0.00600851    -0.0101275     0.0142307    0.00580242   0.000989513   -0.00187736  -0.000237637  -0.000305558   0.000741807   0.000488315  -0.000189421   7.39029e-05   7.40886e-06       1.27208       1.88604       1.93617       2.09309       2.11041       1.99758       1.98705       1.92690       1.64113       1.58407       1.24544       1.19308      0.938150      0.833140      0.650804      0.508895      0.375052      0.282800      0.202578      0.153351      0.109629     0.0807243     0.0548778     0.0376509     0.0244886     0.0158091    0.00991660    0.00608011    0.00364042    0.00207188    0.00127810   0.000704143   0.000397905   0.000213054   0.000106853   5.84823e-05
  30  11 2782.3890    2.9593  0.8434 12.2435  0.0038  0.0214   0.0617   0.0522    0.0627   0.0000   439.3076       1.46464       16.7654       1.57522      -6.11500     -0.676055     -0.720515       2.62900       1.05290      -1.11891       2.23663      0.637171     -0.408911       1.04208     -0.133166     -0.750443    0.00361356      0.419660     0.0162610      0.161186     0.0370802     0.0820052   -0.00853954    -0.0300613    -0.0258404     0.0191036     0.0127034    -0.0113913    0.00155157    0.00481263   0.000186175    0.00137028   0.000252310  -0.000161127  -0.000194202  -4.98899e-06       1.14941       1.54440       1.60757       1.74655       1.79355       1.74050       1.59286       1.57451       1.45500       1.35246       1.13106      0.954910      0.801224      0.656817      0.545439      0.422735      0.328291      0.263225      0.195517      0.141802     0.0982464     0.0702751     0.0473854     0.0332660     0.0207461     0.0133062    0.00825781    0.00532606    0.00337329    0.00199297    0.00112092   0.000631942   0.000352988   0.000185388   0.000109926   5.15702e-05
  30  12 2938.9782    3.6676  0.7753 12.6285 -0.0010  0.0204   0.0782   0.0480    0.0641   0.0000   440.9692      0.857731       13.1320      -1.60530      -1.94612       4.31407       1.49412     -0.423397      -1.27501       1.51863      -1.02540      -1.09631      0.345470     -0.443428      0.220181    -0.0604548     -0.247105      0.216279     0.0577377     -0.216941     -0.114194    0.00845568     0.0220784     0.0305176   -0.00348441    -0.0180292    -0.0178371    0.00480686    0.00872429   -0.00178324   -0.00108700   9.09165e-05   0.000471155   0.000381475   2.68120e-05  -1.53429e-06       1.00514       1.43172       1.45645       1.67293       1.53808       1.58548       1.57622       1.46934       1.31905       1.19772       1.03547      0.862315      0.726177      0.608262      0.482021      0.368612      0.313497      0.230454      0.174264      0.128122     0.0935074     0.0634895     0.0424783     0.0287113     0.0198036     0.0126182    0.00813577    0.00504200    0.00300266    0.00176693    0.00106226   0.000573387   0.000346620   0.000178294   8.96527e-05   4.66529e-05
  30  14 3245.8288    3.8148  1.2368 12.8418 -0.0044  0.0275   0.0698   0.0725    0.0717   0.0000   438.6336     -0.523837       18.6552       1.76064      -2.72901       2.07908     0.0685097      -1.25348      0.458248       1.09358      -2.35453     -0.847519      0.877227     -0.832311     -0.212603       1.03840     -0.380821     -0.711146      0.208633     -0.107191    -0.0378977    0.00415751     0.0672505    -0.0226847    -0.0236321   -0.00683343    0.00631229    0.00277841   -0.00176190   -0.00260436   -0.00241868  -0.000445150   0.000731759   0.000152714  -0.000145026   3.40647e-05       1.37880       1.90223       2.07275       2.22877       2.27197       2.25071       2.16659       2.00529       1.83482       1.64166       1.42037       1.13474       1.03242      0.826759      0.687220      0.524749      0.400566      0.319927      0.233188      0.171621      0.123944     0.0869026     0.0598830     0.0415663     0.0282133     0.0167270     0.0114986    0.00704197    0.00426125    0.00257253    0.00145863   0.000893290   0.000440681   0.000266607   0.000136857   7.30886e-05
  30  15 3397.5031    3.1100  1.8588 12.3492 -0.0048  0.0346   0.0473   0.0884    0.0527   0.0000   440.2983       1.20767       12.3863      -3.84988      -7.60813       5.64267       2.72286      -2.17240      0.772706      -2.96658     -0.297650       1.23596       2.32176      0.735247     -0.108785     -0.856168     -0.360272       1.01127      0.397490     -0.353522     -0.404177     0.0521116     0.0645849    -0.0117708     0.0331297    -0.0399826   0.000406626    0.00371285    0.00466265   -0.00411600   0.000782303    0.00248885   0.000726115  -0.000557343  -8.01546e-06  -9.70920e-05       1.82072       2.45558       2.71871       2.87771       2.99784       2.99516       2.84154       2.70282       2.35280       2.04791       1.80528       1.53412       1.33072       1.02962      0.854508      0.667873      0.509253      0.404343      0.299429      0.220958      0.157498      0.108779     0.0788101     0.0510597     0.0349541     0.0232569     0.0148555    0.00901789    0.00568670    0.00328818    0.00193042    0.00109722   0.000605143   0.000325001   0.000164018   8.68036e-05
  30  16 3548.6072    2.4573  2.7588 11.9508 -0.0019  0.0454   0.0329   0.1164    0.0445   0.0000   445.4160      -5.19552       5.92476       3.36772       4.66194      -1.67588       1.52888      -2.96950      -2.34741       2.27468      0.532622      -3.93154      0.147975      0.834050       1.55590       1.62714     -0.216505     -0.814120      0.415331     -0.166937     -0.140305     0.0799801     0.0568955    -0.0337036    -0.0147370    -0.0179460    -0.0169407    0.00469395    0.00952997    0.00219840    0.00264321   -0.00277187   8.95150e-05   0.000315705   0.000346278  -1.97553e-05       2.30393       3.23442       3.56736       3.80463       4.01922       3.81414       3.70875       3.31887       3.21765       2.72065       2.44181       1.96166       1.72900       1.41600       1.13341      0.878294      0.682375      0.525554      0.386390      0.291531      0.202322      0.144757      0.100021     0.0682287     0.0447899     0.0294315     0.0187875     0.0114695    0.00702659    0.00435949    0.00235558    0.00144323   0.000756909   0.000440240   0.000220139   0.000114843
[truncated: 1,479,124 more chars]
