# Supplementary material for: Global-Mode Analysis of Full-Disk Data from the Michelson Doppler Imager and the Helioseismic and Magnetic Imager
Source: Sol Phys. 2018 Jan 31;293(2):29. doi: 10.1007/s11207-017-1201-5 (PMC6566312; doi:10.1007/s11207-017-1201-5)
Supplement: Supplementary file 3 — (TAR 230.0 MB) [file 11207_2017_1201_MOESM3_ESM.tar › MDI/mdifd.1238]

   0  15 2228.7262    0.9120  0.6782 10.3984  0.0000  0.1437   0.1753   0.7210    0.8053   0.0000    -2.4366     -0.362737       1.20855      0.398422      -2.90120    -0.0433672       0.00000       0.00000       0.00000       0.00000       0.00000       0.00000
   0  17 2496.0194    2.0100  0.7631  9.4494  0.0000  0.1340   0.3226   0.3840    4.7960   0.0000    67.6760       1.68100       2.87000      0.793000      -2.06200     -0.611000       0.00000       0.00000       0.00000       0.00000       0.00000       0.00000
   0  22 3168.6462    4.4367  0.7288  1.2123  0.0000  0.1100   0.6872   0.3544 1000.0000   0.0000    -2.7044     -0.248339       1.28000       1.38178      -3.18852    -0.0651595       0.00000       0.00000       0.00000       0.00000       0.00000       0.00000
   1  14 2156.6572    0.8690  0.7224  9.8464  0.0000  0.1101   0.0868   0.2002    0.3635   0.0000   324.4089       101.046      0.984936      0.358932      -2.06672    -0.0551422       186.562       64.4712       0.00000       0.00000       0.00000       0.00000
   1  15 2292.0938    1.1002  0.9781  9.1532  0.0000  0.1074   0.0859   0.2239    1.2495   0.0000   677.3418       29.4248       2.07800      0.695000      -1.19700     -0.450000       138.200       73.2210       0.00000       0.00000       0.00000       0.00000
   1  18 2693.3804    2.8166  0.6712  3.9950  0.0000  0.0727   0.2451   0.1619 1000.0000   0.0000   432.7483       40.8731       1.02810      0.793218      -2.21982     0.0170492       91.7766       57.1016       0.00000       0.00000       0.00000       0.00000
   1  21 3098.2552    4.1291  1.0643 -2.4386  0.0000  0.0979   0.2915   0.2259 1000.0000   0.0000   435.9317       8.84545       1.05548       1.28341      -2.31895    -0.0374816       116.885       75.4250       0.00000       0.00000       0.00000       0.00000
   1  23 3368.6653    3.5480  1.9224  2.7214  0.0000  0.1249   0.1933   0.3777 1000.0000   0.0000   371.4377       61.1175       1.07192       1.64066      -2.37924     -0.180530       166.801       84.1145       0.00000       0.00000       0.00000       0.00000
   1  26 3776.1102    2.0768  6.2319  8.8306 -0.0098  0.2761   0.0595   0.7575    1.8722   0.0000   534.1098      -113.401       1.09448       2.14886      -2.46287     -0.632509       350.523       190.892       0.00000       0.00000       0.00000       0.00000
   2  13 2081.9655    0.7262  0.7291  8.4278  0.0000  0.0960   0.0501   0.1476    0.6943   0.0000   413.6281       13.9559      -1.18113      -9.05811      -1.71278    -0.0673014       77.3479       55.2027       35.5990       10.4676       0.00000       0.00000
   2  14 2217.5764    1.0882  0.7893  2.1800  0.0000  0.0633   0.0730   0.1550 1000.0000   0.0000   440.0471      -1.41476       36.6648      0.700964      -1.06700     -0.668000       52.1403       39.2669       21.6680       6.82670       0.00000       0.00000
   2  15 2352.1184    1.2018  1.0574  3.2443  0.0000  0.0795   0.0693   0.1936  465.9941   0.0000   500.8988      -36.3106       8.40839      0.448933      -1.78911    -0.0219978       56.4266       49.8644       26.4093       10.8489       0.00000       0.00000
   2  18 2754.4707    2.8688  0.8040  7.9451  0.0002  0.0549   0.1865   0.1658  116.9369   0.0000   448.3072      -32.7475       23.3074      -4.43815      -1.89021     0.0178978       42.4961       34.3038       19.9898       6.66222       0.00000       0.00000
   2  19 2889.5184    3.4297  0.9330  2.7868  0.0000  0.0661   0.1992   0.1636 1000.0000   0.0000   303.3902       48.7265      -3.01276      -10.5241      -1.92137    0.00964499       52.1310       40.9519       23.9441       7.77592       0.00000       0.00000
   2  20 3024.7385    4.0252  0.8032  0.5567  0.0000  0.0551   0.2496   0.1487 1000.0000   0.0000   417.8811      -23.0068      -9.38501       5.88677      -1.95136    -0.0154978       39.0667       31.9488       20.9491       7.07983       0.00000       0.00000
   2  22 3295.1379    3.9351  1.4876  0.4944  0.0000  0.0892   0.1930   0.2239 1000.0000   0.0000   444.8531       3.79828       7.77043       5.91806      -2.00815     -0.131039       59.0500       55.7643       29.8420       14.3905       0.00000       0.00000
   2  23 3430.4780    3.2497  2.2491  7.6057  0.0000  0.0998   0.1306   0.2947   25.4099   0.0000   356.6985       174.985      -34.7852       20.7932      -2.03522     -0.229392       65.2851       55.2547       38.1200       13.6702       0.00000       0.00000
   2  24 3566.5785    2.7276  3.4693  2.5444  0.0000  0.1366   0.0866   0.3364 1000.0000   0.0000   423.9437      -36.5488       40.2138      -25.8903      -2.06146     -0.359882       94.0238       86.0329       44.8527       19.3671       0.00000       0.00000
   3  12 2001.1537    0.4703  0.6851  9.0895  0.0000  0.0495   0.0297   0.1512    0.2364   0.0000   461.1079      -8.80470       10.4756       3.76584      -6.19851      0.859677       23.0757       22.0462       17.7554       10.9507       5.08018       1.47360
   3  13 2137.6376    0.7949  0.4785  9.7566  0.0000  0.0521   0.0592   0.1004    0.2296   0.0000   421.5951       21.4092       23.3076       11.3524      -1.11563      -3.32874       31.2593       31.3864       18.9320       8.74854       4.04637       1.27320
   3  14 2273.3070    1.0498  0.7438  9.6782  0.0000  0.0677   0.0643   0.1531    0.4301   0.0000   466.5650       39.2915      -15.4073       10.9667      -1.87297      -1.96404       27.0439       28.1181       25.4737       11.8819       8.04133       2.17945
   3  17 2676.1492    2.3566  0.9512  1.5313  0.0000  0.0651   0.1237   0.1491 1000.0000   0.0000   447.9956      -3.35282      -31.2920      -3.36015       5.18157      -1.41046       37.1664       35.3507       24.6931       13.0687       5.51081       1.59021
   3  18 2811.3799    2.8955  0.9254 10.4982  0.0000  0.0609   0.1639   0.1850    1.8998   0.0000   466.3612      -5.17319       6.54264      -17.1865       1.33000      -1.21968       29.8748       27.5066       20.1160       12.9776       4.90495       1.45018
   3  20 3082.1844    3.8260  0.8541 11.8669  0.0000  0.0557   0.2104   0.1418    0.9040   0.0000   404.6196       5.95960       3.40027      -2.14203      -4.48377      -1.12533       30.2537       28.6753       20.6536       11.0415       5.24939       1.53508
   3  21 3217.7068    3.9721  1.0986  3.9766  0.0000  0.0604   0.1920   0.1575 1000.0000   0.0000   411.6043       12.7272       23.3221       4.53954       2.35874      0.673141       29.7202       30.0722       21.7263       12.0179       5.85114       1.82480
   3  22 3353.4072    3.1861  1.5070 11.6433  0.0000  0.0822   0.1519   0.2133    0.7441   0.0000   420.8544       70.5582      -17.8473       18.5593       5.57071      0.227406       41.6668       34.7481       30.6321       19.9048       8.38221       2.20214
   3  23 3489.5099    2.8718  2.9785  8.3950  0.0000  0.1004   0.0902   0.2771    4.4177   0.0000   403.9254      -40.0524       20.2883     -0.265132      -8.27097      -4.35861       52.4178       51.0280       36.0672       20.9081       9.26070       2.84731
   3  24 3625.9867    2.4549  3.5020 10.3342  0.0026  0.1139   0.0761   0.3559    0.4997   0.0000   575.1574      -72.6567      -5.33514       12.1362      -5.69463       3.77742       57.9945       57.6966       41.8442       22.3474       11.1953       3.33990
   4  12 2051.6089    0.6851  0.6562  8.9654  0.0000  0.0522   0.0386   0.1225    0.3263   0.0000   443.4330      -9.15905      -13.2954       10.4680      -6.80231       2.55154       21.0294       23.3671       17.3747       11.3867       5.88193       2.76756
   4  13 2188.2630    0.7495  0.8343  9.6436  0.0000  0.0758   0.0407   0.1494    0.2678   0.0000   472.1143       42.6876      -14.6529       10.6929       13.3245       5.78371       23.6231       32.3766       19.2975       16.3989       7.34097       3.44773
   4  16 2592.8970    2.1446  1.0619  3.8692  0.0000  0.0562   0.0946   0.1659  540.0932   0.0000   435.6927      -34.9999      -12.0592      -6.91953      -7.81060      -5.93150       24.0353       24.0952       19.6981       13.6035       6.93750       4.04426
   4  17 2728.3579    2.6142  1.0006  8.9444  0.0000  0.0531   0.1243   0.1836    5.3165   0.0000   423.8522      -7.09053       8.43867       17.4771       7.46956       3.61488       18.4129       18.8417       16.2627       12.0240       7.00229       3.57458
   4  18 2864.1963    2.9935  0.7748 11.5272  0.0000  0.0444   0.1439   0.1240    0.5906   0.0000   405.9756       24.2886       23.4016       6.06771      0.526591     -0.305208       15.9880       17.5908       15.0057       9.87249       6.49704       2.86412
   4  20 3135.9134    4.1557  1.0392  8.6637 -0.0004  0.0596   0.1873   0.1483   22.3091   0.0000   432.8624      -25.4250       36.4356       2.41387      -4.07494       4.07865       28.6939       27.9340       21.6328       14.6471       7.71342       3.52122
   4  21 3271.6840    3.6387  1.3308 11.3808  0.0000  0.0622   0.1494   0.1705    0.9146   0.0000   414.7082       15.2449       19.2970      -2.94271      -13.5072      -2.67156       24.2571       27.8459       20.7863       14.4893       7.95324       3.93088
   4  22 3407.9944    3.1409  1.9268 11.7763  0.0000  0.0743   0.1178   0.2304    0.3735   0.0000   440.2492      -18.5218       35.7088       8.91042       16.9574      -5.44467       28.7199       30.4416       24.4690       18.1834       9.79582       5.20368
   4  23 3544.4361    2.7277  2.9000  8.8197  0.0000  0.0877   0.0771   0.2444    2.2765   0.0000   469.2741       30.5668       3.00418      -37.9512       8.14703      -6.15694       35.6626       36.3815       29.5637       20.4350       12.1503       5.53223
   5  10 1823.3895    0.3416  0.3129  9.2208  0.0000  0.0346   0.0308   0.1023    0.0906   0.0000   420.7300       8.83959       8.09133       4.11758       1.45947       1.46650       13.3895       13.3305       14.4773       8.63058       5.29662       2.90214
   5  11 1960.5133    0.5111  0.5288  9.3196  0.0000  0.0522   0.0298   0.0980    0.1411   0.0000   438.8385       3.68498      -8.58244      -12.6578       3.80687       1.43545       11.8232       17.1102       11.1633       11.8059       7.01305       4.52662
   5  12 2098.3810    0.6965  0.7142  9.6385  0.0000  0.0470   0.0356   0.0997    0.1794   0.0000   427.0636      -12.4516      -1.55052       9.76188      -3.20150       3.98768       14.0605       14.9945       13.8913       11.4960       6.68622       4.08828
   5  13 2235.2111    0.9461  0.7152  9.6911  0.0000  0.0435   0.0474   0.1116    0.2616   0.0000   433.1620       34.4150       7.67564      -8.33901      -10.6328     -0.931919       15.6017       17.7133       15.3273       10.8058       6.10218       3.57015
   5  14 2371.0920    1.3210  0.7154  9.9391  0.0000  0.0455   0.0620   0.1001    0.3797   0.0000   433.9035       1.14618      -7.02638      -5.16326      -7.12679     -0.639001       12.8013       16.1383       13.0816       9.63423       6.58262       3.64292
   5  15 2506.0884    1.7326  0.8045  9.9123  0.0000  0.0409   0.0784   0.1123    0.6445   0.0000   421.0546     -0.532915       21.2580       9.12792       1.55936      -3.97771       13.2595       14.8109       13.1671       9.54721       6.23042       3.73719
   5  16 2641.1153    2.4106  1.0091 10.0579  0.0010  0.0448   0.1058   0.1370    1.3391   0.0000   429.8145       19.2004      0.229839       1.78043      -3.34554       4.64192       15.2686       17.1223       13.6670       11.1760       7.18015       4.00134
   5  17 2777.2772    2.8371  0.9975  4.0853  0.0000  0.0490   0.1207   0.1279  786.9950   0.0000   428.5658      -12.1772       7.58795       2.56909      -6.51275       1.82878       17.5068       19.7435       17.1681       11.8952       7.77217       4.29169
   5  18 2913.6669    3.6143  0.7637  7.9047  0.0000  0.0601   0.1719   0.0998   26.9026   0.0000   452.4073      -1.59558      -4.79884       3.30048       12.0207      0.570458       23.3632       17.0006       15.4249       14.0983       12.4919       7.33173
   5  19 3049.9061    4.0887  0.9561  3.1938  0.0000  0.0470   0.1911   0.1313 1000.0000   0.0000   450.7570       5.15920       2.83671      -1.92099       1.59810       3.41556       14.5929       16.0614       15.4575       10.8529       7.27508       4.40185
   5  20 3186.1985    4.0418  1.0877 10.6783  0.0011  0.0545   0.1835   0.1489    3.4499   0.0000   412.6809       14.6838      -8.85061      -13.6129       9.74262      -3.97319       15.4080       20.1683       15.5739       12.8658       8.36002       4.66835
   5  22 3459.2754    3.1330  2.1866  0.6977  0.0000  0.0747   0.0980   0.1971 1000.0000   0.0000   447.0561      -31.3179       21.7081       19.9151       21.7315      -8.00769       23.4594       26.3186       22.7210       17.4337       11.7070       6.74633
   5  23 3596.1775    2.5042  3.6371  9.3974  0.0132  0.0973   0.0653   0.2885    0.7682   0.0000   441.5011       74.0775      -9.51440       17.0827       16.6600      -13.0576       29.7944       32.1687       29.6393       22.6815       15.8013       9.22888
   6  11 2004.0522    0.5974  0.5650  9.0000  0.0000  0.0462   0.0310   0.0838    0.1723   0.0000   425.8672      -17.0484       7.33167       20.7593       5.72951       5.46156       12.0463       13.7841       10.5207       8.70622       6.90677       6.50199
   6  12 2142.4587    0.7915  0.7310  9.1433  0.0000  0.0378   0.0365   0.1009    0.2228   0.0000   424.2643       6.92527       9.58985      -21.5970      -7.92926      -4.55336       10.2302       11.5026       10.7368       9.01636       6.19508       4.13667
   6  13 2279.8192    1.0413  0.8854  9.6123  0.0000  0.0565   0.0436   0.1094    0.2867   0.0000   427.3812       11.7422       13.5144      -7.53182      -2.16817      -1.06197       15.7274       17.9085       20.6144       13.8846       8.90552       5.33560
   6  14 2415.5009    1.5340  0.8042 10.2891  0.0000  0.0417   0.0649   0.1078    0.3010   0.0000   420.7546     -0.283035      -10.0910       6.40502      0.434668       1.76276       10.8708       11.1893       12.0157       8.89815       6.55655       4.38129
   6  15 2551.0241    1.9102  1.0981  9.2306  0.0000  0.0451   0.0702   0.1241    1.1486   0.0000   437.8802      -17.3502       11.2949      -1.54553       4.72789      -4.65276       11.4422       13.9067       12.4795       9.51842       8.10439       4.96804
   6  16 2687.0157    2.3654  1.0328  9.4872  0.0000  0.0428   0.0876   0.1136    1.3502   0.0000   429.7238      -7.90051       13.7507       10.8816      -3.22642       2.89153       11.6071       12.2989       11.0088       10.4118       7.42734       4.50974
   6  17 2823.7046    2.9371  0.8462 10.9095  0.0000  0.0395   0.1183   0.0978    0.5131   0.0000   423.6024      -20.2950      -8.20400     -0.181688      -3.19827       8.89327       10.4995       12.1793       11.5573       8.60203       6.67865       4.02181
   6  18 2960.6081    3.7103  0.7888 11.6480  0.0042  0.0410   0.1554   0.1013    0.4784   0.0000   459.8118      -7.98299      -2.41988      -9.38335      0.321437      -1.42461       10.0501       11.4471       11.9180       8.22484       6.29823       4.33659
   6  19 3097.1999    4.1689  1.0221  4.2678  0.0000  0.0383   0.1569   0.1204  931.3339   0.0000   447.5749      -9.95364       35.6007      -8.48316       2.47770       3.85573       10.8219       11.9237       11.5106       9.14215       6.75482       4.66715
   6  20 3233.8594    3.6530  1.3102 11.5318  0.0000  0.0530   0.1407   0.1450    0.7923   0.0000   452.6502       4.38032       12.2276       21.0518       11.5621      -2.02216       13.9474       15.9902       14.8411       11.8968       8.63596       6.00206
   6  21 3370.7866    3.3048  2.1512  7.8814  0.0000  0.0644   0.0909   0.1892   10.3652   0.0000   460.5757       7.95323      0.472030      -7.55436      -10.9646      -4.44684       16.4761       19.0384       16.7324       15.4525       10.6922       7.10287
   6  22 3508.1399    2.8022  3.0124  9.8188 -0.0014  0.0832   0.0645   0.2047    0.6709   0.0000   445.4805       8.78852       36.5246      -9.76484      -3.66702       8.26470       20.9831       25.0648       22.6293       18.6105       14.0323       8.92276
   6  23 3645.9095    2.4184  3.8698  9.3772  0.0000  0.0904   0.0513   0.2562    0.6298   0.0000   440.3453      -16.2518      0.991337      -7.32619       16.1368       16.5246       22.6160       25.6040       25.1428       20.5393       15.4589       9.90745
   6  25 3921.8845    1.6303  6.8933  9.2437  0.0000  0.1387   0.0284   0.3781    0.2263   0.0000   436.4491       43.0875      -8.86807      -49.0905       12.3876       21.0408       33.7549       41.9955       36.4256       32.8247       22.6108       14.9236
   7   9 1767.6178    0.3370  0.3240  9.0512  0.0000  0.0395   0.0210   0.0581    0.0839   0.0000   433.5056       2.27000       1.84098       4.48241       2.27069       9.19543       5.93445       9.48447       6.75310       7.16387       5.64393       3.82772
   7  10 1906.7746    0.4323  0.4415  9.1609  0.0000  0.0360   0.0241   0.0755    0.0937   0.0000   429.6187      -9.08797       12.9933       4.18237      0.326542      -5.47451       9.25805       8.54011       7.91772       8.23973       5.79615       4.43600
   7  11 2045.7763    0.6890  0.5764  8.8226  0.0000  0.0350   0.0323   0.0798    0.2012   0.0000   439.7772       5.91468       19.0062      -19.7057      -4.20033      0.889668       8.83323       10.2770       9.22010       8.14576       6.39873       4.23468
   7  12 2184.4936    0.8462  0.6835  9.4839  0.0000  0.0366   0.0358   0.0860    0.1654   0.0000   427.9188       6.28244       11.8408      -14.7912       3.97251       10.4279       7.47776       9.42746       8.74463       7.20344       5.56147       4.38218
   7  13 2322.0924    1.1454  0.8948  9.7428  0.0000  0.0416   0.0443   0.1005    0.2776   0.0000   444.8487       15.8493       15.9519       10.0790       5.74513      0.399462       9.62349       10.1881       10.0973       8.42770       7.10312       5.28152
   7  14 2458.1491    1.5820  1.1121  9.5635  0.0000  0.0436   0.0548   0.1125    0.5366   0.0000   431.0475      -11.4632       1.90957      0.841522       6.87412       3.50369       10.4967       12.2801       11.7624       10.0166       8.06494       4.93384
   7  15 2594.2943    1.8717  1.1295  9.7689  0.0000  0.0455   0.0635   0.1139    0.6302   0.0000   438.0259       10.6792       3.27428       5.84024      -1.09199      0.409851       10.4119       11.4674       11.2726       9.79598       7.59750       5.38528
   7  16 2731.0966    2.5926  1.0895  4.4295  0.0000  0.0391   0.0891   0.1082  229.6889   0.0000   437.5244      -8.59800       15.7632       3.23237       1.66449      -7.65967       9.59396       10.8101       11.1457       9.45500       6.83731       4.36784
   7  17 2868.2598    3.2996  0.8239 10.9188  0.0000  0.0347   0.1247   0.0932    0.5790   0.0000   433.0185       2.45598     -0.743642      -4.04213       3.70648      -1.45996       7.18314       8.89876       7.97096       7.03523       5.74562       4.16454
   7  18 3005.6077    3.9910  0.7580 11.2084  0.0000  0.0342   0.1516   0.0803    0.5622   0.0000   426.4911      -7.02423       5.27150      -1.24003       6.18128       6.71022       7.86991       8.72096       8.43819       6.87331       6.13939       4.09274
   7  19 3142.7846    3.8862  0.9873 11.8575  0.0000  0.0384   0.1415   0.1103    0.4362   0.0000   431.5889      -7.80104      -3.40674    -0.0246468       8.34786      -3.24646       8.17871       9.40678       9.11045       8.29637       6.18304       4.65602
   7  20 3279.7528    3.7315  1.4182 10.2041  0.0000  0.0459   0.1081   0.1261    1.1410   0.0000   450.2246      -18.7504       14.6810       3.51877      -7.60619       1.50770       10.4512       12.0059       10.8220       10.0318       7.58275       5.90429
   7  21 3417.3444    3.3459  2.0104  9.6456  0.0045  0.0542   0.0883   0.1617    1.0742   0.0000   435.3135      -24.5424      -9.37451       19.8053       7.83256       4.58577       12.8697       13.6797       13.3005       12.4596       9.63579       6.35819
   7  22 3555.1469    2.5755  3.1893 10.1108  0.0000  0.0757   0.0538   0.1968    0.3552   0.0000   418.7639      -1.56449       24.6656       6.60025       2.15110       2.46511       17.3734       19.6888       20.0049       16.3987       12.9061       9.27437
   7  23 3693.4032    2.1824  4.1112  9.4710  0.0000  0.0914   0.0404   0.2279    0.3864   0.0000   423.7224       11.2928      -1.00134       41.2309       17.0569       10.8091       18.9111       23.7371       21.8192       19.1960       14.9191       10.8772
   7  24 3831.7628    1.8546  5.9270  9.3417  0.0000  0.1119   0.0295   0.3089    0.2151   0.0000   458.4714       16.3576       32.7122      -28.0099       15.5929       17.1854       24.1095       28.2686       28.6548       23.8473       19.0811       13.8262
   7  25 3970.4024    1.5107  7.7292  9.1227  0.0014  0.1353   0.0225   0.3855    0.1720   0.0000   458.3026       23.3062       11.7262      -29.1283       10.5188      -6.21416       31.1694       37.8016       34.5275       30.4567       23.8068       17.0012
   7  28 4387.4629    0.9208 14.0377  8.8944  0.0000  0.2342   0.0134   0.6974    0.0978   0.0000   503.9316      -12.1267       25.3303       12.0532       58.6331      -16.4434       52.3858       63.1155       60.9563       52.3820       40.7324       28.4444
   7  29 4527.0893    0.7331 16.8345  8.9405  0.0008  0.3115   0.0114   0.8834    0.0825   0.0000   404.3938       6.66914       54.9140       68.3269      -9.82501       15.8012       67.7730       82.2702       77.7121       68.6843       53.7852       37.7928
   8   6 1372.1326    0.1228  0.0631  9.0875  0.0000  0.0228   0.0254   0.0452    0.0472   0.0000   432.7220      0.871283       11.7775      -1.22673      -2.13872      0.673632       4.18446       5.17847       5.44134       3.94102       4.21726       2.28626
   8   8 1665.7659    0.2317  0.1578  9.0046 -0.0017  0.0236   0.0239   0.0595    0.0582   0.0000   442.0346      -6.12054       5.36464     -0.893738      -2.81153      -1.90871       6.35989       4.91849       3.21340       4.93048       4.78463       2.89723
   8   9 1806.1694    0.3441  0.2956  8.9568  0.0000  0.0495   0.0213   0.0478    0.0822   0.0000   436.6760      -6.13883       10.6195       6.24596       1.14529      -3.24998       10.3550       9.35338       7.16758       8.80812       7.81601       5.84300
   8  11 2086.0995    0.7324  0.7579  9.0730  0.0000  0.0396   0.0302   0.0949    0.1906   0.0000   429.7192      -10.7552       8.15106      -4.43276      0.318698       5.01287       8.61768       10.7017       9.22556       8.56874       6.69306       5.28083
   8  12 2225.1342    0.9799  0.7451  9.2146  0.0000  0.0321   0.0379   0.0871    0.2396   0.0000   438.2868       3.53272       10.7156       4.74201      -3.34804      -2.06675       6.46286       8.02591       7.33321       6.94935       5.85672       3.86516
   8  13 2362.8900    1.2625  0.9144  9.4786  0.0000  0.0376   0.0448   0.0899    0.3135   0.0000   444.6193      -8.27696       27.4668       5.03817      -14.0367      -4.11431       6.94273       8.34110       8.58911       7.07180       5.95400       4.65042
   8  14 2499.3868    1.6678  1.0457  9.3438  0.0000  0.0397   0.0534   0.0927    0.5480   0.0000   438.5256      -8.56039       6.80226       9.45056       4.05190     -0.980134       8.01441       9.98753       10.0110       8.70003       6.82105       4.66625
   8  15 2636.0297    2.1501  1.2388  7.3679  0.0005  0.0419   0.0630   0.1040    5.2445   0.0000   447.3136      -15.5343       20.3287      -2.63572      -7.34697       4.40204       8.62780       10.7771       10.6934       9.05338       7.57953       5.06460
   8  16 2773.6603    2.7884  0.8215 11.0975  0.0000  0.0332   0.1015   0.0878    0.3370   0.0000   431.5764       4.92350       13.5624       3.51779      -8.95042       2.95663       6.96432       8.65609       8.82835       7.58847       5.67530       4.32060
   8  17 2911.4754    3.3694  0.9946  9.7287  0.0000  0.0363   0.1078   0.0928    1.6540   0.0000   436.3903      -19.2718       10.0004       7.60657       2.03875       3.38003       7.91420       8.22816       8.56415       7.64056       6.02543       4.67131
   8  18 3049.1666    4.0686  0.8974 10.5540  0.0001  0.0355   0.1382   0.0883    0.9748   0.0000   431.4121       2.47149       17.7582       10.4323      -1.45704      -4.70359       7.82715       9.62003       9.73330       8.13134       6.09172       4.50706
   8  19 3186.7274    3.7214  1.1883 11.5748  0.0000  0.0428   0.1171   0.1060    0.4328   0.0000   437.8874       9.34909       9.68639      -6.77521      -4.92179      -7.82680       8.93232       9.39768       9.71406       8.36261       7.59651       5.60326
   8  20 3324.2926    3.6006  1.5704 10.0996  0.0000  0.0471   0.0924   0.1164    0.8097   0.0000   430.4787       5.25024      0.975016       4.19478       6.40694      -1.13916       9.31866       11.1059       11.3030       9.76726       8.03857       5.82454
   8  21 3462.3189    2.9898  2.2867 10.5620  0.0000  0.0567   0.0663   0.1536    0.3012   0.0000   447.6629      -21.9981     -0.655567       5.77936       4.19524      -6.69709       11.2102       13.2137       13.2066       11.8095       9.59627       7.11803
   8  22 3600.7191    2.5292  3.4370  9.6253  0.0000  0.0724   0.0468   0.1858    0.3684   0.0000   447.0096      -59.9209      -3.44587      -3.65401       2.00608       11.0703       15.1457       17.1866       16.9449       15.2839       12.0813       9.84049
   8  23 3739.2696    2.0944  4.8418  9.4023  0.0000  0.0914   0.0340   0.2433    0.2660   0.0000   441.3159      -14.9479      -13.5000     0.0181062      -15.8381      -7.68027       17.2915       21.6791       20.8366       18.8915       15.2112       10.7731
   8  24 3878.0164    1.6948  6.9353  9.1694  0.0000  0.1129   0.0229   0.3120    0.1587   0.0000   418.2034       1.34376       4.68442       14.4428       23.0034       24.3320       21.7505       26.6661       26.5538       23.7534       19.2185       13.9649
   8  25 4017.0549    1.5142  8.5024  8.6112  0.0000  0.1302   0.0192   0.3628    0.1926   0.0000   446.5303      0.824550       29.2085       8.52415       12.0041      -17.1180       25.3522       31.8230       30.8303       27.0403       22.0240       16.1760
   8  26 4156.4680    1.1861 10.4761  9.0869  0.0000  0.1685   0.0160   0.4630    0.1033   0.0000   390.8191      -10.8446       44.4723      -36.4391       22.5053      0.210970       31.7903       37.8370       38.2866       35.1014       27.3377       21.2731
   9   8 1702.4246    0.3012  0.1978  9.0044 -0.0007  0.0223   0.0213   0.0388    0.0614   0.0000   435.0005      -9.78599       15.8239       3.51090      -2.97593     -0.899916       3.99242       4.35436       4.78807       4.20336       3.50792       2.74855
   9   9 1843.5571    0.4204  0.4064  8.9342  0.0000  0.0352   0.0212   0.0590    0.0890   0.0000   437.1069      -12.3785      -4.77065      -7.40185      -8.37389       4.98259       4.93845       7.85372       6.07648       6.00292       4.44794       4.26763
   9  10 1984.1633    0.5821  0.5390  8.8361  0.0000  0.0277   0.0249   0.0733    0.1470   0.0000   429.6277       4.23838       11.1837      -10.5333      -2.44499      0.280940       4.90670       6.09444       6.24147       4.63832       4.65044       4.04234
   9  11 2125.0583    0.7879  0.6935  8.9011  0.0000  0.0330   0.0300   0.0775    0.2061   0.0000   437.7501       3.06067       9.86013       2.27585      -1.50862       2.21350       5.44705       6.57124       6.64151       6.22413       5.08797       3.86542
   9  12 2264.4210    0.9722  0.7642  9.4488  0.0000  0.0349   0.0346   0.0820    0.1953   0.0000   436.7801     -0.396116       7.55202      -5.41060      -2.11519       4.09338       5.63492       7.87907       7.20401       6.91268       6.00732       4.27583
   9  13 2402.2841    1.4264  1.0396  9.7950 -0.0022  0.0358   0.0455   0.0997    0.2869   0.0000   434.2518     -0.390446       21.2298      -9.57772      -7.10080       4.48454       6.65810       7.21333       7.88936       7.27191       5.98573       4.60730
   9  14 2539.5548    1.7850  1.0022 10.0825  0.0000  0.0371   0.0576   0.1059    0.3234   0.0000   444.0856      -4.74937       19.5289       1.52366       6.42790       3.35409       6.47381       7.38994       7.92203       7.42799       5.82280       4.56464
   9  15 2676.9919    2.5014  0.9167 10.3444  0.0000  0.0321   0.0782   0.0819    0.3732   0.0000   428.4979       11.9019       12.1307      -4.92236      -3.24396       2.81072       6.05958       7.03133       7.06303       6.61442       5.18364       4.19835
   9  16 2815.1791    3.1592  0.7980 10.2516  0.0000  0.0281   0.1088   0.0799    0.6411   0.0000   424.7563      -5.90460       10.1348       9.11493      -3.05080       3.50120       5.49577       6.12833       5.95585       5.54979       4.64790       3.92301
   9  17 2953.4449    3.7220  0.7807 10.7531  0.0000  0.0296   0.1260   0.0755    0.5268   0.0000   433.8884      -4.22096      -2.05435       10.4308      -13.2664     -0.884203       5.55578       6.80400       6.91372       6.10925       5.03048       3.86680
   9  18 3091.4078    4.1009  0.8971 10.6159  0.0000  0.0310   0.1314   0.0808    0.9168   0.0000   433.8763      -15.5880      -1.09676       6.90671       6.32590       8.25262       5.48928       6.52114       6.26599       5.73564       5.45564       4.25097
   9  19 3229.4445    3.8491  1.1278 11.8636  0.0000  0.0407   0.1176   0.1039    0.3495   0.0000   432.5293       1.00360       11.4080       5.10983      -7.91662       7.99842       6.54821       8.44007       7.56643       7.43333       6.50520       4.77159
   9  20 3367.6973    3.3188  1.7319 11.0206  0.0041  0.0484   0.0806   0.1222    0.2801   0.0000   432.8014      -13.3853       5.16648       22.2828      -8.23084      -1.12133       8.20116       9.79746       9.31543       8.99913       7.54753       6.36238
   9  21 3506.0468    2.7754  2.6254 10.6419  0.0000  0.0607   0.0572   0.1583    0.1994   0.0000   424.1811      0.231080       14.9599       7.76124       4.63719       2.37857       11.0944       13.9282       13.7526       12.5091       10.2976       7.82825
   9  22 3645.1731    2.3261  3.6496  9.6367  0.0007  0.0718   0.0398   0.1852    0.2402   0.0000   466.6556      -27.8335      -31.4203       25.2387      -11.5248      -7.08001       12.1858       14.6625       14.7768       13.5944       11.4458       9.05053
   9  23 3783.9246    1.8919  5.3824  9.8168  0.0000  0.0926   0.0290   0.2659    0.1382   0.0000   485.0385       24.1451      -12.9939       5.22895     -0.179226       17.7140       15.7722       20.1030       19.4611       18.0860       14.9012       11.8673
   9  24 3923.3650    1.6087  7.6320  9.1692  0.0000  0.1164   0.0211   0.3167    0.1397   0.0000   435.7443      -53.9401       35.9773       2.31877       5.98731      -1.47423       20.6070       25.0186       24.8082       22.7792       20.0637       14.9459
   9  25 4063.1342    1.3526  9.1865  9.0619 -0.0017  0.1333   0.0164   0.3864    0.1073   0.0000   429.8596      -28.1642       31.0058       53.6815       38.9654     -0.667846       23.0339       28.8808       28.6188       25.9175       22.1014       17.4112
   9  26 4202.6150    1.1145 11.4867  9.0868  0.0000  0.1734   0.0143   0.4826    0.0865   0.0000   464.2004      -51.4304       8.23752       10.7609       46.9295      -10.6586       29.8297       36.9528       35.4209       33.6192       28.9050       22.4603
  10   6 1443.4189    0.1259  0.1283  8.9785  0.0000  0.0275   0.0140   0.0450    0.0453   0.0000   437.8143    -0.0312776       17.4493      -1.12365      -6.28126      -1.62217       2.97692       5.44908       6.04152       4.50530       5.23116       5.83748
  10   7 1592.9179    0.2191  0.1370  8.8899  0.0000  0.0224   0.0213   0.0431    0.0503   0.0000   440.3427      -2.86738       7.37594     0.0541474     -0.460669      -2.68217       2.50606       4.53809       3.46166       4.21431       3.23022       1.90368
  10   8 1737.7915    0.3128  0.2370  8.9741  0.0000  0.0218   0.0193   0.0437    0.0624   0.0000   437.6618       6.63577       4.91899      -4.74796     -0.586344      -2.91454       4.32837       4.50066       3.68154       4.26300       4.02972       3.48205
  10   9 1879.9787    0.4259  0.4009  9.0265  0.0000  0.0261   0.0209   0.0628    0.0850   0.0000   436.1744      -5.58847       24.6423       4.26011      -1.66380      -1.15058       5.05886       6.57084       6.74222       6.10920       4.63273       3.60565
  10  10 2021.4571    0.5717  0.4638  9.2011  0.0000  0.0258   0.0251   0.0577    0.1048   0.0000   437.4428      -3.17202       9.20408      -6.97324      -1.39015      -4.16692       4.06299       5.26412       5.42545       4.62829       4.33786       3.50085
  10  11 2162.8796    0.8214  0.6583  9.2078  0.0000  0.0297   0.0291   0.0648    0.1724   0.0000   430.7283       2.31448       22.7679       4.23845      0.292041       7.01958       4.67242       5.40989       5.32777       5.35607       4.59607       3.76514
  10  12 2302.7449    1.1175  0.9111  9.4662  0.0000  0.0329   0.0356   0.0935    0.2495   0.0000   439.7326      -1.02152       9.57790       12.2091       3.22133       1.29563       5.45099       6.20998       6.93981       5.76256       5.53517       4.47520
  10  13 2440.8244    1.4729  1.0218  9.9878  0.0000  0.0356   0.0447   0.0993    0.2562   0.0000   439.5149      -4.35301       12.3721      -3.87894       5.09025       1.83997       5.43619       6.69431       7.28610       5.87164       5.94446       4.57816
  10  14 2578.5809    1.9214  0.9665 10.4361  0.0000  0.0346   0.0588   0.0821    0.2693   0.0000   430.3953      -4.80360       8.09442       2.49815      -5.02042      -2.73843       5.42001       6.24395       6.91887       6.06067       5.20386       4.46513
  10  15 2716.9412    2.5873  0.8877  9.1835  0.0000  0.0294   0.0769   0.0747    1.0680   0.0000   449.3174       13.8850       18.0863       10.1186      -1.50829       4.46426       5.07243       6.38056       6.23447       6.13565       5.04700       3.93379
  10  16 2855.6254    3.2595  0.8789 11.1899  0.0000  0.0326   0.1051   0.0824    0.3382   0.0000   436.1759       9.03593       14.8331      -1.84100       1.93823       2.92595       5.39952       5.61611       5.78514       5.75622       4.86129       4.13992
  10  17 2994.4093    3.7157  0.9732 10.9865  0.0000  0.0326   0.1072   0.0798    0.5138   0.0000   432.8962       2.83177    0.00637140      0.498577       2.78012       3.70044       5.19569       6.47358       6.42228       6.14277       5.11875       4.21602
  10  18 3132.8554    3.9712  1.0207  9.8890  0.0000  0.0321   0.1115   0.0837    1.5585   0.0000   436.4105      -10.2241       8.74424       4.45282      -2.61990      -1.12290       5.31773       6.32247       6.22096       5.76442       5.13708       4.19309
  10  19 3271.2356    3.6235  1.4771 10.3231 -0.0004  0.0408   0.0870   0.1045    0.5994   0.0000   442.4222       6.52388       14.1798       8.79400      -4.98157       10.6892       7.54610       8.59517       8.78984       8.54194       6.97319       5.42522
  10  20 3409.9833    3.2051  2.0698 10.8003  0.0000  0.0486   0.0670   0.1267    0.2239   0.0000   435.7215       1.92448       13.8423      -2.75730       6.02242      -5.01057       8.12159       9.73460       9.99296       9.35846       8.06860       6.35463
  10  21 3549.0301    2.6419  3.1410 10.3978  0.0000  0.0610   0.0463   0.1668    0.1584   0.0000   431.6851      -4.41409       5.55019       19.5824       12.3559      -3.23924       9.89703       12.3550       12.3691       12.0405       10.1244       7.98266
  10  22 3688.2573    2.1469  4.6115  9.9915  0.0000  0.0779   0.0321   0.2146    0.1276   0.0000   465.2404       20.0339       23.5058       20.0671      -12.2859      -2.48625       12.1258       14.6003       14.4163       14.1305       11.9429       10.0875
  10  24 3967.4539    1.5143  7.8259  9.2370  0.0000  0.1139   0.0185   0.3065    0.1145   0.0000   452.8583      -53.7371       17.2320       26.5741      -24.5776       3.41422       17.8874       22.0716       22.0791       20.5812       18.2242       14.8478
  10  25 4107.4867    1.2546 10.1314  9.2027  0.0000  0.1445   0.0150   0.4011    0.0867   0.0000   426.0535       28.9065       57.4152       21.1698      -24.3847      -3.76332       21.9905       27.7383       27.7009       26.2561       23.3954       18.5220
  11   7 1627.0712    0.2126  0.2496  8.9018  0.0000  0.0245   0.0136   0.0523    0.0536   0.0000   442.0063      -3.68960       7.93621       5.01393      -7.03283       1.57943       3.70261       3.92524       4.57128       4.10014       4.31203       3.03983
  11   8 1772.2084    0.3136  0.2687  9.0784  0.0000  0.0212   0.0182   0.0546    0.0621   0.0000   435.3475      -3.35762       12.5709      -3.15146      -1.21676      0.322686       3.53376       4.95097       4.81202       4.85928       4.25405       3.37916
  11  10 2057.9370    0.6601  0.5346  9.3467  0.0000  0.0268   0.0257   0.0591    0.1095   0.0000   433.2996       6.38490       7.28530       1.36782       1.12368      -3.43909       3.98771       4.77564       4.89087       4.59139       4.11674       3.37618
  11  11 2199.7763    0.9297  0.7246  9.1328  0.0000  0.0303   0.0308   0.0699    0.2014   0.0000   443.0031      -5.13687       22.5132       2.10239      -8.45982       5.91696       4.61102       4.74512       5.11045       4.91056       4.56897       3.64167
  11  12 2339.9693    1.2667  0.9183  9.3285  0.0000  0.0339   0.0378   0.0804    0.3102   0.0000   436.2389      -3.17117       8.97432       3.71090     -0.323488      0.452065       4.96416       5.62149       5.35489       5.74661       4.87012       4.32387
  11  13 2478.4683    1.6086  0.8986 10.1618  0.0000  0.0317   0.0483   0.0796    0.2581   0.0000   438.7323      -4.99570       3.39985       4.57422      -4.93824      -1.95328       4.31337       5.24463       5.57713       5.43705       4.79068       3.86159
  11  14 2616.8723    2.1593  0.9932 10.2214  0.0015  0.0299   0.0626   0.0908    0.3778   0.0000   437.1573      0.632100       6.87673      -1.26018      -7.24290       2.47061       4.45557       5.46010       5.31544       5.18434       4.54022       3.78612
  11  15 2756.0236    2.6370  0.9562 10.4448  0.0000  0.0357   0.0732   0.0752    0.3387   0.0000   423.6467      -2.75325       11.5456     -0.304363      -6.90658       1.08388       5.45051       7.93662       7.41792       7.72345       6.80077       5.36925
  11  16 2895.3178    3.4686  0.8732 10.4604  0.0000  0.0281   0.1010   0.0720    0.5592   0.0000   443.1828       3.45961       12.4404       8.47826      -2.88520      -5.83795       3.96723       5.00020       5.00924       4.94068       4.06735       3.68426
  11  17 3034.4575    3.9754  0.8984 10.9776  0.0000  0.0279   0.1155   0.0765    0.4629   0.0000   430.2283      -5.71971       12.9036       10.0237       6.74535      -7.12375       4.22323       5.30252       5.28263       4.86973       4.49232       3.68605
  11  18 3173.3693    4.1004  1.0406 11.0443  0.0000  0.0305   0.1124   0.0856    0.5287   0.0000   438.0953      0.501153       8.10707      -1.16813      -1.09338       2.07514       4.70341       5.70330       6.05635       5.83467       5.18423       4.11063
  11  19 3312.1479    3.5775  1.4726 11.5433 -0.0040  0.0415   0.0877   0.0964    0.2580   0.0000   426.2859      -1.65278       15.5703      -8.07366     -0.673079       3.00436       5.95477       7.26263       7.81113       7.05584       6.61824       5.16906
  11  20 3451.5551    3.0308  2.2166 10.4431  0.0000  0.0484   0.0588   0.1198    0.2326   0.0000   440.7239      -15.2110       2.46728      -3.63390      -1.38931      -1.20579       7.06531       8.65322       8.97163       8.66002       7.67261       6.30227
  11  21 3590.9176    2.4943  3.5668 10.1376  0.0000  0.0635   0.0388   0.1646    0.1428   0.0000   425.4315      -7.86647       30.9793       1.41488       8.60258      -5.66698       9.76810       11.5812       11.7840       11.2224       9.90468       8.55946
  11  22 3730.5632    2.0433  5.0070  9.8707  0.0000  0.0828   0.0290   0.2050    0.1226   0.0000   423.9127      -5.20664      -12.2558      -1.94287       14.9762       4.52245       12.0936       15.2110       15.0386       14.5775       12.9820       10.6005
  11  23 3870.5662    1.6928  6.7785  9.4040  0.0000  0.0978   0.0212   0.2615    0.1152   0.0000   457.6877     -0.959264       3.67654      -10.8256       14.0714       11.7213       14.1883       17.6477       18.0038       17.1880       15.3966       12.4487
  11  24 4010.8943    1.4371  8.7020  9.1799  0.0000  0.1172   0.0167   0.3299    0.1009   0.0000   464.3904      -56.5001       5.92652       36.7536      -17.9859      -18.8899       16.4393       20.9439       20.4887       20.3688       18.0896       15.0430
  11  25 4151.1080    1.1860 10.4550  9.2217  0.0000  0.1417   0.0141   0.4076    0.0786   0.0000   448.6158      0.954054       21.5094       19.6338      -1.06115      0.521971       20.2873       24.9982       25.3197       24.7467       21.4082       18.4915
  11  26 4291.8096    0.9955 13.0552  9.0112  0.0000  0.1771   0.0117   0.5084    0.0745   0.0000   436.9524       6.09759      -33.6606       32.0778       5.39661      -38.8734       25.0669       31.4049       31.7866       31.0990       27.4644       22.3604
  11  27 4432.2504    0.8400 16.1038  9.0593  0.0000  0.2325   0.0098   0.6734    0.0610   0.0000   444.3264      -17.9044       113.287       17.7350       38.8632       6.91334       32.3433       40.2235       41.6746       40.2519       35.4058       29.3824
  12   6 1509.7314    0.1729  0.1559  8.9359  0.0000  0.0153   0.0139   0.0412    0.0443   0.0000   434.6075      -1.88630       14.7715      -5.13081      0.249843       2.02303       2.21289       2.57154       2.64695       2.52092       2.77319       1.88751
  12   8 1805.7549    0.3644  0.3706  8.9816  0.0000  0.0231   0.0164   0.0498    0.0657   0.0000   436.0432     -0.342477       9.68474     -0.927572      -4.82841      -2.19561       3.09501       4.08062       3.92315       3.90825       3.34650       2.76733
  12   9 1949.9502    0.5106  0.5924  8.9147  0.0000  0.0262   0.0188   0.0696    0.1066   0.0000   435.8750      -12.2621       22.2537       1.81100     -0.928098       4.13822       3.65774       4.24916       4.48226       4.36440       4.08836       3.62828
  12  10 2093.5983    0.7316  0.6896  8.8405  0.0000  0.0269   0.0231   0.0621    0.1506   0.0000   442.9111      -2.64008       11.9038     -0.147199      -2.20789      0.754298       3.62624       4.21676       4.72053       4.57624       4.00193       3.26115
  12  11 2235.8387    0.9358  0.7687  9.3060  0.0000  0.0283   0.0287   0.0671    0.1719   0.0000   436.0217       3.91510       10.0371      -1.50853      -5.72826       1.98173       3.81552       4.45388       4.63855       4.54583       3.96962       3.58678
  12  12 2376.2899    1.3570  0.8416  9.6058  0.0000  0.0312   0.0398   0.0697    0.2654   0.0000   437.4839       6.21592       3.58648       6.36514       4.01964      0.503940       4.07561       5.02128       4.57792       4.66432       4.60356       3.96376
  12  13 2515.4879    1.6897  0.9734 10.1781  0.0000  0.0324   0.0476   0.0803    0.2961   0.0000   435.5667      -3.37706       24.6771      -6.50584      -4.70599       5.76251       4.25981       5.21395       5.61312       5.37198       4.92230       3.93104
  12  14 2654.5314    2.2979  1.0079 10.4363  0.0000  0.0330   0.0632   0.0792    0.3768   0.0000   438.6779      -3.18046       9.30161      -1.32173      -3.93368       1.49059       4.09887       5.63028       5.26695       5.19595       4.99500       4.08321
  12  15 2794.4210    3.0784  0.7848 11.2767  0.0000  0.0273   0.0934   0.0686    0.2696   0.0000   438.5980       7.26142       10.2882      -5.86055       1.99112       5.42070       3.73623       4.68283       4.62787       4.74629       4.08814       3.57759
  12  16 2934.2681    3.7181  0.8252 10.9992  0.0005  0.0249   0.1098   0.0707    0.3826   0.0000   439.6966      -2.11974       9.42463      0.459342      -3.50232      -2.49705       3.69094       4.38578       4.65815       4.52365       3.95556       3.23371
  12  17 3073.7518    3.8171  0.9195 11.5378  0.0000  0.0294   0.1041   0.0726    0.2935   0.0000   430.4045       5.94537       6.09269       5.35465      0.786740       2.29803       4.21585       5.34557       5.66367       5.77022       4.79121       4.04987
  12  18 3213.1053    3.9643  1.1457 11.2638  0.0000  0.0335   0.0983   0.0833    0.4187   0.0000   446.2854       5.65591       20.0165       3.35865      -3.30327      -3.04761       4.48495       5.74365       6.05000       5.79387       4.90410       4.25639
  12  19 3352.5116    3.3973  1.6011 11.3454  0.0000  0.0384   0.0752   0.1086    0.2094   0.0000   434.1333       13.1530       6.98593      -5.26508      -4.21399      -6.68739       5.08637       5.98045       6.46252       6.26999       5.64278       4.70738
  12  20 3492.2367    2.8699  2.6755 10.3669  0.0044  0.0505   0.0487   0.1334    0.1760   0.0000   427.3847      -13.6000      -2.32562       12.8693      -4.52770       1.42477       7.10252       8.67805       9.05878       8.66337       8.09052       6.83679
  12  21 3632.1933    2.3168  3.7735  9.8817  0.0000  0.0611   0.0340   0.1694    0.1358   0.0000   426.6614      -9.20284       9.88346       10.9113      -2.96755      -7.59268       8.22438       10.2088       10.2667       10.0419       9.25857       7.70105
  12  22 3772.3875    1.9539  5.4705  9.6750  0.0000  0.0814   0.0251   0.2111    0.1115   0.0000   418.4606      0.900055       31.3348      -7.10962      -9.37857      -20.9117       10.7924       13.8440       13.7760       13.3084       11.8308       10.4727
  12  23 3912.7185    1.6080  7.2171  9.3726  0.0000  0.0972   0.0188   0.2654    0.1036   0.0000   427.4126      -3.69511       15.2850       13.6518       18.1482       5.00975       12.9982       16.3287       16.7401       16.3664       14.9605       12.3073
  12  24 4053.2838    1.3457  8.6340  9.3487  0.0000  0.1148   0.0156   0.3220    0.0835   0.0000   417.6941      -26.9167      -1.98439       5.98388       13.2612       17.3829       15.1794       18.9036       19.8215       19.1711       17.4096       14.4462
  12  25 4194.0005    1.0953 10.8371  9.2922  0.0000  0.1468   0.0129   0.4190    0.0692   0.0000   419.8528      -22.9262       34.7838     -0.402032      -18.7669      -20.0577       18.5452       23.7429       23.6887       24.1540       21.0551       18.0533
  12  27 4475.9073    0.7817 16.9128  9.0087  0.0013  0.2413   0.0084   0.6788    0.0564   0.0000   422.8719       8.25397       93.2974      0.708143       44.3476       13.3209       31.4114       40.1071       40.7018       39.8415       35.9451       31.8107
  13   6 1541.1304    0.1720  0.1324  8.9246  0.0000  0.0216   0.0144   0.0370    0.0433   0.0000   433.5282       2.17404       15.5707      0.116635      -3.26175    -0.0641750       3.24408       2.72112       2.51082       2.83590       2.63187       3.18854
  13   7 1692.3329    0.2762  0.2745  8.9892  0.0000  0.0418   0.0164   0.0466    0.0560   0.0000   436.2562     -0.387886       13.5714      0.484074     -0.319333      -2.60796       10.7913       19.8061       12.3566       9.08564       13.8979       10.4201
  13   8 1838.6558    0.4324  0.3240  8.9491  0.0000  0.0191   0.0196   0.0436    0.0718   0.0000   438.9682       1.13582       9.79169      -2.50028      0.356168     -0.408711       2.17150       2.93568       3.04707       2.48277       2.85047       2.42479
  13   9 1983.7939    0.5830  0.5615  8.8010  0.0000  0.0250   0.0200   0.0579    0.1160   0.0000   434.8417      -8.37383       8.79808      -6.66314      -9.96665      -5.07491       3.53292       4.36623       4.49459       4.30120       3.89673       3.22624
  13  10 2128.4594    0.7772  0.6959  9.2509  0.0000  0.0268   0.0248   0.0690    0.1339   0.0000   434.4219       5.43641       9.21211      -4.99649       2.95984      0.958500       3.13461       4.35535       4.25793       4.17291       3.63138       3.17134
  13  11 2271.0622    1.0412  0.9483  8.6918  0.0000  0.0287   0.0276   0.0723    0.2694   0.0000   435.6005      -2.02855       10.1977       7.37160       2.96068      0.998092       3.59931       4.56581       4.56697       4.49135       4.24506       3.67257
  13  12 2411.7965    1.4151  1.0558  9.7221  0.0000  0.0333   0.0369   0.0838    0.2448   0.0000   439.5092       4.31411       12.4193       5.77347      0.208079       3.72445       3.78788       4.95330       5.10404       5.04773       4.51948       3.96379
  13  13 2551.6429    2.0611  0.8764  9.7192  0.0000  0.0271   0.0552   0.0653    0.4325   0.0000   438.4194       1.67872       15.5004      -2.65381      -3.28510       2.20382       3.37889       4.27914       4.54001       4.22246       3.93217       3.46416
  13  14 2691.6532    2.4413  0.8703 10.7656  0.0000  0.0299   0.0679   0.0699    0.3150   0.0000   439.6084      -3.34510       16.1398       5.48673       1.05789      -1.90365       3.59563       4.72513       4.54327       4.52320       4.24431       3.59383
  13  15 2832.0818    3.1104  0.8553 10.7980  0.0000  0.0275   0.0852   0.0670    0.3913   0.0000   438.5510      -1.99701       20.0448       2.44230      -5.82705      -4.63530       3.36729       4.59707       4.61417       4.66567       4.26882       3.46434
  13  16 2972.5387    3.6362  0.8580 11.5245  0.0000  0.0272   0.0992   0.0669    0.2757   0.0000   433.0586     -0.218404       15.2329       7.54749      -2.02590       6.70744       3.43574       4.41623       4.37952       4.39496       3.94174       3.31236
  13  17 3112.4576    4.0121  0.9768 11.4633  0.0000  0.0275   0.1082   0.0774    0.3420   0.0000   438.3531       1.76950       8.88384      0.517962      -6.52146      -4.22410       3.65278       4.39869       4.52715       4.39755       4.10073       3.57188
  13  18 3252.2292    3.8859  1.3861 10.9720  0.0000  0.0361   0.0858   0.0835    0.3783   0.0000   439.0005      -2.70437       19.1626       1.17943      -10.6467       6.08848       4.48145       5.48590       5.82238       5.49700       5.02924       4.45192
  13  19 3392.1992    3.1650  1.9877 10.9995  0.0016  0.0417   0.0602   0.1141    0.1675   0.0000   440.3990       1.48027       13.5969      -3.56531      -13.7068     -0.660095       5.16413       6.51862       6.65061       6.57134       6.04412       5.22098
  13  20 3532.3245    2.7811  2.7328 10.4532  0.0000  0.0501   0.0443   0.1300    0.1393   0.0000   437.4013      -5.56010     -0.756173      -6.90265       1.10453      -5.48397       6.44195       7.83151       8.42429       7.97184       7.55579       6.33787
  13  21 3672.9462    2.2250  4.1181  9.8923  0.0000  0.0626   0.0305   0.1708    0.1141   0.0000   438.9028       5.39505       22.5116      -8.36501       14.3313      -2.74761       7.60015       9.55525       9.74051       9.67646       9.00460       7.95772
  13  22 3813.5007    1.8231  5.9624  9.7111  0.0000  0.0839   0.0216   0.2185    0.0886   0.0000   454.5333      -27.2687       20.1992      -13.9510      -2.95940       20.5944       9.77057       12.3414       13.1881       12.8275       11.7317       10.0045
  13  23 3954.2310    1.5467  8.0021  9.4105  0.0000  0.1019   0.0173   0.2765    0.0894   0.0000   404.3488       1.40119       4.23229       36.5439      -4.09478      -9.58733       12.5369       15.4625       16.3417       16.2191       15.0441       12.7346
  13  24 4094.7439    1.2408  9.9511  9.2627  0.0000  0.1245   0.0136   0.3553    0.0770   0.0000   444.2941       10.9683      -26.8220       4.14810       50.7079       20.8906       15.3151       19.2436       20.1697       19.3526       17.7825       15.6810
  13  25 4236.4965    1.0707 12.7470  9.0719  0.0000  0.1619   0.0116   0.4427    0.0734   0.0000   442.4466      -11.0006       4.07155       15.9227       11.2570      0.824294       18.9501       24.4253       24.8296       25.1867       23.0162       19.3066
  13  26 4377.5990    0.8686 13.8328  9.1317  0.0000  0.1905   0.0098   0.5286    0.0580   0.0000   438.4047      -2.62285       36.8775      -18.8464       11.0760      -4.01319       21.9757       28.8662       29.7988       29.4293       26.9922       22.8564
  14   4 1242.5328    0.0785  0.0421  9.0247  0.0000  0.0243   0.0140   0.0253    0.0353   0.0000   434.3913      -2.14651       12.3950       4.46833      -4.02173       1.77533       2.31917       5.04167       3.29337       4.60358       3.43304       3.62353
  14   6 1571.5434    0.1834  0.1703  8.9060  0.0000  0.0221   0.0127   0.0367    0.0426   0.0000   433.4159      -3.36165       10.7162      -2.51110      -1.97701       2.44924       3.00216       3.83366       3.82413       3.61573       3.12445       4.60550
  14   7 1723.4545    0.2861  0.2211  9.0496  0.0000  0.0190   0.0157   0.0341    0.0508   0.0000   433.5199      -1.62876       7.33358      -3.59907     -0.132423      -1.04781       2.19864       2.79569       3.09542       2.50569       2.54084       2.17276
  14   8 1870.7993    0.4404  0.3784  9.0121  0.0000  0.0188   0.0184   0.0464    0.0713   0.0000   437.0202      -4.23354       10.9833      -1.24866       8.37714      -1.53469       2.13928       2.52755       2.80203       2.63117       2.59907       2.35605
  14   9 2016.9954    0.6226  0.5653  8.9758  0.0000  0.0223   0.0209   0.0567    0.1088   0.0000   438.7365      0.467543       19.7067     -0.615304     -0.437214     -0.587725       2.49533       3.19377       3.15823       3.39308       3.04901       2.80717
  14  10 2162.4878    0.8399  0.7718  9.0229  0.0000  0.0257   0.0241   0.0706    0.1542   0.0000   436.5378      -3.70946       18.2120       2.55772      0.475686      -1.61382       3.07402       3.52631       3.78787       3.75259       3.48353       3.09847
  14  11 2305.6427    1.1580  0.7958  9.5208  0.0000  0.0256   0.0322   0.0674    0.1752   0.0000   441.7963      -5.23731       13.0584      -2.59713       5.01466      -1.51554       2.78991       3.41133       3.84816       3.58722       3.42653       3.05142
  14  12 2446.6823    1.6045  0.9368  9.4592  0.0000  0.0281   0.0404   0.0687    0.3088   0.0000   441.7265      -1.09240       8.61342       3.88691      0.347406     -0.525022       3.35911       3.96312       4.55224       4.43142       4.25868       3.57799
  14  13 2587.2411    1.9989  1.0286 10.1665  0.0000  0.0282   0.0501   0.0800    0.2915   0.0000   436.0251      0.975449       14.7669      -8.76782       1.25009       5.17300       3.38721       4.24917       4.46848       4.62350       4.14490       3.56274
  14  14 2728.0938    2.5336  0.9026 10.9946 -0.0036  0.0269   0.0682   0.0703    0.2594   0.0000   444.4558     -0.661831       11.7431       1.45634      -2.11260       5.31038       3.10520       3.72477       3.78503       3.91508       3.62159       3.14210
  14  15 2869.1367    3.2579  0.9330 10.6787  0.0000  0.0280   0.0833   0.0682    0.5199   0.0000   433.3512       5.79619       9.44853     -0.843030     -0.432929       3.54675       3.29677       4.45880       4.44131       4.72535       4.01729       3.65909
  14  16 3010.0631    3.7405  1.0303 11.2712  0.0000  0.0285   0.0962   0.0747    0.4342   0.0000   438.3579       6.17407       8.93054       3.67179      0.879889       3.69618       3.21235       4.11585       4.36424       4.29775       3.82488       3.50844
  14  17 3150.4472    3.9933  1.0901 11.6300  0.0000  0.0292   0.1016   0.0819    0.3610   0.0000   433.7361       2.94144       11.7998       10.4032      -4.90841       6.87704       3.62484       4.45603       4.71188       4.91249       4.30976       3.97203
  14  18 3290.7497    3.6387  1.5829 11.1461 -0.0001  0.0362   0.0743   0.0935    0.2662   0.0000   438.3123      -12.5111       7.81934       1.64073       9.64040      -1.65759       4.10160       5.30385       5.34520       5.84647       5.23725       4.39590
  14  19 3431.2097    3.0809  2.1278 10.9697 -0.0045  0.0439   0.0543   0.1100    0.1571   0.0000   436.4740      -10.9357       3.51364     -0.173870      -4.43577      -4.34355       4.90408       6.52577       6.55969       6.54627       5.98466       5.29580
  14  20 3572.0885    2.4949  3.4785 10.2440  0.0000  0.0561   0.0355   0.1457    0.1221   0.0000   440.4449      -1.68383       22.3365       1.66902       6.02476       8.32164       6.67598       8.20763       8.40151       8.33089       7.90845       7.06309
  14  21 3712.9032    2.0854  4.7317  9.8766  0.0000  0.0692   0.0263   0.1774    0.1043   0.0000   440.3346      -28.4836       27.0391      -3.05974      -5.74196      -19.6015       7.70109       10.0337       10.6004       10.3645       9.56778       8.23277
  14  22 3854.1075    1.7321  6.4126  9.6520  0.0000  0.0849   0.0197   0.2291    0.0871   0.0000   431.8733      -24.5170       34.3290       1.87753      -6.98913      -18.3773       9.52152       12.1723       12.4918       12.8060       11.4844       10.2654
  14  23 3994.9319    1.4529  8.3708  9.3627  0.0000  0.1023   0.0153   0.2848    0.0816   0.0000   437.6814       9.61853       30.5322      -5.42921      -13.8798       20.2390       11.4922       14.7381       15.3048       15.2751       14.2304       12.6004
  14  24 4136.2636    1.2491 10.4597  9.2022  0.0000  0.1256   0.0130   0.3484    0.0761   0.0000   463.4556      -22.2524      -1.82209       9.61446       24.5269       18.3849       14.0232       18.0111       18.6019       18.4094       17.8073       15.2983
  14  25 4277.9472    1.0249 13.2998  9.1166 -0.0006  0.1659   0.0104   0.4596    0.0648   0.0000   407.8749       28.9093       16.4853       8.52115       25.1942       21.0696       18.3227       23.7622       24.9644       25.1172       23.4333       20.0616
  14  26 4419.2069    0.8567 15.8092  9.0816  0.0000  0.2018   0.0085   0.5635    0.0535   0.0000   457.7489      -39.2988       25.5307      -45.0775       41.2288       6.49113       22.4379       28.3273       30.4873       29.8173       28.2332       24.4949
  15   5 1440.0264    0.1282  0.0789  8.9044  0.0133  0.0139   0.0183   0.0472    0.0371   0.0000   438.7444     -0.517339       16.2787      -2.03484      -1.99790     -0.192691       1.72938       2.09441       3.04299       2.75897       2.20283       2.15090
  15   8 1902.3406    0.4744  0.4070  9.0492  0.0000  0.0220   0.0184   0.0464    0.0746   0.0000   439.9817      -4.64054       14.8610    -0.0304975      -2.90233      -1.47224       2.32249       2.60253       3.09250       3.04830       2.80509       2.36059
  15   9 2049.5984    0.6527  0.5187  9.1877  0.0000  0.0210   0.0211   0.0486    0.0934   0.0000   436.9636       2.61921       13.1920      0.585675      -2.49796       2.29870       2.29401       2.96982       2.99819       3.32420       3.06324       3.03715
  15  10 2195.7871    0.9358  0.7673  9.2145  0.0000  0.0269   0.0259   0.0645    0.1627   0.0000   437.7636       2.93328       11.0869      -1.57768      0.646932      -3.78260       2.84036       3.36498       3.91776       3.68121       3.42327       3.06644
  15  11 2339.4094    1.1673  1.0208  9.4501 -0.0012  0.0306   0.0286   0.0762    0.2070   0.0000   437.3035      -7.18822       3.53243      -1.49127      -2.83864      -3.55817       3.22612       4.00382       3.99747       4.16097       3.99281       3.51747
  15  12 2481.0070    1.7114  1.0326  9.4277  0.0008  0.0277   0.0397   0.0745    0.3342   0.0000   438.4655       1.55466       12.6174       1.86646      -11.4007       5.03304       2.92017       3.90491       3.89527       4.01320       3.62588       3.30477
  15  13 2622.2958    2.1359  0.9911 10.7439  0.0000  0.0284   0.0530   0.0723    0.2035   0.0000   439.3288      -6.26303       11.9792      0.602905     -0.890982      0.103490       2.99071       3.96010       3.96651       4.14254       3.70968       3.40273
  15  14 2764.0800    2.8072  0.8733 10.6786  0.0000  0.0248   0.0726   0.0638    0.3133   0.0000   432.9662      -1.90662       15.1703      -8.75986      -2.70988       1.72039       2.94920       3.54066       3.85969       3.76440       3.31282       3.18085
  15  15 2905.7640    3.3128  0.7841 11.7845 -0.0003  0.0244   0.0908   0.0626    0.2009   0.0000   436.1751      -4.00943       15.3811       5.16920     -0.642790       3.98968       2.59845       3.34265       3.64314       3.67528       3.50655       2.99307
  15  16 3047.0362    3.8017  0.9504 11.7108  0.0000  0.0278   0.0967   0.0685    0.3123   0.0000   439.7662      -2.37549       7.90328      -3.82305       4.59086       5.09447       3.01267       3.72454       3.99727       3.85847       3.49912       3.28896
  15  17 3187.9786    3.8840  1.2512 10.6932  0.0000  0.0303   0.0877   0.0831    0.6724   0.0000   438.6164      -5.11091       9.30212       4.28343     -0.106265     0.0541665       3.17323       4.02834       4.15320       4.21138       3.77804       3.50612
  15  18 3328.7660    3.4753  1.4957 11.2843  0.0000  0.0347   0.0725   0.0922    0.2676   0.0000   430.9969       6.73276       13.6633       7.55285      -6.43181       5.11799       3.63025       4.69333       5.00782       5.09404       4.45313       4.12037
  15  19 3469.9137    2.8723  2.3591 10.6707  0.0000  0.0440   0.0472   0.1158    0.1734   0.0000   437.4141     -0.166736       12.5104       13.1605      -1.23054      -5.91001       4.87516       6.09413       6.57335       6.59717       6.14166       5.51815
  15  20 3610.9691    2.3608  3.5055 10.3230  0.0000  0.0568   0.0326   0.1425    0.1187   0.0000   430.3986     -0.307998       2.84920       1.83992       7.12393       1.86174       6.42193       7.90416       8.23396       8.36540       7.93246       7.02873
  15  21 3752.4031    2.0270  5.1981  9.7625  0.0000  0.0696   0.0237   0.1871    0.1019   0.0000   438.8991      -10.1726       5.77493      -9.39956       6.30726       14.9684       7.50802       9.54793       10.1823       10.1328       9.56075       8.58795
  15  22 3893.8252    1.6935  7.2040  9.3544  0.0000  0.0870   0.0175   0.2368    0.0937   0.0000   438.5581     -0.396264      -7.30234      0.187261      -8.57409       15.6259       9.22635       11.7525       12.5353       12.4056       11.6440       10.5707
  15  23 4035.3618    1.3719  9.2553  9.3905  0.0000  0.1097   0.0141   0.3056    0.0713   0.0000   439.2926       12.2076       16.5692       18.9872      -3.43301      -23.5899       11.5881       14.9437       15.4108       15.8147       14.5875       13.0214
  15  24 4177.0610    1.1424 11.2768  9.1937  0.0000  0.1339   0.0117   0.3844    0.0709   0.0000   455.6405      -16.2822       18.6181       34.5583       19.7210       11.9125       14.0554       17.9074       18.4077       18.6362       17.4946       16.0048
  16   4 1293.7332    0.0904  0.0636  9.0205  0.0000  0.0212   0.0129   0.0271    0.0333   0.0000   439.4877      -1.21483       18.8159     -0.389398      0.614209      -4.62392       2.01975       2.32148       2.84337       2.50864       2.23154       2.14331
  16   6 1629.5243    0.2270  0.2046  8.9729 -0.0003  0.0151   0.0125   0.0344    0.0432   0.0000   438.7492     -0.621231       14.2116       1.91391      -1.86674      -1.02930       1.76827       2.16258       2.34618       2.24126       2.05834       1.91999
  16   7 1783.2109    0.3356  0.3085  9.0363  0.0000  0.0187   0.0146   0.0386    0.0548   0.0000   438.3097       1.33175       15.7986      0.390976      -2.41934       3.23187       1.84703       2.45600       2.31799       2.23638       2.25119       2.22678
  16   8 1933.1540    0.4835  0.4549  9.2309 -0.0002  0.0241   0.0178   0.0521    0.0701   0.0000   439.4620      0.148335       12.4299       2.37154       1.96598      0.542895       3.14907       4.30431       4.29381       4.15441       3.99868       3.06943
  16   9 2081.5398    0.6861  0.6825  8.8977  0.0000  0.0245   0.0197   0.0581    0.1364   0.0000   438.3797     -0.182870       10.7418       5.98287      -1.72840       4.22501       2.33614       2.76308       3.16617       3.20961       2.98626       2.61505
  16  10 2228.3866    1.0007  0.8277  9.1118  0.0000  0.0476   0.0274   0.0719    0.1970   0.0000   438.0083      -2.51419       13.0142       2.74063     -0.743130      -2.02539       6.86088       9.93812       10.2509       8.66200       7.77138       6.04269
  16  11 2372.5587    1.3072  0.9501  9.6901  0.0000  0.0266   0.0314   0.0681    0.1792   0.0000   443.2785     -0.239562       11.0092       7.83639      -3.14060      -4.06680       2.68243       3.12635       3.43457       3.59177       3.34553       2.96907
  16  12 2514.7579    1.7124  1.0800  9.5872  0.0000  0.0303   0.0385   0.0714    0.3201   0.0000   438.5340      -1.06167       15.5215       2.89986       4.35897      -2.89272       3.19867       4.57577       4.63219       5.08522       4.95751       4.01618
  16  13 2656.9113    2.3214  1.0363  9.8229  0.0000  0.0265   0.0533   0.0719    0.4030   0.0000   433.2702      -4.01289       9.32029       6.18719      0.569787      -5.62107       2.79576       3.70416       3.76246       3.83798       3.55492       3.12770
  16  14 2799.4391    2.8686  0.8961 11.2066  0.0000  0.0244   0.0720   0.0678    0.1946   0.0000   437.1984       1.70231       15.0258     -0.703238      -2.85563      0.106254       2.56661       3.21684       3.44969       3.58587       3.27196       2.92796
  16  15 2941.6975    3.6289  0.8605 11.3298  0.0000  0.0239   0.0912   0.0623    0.2766   0.0000   437.2012      0.468711       11.4651       3.87232     -0.792193      -1.14478       2.57375       3.46406       3.51217       3.63003       3.36951       3.14774
  16  16 3083.4621    3.7600  0.9463 11.7196  0.0000  0.0264   0.0949   0.0698    0.3050   0.0000   443.7418      -4.86678       24.6280       5.07068      -4.83540      -3.22904       2.72533       3.48658       3.56332       3.57226       3.24578       3.07360
  16  17 3224.8406    3.9951  1.2649 11.0428  0.0004  0.0302   0.0872   0.0815    0.4893   0.0000   440.3534      0.422607       13.0333       2.85994      -4.04309       9.82812       3.23928       4.17774       4.49359       4.61594       4.14762       3.73612
  16  18 3366.2265    3.3533  1.9189 11.0965 -0.0035  0.0390   0.0620   0.1002    0.2615   0.0000   439.5627       5.14099       11.0176       9.38528      -5.11114       1.23775       3.92620       4.91307       5.27232       5.23839       4.99534       4.41168
  16  19 3507.8057    2.7654  2.8340 10.4819  0.0000  0.0494   0.0415   0.1229    0.1819   0.0000   440.8149      -4.22239       1.00966       2.83623      -4.83388      -1.84353       5.12250       6.63169       6.93029       7.06896       6.66789       5.92715
  16  20 3649.5364    2.2957  4.1965 10.0224  0.0000  0.0600   0.0284   0.1598    0.1157   0.0000   442.4540       5.05218       8.40655       2.96435      -6.62783       7.03458       6.03720       7.70154       8.28782       8.22438       7.92373       7.17869
  16  21 3791.4623    1.8944  5.7163  9.6448  0.0008  0.0748   0.0209   0.1952    0.0970   0.0000   438.0772      -11.9874       4.69484       12.8801      -2.74935      -9.23960       7.21093       9.63596       9.88977       9.99166       9.57726       8.71804
  16  22 3933.2890    1.5775  7.8274  9.2861 -0.0003  0.0909   0.0154   0.2488    0.0854   0.0000   432.9103      -8.53114      0.667739      -12.0317      -12.2463       2.59326       8.89113       11.5780       12.0983       12.4909       11.6182       10.5062
  16  23 4075.3379    1.3178  9.3807  9.2845  0.0000  0.1062   0.0128   0.3079    0.0706   0.0000   454.9143      -32.4100      -2.42517      -20.1847       3.12199       20.8890       10.4723       13.4183       14.0011       14.4529       13.8940       12.3625
  16  24 4217.2494    1.1189 12.8805  9.1119  0.0005  0.1450   0.0102   0.3982    0.0653   0.0000   421.9230      -16.8836       22.8777       41.8005       5.00717       1.96378       14.2859       18.3084       19.5132       19.5259       18.9303       17.1886
  16  25 4359.8579    0.8954 15.0036  9.2079  0.0000  0.1828   0.0085   0.5142    0.0512   0.0000   419.7767      -7.60070       12.8325       16.8616       30.5629      -13.6940       18.0654       23.1786       24.6704       24.6717       23.6617       21.1447
  16  26 4502.1986    0.7266 16.3674  9.0913  0.0000  0.2182   0.0069   0.5903    0.0437   0.0000   408.9413      -11.3302      -14.0264       12.7808       5.77415      -17.2161       20.7443       26.7669       29.0173       28.9855       27.0812       24.7831
  17   4 1318.0354    0.1078  0.0910  8.9464  0.0000  0.0162   0.0110   0.0278    0.0338   0.0000   439.1129     -0.245267       17.8580      -2.30204      -3.24640      0.560288       1.74223       2.10956       2.64223       2.67058       2.31989       2.02852
  17   6 1657.0522    0.2479  0.2073  8.9412 -0.0003  0.0152   0.0128   0.0323    0.0419   0.0000   438.1372      -3.22383       14.2423      0.900798      0.334227      0.911685       1.28998       1.76561       1.89856       1.87406       2.22501       1.73456
  17   7 1811.9668    0.3875  0.3152  8.9114  0.0000  0.0165   0.0160   0.0402    0.0575   0.0000   435.0440      0.210408       14.9156      0.166855      0.822552     -0.633815       1.69935       2.02348       2.27769       1.93907       2.09309       1.89542
  17   8 1963.2481    0.5325  0.5702  9.0180  0.0003  0.0227   0.0168   0.0558    0.0862   0.0000   440.2417       1.60349       18.2088      0.937096      -2.52157       4.65976       2.02757       2.44464       2.71984       2.56280       2.76385       2.42595
  17   9 2112.9294    0.7455  0.6934  9.1418 -0.0002  0.0241   0.0206   0.0559    0.1197   0.0000   437.8137      -1.26743       13.0608       2.45707      0.587651     -0.703079       2.37282       2.84137       2.90830       2.77310       2.82832       2.71895
  17  10 2260.2750    1.0123  0.9199  9.1971  0.0000  0.0270   0.0243   0.0646    0.1780   0.0000   436.4252     -0.947581       9.38057       1.91456      -10.4220      -3.38262       2.63287       3.34049       3.55703       3.33047       3.33626       3.10991
  17  11 2404.9354    1.4251  1.0792  9.5115 -0.0011  0.0280   0.0314   0.0706    0.2283   0.0000   443.0817     -0.793239       11.0466      -1.41399      -4.20699      -3.61197       2.51584       3.10090       3.66542       3.67494       3.31358       3.07331
  17  12 2548.0183    1.9056  1.0054 10.3361  0.0000  0.0276   0.0438   0.0661    0.2107   0.0000   436.4048      -3.39829       3.41191       2.88357      -2.14376       2.83611       2.51699       3.09649       3.55194       3.50787       3.42418       3.11559
  17  13 2691.0185    2.4195  0.9752 10.1824  0.0000  0.0254   0.0543   0.0658    0.3217   0.0000   439.8052      -2.67953       9.81486      -2.58045      -7.43708      -6.45080       2.38781       2.96753       3.20118       3.26311       3.05415       2.76642
  17  14 2834.2604    3.1108  0.9038 10.6962  0.0000  0.0226   0.0735   0.0653    0.3139   0.0000   437.9654      -3.70777       11.4715      -2.83084     -0.393217      -7.63674       2.27917       2.82966       3.08369       3.13816       3.04697       2.69598
  17  15 2977.1702    3.5302  1.0035 11.3552  0.0000  0.0261   0.0791   0.0680    0.2548   0.0000   439.8443      0.481614       14.2450       2.79723      -12.6231      0.230311       2.37520       3.11624       3.06725       3.33141       3.13696       2.82096
  17  16 3119.2655    3.9062  1.0878 11.3594 -0.0001  0.0263   0.0895   0.0724    0.3819   0.0000   439.1375       2.17587       13.8431     -0.518126      0.327281       5.68334       2.70571       3.40120       3.86164       4.06251       3.75767       3.37406
  17  17 3261.2973    3.6860  1.3206 11.7142  0.0001  0.0330   0.0820   0.0824    0.2797   0.0000   441.7706       3.66990       10.4139       2.87530       1.99404       2.64540       3.08363       4.10281       4.35528       4.45903       4.12151       3.84919
  17  18 3403.3264    3.2240  2.0143 10.9683 -0.0001  0.0378   0.0575   0.1073    0.2331   0.0000   441.9539       3.60815       11.1009      -1.54486      -2.61312       5.71844       3.63589       4.46342       4.71176       4.87323       4.84223       4.25031
  17  19 3545.3368    2.6614  3.3012 10.1916  0.0000  0.0511   0.0363   0.1329    0.1765   0.0000   434.9026       2.59109       10.6712       4.56881      0.648505       6.03409       4.86593       6.37112       6.60330       6.82467       6.40380       5.76013
  17  20 3687.6155    2.2056  4.7661  9.8593  0.0004  0.0624   0.0255   0.1716    0.1108   0.0000   434.1467      -4.08825       12.4270     -0.259369       4.49569       2.40601       5.97208       7.67646       8.02077       8.10947       7.75962       7.11368
  17  21 3829.7240    1.8086  6.2778  9.5645  0.0000  0.0754   0.0187   0.2054    0.0881   0.0000   440.7754      -16.8636       21.8729      0.277229     -0.803214       1.07901       7.25734       9.05776       9.73421       9.62961       9.31255       8.75206
  17  22 3972.2215    1.5190  8.3317  9.2882  0.0000  0.0921   0.0142   0.2599    0.0753   0.0000   437.0241      -22.8879       31.1500      -3.22584      -22.1713      -14.3352       8.61492       11.2107       11.8352       12.1136       11.6281       10.6136
  17  23 4114.7244    1.2447 10.5522  9.2075  0.0000  0.1167   0.0115   0.3284    0.0653   0.0000   431.2247      -17.9287       56.3760       16.0901      -11.0090       15.3392       10.7537       13.9713       14.5922       15.2365       14.1981       13.2354
  17  24 4257.3280    1.0461 13.6378  9.1079 -0.0009  0.1517   0.0091   0.4272    0.0583   0.0000   451.9080      -21.5828       22.8715       19.6852      -30.9224      -14.2136       14.0071       17.9654       19.1336       19.4662       18.6040       17.2365
  17  25 4399.5362    0.8684 16.8227  9.0900  0.0007  0.1985   0.0073   0.5503    0.0479   0.0000   425.0464      -4.06867       8.98895      -2.59297       12.3334       19.9540       18.1251       23.4803       25.1044       25.6176       24.3570       22.0088
  17  26 4542.5808    0.7232 18.7225  9.0543  0.0002  0.2372   0.0065   0.6350    0.0403   0.0000   434.6356      -54.5285       18.7628       45.4961       23.1068      0.912932       21.7398       27.8962       30.5402       30.4935       29.6815       26.8549
  18   3 1152.3533    0.0503  0.0256  9.0204  0.0000  0.0216   0.0126   0.0184    0.0304   0.0000   438.6243      -4.39844       14.8483      0.513682      -10.2492      -6.17845       2.10172       1.93699       3.35025       2.51183       2.63990       2.35213
  18   5 1518.7175    0.1695  0.1080  8.8969  0.0000  0.0165   0.0133   0.0250    0.0357   0.0000   439.4850      -1.54271       17.0613    -0.0144099      -3.90049      0.855630       1.64982       1.38549       1.68394       2.12551       2.04799       1.56733
  18   6 1683.6391    0.2725  0.2568  8.9162 -0.0004  0.0182   0.0135   0.0421    0.0453   0.0000   439.6299      -2.95324       16.4506      -2.40502      -2.41475     -0.434992       1.70970       2.90693       2.94416       3.39231       2.65101       2.54440
  18   7 1839.9416    0.3797  0.4321  9.0068  0.0005  0.0241   0.0140   0.0493    0.0607   0.0000   440.1858       1.82794       11.8781      0.623241      -1.25059      0.587187       2.56380       3.64865       4.00813       4.20250       3.56355       2.91612
  18   8 1992.8006    0.5843  0.6325  8.8811  0.0000  0.0219   0.0166   0.0529    0.0967   0.0000   437.3355       1.33884       13.9436      -1.30780     -0.517311      -3.88838       1.86121       2.29303       2.61379       2.73612       2.35408       2.42532
  18   9 2143.6650    0.8343  0.7372  9.1069  0.0000  0.0237   0.0216   0.0561    0.1296   0.0000   436.5681      0.134521       16.1306     -0.515495      -4.45963     -0.390565       1.91591       2.45447       2.72887       2.79520       2.71505       2.51943
  18  10 2291.6168    1.0855  0.9604  9.3292  0.0000  0.0249   0.0250   0.0689    0.1787   0.0000   441.1026      -5.21002       15.4493       1.75064      0.535801     -0.214370       2.29564       2.86254       3.30626       3.48463       3.30627       2.98174
  18  11 2436.7925    1.5052  1.1298  9.0570  0.0000  0.0270   0.0310   0.0692    0.3503   0.0000   433.3953      -1.57883       10.8098     0.0754655      -1.63511      -1.21025       2.54716       3.11675       3.36826       3.58635       3.45838       3.21020
  18  12 2580.8125    1.9973  0.9690 10.5839  0.0000  0.0249   0.0463   0.0664    0.1733   0.0000   434.7883      0.516161       16.1291      0.433267       4.12894      -5.67285       2.26424       2.59512       2.79532       3.19907       2.92229       2.60730
  18  13 2724.6582    2.5287  0.9752 10.6328  0.0000  0.0253   0.0552   0.0613    0.2396   0.0000   436.5095      -2.60165       9.87182      -1.16089       4.66030       1.35579       2.23389       2.77312       2.93697       2.94126       2.87182       2.66329
  18  14 2868.6209    3.4696  0.7890  9.9471  0.0000  0.0207   0.0819   0.0522    0.5843   0.0000   437.9305      -1.68516       11.8837      -2.72587       4.04170      -4.03327       2.00318       2.57221       2.89944       2.76410       2.67597       2.82677
  18  15 3012.0826    3.8434  0.9237 11.4378  0.0000  0.0231   0.0872   0.0626    0.2605   0.0000   438.2965       4.11131       14.2999       4.95263     -0.338427     -0.922110       2.07303       2.56508       2.84626       2.93635       2.71121       2.52851
  18  16 3154.7874    3.8737  1.3019 11.2429 -0.0014  0.0303   0.0754   0.0758    0.2863   0.0000   435.7372      -2.17329       15.0371       4.53943      -3.74088      -6.09820       2.67820       3.67534       3.80373       4.01930       3.82652       3.53958
  18  17 3297.2816    3.5495  1.4834 11.3275  0.0050  0.0327   0.0701   0.0863    0.2532   0.0000   439.7401       4.21067       18.5731      -4.95479      -1.74621      0.618328       2.85563       3.70574       3.97579       4.17495       3.84709       3.61312
  18  18 3439.8414    3.0190  2.2471 10.7048  0.0000  0.0394   0.0479   0.1061    0.2134   0.0000   433.7113       3.59431      -3.56431       7.00636       3.17686      -2.59215       3.50317       4.44561       4.84612       4.92115       4.80876       4.50118
  18  19 3582.4798    2.5124  3.5252 10.2232  0.0007  0.0521   0.0320   0.1355    0.1372   0.0000   441.1943      -1.38716       9.89458      0.613174      -3.59744      -4.88389       4.49462       5.88918       6.04336       6.40099       6.00564       5.77970
  18  20 3725.0698    2.0780  4.8437  9.8889 -0.0018  0.0640   0.0230   0.1650    0.0994   0.0000   437.8253       4.56819       20.9768      -5.23685       2.23165      -4.37557       5.66500       7.46692       7.59519       8.43546       8.01872       7.35990
  18  21 3867.9508    1.7441  7.0091  9.3614  0.0000  0.0798   0.0164   0.2137    0.0862   0.0000   429.9384       11.1082       4.31336      -1.82655      -2.16759      -5.51730       7.23946       9.36730       9.79546       10.2503       9.90935       9.29935
  18  22 4010.7185    1.4316  8.9693  9.1652  0.0000  0.0967   0.0126   0.2641    0.0728   0.0000   463.2289      -2.03672       7.59789       6.28572       3.98959      0.517786       8.55783       11.1117       11.9037       12.2927       11.9345       10.9925
  18  23 4153.5583    1.2076 11.4544  9.1119  0.0000  0.1215   0.0104   0.3444    0.0646   0.0000   451.6763      -24.7058       25.6931      -22.2046       5.00524       4.66239       10.6632       13.8980       14.9808       15.1567       14.6498       13.4870
  18  24 4296.6836    1.0150 13.5992  9.1028  0.0016  0.1516   0.0087   0.4184    0.0557   0.0000   419.7137       2.72154      -1.81164       6.57825       11.8899       21.2938       13.1758       16.9457       18.3771       18.7137       17.8997       16.7039
  18  25 4439.5003    0.8278 17.0113  9.1324  0.0013  0.2024   0.0069   0.5448    0.0431   0.0000   428.6496      -8.62852      -1.33366      -42.4958       26.5882       25.0759       17.3905       22.7054       24.4370       25.0936       24.3760       22.3285
  19   4 1364.3184    0.1036  0.1133  8.9504  0.0007  0.0187   0.0099   0.0393    0.0323   0.0000   438.9026      -4.40900       22.4235      -3.59481      0.649905      -3.16605       1.90569       2.10693       1.99039       2.06654       2.17656       1.93125
  19   5 1543.0330    0.2027  0.1460  8.8862  0.0000  0.0141   0.0116   0.0234    0.0359   0.0000   438.2487      -1.28764       17.0563    -0.0131924      -1.75821       1.17264       1.20867       1.35324       1.49270       1.50652       1.51843       1.38634
  19   6 1709.3603    0.2873  0.3320  8.9091  0.0000  0.0181   0.0116   0.0422    0.0481   0.0000   438.0612      -1.99198       16.5384     -0.412173      -1.68061      0.173825       1.40685       1.78236       1.94345       2.01641       1.86908       1.68074
  19   7 1867.2605    0.4344  0.4626  8.8971  0.0000  0.0191   0.0146   0.0491    0.0664   0.0000   439.8397      -3.18594       14.5384       2.23378      -4.78102      -1.38409       1.72106       1.84162       2.18887       2.39105       2.28690       1.97700
  19   8 2021.7185    0.6117  0.6187  9.1221  0.0000  0.0222   0.0171   0.0485    0.0901   0.0000   435.0561      -1.49017       17.3331      -1.25875      0.421192       2.80717       1.93845       2.40554       2.64253       2.71209       2.63821       2.42871
  19   9 2173.7625    0.8668  0.7199  9.3410  0.0002  0.0226   0.0221   0.0543    0.1085   0.0000   438.6843      -2.86562       13.0396       2.99040      -3.60250     -0.215424       1.77915       2.47646       2.38896       2.57181       2.50139       2.27569
  19  10 2322.2745    1.2222  0.9024  9.5491  0.0000  0.0238   0.0275   0.0590    0.1628   0.0000   442.6004      0.525511       11.8627       1.20029      -4.08425     0.0896884       2.10539       2.73404       2.93461       3.10432       2.96978       2.61549
  19  11 2468.0630    1.6747  1.1344  9.0775  0.0007  0.0263   0.0343   0.0720    0.4395   0.0000   439.3538       6.06400       8.07502     -0.729304      -2.34899      0.459448       2.25999       2.65878       3.04144       3.12953       2.98953       2.71983
  19  12 2613.0326    2.1537  1.0223 10.0947  0.0001  0.0256   0.0451   0.0628    0.3144   0.0000   440.6192      0.569623       11.9771      -1.34875      0.913250      0.489636       2.23654       2.91395       3.04122       3.08132       2.91172       2.71149
  19  13 2757.8875    2.7283  0.9869 10.7435  0.0000  0.0235   0.0587   0.0627    0.2374   0.0000   434.4829      -1.65304       11.8872       4.22025      -4.39589       1.56157       2.01819       2.58877       2.80165       2.87931       2.85977       2.69935
  19  14 2902.4580    3.4351  0.7804 11.5533 -0.0001  0.0211   0.0812   0.0520    0.1888   0.0000   439.1278       1.10216       14.8570       1.27145      -1.56210       2.43558       1.93659       2.39926       2.59709       2.65905       2.38140       2.33655
  19  15 3046.4636    3.9501  0.9876 11.2896  0.0000  0.0230   0.0854   0.0666    0.3029   0.0000   436.5720       1.55466       5.93413       4.87500      -3.54002       2.90904       2.09791       2.69289       2.91995       3.02667       2.90849       2.56313
  19  16 3189.7333    3.8013  1.2428 11.3900  0.0000  0.0284   0.0744   0.0748    0.2779   0.0000   437.4435      -4.09474       10.3925      -4.61128     -0.561867      -2.41452       2.58944       3.58536       3.80794       4.13498       3.88659       3.56121
  19  17 3332.7927    3.4359  1.6504 11.1139  0.0000  0.0339   0.0591   0.0804    0.2078   0.0000   439.3413      -1.07197       16.9952      -1.27756       3.88418      -2.13348       2.89651       3.75943       4.01925       4.09829       3.87454       3.76013
  19  18 3476.0158    2.9185  2.3181 11.0635  0.0000  0.0402   0.0455   0.1065    0.1382   0.0000   436.8643      0.442081       4.70026      -2.01162       2.76193     -0.751323       3.43093       4.35088       4.66771       4.86953       4.58539       4.30642
  19  19 3619.1276    2.3818  3.7695 10.1040  0.0000  0.0536   0.0288   0.1369    0.1288   0.0000   443.4196      -3.46829       10.3763      -2.30227      -2.03534       2.94890       4.56772       5.54955       6.22696       6.43400       6.27601       5.79539
  19  20 3762.3413    1.9845  5.6670  9.6301  0.0000  0.0672   0.0199   0.1824    0.0946   0.0000   436.7336       5.97699       5.96574       2.62885      -15.7451       3.28728       5.66498       7.34283       7.81433       8.04897       7.87798       7.34808
  19  21 3905.6505    1.6729  7.2548  9.2954  0.0000  0.0818   0.0151   0.2101    0.0835   0.0000   435.9903      -11.6995      0.651359       3.91258     -0.941377      -2.68463       6.88625       8.99015       9.56783       10.0678       9.58983       8.96380
  19  22 4048.8660    1.3618  9.6098  9.1035  0.0000  0.1006   0.0115   0.2784    0.0706   0.0000   438.9946      -14.6914       13.4621       4.84182      -32.6674       3.80959       8.41144       10.9453       11.7258       11.9825       11.9036       10.9056
  19  23 4192.1775    1.1628 11.9630  9.1349  0.0004  0.1252   0.0096   0.3516    0.0588   0.0000   442.9146      -36.4772       15.9844       5.56605       14.1383       6.17495       10.6589       13.6236       14.7252       15.3408       14.8717       13.6236
  19  24 4335.2237    0.9336 14.3969  9.1336  0.0010  0.1601   0.0077   0.4496    0.0497   0.0000   431.0118       10.0546      -37.5379      -13.3857       25.1740       13.6349       13.2290       17.3641       18.6102       19.4485       18.8607       17.6173
  19  25 4478.8550    0.7489 17.4569  9.1729 -0.0046  0.2123   0.0063   0.5787    0.0389   0.0000   387.3055       1.68635       61.4253       14.7961      -5.40041       19.5162       17.5643       22.5205       24.2783       25.1350       24.0145       22.4615
  20   4 1386.4940    0.1119  0.0806  8.9161  0.0000  0.0158   0.0110   0.0230    0.0309   0.0000   439.2777      -2.95467       18.1341     0.0620373      -2.33482      -2.43736       1.23185       1.57014       1.62425       1.60536       2.04583       1.71274
  20   6 1734.1586    0.3053  0.2998  8.9499  0.0000  0.0160   0.0125   0.0379    0.0450   0.0000   436.7096      -1.74985       17.4440      0.290279      -2.58972     -0.530489       1.28573       1.71876       1.71023       1.93595       1.97740       1.55408
  20   7 1893.8877    0.4631  0.4495  9.0013  0.0000  0.0172   0.0149   0.0448    0.0630   0.0000   436.1450      0.318246       11.5009      0.777068       1.20676     -0.287448       1.37434       1.73727       1.83654       2.09170       1.98677       1.72406
  20   8 2049.9917    0.6910  0.6697  8.7264  0.0000  0.0202   0.0177   0.0511    0.1137   0.0000   437.8348      0.351578       14.6864     -0.232514      -4.17820       4.92561       1.59958       2.03282       2.23504       2.35574       2.17445       2.06184
  20   9 2203.0823    0.9379  0.8476  9.2346  0.0000  0.0233   0.0225   0.0629    0.1442   0.0000   435.6830      -1.71601       14.6832     -0.968623      -6.18869       3.02997       1.84239       2.49545       2.61706       2.66972       2.61786       2.62215
  20  10 2352.3945    1.3060  1.0140  8.9474  0.0000  0.0247   0.0270   0.0616    0.2603   0.0000   436.1445      -1.38583       14.2730       3.19223      -2.60983      0.939294       1.88894       2.47356       2.62591       2.78245       2.60215       2.44754
  20  11 2498.9070    1.7534  1.1105  9.6149  0.0000  0.0256   0.0364   0.0705    0.3160   0.0000   441.1334       1.04001       15.1643      -1.94578       5.35131       3.14097       2.07985       2.59528       2.88082       2.91182       2.87350       2.78135
  20  12 2644.7952    2.2602  0.9341 10.5170  0.0000  0.0239   0.0482   0.0582    0.2117   0.0000   440.9984      -1.55689       16.1584      -3.20729      -8.49152       2.55700       1.88473       2.45870       2.52345       2.68652       2.70888       2.55043
  20  13 2790.6156    2.9098  0.9777 11.0512 -0.0009  0.0235   0.0625   0.0636    0.1995   0.0000   436.5117      -6.06239       18.7325       4.46954      -2.90186      0.863396       1.96373       2.58011       2.73446       2.79368       2.66847       2.40136
  20  14 2935.9056    3.6215  0.8674 11.3118  0.0000  0.0213   0.0790   0.0543    0.2140   0.0000   442.0730      -3.47424       11.1595      -5.33463    -0.0268520      -1.07607       1.82089       2.37059       2.60955       2.66591       2.46080       2.35072
  20  15 3080.3422    3.8043  1.0429 11.0445  0.0000  0.0246   0.0770   0.0625    0.3518   0.0000   435.8160       1.07475       8.41251     -0.626920      0.842945      0.891434       1.95553       2.48769       2.52167       2.71996       2.61167       2.59968
  20  16 3224.3561    3.8032  1.3480 11.3510  0.0000  0.0276   0.0699   0.0772    0.2025   0.0000   433.3059       4.86643       13.4585     0.0154628     -0.208854     -0.215448       2.17384       2.75361       2.86259       3.05781       2.95512       2.76534
  20  17 3367.9850    3.2945  1.8693 11.0501  0.0000  0.0340   0.0518   0.0861    0.1439   0.0000   438.4187     -0.667102       7.67346       3.25107      -1.18658      -4.81572       2.83246       3.59085       3.87095       4.01563       3.95302       3.66334
  20  18 3511.6466    2.8052  2.9086 10.2220  0.0000  0.0420   0.0360   0.1167    0.1484   0.0000   435.4065      -4.12411       17.6806       2.75751      -3.82589      0.722043       3.40126       4.36727       4.57397       4.81159       4.75066       4.36975
  20  19 3655.4243    2.2909  4.3113 10.1088  0.0000  0.0561   0.0258   0.1477    0.1016   0.0000   439.6554       2.64509       29.2537      -4.78850      -3.85103      -3.21612       4.56187       5.88374       6.33165       6.52013       6.49825       6.07259
  20  20 3799.0550    1.9113  5.9156  9.4601  0.0000  0.0674   0.0179   0.1812    0.0916   0.0000   437.7025      0.983361       13.2699       15.7819       1.80301      -10.1003       5.31948       6.96665       7.39741       7.96501       7.72714       6.99082
  20  21 3942.8872    1.5527  7.9256  9.3899 -0.0012  0.0842   0.0137   0.2378    0.0663   0.0000   438.9632      0.658484       22.6942      -9.72542      -2.10093      -15.7864       6.75657       8.84369       9.43251       9.99305       9.32909       9.02473
  20  22 4086.5014    1.3417 10.2182  9.0687 -0.0016  0.1022   0.0108   0.2899    0.0661   0.0000   427.2556      -14.4066       5.21862     -0.587117      -10.5832      -9.35797       8.19632       10.5762       11.5083       11.8152       11.3748       10.6043
  20  23 4230.1991    1.0640 12.7525  9.1286 -0.0026  0.1342   0.0084   0.3724    0.0528   0.0000   441.7004      -12.4206       22.3412      -2.76168       28.8188      -9.86402       10.4700       13.7436       14.8177       15.2855       14.9201       14.0882
  20  24 4373.9196    0.9123 15.5987  9.0342  0.0004  0.1695   0.0069   0.4591    0.0467   0.0000   452.3138      -1.72958       22.1287       10.6019       7.24971      -38.7264       13.0681       17.3251       18.5753       19.2918       18.8622       17.8403
  20  25 4517.5810    0.7402 18.6883  9.0910  0.0015  0.2180   0.0059   0.6009    0.0361   0.0000   393.7106       20.3947      -5.90406      -7.33900      -2.78018       18.7729       16.5272       21.7006       23.6496       24.3840       23.4562       21.9539
  21   2 1005.1101    0.0639  0.0301  9.2233  0.0025  0.0331   0.0147   0.0397    0.0292   0.0000   440.7313      0.797455       19.5762       2.92985      -4.46520      -2.50211       3.46001       3.42632       6.85010       12.3226       8.16177       4.66444
  21   5 1589.2754    0.2087  0.2053  8.9129  0.0007  0.0169   0.0105   0.0327    0.0365   0.0000   438.1747     -0.391659       20.1862      -2.91805     -0.421730      0.850991      0.911305       1.74279       1.18876       1.85561       1.53182       1.52408
  21   6 1758.1913    0.3448  0.3204  8.9703  0.0000  0.0149   0.0130   0.0365    0.0467   0.0000   436.9673       2.11478       17.8750     0.0425597      -3.17848    -0.0925496       1.13544       1.47492       1.69610       1.69613       1.75176       1.47081
  21   7 1919.7898    0.4822  0.5456  8.9408  0.0000  0.0206   0.0141   0.0503    0.0712   0.0000   438.0208      -2.24749       12.5990      -5.58461      -1.26613      -3.70843       1.78539       2.38401       2.65660       2.72228       2.49602       2.35182
  21   8 2077.7494    0.7385  0.5836  9.0751  0.0000  0.0193   0.0193   0.0432    0.0985   0.0000   442.1760      -3.09848       14.9654       3.41030      -4.42514      -1.24828       1.49473       1.72415       1.92425       2.03697       2.00150       1.77759
  21   9 2231.8497    0.9909  0.8810  9.0509  0.0000  0.0222   0.0220   0.0588    0.1636   0.0000   440.0734       3.93701       15.4746     -0.396288      -4.84339      0.146475       1.74870       2.16485       2.34407       2.39359       2.39559       2.18180
  21  10 2381.8697    1.3830  1.0702  9.1312  0.0000  0.0232   0.0277   0.0658    0.2462   0.0000   435.1794      -1.18367       14.5819       3.50579      -2.35460      0.420564       1.86571       2.31090       2.58278       2.66714       2.66539       2.46284
  21  11 2529.2736    1.8015  1.0751  9.9371  0.0001  0.0254   0.0360   0.0603    0.2236   0.0000   441.2156      -2.52759       18.9743     -0.972104      -3.42362       1.42875       2.11670       2.50903       2.82828       3.03258       3.06030       2.75430
  21  12 2676.1383    2.4408  0.9667 10.1372  0.0000  0.0233   0.0495   0.0561    0.3083   0.0000   440.2654      -4.00182       11.8741       5.05508      -2.65356      0.166347       1.80840       2.34571       2.52513       2.59808       2.62826       2.34227
  21  13 2822.8781    3.0367  0.9928 10.7963  0.0000  0.0226   0.0621   0.0604    0.2786   0.0000   436.4588      -1.64743       13.1141      -2.46097      -3.85742      -1.37237       1.82936       2.35654       2.48289       2.62231       2.60699       2.46872
  21  14 2968.8483    3.7705  0.8758 11.2420  0.0000  0.0209   0.0802   0.0538    0.2311   0.0000   438.8785     -0.165261       16.8831      -2.70806      -3.31312     -0.573894       1.65379       2.20746       2.30103       2.45354       2.41976       2.23516
  21  15 3113.8588    4.0183  0.9625 11.8736  0.0000  0.0238   0.0834   0.0563    0.1946   0.0000   436.1265     -0.404584       13.2836       4.06343      -1.11853      -1.81554       1.74337       2.25511       2.43418       2.54801       2.39859       2.40424
  21  16 3258.4134    3.6569  1.3812 11.3415  0.0000  0.0285   0.0658   0.0722    0.2135   0.0000   439.5520       3.03599       11.2118       8.16383     -0.215377       2.81651       2.13999       2.80604       2.97025       3.08971       3.04352       2.78837
  21  17 3402.8077    3.1555  2.0503 11.2438  0.0000  0.0353   0.0473   0.0923    0.1128   0.0000   442.5354       2.01595       14.7102       2.35406       8.34538       4.69289       2.81309       3.62912       3.90460       4.13560       4.22445       3.95021
  21  18 3546.9870    2.6299  3.2501 10.3064  0.0000  0.0449   0.0313   0.1189    0.1095   0.0000   445.1621     -0.896545       8.54370       3.15604       1.61557      0.170002       3.35570       4.51542       4.71484       4.97976       4.82142       4.48049
  21  19 3691.3859    2.1817  4.6056  9.9459  0.0000  0.0565   0.0228   0.1494    0.0927   0.0000   440.8138      -14.0027       8.36846       1.02951       5.36253       9.67357       4.33978       5.68289       6.03297       6.49746       6.45877       5.92582
  21  20 3835.3951    1.8148  6.5011  9.4997  0.0000  0.0702   0.0162   0.1869    0.0753   0.0000   429.2182      -5.70655       17.1986      -8.13817      -8.40847       5.07720       5.48779       6.85012       7.58970       7.81554       7.64814       7.24329
  21  21 3979.6556    1.5106  8.5709  9.3241  0.0003  0.0868   0.0124   0.2413    0.0623   0.0000   428.4808      -1.73768       40.2161       9.74968      -5.71089       4.95824       6.78336       8.84338       9.72262       9.87286       9.81930       9.26635
  21  22 4123.7998    1.2653 10.5826  9.2072 -0.0006  0.1063   0.0100   0.2966    0.0549   0.0000   439.6915       37.0340       10.3430      -18.1371      -4.99806       11.4152       8.02723       10.3766       11.2221       11.7545       11.5691       10.8228
  21  23 4267.6771    1.0570 13.7871  9.1129  0.0013  0.1410   0.0078   0.3885    0.0487   0.0000   442.1544      -1.83266      -9.26898      -4.59485      -5.63435      -1.37717       10.5103       13.6941       14.8252       15.5672       14.8977       14.4557
  22   3 1233.1020    0.0703  0.0780  8.9756  0.0000  0.0187   0.0084   0.0299    0.0286   0.0000   442.1264     -0.423872       23.3211       2.08488      -3.64655       3.57062       1.43456       1.95114       1.95645       1.72397       2.35931       1.93074
  22   4 1429.1247    0.1176  0.1580  8.8929  0.0000  0.0192   0.0082   0.0435    0.0315   0.0000   439.9367     -0.773961       18.3643       1.51902      -3.85486     -0.227144       1.84134       2.10697       1.36207       1.96999       2.17898       1.80175
  22   5 1611.3243    0.2386  0.2000  8.9597  0.0014  0.0155   0.0117   0.0312    0.0373   0.0000   438.8984     -0.614557       18.4371      -2.69662      -4.30550     -0.604846       1.33057       1.96803       2.06411       2.31983       1.95908       1.80680
  22   6 1781.5036    0.3547  0.3861  8.9632  0.0000  0.0172   0.0123   0.0435    0.0506   0.0000   441.3592      -1.52330       15.1890    -0.0491418      -1.39074       1.98012       1.46751       1.75561       1.76353       1.88221       1.86557       1.71467
  22   7 1945.0387    0.5658  0.5634  8.9192  0.0000  0.0180   0.0153   0.0455    0.0782   0.0000   438.4220      -4.74751       15.3642       3.32204     -0.457544    -0.0255575       1.34669       1.77091       2.08715       2.20801       2.22092       2.07578
  22   8 2104.6740    0.7432  0.7630  9.0521  0.0000  0.0217   0.0174   0.0524    0.1071   0.0000   438.5851       1.27700       19.0310       1.60142     -0.160568      -1.85833       1.65390       2.01826       2.13666       2.46980       2.32387       2.15070
  22   9 2259.9765    1.0656  0.8285  9.4391  0.0000  0.0212   0.0237   0.0549    0.1284   0.0000   437.3228      -5.65000       16.5078       2.26176     0.0749837       1.65152       1.58661       1.96537       2.08007       2.20376       2.19116       2.27954
  22  10 2410.7884    1.4961  1.0651  9.6380  0.0004  0.0246   0.0298   0.0631    0.2170   0.0000   439.9970      0.447014       13.2457      -3.90657      -2.18429       1.77654       1.79971       2.50032       2.52048       2.63162       2.61020       2.55104
  22  11 2559.1497    1.9819  0.9768  9.9045  0.0000  0.0227   0.0398   0.0588    0.2353   0.0000   439.3542      -3.86243       11.6722      -2.12993      -2.48247       1.71852       1.74175       2.16510       2.51128       2.66332       2.62466       2.52871
  22  12 2707.0611    2.5300  0.9691 10.8287  0.0000  0.0234   0.0516   0.0569    0.2000   0.0000   435.8055      -5.50607       15.5343    -0.0457643      -5.99283     -0.662300       1.87037       2.39552       2.69152       2.76863       2.64893       2.55909
  22  13 2854.6463    3.2541  0.9539 10.4846  0.0000  0.0222   0.0641   0.0546    0.3796   0.0000   438.1615      -3.38888       14.8610     -0.680475       2.77068       4.44461       1.74021       2.19592       2.23242       2.37752       2.41503       2.30085
  22  14 3001.3026    3.7280  0.9534 11.6734  0.0000  0.0217   0.0761   0.0582    0.1903   0.0000   439.8131      0.375327       18.1518      -1.37893      -1.66480      -1.19552       1.70772       2.10061       2.29880       2.59784       2.59139       2.42582
  22  15 3146.9118    4.0001  1.2463 11.2957  0.0000  0.0250   0.0734   0.0690    0.2790   0.0000   439.6071      -4.13562       13.8813       4.19385      0.624890      0.342340       1.87376       2.31358       2.58423       2.75274       2.62967       2.53209
  22  16 3292.1101    3.6687  1.3944 11.4553  0.0000  0.0285   0.0634   0.0696    0.1923   0.0000   437.9906      -6.93122       9.73352       1.44540      -2.52044      -1.81192       2.06829       2.68367       2.90634       3.04290       2.89537       2.81530
  22  17 3437.0932    3.0452  2.1540 11.0122  0.0000  0.0355   0.0422   0.0897    0.1020   0.0000   436.6210      -1.99001       11.4742       7.38280      -2.02589   -0.00771920       2.55705       3.37194       3.65786       3.82330       3.67523       3.49043
  22  18 3581.9945    2.4851  3.5445 10.2895  0.0000  0.0463   0.0276   0.1214    0.0883   0.0000   440.2176      -4.35268       8.20493      -4.25464       1.68503       3.15130       3.43489       4.42872       4.78463       5.01589       4.92899       4.68431
  22  19 3726.6887    2.0814  4.8836 10.0666 -0.0001  0.0581   0.0211   0.1541    0.0762   0.0000   433.1348      0.918845       17.5929       2.98521       1.90820       2.55567       4.36884       5.52152       6.14689       6.37935       6.46023       6.20336
  22  20 3871.4514    1.7187  6.6014  9.5354  0.0000  0.0707   0.0151   0.1917    0.0707   0.0000   437.6469      -13.8083       21.0037       18.3132      -11.1414      0.682909       5.17817       6.72691       7.21096       7.45330       7.38280       7.16783
  22  21 4016.2748    1.4215  9.2414  9.2707  0.0000  0.0918   0.0111   0.2534    0.0586   0.0000   442.9327      -20.5596       10.7050       11.1208       3.11338       11.5608       6.63066       8.59928       9.36304       9.64693       9.69157       9.08893
  22  22 4160.6956    1.1906 11.8486  9.1901  0.0000  0.1190   0.0088   0.3214    0.0509   0.0000   439.6551       3.15986       6.86101      -10.5807      -15.2344       4.54539       8.54133       11.0649       12.2439       12.5458       12.5290       11.7097
  22  23 4305.5689    0.9738 14.0632  9.1422 -0.0011  0.1460   0.0072   0.3971    0.0459   0.0000   433.1264      -2.23114     0.0831435      -6.56022       28.4803       27.5651       10.3789       13.5484       14.8662       15.5010       15.1110       14.1730
  23   3 1252.2308    0.0922  0.0593  9.0029  0.0000  0.0155   0.0098   0.0172    0.0281   0.0000   438.9845       1.15936       17.2571     -0.525210      0.129549       1.13585       1.14742       1.50750       1.78334       1.58607       1.62494       1.61517
  23   4 1449.6561    0.1474  0.1276  8.9243  0.0042  0.0126   0.0099   0.0308    0.0310   0.0000   439.0969       1.11915       20.6276      -2.49623      -4.48594     -0.340556      0.770588       1.06076       1.31486       1.53145       1.18502       1.14158
  23   5 1632.7875    0.2448  0.2025  8.9934  0.0000  0.0123   0.0112   0.0286    0.0360   0.0000   440.7205     -0.760037       18.9767      -1.66389      0.256447     0.0473766      0.947439       1.14199       1.18827       1.22753       1.41120       1.26303
  23   6 1804.1951    0.4138  0.4001  8.8841  0.0000  0.0172   0.0132   0.0371    0.0554   0.0000   439.1173      -3.30970       19.5767       1.45967     -0.469788      -1.06960       1.10768       1.41560       1.58529       1.59063       1.63145       1.48803
  23   7 1969.5934    0.5728  0.5844  8.8374  0.0000  0.0186   0.0149   0.0452    0.0858   0.0000   439.2491      -3.29289       15.0327      -2.11351      -3.37717      -1.63836       1.29150       1.75320       1.82161       2.02312       1.89459       1.79604
  23   8 2131.0848    0.7922  0.8684  9.1259  0.0000  0.0223   0.0174   0.0581    0.1146   0.0000   435.2360      0.329542       19.3828       2.86270      -1.24882     0.0499200       1.56279       1.96212       2.11479       2.27478       2.22376       2.20448
  23   9 2287.4179    1.1677  0.9664  9.3158  0.0000  0.0231   0.0234   0.0574    0.1643   0.0000   436.9497      -2.65441       12.8540       4.10815      -3.25289      0.738447       1.75505       2.18278       2.43853       2.55060       2.45166       2.36483
  23  10 2439.1507    1.5399  1.0868  9.8026 -0.0001  0.0241   0.0301   0.0628    0.2066   0.0000   438.7490     -0.868218       11.9227       4.73695      -1.94542      -2.48597       1.78707       2.10616       2.30286       2.52642       2.48705       2.34628
  23  11 2588.6043    2.1984  1.0233  9.3411  0.0000  0.0214   0.0419   0.0589    0.4286   0.0000   437.3579      -5.10504       9.90304      -1.27900      -4.06032     -0.837566       1.56524       1.96741       2.24481       2.34024       2.31946       2.22261
  23  12 2737.5179    2.7228  0.9415 10.5963  0.0000  0.0215   0.0538   0.0528    0.2343   0.0000   440.6973      -1.76357       16.5885       4.42147     -0.329038      -1.89387       1.52614       1.82632       2.03749       2.09141       2.12622       2.07076
  23  13 2885.9707    3.4197  0.9562 10.9463  0.0000  0.0223   0.0674   0.0551    0.2917   0.0000   440.0515       3.08358       12.7989       2.01502      -3.39622      -1.91583       1.56809       2.18904       2.38714       2.49582       2.37363       2.21538
  23  14 3033.3627    3.9861  0.9034 11.5479  0.0000  0.0216   0.0812   0.0524    0.2561   0.0000   440.5669      -1.52016       11.7173       4.22185       3.72174     0.0594299       1.46109       1.97547       2.12968       2.32523       2.17764       2.19934
  23  15 3179.6196    3.6424  1.1815 12.1120  0.0000  0.0261   0.0692   0.0690    0.1476   0.0000   439.6099      -3.01051       10.6039       4.79169     -0.435472      0.852183       1.72718       2.38612       2.51162       2.71895       2.63224       2.61251
  23  16 3325.4165    3.4322  1.7057 11.5144  0.0000  0.0303   0.0531   0.0796    0.1132   0.0000   439.7813     -0.472788       12.5803       7.61955      -4.98921       1.05774       2.11230       2.64096       2.99702       3.11600       2.97077       2.89262
  23  17 3471.1233    2.9416  2.5113 10.7603  0.0000  0.0366   0.0369   0.0985    0.0943   0.0000   434.9053      -2.05417       18.7518       2.33179       1.71299       3.08694       2.55360       3.26277       3.51686       3.73419       3.76266       3.54156
  23  18 3616.4895    2.4279  3.8758 10.2841  0.0000  0.0475   0.0256   0.1268    0.0769   0.0000   441.0225       1.88701       21.5249       2.27017      0.705350      -3.53918       3.34985       4.29852       4.80323       4.86500       4.85199       4.62364
  23  19 3761.8458    2.0122  5.3003  9.8456  0.0000  0.0598   0.0189   0.1569    0.0751   0.0000   442.0428     -0.155924       11.2144       5.41953       3.14281       4.06283       4.19557       5.62028       5.91448       6.41746       6.30541       6.13539
  23  20 3907.2035    1.6442  7.5147  9.4867  0.0000  0.0764   0.0136   0.2059    0.0643   0.0000   436.7278      -2.14103       7.62410      -2.41080      -4.18095       2.18999       5.29374       6.95947       7.54326       7.95741       7.86120       7.48109
  23  21 4052.3530    1.3603 10.1102  9.2888  0.0000  0.0981   0.0103   0.2682    0.0549   0.0000   445.2751      -11.2480      -4.19733       13.8540      -13.6049      -14.3098       6.91985       8.84746       9.78816       10.0926       10.1520       9.55606
  23  22 4197.4333    1.1390 11.5062  9.2104  0.0000  0.1145   0.0086   0.3185    0.0501   0.0000   436.9309      -23.4745       15.0390       1.22601       2.47554       2.53229       7.88293       10.2894       11.3108       11.7513       11.7697       11.0920
  23  24 4487.6853    0.7644 17.3211  9.1124 -0.0002  0.1922   0.0056   0.5134    0.0373   0.0000   445.4171       26.6508       58.3790      -23.2961       21.3675      -35.4688       13.0143       16.8371       18.8539       19.4340       19.5063       18.4896
  24   3 1271.0206    0.0862  0.0872  8.9594  0.0000  0.0172   0.0088   0.0321    0.0279   0.0000   439.1692     0.0572069       18.1887      0.453857     -0.937744     -0.805210      0.924848       1.34574       1.37921       1.59148       1.31799       1.24728
  24   4 1469.7901    0.1386  0.1386  8.9531 -0.0009  0.0133   0.0093   0.0354    0.0303   0.0000   438.6649      -2.62248       19.2768      -3.04032      -4.09432     -0.405028      0.964165       1.16527       1.20397       1.31441       1.24986       1.28402
  24   5 1653.6694    0.2594  0.2968  8.9381  0.0000  0.0182   0.0102   0.0355    0.0391   0.0000   439.7998      -1.79331       19.2221       1.67811      -2.45346      0.130464       1.34621       1.40773       1.31773       1.62978       1.94615       1.72034
  24   6 1826.2826    0.4278  0.4176  8.9403  0.0000  0.0164   0.0131   0.0375    0.0556   0.0000   438.1455    -0.0345927       20.6974       1.22736      -4.43372      0.542348      0.990988       1.35354       1.46299       1.55422       1.51632       1.47509
  24   7 1993.4780    0.6160  0.6998  8.8454  0.0000  0.0198   0.0145   0.0500    0.0930   0.0000   437.5987      -1.08878       17.5923       1.52619     -0.417418     -0.501938       1.30395       1.64537       1.81404       1.94827       2.03426       1.95724
  24   8 2156.7230    0.8709  0.9131  9.0467  0.0000  0.0230   0.0180   0.0563    0.1287   0.0000   438.3762      -2.60574       14.7688      -1.04838     -0.813542     -0.604237       1.51784       2.14906       2.24699       2.41013       2.37428       2.24618
  24   9 2314.2268    1.1867  1.0131  9.6259  0.0008  0.0244   0.0232   0.0582    0.1436   0.0000   441.9616      -1.05461       13.7871       2.72560      0.592143      -1.37195       1.54175       2.10290       2.30817       2.40654       2.42485       2.27407
  24  10 2466.9592    1.7206  1.1515  8.8140  0.0000  0.0244   0.0307   0.0595    0.5130   0.0000   438.3904      -4.53099       11.9347       3.54497     -0.997798      0.456064       1.63113       2.19349       2.44822       2.59533       2.61896       2.43336
  24  11 2617.6068    2.2141  1.0880  9.9424  0.0000  0.0227   0.0413   0.0602    0.3244   0.0000   437.3101     -0.886404       14.0692      -2.03409      -1.52062     -0.634873       1.55388       2.05856       2.23472       2.38630       2.38415       2.35824
  24  12 2767.6086    2.7781  0.9896 10.8761 -0.0001  0.0223   0.0535   0.0544    0.2061   0.0000   439.6077      -3.98073       12.0442     -0.784175      -4.15164       1.73727       1.61024       2.07541       2.37931       2.43624       2.41489       2.33526
  24  13 2916.8733    3.5234  0.8785 11.2755  0.0000  0.0196   0.0701   0.0523    0.2076   0.0000   435.8830      0.527291       14.2134       2.06284      -2.29110      -2.77869       1.37354       1.81191       1.96120       2.00834       2.04415       1.96819
  24  14 3064.9521    3.9308  0.9962 11.6369  0.0000  0.0218   0.0754   0.0580    0.2143   0.0000   437.4176       2.28954       11.4293       3.28400      -4.42240     -0.927637       1.50333       2.00955       2.24169       2.21600       2.19660       2.07994
  24  15 3211.8520    3.8437  1.3125 11.0348  0.0000  0.0253   0.0650   0.0660    0.3064   0.0000   438.4393      0.259301       13.7187      -2.79502      -3.66769       2.21802       1.78612       2.30767       2.64702       2.67848       2.60817       2.55006
  24  16 3358.3955    3.4374  1.7884 11.0613  0.0004  0.0298   0.0498   0.0767    0.1299   0.0000   440.3372      -2.00624       13.7550       3.72703      -1.60135     -0.106199       1.94711       2.56740       2.75955       2.94855       2.91846       2.73318
  24  17 3504.7046    2.7647  2.7914 10.7007  0.0012  0.0393   0.0324   0.0988    0.0802   0.0000   440.1458      0.671013       6.78560       7.52376      -7.31619       5.00684       2.69045       3.52589       3.80652       3.91308       3.97922       3.72750
  24  18 3650.8307    2.2896  4.1848 10.1760  0.0000  0.0494   0.0227   0.1310    0.0708   0.0000   435.1329      -1.08417       16.6961       10.1254      -2.36018      -2.23736       3.27515       4.37261       4.69417       5.01505       4.97819       4.87476
  24  19 3796.6103    1.9061  6.0871  9.7086 -0.0000  0.0629   0.0164   0.1711    0.0687   0.0000   439.4987       6.34145       9.51369       4.12321      -2.94956      -1.21319       4.27276       5.50139       6.00662       6.34932       6.27325       6.02704
  24  20 3942.3961    1.5603  8.0560  9.4898  0.0000  0.0793   0.0124   0.2200    0.0587   0.0000   440.7636       4.17029       24.6042      -6.19956      -14.0087     -0.961087       5.27174       6.76629       7.46289       7.79941       7.69798       7.46212
  24  21 4088.1685    1.3090 10.4129  9.2849  0.0000  0.0988   0.0096   0.2762    0.0523   0.0000   438.1168      -9.94353       13.7449       10.4437   -0.00322757      -2.38538       6.69070       8.54479       9.51936       9.96056       9.83187       9.26930
  24  22 4233.4972    1.0783 13.7394  9.1480  0.0008  0.1333   0.0072   0.3674    0.0470   0.0000   450.6969       10.8287       17.6385       31.9157      -18.3375      -7.21699       8.66982       11.4016       12.6035       13.0121       13.0147       12.4556
  24  23 4379.2219    0.8909 15.0448  9.1170 -0.0004  0.1555   0.0062   0.4266    0.0416   0.0000   465.1100      -10.6625       7.94891      -1.69330      -7.62311      -9.34511       10.1213       13.3023       14.5588       15.4530       15.3514       14.5675
  25   4 1489.4584    0.1542  0.2189  8.8638  0.0000  0.0154   0.0081   0.0372    0.0323   0.0000   439.3488      -1.37424       19.1831       1.23287      -3.25362      0.507567       1.02726       1.28005       1.52759       1.60145       1.54584       1.47070
  25   5 1674.0812    0.2855  0.2470  8.8475  0.0000  0.0130   0.0111   0.0285    0.0374   0.0000   439.5833      -2.16309       20.2033      -1.46131      -2.54974     -0.660539      0.800442       1.06787       1.17225       1.22506       1.21114       1.18818
  25   6 1847.8529    0.4524  0.4273  8.9214  0.0000  0.0150   0.0134   0.0381    0.0566   0.0000   439.0799      -1.68605       19.2665       3.79191      -3.50833      -2.50801       1.04177       1.27341       1.43163       1.36520       1.56132       1.52753
  25   7 2016.9053    0.6462  0.6051  9.0873  0.0000  0.0181   0.0157   0.0429    0.0781   0.0000   438.2574      -2.09462       18.8962       3.16560      -2.14948      0.729555       1.11133       1.44569       1.62006       1.70543       1.70534       1.50286
  25   8 2181.7176    0.9150  0.7715  9.3132  0.0000  0.0205   0.0197   0.0475    0.1104   0.0000   438.8559       1.98334       17.5977      -2.59662       1.35517       2.25473       1.26254       1.67492       1.80480       1.94703       1.81709       1.84301
  25   9 2340.4144    1.2989  0.9637  9.6751 -0.0014  0.0218   0.0253   0.0542    0.1497   0.0000   439.2678      -3.21000       16.3011      -5.38121      -4.78161      -4.15959       1.52002       1.89151       2.10621       2.25062       2.18677       2.13314
  25  10 2494.2978    1.7806  1.1282  9.4568  0.0000  0.0230   0.0320   0.0608    0.3100   0.0000   440.9551      -1.38601       17.3621      -2.00953    0.00653599       1.45015       1.51485       1.96262       2.13399       2.30486       2.24817       2.14285
  25  11 2646.1706    2.2581  1.0937 10.5950  0.0000  0.0237   0.0431   0.0598    0.2115   0.0000   439.2963      -2.66581       12.0615       1.90385      -3.55177      -2.58905       1.55071       2.03861       2.20998       2.29387       2.22599       2.19174
  25  12 2797.3063    3.0228  0.8975 11.4015  0.0000  0.0201   0.0606   0.0539    0.1596   0.0000   438.7738     -0.303841       15.3391       2.47551      -3.74031      0.599528       1.33790       1.78036       1.94024       2.08020       1.97954       1.97050
  25  13 2947.3670    3.5889  0.9536 11.3748 -0.0004  0.0202   0.0694   0.0547    0.1998   0.0000   439.8237      0.606046       11.7676       3.72911      -2.80502     -0.334892       1.35619       1.65268       1.85953       1.99088       1.89082       1.90876
  25  14 3096.0849    4.0950  1.1176 10.5547 -0.0000  0.0223   0.0727   0.0579    0.5796   0.0000   440.9319      -1.20977       12.3147     -0.198618      -1.42770      -2.36499       1.48532       1.91362       2.00711       2.23558       2.19123       2.11439
  25  15 3243.8016    3.7345  1.4546 11.4254  0.0000  0.0270   0.0601   0.0697    0.1850   0.0000   439.9907       1.06842       12.4270       1.29231      -1.52609       3.74048       1.75982       2.29567       2.55408       2.76857       2.74879       2.69820
  25  16 3390.9591    3.1861  2.0507 11.1336  0.0000  0.0326   0.0433   0.0824    0.1139   0.0000   437.7668      -5.30835       14.6238       3.00187      -6.63810      -1.10914       2.18325       2.82123       3.03890       3.29117       3.15071       2.90843
  25  17 3537.9209    2.7035  3.0981 10.6689  0.0001  0.0401   0.0300   0.1052    0.0733   0.0000   438.8739      -2.21135       17.4851       7.58102      -2.99436       1.78005       2.60967       3.43129       3.76086       3.95329       4.02766       3.88070
  25  18 3684.6261    2.1793  4.6147 10.0146  0.0000  0.0518   0.0202   0.1355    0.0669   0.0000   434.4734       3.18097       14.8249      -3.86265      -7.49456       4.41492       3.29304       4.39817       4.68777       5.07493       5.15074       4.87949
  25  19 3831.1069    1.7868  6.5311  9.7547 -0.0010  0.0658   0.0149   0.1815    0.0586   0.0000   437.1428       6.98722       14.4456      -2.17470       4.24810      -2.90102       4.22888       5.48754       5.96854       6.39840       6.60889       6.18586
  25  20 3977.3142    1.5161  8.7762  9.2748  0.0000  0.0812   0.0112   0.2287    0.0603   0.0000   434.9942      -5.09780       18.7874       1.69886      -8.71835       16.1718       5.19209       6.73988       7.41015       7.84264       7.97816       7.60064
  25  21 4123.5231    1.2300 11.7167  9.3069 -0.0001  0.1105   0.0087   0.3120    0.0479   0.0000   444.5206       5.17467       9.63347       1.16985      -4.29850       4.49391       7.11962       9.28580       10.2478       10.8653       10.5563       10.2879
  25  22 4269.4351    1.0450 14.4501  9.1296  0.0000  0.1367   0.0067   0.3860    0.0442   0.0000   443.0810       7.15878       31.0060      -9.01457      -4.50833      -6.33630       8.60246       11.1757       12.3370       12.8193       13.0863       12.6277
  26   3 1307.4945    0.0985  0.0920  8.9151  0.0011  0.0131   0.0087   0.0283    0.0272   0.0000   440.3844      -1.24103       18.8342       2.95145      -3.30959      -2.18001      0.860939       1.22528       1.29320       1.43109       1.15910       1.06770
  26   5 1694.0242    0.2876  0.2784  8.9576  0.0000  0.0135   0.0106   0.0308    0.0376   0.0000   441.5869     0.0584691       18.0597       1.09564      -1.57478      0.591457      0.874284       1.14108       1.27814       1.29756       1.30709       1.18010
  26   6 1868.9789    0.4641  0.4746  8.9552  0.0000  0.0177   0.0126   0.0368    0.0595   0.0000   437.3322      -1.60180       16.7074      0.786263      -3.23761     -0.362622       1.16030       1.43518       1.48748       1.66054       1.75850       1.60512
  26   7 2039.7104    0.7121  0.6899  8.8056  0.0005  0.0187   0.0156   0.0440    0.0996   0.0000   442.4516      -1.39476       16.6019      0.834019      -3.11317      0.485718       1.16582       1.58426       1.76368       1.91539       1.90551       1.83985
  26   8 2206.0209    0.9694  0.8743  9.3353 -0.0008  0.0220   0.0197   0.0515    0.1273   0.0000   439.2794     -0.663293       16.4539     -0.304356      -2.93788      -3.28856       1.45197       2.01404       2.18862       2.35023       2.36384       2.25546
  26   9 2365.9846    1.3807  1.0632  9.3869  0.0000  0.0215   0.0250   0.0586    0.1840   0.0000   438.7450      -1.53139       17.8971       4.07281      -6.12537     -0.457036       1.40580       1.81080       2.04099       2.09019       2.06910       2.07626
  26  10 2521.1825    1.7973  1.1233  9.9522 -0.0002  0.0223   0.0321   0.0605    0.1907   0.0000   437.1639     -0.888658       14.9744       3.33361      -1.96931     0.0622803       1.46138       1.79447       1.99562       2.12951       2.09170       2.13229
  26  11 2674.3011    2.4567  0.9352 10.9529  0.0000  0.0208   0.0480   0.0534    0.1744   0.0000   438.8658     -0.315477       11.2150      -1.37068       2.67700     -0.873620       1.38452       1.80909       1.89513       2.04782       2.01843       2.02404
  26  12 2826.4898    3.1452  0.9638 10.9156  0.0000  0.0195   0.0598   0.0553    0.2276   0.0000   438.0828       1.13403       15.5009       1.80485       1.15586      0.984444       1.26364       1.63450       1.79691       1.90787       1.88200       1.80560
  26  13 2977.3645    3.9327  0.9837 10.5504  0.0000  0.0199   0.0703   0.0510    0.4273   0.0000   439.0420       1.22284       11.4572       2.02973       1.72375      -1.00248       1.25445       1.57733       1.71239       1.91732       1.91913       1.82909
  26  14 3126.7967    4.1222  1.0414 11.6394  0.0000  0.0217   0.0758   0.0543    0.2259   0.0000   438.9211      0.983731       17.6956       2.45962      -3.66721     -0.964484       1.36336       1.69239       1.91888       2.00581       1.99467       2.00805
  26  15 3275.2991    3.7417  1.5552 11.4011  0.0000  0.0272   0.0570   0.0703    0.1600   0.0000   438.0268     0.0716271       13.1914       1.96712      -1.99322      0.996725       1.76717       2.29711       2.49458       2.61434       2.65169       2.58151
  26  16 3423.1506    3.0602  2.2371 11.3529  0.0000  0.0350   0.0404   0.0886    0.0884   0.0000   437.8183      0.287186       14.5562      0.210161      -4.02070      0.984026       2.10977       2.71838       2.92149       3.16613       3.13039       3.00789
  26  17 3570.8133    2.5043  3.4401 10.5957  0.0000  0.0435   0.0266   0.1103    0.0702   0.0000   438.2383       1.44473       13.6617      -1.23465       3.82480     -0.502111       2.62004       3.42548       3.70042       3.99478       3.94330       3.88139
  26  18 3718.1427    2.0906  4.9931 10.1047  0.0000  0.0546   0.0187   0.1406    0.0590   0.0000   431.4057      -5.39227       16.4518     -0.191121      -2.07897       2.61508       3.35947       4.38029       4.79038       5.11540       5.11201       4.99615
  26  19 3865.1854    1.7639  6.8995  9.5680  0.0000  0.0677   0.0138   0.1788    0.0614   0.0000   435.6571      -8.20680       17.8694       11.3786      -1.94028       6.17186       4.21839       5.48392       5.90722       6.34367       6.41595       6.28430
  26  20 4011.8674    1.4448  9.5220  9.2903  0.0000  0.0883   0.0102   0.2363    0.0553   0.0000   435.0310       2.34326       1.55777       3.01319       8.60360      -3.44956       5.38194       7.02638       7.72365       8.18141       8.00936       7.89625
  26  21 4158.5775    1.1856 11.3317  9.2929  0.0000  0.1071   0.0083   0.3059    0.0466   0.0000   436.3861      -1.32801       16.2729      -4.39089      -2.43650      -12.2789       6.60557       8.57168       9.20281       9.81169       9.77674       9.43649
  26  22 4305.0443    0.9862 14.8350  9.0946  0.0000  0.1418   0.0063   0.3932    0.0429   0.0000   433.7591      -9.45260       34.0778      -10.6986      -2.83295      -12.8970       8.64236       11.2498       12.4157       13.1555       13.2999       12.8238
  27   4 1527.5427    0.1814  0.1570  8.9571  0.0001  0.0123   0.0096   0.0269    0.0299   0.0000   439.2123     -0.194057       22.0476      -1.23597      -3.98849       2.11467      0.938122       1.20373       1.48778       1.56588       1.42798       1.23627
  27   5 1713.5701    0.3296  0.3064  8.9071  0.0000  0.0128   0.0112   0.0315    0.0412   0.0000   439.5098     -0.839403       20.1971     -0.327191      -3.05066     -0.168254      0.858879       1.04883       1.17740       1.34695       1.35644       1.29944
  27   6 1889.7199    0.4851  0.5325  8.9285  0.0000  0.0177   0.0124   0.0395    0.0632   0.0000   440.3409     -0.813199       20.4877      0.816813      -2.76060      0.997471       1.09747       1.49024       1.58497       1.61907       1.65145       1.69852
  27   7 2062.0303    0.7189  0.7016  9.0050  0.0000  0.0182   0.0158   0.0466    0.0891   0.0000   441.8314      -1.29874       21.9351      0.892666      -3.10878       1.36847       1.05296       1.51313       1.56603       1.73991       1.74879       1.85094
  27   8 2229.6796    1.0271  0.9128  9.4633  0.0000  0.0203   0.0202   0.0536    0.1207   0.0000   440.0185     -0.474208       19.3764      -3.59869      -3.25658      -3.84873       1.23730       1.59071       1.79923       1.89722       1.83056       1.84824
  27   9 2390.9213    1.4390  1.0596  9.7459  0.0000  0.0220   0.0261   0.0573    0.1649   0.0000   440.3975      -2.05646       18.1587      -3.14523      -2.49587      -3.27273       1.37231       1.73809       1.87260       2.01362       1.99773       1.98253
  27  10 2547.5086    1.9607  1.0950  9.9574  0.0000  0.0230   0.0337   0.0552    0.2212   0.0000   440.1390       2.69140       15.8849     -0.893310      -3.55200       3.40891       1.32455       1.80743       1.84162       2.07444       2.01589       1.95698
  27  11 2701.9949    2.5971  0.9624 10.7965  0.0000  0.0205   0.0482   0.0520    0.1997   0.0000   440.6194     -0.743494       12.5645      -4.09480     -0.328137      -1.06021       1.30230       1.68992       1.84669       1.92987       1.99677       1.94456
  27  12 2855.2858    3.4533  0.9370 10.2198  0.0000  0.0192   0.0636   0.0513    0.5222   0.0000   438.6950      -1.64807       13.8091       3.39822      -1.77201      -4.45364       1.18337       1.55577       1.76290       1.76614       1.76622       1.76869
  27  13 3006.9515    3.8589  0.9293 11.8158  0.0000  0.0196   0.0729   0.0508    0.1631   0.0000   438.6022      -3.22736       15.8512       2.44273      -3.86646      0.427468       1.20241       1.58829       1.75469       1.82256       1.77889       1.74961
  27  14 3157.1311    4.0864  1.1065 11.4705 -0.0006  0.0223   0.0713   0.0544    0.2711   0.0000   440.3481      -1.07296       15.0622       3.92159       4.08162      -4.33114       1.32636       1.65965       1.83816       2.00473       1.93057       1.88429
  27  15 3306.4011    3.5858  1.6133 11.3994 -0.0052  0.0271   0.0519   0.0706    0.1379   0.0000   439.2314       2.46694       13.5103       1.21192     -0.991167       2.49792       1.65293       2.10125       2.35673       2.49226       2.51216       2.40984
  27  16 3455.0270    2.9595  2.5330 11.0472  0.0000  0.0366   0.0360   0.0895    0.0958   0.0000   440.2169     -0.542611       20.0003       1.04627     -0.736361       1.43121       2.15536       2.82506       3.14358       3.34310       3.32129       3.25406
  27  17 3603.3499    2.4396  3.6638 10.4447  0.0000  0.0432   0.0247   0.1150    0.0714   0.0000   445.4903      -7.79729       17.6746      -5.96406      -5.82027     -0.491783       2.56482       3.33092       3.72962       3.99170       3.98246       3.83318
  27  18 3751.2278    2.0191  5.5968  9.8810  0.0000  0.0576   0.0167   0.1465    0.0602   0.0000   441.7656      -3.27258       6.41938      -4.13813      -5.73454      -6.71137       3.45749       4.51086       5.04384       5.38343       5.39664       5.28481
  27  19 3898.8878    1.6686  7.5858  9.6493  0.0000  0.0722   0.0125   0.1922    0.0532   0.0000   437.5341      -7.98933       2.74190      -2.62533       4.02764      -5.39227       4.24948       5.60393       6.07143       6.53348       6.55746       6.55832
  27  20 4046.3266    1.3507 10.3452  9.4136  0.0005  0.0954   0.0094   0.2615    0.0495   0.0000   449.2035      -2.33932       1.05907       10.9385       9.18379      -1.36639       5.55991       7.39717       7.97906       8.56927       8.62824       8.36835
  27  21 4193.4924    1.1443 13.9955  9.2427  0.0000  0.1263   0.0068   0.3515    0.0431   0.0000   447.1843       3.36703       17.0874      -2.63732      -12.9289       9.52104       7.34053       9.81592       10.5117       11.4420       11.6192       11.0887
  27  22 4340.3485    0.9266 15.6269  9.1417  0.0000  0.1506   0.0057   0.4199    0.0399   0.0000   444.5715      -20.7725      -1.34380       9.07526      -3.07226       5.76844       8.83681       11.5744       12.7806       13.4840       13.6913       13.1009
  28   4 1546.0055    0.1983  0.1939  8.8864  0.0000  0.0111   0.0088   0.0264    0.0311   0.0000   440.5397      -1.79031       20.7399       1.07417     -0.953114     -0.307862      0.688989      0.848139      0.945889      0.950255      0.973705       1.01141
  28   5 1732.7072    0.3228  0.4483  8.9930  0.0000  0.0174   0.0098   0.0437    0.0454   0.0000   439.9257      -1.30893       21.7856       1.31399      -4.29584       1.60689      0.955444       1.22500       1.36097       1.43209       1.42115       1.44182
  28   6 1910.0956    0.5282  0.4978  8.9641  0.0000  0.0156   0.0135   0.0371    0.0614   0.0000   439.5129       1.18719       20.1138      -1.65095      -5.06565       1.03153      0.848224       1.16383       1.25976       1.24679       1.31987       1.31526
  28   7 2083.8493    0.7685  0.8038  9.0052  0.0000  0.0198   0.0156   0.0479    0.1053   0.0000   439.2867      -1.56202       18.2241       2.09907      -4.10129       1.75035       1.17190       1.58081       1.64726       1.70789       1.80516       1.80589
  28   8 2252.7393    1.0908  1.0013  9.3744 -0.0002  0.0215   0.0202   0.0566    0.1357   0.0000   438.8096      -1.49857       20.4394       4.38663      -1.81047      -1.78002       1.27037       1.60927       1.76253       1.88238       1.88786       1.97122
  28   9 2415.2726    1.4789  1.1726  9.9379 -0.0030  0.0228   0.0255   0.0625    0.1376   0.0000   439.0723      0.894055       19.3115      -1.13871      -1.86287      0.840929       1.32320       1.77055       1.88303       2.06184       2.04144       2.05672
  28  10 2573.3284    2.0769  1.1837 10.0797  0.0033  0.0219   0.0345   0.0596    0.2176   0.0000   439.6531      -3.60476       15.7646       4.93944      -2.18241       3.28486       1.29982       1.66891       1.88678       1.97880       2.00646       1.95339
  28  11 2729.2453    2.6674  1.0587 10.4268  0.0000  0.0214   0.0458   0.0505    0.2650   0.0000   440.3471      0.536645       17.8057       1.83952      -2.19517      -2.08858       1.25797       1.63699       1.79431       1.95806       1.83295       1.81059
  28  12 2883.6145    3.4920  0.9205 11.1699  0.0000  0.0197   0.0632   0.0475    0.2248   0.0000   437.5846      -2.14813       13.4161      0.662619      -4.55138     -0.728457       1.12430       1.49688       1.64746       1.78507       1.78176       1.67044
  28  13 3036.1551    3.8855  1.0152 11.6122  0.0001  0.0202   0.0696   0.0535    0.2087   0.0000   439.9676      -3.71064       16.9972     0.0861349      0.886993      0.900220       1.20920       1.58918       1.73047       1.81764       1.87290       1.79884
  28  14 3187.0597    3.9160  1.2506 11.5284  0.0000  0.0227   0.0629   0.0604    0.1893   0.0000   438.6619      -1.57612       13.2164       1.86373       2.93694    -0.0600781       1.33950       1.74198       1.88361       2.02143       2.05047       1.96172
  28  15 3337.1336    3.5085  1.5403 11.6052 -0.0001  0.0260   0.0529   0.0714    0.1333   0.0000   440.5538       4.62466       17.9830     -0.446823      -1.47088      -1.99325       1.48762       1.96175       2.21451       2.32595       2.28853       2.31865
  28  16 3486.6436    2.8595  2.6701 10.8438  0.0000  0.0359   0.0325   0.0905    0.0910   0.0000   438.0672      -6.58672       17.5303       8.24624       4.51811       8.13192       2.08907       2.67603       3.02111       3.07984       3.20703       3.14344
  28  17 3635.6031    2.3526  4.1468 10.3743  0.0000  0.0465   0.0224   0.1214    0.0660   0.0000   438.3952      -4.21253       15.0830     -0.785373      -2.74910       8.16524       2.70434       3.55582       3.91788       4.15771       4.24064       4.16423
  28  18 3784.1704    1.9319  5.8410  9.7829  0.0000  0.0572   0.0154   0.1536    0.0596   0.0000   438.7936      -5.00832       17.8344      -1.09347      0.713586       3.40499       3.35674       4.34525       4.79918       5.10924       5.23860       5.07356
  28  19 3932.3197    1.5912  8.2473  9.5217  0.0000  0.0756   0.0113   0.2042    0.0528   0.0000   441.7401     -0.197486       6.24416      -1.04331       2.67131      -1.68694       4.40936       5.80585       6.28255       6.66373       6.81170       6.56606
  28  20 4080.0586    1.2916 11.0366  9.4984 -0.0007  0.0996   0.0087   0.2820    0.0438   0.0000   445.7524       5.72695       2.72354      -7.92808       1.19987       4.83778       5.73869       7.44388       8.30430       8.81860       8.66975       8.40940
  28  21 4227.9419    1.0858 13.1458  9.2547  0.0004  0.1244   0.0068   0.3336    0.0424   0.0000   426.8182     -0.904072       2.88306      -8.83470      -5.12799       6.71010       7.07450       9.29821       10.3686       11.0258       11.2233       10.9438
  29   2 1135.1809    0.0591  0.0308  9.0792 -0.0047  0.0158   0.0105   0.0240    0.0242   0.0000   439.0049     -0.758723       16.3412      -1.57040      -1.55853     -0.873932      0.744815      0.982306      0.934960       1.17116      0.913805       1.23928
  29   4 1564.1389    0.2051  0.1831  8.8950  0.0017  0.0099   0.0091   0.0269    0.0301   0.0000   440.7818     -0.499634       19.8881     -0.675764      -2.85763     -0.929039      0.556856      0.706413      0.757655      0.880864      0.841113      0.950785
  29   5 1751.5257    0.3506  0.3852  8.9081  0.0000  0.0151   0.0105   0.0360    0.0452   0.0000   440.6620     -0.309243       20.7611       1.23664      -3.28802       1.01482      0.831984       1.07700       1.07239       1.22813       1.26773       1.19704
  29   6 1930.1669    0.5328  0.5455  8.9595  0.0000  0.0170   0.0130   0.0385    0.0670   0.0000   440.2799      0.761174       18.4429      -2.43774      -1.17149     -0.312329      0.879725       1.21424       1.31020       1.44881       1.40988       1.38491
  29   7 2105.3202    0.7864  0.8203  9.1509  0.0000  0.0194   0.0157   0.0485    0.0968   0.0000   440.0903      -2.46697       19.1579     -0.900444     -0.761051      -1.64265       1.12428       1.48047       1.67087       1.80280       1.72547       1.75622
  29   8 2275.2848    1.1752  1.0068  9.2468  0.0000  0.0205   0.0209   0.0540    0.1610   0.0000   439.3115       2.41541       18.1067      -2.04989      -3.55463     -0.484923       1.16172       1.51195       1.66212       1.82902       1.75237       1.78391
  29   9 2439.0260    1.6248  1.1357  9.5969 -0.0005  0.0210   0.0276   0.0585    0.2274   0.0000   440.9802      -2.16129       15.6509     -0.766058      -4.58180      -2.51986       1.23375       1.56753       1.72638       1.88329       1.85245       1.91091
  29  10 2598.5971    2.1819  0.9651 10.8322  0.0000  0.0199   0.0397   0.0518    0.1353   0.0000   440.9181       1.82139       16.4127       1.95948      -2.02522      -1.96571       1.11755       1.47247       1.61027       1.77574       1.81990       1.72607
  29  11 2756.0957    2.8883  1.0340 10.6973  0.0000  0.0201   0.0507   0.0532    0.2540   0.0000   439.9731      -1.87986       15.6868      0.236664      -1.99226      0.421805       1.19792       1.51947       1.60872       1.73177       1.77824       1.71985
  29  12 2911.5755    3.4845  1.0086 11.1319  0.0000  0.0195   0.0612   0.0524    0.2399   0.0000   438.9990      0.772234       18.0676     -0.728474      0.580168      -1.59794       1.13505       1.49868       1.65227       1.83005       1.82313       1.74099
  29  13 3064.8742    3.8842  1.0741 11.8311  0.0000  0.0213   0.0674   0.0546    0.1897   0.0000   439.2186      -2.43495       13.4378     -0.367177      -1.17123      -1.36080       1.23000       1.51416       1.70696       1.78299       1.82410       1.79763
  29  14 3216.6393    3.9967  1.3512 11.2392  0.0000  0.0237   0.0596   0.0594    0.2070   0.0000   440.2735      0.154677       16.9168       2.34301     -0.209516     -0.629140       1.30276       1.77578       1.90191       2.16549       2.15069       2.07492
  29  15 3367.5616    3.3388  1.8831 11.3007 -0.0001  0.0284   0.0433   0.0740    0.1000   0.0000   440.8503       1.15439       15.3990      0.450945      -1.42466     -0.622468       1.56855       2.03951       2.24785       2.43312       2.44654       2.40771
  29  16 3517.7227    2.7925  2.9414 10.7304  0.0010  0.0368   0.0299   0.0956    0.0839   0.0000   438.7582      -1.78897       15.9483      -6.82349      -2.05341      -2.74846       2.06072       2.64031       2.85320       3.10132       3.16283       3.05798
  29  17 3667.3406    2.2664  4.3765 10.1518 -0.0003  0.0472   0.0202   0.1223    0.0659   0.0000   438.5715      -5.31627       20.3044       2.12708      -4.97075      -5.29707       2.54642       3.34594       3.72750       3.95022       4.02981       3.95538
  29  18 3816.6194    1.8646  6.4647  9.6579 -0.0001  0.0609   0.0140   0.1628    0.0575   0.0000   438.0783      -6.89262       13.5649      0.221874      -2.33249      -1.55967       3.28456       4.42963       4.81885       5.13552       5.18185       5.13991
  29  19 3965.3960    1.5333  8.7023  9.4741  0.0000  0.0770   0.0104   0.2131    0.0491   0.0000   446.9862      -11.6116       25.1957    -0.0652815       6.52267      -7.21885       4.32036       5.58662       6.18378       6.65451       6.66228       6.58566
  29  20 4113.9619    1.2677 11.5259  9.3886  0.0015  0.1045   0.0080   0.2862    0.0441   0.0000   434.3663      -5.62033       13.9373       18.6829      -10.8043      -4.98516       5.68157       7.52919       8.29706       8.96577       9.01939       8.89320
  29  21 4262.0304    1.0497 14.5670  9.2240 -0.0001  0.1335   0.0061   0.3627    0.0399   0.0000   438.3322      -7.01394       16.5959      -8.40970       8.30262       13.5637       7.15204       9.57072       10.6907       11.1179       11.3111       11.2015
  30   4 1581.8786    0.2158  0.2006  8.9430  0.0000  0.0107   0.0091   0.0271    0.0304   0.0000   440.4653     -0.596945       20.2612      -1.24070      -3.49991    0.00363414      0.586472      0.722074      0.755872      0.868652      0.906270      0.799876
  30   5 1770.0399    0.3870  0.3646  8.9082  0.0000  0.0160   0.0113   0.0316    0.0449   0.0000   439.7851     -0.665302       18.7100     -0.110764      -1.56409      -1.21000      0.931324       1.44687       1.53794       1.88103       1.63273       1.71802
  30   6 1949.9294    0.5695  0.6074  9.0188  0.0000  0.0171   0.0130   0.0417    0.0691   0.0000   440.1120      0.251326       16.1102      -2.48579      -3.11001      0.895371      0.942297       1.23395       1.43881       1.41738       1.44656       1.55186
  30   7 2126.3486    0.8467  0.8155  9.0181  0.0000  0.0182   0.0162   0.0465    0.1140   0.0000   440.2421       2.20135       20.1160       1.65543      -2.07365       1.41148       1.01929       1.25862       1.39572       1.49420       1.56489       1.47689
  30   8 2297.3283    1.1997  1.1204  9.3237  0.0000  0.0218   0.0204   0.0584    0.1725   0.0000   440.7587      -3.83122       18.2887     0.0415263     -0.174112    -0.0188751       1.14543       1.50370       1.66964       1.71625       1.76248       1.86593
  30   9 2462.1924    1.6887  1.2583  9.9318  0.0019  0.0222   0.0273   0.0632    0.1704   0.0000   439.2522       1.66541       17.3665      0.401085     -0.316070      -3.78543       1.23156       1.52889       1.72295       1.83057       1.84467       1.83408
  30  10 2623.4420    2.3093  1.1029 10.2096 -0.0001  0.0215   0.0382   0.0521    0.2478   0.0000   440.6459       2.43225       13.8440      0.522256      -2.44723       1.24447       1.15051       1.48167       1.56651       1.79336       1.74003       1.74840
  30  11 2782.4298    2.9660  0.9625 11.1070  0.0000  0.0198   0.0519   0.0483    0.1771   0.0000   440.5812      0.104618       14.8090       1.15098     -0.226406       2.69378       1.09326       1.55992       1.62107       1.84277       1.85045       1.79145
  30  12 2939.0419    3.6845  0.9518 11.4922  0.0000  0.0183   0.0647   0.0490    0.1800   0.0000   439.4857       1.10511       18.7877       1.34120      -1.51049       1.90259       1.02114       1.25572       1.39882       1.59024       1.53447       1.55959
  30  13 3093.2540    3.9415  1.1093 11.4990  0.0000  0.0208   0.0660   0.0544    0.2598   0.0000   439.3057     -0.915515       18.0275       1.63376      -2.74860       3.21951       1.16947       1.48472       1.65518       1.82284       1.83118       1.75790
  30  14 3245.8881    3.7902  1.3586 11.7954  0.0000  0.0233   0.0589   0.0650    0.1432   0.0000   439.0876       4.22891       13.0678       1.72420      -5.06383       5.08468       1.31806       1.75385       1.84179       2.02142       1.99292       2.00662
  30  15 3397.5664    3.3668  2.1121 10.8947  0.0000  0.0290   0.0399   0.0764    0.1101   0.0000   440.5395       1.94422       15.1359       3.75502     -0.530548       2.08300       1.58987       2.03172       2.22769       2.35691       2.52169       2.39021
  30  16 3548.5206    2.6593  3.2287 10.6991  0.0000  0.0384   0.0266   0.0996    0.0719   0.0000   440.3526       3.39019       15.5143       1.91904      -4.72674       5.72332       2.11497       2.71824       3.04961       3.18451       3.20892       3.19979
  30  17 3698.8626    2.1316  4.8698 10.1743  0.0000  0.0494   0.0180   0.1314    0.0576   0.0000   442.7803      -4.82177       18.4311       1.22987      -1.39423      -1.48295       2.63937       3.42103       3.81023       4.12209       4.15318       4.08787
  30  18 3848.7274    1.7990  6.7431  9.7345  0.0000  0.0625   0.0132   0.1659    0.0535   0.0000   437.4639      -2.79785       26.9593       2.93401       4.08813       7.53378       3.36858       4.36161       4.90333       5.15793       5.24333       5.23544
  30  19 3998.1519    1.4524  9.3955  9.5139  0.0000  0.0820   0.0094   0.2278    0.0463   0.0000   440.1717      -2.00650       14.6044      -2.59811      -3.32511       12.0821       4.41688       5.80310       6.39890       6.75797       6.89563       6.78396
  30  20 4147.1719    1.2096 11.9478  9.4646 -0.0010  0.1065   0.0075   0.2934    0.0410   0.0000   431.6589       3.17522       18.8867      -2.87960       9.84052      -3.14468       5.64740       7.48211       8.24370       8.79899       8.97997       8.84065
  30  21 4295.7943    1.0005 15.2246  9.2096  0.0000  0.1380   0.0056   0.3799    0.0389   0.0000   441.5942      -5.47087       23.8775       3.32071      -1.13048       3.00258       7.28741       9.79135       10.8334       11.2765       11.5971       11.3151
  31   3 1393.1520    0.1208  0.1326  8.9081  0.0008  0.0114   0.0073   0.0252    0.0259   0.0000   441.2242     -0.941499       20.8170     -0.776707      -2.79469     -0.543469      0.602012      0.802590      0.950996      0.973283      0.923292      0.962483
  31   4 1599.3482    0.2422  0.1977  8.8982  0.0002  0.0112   0.0099   0.0244    0.0310   0.0000   441.0802     -0.180725       20.6756      0.370884      -4.31940      0.606071      0.705576      0.891139       1.07441       1.08639       1.08361      0.864127
  31   5 1788.2313    0.4005  0.3781  8.8461  0.0000  0.0137   0.0112   0.0304    0.0468   0.0000   439.9312      -1.05187       19.7553      -1.27881      -1.33038       2.11803      0.711842      0.958383       1.02893       1.14548       1.12518       1.10279
  31   6 1969.3973    0.5952  0.6855  8.7753  0.0000  0.0171   0.0124   0.0434    0.0789   0.0000   440.0372     -0.901318       20.4987       1.76597      -2.34787      -2.19917      0.904161       1.19925       1.27335       1.39939       1.49750       1.49513
  31   7 2146.9936    0.8685  0.9270  8.9401  0.0000  0.0198   0.0155   0.0488    0.1171   0.0000   438.9094      -1.20350       22.1016       2.81286      -3.24955      0.934481      0.996308       1.33035       1.50023       1.57855       1.62318       1.60603
  31   8 2318.9025    1.3101  0.9869  9.2012 -0.0000  0.0194   0.0223   0.0505    0.1883   0.0000   439.1907     -0.484102       18.9951      0.121377      -1.70209      0.213394       1.05097       1.33114       1.51086       1.54380       1.69015       1.59136
  31   9 2484.9321    1.7839  1.1184 10.2257  0.0000  0.0207   0.0301   0.0579    0.1533   0.0000   438.9101      -1.91798       20.4483       1.67991      -1.59534      -1.15211       1.10246       1.42840       1.58606       1.76497       1.80077       1.82274
  31  10 2647.7650    2.3591  1.0289 10.8876  0.0005  0.0200   0.0404   0.0527    0.1492   0.0000   438.8208      -1.00198       17.9871     -0.839545     -0.242025      -1.08058       1.03215       1.36298       1.47990       1.63673       1.65252       1.69373
  31  11 2808.2767    3.1586  1.0448 10.6942  0.0000  0.0194   0.0520   0.0517    0.2583   0.0000   439.7010     -0.798637       17.8775      0.516508      -2.45985      0.492693       1.04829       1.38828       1.56396       1.63647       1.70404       1.70516
  31  12 2966.0346    3.8468  1.0062 11.2448 -0.0001  0.0191   0.0644   0.0492    0.2408   0.0000   438.3338     -0.209483       14.3012     -0.390479      -3.45150     -0.364585       1.05054       1.36532       1.44189       1.61515       1.61869       1.67835
  31  13 3121.2221    4.1092  1.1245 11.3301  0.0000  0.0204   0.0673   0.0560    0.3053   0.0000   440.2685      -1.95703       16.0207      0.838874     -0.805066      -2.37484       1.11118       1.46558       1.65282       1.79194       1.83401       1.85672
  31  14 3274.6604    3.7525  1.5838 11.3141  0.0000  0.0246   0.0518   0.0654    0.1541   0.0000   438.6729      0.321496       18.4392     -0.582595      -3.41006      0.377179       1.33485       1.70543       1.89525       2.02888       1.98138       2.01546
  31  15 3427.1903    3.1545  2.2543 11.0589  0.0002  0.0304   0.0361   0.0787    0.0823   0.0000   436.1202      -1.90945       12.9898     0.0286680      -1.09305      -5.55580       1.58346       2.09347       2.31334       2.47078       2.56316       2.43818
  31  16 3579.0604    2.5753  3.6115 10.4523  0.0000  0.0401   0.0235   0.1032    0.0655   0.0000   439.6632       1.71643       13.3685       3.77842      -2.48792      -5.88394       2.10328       2.75851       3.05099       3.31718       3.36850       3.42137
  31  17 3730.1819    2.0699  5.3500  9.9775  0.0000  0.0522   0.0164   0.1375    0.0568   0.0000   435.0383     -0.792110       12.3768      -4.02639       6.54934      -1.54871       2.72890       3.50175       3.94582       4.16990       4.30837       4.23583
  31  18 3880.6522    1.6994  7.7378  9.6028 -0.0001  0.0684   0.0114   0.1862    0.0493   0.0000   440.6268      -1.61633       13.9287      -5.05283      -4.14682       10.3034       3.51392       4.63291       5.04435       5.39443       5.49162       5.47637
  31  19 4030.6456    1.4147 10.1617  9.3256 -0.0009  0.0871   0.0086   0.2385    0.0484   0.0000   440.8096      -4.46350       6.89833       8.61872       15.8213       7.01513       4.58950       6.11278       6.79295       7.21910       7.54961       7.29258
  31  20 4180.4078    1.1741 13.3253  9.3395 -0.0000  0.1150   0.0066   0.3216    0.0400   0.0000   430.5593       2.80412       4.23660       5.31287     -0.688214      0.487289       5.87517       7.70009       8.47886       9.14500       9.29354       9.26216
  32   3 1409.4092    0.1334  0.1193  8.9221  0.0000  0.0110   0.0078   0.0222    0.0259   0.0000   440.1140      0.235958       20.2248      0.482053      -1.41288      -1.41103      0.560442      0.709822      0.908160      0.835803      0.978307      0.966100
  32   4 1616.4216    0.2492  0.2469  8.8643  0.0006  0.0124   0.0089   0.0261    0.0334   0.0000   441.0982      -1.38609       19.7990      0.251023      -1.52276     -0.827196      0.601755      0.692146      0.896862      0.879083      0.904082      0.867665
  32   5 1806.1618    0.4048  0.4489  8.9381  0.0010  0.0147   0.0106   0.0368    0.0490   0.0000   441.7180    -0.0994813       20.7141      0.497459      -1.03582      -1.29906      0.819623       1.00483       1.20358       1.22299       1.29182       1.20113
  32   6 1988.5843    0.6185  0.6960  8.9271  0.0000  0.0173   0.0129   0.0447    0.0790   0.0000   440.6758       3.76798       20.0580     0.0175323      -2.26051      -3.01777      0.859770       1.11026       1.22179       1.27773       1.33217       1.32645
  32   7 2167.2883    0.9089  0.9473  8.9267  0.0003  0.0192   0.0159   0.0496    0.1251   0.0000   440.8683       2.50462       18.0340      -2.53609      -3.53414       2.81091      0.974249       1.26185       1.42717       1.53409       1.60262       1.56858
  32   8 2339.9844    1.3543  1.0714  9.6150  0.0006  0.0203   0.0224   0.0545    0.1483   0.0000   441.2034      -1.05717       18.0081     -0.370991      -3.53931     -0.675327       1.01324       1.36930       1.51047       1.65249       1.67764       1.68905
  32   9 2507.2304    1.9075  1.1078  9.6523  0.0000  0.0204   0.0305   0.0527    0.2651   0.0000   439.8197     -0.388900       17.5362       2.80166     -0.890378      -1.07656       1.06030       1.41733       1.51004       1.61781       1.64458       1.59341
  32  10 2671.5689    2.4658  1.1320 10.5035  0.0000  0.0207   0.0398   0.0537    0.2205   0.0000   441.2080      -2.19257       15.3466       1.67586      -2.18266       2.00327       1.06567       1.42464       1.56549       1.68800       1.77113       1.73925
  32  11 2833.6543    3.2767  0.9784 10.8675  0.0000  0.0179   0.0548   0.0484    0.2284   0.0000   439.0433       1.17701       15.0848       2.77933      -1.51756      0.298075      0.932283       1.17039       1.28469       1.36119       1.43938       1.41778
  32  12 2992.6439    3.8064  1.0566 11.6928 -0.0000  0.0194   0.0618   0.0521    0.1626   0.0000   439.5246       1.41648       13.1930      -1.12218      -1.29794    -0.0704538      0.973378       1.27380       1.44076       1.57554       1.59087       1.62285
  32  13 3148.7776    4.1241  1.1637 11.4345  0.0000  0.0206   0.0654   0.0560    0.2729   0.0000   439.0797     -0.152557       15.6735     -0.350772      -1.98648     -0.337022       1.07956       1.42139       1.55528       1.64044       1.70743       1.65470
  32  14 3303.2364    3.7061  1.6120 11.1303 -0.0080  0.0250   0.0487   0.0634    0.1519   0.0000   440.6462      -1.67995       17.0358       2.52818      -2.83104      -1.06989       1.20336       1.68070       1.74235       1.94468       1.96527       1.94341
  32  15 3456.4798    2.9974  2.6004 10.9392  0.0000  0.0331   0.0316   0.0828    0.0751   0.0000   436.1617     -0.548385       17.5948     -0.138372      -5.57266       6.02449       1.62434       2.12181       2.32926       2.54626       2.55664       2.51427
  32  16 3609.1483    2.4729  3.8490 10.5076  0.0000  0.0414   0.0220   0.1083    0.0572   0.0000   437.6022      -2.29097       14.6629      -1.86600       2.54372       1.90966       2.09513       2.75436       3.07512       3.27998       3.31227       3.25577
  32  17 3760.9771    1.9872  5.7250  9.8495  0.0000  0.0535   0.0148   0.1426    0.0552   0.0000   440.1329      -1.01645       24.0924       6.74545      -1.96891      -5.25258       2.67168       3.49459       3.79345       4.16044       4.14414       4.13034
  32  18 3912.1078    1.6638  8.0637  9.5470  0.0000  0.0700   0.0107   0.1869    0.0477   0.0000   438.0757      -1.24039       7.57359       4.98759      -5.49921       4.70613       3.42370       4.56422       5.00182       5.44313       5.44144       5.48517
  32  19 4062.6657    1.3835 10.8558  9.3553  0.0018  0.0911   0.0080   0.2510    0.0446   0.0000   444.6308      -3.69360       17.5768      -3.83064    -0.0700497       11.9935       4.63338       6.01719       6.76454       7.14001       7.32991       7.33930
  32  20 4213.0510    1.1396 13.5982  9.2532  0.0011  0.1183   0.0062   0.3209    0.0405   0.0000   438.9289      -4.91304       15.9275       22.0668      -7.32069      -4.91253       5.91088       7.82616       8.63403       9.49066       9.72157       9.54092
  33   3 1425.4055    0.1427  0.1660  8.9161 -0.0000  0.0121   0.0072   0.0248    0.0264   0.0000   441.3286      -1.65437       21.4187      0.749398      -2.69668      0.426369      0.650053      0.877949      0.900744       1.05035      0.929501       1.11328
  33   4 1633.2380    0.2650  0.2525  9.0185  0.0000  0.0141   0.0095   0.0271    0.0320   0.0000   441.0234     -0.982161       20.8641      0.763194      -2.26946     -0.494187      0.841725       1.18472       1.35142       1.41820       1.38852       1.30142
  33   5 1823.8333    0.4461  0.4245  8.9685  0.0000  0.0140   0.0115   0.0323    0.0489   0.0000   440.7838      -1.33843       21.2054      0.486133      -2.34289      -2.15832      0.670603      0.924523      0.975466       1.03444       1.01508       1.05426
  33   6 2007.6200    0.6572  0.6893  9.0872  0.0000  0.0175   0.0135   0.0428    0.0776   0.0000   441.3984      0.204458       20.8966      0.410805      -2.81604      0.834953      0.813397       1.03699       1.24967       1.22674       1.25477       1.27188
  33   7 2187.2646    0.9687  0.9217  9.1407  0.0000  0.0191   0.0169   0.0485    0.1326   0.0000   439.3444     -0.366279       19.9180      0.771576      -4.59778      0.693953      0.914904       1.22208       1.39340       1.48931       1.50234       1.51165
  33   8 2360.7661    1.3948  1.1492  9.5088  0.0000  0.0213   0.0219   0.0552    0.1828   0.0000   441.0836      -1.14148       20.2288       1.80940      -3.76935     -0.106321       1.00970       1.33381       1.44631       1.62677       1.57144       1.62468
  33   9 2529.0990    1.9533  1.2214  9.8641  0.0000  0.0210   0.0293   0.0551    0.2074   0.0000   440.3411      -2.00670       22.9335      -1.13378     -0.177228     -0.713964       1.04482       1.31465       1.47031       1.57008       1.54697       1.56642
  33  10 2694.9594    2.5553  1.1339 11.1435  0.0000  0.0211   0.0422   0.0546    0.1612   0.0000   438.7484      0.494376       19.6927      0.865398      -4.62048     -0.542569       1.07086       1.38560       1.57981       1.68510       1.72984       1.73652
  33  11 2858.4870    3.3975  0.9696 11.5500  0.0000  0.0183   0.0572   0.0476    0.1611   0.0000   441.4746       1.65272       15.9898      0.586964      -4.10175      0.579306      0.932798       1.22338       1.34083       1.50472       1.53425       1.53251
  33  12 3018.7103    4.0308  1.0244 11.3519  0.0000  0.0186   0.0651   0.0502    0.2581   0.0000   439.8884       1.35579       15.7342     0.0617221      -1.19884     0.0407230      0.951867       1.28220       1.42263       1.52386       1.50927       1.46204
  33  13 3175.9388    4.0919  1.2462 11.7252  0.0000  0.0213   0.0618   0.0567    0.1913   0.0000   438.4249    -0.0955080       13.7566      0.831648      -5.05073       2.91933       1.07574       1.43240       1.51564       1.74138       1.71474       1.71982
  33  14 3331.2971    3.5295  1.7652 11.2983  0.0051  0.0251   0.0448   0.0686    0.1274   0.0000   440.1304      -1.70576       14.9686       3.61233      -3.33442     -0.180344       1.24682       1.62283       1.78210       1.94425       1.98349       1.96114
  33  15 3485.5281    2.8870  2.8376 10.8062  0.0000  0.0337   0.0290   0.0856    0.0785   0.0000   438.5522      0.729675       15.3051       1.40650     -0.843532       5.29971       1.72023       2.21596       2.46861       2.61974       2.64275       2.63374
  33  16 3638.9688    2.3427  4.3189 10.2924  0.0000  0.0427   0.0193   0.1160    0.0583   0.0000   437.9860     -0.739190       18.4167      0.303054      -1.87285       2.47097       2.14370       2.82426       3.05696       3.37460       3.47812       3.43332
  33  17 3791.4290    1.9227  6.2506  9.9355  0.0000  0.0560   0.0136   0.1519    0.0486   0.0000   438.7624      -2.41031       19.2449       3.06767      -7.53294     -0.856717       2.71691       3.55940       3.97775       4.17982       4.43487       4.28548
  33  18 3943.2907    1.5619  8.3533  9.6997 -0.0005  0.0724   0.0101   0.1984    0.0436   0.0000   439.6340      0.456141       23.2314       3.34026       2.01302     0.0915066       3.55353       4.55892       5.15518       5.49896       5.58075       5.57309
  33  19 4094.7734    1.2924 10.9174  9.4543 -0.0018  0.0933   0.0075   0.2567    0.0418   0.0000   433.4482      -13.7190       12.0356       3.40569      -3.40894      -5.88565       4.52391       5.98595       6.53772       7.15820       7.20729       7.10568
  33  20 4245.4188    1.0608 14.0553  9.3259 -0.0009  0.1229   0.0057   0.3398    0.0382   0.0000   435.4243      -11.8663       24.6071       23.7646       10.4088      -16.1456       5.94603       7.85554       8.78658       9.41525       9.66308       9.56577
  34   4 1649.7166    0.2670  0.2636  8.9915  0.0000  0.0116   0.0089   0.0265    0.0326   0.0000   440.9819      -1.18998       19.8411      0.257029      -3.32731     -0.803912      0.553214      0.665719      0.787326      0.884209      0.827986      0.864098
  34   5 1841.2356    0.4455  0.5152  9.0424 -0.0005  0.0149   0.0106   0.0375    0.0498   0.0000   441.3603      -2.67196       20.1522      0.325260      -4.15984       1.44063      0.711290      0.885782      0.997949       1.14023       1.11056       1.10896
  34   6 2026.3343    0.6874  0.7118  9.0793 -0.0004  0.0170   0.0135   0.0411    0.0793   0.0000   442.2256      -1.55588       21.3872      -2.33244      -3.25830     -0.354836      0.850797       1.08574       1.25575       1.31810       1.28816       1.29991
  34   7 2206.9742    1.0376  0.9412  8.9683  0.0000  0.0189   0.0173   0.0459    0.1629   0.0000   440.2400      0.417244       18.4862     -0.284176      -1.36613       1.08273      0.892143       1.15267       1.30916       1.36559       1.42431       1.43572
  34   8 2381.1784    1.4760  1.1163  9.9476  0.0000  0.0205   0.0238   0.0541    0.1521   0.0000   439.7157      -3.37024       19.0525       1.97748      -2.79330      0.155771      0.966584       1.29695       1.38815       1.53086       1.49181       1.53291
  34   9 2550.5692    2.0770  1.2907 10.1509  0.0001  0.0215   0.0304   0.0560    0.1785   0.0000   439.8686      -1.71644       18.1406     -0.364827     -0.977921      -1.24974       1.02614       1.32934       1.47033       1.59205       1.63688       1.59213
  34  10 2717.9076    2.6793  1.0803 10.8518 -0.0000  0.0195   0.0428   0.0508    0.1998   0.0000   440.4792      -1.84831       18.2169       1.44430      -2.31605      -1.52923      0.938386       1.25016       1.36710       1.51562       1.46852       1.51886
  34  11 2882.8531    3.5307  1.0580 11.2497  0.0000  0.0185   0.0564   0.0514    0.2193   0.0000   439.4826       2.32616       18.4354     0.0359322     -0.999340       1.87625      0.933692       1.24412       1.37914       1.46210       1.44393       1.48400
  34  12 3044.3320    4.1507  1.0163 11.3734 -0.0001  0.0186   0.0659   0.0463    0.2666   0.0000   439.2138     0.0337254       16.2890       1.81568      -2.06933       1.02847      0.964523       1.27564       1.47127       1.58384       1.61477       1.58679
  34  13 3202.7230    4.0711  1.2871 11.6557  0.0000  0.0212   0.0600   0.0568    0.1936   0.0000   439.4181       1.87268       13.0270      0.501073      -4.31278     -0.135153       1.04196       1.33890       1.45843       1.59273       1.60917       1.62336
  34  14 3359.0723    3.4911  1.9130 11.1121  0.0040  0.0263   0.0425   0.0687    0.1363   0.0000   437.7698      0.399380       15.3038       1.10684     -0.852098     -0.537095       1.25721       1.71342       1.84042       2.07334       1.99806       2.02515
  34  15 3514.2182    2.7798  3.0545 10.7938 -0.0000  0.0359   0.0266   0.0879    0.0724   0.0000   438.2410      -3.16651       14.2129      -3.39995      -3.75933      0.597839       1.64523       2.24357       2.45116       2.64664       2.75673       2.67972
  34  16 3668.4179    2.2432  4.8095 10.1478  0.0000  0.0457   0.0173   0.1198    0.0564   0.0000   438.4258      -3.71029       21.1632       2.84362      -2.63546       3.80416       2.14290       2.75693       3.03618       3.33172       3.37737       3.39958
  34  17 3821.7092    1.8631  6.8208  9.7929  0.0000  0.0578   0.0124   0.1584    0.0499   0.0000   438.3895      -1.37572       16.8121       3.63216       3.53722     -0.321793       2.77730       3.64623       3.98217       4.35238       4.40348       4.37285
  34  18 3974.2672    1.5283  9.7514  9.6034  0.0002  0.0798   0.0090   0.2207    0.0435   0.0000   444.4394      -1.85215       17.8405       10.2283       2.22849       4.13476       3.80827       4.95197       5.52402       5.90893       6.09922       6.09351
  34  19 4125.9970    1.2731 11.8668  9.4202  0.0017  0.0996   0.0068   0.2710    0.0408   0.0000   432.4441       10.0478       11.2507       2.08051       11.8176      -5.08329       4.75890       6.23092       6.85843       7.45060       7.55092       7.58481
  35   3 1456.6005    0.1582  0.1385  8.8747  0.0000  0.0098   0.0080   0.0242    0.0255   0.0000   441.9368      -1.05269       20.5344     0.0127001      -4.01237       1.34970      0.470364      0.590172      0.604073      0.584748      0.654072      0.836155
  35   4 1665.9335    0.3022  0.2873  8.8369  0.0000  0.0112   0.0093   0.0270    0.0343   0.0000   440.5297     -0.286459       20.4925     -0.553756      -4.28697      0.122606      0.522932      0.647057      0.744261      0.812665      0.828868      0.836004
  35   5 1858.4457    0.4659  0.4919  8.9298 -0.0001  0.0149   0.0109   0.0341    0.0509   0.0000   442.0818     -0.339970       20.8756     -0.454411      -3.01213     -0.340841      0.620971      0.855293      0.911539       1.05343       1.09234       1.12716
  35   6 2044.8094    0.7094  0.7286  8.9905  0.0000  0.0167   0.0135   0.0423    0.0821   0.0000   439.9360      0.621364       20.9299       1.31140      -2.55143     -0.610574      0.802674       1.08247       1.22141       1.24807       1.32467       1.28600
  35   7 2226.3745    1.0463  1.0020  9.3876  0.0000  0.0195   0.0174   0.0500    0.1165   0.0000   440.7908      0.474759       21.8077       2.94687      -1.95611      -2.64934      0.901845       1.14910       1.30626       1.38200       1.42879       1.39497
  35   8 2401.2921    1.5316  1.2062  9.4462  0.0000  0.0210   0.0226   0.0520    0.1790   0.0000   441.7792       1.05965       19.7139       1.55065      -2.43710     -0.866326      0.959654       1.26412       1.41233       1.46696       1.52749       1.56815
  35   9 2571.7579    2.0764  1.2771 10.1539 -0.0001  0.0214   0.0299   0.0540    0.1574   0.0000   440.7258      -3.19580       19.9499       3.42377      -3.33290      0.632158      0.995882       1.32064       1.46199       1.58119       1.65421       1.66819
  35  10 2740.4477    2.8099  1.1958 10.7398 -0.0003  0.0204   0.0419   0.0531    0.1838   0.0000   439.3154      -1.47200       21.5640      0.515070      -2.09108      0.439365      0.937614       1.25322       1.34544       1.46394       1.50727       1.48346
  35  11 2906.7317    3.6004  1.0525 11.0800 -0.0001  0.0183   0.0561   0.0498    0.2235   0.0000   440.2566     -0.820738       21.1143       1.78397      -1.42477     -0.392420      0.859913       1.17536       1.28944       1.43192       1.45229       1.39629
  35  12 3069.5076    4.0462  1.1097 11.5305 -0.0002  0.0192   0.0618   0.0509    0.2050   0.0000   439.1997     -0.562353       20.3275       1.92865      -3.14252     -0.137641      0.867512       1.13908       1.24874       1.40517       1.36055       1.37980
  35  13 3229.0272    3.8879  1.4169 11.7612  0.0000  0.0226   0.0545   0.0584    0.1282   0.0000   441.4625       1.28232       16.3961       2.51995     -0.676978      -1.02701       1.09268       1.44698       1.53670       1.69239       1.78801       1.78206
  35  14 3386.4775    3.3720  2.1353 11.1193 -0.0001  0.0277   0.0374   0.0708    0.0879   0.0000   439.2933      -2.15723       17.9918    -0.0695969      -2.34526       2.09105       1.30632       1.71673       1.87158       2.00252       2.09253       2.11922
  35  15 3542.5760    2.6967  3.2810 10.6078  0.0000  0.0359   0.0245   0.0934    0.0674   0.0000   440.2612       1.40470       11.8330      -1.26779     -0.471496      -4.22440       1.62110       2.13808       2.38308       2.56948       2.63613       2.68519
  35  16 3697.5191    2.1825  5.1784  9.9789  0.0000  0.0475   0.0159   0.1222    0.0526   0.0000   438.9006       3.59922       10.6661       4.83216      -2.28486     -0.411931       2.17890       2.87443       3.20496       3.48639       3.54916       3.56326
  35  17 3851.6373    1.7485  7.0642  9.7479 -0.0000  0.0610   0.0115   0.1656    0.0457   0.0000   446.4476       2.40810       18.5677     -0.800309     0.0574515      -2.40831       2.76895       3.70554       4.04721       4.40424       4.53626       4.51712
  35  18 4004.9390    1.4546  9.7022  9.4990 -0.0003  0.0806   0.0084   0.2219    0.0419   0.0000   439.1300      -4.43267       11.9921    -0.0774811       4.04258       2.84815       3.74457       4.90733       5.43472       5.91188       5.99992       6.05989
  35  19 4157.5174    1.2195 12.6843  9.3066 -0.0003  0.1040   0.0063   0.2870    0.0388   0.0000   443.2147       1.16126       8.24292       18.5228       6.22957       7.99416       4.77816       6.19461       6.97879       7.39548       7.57282       7.61711
  36   2 1235.6674    0.0855  0.0809  8.9831 -0.0002  0.0135   0.0069   0.0203    0.0228   0.0000   441.6006     0.0369918       20.7051     -0.159578      -2.62137      0.854119      0.628772      0.741842      0.946705       1.02490       1.02717       1.03486
  36   4 1681.8945    0.2959  0.3528  8.8544  0.0000  0.0130   0.0086   0.0320    0.0366   0.0000   441.2031    -0.0130658       20.1963       1.25181      -2.47661     -0.689076      0.557516      0.756195      0.799505      0.869750      0.944798      0.985377
  36   5 1875.3698    0.4944  0.5645  8.8734  0.0000  0.0151   0.0108   0.0375    0.0577   0.0000   439.5906      -1.03347       20.4279     -0.518657      -3.69594     -0.675962      0.683431      0.890214      0.991483       1.05553       1.08899       1.06647
  36   6 2063.0461    0.7601  0.8262  8.8014  0.0000  0.0172   0.0134   0.0439    0.1042   0.0000   439.2008     -0.323434       19.6529      0.672683      -2.98862      0.197696      0.775550       1.05799       1.14492       1.27629       1.32549       1.30732
  36   7 2245.4574    1.1233  1.0768  9.1603  0.0000  0.0196   0.0176   0.0502    0.1463   0.0000   441.1171      0.316285       19.8012      0.331327      -1.44472     -0.601616      0.899877       1.16818       1.32252       1.41973       1.45084       1.56774
  36   8 2421.0788    1.5925  1.2815  9.5947  0.0000  0.0212   0.0226   0.0551    0.1586   0.0000   439.3784     -0.286774       20.8937      -1.08091      -2.82148     -0.549230      0.915883       1.21352       1.37056       1.42649       1.54707       1.51044
  36   9 2592.7060    2.1719  1.1858 10.5750  0.0017  0.0202   0.0331   0.0546    0.1648   0.0000   439.9437       1.69058       20.2021      0.648246      -2.77481      0.852847      0.950784       1.24231       1.38340       1.47120       1.53462       1.52827
  36  10 2762.6558    3.0172  0.9904 11.0997  0.0001  0.0180   0.0474   0.0452    0.1589   0.0000   441.4898      -1.32399       20.1122      -4.01394      -1.32703      0.247846      0.800481       1.08655       1.15282       1.31199       1.33825       1.35934
  36  11 2930.1916    3.7397  1.1264 11.4429  0.0009  0.0189   0.0570   0.0522    0.1953   0.0000   441.1125      0.897946       18.6536       2.74292      -3.04347      0.483858      0.848126       1.13831       1.23446       1.37420       1.40094       1.39701
  36  12 3094.1913    4.1992  1.1196 11.4423 -0.0000  0.0194   0.0624   0.0496    0.2374   0.0000   438.8658     -0.602394       18.7541       2.45588      -3.35020     -0.491410      0.852285       1.19951       1.29935       1.42550       1.41701       1.41794
  36  13 3254.9312    3.8105  1.5135 11.6219  0.0000  0.0228   0.0502   0.0604    0.1219   0.0000   441.0041       1.10789       15.9027      -1.45268      -2.01958     -0.337465       1.01258       1.32465       1.46883       1.59245       1.66229       1.65967
  36  14 3413.5378    3.2480  2.3500 11.0519 -0.0001  0.0291   0.0334   0.0728    0.0762   0.0000   441.4184      -1.88279       14.5017       2.56336      -5.13540       1.92008       1.31889       1.74200       1.97508       2.05695       2.13625       2.17539
  36  15 3570.6147    2.5745  3.5029 10.6359 -0.0000  0.0368   0.0229   0.0970    0.0626   0.0000   438.9413      -1.03148       14.8808       2.88740      -3.01707      0.666981       1.65766       2.17320       2.38801       2.60794       2.62826       2.65783
  36  16 3726.3291    2.1288  5.4219  9.9191  0.0000  0.0473   0.0150   0.1280    0.0530   0.0000   442.8607      0.665109       15.2296      -2.56700       4.80436      0.453915       2.13823       2.79761       3.15327       3.33184       3.46202       3.47185
  36  17 3881.3085    1.7283  7.8987  9.6721  0.0000  0.0642   0.0106   0.1778    0.0459   0.0000   439.4554      -5.79174       16.0890       1.27845       4.14507      -4.65154       2.85924       3.84957       4.25567       4.58517       4.67340       4.64744
  36  18 4035.1339    1.4043 10.4040  9.5272 -0.0002  0.0865   0.0077   0.2332    0.0404   0.0000   444.4565     -0.308499       17.9799       1.26405      -4.48826      -8.15007       3.78227       4.97773       5.52825       5.92653       6.16031       6.08072
  36  19 4188.2397    1.1610 13.0067  9.3312 -0.0004  0.1083   0.0059   0.2970    0.0377   0.0000   438.5346      0.507851       14.4962       7.10157       5.24998      -11.9177       4.89533       6.41098       7.23573       7.76331       8.00787       7.95709
  37   3 1486.7999    0.1682  0.1654  8.9156  0.0000  0.0108   0.0072   0.0218    0.0256   0.0000   442.1018     0.0629644       19.7124      -1.00910      -2.34075      -1.26458      0.407100      0.557958      0.637232      0.694299      0.623927      0.625038
  37   4 1697.5652    0.3002  0.3574  8.9361  0.0000  0.0142   0.0086   0.0328    0.0359   0.0000   441.1171      -1.52219       21.8527     -0.558992      -3.57722     -0.244075      0.699933      0.921562       1.06546       1.05526       1.10319       1.10856
  37   5 1892.1858    0.5160  0.5610  8.8285 -0.0004  0.0145   0.0109   0.0352    0.0612   0.0000   441.0221     -0.300396       19.8303     -0.319701      -2.50281       1.64032      0.652851      0.841971      0.962984       1.08047       1.08957       1.08563
  37   6 2081.0895    0.7811  0.7491  9.0605  0.0000  0.0157   0.0141   0.0414    0.0897   0.0000   441.2360    -0.0731929       21.3401     -0.106139      -2.80282      -1.47447      0.717889      0.948360       1.07102       1.15642       1.14778       1.12681
  37   7 2264.2647    1.1651  1.0665  9.3451  0.0000  0.0194   0.0184   0.0500    0.1475   0.0000   439.8120      0.942093       21.5861     -0.510921      -2.48574      -1.28983      0.862647       1.13212       1.25428       1.33216       1.37471       1.39699
  37   8 2440.5758    1.6750  1.2715  9.3546  0.0000  0.0203   0.0232   0.0537    0.1975   0.0000   440.6659       1.13914       19.8735     -0.872670      -2.14531     -0.845212      0.875433       1.16526       1.26949       1.40281       1.44457       1.43308
  37   9 2613.2810    2.2724  1.2248 10.4357  0.0001  0.0203   0.0330   0.0529    0.1731   0.0000   441.6557      0.581203       21.9870      0.289996      -1.88571      -3.30967      0.882655       1.11790       1.25522       1.36592       1.38410       1.39151
  37  10 2784.4939    3.0965  1.0749 10.6634  0.0000  0.0181   0.0466   0.0480    0.2515   0.0000   439.3692     -0.126094       18.6784    -0.0200883      -4.01933       2.59197      0.810879       1.07288       1.17084       1.30091       1.35785       1.35600
  37  11 2953.2075    3.8814  1.0381 11.1265 -0.0005  0.0175   0.0587   0.0465    0.2526   0.0000   440.8026       2.26912       16.7608      0.339977    -0.0300963       1.79624      0.792833       1.01408       1.14795       1.24366       1.26836       1.32173
  37  12 3118.4276    4.1467  1.3259 11.1795  0.0000  0.0201   0.0554   0.0539    0.1975   0.0000   439.8544     -0.580219       16.0756       2.25718      -1.64447     -0.113970      0.858813       1.15172       1.26492       1.33485       1.36154       1.43466
  37  13 3280.4759    3.7521  1.6704 11.4833 -0.0000  0.0234   0.0461   0.0632    0.1111   0.0000   440.0300       1.91811       17.7449       2.66885      -1.61667      0.455730       1.03950       1.39658       1.54508       1.67357       1.67742       1.66103
  37  14 3440.2469    3.0921  2.5563 11.0652  0.0000  0.0298   0.0304   0.0781    0.0646   0.0000   443.8712      -1.74324       17.9000       2.69592      -1.09508       1.03178       1.29891       1.68633       1.93398       2.07872       2.13290       2.10795
  37  15 3598.3182    2.5052  3.8753 10.5290  0.0000  0.0382   0.0206   0.0996    0.0556   0.0000   441.0135       2.09593       18.3877       2.21476      -2.24442       3.89686       1.71320       2.17270       2.45027       2.70192       2.72036       2.75690
  37  16 3754.9296    2.0307  5.7768  9.9591 -0.0001  0.0505   0.0138   0.1330    0.0481   0.0000   439.4173      0.829745       14.2957    -0.0540445      -1.50635      -1.58751       2.18652       2.91383       3.25918       3.49801       3.66053       3.65428
  37  17 3910.4753    1.6644  8.4568  9.5959 -0.0002  0.0678   0.0095   0.1867    0.0455   0.0000   441.4856      -2.77413       12.5377     -0.543022      0.882005       5.07988       2.98071       3.93867       4.36981       4.69326       4.81296       4.91146
  37  18 4065.1748    1.3735 11.2084  9.4790  0.0009  0.0913   0.0071   0.2474    0.0395   0.0000   436.8828      -7.18945       16.1952       1.75846      -2.02487       8.36740       3.86167       5.19635       5.78906       6.18337       6.50109       6.45623
  37  19 4218.9369    1.1258 14.2468  9.2968  0.0007  0.1194   0.0055   0.3158    0.0366   0.0000   448.7507      -9.25821      -1.49348       11.1546      -1.77516       1.80049       5.08870       6.88134       7.53181       8.26978       8.33896       8.39305
  38   3 1501.5498    0.1834  0.1758  8.9031  0.0008  0.0088   0.0075   0.0243    0.0258   0.0000   441.3320     -0.558205       20.5291    -0.0820098      -2.81357      0.923789      0.393594      0.490401      0.542709      0.610437      0.583625      0.557347
  38   4 1713.0200    0.3165  0.3892  8.9143  0.0012  0.0136   0.0084   0.0319    0.0365   0.0000   440.4274      -1.49248       21.2237     -0.286028      -2.88310      -1.02756      0.552615      0.676735      0.851145      0.838702      0.902932      0.924466
  38   5 1908.7863    0.5473  0.5689  8.9223  0.0000  0.0145   0.0113   0.0344    0.0588   0.0000   439.8265      -1.03490       20.0498      0.651220      -2.54983      0.944887      0.594671      0.780039      0.850667      0.928235      0.978924      0.966123
  38   6 2098.9280    0.8333  0.8228  8.8860  0.0000  0.0163   0.0143   0.0432    0.1041   0.0000   442.4033      -1.03549       20.8813      0.518108      -3.87284    -0.0726012      0.675877      0.858520      0.980273       1.06093       1.08310       1.10074
  38   7 2282.8736    1.1854  1.0216  9.7449  0.0000  0.0190   0.0190   0.0482    0.1141   0.0000   440.2885     -0.905681       19.0428      -1.73586      -4.31106      0.822602      0.812531       1.06603       1.15253       1.29671       1.29644       1.33991
  38   8 2459.9168    1.7677  1.2324  9.7284 -0.0002  0.0197   0.0251   0.0538    0.1890   0.0000   441.1195       2.27512       20.3052       1.89231      -1.67679       2.14494      0.900186       1.13829       1.25343       1.37879       1.45420       1.45706
  38   9 2633.6623    2.3668  1.2776 10.2970  0.0000  0.0197   0.0325   0.0533    0.1650   0.0000   440.2656      -1.17736       19.4772      0.599168      -1.81615      -1.77939      0.862556       1.14704       1.25375       1.38296       1.45770       1.44228
  38  10 2805.9304    3.2248  1.0489 10.8897  0.0000  0.0178   0.0482   0.0460    0.2195   0.0000   441.7140       1.33493       18.7936     -0.980938      -2.03569       1.76746      0.747788       1.00245       1.13450       1.27887       1.19970       1.32901
  38  11 2975.8042    3.9838  1.0349 11.5664 -0.0001  0.0174   0.0602   0.0474    0.1798   0.0000   441.3392    -0.0870903       18.7466      -1.17605      -3.40185      -1.01955      0.786748       1.02139       1.18012       1.22612       1.24449       1.30656
  38  12 3142.2044    4.3168  1.1813 11.5376  0.0000  0.0194   0.0604   0.0494    0.2046   0.0000   440.5735      -1.16916       15.6575      0.809177      -2.44045       1.58703      0.825203       1.14217       1.22210       1.36257       1.36648       1.37159
  38  13 3305.5690    3.7077  1.8896 11.1797 -0.0000  0.0247   0.0412   0.0631    0.1044   0.0000   441.2389    -0.0428734       15.7505      -2.01293      -1.37584       1.17846       1.05803       1.41905       1.57404       1.69583       1.75022       1.78555
  38  14 3466.5384    2.9920  2.8627 11.0028 -0.0004  0.0316   0.0275   0.0818    0.0566   0.0000   441.8351       2.47852       18.1060       1.01930      -3.50106       3.81623       1.36947       1.77812       1.98370       2.21305       2.27228       2.31793
  38  15 3625.6070    2.4237  4.2266 10.4135 -0.0000  0.0398   0.0186   0.1054    0.0498   0.0000   441.7768       3.16499       15.9010       3.56998       1.89993      -5.04850       1.65580       2.22404       2.46009       2.70181       2.83211       2.85259
  38  16 3783.1750    1.9797  6.4591  9.6473 -0.0001  0.0525   0.0122   0.1414    0.0513   0.0000   438.0507      -2.16721       19.5118       8.05201      -2.40117     -0.446727       2.21163       2.92088       3.25299       3.57056       3.72645       3.72139
  38  17 3939.2944    1.6229  9.0644  9.5625  0.0000  0.0720   0.0089   0.1957    0.0440   0.0000   438.4525      -2.35256       13.2150       7.28971      -4.34903      -6.80347       3.03375       3.94707       4.47690       4.75483       5.01568       5.05642
  38  18 4094.9485    1.2946 12.1137  9.4710  0.0004  0.0974   0.0064   0.2679    0.0374   0.0000   440.5119      -3.94032       23.8168      -2.18368      -4.38944       9.81614       4.10669       5.44035       6.08440       6.52749       6.73587       6.86188
  38  19 4249.4072    1.0810 14.5809  9.2391  0.0000  0.1201   0.0051   0.3261    0.0353   0.0000   434.3066      -1.85965       18.2705       15.7149      -26.1118      -13.4270       4.97242       6.56417       7.46825       7.93631       8.21622       8.31574
  39   2 1275.7527    0.0875  0.0731  8.9903 -0.0006  0.0114   0.0070   0.0188    0.0219   0.0000   441.5159     0.0768755       20.7937      0.673296      -3.89151     -0.660519      0.490996      0.592643      0.682111      0.822836      0.794421      0.747793
  39   3 1516.0464    0.1762  0.2207  8.9291  0.0003  0.0114   0.0068   0.0276    0.0265   0.0000   440.7679     0.0524345       20.2770      0.566033      -4.60303      0.179791      0.505053      0.691350      0.746256      0.800714      0.901686      0.963743
  39   4 1728.2537    0.3408  0.3171  8.9885  0.0000  0.0116   0.0094   0.0251    0.0351   0.0000   441.2055     -0.368654       21.4614     -0.181718      -3.83503     -0.166269      0.484121      0.660817      0.727435      0.739158      0.804057      0.764280
  39   5 1925.1678    0.5754  0.5923  8.9772 -0.0003  0.0149   0.0117   0.0354    0.0629   0.0000   441.5587     -0.106920       20.3063      0.111961      -2.79179      0.626207      0.599820      0.782241      0.911371      0.946567      0.979357       1.03316
  39   6 2116.5504    0.8456  0.8438  9.1984 -0.0001  0.0169   0.0143   0.0439    0.0933   0.0000   440.7658     -0.139446       19.8184      -1.02707      -2.28908     -0.683773      0.684342      0.913124      0.993841       1.08605       1.10498       1.11765
  39   7 2301.2079    1.2731  1.0349  9.5926  0.0000  0.0186   0.0197   0.0478    0.1348   0.0000   441.7746     -0.858829       22.4265       2.25600      -4.55268    -0.0439950      0.735911       1.01927       1.11669       1.20741       1.22741       1.21538
  39   8 2479.0232    1.8268  1.1942  9.9750  0.0000  0.0192   0.0257   0.0512    0.1463   0.0000   441.2005      -1.30899       19.7772       2.03312     -0.856752      -1.95052      0.767590       1.03970       1.16448       1.28623       1.28008       1.32182
  39   9 2653.7833    2.5086  1.2244 10.3718  0.0000  0.0193   0.0351   0.0513    0.1993   0.0000   440.9376     0.0720099       18.4509      0.149264      -2.70491     -0.122557      0.830631       1.09399       1.17357       1.31650       1.31070       1.36251
  39  10 2827.2367    3.3098  1.0901 11.0837  0.0005  0.0178   0.0487   0.0494    0.2063   0.0000   439.9454      -1.13687       17.6789      -2.36243      -2.29696     -0.817753      0.765912      0.989865       1.12634       1.20149       1.25454       1.21457
  39  11 2998.0619    4.1338  1.0754 11.2956  0.0000  0.0175   0.0600   0.0469    0.2308   0.0000   439.8531     -0.951101       20.9634      0.778386      -3.25718      0.448363      0.739852      0.949535       1.02165       1.15471       1.22775       1.23351
  39  12 3165.5705    4.0754  1.3850 11.6226  0.0005  0.0205   0.0535   0.0564    0.1413   0.0000   440.2378      -2.52577       16.9117      0.813030     -0.773518      0.340374      0.839928       1.15207       1.23442       1.39664       1.43047       1.45252
  39  13 3330.2698    3.6751  1.9291 11.0829  0.0000  0.0241   0.0396   0.0634    0.0948   0.0000   441.0271      -1.26357       17.2592       1.24127      -3.95871       1.53551       1.03564       1.33508       1.49103       1.59593       1.66704       1.65664
  39  14 3492.4352    2.9421  3.0246 10.9919  0.0012  0.0319   0.0262   0.0865    0.0539   0.0000   439.4085      -2.76384       16.8020       2.76217      -1.71024       1.99428       1.28554       1.73555       1.88169       2.06470       2.11106       2.16338
  39  15 3652.5548    2.3601  4.5765 10.2897  0.0000  0.0420   0.0170   0.1080    0.0486   0.0000   438.0384      -3.54360       14.6153       1.13813      -7.52507       2.34430       1.67652       2.26826       2.50075       2.72724       2.77293       2.82522
  39  16 3811.0618    1.9169  6.8510  9.7165  0.0000  0.0555   0.0114   0.1477    0.0468   0.0000   442.5973      -10.8334       20.7558       9.73347       1.39437       1.60657       2.27346       3.07433       3.43707       3.70372       3.81503       3.80948
  39  17 3968.0452    1.5485  9.8011  9.5592  0.0000  0.0779   0.0079   0.2099    0.0411   0.0000   437.7500     -0.770838       24.2776       7.87106     -0.950229       6.27880       3.17263       4.27899       4.69482       5.12783       5.34248       5.35738
  39  18 4124.2161    1.2670 12.8387  9.4120  0.0006  0.1012   0.0059   0.2822    0.0371   0.0000   442.7215      -13.0399       14.4186       14.3443      -7.25867      -15.1899       4.11819       5.40287       6.05582       6.64088       6.81006       6.79569
  40   2 1288.7324    0.0955  0.1343  8.9685  0.0000  0.0138   0.0064   0.0310    0.0227   0.0000   441.2799     0.0955048       21.9605      0.206650      -2.69970      0.116625      0.558456      0.788532      0.862491      0.850731      0.935587      0.954737
  40   3 1530.3083    0.1976  0.1941  8.8775 -0.0005  0.0097   0.0074   0.0239    0.0262   0.0000   441.3166     -0.166233       21.3459      0.762305      -4.36819     -0.174771      0.369375      0.519596      0.624936      0.740803      0.738951      0.705035
  40   4 1743.2542    0.3622  0.4048  8.9103  0.0000  0.0129   0.0090   0.0302    0.0398   0.0000   440.7495     0.0890654       20.9546    -0.0737725      -2.89598      -1.15309      0.526207      0.692835      0.765329      0.797427      0.865244      0.823627
  40   5 1941.3705    0.5821  0.6762  8.8323  0.0000  0.0159   0.0110   0.0388    0.0700   0.0000   440.4287      -1.42452       18.5338      0.437104      -1.03011      -1.21449      0.609867      0.767259      0.942139      0.955613       1.02487      0.996268
  40   6 2133.9204    0.8765  0.8764  9.2819  0.0000  0.0174   0.0147   0.0435    0.0906   0.0000   441.2111     -0.651947       21.6029       1.14402      -1.50534      0.586068      0.670932      0.879529      0.969845       1.08463       1.06634       1.10135
  40   7 2319.2778    1.3128  1.1448  9.5132  0.0000  0.0191   0.0190   0.0510    0.1379   0.0000   440.5656     -0.628226       18.0680      0.417122      -3.81236     -0.353277      0.778511       1.02316       1.14075       1.25124       1.28928       1.29676
  40   8 2497.8639    1.9133  1.2874  9.8360  0.0016  0.0203   0.0255   0.0509    0.1603   0.0000   441.1801     -0.924423       21.6006       1.14888      -3.58076      -1.20621      0.784201       1.07560       1.15311       1.29126       1.30661       1.31484
  40   9 2673.7249    2.5833  1.2289 10.4823 -0.0003  0.0196   0.0355   0.0497    0.1846   0.0000   440.8805      -1.65453       19.7532       1.56293      -2.77011       1.59849      0.812309       1.11750       1.24697       1.34801       1.36446       1.37625
  40  10 2848.1831    3.4005  1.1206 10.9384  0.0000  0.0182   0.0485   0.0473    0.2223   0.0000   439.6376      -1.17706       21.5295     0.0237244      -2.98084      -1.84769      0.799849       1.06528       1.18955       1.24659       1.30926       1.25317
  40  11 3019.9620    4.1299  1.1414 11.4051 -0.0002  0.0177   0.0593   0.0491    0.2239   0.0000   440.6201     -0.433961       19.4939       2.47691      -1.25707      0.849568      0.768728      0.948770       1.09286       1.21200       1.23588       1.25612
  40  12 3188.5951    4.1992  1.3593 11.6111 -0.0000  0.0204   0.0551   0.0519    0.1587   0.0000   442.0467      0.283095       19.1602     -0.154209     -0.341564     -0.397600      0.866440       1.11062       1.23815       1.33508       1.39203       1.41969
  40  13 3354.5095    3.5265  2.1130 11.3266 -0.0000  0.0261   0.0365   0.0668    0.0775   0.0000   441.1502      -1.02738       16.6479       1.06993      -3.89646       2.47087       1.05776       1.39394       1.56148       1.67522       1.76064       1.77578
  40  14 3517.9495    2.7745  3.3870 10.8619 -0.0000  0.0335   0.0229   0.0919    0.0482   0.0000   442.4843      -1.63078       12.4168       1.68828     -0.420072       3.39055       1.36436       1.81868       2.02465       2.21457       2.28883       2.26998
  40  15 3679.2309    2.2662  5.2246 10.1776 -0.0000  0.0448   0.0150   0.1167    0.0434   0.0000   441.0274     0.0757972       17.2326       2.22210      -5.88854       2.26739       1.81356       2.37900       2.67128       2.79491       2.92002       2.90312
  40  16 3838.5165    1.8383  7.4254  9.6305  0.0000  0.0589   0.0103   0.1561    0.0466   0.0000   443.7602      -3.22316       9.97552       2.99894     -0.804391     -0.974327       2.34659       3.10280       3.44636       3.74506       3.84588       3.94129
  40  17 3996.5103    1.5036  9.7949  9.5847  0.0000  0.0771   0.0076   0.2121    0.0390   0.0000   442.4558      -3.91469       20.1837      -9.07921      -18.0676      -1.61367       3.09146       4.10338       4.62807       4.99636       5.17541       5.20233
  40  18 4153.2763    1.2406 13.2837  9.2954  0.0000  0.1052   0.0055   0.2844    0.0371   0.0000   442.8334      -5.12179       19.0407      -2.91534       1.25047       3.47786       4.17598       5.56223       6.21425       6.78661       6.96343       7.05012
  41   3 1544.3490    0.2075  0.2354  8.8672  0.0003  0.0097   0.0071   0.0275    0.0270   0.0000   441.6701    -0.0207110       21.4406      0.802496      -3.95625     -0.874933      0.416654      0.498122      0.547650      0.592371      0.625265      0.662139
  41   4 1758.0108    0.3838  0.4004  8.9298  0.0000  0.0121   0.0094   0.0295    0.0400   0.0000   441.0892     -0.585684       22.1071      0.607780      -2.94383     -0.382355      0.506255      0.614110      0.717398      0.780465      0.781539      0.814561
  41   5 1957.4170    0.5876  0.6582  9.0012  0.0000  0.0159   0.0110   0.0357    0.0625   0.0000   441.3657      -2.17884       20.5857       1.49059      -3.81186      0.743460      0.597543      0.766414      0.901823      0.986219       1.02221       1.04996
  41   6 2151.0806    0.9037  1.0347  9.0745  0.0000  0.0180   0.0137   0.0487    0.1113   0.0000   440.5716     -0.396810       21.2270      0.742178      -4.19937     -0.484985      0.712405      0.919868       1.05088       1.15204       1.17749       1.21334
  41   7 2337.1980    1.4120  1.0615  9.4304  0.0000  0.0181   0.0205   0.0451    0.1606   0.0000   439.9191     0.0994599       22.0987      -1.93110      -3.39795     -0.464962      0.753005      0.961426       1.05360       1.19431       1.22733       1.23694
  41   8 2516.4953    1.9927  1.2419 10.2469  0.0000  0.0191   0.0275   0.0533    0.1442   0.0000   440.4798     -0.996710       21.3998      0.552981      -2.33864     -0.635447      0.768973       1.01288       1.08933       1.25249       1.25223       1.28368
  41   9 2693.4527    2.7075  1.2687 10.4200  0.0000  0.0190   0.0364   0.0506    0.1927   0.0000   440.6330      -1.27419       19.5096     -0.508450      -2.15372      -1.12680      0.794667       1.01887       1.08755       1.22395       1.24353       1.29516
  41  10 2868.8390    3.5660  1.1076 10.6820  0.0001  0.0177   0.0494   0.0451    0.2977   0.0000   441.4906     -0.752122       19.2850      0.712422      -3.26499     -0.213700      0.698655      0.913727       1.04288       1.10903       1.17872       1.17276
  41  11 3041.5276    4.2035  1.1243 11.4981  0.0000  0.0178   0.0600   0.0474    0.2318   0.0000   441.1094     -0.534979       19.2620       1.77866      -1.13627     -0.967459      0.717646      0.930459       1.03657       1.14978       1.17364       1.20965
  41  12 3211.2405    4.0151  1.4597 11.6678  0.0000  0.0210   0.0504   0.0555    0.1300   0.0000   439.5788     -0.237074       16.4267       1.70142       1.47756      -4.05460      0.863145       1.09745       1.19724       1.31009       1.37492       1.36816
  41  13 3378.3688    3.4922  2.2196 10.9515  0.0000  0.0259   0.0339   0.0655    0.0807   0.0000   441.8150      -2.09575       14.4027      0.904046      -1.46466    -0.0627577       1.01358       1.33691       1.49175       1.64284       1.68782       1.71697
  41  14 3543.1176    2.7583  3.7162 10.6090  0.0000  0.0352   0.0213   0.0928    0.0499   0.0000   441.0710     -0.233996       18.9760       2.03701      -3.74619      0.338356       1.37573       1.83220       2.03150       2.21317       2.30179       2.37052
  41  15 3705.4853    2.2037  5.3885 10.1232  0.0000  0.0450   0.0142   0.1209    0.0427   0.0000   440.1379      -1.18527       14.1936       6.06880      -1.60075       6.28747       1.77466       2.36055       2.63648       2.87671       3.04420       3.10601
  41  16 3865.7367    1.8138  8.0278  9.5924  0.0002  0.0612   0.0095   0.1661    0.0445   0.0000   443.1727      0.809979       11.7627       8.26176      -5.12741      -7.54193       2.41419       3.13975       3.59616       3.87488       3.98147       4.07670
  41  17 4024.6048    1.4626 11.0840  9.4387  0.0000  0.0841   0.0067   0.2343    0.0400   0.0000   437.3026      -1.49177       16.9116       6.29197      -6.17793      -5.83644       3.30322       4.42264       4.93983       5.38159       5.52591       5.64542
  42   2 1314.2138    0.1088  0.1127  8.9865  0.0000  0.0106   0.0066   0.0241    0.0219   0.0000   441.6704      0.193053       22.1996     0.0545137      -4.73383      0.388140      0.448733      0.598496      0.692570      0.789050      0.872934      0.851314
  42   3 1558.1781    0.2052  0.2345  8.8999  0.0000  0.0108   0.0069   0.0247    0.0266   0.0000   441.9971      0.260994       20.7441      0.403696      -2.88992      -1.35823      0.380464      0.507496      0.557246      0.612795      0.613050      0.645333
  42   4 1772.6200    0.3791  0.4176  9.0639 -0.0001  0.0132   0.0091   0.0302    0.0386   0.0000   440.9394      -1.05208       19.8554      0.379306      -2.67474       2.39715      0.473159      0.686934      0.719505      0.808628      0.839680      0.863426
  42   5 1973.2977    0.6221  0.6747  9.0952  0.0023  0.0154   0.0115   0.0371    0.0643   0.0000   441.3431      0.111874       20.7112      0.111154      -3.81430     -0.611893      0.559081      0.712170      0.847890      0.918208      0.949426      0.935541
  42   6 2168.0757    0.9574  0.9835  9.1532 -0.0003  0.0173   0.0145   0.0450    0.1116   0.0000   441.5519      0.694521       21.2094     -0.734168      -3.57737    -0.0164430      0.679820      0.922869       1.01073       1.13344       1.22890       1.24334
  42   7 2354.7841    1.4002  1.2520  9.6044  0.0000  0.0195   0.0186   0.0509    0.1227   0.0000   440.8630      0.739473       19.0457    -0.0404236      -2.48244     -0.382615      0.740629      0.949125       1.09781       1.25372       1.22182       1.27167
  42   8 2534.9743    2.0534  1.3737 10.0406  0.0005  0.0200   0.0262   0.0541    0.1459   0.0000   440.8180      0.959573       21.2862     -0.832540      -2.57081      0.557597      0.787017       1.07391       1.19180       1.28974       1.34691       1.33653
  42   9 2712.9703    2.7044  1.1852 10.7619  0.0000  0.0182   0.0369   0.0493    0.1637   0.0000   442.5446     -0.886935       22.2642      0.404678      -2.18212       1.50318      0.728917      0.932812       1.03649       1.16616       1.19631       1.23267
  42  10 2889.3472    3.6782  1.1498 10.9962  0.0000  0.0178   0.0509   0.0471    0.2660   0.0000   441.0699      -1.30946       20.6894       1.27458      -1.04168     -0.122649      0.716372      0.912042       1.02043       1.12238       1.17518       1.19227
  42  11 3062.8117    4.2608  1.0695 12.1114  0.0000  0.0176   0.0618   0.0463    0.1472   0.0000   439.6834      -1.39646       20.5178       2.01313      -2.85757     -0.692875      0.709004      0.967975       1.06151       1.15911       1.16698       1.14373
  42  12 3233.5369    4.0661  1.5282 11.7088 -0.0005  0.0215   0.0492   0.0564    0.1256   0.0000   441.1417     -0.648709       20.1427       1.70695      -3.00560      -1.22834      0.821672       1.15941       1.26252       1.39091       1.45587       1.48375
  42  13 3401.8374    3.4158  2.4430 11.0102  0.0000  0.0266   0.0314   0.0698    0.0714   0.0000   440.1324      0.950696       17.2252      -1.44816     -0.903917      0.383418       1.05283       1.38220       1.57508       1.67381       1.78662       1.77545
  42  14 3567.8386    2.6330  3.8309 10.7097 -0.0000  0.0364   0.0200   0.0948    0.0483   0.0000   439.4229      -1.71807       18.2599     -0.325429      -1.50357    -0.0930696       1.40022       1.89476       2.06919       2.26491       2.36879       2.44265
  42  15 3731.3246    2.1323  5.9121 10.0767  0.0000  0.0481   0.0130   0.1276    0.0425   0.0000   439.7247      -2.71772       14.0489       1.96365      -3.33631       1.07704       1.86430       2.47727       2.77514       2.96978       3.08558       3.14469
  42  16 3892.6073    1.7372  8.6596  9.6981 -0.0028  0.0660   0.0087   0.1799    0.0417   0.0000   440.6975      -5.28956       18.1761       3.08036      0.817905       1.90556       2.51141       3.34303       3.78462       4.02985       4.20613       4.30941
  42  17 4052.2177    1.4086 11.1863  9.4800  0.0000  0.0873   0.0064   0.2358    0.0394   0.0000   435.8094     -0.417444       18.5901       7.51420      -13.8461       5.34826       3.34586       4.46406       4.98637       5.41569       5.57187       5.60460
  43   2 1326.7199    0.1071  0.0930  9.0111  0.0000  0.0116   0.0067   0.0191    0.0214   0.0000   441.8341     -0.199657       21.0610     -0.335148      -4.04003      0.367479      0.444350      0.500165      0.579499      0.676583      0.796698      0.694090
  43   3 1571.8127    0.2051  0.1906  8.9765  0.0000  0.0098   0.0074   0.0212    0.0254   0.0000   441.3087     -0.512677       20.9516      0.441946      -2.94782      0.596510      0.331949      0.435642      0.515959      0.533821      0.600627      0.554275
  43   4 1787.0163    0.4097  0.4283  9.0752  0.0000  0.0127   0.0095   0.0299    0.0405   0.0000   441.7169     -0.338459       21.8766       1.55576      -2.80910     -0.770839      0.460155      0.603084      0.685709      0.701783      0.733811      0.712383
  43   5 1989.0326    0.6387  0.7450  9.0322  0.0000  0.0161   0.0111   0.0384    0.0739   0.0000   441.5870      -1.08512       21.4869      0.456010     -0.919478      0.357903      0.589992      0.790242      0.938749      0.995530       1.04292       1.02678
  43   6 2184.8329    1.0098  1.0077  8.9232  0.0000  0.0168   0.0147   0.0447    0.1424   0.0000   440.2814      -1.89720       23.1503    -0.0870893      -4.80958       2.65634      0.632515      0.867702      0.940937       1.06147       1.05897       1.12574
  43   7 2372.1427    1.5213  1.2323  9.4936  0.0000  0.0188   0.0203   0.0495    0.1713   0.0000   440.3170      0.727537       21.5716       1.92136      -2.84664     -0.791991      0.748555      0.989480       1.10182       1.20720       1.23679       1.27693
  43   8 2553.2803    2.0976  1.3139 10.1881 -0.0005  0.0194   0.0271   0.0511    0.1594   0.0000   439.9507      -1.30577       21.8017     -0.520493      -4.23707    -0.0908595      0.736441      0.963831       1.05629       1.17017       1.20446       1.23123
  43   9 2732.3060    2.9089  1.1653 10.6007  0.0000  0.0181   0.0394   0.0470    0.2407   0.0000   441.8419       1.29473       20.5954     -0.729967      -1.93893     -0.343582      0.658793      0.913036      0.985897       1.12105       1.12070       1.14963
  43  10 2909.5479    3.7639  1.0924 11.3122 -0.0001  0.0170   0.0529   0.0469    0.2164   0.0000   441.1232      -1.03787       21.6524      0.208832      -2.23667      0.974975      0.665916      0.861452      0.952502       1.06473       1.06926       1.05844
  43  11 3083.8707    4.2527  1.1897 11.6181 -0.0001  0.0180   0.0569   0.0470    0.1819   0.0000   441.4217      0.584122       20.0030       2.42514      -3.38667       1.39746      0.667489      0.888935       1.00714       1.12054       1.18620       1.18311
  43  12 3255.5407    3.9296  1.5912 11.7450  0.0000  0.0219   0.0455   0.0555    0.1047   0.0000   442.3596      0.279174       20.4731      0.213203      -3.88678     0.0500463      0.819396       1.10930       1.23724       1.34184       1.36054       1.40529
  43  13 3424.9863    3.2548  2.5496 11.2903  0.0000  0.0276   0.0299   0.0758    0.0591   0.0000   440.3898      0.534766       19.2971       4.86121      -4.65031      0.335529       1.04898       1.45306       1.57708       1.74253       1.82047       1.82776
  43  14 3592.1569    2.5605  4.1476 10.6049  0.0000  0.0372   0.0183   0.0989    0.0455   0.0000   441.9153     -0.465321       17.0293      -2.06342      -6.76112     -0.239912       1.37967       1.81726       2.05749       2.20737       2.30975       2.28376
  43  15 3756.8822    2.0437  6.5052 10.0562  0.0000  0.0516   0.0118   0.1382    0.0408   0.0000   440.3879      -8.32364       21.6991       5.73695      0.534467     -0.658343       1.95094       2.54375       2.92039       3.08559       3.28360       3.26031
  43  16 3919.2951    1.7118  9.2423  9.6369  0.0012  0.0691   0.0081   0.1887    0.0418   0.0000   438.2100      0.663182       12.5231      0.855368       2.45797       3.69142       2.54525       3.42753       3.81571       4.09543       4.30339       4.37519
  43  17 4079.8390    1.3730 12.2125  9.5027  0.0002  0.0922   0.0059   0.2514    0.0370   0.0000   430.3789      -6.22236       16.3201       9.28903       5.34984      -5.85614       3.48053       4.57876       5.11051       5.59953       5.74504       5.78726
  44   2 1339.0838    0.1157  0.1117  8.9842 -0.0002  0.0110   0.0062   0.0177    0.0215   0.0000   441.4200     0.0684748       21.8347      0.396895      -4.40426     -0.202576      0.360536      0.493159      0.501415      0.666604      0.573110      0.622432
  44   3 1585.2061    0.2413  0.2666  8.9402  0.0000  0.0101   0.0074   0.0263    0.0277   0.0000   441.4448     -0.435568       21.3907      0.593809      -4.22360       1.75638      0.383786      0.494386      0.531958      0.587486      0.610761      0.661339
  44   4 1801.2175    0.4207  0.4676  8.9535  0.0000  0.0127   0.0090   0.0306    0.0428   0.0000   441.3355      0.284999       20.4216     -0.474280      -3.82638     -0.692585      0.453860      0.618241      0.695198      0.757999      0.778218      0.777363
  44   5 2004.5625    0.6734  0.7804  8.9047  0.0000  0.0150   0.0113   0.0401    0.0751   0.0000   441.4898      -1.26845       20.6632       1.12737      -2.52299    -0.0658096      0.568394      0.759100      0.822067      0.903820      0.948869      0.924800
  44   6 2201.4089    1.0273  1.0086  9.3493  0.0000  0.0174   0.0151   0.0461    0.1087   0.0000   440.9942      -1.40746       20.9636      -1.10784      -4.53634      -1.38409      0.645536      0.863697      0.986918       1.06321       1.10387       1.13534
  44   7 2389.3965    1.5654  1.2042  9.6859  0.0000  0.0188   0.0208   0.0471    0.1528   0.0000   440.6762     -0.978320       19.8688    -0.0902000      -3.90306      -1.79512      0.723268      0.962089       1.06212       1.17711       1.20278       1.23558
  44   8 2571.4007    2.1887  1.3103 10.3621  0.0000  0.0195   0.0280   0.0511    0.1440   0.0000   439.9101     -0.723796       19.7522      -1.50313      -2.01801      0.794953      0.723142       1.01111       1.07324       1.22719       1.27826       1.34025
  44   9 2751.4774    2.9549  1.2190 10.5635  0.0000  0.0180   0.0388   0.0476    0.2188   0.0000   441.7797     -0.474641       18.5260      0.226956      -2.44055     -0.349255      0.670956      0.911885      0.977451       1.10042       1.14810       1.16467
  44  10 2929.5740    3.8329  1.2161 10.9508  0.0000  0.0181   0.0491   0.0471    0.2403   0.0000   440.7157      -1.56781       20.0948     -0.915179      -2.33381      0.736675      0.672730      0.909918      0.980985       1.04964       1.09378       1.11131
  44  11 3104.6719    4.3722  1.2464 11.2490 -0.0004  0.0183   0.0560   0.0464    0.2554   0.0000   441.6515      -2.28186       20.5551       1.83495      -5.07918      -3.50606      0.711519      0.931959       1.01135       1.14183       1.15539       1.15665
  44  12 3277.2307    3.9332  1.8220 11.3257 -0.0000  0.0227   0.0412   0.0581    0.1078   0.0000   440.5705      -1.67081       19.9068     -0.564732    -0.0993212      0.569529      0.832910       1.11268       1.23677       1.33338       1.42863       1.42541
  44  13 3447.7854    3.1560  2.7535 11.1707 -0.0001  0.0296   0.0273   0.0733    0.0566   0.0000   441.0627      0.231423       19.1559      -2.86516       2.59573      0.872108       1.06338       1.43277       1.59622       1.74749       1.81289       1.84809
  44  14 3616.1835    2.5430  4.5314 10.4976  0.0000  0.0391   0.0170   0.1013    0.0437   0.0000   439.7225       2.73304       12.4134      -2.82520      -3.53012       1.33467       1.42989       1.89302       2.13916       2.34748       2.48083       2.47503
  44  15 3781.9899    2.0122  6.6504 10.0440  0.0000  0.0521   0.0113   0.1406    0.0400   0.0000   441.1661      -6.04261       20.6825       1.16170       2.31107       4.32449       1.88561       2.50914       2.78716       3.04283       3.19636       3.22670
  44  16 3945.5599    1.6300  9.4324  9.6664 -0.0005  0.0719   0.0075   0.1964    0.0397   0.0000   437.1295      -1.78264       10.4423       3.91582      -10.1695      -9.85571       2.59370       3.49314       3.88053       4.13540       4.32541       4.46078
  44  17 4106.7561    1.3133 12.5140  9.4578  0.0000  0.0961   0.0055   0.2585    0.0364   0.0000   438.9055       1.26521       11.0245      0.203712       4.71111       7.82984       3.47975       4.60097       5.21355       5.65003       5.93752       5.99199
  45   2 1351.2543    0.1121  0.1178  8.9352  0.0005  0.0100   0.0061   0.0225    0.0214   0.0000   441.7294     -0.623519       21.4367      -1.07417      -2.52636     -0.936107      0.387059      0.529609      0.595326      0.639781      0.730806      0.755259
  45   3 1598.3950    0.2480  0.2244  8.9634 -0.0009  0.0092   0.0081   0.0230    0.0266   0.0000   441.3800     -0.572173       21.1401     0.0306138      -4.46857     -0.130379      0.319906      0.399104      0.483304      0.517848      0.558272      0.578192
  45   4 1815.2809    0.4275  0.5304  8.8834 -0.0003  0.0142   0.0087   0.0321    0.0455   0.0000   441.4140     -0.534577       21.7176      0.398321      -3.33300      0.846363      0.503252      0.697567      0.789744      0.849174      0.904035      0.899931
  45   5 2019.9494    0.7064  0.7760  8.8983  0.0000  0.0150   0.0116   0.0395    0.0812   0.0000   441.9229      -1.08206       19.5401     -0.128203      -2.81663      0.114941      0.525680      0.689749      0.762960      0.831651      0.876854      0.901408
  45   6 2217.7456    1.0512  1.1046  9.1486  0.0000  0.0183   0.0150   0.0463    0.1396   0.0000   442.0878     -0.863260       21.5840      -1.23054      -1.62100      0.736049      0.656601      0.886680       1.00532       1.08193       1.17829       1.13648
  45   7 2406.4232    1.5974  1.3476  9.2570  0.0000  0.0192   0.0194   0.0499    0.1644   0.0000   440.2724      -1.06464       21.6621     0.0369991      -2.97362       1.73245      0.708740      0.932723       1.07180       1.14982       1.16995       1.20034
  45   8 2589.3847    2.2393  1.2547 10.5292 -0.0003  0.0185   0.0292   0.0488    0.1272   0.0000   440.3721    -0.0148127       20.1084      0.365539      -4.21630      -1.83705      0.685119      0.882027       1.01917       1.07730       1.13538       1.17343
  45   9 2770.4658    3.0857  1.1433 10.8633  0.0000  0.0173   0.0414   0.0467    0.1946   0.0000   441.9436     -0.901095       21.7721      0.824918      -1.87277      -1.24695      0.623853      0.828222      0.906911       1.01192       1.05982       1.05532
  45  10 2949.3628    3.9677  1.1283 11.4192  0.0000  0.0170   0.0532   0.0462    0.1936   0.0000   440.4893      0.242763       21.0650       1.24766      -4.73321      -1.42385      0.641856      0.868076      0.960121       1.07211       1.09140       1.07049
  45  11 3125.2626    4.2604  1.2680 11.7857  0.0001  0.0180   0.0550   0.0501    0.1395   0.0000   442.2866      -1.13736       21.9379    0.00589612      -1.99419     -0.463010      0.652452      0.862067      0.962294       1.07333       1.05430       1.09171
  45  12 3298.6525    3.8178  1.9038 11.4271  0.0000  0.0228   0.0389   0.0599    0.0833   0.0000   440.6089     -0.589465       21.3250       1.56679      -4.65959      0.719888      0.829633       1.10485       1.24961       1.37937       1.40667       1.39650
  45  13 3470.2841    3.0609  3.0503 11.0929  0.0000  0.0303   0.0249   0.0804    0.0492   0.0000   440.2286      -1.36011       16.5052       1.28049       2.66973       1.12919       1.06337       1.41609       1.57021       1.73339       1.80694       1.82425
  45  14 3639.7345    2.4179  4.8532 10.4117  0.0001  0.0409   0.0155   0.1072    0.0421   0.0000   438.7551      -5.65348       16.9146      0.637847      -4.51509       2.86325       1.47839       1.94331       2.21184       2.39804       2.52492       2.55694
  45  15 3806.8155    1.9252  7.5118  9.9614  0.0000  0.0573   0.0100   0.1559    0.0391   0.0000   441.7165      -5.88238       16.7459      0.770995      0.963110       1.70088       2.04262       2.72188       3.08361       3.35648       3.44943       3.54966
  45  16 3971.2017    1.5778 10.7583  9.6053  0.0000  0.0796   0.0067   0.2187    0.0383   0.0000   435.3021      -15.8788       17.5348      -1.24567      -2.32406      -8.35149       2.81994       3.77491       4.21198       4.60721       4.76114       4.82821
  46   2 1363.3032    0.1201  0.1428  9.0019  0.0000  0.0120   0.0059   0.0215    0.0214   0.0000   441.4463     -0.948470       21.7465      0.282149      -4.12868     -0.391773      0.364890      0.528150      0.507855      0.681280      0.619392      0.634994
  46   3 1611.4039    0.2510  0.3198  8.9406  0.0000  0.0117   0.0070   0.0286    0.0294   0.0000   441.7138     -0.651421       21.9324     -0.147910      -2.52909     0.0209252      0.381360      0.498491      0.609513      0.630613      0.621181      0.603494
  46   4 1829.1760    0.4567  0.5426  8.9225  0.0000  0.0137   0.0090   0.0318    0.0488   0.0000   441.0873     -0.570680       21.3479     -0.636846      -3.59969     -0.592242      0.474725      0.668841      0.719832      0.787452      0.823765      0.830532
  46   5 2035.2065    0.7255  0.8572  8.9391  0.0000  0.0158   0.0112   0.0407    0.0856   0.0000   442.7939      0.385001       20.6777     -0.322830      -3.78698    -0.0545517      0.549811      0.753255      0.788440      0.863578      0.901735      0.955841
  46   6 2233.8946    1.1188  1.1219  9.3397  0.0000  0.0175   0.0154   0.0485    0.1252   0.0000   441.8516     -0.883227       19.3657     -0.323281      -1.40232       1.32893      0.612002      0.814949      0.909195       1.01934       1.09164       1.05359
  46   7 2423.2518    1.6567  1.2967  9.8689  0.0000  0.0188   0.0211   0.0502    0.1333   0.0000   440.8783     -0.403078       20.2300     0.0526932      -1.16764      -1.18207      0.664649      0.880310      0.977557       1.10057       1.11534       1.17836
  46   8 2607.1591    2.3092  1.3320 10.0414 -0.0001  0.0184   0.0281   0.0486    0.1678   0.0000   440.1989     -0.352539       20.3242       1.42178      -4.20475       1.27102      0.675403      0.859649      0.920501       1.06475       1.08016       1.10394
  46   9 2789.2729    3.2125  1.2273 10.4549  0.0000  0.0172   0.0409   0.0471    0.2704   0.0000   441.8073     -0.229765       22.1549       1.77578      -2.62378      0.153259      0.639854      0.848483      0.936891       1.05685       1.11599       1.13852
  46  10 2968.9673    3.9687  1.1145 11.8731  0.0002  0.0177   0.0543   0.0442    0.1512   0.0000   441.2727      -1.04755       20.2581       2.78767      -1.80621      -1.14966      0.609857      0.845611      0.893708       1.02679       1.02724       1.06516
  46  11 3145.6139    4.2767  1.2587 11.8266  0.0000  0.0181   0.0541   0.0485    0.1474   0.0000   440.0321     -0.148543       20.5108      0.960776      -2.43992    -0.0984882      0.646642      0.840686      0.923939       1.03369       1.10150       1.15198
  46  12 3319.9113    3.7996  1.9610 11.5433 -0.0000  0.0230   0.0381   0.0607    0.0777   0.0000   440.2838    -0.0478901       18.8426      0.411798      -1.79848     -0.192933      0.812682       1.08816       1.22355       1.37479       1.40351       1.44766
  46  13 3492.5024    2.9909  3.2488 10.9953  0.0000  0.0314   0.0232   0.0811    0.0497   0.0000   442.6072      0.840997       16.2973       1.57661       1.14257      0.577315       1.07187       1.45597       1.62265       1.80416       1.87465       1.87317
  46  14 3663.0621    2.3454  5.2242 10.4915  0.0000  0.0430   0.0146   0.1139    0.0400   0.0000   439.2990      -4.12916       18.9561       2.28867      -2.15380      -1.37906       1.53908       2.02114       2.31572       2.48811       2.63316       2.67715
  46  15 3831.1095    1.8951  7.7336  9.9207 -0.0006  0.0590   0.0094   0.1605    0.0406   0.0000   442.1439       3.85182       20.2136     -0.844913      -4.45692       1.39157       2.08081       2.75433       3.13042       3.42618       3.59254       3.63380
  46  16 3996.7446    1.5466 10.8161  9.6208  0.0000  0.0798   0.0065   0.2206    0.0384   0.0000   439.0473      -3.01434       14.7881      -8.63245      -4.33998      -4.51658       2.80841       3.71252       4.17486       4.55497       4.82128       4.89676
  47   2 1375.1680    0.1189  0.1417  9.0131  0.0000  0.0089   0.0058   0.0246    0.0212   0.0000   441.7840     -0.145444       21.0475     0.0282680      -2.48134    -0.0396660      0.307484      0.399540      0.452852      0.493524      0.545684      0.553109
  47   3 1624.2430    0.2690  0.2737  9.0143 -0.0001  0.0105   0.0075   0.0225    0.0282   0.0000   441.4966     -0.613335       21.2605     0.0238227      -3.41121      0.265127      0.370574      0.423095      0.508982      0.572008      0.582018      0.585925
  47   4 1842.8927    0.4601  0.6030  8.9529  0.0000  0.0142   0.0087   0.0347    0.0507   0.0000   441.7478    -0.0330778       19.4478     -0.731471      -4.43396     -0.683869      0.487707      0.653293      0.752960      0.827947      0.874661      0.930248
  47   5 2050.2870    0.7559  0.8425  9.1457  0.0003  0.0155   0.0118   0.0399    0.0773   0.0000   439.7249     -0.385691       20.8807     -0.546947      -3.62326     -0.509602      0.525765      0.700369      0.799593      0.893623      0.931504      0.933312
  47   6 2249.8823    1.1722  1.1635  9.1560  0.0001  0.0181   0.0155   0.0462    0.1620   0.0000   440.6782      0.179799       20.5504      0.135987      -2.86833       2.77569      0.631280      0.846176      0.956840       1.08956       1.18391       1.18707
  47   7 2439.9138    1.7171  1.3319  9.7423  0.0000  0.0185   0.0207   0.0499    0.1298   0.0000   442.5504      -1.13353       22.0832      0.410323      -4.68721     -0.811663      0.654923      0.860878      0.954470       1.06350       1.09649       1.11788
  47   8 2624.8156    2.3714  1.3081 10.1904  0.0000  0.0183   0.0288   0.0480    0.1832   0.0000   441.6350     -0.270394       21.2493     -0.523289      -2.02742     -0.359486      0.661225      0.860603      0.962726       1.08458       1.12922       1.17065
  47   9 2807.8962    3.2082  1.1799 10.8455  0.0048  0.0177   0.0417   0.0450    0.2165   0.0000   441.5172       1.23438       21.1886    -0.0810430      -5.01156       1.25790      0.612294      0.807087      0.894152       1.02135       1.03296       1.06096
  47  10 2988.3704    4.0587  1.1161 11.6134  0.0000  0.0166   0.0540   0.0449    0.1880   0.0000   441.0695     -0.425696       23.1986       1.12622      -3.05200      -1.24277      0.580632      0.740125      0.864931      0.965565      0.977458       1.01364
  47  11 3165.7415    4.2960  1.4542 11.5964  0.0000  0.0193   0.0497   0.0507    0.1465   0.0000   440.5320      0.240859       20.4079      0.590574      -4.50925     -0.606452      0.684326      0.910149       1.01851       1.10761       1.18506       1.20829
  47  12 3340.9706    3.7567  2.0173 11.5480  0.0001  0.0236   0.0365   0.0595    0.0725   0.0000   442.3719      -1.15747       20.4805       3.30137      -1.30710      -1.27486      0.814140       1.09638       1.18086       1.32816       1.33837       1.38947
  47  13 3514.4449    2.9305  3.5095 10.9459  0.0000  0.0323   0.0216   0.0847    0.0487   0.0000   441.1768      0.468363       18.2344     0.0114975      -1.98475       1.21521       1.11321       1.47558       1.62583       1.79310       1.90062       1.92720
  47  14 3685.9153    2.2917  5.6471 10.3701  0.0000  0.0450   0.0134   0.1206    0.0410   0.0000   438.8811      -2.00993       18.0454       7.70419      -8.36442      -5.78955       1.53003       2.05556       2.30975       2.49072       2.59877       2.62338
  47  15 3855.2751    1.8616  8.5491  9.8938  0.0005  0.0638   0.0084   0.1735    0.0395   0.0000   440.8364      -4.15427       23.3557       1.31228     -0.329768      -7.10333       2.22002       2.93336       3.29881       3.61888       3.82573       3.82366
  47  16 4022.0597    1.4951 11.4008  9.6532  0.0000  0.0859   0.0061   0.2303    0.0366   0.0000   442.2319      -6.22862       28.9522      -9.35367      -3.07072       2.49254       2.96707       3.94468       4.47482       4.84871       5.12834       5.23064
  48   3 1636.8541    0.2743  0.3261  8.9262 -0.0013  0.0114   0.0072   0.0266    0.0291   0.0000   441.6137     -0.430598       20.8735    -0.0697222      -3.13061      0.515444      0.377692      0.493311      0.602561      0.625457      0.646487      0.648318
  48   4 1856.5047    0.5111  0.5677  8.8574  0.0000  0.0129   0.0095   0.0315    0.0528   0.0000   441.4687      0.208934       19.6891      0.778153      -2.83624     -0.258821      0.429043      0.548415      0.653162      0.714375      0.715472      0.772140
  48   5 2065.2146    0.7785  0.9247  8.8762  0.0000  0.0159   0.0114   0.0413    0.0936   0.0000   442.0454      -1.97008       20.1248      0.755734      -1.97817     -0.179980      0.526949      0.704232      0.784049      0.900092      0.879300      0.907581
  48   6 2265.6898    1.1976  1.1693  9.3390  0.0006  0.0178   0.0159   0.0479    0.1378   0.0000   442.1329      -1.12683       20.3293       2.37854      -4.52520      0.243730      0.584972      0.777549      0.874264      0.947023      0.962053      0.982776
  48   7 2456.4514    1.7835  1.3715  9.8676  0.0000  0.0190   0.0214   0.0494    0.1287   0.0000   441.6835     -0.491293       22.3380       1.01760      -3.52751      -1.34820      0.649735      0.868900      0.993488       1.10856       1.12275       1.13573
  48   8 2642.3217    2.4852  1.2699 10.2485  0.0000  0.0174   0.0303   0.0481    0.1724   0.0000   441.3951     -0.345913       21.0589       2.21545      -2.90287      0.757011      0.587537      0.784851      0.879543      0.956561       1.00727       1.02927
  48   9 2826.4042    3.3339  1.1487 11.2424  0.0000  0.0169   0.0439   0.0452    0.1739   0.0000   441.7865     -0.563211       21.2591      0.876616      -4.07345       1.10161      0.582497      0.770530      0.859170      0.968958       1.02834       1.05288
  48  10 3007.6402    4.2830  1.1540 11.0706  0.0000  0.0165   0.0549   0.0441    0.2955   0.0000   440.8961      -1.03464       20.4534       1.48170      -4.07809    -0.0301913      0.552427      0.747980      0.822091      0.891729      0.938415      0.931861
  48  11 3185.6760    4.2903  1.4918 11.6862 -0.0005  0.0193   0.0482   0.0513    0.1153   0.0000   440.3400     -0.807145       22.3067       1.49506      -3.73562      0.804426      0.650139      0.886401      0.985620       1.08481       1.11168       1.15154
  48  12 3361.7324    3.5790  2.2478 11.2722 -0.0000  0.0244   0.0325   0.0633    0.0697   0.0000   441.0469      -1.13066       19.4127      0.983125      -1.76122       1.82507      0.832341       1.12493       1.22467       1.39566       1.47457       1.50430
  48  13 3536.1429    2.8425  3.7416 10.7063  0.0003  0.0330   0.0199   0.0875    0.0490   0.0000   441.0408      -1.17601       18.6421       1.44936      -1.07728       3.57049       1.10306       1.46126       1.64055       1.80622       1.87206       1.91471
  48  14 3708.6519    2.2494  6.0912 10.2321  0.0000  0.0467   0.0124   0.1277    0.0407   0.0000   441.4974       2.56854       25.1324       3.71339      -4.79528      -6.35582       1.57777       2.04971       2.35286       2.53499       2.69586       2.72268
  48  15 3878.8781    1.7795  8.7340  9.8828 -0.0004  0.0659   0.0080   0.1812    0.0379   0.0000   441.8959      -4.60206       20.1351     -0.397781     -0.229049      -3.00977       2.18306       2.98293       3.30632       3.65238       3.75598       3.86897
  49   1 1101.2449    0.0661  0.0877  9.0810 -0.0001  0.0158   0.0065   0.0283    0.0193   0.0000   439.4925       1.52906       20.0158      -1.08431      -4.00765       1.57472      0.470074      0.631009      0.759991      0.720651      0.752844      0.769875
  49   2 1398.5240    0.1354  0.1523  8.9732  0.0000  0.0090   0.0060   0.0237    0.0216   0.0000   441.5810     -0.312245       22.2041      0.451446      -3.19545     -0.705948      0.311048      0.405811      0.404962      0.421195      0.548782      0.550402
  49   3 1649.3354    0.2854  0.3523  8.9298  0.0006  0.0117   0.0072   0.0278    0.0307   0.0000   441.4123     -0.457959       21.4972     -0.104158      -4.02103      0.334510      0.400799      0.555616      0.621334      0.651699      0.723445      0.702902
  49   4 1869.9335    0.5063  0.6084  8.8663  0.0000  0.0139   0.0092   0.0334    0.0531   0.0000   441.5088     -0.638341       21.4775       1.71755      -4.61202     0.0514689      0.447779      0.634333      0.693294      0.791667      0.852740      0.891379
  49   5 2079.9980    0.8169  0.8999  8.9391  0.0000  0.0156   0.0119   0.0396    0.0917   0.0000   441.3809     -0.284194       22.6357   -0.00894290      -4.29408      0.420876      0.502025      0.658548      0.747442      0.826675      0.841961      0.836272
  49   6 2281.3234    1.2725  1.1188  9.4681  0.0001  0.0175   0.0169   0.0451    0.1378   0.0000   441.6888      0.296109       20.8489      0.398465      -3.90768      -1.34735      0.573376      0.781210      0.846487      0.962985       1.02150       1.07124
  49   7 2472.7387    1.8266  1.2696  9.9763 -0.0000  0.0181   0.0222   0.0467    0.1266   0.0000   441.6017       1.11507       20.5522      -1.22825      -2.73079     -0.486438      0.600306      0.813612      0.911658       1.00847       1.03438       1.08831
  49   8 2659.7623    2.5384  1.2767 10.6802  0.0000  0.0177   0.0311   0.0482    0.1330   0.0000   440.7552     -0.322814       20.5834       1.38012      -2.41236      -1.52038      0.600252      0.785836      0.860766      0.955683       1.00410       1.03382
  49   9 2844.7313    3.4677  1.1460 11.4608  0.0000  0.0167   0.0455   0.0460    0.1504   0.0000   440.7950     -0.387468       22.2147       2.49868      -1.85590     -0.306325      0.567239      0.756238      0.835153      0.925772      0.959239      0.987824
  49  10 3026.6383    4.1735  1.2275 11.5427 -0.0007  0.0169   0.0520   0.0462    0.1764   0.0000   441.0287      0.726040       22.1781      0.426229      -3.59992       1.22441      0.582555      0.776185      0.863737      0.954104       1.00080       1.02997
  49  11 3205.5009    4.2159  1.5353 11.7309  0.0006  0.0200   0.0465   0.0513    0.0999   0.0000   440.6449     -0.843794       20.4318       1.87304      -2.18843     -0.266096      0.657617      0.887945      0.961988       1.09304       1.12361       1.13525
  49  12 3382.3291    3.5150  2.3478 11.2129  0.0000  0.0250   0.0306   0.0637    0.0674   0.0000   441.5132      -2.41546       20.9175       4.34415      -1.66853      -1.92081      0.816929       1.07848       1.18797       1.34866       1.35182       1.39459
  49  13 3557.6273    2.7775  3.9121 10.7600  0.0001  0.0340   0.0189   0.0898    0.0441   0.0000   443.3015      -3.94444       18.8338       5.29285      -3.23235     -0.966459       1.11037       1.46028       1.68341       1.82729       1.92669       2.00396
  49  14 3731.0064    2.1688  6.4047 10.1494 -0.0003  0.0490   0.0114   0.1328    0.0412   0.0000   440.9754       2.95851       19.7903       1.20741      -8.61160      -3.41753       1.61976       2.14587       2.40960       2.65329       2.81603       2.85407
  49  15 3902.3240    1.7351  9.2634  9.8475 -0.0001  0.0698   0.0074   0.1898    0.0377   0.0000   439.7653      -3.44012       19.0378       5.13535      -7.06089       1.36260       2.30390       2.99170       3.45045       3.70653       3.89513       4.01082
  50   2 1409.9662    0.1489  0.1538  8.9878  0.0011  0.0082   0.0061   0.0209    0.0215   0.0000   441.9409      0.109615       21.3531      0.589496      -3.14768      0.200637      0.284566      0.332894      0.398039      0.469697      0.414077      0.472133
  50   3 1661.5982    0.2896  0.3158  9.0086  0.0000  0.0108   0.0075   0.0241    0.0291   0.0000   441.7671      0.550661       22.1388     -0.116563      -3.39990     -0.469105      0.367513      0.474065      0.541822      0.581274      0.619567      0.621043
  50   4 1883.2555    0.5348  0.6287  8.8921 -0.0004  0.0133   0.0094   0.0342    0.0545   0.0000   441.8069      -1.14870       22.2460     -0.493112      -4.58667     -0.198666      0.416242      0.568240      0.641837      0.691636      0.734799      0.756708
  50   5 2094.6414    0.8514  0.9761  8.9363 -0.0003  0.0168   0.0119   0.0416    0.1073   0.0000   440.9699     0.0418745       20.8591     0.0871129      -2.81184      0.458770      0.533221      0.727353      0.838593      0.898878      0.909860      0.935837
  50   6 2296.7178    1.3083  1.1648  9.3853  0.0000  0.0176   0.0169   0.0459    0.1568   0.0000   442.7551     -0.675694       19.2743    -0.0914542      -3.66687     -0.400492      0.569457      0.757059      0.833928      0.958408       1.01456       1.03212
  50   7 2488.9357    1.8945  1.4101 10.0244  0.0000  0.0190   0.0218   0.0493    0.1128   0.0000   441.5437     -0.670551       21.6484    -0.0419384      -3.83550     -0.760048      0.591470      0.820963      0.886889       1.01784       1.00019       1.05689
  50   8 2676.9530    2.7164  1.3305  9.9837  0.0000  0.0173   0.0309   0.0459    0.2142   0.0000   441.9486      -1.07713       19.6110       1.13689      -2.33966       1.16798      0.575654      0.733452      0.846896      0.893173      0.966660      0.996658
  50   9 2862.9057    3.5537  1.1100 11.4553  0.0000  0.0162   0.0461   0.0431    0.1604   0.0000   441.6778      -1.41728       21.1851       2.52526      -3.60918     -0.272011      0.537361      0.717995      0.795304      0.889548      0.943103      0.941932
  50  10 3045.5420    4.2077  1.2708 11.6905 -0.0000  0.0174   0.0505   0.0459    0.1394   0.0000   441.4735      -1.12698       20.4384      0.929115      -1.49736       1.77909      0.554354      0.759133      0.822532      0.932383      0.949296      0.979522
  50  11 3225.1545    4.2250  1.5194 11.7820  0.0000  0.0190   0.0465   0.0509    0.1064   0.0000   440.4763      0.844042       21.9494     -0.858083      -3.04321      0.406542      0.641775      0.835253      0.933146       1.05097       1.06077       1.10124
  50  12 3402.7532    3.3920  2.6880 11.2147  0.0000  0.0266   0.0274   0.0688    0.0558   0.0000   441.5654     -0.176064       20.2174       2.36569      -1.90868      0.735167      0.867773       1.15116       1.29426       1.43519       1.52810       1.55843
  50  13 3578.8292    2.7039  4.3551 10.4769  0.0000  0.0357   0.0169   0.0933    0.0474   0.0000   439.9027     -0.131680       21.6749       1.66411      -5.81395       3.67749       1.14171       1.54533       1.72120       1.90667       1.98490       2.00772
  50  14 3753.1406    2.1242  6.8871 10.1090  0.0003  0.0517   0.0104   0.1404    0.0410   0.0000   442.3800      -2.37106       20.8021       1.05688      -4.24757       2.77523       1.68554       2.23632       2.50297       2.75270       2.92357       2.94725
  50  15 3925.3503    1.7129 10.3533  9.7926  0.0005  0.0754   0.0068   0.2069    0.0375   0.0000   440.0367      -4.69417       20.9189       2.56179       1.09315    0.00168539       2.41784       3.21402       3.64795       4.00563       4.20432       4.28093
  51   2 1421.2756    0.1485  0.1862  9.0315 -0.0001  0.0098   0.0058   0.0245    0.0218   0.0000   441.9568     -0.947215       21.3662      0.526026      -3.38676      0.851458      0.312100      0.394872      0.466109      0.493681      0.573367      0.560068
  51   3 1673.7229    0.3048  0.3073  9.0248  0.0000  0.0104   0.0076   0.0224    0.0296   0.0000   441.8139     -0.469835       21.0051    -0.0781288      -3.96777     -0.181004      0.336061      0.456325      0.510422      0.567839      0.618991      0.662890
  51   4 1896.4374    0.5492  0.6870  8.8920 -0.0005  0.0141   0.0091   0.0350    0.0593   0.0000   441.9089     -0.808682       21.4165     0.0536952      -3.99914     -0.756961      0.437564      0.569618      0.605856      0.713325      0.734760      0.766753
  51   5 2109.1718    0.8610  0.9842  9.1749  0.0000  0.0164   0.0121   0.0420    0.0959   0.0000   440.3990     -0.280690       20.8380     -0.115699      -4.00785     -0.424812      0.513330      0.705137      0.762754      0.884441      0.939451      0.961341
  51   6 2311.9674    1.3260  1.2613  9.5028  0.0000  0.0176   0.0161   0.0473    0.1172   0.0000   440.7682      0.989861       21.7361      0.417382      -3.15203       1.52767      0.570905      0.740750      0.832955      0.928088      0.962027      0.951188
  51   7 2504.9867    2.0143  1.3985  9.8384  0.0000  0.0184   0.0226   0.0474    0.1425   0.0000   441.4957     -0.714720       21.3778      0.306600      -3.58113      0.293950      0.569670      0.767009      0.853155      0.972285      0.991991       1.02714
  51   8 2694.0297    2.7106  1.3512 10.3739 -0.0000  0.0178   0.0310   0.0464    0.1691   0.0000   441.5339     -0.559249       23.2438       1.93718      -4.13666      0.109941      0.571603      0.763002      0.831846      0.929119      0.976949       1.00187
  51   9 2880.8640    3.6345  1.1086 11.4809  0.0000  0.0165   0.0467   0.0420    0.1708   0.0000   441.1094     -0.192062       20.6091      0.729375      -2.84518     -0.308818      0.520774      0.707762      0.811621      0.875686      0.914558      0.926724
  51  10 3064.2499    4.2528  1.2935 11.7169  0.0000  0.0175   0.0499   0.0462    0.1489   0.0000   441.4908      -1.14664       20.6549       1.45295      -1.34404       1.45431      0.569087      0.759453      0.852186      0.919436      0.971869      0.998524
  51  11 3244.6029    4.1720  1.6947 11.1872  0.0001  0.0200   0.0419   0.0511    0.1305   0.0000   441.1803     -0.363332       20.8372      0.646268      -1.64706     -0.817163      0.653779      0.876998      0.967382       1.06852       1.12531       1.13846
  51  12 3423.0047    3.2897  2.7528 11.2949  0.0000  0.0272   0.0261   0.0692    0.0528   0.0000   441.1612       1.24129       21.3532      -1.10733       1.64719       3.24370      0.867307       1.15762       1.31856       1.43982       1.55061       1.55519
  51  13 3599.8446    2.5511  4.6191 10.6457  0.0000  0.0383   0.0156   0.0994    0.0425   0.0000   440.1129      -3.19785       19.8099       2.14533     -0.226059       2.27829       1.19976       1.61033       1.82106       2.00214       2.09440       2.14829
  51  14 3775.0543    2.0668  7.3555 10.0922  0.0000  0.0545   0.0095   0.1486    0.0407   0.0000   440.0901      -1.20533       23.9343      0.269687     -0.927155       2.03796       1.73354       2.30879       2.60401       2.82991       3.04610       3.06174
  51  15 3948.3199    1.6385 10.3780  9.8471 -0.0008  0.0776   0.0064   0.2108    0.0363   0.0000   441.8685      -6.38241       17.2303       8.92075       1.38753      -4.37342       2.45382       3.30496       3.72234       4.12797       4.24859       4.35264
  52   2 1432.4390    0.1570  0.1791  8.9877  0.0000  0.0091   0.0058   0.0212    0.0214   0.0000   441.7840      0.377954       21.1562     -0.178707      -4.86201     -0.122723      0.269125      0.408176      0.440518      0.539459      0.509654      0.531600
  52   3 1685.6714    0.3353  0.3384  9.0138 -0.0001  0.0100   0.0079   0.0239    0.0311   0.0000   441.7658     -0.314999       21.7882    -0.0327645      -2.82716      0.230933      0.314931      0.423317      0.478466      0.461532      0.549551      0.565004
  52   4 1909.5129    0.5763  0.7525  8.8690 -0.0001  0.0144   0.0092   0.0368    0.0660   0.0000   442.1369     -0.613816       21.4459      0.287329      -4.23996       1.57108      0.435177      0.577145      0.665240      0.701650      0.732675      0.775593
  52   5 2123.4486    0.9057  0.9358  9.1633  0.0000  0.0153   0.0127   0.0407    0.0940   0.0000   441.6958     -0.686817       22.1720      0.664314      -4.10208    -0.0903027      0.454622      0.595781      0.674228      0.741287      0.775078      0.790541
  52   6 2327.0226    1.4041  1.3726  9.2556  0.0000  0.0185   0.0162   0.0478    0.1434   0.0000   441.1382     -0.187777       21.9788      0.408737      -4.70425       1.12085      0.596464      0.787484      0.874065       1.00466       1.03435       1.05591
  52   7 2520.9020    2.0679  1.3583  9.9604  0.0000  0.0184   0.0236   0.0463    0.1587   0.0000   441.1252     -0.514201       19.8904     -0.284826      -3.89270       1.33153      0.568129      0.744260      0.817892      0.901904      0.937764      0.961643
  52   9 2898.7346    3.8518  1.1708 11.0251  0.0000  0.0161   0.0469   0.0428    0.2537   0.0000   441.1481     0.0436487       21.4310      0.905385      -4.01413    -0.0732505      0.521805      0.694245      0.785831      0.868723      0.904221      0.922289
  52  10 3082.8471    4.3753  1.2156 12.0047  0.0000  0.0171   0.0541   0.0446    0.1405   0.0000   441.2835      0.101581       21.2759       2.15705      -2.95182      0.592708      0.532934      0.753289      0.825063      0.941091      0.972003       1.00792
  52  11 3263.8787    4.0933  1.8458 11.1916  0.0022  0.0207   0.0391   0.0529    0.1204   0.0000   441.5312      -1.49182       20.7755      0.799164      -4.61045      0.495548      0.675015      0.901930      0.991739       1.11069       1.17022       1.17743
  52  12 3443.1052    3.2572  2.9494 11.1186  0.0000  0.0275   0.0244   0.0711    0.0522   0.0000   442.3748      -2.51359       20.2846       1.27611     -0.672519     -0.526002      0.867271       1.14184       1.28354       1.38149       1.48868       1.51409
  52  13 3620.7953    2.5352  5.2064 10.4811  0.0001  0.0403   0.0143   0.1075    0.0428   0.0000   439.9046      -3.41293       21.9040       1.11290      -1.46358      0.194550       1.28378       1.68193       1.92584       2.06476       2.22676       2.28863
  52  14 3796.7726    2.0145  7.8215 10.0990  0.0012  0.0578   0.0090   0.1579    0.0406   0.0000   441.4856       2.62419       19.7696       3.12778      -2.63452      -3.79250       1.80603       2.39091       2.73444       2.92082       3.10307       3.17168
  52  15 3970.8878    1.6179 10.7863  9.8221  0.0000  0.0812   0.0063   0.2145    0.0362   0.0000   438.6619      -8.87441       11.2440       5.19270      -7.13666      -1.89060       2.52618       3.34751       3.78758       4.14725       4.32880       4.47930
  53   1 1138.7922    0.0658  0.0725  9.1774  0.0000  0.0149   0.0062   0.0231    0.0185   0.0000   440.3558     -0.482255       21.8106     0.0103461      -3.25454      0.352991      0.529843      0.687358      0.809800      0.946257      0.836626      0.875131
  53   2 1443.4606    0.1698  0.1824  8.9846  0.0003  0.0087   0.0060   0.0196    0.0215   0.0000   441.7428      0.594805       21.5197     -0.559358      -3.16326      0.749640      0.258801      0.320900      0.404267      0.394625      0.474733      0.506588
  53   3 1697.4590    0.3293  0.3992  9.0001  0.0000  0.0113   0.0073   0.0277    0.0325   0.0000   441.7618     -0.102530       21.0046     -0.822400      -4.04046      0.891853      0.324929      0.446408      0.500692      0.520608      0.578605      0.607375
  53   4 1922.4532    0.5898  0.6832  8.9306  0.0003  0.0133   0.0095   0.0334    0.0597   0.0000   442.2087     -0.763668       20.3710      0.119027      -3.18220    -0.0267483      0.393102      0.518017      0.602222      0.644223      0.675275      0.683410
  53   5 2137.6607    0.9363  0.9887  9.2526  0.0000  0.0162   0.0128   0.0404    0.0984   0.0000   442.4286     -0.695904       21.6152   -0.00376657      -5.79651       1.13950      0.490362      0.673389      0.736398      0.832063      0.856290      0.883099
  53   6 2341.9552    1.4237  1.3105  9.5360  0.0001  0.0178   0.0167   0.0476    0.1254   0.0000   441.7325      -1.03196       20.4965     -0.789498      -4.80276       2.49570      0.548775      0.735947      0.825333      0.916079      0.968440      0.963795
  53   7 2536.6920    2.0883  1.3898 10.0436  0.0000  0.0182   0.0235   0.0483    0.1496   0.0000   442.1852      0.223604       20.3354     -0.486774      -2.07022      0.298349      0.572508      0.746353      0.818645      0.935324      0.973641       1.00801
  53   8 2727.8495    2.9901  1.3034 10.5235  0.0000  0.0172   0.0342   0.0448    0.2019   0.0000   441.8494     -0.347322       22.9033       1.29312      -4.00741     -0.157902      0.535652      0.701557      0.772087      0.876517      0.928744      0.949735
  53   9 2916.3618    3.8246  1.1994 11.2901  0.0000  0.0162   0.0458   0.0433    0.1846   0.0000   441.5960      0.548020       21.0942      0.508549      -1.79088     -0.637940      0.502214      0.668903      0.756729      0.845769      0.864802      0.889515
  53  10 3101.2063    4.3424  1.2867 11.8373 -0.0000  0.0174   0.0513   0.0452    0.1467   0.0000   441.6170     -0.614005       19.1454      0.308339      -2.32493       1.08357      0.534616      0.721293      0.769531      0.893838      0.895691      0.933943
  53  11 3283.0443    3.9986  1.8143 11.6447 -0.0000  0.0206   0.0390   0.0553    0.0888   0.0000   441.3717       1.51783       19.1986      0.237505      -3.64211      0.564397      0.632775      0.841535      0.941511       1.03833       1.10869       1.11535
  53  12 3463.0584    3.1437  3.0679 11.0899  0.0000  0.0281   0.0232   0.0744    0.0515   0.0000   441.6495     -0.781422       18.1823       3.32538      -1.57417     -0.351282      0.837411       1.14035       1.24956       1.37747       1.42838       1.45338
  53  13 3641.4802    2.4861  5.2427 10.4534  0.0000  0.0403   0.0138   0.1077    0.0434   0.0000   440.1484       2.06378       20.3223      -2.11345      -2.66592      -2.61544       1.24643       1.60712       1.85538       2.04266       2.13264       2.19856
  53  14 3818.1978    1.9453  8.1064 10.2178 -0.0014  0.0610   0.0086   0.1649    0.0381   0.0000   440.1757      -1.53675       24.9072     -0.760303      -5.11308      -2.91711       1.84835       2.44278       2.74952       3.02250       3.17857       3.25198
  54   1 1147.8854    0.0718  0.0608  9.1457 -0.0001  0.0112   0.0063   0.0171    0.0184   0.0000   440.9561     -0.430638       21.9525      0.425891      -3.88906      0.179731      0.326672      0.414588      0.521108      0.506573      0.565392      0.654844
  54   3 1709.1206    0.3477  0.3848  9.0479  0.0000  0.0111   0.0077   0.0257    0.0326   0.0000   441.7107      -1.10105       21.2291     -0.845013      -3.35652      0.165854      0.318636      0.425906      0.502335      0.514008      0.558514      0.563295
  54   4 1935.2770    0.6109  0.7259  9.0901  0.0000  0.0140   0.0097   0.0348    0.0622   0.0000   442.5664      -1.37263       21.3730     0.0470527      -3.35447       1.16119      0.436897      0.567294      0.617808      0.685776      0.689574      0.719171
  54   5 2151.7096    0.9501  1.0641  9.2605  0.0000  0.0167   0.0126   0.0430    0.1086   0.0000   441.4625     -0.888947       21.3090     -0.143950      -4.40517      -1.32734      0.485870      0.670497      0.716876      0.827489      0.844774      0.918641
  54   6 2356.6883    1.4978  1.2818  9.6972 -0.0000  0.0175   0.0177   0.0455    0.1266   0.0000   441.2832     0.0414951       21.6433     0.0643681      -3.80301    -0.0833175      0.547385      0.714698      0.798389      0.890732      0.924361      0.971986
  54   7 2552.3155    2.1802  1.4151 10.2503  0.0000  0.0183   0.0242   0.0478    0.1298   0.0000   441.7581      0.274224       20.7984     -0.259723      -2.60497     0.0343936      0.550376      0.728980      0.810580      0.887004      0.923134      0.957494
  54   8 2744.5221    2.9815  1.2837 10.9658 -0.0000  0.0172   0.0347   0.0455    0.1498   0.0000   440.6286      -1.31131       22.2571     -0.115437      -3.77130      0.428149      0.521885      0.715624      0.757479      0.862458      0.922466      0.942500
  54   9 2933.9481    3.9572  1.1553 11.6123  0.0000  0.0163   0.0491   0.0423    0.1859   0.0000   440.8096     -0.344960       20.6881      0.544137      -2.02589      0.117575      0.518506      0.675246      0.752675      0.830736      0.886828      0.914478
  54  10 3119.4740    4.3527  1.3018 11.9234 -0.0001  0.0172   0.0502   0.0459    0.1405   0.0000   441.2552     -0.627742       20.9526      0.429492      -2.25065     -0.700795      0.519354      0.686995      0.760214      0.845361      0.908154      0.944256
  54  11 3302.0541    3.8627  1.9350 11.6443  0.0000  0.0216   0.0362   0.0550    0.0780   0.0000   441.5446      -1.07571       20.8451       1.70413      -4.01832      -1.04436      0.642490      0.871618      0.968166       1.07645       1.10608       1.14474
  54  12 3482.8348    3.0478  3.4539 10.9467 -0.0015  0.0301   0.0208   0.0780    0.0494   0.0000   443.0555      -2.13703       20.5278       1.34635      -2.54478     -0.638440      0.900538       1.20608       1.34258       1.46885       1.54113       1.59880
  54  13 3662.0083    2.3582  5.4372 10.6135 -0.0003  0.0426   0.0130   0.1126    0.0397   0.0000   439.9472      -2.75136       21.4346      -1.72602      -3.20813       1.84889       1.30088       1.74494       1.93226       2.11889       2.27667       2.30717
  54  14 3839.4363    1.9311  8.4861 10.1811  0.0018  0.0626   0.0082   0.1705    0.0384   0.0000   440.2507     -0.154562       16.0637       7.03760      -3.67800     -0.270910       1.89588       2.51005       2.84533       3.08894       3.31987       3.37567
  55   1 1156.9411    0.0756  0.0720  9.2313  0.0000  0.0135   0.0065   0.0165    0.0184   0.0000   441.0432      0.478543       21.6125     -0.754056      -3.61434      0.962828      0.427573      0.567735      0.714291      0.878031      0.893151      0.901787
  55   2 1465.1343    0.1557  0.2121  9.0986  0.0000  0.0106   0.0055   0.0229    0.0216   0.0000   442.1810      0.206726       21.4839     -0.245514      -2.97825      0.827169      0.337914      0.388499      0.413728      0.488040      0.506509      0.544333
  55   3 1720.6205    0.3722  0.3799  9.0740 -0.0002  0.0100   0.0081   0.0259    0.0338   0.0000   441.5922      0.271587       21.7286      0.735862      -4.33636     -0.855217      0.291412      0.386249      0.433554      0.494335      0.503289      0.527574
  55   4 1948.0275    0.6376  0.7784  9.0265 -0.0006  0.0139   0.0096   0.0353    0.0657   0.0000   441.6502     -0.913513       21.6272      0.742585      -4.35141   0.000631668      0.404152      0.539633      0.597400      0.680408      0.693960      0.729438
  55   5 2165.6282    0.9880  1.0734  9.1596  0.0000  0.0159   0.0125   0.0420    0.1192   0.0000   441.5405     -0.896254       21.8491      0.284958      -4.11250     -0.660879      0.468170      0.628944      0.699684      0.782829      0.813324      0.857033
  55   6 2371.3405    1.5144  1.3387  9.8558  0.0000  0.0180   0.0174   0.0468    0.1123   0.0000   441.0498     -0.532360       21.8878       1.01416      -2.50058     -0.921307      0.530295      0.705571      0.809195      0.901158      0.939734      0.948574
  55   7 2567.8454    2.2043  1.5025 10.2395  0.0000  0.0184   0.0232   0.0489    0.1224   0.0000   440.7932      -1.20143       21.1724       1.83852      -4.60857     -0.470004      0.554190      0.756525      0.848563      0.948489       1.02392       1.03856
  55   8 2761.1348    3.1116  1.2268 11.0276  0.0000  0.0165   0.0367   0.0433    0.1713   0.0000   441.4737     -0.444389       20.2178      0.309462      -4.55421      0.695978      0.493940      0.669932      0.744626      0.818207      0.850240      0.902388
  55   9 2951.3156    4.1354  1.2296 10.8216 -0.0001  0.0157   0.0476   0.0428    0.3357   0.0000   442.0169     -0.339125       19.7096     -0.916621      -2.36274      0.579408      0.474740      0.629977      0.705322      0.813244      0.848074      0.846431
  55  10 3137.5771    4.3579  1.3274 11.8762  0.0000  0.0171   0.0492   0.0452    0.1384   0.0000   442.0450     -0.111462       21.2001      0.951146      -2.35330      0.218085      0.518800      0.697376      0.788396      0.855857      0.880651      0.918372
  55  11 3320.8636    3.7812  2.0812 11.7721  0.0000  0.0222   0.0337   0.0581    0.0631   0.0000   442.3958      -1.40112       19.6600       1.17685      -1.22775    -0.0866162      0.647835      0.874202      0.957944       1.06583       1.12150       1.13777
  55  12 3502.4427    2.9892  3.6211 10.9341 -0.0000  0.0309   0.0198   0.0804    0.0509   0.0000   442.5719      0.704442       19.9154       3.56547     -0.319924     -0.791216      0.890950       1.20153       1.34766       1.47821       1.56415       1.58333
  55  13 3682.4089    2.3616  6.0945 10.4357  0.0003  0.0454   0.0118   0.1220    0.0430   0.0000   443.5952      -2.71922       16.0525      0.686059      -1.80378      0.192672       1.32884       1.77223       2.01231       2.17784       2.31585       2.37840
  55  14 3860.4836    1.8630  8.8197 10.2684 -0.0008  0.0662   0.0078   0.1774    0.0376   0.0000   442.4834       1.10645       21.2582       6.67550      -3.15147     -0.156060       1.95176       2.60066       2.93433       3.22884       3.35258       3.48686
  56   2 1475.7749    0.1702  0.1617  9.1176  0.0001  0.0083   0.0060   0.0169    0.0209   0.0000   441.6636     -0.357678       21.7999      0.620413      -3.32511      0.518127      0.228231      0.313288      0.366312      0.376642      0.400946      0.432931
  56   3 1731.9578    0.3717  0.4532  9.0981  0.0000  0.0114   0.0075   0.0285    0.0343   0.0000   442.3748      0.478304       21.0629     0.0446374      -4.24168       1.06836      0.319998      0.407320      0.466980      0.536628      0.550169      0.564886
  56   4 1960.5967    0.6332  0.8113  9.0624 -0.0004  0.0148   0.0094   0.0375    0.0683   0.0000   442.2190     -0.249310       21.1391     -0.647061      -3.42332     -0.150697      0.393011      0.551445      0.614982      0.654879      0.701102      0.759176
  56   5 2179.3572    1.0141  1.1218  9.3049 -0.0008  0.0165   0.0128   0.0433    0.1200   0.0000   442.0535      -1.09411       20.5625    0.00294636      -3.25419    0.00855942      0.471920      0.610915      0.689373      0.775889      0.798788      0.836225
  56   6 2385.7213    1.5842  1.4214  9.7967  0.0000  0.0183   0.0173   0.0474    0.1170   0.0000   440.7085      -1.29601       22.2416     -0.530348      -2.92028      -1.43028      0.533172      0.725419      0.821290      0.891579      0.964019      0.965502
  56   7 2583.2285    2.2850  1.4659 10.2905  0.0000  0.0184   0.0243   0.0470    0.1475   0.0000   442.5354      -1.52973       21.5803       1.33768      -3.99613      -1.14767      0.548024      0.743273      0.851440      0.956805       1.00828       1.03247
  56   8 2777.5587    3.2030  1.2915 10.8719  0.0000  0.0163   0.0364   0.0439    0.1911   0.0000   442.3320    -0.0646174       20.6278       1.74575      -3.21269     -0.572193      0.494730      0.631158      0.710726      0.800442      0.826276      0.867698
  56   9 2968.5700    4.0695  1.2759 11.3177  0.0001  0.0161   0.0458   0.0436    0.1928   0.0000   441.5396      -1.33350       22.1593       1.75889      -3.95611     -0.503949      0.474009      0.616218      0.694904      0.779075      0.834491      0.850868
  56  10 3155.5561    4.3448  1.4346 11.9261  0.0000  0.0175   0.0469   0.0480    0.1202   0.0000   441.8216      -1.78727       21.7151       1.37726      -2.97536      0.157734      0.508594      0.689890      0.762653      0.857758      0.897203      0.946336
  56  11 3339.6294    3.7767  2.1848 11.4328  0.0005  0.0221   0.0321   0.0579    0.0769   0.0000   441.5553     -0.282964       20.4929      0.565309      -3.89162      -1.09168      0.663239      0.889325      0.980526       1.09184       1.14230       1.17862
  56  12 3521.9396    2.9358  3.8024 10.9029  0.0000  0.0316   0.0188   0.0831    0.0506   0.0000   439.3272     -0.835807       19.3905       2.23762      -2.43851       1.38710      0.897437       1.23810       1.38566       1.52049       1.58314       1.61983
  56  13 3702.5223    2.2690  6.3697 10.5178 -0.0010  0.0473   0.0110   0.1269    0.0410   0.0000   440.8322      0.131685       20.7678     -0.503052     -0.871065       2.47623       1.37142       1.82567       2.06433       2.29457       2.39972       2.52146
  56  14 3881.3431    1.8087  9.5701 10.3263 -0.0001  0.0708   0.0072   0.1941    0.0343   0.0000   443.4251      -1.62956       17.7320       4.16841       2.95804       4.17945       2.02927       2.71829       3.08094       3.37700       3.61225       3.74919
  57   1 1174.7630    0.0773  0.1096  9.0983  0.0000  0.0128   0.0056   0.0269    0.0183   0.0000   440.5457     -0.268489       20.9418      0.292031      -3.31442      0.441736      0.349562      0.471640      0.461526      0.572352      0.669764      0.660178
  57   2 1486.3072    0.1851  0.2106  8.9529 -0.0013  0.0082   0.0059   0.0233    0.0220   0.0000   441.5042     -0.605669       22.0942     0.0114008      -4.70885     -0.345743      0.238373      0.285438      0.357323      0.387300      0.448212      0.431515
  57   3 1743.2167    0.3891  0.4201  9.0166  0.0000  0.0105   0.0079   0.0267    0.0343   0.0000   441.5352     0.0193997       21.3200      0.428948      -2.57842     -0.388045      0.288022      0.368541      0.424364      0.460391      0.533218      0.522523
  57   4 1973.1220    0.6647  0.7871  9.0078  0.0001  0.0135   0.0098   0.0360    0.0683   0.0000   441.6374   -0.00143996       21.0681     -0.632120      -4.30509     -0.494467      0.392414      0.509015      0.591890      0.628838      0.656923      0.690977
  57   5 2192.9950    1.0687  1.0681  9.2036  0.0000  0.0160   0.0135   0.0406    0.1243   0.0000   441.9964     -0.396149       21.6112     -0.404364      -3.69894       1.81558      0.439885      0.596241      0.665397      0.746479      0.754199      0.780321
  57   6 2400.0608    1.6202  1.3496  9.7044  0.0000  0.0175   0.0178   0.0456    0.1212   0.0000   442.2194     -0.471151       21.3311    -0.0895519      -2.62532      0.216938      0.510851      0.662890      0.750452      0.830706      0.871256      0.907180
  57   7 2598.5069    2.3535  1.4169 10.4816  0.0009  0.0177   0.0253   0.0469    0.1100   0.0000   442.1007     -0.642867       20.2242     -0.133082      -4.24721     -0.699152      0.507533      0.653166      0.712373      0.818610      0.857389      0.883230
  57   8 2793.8844    3.3459  1.1863 10.9838 -0.0002  0.0157   0.0390   0.0414    0.1810   0.0000   442.3353     -0.801653       22.2722       1.73721      -2.84686     0.0934063      0.467715      0.620856      0.684919      0.762635      0.792982      0.830498
  57   9 2985.6872    4.2199  1.2859 10.9812  0.0000  0.0158   0.0465   0.0426    0.2366   0.0000   441.3607      0.364221       21.1776      0.158973      -3.05430     -0.548463      0.477474      0.608452      0.690003      0.786933      0.825671      0.872503
  57  10 3173.3715    4.3036  1.4202 11.6865 -0.0000  0.0174   0.0460   0.0457    0.1295   0.0000   442.1139     -0.722001       20.5509       1.23818      -2.91850       1.46658      0.505198      0.654147      0.721835      0.824741      0.845070      0.885330
  57  11 3358.2315    3.6610  2.3558 11.2729 -0.0000  0.0230   0.0294   0.0594    0.0655   0.0000   441.7298      0.246407       19.8008       1.10048      -2.04291       1.60452      0.668516      0.895820      0.983032       1.09180       1.16362       1.20014
  57  12 3541.2408    2.8281  4.0438 10.8754  0.0000  0.0325   0.0176   0.0872    0.0438   0.0000   442.3978      -1.47650       20.3571       3.98141     -0.680346      -1.87251      0.944228       1.24083       1.39616       1.52508       1.61793       1.66474
  57  13 3722.6301    2.2234  6.5794 10.3392  0.0008  0.0491   0.0105   0.1304    0.0412   0.0000   441.7366     -0.965926       20.6894      0.905244      0.100888      -2.76558       1.40151       1.88809       2.11681       2.31633       2.46218       2.52245
  57  14 3902.1575    1.7812 10.0319 10.0738  0.0001  0.0739   0.0068   0.1971    0.0348   0.0000   440.4465      -5.67087       22.3428       12.8909      -1.58432     -0.831841       2.08833       2.81148       3.17332       3.46727       3.75142       3.81238
  58   1 1183.5429    0.0705  0.0674  9.0149  0.0000  0.0128   0.0058   0.0171    0.0177   0.0000   441.1762     -0.608313       21.6433      0.855908      -4.76270     0.0394777      0.335467      0.409069      0.514548      0.656191      0.507439      0.728799
  58   2 1496.6932    0.1852  0.1970  8.8775  0.0000  0.0085   0.0059   0.0199    0.0215   0.0000   442.1341     -0.775058       22.0272     -0.199729      -4.28839     0.0847960      0.239621      0.330289      0.375782      0.416297      0.419545      0.448619
  58   3 1754.2857    0.3895  0.4956  8.8755  0.0000  0.0116   0.0074   0.0286    0.0372   0.0000   441.8530     -0.475491       21.1961     -0.740477      -3.15758     -0.257470      0.345028      0.438575      0.509458      0.553806      0.566445      0.623970
  58   4 1985.5526    0.7037  0.7745  8.9346  0.0000  0.0132   0.0103   0.0344    0.0691   0.0000   441.7309    -0.0862749       21.4448      0.190880      -3.19742     -0.436371      0.378066      0.485933      0.571927      0.625369      0.686170      0.723950
  58   5 2206.4842    1.0933  1.1742  9.1758  0.0000  0.0166   0.0133   0.0440    0.1269   0.0000   441.8508      0.750120       20.7130      -1.43999      -4.27515       1.00503      0.458302      0.607058      0.686405      0.790544      0.823758      0.850539
  58   6 2414.2526    1.7061  1.3346  9.8062 -0.0001  0.0173   0.0188   0.0450    0.1132   0.0000   441.8766      0.200640       21.0442     -0.482598      -3.30981      0.558333      0.476819      0.640416      0.711828      0.786869      0.807101      0.829233
  58   7 2613.6612    2.3910  1.3411 10.6129  0.0000  0.0174   0.0265   0.0440    0.1111   0.0000   441.7414     -0.709855       20.4157      0.382331      -3.60322      0.820806      0.499923      0.676963      0.756827      0.833962      0.868445      0.905301
  58   8 2810.0837    3.3960  1.2976 10.8461  0.0001  0.0165   0.0372   0.0430    0.1725   0.0000   441.7006     -0.636164       21.0485      0.802693      -2.59524    -0.0322056      0.467653      0.630982      0.699070      0.788647      0.850125      0.865018
  58   9 3002.6526    4.2933  1.2903 11.3123  0.0001  0.0163   0.0474   0.0421    0.1798   0.0000   441.1489      -1.22281       21.4723     0.0110586      -3.95815      0.260933      0.475148      0.625951      0.702042      0.781465      0.805707      0.869211
  58  10 3191.0282    4.3051  1.6179 11.2933  0.0000  0.0182   0.0415   0.0472    0.1165   0.0000   441.3504     -0.995300       21.3574      0.730625      -2.97808      0.961175      0.524590      0.686557      0.782191      0.853603      0.903207      0.942541
  58  11 3376.7421    3.5928  2.5630 11.1047 -0.0000  0.0237   0.0276   0.0635    0.0646   0.0000   442.0796      -1.92557       19.4571       2.97974     0.0220989      0.635697      0.665390      0.879798       1.00741       1.12586       1.18786       1.22275
  58  12 3560.5087    2.7772  4.4221 10.6175  0.0000  0.0345   0.0160   0.0903    0.0445   0.0000   441.2374     -0.938974       19.6102     -0.894447      -1.68858       1.03395      0.970745       1.30355       1.46344       1.61626       1.72235       1.77549
  58  13 3742.5971    2.1596  6.6785 10.2375  0.0003  0.0495   0.0100   0.1327    0.0410   0.0000   442.9204      0.205178       21.5629       3.59601      -4.59096      -2.85063       1.34942       1.80018       2.06731       2.22864       2.38973       2.43889
  58  14 3922.7622    1.7174 10.2429  9.9070  0.0000  0.0755   0.0064   0.2008    0.0351   0.0000   440.2465     -0.501823       25.0761       1.21772      -6.45691      -3.46277       2.11782       2.83330       3.16558       3.50023       3.69075       3.84948
  59   1 1192.2444    0.0817  0.0944  9.0062  0.0000  0.0119   0.0055   0.0207    0.0180   0.0000   440.8972      0.175954       20.6578     -0.137276      -3.27430      0.593702      0.290754      0.438483      0.476795      0.484034      0.550960      0.547203
  59   2 1506.9505    0.2038  0.2399  8.8785  0.0000  0.0089   0.0059   0.0230    0.0225   0.0000   441.9475     -0.686473       21.9529    -0.0547185      -3.89662     -0.139529      0.263059      0.309992      0.371237      0.423597      0.422701      0.454034
  59   3 1765.2336    0.4038  0.5112  8.9321 -0.0002  0.0120   0.0075   0.0287    0.0375   0.0000   442.1191      0.508930       21.6300     -0.238741      -3.67592       1.31284      0.326948      0.419360      0.472761      0.525804      0.551672      0.582282
  59   4 1997.8231    0.7058  0.8560  8.8104 -0.0001  0.0144   0.0097   0.0352    0.0763   0.0000   442.2262     -0.729786       21.3726     -0.470758      -3.88964      0.162989      0.383399      0.524201      0.581446      0.637792      0.699650      0.713702
  59   5 2219.8284    1.1504  1.1224  9.2739  0.0000  0.0158   0.0142   0.0412    0.1263   0.0000   442.4578    -0.0355856       21.6053       1.37221      -3.95691       1.68151      0.447696      0.593858      0.654121      0.748967      0.784171      0.812574
  59   6 2428.2706    1.7306  1.4645  9.7004  0.0000  0.0178   0.0182   0.0476    0.1193   0.0000   443.0601      0.887222       19.8158     -0.488741      -2.54964       1.21293      0.507696      0.670973      0.757954      0.852113      0.914641      0.916790
  59   7 2628.7675    2.4903  1.3796 10.2644 -0.0001  0.0171   0.0264   0.0447    0.1465   0.0000   442.0825     -0.675196       21.1409       1.03182      -2.40375     -0.743513      0.474306      0.639922      0.717670      0.791205      0.809599      0.881313
  59   8 2826.1531    3.3361  1.3214 10.9465 -0.0022  0.0166   0.0359   0.0431    0.1402   0.0000   442.3551    -0.0501181       21.2412     0.0616793      -5.47471      0.916479      0.461797      0.630296      0.694555      0.784190      0.807803      0.832715
  59   9 3019.4796    4.2615  1.2303 11.6486  0.0000  0.0159   0.0486   0.0424    0.1592   0.0000   441.8374    -0.0180180       20.0881       1.12890      -3.35551     0.0907299      0.433974      0.576885      0.658120      0.723667      0.757313      0.774243
  59  10 3208.6204    4.3738  1.5769 11.5241  0.0000  0.0183   0.0430   0.0467    0.1194   0.0000   442.0125      -1.36668       21.9646       2.01983      -1.86074     0.0822239      0.505750      0.683769      0.765940      0.854123      0.905002      0.925998
  59  11 3395.0932    3.4532  2.6517 11.2872 -0.0001  0.0246   0.0260   0.0641    0.0536   0.0000   441.4593      -2.45691       21.7840       1.65975      -2.61583     -0.167895      0.675760      0.895127       1.01597       1.13435       1.19800       1.22013
  59  12 3579.6417    2.7156  4.6759 10.5879  0.0000  0.0357   0.0151   0.0950    0.0438   0.0000   441.0537     -0.356908       19.8108       1.32244      -2.94466     -0.229746      0.983047       1.31857       1.47045       1.64631       1.74343       1.80995
  59  13 3762.1942    2.1502  7.4392 10.2124  0.0015  0.0539   0.0092   0.1449    0.0405   0.0000   443.4751      -2.15155       15.6220       1.76330      0.531217      0.102592       1.47331       1.96862       2.22784       2.46262       2.57212       2.65593
  60   1 1200.8847    0.0765  0.1135  9.0196 -0.0013  0.0124   0.0056   0.0269    0.0180   0.0000   440.4293     -0.630263       21.9097     -0.145376      -5.18521      0.226908      0.363901      0.434467      0.478784      0.580691      0.694611      0.656699
  60   2 1517.0882    0.2188  0.2588  8.8596 -0.0011  0.0094   0.0059   0.0214    0.0233   0.0000   442.1057     -0.434193       21.1214      0.304052      -3.95541     0.0448607      0.262059      0.314468      0.351800      0.401906      0.384290      0.416912
  60   3 1776.1193    0.4214  0.5370  8.8570  0.0000  0.0122   0.0074   0.0285    0.0401   0.0000   441.8995     -0.543092       21.4949     -0.303707      -4.07700     -0.519083      0.324113      0.431182      0.503172      0.550807      0.567892      0.590850
  60   4 2010.0049    0.7212  0.9236  8.8683 -0.0012  0.0150   0.0097   0.0373    0.0817   0.0000   442.6248     -0.454208       21.9662       1.30982      -4.28770      0.987352      0.385819      0.518826      0.589829      0.660158      0.690250      0.712062
  60   5 2232.9906    1.1679  1.2115  9.1884  0.0000  0.0163   0.0136   0.0431    0.1234   0.0000   442.7863     -0.731815       20.9171      0.638369      -4.00397     -0.745172      0.437659      0.598875      0.658905      0.740869      0.781620      0.818893
  60   6 2442.1722    1.7848  1.4605  9.7994 -0.0047  0.0178   0.0182   0.0458    0.1038   0.0000   442.6044      -1.36334       21.2250      0.278070      -3.58979      0.266316      0.486555      0.652238      0.732805      0.839305      0.858861      0.911328
  60   7 2643.6662    2.5602  1.4167 10.2149  0.0000  0.0173   0.0263   0.0440    0.1492   0.0000   442.0720      0.713240       21.4987     0.0188684      -3.53569      -1.33486      0.496182      0.661703      0.751032      0.823422      0.852344      0.896132
  60   8 2842.0766    3.5676  1.2711 10.8557  0.0000  0.0158   0.0391   0.0411    0.1871   0.0000   441.3728     -0.878154       21.2508      0.647747      -3.17424      0.770534      0.440612      0.576485      0.653625      0.730649      0.754151      0.782903
  60   9 3036.1428    4.3869  1.2977 11.2560  0.0000  0.0161   0.0469   0.0415    0.1939   0.0000   441.6580     -0.848385       20.8246      0.506651      -2.79631      0.275563      0.442987      0.586926      0.663654      0.747326      0.771324      0.822237
  60  10 3226.0177    4.2219  1.6581 11.6703  0.0000  0.0184   0.0409   0.0499    0.0947   0.0000   440.6468     -0.855004       23.1351     -0.485645      -2.89230      0.206725      0.498689      0.672745      0.738829      0.840851      0.873025      0.918066
  60  11 3413.2862    3.4673  2.8775 10.8150 -0.0004  0.0248   0.0241   0.0650    0.0636   0.0000   442.0085     -0.205355       19.9973     -0.629261     -0.467016     -0.934406      0.678097      0.898953       1.01027       1.10702       1.19710       1.22971
  60  12 3598.6135    2.6303  4.9723 10.6579  0.0000  0.0371   0.0142   0.1015    0.0412   0.0000   439.9123      -1.41029       19.1539       1.43130      -1.03468       1.56951       1.01276       1.34568       1.50180       1.66463       1.77262       1.81427
  60  13 3781.9648    2.0797  7.7216 10.2183 -0.0006  0.0555   0.0086   0.1508    0.0397   0.0000   442.6098      -2.91837       17.5900       5.62691      0.468801      -7.86832       1.49615       2.01839       2.28776       2.51800       2.70199       2.75712
  61   1 1209.3931    0.0789  0.0980  9.0780  0.0000  0.0113   0.0053   0.0212    0.0178   0.0000   441.2156     -0.580987       21.0187      0.217175      -3.61755      0.218510      0.331154      0.424560      0.520164      0.684861      0.771004      0.814484
  61   2 1527.1169    0.2174  0.2419  8.9691  0.0000  0.0083   0.0060   0.0214    0.0227   0.0000   442.2359     -0.304003       21.6955     -0.142901      -4.01572      0.274422      0.232784      0.288917      0.343759      0.357784      0.368764      0.369882
  61   3 1786.8584    0.4324  0.5762  8.9902  0.0000  0.0121   0.0074   0.0306    0.0412   0.0000   441.9036     -0.323027       21.5731     -0.205127      -4.33797     0.0440716      0.313683      0.416349      0.466357      0.529808      0.536456      0.558312
  61   4 2022.1123    0.7406  0.9240  8.9778  0.0000  0.0146   0.0098   0.0374    0.0821   0.0000   442.6636      0.452053       21.2320     -0.145708      -2.77436       1.11700      0.378411      0.512675      0.589453      0.656082      0.714943      0.708567
  61   5 2246.0765    1.1985  1.2409  9.2574  0.0000  0.0163   0.0137   0.0437    0.1289   0.0000   441.7397     -0.602616       23.3913    -0.0703527      -5.21550      -1.83481      0.444080      0.562139      0.645981      0.721866      0.759231      0.787505
  61   6 2456.0236    1.8242  1.4842  9.9501  0.0000  0.0179   0.0184   0.0466    0.1012   0.0000   441.8983     -0.610368       21.1227      0.422452      -5.02362     -0.862620      0.460717      0.634642      0.694034      0.787448      0.808591      0.851998
  61   7 2658.5328    2.6196  1.4744 10.4893  0.0000  0.0171   0.0263   0.0457    0.1211   0.0000   442.2280      0.582091       20.2863       1.47061      -2.99387      -1.10582      0.463869      0.616266      0.684471      0.744692      0.788946      0.841194
  61   8 2857.9091    3.5886  1.2576 11.3064  0.0025  0.0155   0.0399   0.0430    0.1615   0.0000   442.5813      0.293889       21.4500      0.304139      -1.95822       1.31380      0.427793      0.576352      0.649210      0.743681      0.786134      0.794162
  61   9 3052.7271    4.3792  1.3143 11.4845  0.0000  0.0158   0.0472   0.0435    0.1804   0.0000   442.0437      0.777558       21.7027       1.68382      -3.26226       1.00754      0.426112      0.554876      0.627901      0.707164      0.736416      0.765718
  61  10 3243.3466    4.1784  1.7574 11.6896 -0.0000  0.0192   0.0383   0.0498    0.0895   0.0000   441.6346     -0.339541       19.4260      0.978604      -2.68856     -0.161748      0.508271      0.682454      0.775048      0.865208      0.916598      0.942851
  61  11 3431.3582    3.2707  2.9532 11.4217  0.0000  0.0262   0.0232   0.0693    0.0462   0.0000   440.9144      0.228076       18.5302       2.50426      -3.52360       1.38475      0.688049      0.926793       1.03625       1.17437       1.23847       1.26176
  61  12 3617.4163    2.5972  4.9872 10.6211 -0.0002  0.0378   0.0138   0.1001    0.0450   0.0000   442.8743      -1.69757       19.2812       4.18415       4.79502    -0.0676919       1.01109       1.34483       1.55088       1.69395       1.79042       1.84606
  61  13 3801.4885    2.0290  8.2630 10.3107  0.0000  0.0600   0.0081   0.1621    0.0389   0.0000   444.0062      -2.98732       20.3442       2.72269      0.810425       1.84063       1.60946       2.14126       2.43596       2.68777       2.80606       2.92784
  62   1 1217.8291    0.0901  0.1425  9.0883  0.0000  0.0113   0.0051   0.0279    0.0181   0.0000   440.6093      0.458670       21.1854     -0.311081      -2.60297     -0.331098      0.285935      0.335054      0.452756      0.574452      0.581161      0.583988
  62   2 1537.0162    0.2081  0.2526  9.0140 -0.0007  0.0098   0.0057   0.0212    0.0224   0.0000   441.7008     -0.414865       21.3927     -0.321324      -3.72086     -0.586713      0.257164      0.310062      0.423980      0.458238      0.449628      0.468131
  62   3 1797.4687    0.4550  0.5723  8.9890 -0.0001  0.0120   0.0077   0.0294    0.0427   0.0000   441.8099     -0.198331       21.1514   0.000118306      -3.23890       1.06281      0.312287      0.417073      0.487974      0.539883      0.547439      0.585727
  62   4 2034.1111    0.7730  0.9248  9.0985  0.0000  0.0144   0.0102   0.0378    0.0808   0.0000   442.8155     -0.257645       21.9249      0.240757      -3.76181      0.884637      0.384882      0.516146      0.595357      0.665889      0.711903      0.719047
  62   5 2259.0099    1.2374  1.3020  9.3469 -0.0001  0.0168   0.0136   0.0438    0.1183   0.0000   443.1894     -0.603318       20.7514      0.970158      -3.07876     -0.863038      0.433934      0.579300      0.657180      0.721869      0.784848      0.795632
  62   6 2469.6520    1.8745  1.5769  9.7520  0.0000  0.0178   0.0181   0.0473    0.1166   0.0000   442.5115      0.194368       20.8496      -1.01031      -3.52919      0.357860      0.479429      0.630050      0.698948      0.780926      0.805656      0.843855
  62   7 2673.3214    2.7276  1.3073 10.8681 -0.0001  0.0164   0.0295   0.0431    0.1329   0.0000   442.1117       1.27090       21.4386     -0.270639      -3.33102     -0.256684      0.437128      0.576494      0.622509      0.707480      0.739073      0.762658
  62   8 2873.6021    3.7442  1.2570 11.3288  0.0001  0.0158   0.0404   0.0404    0.1519   0.0000   441.9015     -0.976387       22.8184     -0.170657      -3.83753     -0.190842      0.410470      0.554784      0.613741      0.685617      0.711872      0.758587
  62   9 3069.1795    4.3892  1.4037 11.3432  0.0000  0.0163   0.0446   0.0437    0.1681   0.0000   442.1185      0.209395       22.0457     0.0565238      -1.99659      -1.02778      0.429580      0.589303      0.640737      0.732426      0.766274      0.790355
  62  10 3260.5795    4.1083  1.8869 11.4296 -0.0000  0.0192   0.0362   0.0516    0.0970   0.0000   442.5686      0.381244       22.1095       1.37523      -2.66960       1.51805      0.512162      0.680690      0.749419      0.841908      0.882482      0.920302
  62  11 3449.3679    3.2571  2.9993 11.4464 -0.0001  0.0264   0.0228   0.0696    0.0464   0.0000   441.6866      0.252699       21.2897    -0.0753803      -2.72070      -1.47413      0.680483      0.922594       1.03377       1.14736       1.19630       1.23060
  62  12 3636.1683    2.5359  5.6530 10.5892  0.0000  0.0410   0.0125   0.1095    0.0445   0.0000   441.9374      0.449366       22.1325      -1.29556      -3.79739      0.281447       1.07091       1.43285       1.64243       1.80795       1.90614       1.96550
  62  13 3820.7826    1.9763  8.3703 10.3292 -0.0002  0.0610   0.0078   0.1638    0.0380   0.0000   441.8782      0.538872       17.8267      -1.42571      -1.66764       1.22449       1.57067       2.13718       2.40792       2.64955       2.83130       2.93905
  63   2 1546.7921    0.2191  0.2498  9.0577 -0.0004  0.0088   0.0059   0.0211    0.0225   0.0000   441.6862     -0.423815       21.6530     0.0780304      -3.76177     0.0161747      0.227600      0.284158      0.354898      0.362415      0.415639      0.396075
  63   3 1808.0176    0.4691  0.5750  9.0154  0.0000  0.0121   0.0079   0.0296    0.0451   0.0000   442.0087     -0.727302       22.4189     0.0915902      -4.07755     -0.253056      0.313294      0.419462      0.484315      0.538226      0.553971      0.564953
  63   4 2046.0061    0.7722  1.0103  9.2288  0.0000  0.0150   0.0100   0.0412    0.0797   0.0000   441.3473      0.188858       22.0436      0.694450      -3.63146      -1.82514      0.383407      0.500934      0.585129      0.617631      0.669595      0.700519
  63   5 2271.8236    1.2387  1.3402  9.4521  0.0000  0.0170   0.0134   0.0461    0.1081   0.0000   442.9177     -0.262594       21.5137     -0.531874      -4.19010       1.06052      0.422602      0.587763      0.655305      0.728038      0.784974      0.812229
  63   6 2483.2501    1.9419  1.4971 10.0363 -0.0002  0.0176   0.0192   0.0451    0.1121   0.0000   442.8379     -0.272856       21.1614       1.92943      -2.62467      0.346328      0.455198      0.613726      0.683267      0.776966      0.815165      0.829505
  63   7 2687.9640    2.7680  1.4526 10.7245 -0.0000  0.0167   0.0277   0.0456    0.1230   0.0000   441.2174     -0.770789       21.2797       1.19922      -3.83019      -1.26126      0.424266      0.562931      0.625820      0.694689      0.723983      0.746916
  63   8 2889.1723    3.7662  1.3217 10.7563  0.0000  0.0157   0.0391   0.0418    0.2574   0.0000   442.4650     -0.579014       20.5656       1.02197      -3.02086     -0.657471      0.406794      0.542911      0.612219      0.688579      0.707656      0.745863
  63   9 3085.4891    4.3993  1.4002 11.7431 -0.0002  0.0165   0.0447   0.0430    0.1278   0.0000   441.9576      0.235260       20.9951      0.236717      -2.64228      0.249647      0.420715      0.576482      0.625207      0.723754      0.749112      0.774914
  63  10 3277.6581    4.0946  1.8957 11.8266  0.0001  0.0194   0.0359   0.0529    0.0756   0.0000   440.9192      -1.95746       21.7925       1.21412      -4.52775      -1.74645      0.502609      0.675846      0.755010      0.834247      0.884663      0.915785
  63  11 3467.2336    3.1776  3.3257 11.2449  0.0000  0.0273   0.0207   0.0733    0.0469   0.0000   443.0033      -2.82480       20.7999     -0.230522      -3.35303       3.48698      0.705452      0.938672       1.05818       1.16671       1.22381       1.26010
  63  12 3654.8215    2.4769  5.7365 10.6646 -0.0001  0.0416   0.0119   0.1130    0.0423   0.0000   442.1703      -1.04435       22.5964       2.17131      -3.35564      -1.97608       1.06021       1.43341       1.61286       1.77688       1.86377       1.93388
  63  13 3840.0154    1.9476  9.0180 10.3946  0.0011  0.0653   0.0074   0.1736    0.0356   0.0000   442.6884      -1.50935       21.4335       2.27340      -4.49945      -5.90348       1.67895       2.24902       2.52578       2.78508       3.02224       3.12548
  64   1 1234.5442    0.0911  0.1186  9.1982  0.0011  0.0105   0.0052   0.0240    0.0179   0.0000   439.8105     -0.672953       20.8801      0.863731      -3.99400     -0.621945      0.257646      0.419997      0.473014      0.733764      0.816615      0.958631
  64   2 1556.4561    0.2269  0.2562  9.1197  0.0000  0.0088   0.0059   0.0209    0.0227   0.0000   442.0177     -0.272289       22.0135      0.345459      -3.57453      0.286082      0.221619      0.307896      0.320300      0.360011      0.382253      0.390789
  64   3 1818.4060    0.4687  0.6342  9.2013  0.0000  0.0125   0.0075   0.0318    0.0425   0.0000   442.0781     -0.365368       22.1031     -0.926761      -4.28145     0.0165507      0.337046      0.443079      0.528622      0.572239      0.601313      0.619000
  64   4 2057.8090    0.8140  0.9504  9.2806 -0.0002  0.0140   0.0102   0.0370    0.0788   0.0000   442.5172      -1.47148       22.4618      0.100810      -5.02746      0.402963      0.359169      0.488576      0.547691      0.607519      0.634243      0.682467
  64   5 2284.4494    1.3152  1.3457  9.5677  0.0007  0.0167   0.0141   0.0438    0.1111   0.0000   442.0006     -0.435439       21.4552     0.0728000      -3.30299     -0.113020      0.422632      0.568554      0.636663      0.714056      0.757157      0.797820
  64   6 2496.7206    2.0457  1.5657 10.0471 -0.0001  0.0174   0.0196   0.0466    0.1210   0.0000   442.1080     -0.242163       21.8707      0.478251      -4.58780       1.29335      0.450775      0.594792      0.673638      0.749113      0.795492      0.832380
  64   7 2702.5260    2.8483  1.4377 10.7554  0.0000  0.0168   0.0284   0.0436    0.1446   0.0000   442.1202     -0.229404       21.1991      0.425999      -2.01554      -1.32936      0.431284      0.562490      0.636582      0.714110      0.757688      0.776911
  64   8 2904.6371    3.8290  1.2483 11.6453 -0.0055  0.0151   0.0410   0.0416    0.1482   0.0000   442.2251     -0.358518       21.5725      0.493420      -4.14305     -0.239318      0.403934      0.542276      0.612206      0.688378      0.727306      0.761496
  64   9 3101.7013    4.4335  1.3853 11.6437 -0.0064  0.0162   0.0441   0.0423    0.1457   0.0000   441.2643      0.368734       21.2903      0.785304      -3.06584     -0.268713      0.418028      0.578936      0.625400      0.696705      0.743658      0.791899
  64  10 3294.6465    4.0447  2.0660 11.7408  0.0063  0.0205   0.0336   0.0528    0.0764   0.0000   442.2451     -0.605285       20.8538      0.586491      -2.21857      -1.42426      0.512582      0.703441      0.773412      0.873298      0.923902      0.972050
  64  11 3484.9809    3.0934  3.5908 11.3122  0.0000  0.0288   0.0192   0.0766    0.0448   0.0000   442.5756     -0.542721       20.9780       1.18645      -1.77987     -0.672603      0.731020      0.984139       1.09841       1.20657       1.31460       1.34828
  64  12 3673.2195    2.4338  6.0524 10.7264  0.0004  0.0434   0.0112   0.1176    0.0418   0.0000   441.5393      0.518790       21.2746       2.62479      -4.33462     -0.423368       1.10000       1.46415       1.66237       1.83461       1.94568       1.99569
  64  13 3859.1359    1.8675  9.3994 10.5589 -0.0007  0.0690   0.0071   0.1848    0.0331   0.0000   440.7603      -1.91983       22.2352       2.63706      -9.77134       1.86204       1.73118       2.31474       2.63141       2.92185       3.10448       3.19977
  65   2 1566.0011    0.2394  0.2937  9.0387 -0.0007  0.0094   0.0058   0.0216    0.0235   0.0000   441.4880    -0.0463860       21.8000     -0.260324      -4.27306      0.187159      0.240393      0.306017      0.367765      0.378868      0.428037      0.446389
  65   3 1828.7423    0.4957  0.6293  9.0241  0.0000  0.0122   0.0077   0.0289    0.0454   0.0000   441.7221    -0.0633131       22.1100      0.348391      -4.84154     -0.498009      0.302567      0.388406      0.465105      0.510077      0.544936      0.550896
  65   4 2069.5199    0.8437  0.9772  9.0189  0.0002  0.0140   0.0103   0.0371    0.0923   0.0000   441.8185     -0.953217       21.1575     -0.530596      -4.15586     -0.289230      0.343020      0.445023      0.506290      0.566508      0.598328      0.627271
  65   5 2297.0700    1.3272  1.3642  9.7142  0.0000  0.0168   0.0141   0.0455    0.0977   0.0000   441.9883     -0.456775       20.4909     0.0560002      -3.38683      -1.09794      0.426914      0.553181      0.615737      0.698297      0.722032      0.746457
  65   6 2510.0997    2.0521  1.4728 10.1264  0.0000  0.0171   0.0200   0.0442    0.1126   0.0000   442.6392     -0.713598       21.2154      -1.07390      -2.79076      -1.47027      0.438996      0.581997      0.663721      0.744570      0.795288      0.826232
  65   7 2716.9219    2.9394  1.3938 10.8680 -0.0018  0.0165   0.0294   0.0422    0.1234   0.0000   442.1128     0.0708496       21.8586      0.396658      -2.84520      -1.29867      0.409846      0.550245      0.612126      0.694534      0.733467      0.749201
  65   8 2919.9654    3.8814  1.2281 11.8283  0.0000  0.0153   0.0430   0.0412    0.1345   0.0000   442.1452      0.156206       21.5035      0.214721      -3.04631      -1.19304      0.395122      0.520381      0.596563      0.658699      0.691747      0.734962
  65   9 3117.7897    4.4566  1.4480 11.8124  0.0000  0.0168   0.0443   0.0435    0.1251   0.0000   441.2055      -1.00858       21.6877      0.362875      -3.96754      0.749235      0.408160      0.563143      0.628093      0.713590      0.738077      0.760429
  65  10 3311.5019    3.9522  2.0263 11.7454  0.0001  0.0201   0.0330   0.0529    0.0710   0.0000   442.4566     0.0783083       20.0318      0.739183      -4.16327     -0.332768      0.499729      0.672729      0.764475      0.841629      0.897301      0.933725
  65  11 3502.6051    3.0263  3.7028 11.2772 -0.0001  0.0296   0.0185   0.0785    0.0415   0.0000   441.5586     -0.214522       20.0290       2.85220      -1.38807       1.98876      0.735736       1.00346       1.11518       1.24189       1.32685       1.35493
  65  12 3691.5079    2.3525  6.1842 10.6326 -0.0008  0.0448   0.0107   0.1213    0.0412   0.0000   442.0461     -0.407216       23.1968       2.43472      -2.86824       1.58122       1.10884       1.49646       1.70284       1.89250       1.97925       2.02420
  66   1 1250.9258    0.1014  0.1012  8.9271  0.0000  0.0088   0.0051   0.0159    0.0173   0.0000   440.6900     -0.175965       21.0251     -0.608189      -4.40295      0.106926      0.235709      0.367397      0.435379      0.545768      0.527598      0.531438
  66   2 1575.4646    0.2545  0.3290  8.8191  0.0000  0.0102   0.0059   0.0239    0.0250   0.0000   441.9732     -0.108335       21.7848      0.337692      -4.19701      0.277501      0.250546      0.346918      0.400832      0.422214      0.454185      0.495056
  66   3 1839.0035    0.5059  0.5694  8.9473  0.0000  0.0109   0.0082   0.0291    0.0424   0.0000   442.0059     -0.372749       22.3075      0.809359      -4.15271      0.898349      0.273717      0.355679      0.404942      0.435300      0.468802      0.497845
  66   4 2081.1270    0.8395  1.0486  9.0695  0.0000  0.0150   0.0104   0.0397    0.0881   0.0000   443.2223      0.115752       21.8090      0.216174      -3.09022      0.147479      0.369443      0.488509      0.564447      0.613213      0.653512      0.672157
  66   5 2309.4739    1.3821  1.4712  9.2422  0.0000  0.0172   0.0136   0.0453    0.1047   0.0000   441.9706     -0.814649       21.4032       1.01670      -2.73700     -0.320733      0.425523      0.579228      0.644284      0.713227      0.749031      0.806887
  66   6 2523.3236    2.0665  1.5493 10.1501 -0.0000  0.0178   0.0199   0.0452    0.0963   0.0000   441.8158      -1.27487       20.7459      0.489321      -3.87716      0.537534      0.441472      0.580092      0.654754      0.727869      0.784652      0.822847
  66   7 2731.3265    2.9667  1.3844 10.7725 -0.0070  0.0162   0.0293   0.0422    0.1180   0.0000   442.1624     -0.866561       21.9390      0.412135      -4.06435      0.112962      0.390441      0.536417      0.590646      0.670493      0.695470      0.724858
  66   8 2935.2095    4.0700  1.2471 11.3623  0.0000  0.0150   0.0438   0.0406    0.1734   0.0000   442.1644      -1.00651       21.9526      0.751045      -1.85246     -0.406531      0.381437      0.500663      0.555165      0.617743      0.659699      0.695889
  66   9 3133.7322    4.4933  1.4561 11.2592 -0.0045  0.0161   0.0428   0.0425    0.1479   0.0000   442.5572     -0.541981       21.8741       1.19245      -3.56232     -0.526123      0.423520      0.551359      0.610030      0.692621      0.712051      0.771268
  66  10 3328.2235    3.8980  2.2382 11.1546  0.0000  0.0209   0.0296   0.0535    0.0747   0.0000   442.0471     -0.707438       21.8248       1.92743      -1.74780      0.958311      0.509668      0.692070      0.780351      0.870036      0.924679      0.973623
  66  11 3520.1529    2.9641  4.0716 10.9565  0.0001  0.0312   0.0170   0.0833    0.0418   0.0000   442.3048     -0.458872       19.5671      0.869740      -3.52303       2.45841      0.760371       1.02668       1.16510       1.29101       1.37030       1.43182
  66  12 3709.7689    2.3117  6.6783 10.3812  0.0003  0.0471   0.0099   0.1298    0.0414   0.0000   441.7070      -1.72102       22.0958       1.69637      -1.90289       1.14417       1.17905       1.55617       1.78119       1.92862       2.08618       2.13839
  67   1 1259.0522    0.0977  0.1125  9.0852  0.0001  0.0092   0.0051   0.0187    0.0172   0.0000   440.6607     -0.345694       21.1722      0.109954      -3.73408      0.615192      0.223305      0.287803      0.349696      0.400921      0.439203      0.454974
  67   2 1584.7990    0.2553  0.3069  8.9732  0.0001  0.0087   0.0059   0.0234    0.0240   0.0000   441.7109     -0.318223       21.6358    -0.0253714      -3.74759       1.03849      0.213920      0.276433      0.339179      0.361247      0.388448      0.411555
  67   3 1849.1254    0.5270  0.6551  9.0241  0.0000  0.0123   0.0079   0.0298    0.0469   0.0000   441.9677     -0.692172       22.2193     0.0919570      -2.63708      0.398033      0.292787      0.399857      0.431362      0.488165      0.535513      0.540160
  67   4 2092.6553    0.8744  1.1583  8.9923  0.0000  0.0157   0.0102   0.0415    0.1086   0.0000   442.5747     -0.664992       21.5391     -0.301703      -3.35637     0.0197173      0.382382      0.518743      0.588572      0.657265      0.706962      0.738112
  67   5 2321.8310    1.4320  1.3624  9.4259  0.0000  0.0165   0.0146   0.0427    0.1241   0.0000   442.6035     -0.605852       21.5738      0.361946      -2.46531     0.0912216      0.400079      0.556541      0.621333      0.698383      0.722326      0.764122
  67   6 2536.4969    2.1401  1.6322  9.7943  0.0000  0.0175   0.0192   0.0456    0.1239   0.0000   441.7542    -0.0400314       21.4230      0.309436      -3.58745      0.127187      0.431074      0.575686      0.644633      0.710286      0.748632      0.786802
  67   7 2745.5444    3.0812  1.3910 10.8375 -0.0019  0.0161   0.0304   0.0422    0.1289   0.0000   442.1591      -1.04494       21.5981    -0.0544998      -3.11802      0.423839      0.379621      0.516071      0.576052      0.659978      0.686380      0.716080
  67   8 2950.3370    4.0037  1.3392 11.4732  0.0000  0.0157   0.0404   0.0408    0.1382   0.0000   442.2883      0.253622       20.3275       1.15908      -3.59299     -0.188905      0.388831      0.514999      0.579008      0.629166      0.674966      0.711660
  67   9 3149.5889    4.4342  1.5153 11.7266 -0.0001  0.0166   0.0423   0.0441    0.1129   0.0000   442.6498      0.899443       20.8013       1.04038      -2.36620    -0.0672690      0.407351      0.545696      0.610132      0.680252      0.718933      0.757532
  67  10 3344.8929    3.8027  2.3444 11.4871  0.0004  0.0215   0.0288   0.0564    0.0655   0.0000   442.7696     -0.829369       19.6074      0.904926      -2.79942      -1.96820      0.529739      0.709669      0.799164      0.887970      0.931520      0.976050
  67  11 3537.5821    2.9014  4.2520 10.8518 -0.0000  0.0317   0.0158   0.0858    0.0455   0.0000   441.2018      -1.32396       21.8363       1.72299      -4.23057      -1.41601      0.775268       1.04414       1.18509       1.31995       1.40588       1.45301
  67  12 3727.9657    2.2482  7.0599 10.5115 -0.0001  0.0499   0.0092   0.1363    0.0404   0.0000   439.1546      -4.02068       25.3105       3.28226      -4.04890       2.06140       1.19487       1.60947       1.81549       1.99484       2.12229       2.20817
  68   1 1267.0468    0.0973  0.1204  9.1157  0.0000  0.0097   0.0049   0.0190    0.0173   0.0000   440.5676     -0.168632       21.0035       1.10483      -3.20588     -0.149189      0.257848      0.391916      0.428691      0.468311      0.444147      0.524222
  68   2 1593.9974    0.2701  0.3470  8.9853  0.0010  0.0099   0.0058   0.0226    0.0252   0.0000   441.8009     -0.859966       21.2981     -0.243993      -3.97994      0.333209      0.242192      0.322732      0.368044      0.416899      0.445752      0.473950
  68   3 1859.1808    0.5386  0.6844  9.0943 -0.0004  0.0124   0.0079   0.0306    0.0485   0.0000   441.7538     -0.307313       22.0098      0.801662      -3.47687     -0.845903      0.300748      0.387219      0.437429      0.473094      0.505322      0.524981
  68   4 2104.0411    0.8908  1.1902  9.0509 -0.0000  0.0158   0.0101   0.0412    0.0992   0.0000   442.1237      0.121982       20.8047      0.429867      -3.41442     -0.140527      0.370652      0.496969      0.569698      0.646310      0.674991      0.710612
  68   5 2334.0142    1.4183  1.4703  9.8925 -0.0037  0.0174   0.0141   0.0456    0.0793   0.0000   442.3015     -0.946368       21.8938      0.328187      -3.85607      0.502637      0.415902      0.562770      0.630758      0.704997      0.747735      0.790724
  68   6 2549.5548    2.1699  1.6432 10.0788  0.0000  0.0176   0.0194   0.0460    0.1087   0.0000   442.2337     -0.834098       21.1078      0.596654      -3.98705      0.792030      0.417832      0.559073      0.634364      0.717417      0.741160      0.797349
  68   7 2759.6840    3.1037  1.4020 10.9518 -0.0001  0.0162   0.0303   0.0409    0.1235   0.0000   442.1301     -0.101393       21.9424      0.927851      -3.35796     -0.175113      0.398403      0.525422      0.582168      0.661351      0.693374      0.712335
  68   8 2965.3109    4.0729  1.2950 11.6912  0.0000  0.0151   0.0421   0.0411    0.1365   0.0000   441.3930     -0.794179       21.2799      0.415867      -3.78720     -0.520845      0.364924      0.480850      0.545087      0.602209      0.639390      0.679238
  68   9 3165.3483    4.4374  1.5712 11.6064  0.0000  0.0170   0.0404   0.0435    0.1190   0.0000   442.2400     -0.223506       22.4061      0.970879      -4.31477      0.283336      0.406546      0.540599      0.596510      0.684032      0.705636      0.746784
  68  10 3361.3899    3.6699  2.6940 11.4563  0.0000  0.0230   0.0254   0.0615    0.0556   0.0000   441.5777      -1.43923       19.2285       1.31402      -1.15390      -1.65620      0.560539      0.748146      0.857125      0.929102      0.999027       1.04613
  68  11 3554.8331    2.8128  4.6702 10.9352 -0.0001  0.0338   0.0145   0.0914    0.0423   0.0000   443.1290     -0.961461       18.8750       1.64289      -1.15167     -0.883634      0.823436       1.08859       1.24747       1.35442       1.45494       1.48448
  68  12 3745.9164    2.2006  7.6548 10.5563  0.0000  0.0537   0.0085   0.1466    0.0383   0.0000   439.0101     -0.915154       24.0214       2.92990      -4.85612       4.99233       1.29621       1.74487       1.98450       2.18986       2.34342       2.42363
  69   1 1275.0039    0.1107  0.1487  8.8792  0.0000  0.0089   0.0048   0.0206    0.0175   0.0000   440.7089     -0.183582       21.1690     -0.712238      -3.67534      0.346927      0.202530      0.271692      0.322987      0.394356      0.353805      0.417744
  69   2 1603.1354    0.2578  0.3126  8.8718  0.0000  0.0089   0.0059   0.0225    0.0241   0.0000   441.7763     -0.402967       21.4186      0.317411      -4.71309     -0.310180      0.224607      0.288093      0.339952      0.375401      0.394501      0.461366
  69   3 1869.1615    0.5471  0.6970  8.9020  0.0000  0.0123   0.0079   0.0311    0.0478   0.0000   441.9418     -0.299178       21.9280     -0.600624      -3.76360     -0.251124      0.285993      0.375213      0.418252      0.475111      0.519420      0.539466
  69   4 2115.4288    0.8959  1.0429  9.2226  0.0000  0.0144   0.0107   0.0394    0.0808   0.0000   442.6092     -0.436412       20.8013     -0.248452      -3.46672      0.670453      0.339211      0.441321      0.520096      0.544845      0.592603      0.620218
  69   5 2346.1119    1.4982  1.4522  9.4831  0.0000  0.0166   0.0146   0.0445    0.1008   0.0000   442.5306     -0.195780       22.5674      0.109085      -4.96602       1.41006      0.395298      0.527574      0.599556      0.656010      0.715763      0.739598
  69   6 2562.5245    2.2288  1.6773  9.8041 -0.0000  0.0177   0.0196   0.0462    0.1204   0.0000   442.9013     -0.152049       21.2268      0.569562      -4.01546       1.10038      0.428405      0.566942      0.642267      0.706070      0.751086      0.791269
  69   7 2773.7551    3.2413  1.3338 10.8216  0.0001  0.0153   0.0325   0.0407    0.1354   0.0000   442.9315      0.513958       21.1459       1.42208      -3.95297     -0.194743      0.361929      0.480777      0.543134      0.614188      0.641352      0.668793
  69   8 2980.1997    4.2154  1.3503 11.4345  0.0000  0.0153   0.0420   0.0409    0.1292   0.0000   441.9864      -1.20447       21.3308     -0.116717      -4.07460      -1.37082      0.363714      0.490856      0.549921      0.614498      0.674365      0.679901
  69   9 3180.9630    4.3608  1.6721 11.7240  0.0000  0.0176   0.0392   0.0462    0.0870   0.0000   442.4797     -0.267857       22.3970      0.344015      -3.57034     0.0936629      0.431634      0.577014      0.660823      0.707209      0.757394      0.788696
  69  10 3377.8770    3.6765  2.7145 11.0172 -0.0000  0.0227   0.0247   0.0606    0.0611   0.0000   442.9895     -0.977919       20.4753      0.409878      -1.13326     -0.336202      0.530375      0.704948      0.803950      0.906316      0.940223      0.985829
  69  11 3572.1018    2.7872  4.8278 10.6524  0.0002  0.0350   0.0139   0.0934    0.0429   0.0000   442.5609     -0.334117       20.4064     -0.297386      -3.52997      0.371846      0.827898       1.11007       1.26553       1.39007       1.48653       1.55165
  69  12 3763.9219    2.1112  7.5164 10.3599 -0.0003  0.0540   0.0083   0.1471    0.0369   0.0000   441.9080      -1.89403       21.6296      0.615770      -2.62622      -2.46450       1.27540       1.68998       1.94985       2.14380       2.30187       2.41400
  70   2 1612.1492    0.2784  0.3664  8.9843 -0.0000  0.0102   0.0058   0.0229    0.0258   0.0000   441.5779     -0.253194       21.6891     -0.147716      -4.56199     0.0908346      0.234092      0.332481      0.383799      0.432506      0.461517      0.484225
  70   3 1879.0427    0.5709  0.7360  8.9964  0.0000  0.0126   0.0080   0.0316    0.0530   0.0000   442.1758    -0.0760032       21.7716      0.153970      -3.56198     -0.354966      0.294120      0.359414      0.418901      0.479672      0.498506      0.498504
  70   4 2126.6518    0.9619  1.1509  9.1138  0.0000  0.0152   0.0109   0.0406    0.1100   0.0000   442.2348     -0.900510       21.6997      0.748384      -3.12752    0.00964362      0.340239      0.469140      0.530933      0.579631      0.628057      0.639780
  70   5 2358.0520    1.5715  1.5058  9.5592 -0.0000  0.0168   0.0147   0.0441    0.1076   0.0000   442.8628     -0.189702       21.6279     -0.160319      -3.04621      0.612412      0.388598      0.524805      0.595409      0.686652      0.699039      0.743910
  70   6 2575.4769    2.3236  1.6075  9.9323  0.0000  0.0171   0.0208   0.0443    0.1394   0.0000   441.9894    -0.0618067       20.7598      0.148872      -2.44959     -0.990452      0.419392      0.557497      0.624653      0.708449      0.748093      0.752807
  70   7 2787.7566    3.2788  1.3690 11.1614 -0.0000  0.0157   0.0327   0.0418    0.1281   0.0000   442.7637      0.132004       22.2208    -0.0446207      -2.64424      -1.47797      0.371148      0.498930      0.549872      0.614058      0.643421      0.668023
  70   8 2994.9995    4.3139  1.3295 11.6922 -0.0013  0.0151   0.0433   0.0412    0.1550   0.0000   442.1694     -0.439812       21.8366       1.10965      -2.76111      0.788959      0.349271      0.473453      0.523625      0.593406      0.645239      0.658677
  70   9 3196.5200    4.3335  1.7086 11.7744  0.0000  0.0175   0.0378   0.0455    0.0851   0.0000   442.8222     -0.325584       20.3262      0.878916      -2.15743      0.996030      0.411346      0.548830      0.615783      0.678935      0.738034      0.763068
  70  10 3394.1707    3.5425  2.8962 11.3227 -0.0001  0.0235   0.0230   0.0633    0.0509   0.0000   442.1626       1.02142       20.2960       2.27842      -1.94512      -1.14541      0.556041      0.743807      0.840480      0.945427       1.01172       1.04005
  70  11 3589.1177    2.7194  5.1081 10.7415 -0.0002  0.0365   0.0129   0.0972    0.0446   0.0000   441.8672     -0.928684       21.7740      0.721396      -2.12831      -2.04310      0.834512       1.12445       1.27111       1.40991       1.52170       1.58684
  70  12 3781.5754    2.0952  8.4819 10.5165 -0.0002  0.0596   0.0076   0.1619    0.0347   0.0000   441.6258      -4.68957       20.4909       1.29208      -2.31413      0.247182       1.35950       1.82553       2.07100       2.27679       2.46334       2.51813
  71   1 1290.7292    0.1029  0.1450  9.2712  0.0000  0.0091   0.0048   0.0224    0.0173   0.0000   440.3578     -0.292952       21.6098     -0.221317      -3.84390      0.253792      0.237176      0.290401      0.337630      0.360224      0.387967      0.412282
  71   2 1621.0581    0.2895  0.3542  9.2196  0.0000  0.0096   0.0060   0.0226    0.0257   0.0000   441.7647     -0.426627       21.8531    -0.0418837      -3.98272       1.03852      0.221181      0.316934      0.333978      0.371764      0.380660      0.393180
  71   3 1888.8567    0.5662  0.7961  9.2110  0.0000  0.0130   0.0077   0.0339    0.0547   0.0000   442.1374     0.0461189       21.7493    0.00716379      -4.04435      0.837263      0.299564      0.395739      0.447030      0.505222      0.535401      0.558424
  71   4 2137.7605    0.9786  1.2036  9.3605  0.0000  0.0153   0.0107   0.0404    0.1001   0.0000   442.1701     -0.178855       22.2975    -0.0715598      -3.90745      -1.00996      0.356948      0.482185      0.531624      0.588980      0.629567      0.655987
  71   5 2369.9289    1.5851  1.5836  9.8294  0.0000  0.0173   0.0145   0.0466    0.1011   0.0000   442.5236      0.867866       21.4697     -0.337357      -3.66587      0.463230      0.389305      0.533702      0.584991      0.659850      0.687030      0.737725
  71   6 2588.2725    2.3761  1.5543 10.4441 -0.0000  0.0169   0.0216   0.0435    0.1193   0.0000   442.2942      -1.04060       22.3510      0.888657      -3.62532    -0.0643397      0.387369      0.528294      0.598042      0.658572      0.692384      0.726215
  71   7 2801.5876    3.3555  1.4160 11.1264  0.0000  0.0155   0.0319   0.0409    0.1415   0.0000   442.3145      0.657474       20.7495      0.579870      -2.86247     -0.800888      0.372171      0.490883      0.558951      0.638787      0.665981      0.690830
  71   8 3009.6819    4.2891  1.4430 11.6599  0.0000  0.0157   0.0404   0.0417    0.1399   0.0000   441.4537     -0.173688       21.2636       1.23822      -3.54981      0.183492      0.356216      0.485737      0.548323      0.611994      0.652873      0.678719
  71   9 3211.9461    4.2383  1.8425 11.7201  0.0000  0.0180   0.0348   0.0466    0.0909   0.0000   442.0737     -0.984862       21.5821       1.05583      -2.19125      0.293362      0.420185      0.564959      0.627065      0.710256      0.763991      0.801120
  71  10 3410.4555    3.4363  3.0095 11.6331  0.0000  0.0245   0.0223   0.0666    0.0500   0.0000   441.9833      -1.47178       21.6447       1.89662      -3.16017     -0.746972      0.560090      0.743588      0.844857      0.938900       1.00767       1.02851
  71  11 3606.1233    2.6799  5.2665 10.9627  0.0000  0.0373   0.0126   0.1012    0.0452   0.0000   443.1359      -1.90946       24.0478       1.98075      -2.59899      -2.30796      0.840696       1.12592       1.27983       1.42270       1.52979       1.57335
  71  12 3799.3014    2.0679  8.5121 10.6971  0.0004  0.0593   0.0076   0.1631    0.0361   0.0000   442.1336      -4.24227       18.0884       2.37280      -4.51541      0.254481       1.35912       1.83044       2.07964       2.30166       2.47061       2.51520
  72   1 1298.4752    0.1030  0.1590  9.0696  0.0010  0.0097   0.0046   0.0229    0.0172   0.0000   440.6969      0.354638       21.2721     -0.610228      -3.92650    -0.0285400      0.245869      0.306677      0.347087      0.356048      0.385847      0.443277
  72   2 1629.8874    0.2906  0.3949  9.0135  0.0000  0.0106   0.0058   0.0237    0.0265   0.0000   441.4445   -0.00830707       21.5901      0.150532      -3.20114     -0.171791      0.246294      0.340134      0.382936      0.443845      0.478468      0.514225
  72   3 1898.6269    0.5911  0.8080  9.0122  0.0000  0.0128   0.0079   0.0343    0.0581   0.0000   442.0369     -0.301280       21.7694      0.260461      -3.96030     0.0182670      0.286593      0.368858      0.417440      0.476726      0.524238      0.537566
  72   4 2148.8203    0.9828  1.2535  9.3609  0.0066  0.0158   0.0109   0.0441    0.0916   0.0000   442.3157     -0.692141       21.5349      0.123080      -3.18477     -0.124486      0.348787      0.469850      0.520182      0.578693      0.626319      0.650310
  72   5 2381.7079    1.6438  1.5474  9.4723  0.0000  0.0167   0.0149   0.0441    0.1203   0.0000   442.0577     -0.616928       21.2508      0.502411      -2.81821      0.664282      0.375227      0.505811      0.562920      0.623792      0.663449      0.699554
  72   6 2600.9876    2.4248  1.6670 10.2319  0.0000  0.0175   0.0209   0.0443    0.1151   0.0000   441.9004    -0.0427121       21.6686       1.34253      -3.59971     -0.569835      0.396604      0.542661      0.598388      0.674121      0.705221      0.741175
  72   7 2815.3651    3.4075  1.4132 11.1233  0.0001  0.0155   0.0323   0.0411    0.1237   0.0000   442.6000     -0.150942       22.0685       1.29437      -4.06503      0.253559      0.361029      0.480112      0.536614      0.600450      0.633626      0.656530
  72   8 3024.2683    4.3972  1.3839 11.7651  0.0000  0.0153   0.0433   0.0417    0.1376   0.0000   442.1725     -0.363068       20.8466      0.813323      -3.07743    -0.0136200      0.360754      0.472879      0.546968      0.615169      0.643905      0.674210
  72   9 3227.2918    4.3029  1.8096 11.8654  0.0000  0.0181   0.0358   0.0471    0.0763   0.0000   442.3691     0.0908519       21.5929      0.793671      -2.41238     -0.260296      0.398372      0.545076      0.598530      0.677968      0.712861      0.745917
  72  10 3426.5118    3.3646  3.1757 11.3302 -0.0002  0.0254   0.0206   0.0661    0.0477   0.0000   441.5738      0.917910       21.3277       2.61445      -3.89241     -0.684987      0.567457      0.764584      0.859863      0.946524       1.00598       1.05796
  72  11 3623.0290    2.5992  5.4506 10.8507 -0.0006  0.0392   0.0120   0.1046    0.0429   0.0000   443.4760     -0.815788       21.6123      -2.55936      -1.88356       2.03968      0.859437       1.17401       1.30780       1.48588       1.58057       1.65550
  73   2 1638.5926    0.2926  0.3790  8.9100 -0.0004  0.0100   0.0059   0.0237    0.0263   0.0000   441.3135     -0.394861       22.0920      0.414408      -4.78262    -0.0291277      0.217155      0.275137      0.342407      0.354657      0.391351      0.406920
  73   3 1908.2929    0.5926  0.7721  9.0138  0.0000  0.0125   0.0080   0.0333    0.0513   0.0000   441.2242     -0.676731       22.0271    -0.0565183      -3.91860     0.0109056      0.278052      0.383098      0.437365      0.503159      0.521110      0.523087
  73   4 2159.7807    1.0153  1.2402  9.2596  0.0002  0.0155   0.0111   0.0424    0.0931   0.0000   442.1069     -0.404294       21.7599     -0.822281      -4.51100      0.992596      0.339357      0.453659      0.513667      0.573651      0.610835      0.628333
  73   5 2393.3647    1.6733  1.5673  9.6012  0.0000  0.0173   0.0151   0.0440    0.1007   0.0000   442.6838      0.430329       21.4373     0.0216197      -2.87362     -0.587306      0.370017      0.507074      0.570962      0.615574      0.663973      0.698786
  73   6 2613.6300    2.4780  1.6189 10.2656  0.0000  0.0170   0.0218   0.0444    0.1058   0.0000   442.3406      0.646707       21.9446     -0.310044      -3.30166       2.12576      0.376639      0.510501      0.571961      0.645087      0.686710      0.726455
  73   7 2829.1378    3.5389  1.4626 10.7469 -0.0001  0.0156   0.0327   0.0414    0.1557   0.0000   442.4880     0.0380883       22.2510     -0.483756      -3.13618      0.802630      0.358263      0.484967      0.537924      0.596344      0.626598      0.659975
  73   8 3038.7543    4.4395  1.3758 11.7253 -0.0000  0.0154   0.0433   0.0412    0.1295   0.0000   443.0612      0.148795       21.4475       1.94702      -3.17980      0.137558      0.342573      0.462686      0.511816      0.581674      0.618431      0.659752
  73   9 3242.5185    4.2625  1.9454 11.4740 -0.0000  0.0185   0.0339   0.0487    0.0833   0.0000   442.5154     -0.773462       22.0040      0.549733      -2.30509      0.438413      0.404429      0.563381      0.605716      0.713974      0.719166      0.763794
  73  10 3442.6460    3.3330  3.4290 11.0465 -0.0002  0.0263   0.0194   0.0695    0.0488   0.0000   442.1430      0.851432       21.5298     0.0735340      -3.42713      -1.55919      0.585368      0.788544      0.887434      0.976437       1.06636       1.10183
  73  11 3639.8441    2.5867  6.0740 10.5407 -0.0000  0.0418   0.0111   0.1145    0.0463   0.0000   442.5784     -0.692439       20.8527       2.00197      -2.08543       5.74283      0.932192       1.25538       1.41955       1.55614       1.67779       1.72408
  74   2 1647.2212    0.3008  0.4007  9.0674  0.0000  0.0100   0.0058   0.0242    0.0264   0.0000   441.1384     -0.507384       22.1320      0.423741      -3.96122      0.143947      0.217527      0.280757      0.347479      0.371364      0.405521      0.414208
  74   3 1917.8867    0.6059  0.8506  9.1125  0.0000  0.0130   0.0078   0.0350    0.0585   0.0000   442.1145      0.215483       21.6522       1.01385      -3.46199     -0.810104      0.289081      0.380811      0.430090      0.483225      0.510492      0.532421
  74   4 2170.6364    1.0498  1.2020  9.2142  0.0000  0.0150   0.0112   0.0398    0.1123   0.0000   442.1046     -0.480438       22.0054      0.572405      -3.29484      0.414197      0.328233      0.440880      0.495758      0.547148      0.576196      0.612753
  74   5 2404.9542    1.6735  1.6315 10.0255 -0.0001  0.0176   0.0149   0.0457    0.0821   0.0000   442.3292     -0.398829       21.4926     0.0348757      -4.40558     -0.381334      0.384308      0.519130      0.581239      0.648540      0.676115      0.720932
  74   6 2626.2188    2.5154  1.6536 10.4634 -0.0001  0.0171   0.0216   0.0443    0.1063   0.0000   441.8479    -0.0402137       21.5108     -0.224430      -3.95232     -0.459296      0.380444      0.505418      0.580697      0.631886      0.672597      0.707788
  74   7 2842.6736    3.5782  1.3669 11.5609 -0.0000  0.0152   0.0347   0.0409    0.1079   0.0000   441.7722    -0.0255933       22.8734    -0.0610402      -3.66784      0.500820      0.341729      0.455311      0.516259      0.586082      0.608172      0.644486
  74   8 3053.1157    4.4855  1.4331 11.4970  0.0000  0.0153   0.0413   0.0408    0.1544   0.0000   442.0338     -0.132205       21.6326      0.673437      -3.42630      0.213652      0.339160      0.453107      0.503950      0.575353      0.602344      0.625057
  74   9 3257.6574    4.2020  2.0059 11.6322  0.0000  0.0186   0.0323   0.0486    0.0779   0.0000   442.3292     -0.168458       20.8808       2.08360      -3.20960     -0.851904      0.406514      0.548379      0.616195      0.697180      0.718312      0.749132
  74  10 3458.5531    3.2484  3.5348 11.2796  0.0000  0.0268   0.0186   0.0721    0.0464   0.0000   442.3201      0.293216       20.6594      0.260861      -2.32770      -2.13638      0.585082      0.795447      0.881276       1.00350       1.03534       1.09707
  74  11 3656.5814    2.4784  6.1619 10.8454  0.0016  0.0432   0.0105   0.1183    0.0417   0.0000   442.8754      -1.31278       18.5127       2.35720       1.60316      -2.79560      0.934931       1.25962       1.43670       1.59030       1.68449       1.75543
  75   1 1321.4227    0.1252  0.1741  9.1463  0.0000  0.0091   0.0046   0.0215    0.0174   0.0000   440.2771      0.166449       21.8947      0.409079      -4.38572     -0.573266      0.179384      0.234044      0.282307      0.307579      0.328555      0.334938
  75   2 1655.7471    0.3148  0.4429  9.0493  0.0000  0.0105   0.0057   0.0242    0.0282   0.0000   441.5016     -0.180208       21.1979    -0.0324213      -4.18689    -0.0593482      0.229462      0.298606      0.341889      0.375574      0.416060      0.432309
  75   3 1927.3911    0.6166  0.9058  9.1776  0.0000  0.0136   0.0077   0.0355    0.0585   0.0000   441.7937     -0.490728       21.7488      0.122473      -4.03316      0.134018      0.291195      0.372628      0.442583      0.496314      0.534095      0.550452
  75   4 2181.3963    1.0727  1.2682  9.4593 -0.0002  0.0156   0.0111   0.0408    0.0938   0.0000   442.9011     -0.967149       21.2135     -0.164461      -4.30360    -0.0998334      0.332065      0.448156      0.507488      0.585604      0.596273      0.643721
  75   5 2416.4321    1.7560  1.6048  9.9762  0.0000  0.0173   0.0156   0.0445    0.1006   0.0000   442.3017      0.189992       21.1614     -0.615056      -3.48344     0.0360019      0.371919      0.491612      0.568513      0.634320      0.667398      0.697500
  75   6 2638.7025    2.5964  1.5847 10.7346 -0.0000  0.0163   0.0230   0.0445    0.0987   0.0000   442.4218     -0.364540       21.9387     -0.705471      -2.94161      0.470170      0.362967      0.488530      0.548906      0.615706      0.659739      0.686770
  75   7 2856.2037    3.6432  1.4316 11.4063  0.0000  0.0156   0.0338   0.0402    0.1234   0.0000   443.2607     -0.365820       21.8935      0.707841      -2.97334     -0.601335      0.351811      0.462126      0.525913      0.564642      0.625342      0.649368
  75   8 3067.3657    4.3784  1.4543 12.3427  0.0000  0.0160   0.0418   0.0425    0.0872   0.0000   442.3458      0.438593       21.8407      0.232480      -2.55121       2.48019      0.350531      0.469085      0.526420      0.599005      0.612322      0.629372
  75   9 3272.7259    4.0875  2.0979 11.8952 -0.0001  0.0194   0.0311   0.0504    0.0651   0.0000   441.8034    -0.0395174       21.2653       2.21801      -3.36086       1.04498      0.422512      0.572750      0.642019      0.721048      0.751207      0.780091
  75  10 3474.3902    3.1471  3.7576 11.3495 -0.0001  0.0277   0.0174   0.0764    0.0431   0.0000   441.2501     -0.721809       22.1533      0.945115      -4.07276      -1.25211      0.590969      0.786011      0.889498       1.00258       1.07579       1.12066
  75  11 3673.1742    2.4070  6.3515 10.9620 -0.0032  0.0456   0.0100   0.1228    0.0392   0.0000   443.7575     -0.162692       18.9397       2.92731      -3.60352     -0.671670      0.970879       1.30387       1.48032       1.64419       1.75081       1.81664
  76   1 1328.9479    0.1217  0.1970  8.9681  0.0000  0.0092   0.0045   0.0257    0.0175   0.0000   440.4419   -0.00208074       21.4663     -0.181876      -4.36307      0.317795      0.200537      0.267409      0.313741      0.323518      0.357751      0.362885
  76   2 1664.1767    0.3257  0.4291  8.9787  0.0000  0.0105   0.0060   0.0254    0.0275   0.0000   441.4134     0.0205866       21.9968     -0.432086      -4.26610       1.08057      0.202317      0.292747      0.319578      0.346083      0.385130      0.408011
  76   3 1936.8797    0.6486  0.8962  8.9344  0.0000  0.0135   0.0079   0.0341    0.0625   0.0000   441.9170     -0.351317       21.8534      0.157665      -3.95712      0.185184      0.280459      0.373083      0.434158      0.473050      0.503761      0.519432
  76   4 2192.0826    1.0689  1.3115  9.4786 -0.0001  0.0161   0.0113   0.0429    0.0866   0.0000   442.3456     -0.357787       20.8819     0.0837001      -4.73045       1.12370      0.342880      0.469408      0.526021      0.593817      0.628613      0.656179
  76   5 2427.7571    1.7939  1.6906  9.7937  0.0019  0.0175   0.0155   0.0463    0.0992   0.0000   442.4819     0.0981384       21.3278      0.946662      -3.95922     0.0578470      0.375617      0.502739      0.571208      0.636493      0.670059      0.688767
  76   6 2651.1539    2.6318  1.5926 10.6101 -0.0001  0.0166   0.0231   0.0432    0.0989   0.0000   442.0765     -0.172445       21.9313     -0.456030      -3.64893      0.929876      0.362019      0.470905      0.527680      0.599121      0.616586      0.673740
  76   7 2869.6257    3.8167  1.3660 11.3351 -0.0000  0.0151   0.0361   0.0390    0.1288   0.0000   442.6519     -0.604680       21.5521     0.0133474      -3.77581     0.0200650      0.326280      0.430809      0.471043      0.553142      0.579229      0.604858
  76   8 3081.5623    4.4661  1.5336 11.6559 -0.0000  0.0159   0.0398   0.0421    0.1113   0.0000   443.2368     -0.127499       21.1627      0.554812      -3.08179      0.150027      0.338371      0.469892      0.530761      0.592638      0.623130      0.654146
  76   9 3287.6748    4.0207  2.1290 11.8066  0.0000  0.0197   0.0304   0.0517    0.0596   0.0000   442.5820      0.323506       21.8577       1.49649      -3.72142      0.447766      0.409803      0.563831      0.623542      0.706424      0.737519      0.774212
  76  10 3490.1823    3.1378  3.9525 11.0500  0.0000  0.0290   0.0169   0.0774    0.0474   0.0000   442.1729      -1.54102       22.7288     -0.119173     -0.786847    -0.0439019      0.623973      0.832996      0.955659       1.05823       1.13389       1.15922
  76  11 3689.5991    2.4128  7.0030 10.6485  0.0033  0.0482   0.0093   0.1299    0.0402   0.0000   443.8594     0.0916506       19.6866       2.68833     -0.360762      0.331409       1.02992       1.36138       1.56130       1.71696       1.85022       1.95034
  77   1 1336.4243    0.1331  0.1715  8.9444 -0.0000  0.0083   0.0047   0.0201    0.0172   0.0000   440.5711     0.0348143       21.8427      0.171291      -4.27860    -0.0212901      0.196935      0.221021      0.299533      0.328171      0.353299      0.347224
  77   2 1672.5157    0.3479  0.4352  8.9008 -0.0006  0.0096   0.0061   0.0235    0.0286   0.0000   441.5977     0.0905840       21.2966    -0.0198477      -4.34068      0.647096      0.201511      0.265499      0.308888      0.324978      0.356128      0.365768
  77   3 1946.2885    0.6466  0.8760  9.0903  0.0000  0.0131   0.0081   0.0343    0.0575   0.0000   441.4143     -0.696596       22.0028     -0.462519      -4.76803     -0.428201      0.282176      0.377296      0.435281      0.496665      0.533655      0.544994
  77   4 2202.6580    1.1217  1.4108  9.2563  0.0001  0.0161   0.0109   0.0432    0.0866   0.0000   442.1055     -0.149451       21.3070     -0.404217      -3.89266       1.17303      0.341665      0.473742      0.540770      0.607835      0.659566      0.683827
  77   5 2439.0695    1.7988  1.6119 10.0391  0.0001  0.0171   0.0159   0.0452    0.0881   0.0000   442.5914    -0.0223871       21.5449     -0.617829      -3.94537      0.108257      0.366408      0.486453      0.557298      0.614791      0.648941      0.684834
  77   6 2663.4747    2.7489  1.6044 10.4424  0.0006  0.0163   0.0236   0.0426    0.1164   0.0000   442.5372     -0.199292       21.5077      0.163161      -3.39118     -0.295043      0.346866      0.458847      0.522977      0.579258      0.614360      0.658420
  77   7 2882.9214    3.7728  1.4793 10.9994 -0.0000  0.0153   0.0338   0.0412    0.1383   0.0000   442.7751    -0.0903050       20.6849      0.800970      -3.19365      0.248357      0.335184      0.455031      0.507695      0.564464      0.595437      0.620767
  77   8 3095.6750    4.5567  1.4641 11.6549 -0.0000  0.0152   0.0415   0.0413    0.1264   0.0000   442.1316      -1.59194       22.0817      0.170674      -2.83230     -0.721340      0.331435      0.439004      0.487301      0.557054      0.587415      0.610614
  77   9 3302.5855    4.0132  2.2625 11.5776  0.0000  0.0200   0.0286   0.0517    0.0627   0.0000   443.1980     -0.543612       20.5501      0.666974      -3.03449      -1.11494      0.421261      0.570520      0.643725      0.705505      0.759072      0.800099
  77  10 3505.9205    3.0954  4.1530 11.0253  0.0000  0.0303   0.0161   0.0799    0.0458   0.0000   441.4801     0.0138710       20.4110      0.939857      -3.53885      -1.27507      0.634358      0.857880      0.970480       1.08843       1.18751       1.23141
  77  11 3706.1299    2.3121  7.0769 10.7385 -0.0018  0.0502   0.0090   0.1362    0.0373   0.0000   443.2537     -0.772720       20.5787       1.16372      -3.81415       1.14147       1.04204       1.41339       1.60692       1.75572       1.90018       1.99875
  78   1 1343.8265    0.1265  0.1615  8.9794  0.0000  0.0074   0.0045   0.0193    0.0169   0.0000   440.3578     -0.455048       21.4819      0.156366      -4.08669      0.264986      0.150400      0.211753      0.241681      0.274757      0.294425      0.320661
  78   2 1680.7581    0.3411  0.4742  8.9466  0.0000  0.0104   0.0058   0.0255    0.0289   0.0000   441.3895     -0.551961       22.1832     -0.149870      -4.21055      0.981814      0.209438      0.269387      0.317888      0.344602      0.404899      0.399247
  78   3 1955.6070    0.6714  0.9509  8.9381  0.0000  0.0135   0.0080   0.0352    0.0663   0.0000   441.4125     -0.172277       21.4782     -0.134811      -4.11947      0.371273      0.281710      0.383146      0.435165      0.482818      0.524356      0.529773
  78   4 2213.1885    1.1533  1.3275  9.4842  0.0017  0.0156   0.0118   0.0425    0.0925   0.0000   441.9583     -0.603106       21.6378    -0.0998408      -4.32978      0.959477      0.330031      0.436931      0.495124      0.563308      0.584354      0.624062
  78   5 2450.2770    1.8641  1.6634 10.1239  0.0000  0.0172   0.0163   0.0456    0.0842   0.0000   442.0895     -0.595629       21.5414     -0.326912      -3.32876      0.854880      0.360424      0.489412      0.548960      0.620195      0.658344      0.682870
  78   6 2675.7852    2.8095  1.5380 10.6233  0.0000  0.0160   0.0249   0.0423    0.1205   0.0000   442.6792    -0.0825690       21.9300       1.11762      -3.39142     -0.743867      0.339143      0.457923      0.503875      0.571481      0.604226      0.636939
  78   7 2896.1659    3.8852  1.4585 11.4034  0.0001  0.0152   0.0354   0.0411    0.1178   0.0000   442.6484     -0.354550       21.1912      0.197532      -2.15147      0.597234      0.326072      0.435386      0.481642      0.548793      0.578456      0.602396
  78   8 3109.6403    4.4437  1.6069 11.6127 -0.0000  0.0163   0.0381   0.0420    0.1117   0.0000   442.3904     0.0849052       20.7526      0.171233      -4.18724     -0.793644      0.342297      0.454056      0.510294      0.581170      0.627448      0.648168
  78   9 3317.3907    3.9457  2.3756 11.6171  0.0000  0.0203   0.0273   0.0534    0.0570   0.0000   442.7398      0.378281       21.8760       2.04542      -4.36707     0.0155403      0.424646      0.574287      0.644922      0.723697      0.781611      0.826514
  78  10 3521.5183    2.9852  4.3002 11.1407  0.0004  0.0310   0.0152   0.0839    0.0418   0.0000   441.6497     -0.517639       23.1430      0.437315      -3.59576      -1.11750      0.643097      0.856267      0.975008       1.08330       1.15870       1.21075
  78  11 3722.3219    2.3118  7.2343 10.7565  0.0008  0.0506   0.0088   0.1376    0.0369   0.0000   442.0483      -1.69127       20.1590      -2.00463      -3.32937       2.52022       1.06519       1.41861       1.60823       1.79533       1.94620       2.02843
  79   1 1351.1650    0.1366  0.1633  8.9220 -0.0004  0.0076   0.0047   0.0179    0.0170   0.0000   440.5235     -0.384895       21.4452      0.210401      -4.34426    -0.0628671      0.154948      0.204999      0.229527      0.264445      0.275408      0.283591
  79   2 1688.9465    0.3559  0.4591  8.8269  0.0000  0.0100   0.0060   0.0238    0.0291   0.0000   441.3500     -0.827701       21.2824      0.114384      -4.20212      -1.08267      0.199013      0.267966      0.312624      0.352731      0.374869      0.384449
  79   3 1964.8744    0.6823  0.9513  8.9787  0.0000  0.0135   0.0081   0.0355    0.0642   0.0000   441.6835    -0.0577053       21.8834     0.0524663      -3.64090      0.493525      0.278063      0.380471      0.420077      0.479556      0.510577      0.536704
  79   4 2223.5882    1.1895  1.4489  9.1419  0.0000  0.0160   0.0111   0.0430    0.0954   0.0000   442.7803     -0.582832       21.0399     -0.262715      -4.17711      0.350529      0.329036      0.447579      0.503728      0.562063      0.587714      0.620084
  79   5 2461.3598    1.8982  1.7454  9.7724  0.0000  0.0172   0.0155   0.0463    0.0940   0.0000   441.6502    -0.0724261       21.6036       1.12631      -4.16065      0.380463      0.358426      0.473666      0.537575      0.607566      0.655184      0.668123
  79   6 2687.9694    2.8283  1.5412 10.7747 -0.0001  0.0161   0.0253   0.0427    0.1071   0.0000   442.2119     -0.225417       21.8291     -0.870979      -3.98169     -0.378238      0.340108      0.449834      0.504691      0.583435      0.595507      0.623778
  79   7 2909.3367    3.9449  1.4242 11.3411  0.0000  0.0149   0.0360   0.0400    0.1225   0.0000   443.0792     -0.139933       21.2794     -0.169821      -3.56318     -0.430421      0.317033      0.426904      0.479654      0.547272      0.583926      0.605564
  79   8 3123.5361    4.4635  1.5768 11.8579  0.0000  0.0159   0.0387   0.0429    0.0864   0.0000   442.7307     -0.338132       21.0398     -0.321380      -2.41034     0.0536728      0.330116      0.444109      0.500403      0.554695      0.584969      0.622593
  79   9 3332.0177    3.8626  2.5530 11.5096  0.0000  0.0210   0.0258   0.0566    0.0556   0.0000   443.1686     -0.236046       20.3133       1.01088      -1.73940     -0.271732      0.439560      0.588925      0.664516      0.746737      0.783493      0.825376
  79  10 3536.9426    2.9414  4.5733 10.8902 -0.0001  0.0324   0.0143   0.0879    0.0465   0.0000   442.1845      -2.30630       18.5890       3.77654      -1.76184       1.00692      0.656739      0.891957       1.00589       1.13070       1.23655       1.27823
  79  11 3738.6090    2.2550  7.8061 10.6382  0.0000  0.0546   0.0083   0.1474    0.0356   0.0000   443.0270      -3.37580       19.1193       2.73373     -0.878447      -3.09533       1.10571       1.48456       1.68591       1.85887       2.00354       2.07337
  80   1 1358.4558    0.1400  0.1754  9.0235  0.0002  0.0073   0.0046   0.0194    0.0171   0.0000   440.4127     0.0910199       21.7245    -0.0971428      -4.81782      0.255035      0.152230      0.197396      0.219106      0.244376      0.274237      0.270198
  80   2 1697.0273    0.3647  0.4771  8.9871 -0.0001  0.0098   0.0061   0.0252    0.0304   0.0000   441.1584     -0.405338       21.8272     -0.283827      -3.67114      0.634898      0.205365      0.265579      0.308046      0.331492      0.359358      0.395349
  80   3 1974.1269    0.7223  0.9373  9.0070  0.0001  0.0128   0.0084   0.0338    0.0708   0.0000   441.6794     -0.267913       22.1260      0.100028      -4.27980      0.158265      0.258790      0.335074      0.375279      0.434565      0.447640      0.478293
  80   4 2233.8666    1.1982  1.4741  9.4226  0.0001  0.0162   0.0110   0.0427    0.0821   0.0000   441.3218     0.0700194       21.8450     0.0253328      -3.68008      0.420173      0.325989      0.439375      0.482218      0.556894      0.575875      0.611208
  80   5 2472.4427    1.9307  1.8536  9.9003  0.0000  0.0177   0.0151   0.0471    0.0898   0.0000   442.5012   -0.00130215       20.4775      0.711416      -3.07233     -0.512440      0.368999      0.481924      0.553404      0.615812      0.656225      0.683661
  80   6 2700.1085    2.9277  1.6273 10.6439  0.0000  0.0160   0.0244   0.0422    0.1077   0.0000   442.3191      0.146058       21.2947      0.400163      -2.94194      0.432196      0.332694      0.442529      0.514900      0.564465      0.598112      0.624719
  80   7 2922.3656    3.9892  1.4163 11.5465  0.0000  0.0149   0.0366   0.0393    0.1185   0.0000   442.3188     -0.187166       22.1945      0.768734      -3.95393     -0.251830      0.305505      0.411720      0.460818      0.524435      0.549619      0.563116
  80   8 3137.3940    4.5378  1.6169 11.8527  0.0050  0.0164   0.0391   0.0420    0.1015   0.0000   442.6642     -0.373209       21.0992     -0.525102      -3.23042      0.247068      0.332594      0.445740      0.493529      0.555854      0.595112      0.637857
  80   9 3346.7055    3.8283  2.5998 11.5940  0.0000  0.0214   0.0248   0.0559    0.0543   0.0000   442.8249     -0.481018       21.2212       1.25178      -2.08098     -0.839849      0.443656      0.592035      0.677310      0.744126      0.798937      0.851183
  80  10 3552.4371    2.9328  4.9423 10.9834 -0.0006  0.0339   0.0134   0.0935    0.0462   0.0000   441.5661      0.263162       20.9145       1.94798      -1.70352      -2.14222      0.686587      0.921404       1.04251       1.15251       1.23313       1.28557
  81   1 1365.6854    0.1439  0.1672  9.0242  0.0000  0.0072   0.0046   0.0166    0.0170   0.0000   440.3971     -0.497138       21.6047      0.484884      -3.90081      0.135637      0.158507      0.201588      0.218364      0.252549      0.246697      0.277390
  81   2 1705.0201    0.3730  0.4704  9.0306  0.0001  0.0098   0.0062   0.0242    0.0303   0.0000   441.1307     -0.186633       21.6495    -0.0179746      -3.57368   -0.00210013      0.190548      0.253088      0.303679      0.314067      0.358087      0.366095
  81   3 1983.2572    0.7080  1.0291  9.1740  0.0000  0.0140   0.0082   0.0371    0.0689   0.0000   441.4430     -0.178533       21.6768     0.0162451      -5.34709      0.403212      0.284183      0.384142      0.435406      0.483286      0.519696      0.536900
  81   4 2244.1202    1.2416  1.4625  9.5651  0.0001  0.0160   0.0116   0.0438    0.0870   0.0000   442.2521      0.627349       21.3114      0.347730      -3.13155    -0.0547820      0.320390      0.429161      0.488741      0.542217      0.578067      0.599705
  81   5 2483.4326    2.0280  1.6817 10.0116  0.0000  0.0165   0.0168   0.0447    0.1070   0.0000   442.6860     0.0405577       21.5348       1.50215      -4.15892      0.546548      0.331343      0.438372      0.506287      0.562213      0.602304      0.633842
  81   6 2712.1601    2.9884  1.6394 10.5128  0.0003  0.0160   0.0244   0.0421    0.1264   0.0000   442.2998     -0.923786       21.4194      0.531198      -3.97858       1.46798      0.318633      0.431604      0.485245      0.540885      0.588093      0.628766
  81   7 2935.3664    4.0965  1.4351 11.4706 -0.0000  0.0150   0.0362   0.0383    0.1266   0.0000   442.0026     -0.609816       22.1021       1.95856      -4.39196     -0.498816      0.307289      0.417348      0.475940      0.541686      0.568801      0.607932
  81   8 3151.0915    4.4580  1.7066 11.7482  0.0001  0.0166   0.0361   0.0426    0.0966   0.0000   442.9873    -0.0843227       21.3956      0.402326      -3.18584      -1.40995      0.331303      0.455149      0.508033      0.563689      0.599338      0.626682
  81   9 3361.2367    3.6837  2.7853 11.6563 -0.0000  0.0223   0.0231   0.0590    0.0492   0.0000   442.4272     -0.945410       20.3792      0.326045      -2.66245      -1.53383      0.452554      0.618015      0.699002      0.781489      0.834507      0.867608
  81  10 3567.7154    2.8404  5.0702 10.9997  0.0005  0.0354   0.0120   0.0955    0.0398   0.0000   443.3005     -0.163603       20.1743      0.431459      -2.98259      0.494703      0.716580      0.952066       1.09876       1.21921       1.29050       1.35576
  82   1 1372.8801    0.1398  0.2220  8.8846  0.0000  0.0096   0.0044   0.0214    0.0175   0.0000   440.1779     -0.164734       21.4148     -0.343393      -4.67651     0.0892846      0.193832      0.250288      0.303317      0.336243      0.346071      0.365793
  82   2 1712.9609    0.3793  0.4966  8.8676  0.0000  0.0098   0.0061   0.0248    0.0308   0.0000   441.4867     -0.387242       21.7151      0.730849      -3.97922    -0.0188831      0.196523      0.263583      0.298667      0.336060      0.362700      0.387877
  82   3 1992.3868    0.7281  1.0139  9.0238  0.0001  0.0135   0.0083   0.0364    0.0702   0.0000   442.0641    0.00999098       21.7446    -0.0238313      -3.26373      0.160031      0.263608      0.349168      0.402183      0.443825      0.492518      0.510766
  82   4 2254.2420    1.2499  1.5225  9.3581 -0.0002  0.0162   0.0113   0.0445    0.0877   0.0000   442.0849     -0.153517       21.4878      0.186444      -3.37723      0.850387      0.326335      0.441260      0.488453      0.559880      0.593465      0.633107
  82   5 2494.2587    2.0240  1.7875 10.2332  0.0000  0.0174   0.0163   0.0465    0.0743   0.0000   442.2859     -0.512930       22.7286     -0.611951      -3.33428      0.918528      0.350234      0.458353      0.521873      0.582633      0.634551      0.662204
  82   6 2724.1601    3.0243  1.5820 10.7974 -0.0000  0.0161   0.0257   0.0416    0.1055   0.0000   442.2389     -0.750006       21.3630       1.00047      -3.65758      0.315784      0.318699      0.433035      0.475378      0.540463      0.565396      0.599230
  82   7 2948.2671    4.1441  1.3793 11.5815  0.0000  0.0148   0.0383   0.0383    0.1230   0.0000   442.1880     -0.137160       21.4089     -0.242669      -3.63321      0.364305      0.295155      0.393686      0.437315      0.489837      0.524814      0.538983
  82   8 3164.7780    4.5518  1.6951 11.5554  0.0001  0.0163   0.0365   0.0421    0.1005   0.0000   442.8589     -0.452205       21.6462       2.19298      -3.39675     -0.797601      0.324012      0.437639      0.489372      0.539115      0.581384      0.606542
  82   9 3375.7102    3.6890  2.9940 11.3435  0.0000  0.0229   0.0219   0.0612    0.0514   0.0000   442.8923     -0.656202       21.7581      0.773651      -2.77756     -0.250240      0.457588      0.611862      0.696550      0.768427      0.832667      0.865866
  82  10 3583.0341    2.8717  5.5228 10.9159  0.0001  0.0386   0.0122   0.1028    0.0433   0.0000   442.8045      -1.28032       21.7639      0.417672      -3.45677       1.31922      0.758960       1.03205       1.16506       1.30425       1.41112       1.46870
  83   1 1380.0002    0.1448  0.1784  9.0623 -0.0005  0.0075   0.0046   0.0187    0.0169   0.0000   440.4168     0.0966767       21.4217     -0.122033      -3.98964      0.162807      0.160834      0.224894      0.273486      0.320108      0.343723      0.335178
  83   2 1720.7914    0.3805  0.5635  9.0605 -0.0004  0.0108   0.0059   0.0278    0.0323   0.0000   441.3179     -0.201605       21.8279     -0.291749      -4.16645      0.155009      0.207517      0.274296      0.326193      0.357392      0.389027      0.394688
  83   3 2001.4248    0.7426  1.0048  9.2788  0.0000  0.0138   0.0085   0.0357    0.0692   0.0000   441.8994     -0.294308       21.1991     0.0737663      -4.19338     -0.289118      0.262570      0.363917      0.404078      0.457377      0.486247      0.501892
  83   4 2264.3038    1.2888  1.5564  9.3991  0.0000  0.0163   0.0112   0.0430    0.0928   0.0000   442.3833     0.0189575       21.4383     -0.749840      -2.92336     -0.236184      0.324002      0.422768      0.476792      0.536250      0.578640      0.599559
  83   5 2505.1129    2.0621  1.8477 10.2018  0.0000  0.0177   0.0160   0.0457    0.0841   0.0000   441.4048    -0.0686168       21.6776      0.596497      -3.64010     -0.999228      0.349653      0.466283      0.532211      0.596035      0.634906      0.652195
  83   6 2736.0793    3.0397  1.6190 10.9857 -0.0001  0.0161   0.0251   0.0420    0.0947   0.0000   442.2133      0.128498       22.3678     -0.677039      -2.93217      0.486961      0.312819      0.424011      0.473179      0.539881      0.576929      0.602848
  83   7 2961.0776    4.2104  1.4567 11.5869  0.0000  0.0147   0.0373   0.0397    0.1296   0.0000   442.9210     -0.266512       22.0520      0.904828      -4.35330     -0.158463      0.298825      0.397511      0.453171      0.514282      0.537861      0.561514
  83   8 3178.3242    4.5062  1.7728 11.5889 -0.0000  0.0165   0.0351   0.0427    0.1060   0.0000   442.9449     -0.892307       20.6740      0.473723      -2.95583      0.117058      0.332079      0.444244      0.501639      0.566510      0.592957      0.634263
  83   9 3390.0966    3.6008  3.0382 11.4443 -0.0000  0.0234   0.0211   0.0617    0.0532   0.0000   442.5291      -1.72605       21.0882     -0.589667      -3.84271      0.878636      0.462499      0.610712      0.686255      0.769093      0.824267      0.848352
  84   1 1387.0944    0.1445  0.1923  9.2436  0.0000  0.0078   0.0045   0.0196    0.0171   0.0000   440.1026     -0.382208       21.2602     -0.264947      -3.60072      0.582019      0.159182      0.214112      0.246481      0.276038      0.291255      0.326014
  84   2 1728.5661    0.4070  0.5927  9.1689 -0.0001  0.0111   0.0060   0.0270    0.0347   0.0000   440.8819     -0.379400       21.0896      0.503703      -4.40131      0.471958      0.219655      0.288736      0.329942      0.360783      0.388898      0.420119
  84   3 2010.3835    0.7678  1.0764  9.3178 -0.0001  0.0139   0.0085   0.0370    0.0774   0.0000   441.6403     -0.371479       21.7394     -0.343929      -3.82611      0.488390      0.273272      0.376341      0.421186      0.474829      0.522313      0.546332
  84   4 2274.2959    1.3457  1.5665  9.4989  0.0000  0.0162   0.0115   0.0426    0.1022   0.0000   442.1655     -0.773225       21.7890      0.371908      -3.22344      0.670382      0.323369      0.434583      0.481992      0.531045      0.566751      0.593087
  84   5 2515.8698    2.0937  1.6916 10.6820  0.0000  0.0169   0.0173   0.0447    0.0784   0.0000   442.4187     -0.700841       22.2634       1.68191      -3.78391       1.03456      0.331397      0.444619      0.503707      0.552382      0.610409      0.623953
  84   6 2747.9343    3.1440  1.6371 11.0286  0.0000  0.0161   0.0255   0.0413    0.1102   0.0000   442.7007     -0.694404       21.7410       1.09142      -3.56566     -0.322389      0.310620      0.415770      0.466575      0.528882      0.562976      0.588092
  84   7 2973.7805    4.1933  1.4683 11.9403  0.0006  0.0149   0.0367   0.0399    0.0975   0.0000   442.3230     -0.674212       20.9486      0.739354      -2.77864    -0.0855502      0.292913      0.397362      0.440255      0.514323      0.536843      0.571980
  84   8 3191.7775    4.4799  1.9093 11.7512  0.0000  0.0170   0.0332   0.0451    0.0926   0.0000   442.6250     -0.574089       20.9971       1.70361      -2.15364     -0.202536      0.331071      0.453262      0.515660      0.571966      0.592191      0.628026
  84   9 3404.3380    3.5809  3.2605 11.6290  0.0000  0.0242   0.0203   0.0647    0.0505   0.0000   442.7907       1.09268       22.0121      0.380074      -4.07438     -0.246109      0.474035      0.616460      0.712855      0.793926      0.852670      0.897592
  85   1 1394.1276    0.1537  0.2268  9.0164 -0.0001  0.0081   0.0044   0.0221    0.0176   0.0000   439.9452     -0.308698       21.8113    -0.0545801      -4.36884      0.162311      0.153575      0.200477      0.241979      0.272501      0.276819      0.286276
  85   2 1736.2531    0.4050  0.5613  8.9770  0.0000  0.0107   0.0061   0.0256    0.0346   0.0000   440.6137     0.0101759       21.5443     -0.372000      -4.49074     -0.366130      0.206587      0.276206      0.304971      0.372944      0.403662      0.425605
  85   3 2019.3062    0.7813  1.1465  9.0647  0.0000  0.0143   0.0084   0.0383    0.0840   0.0000   441.5650      0.159847       21.5220      0.714277      -3.42580      0.519311      0.282222      0.366067      0.406446      0.460850      0.488510      0.502818
  85   4 2284.1898    1.3486  1.5679  9.6027 -0.0000  0.0166   0.0117   0.0438    0.0854   0.0000   441.7759     -0.214346       21.1775      0.114089      -3.86718     -0.351838      0.310461      0.430187      0.472760      0.530518      0.574979      0.608876
  85   5 2526.5299    2.1438  1.8219 10.1683 -0.0000  0.0174   0.0166   0.0448    0.0916   0.0000   442.1479      0.155670       21.4290     -0.253094      -4.03873      0.105642      0.337794      0.450239      0.509712      0.570579      0.622082      0.651280
  85   6 2759.7362    3.1978  1.6722 10.8102 -0.0001  0.0157   0.0253   0.0424    0.1042   0.0000   442.9675     -0.291999       21.9036      0.904416      -3.38930      0.369481      0.306092      0.402116      0.458622      0.511817      0.550392      0.573831
  85   7 2986.4295    4.2443  1.5738 11.3553 -0.0000  0.0152   0.0348   0.0399    0.1197   0.0000   442.2536     -0.164060       22.2060     -0.458709      -3.34149     -0.373432      0.297073      0.400766      0.443077      0.496904      0.536676      0.562973
  85   8 3205.1829    4.3953  1.8809 11.8747  0.0000  0.0172   0.0327   0.0444    0.0714   0.0000   442.5734     -0.173326       21.0561       1.18449      -4.27744     -0.264983      0.325476      0.438235      0.488036      0.553471      0.597203      0.626004
  85   9 3418.6285    3.4746  3.3735 11.4608  0.0016  0.0251   0.0191   0.0666    0.0465   0.0000   443.0975     -0.739651       21.2031      0.752185      -4.15490     -0.241094      0.481941      0.645122      0.748842      0.824666      0.902245      0.945230
  85  10 3628.0366    2.8305  6.7404 10.2411  0.0145  0.0493   0.0082   0.1295    0.0241   0.0000   443.3476      0.470926       20.5274       3.59306      -3.88229       1.14736      0.955889       1.25254       1.40567       1.56360       1.69701       1.77448
  86   0  943.6382    0.0457  0.0639  9.1771  0.0000  0.0201   0.0065   0.0283    0.0144   0.0000   436.2003       1.70051       22.6151       1.83876      -4.88443      -1.46904      0.319423      0.392282      0.575270      0.587566      0.652318      0.684423
  86   1 1401.1184    0.1609  0.2281  8.8368  0.0000  0.0084   0.0044   0.0196    0.0177   0.0000   440.2182     -0.543385       21.1729      0.344232      -4.14892     -0.290518      0.163908      0.223400      0.252419      0.251961      0.291092      0.320281
  86   2 1743.8653    0.4037  0.5622  8.9535 -0.0002  0.0105   0.0061   0.0270    0.0324   0.0000   440.8626      0.396808       21.2441     0.0208408      -4.21334      0.400689      0.197471      0.259234      0.315220      0.341390      0.375105      0.386901
  86   3 2028.1669    0.7972  1.0890  8.9989  0.0000  0.0139   0.0086   0.0370    0.0798   0.0000   441.9837     -0.184785       21.3113     0.0429775      -3.35836       1.41675      0.257957      0.349425      0.395967      0.447354      0.472669      0.501047
  86   4 2293.9646    1.3903  1.6298  9.4564  0.0000  0.0163   0.0116   0.0443    0.0799   0.0000   441.9912      0.396779       22.2661     -0.894347      -3.14011      -1.33239      0.311548      0.416272      0.476554      0.538292      0.570265      0.590415
  86   5 2537.1093    2.1873  1.7828 10.2156 -0.0000  0.0173   0.0171   0.0455    0.0838   0.0000   442.5923    -0.0780115       21.3868      0.163454      -3.36859      0.572050      0.318544      0.427569      0.483310      0.548699      0.572405      0.598258
  86   6 2771.4810    3.2507  1.6145 10.6732  0.0000  0.0154   0.0264   0.0414    0.1208   0.0000   442.4220     -0.715779       22.2720      0.214494      -3.30174      0.641283      0.305393      0.401164      0.451453      0.511437      0.545194      0.569766
  86   7 2999.0014    4.2744  1.5720 11.3410 -0.0001  0.0151   0.0348   0.0401    0.1090   0.0000   441.9934     -0.220381       21.3057      0.534825      -4.29640     -0.713251      0.295622      0.395834      0.441955      0.503430      0.534274      0.566588
  86   8 3218.5321    4.3625  2.0408 11.2010 -0.0000  0.0174   0.0308   0.0465    0.0976   0.0000   442.6794     -0.475782       20.8363      0.728804      -3.04637     -0.644260      0.331541      0.448220      0.494318      0.565027      0.605133      0.645667
  86   9 3432.8081    3.4330  3.4363 11.3266 -0.0000  0.0254   0.0188   0.0686    0.0451   0.0000   442.4718     -0.970052       21.6614       1.37241      -1.87509       1.33649      0.468619      0.632153      0.719659      0.810673      0.856530      0.902692
  87   1 1408.0256    0.1678  0.2668  8.9365  0.0018  0.0087   0.0043   0.0235    0.0180   0.0000   440.0188     -0.402902       21.3890      0.239504      -4.01107    -0.0800171      0.168565      0.243186      0.269098      0.305264      0.335474      0.364097
  87   2 1751.4207    0.4210  0.6261  8.9588  0.0000  0.0111   0.0059   0.0282    0.0354   0.0000   441.1483     -0.515327       21.4465     -0.283795      -3.42530      0.376567      0.202409      0.275552      0.311249      0.338087      0.383103      0.385755
  87   3 2037.0128    0.8130  1.1832  9.0718  0.0000  0.0143   0.0084   0.0383    0.0763   0.0000   442.0686     -0.508077       21.3796    0.00531393      -3.72564      0.477350      0.260666      0.351149      0.393983      0.445947      0.477750      0.502346
  87   4 2303.6957    1.3825  1.5929  9.9039  0.0000  0.0170   0.0119   0.0438    0.0695   0.0000   442.2593     -0.177427       22.1749      0.981453      -4.83351      0.252918      0.315460      0.424154      0.471136      0.546456      0.584810      0.600945
  87   5 2547.7112    2.2682  1.8957 10.1356  0.0000  0.0174   0.0167   0.0459    0.0925   0.0000   442.0834     -0.269571       21.2048      0.831311      -3.13303      0.233615      0.325898      0.441132      0.494913      0.551756      0.598959      0.616893
  87   6 2783.1362    3.3366  1.5513 11.1447  0.0000  0.0153   0.0275   0.0401    0.0961   0.0000   441.9319      0.206840       21.6236      0.115194      -3.66597     -0.172977      0.284468      0.386923      0.431160      0.483256      0.508828      0.543721
  87   7 3011.4607    4.4190  1.5596 11.3963 -0.0000  0.0149   0.0362   0.0394    0.1272   0.0000   442.7885     -0.282978       21.5834      0.528960      -3.43299       1.51513      0.280831      0.375925      0.416773      0.477871      0.514741      0.542550
  87   8 3231.8145    4.3248  2.1093 11.7612 -0.0000  0.0182   0.0300   0.0471    0.0642   0.0000   442.4577     -0.320466       22.0722      0.213605      -4.56129     -0.820049      0.338488      0.454565      0.504372      0.572892      0.611473      0.647682
  87   9 3446.8760    3.3690  3.6138 11.3935 -0.0000  0.0259   0.0176   0.0704    0.0448   0.0000   443.2785     -0.107066       20.5117      0.784618      -3.58362      0.501809      0.489511      0.659773      0.760976      0.844333      0.905650      0.952051
  88   2 1758.9080    0.4371  0.6030  8.9026  0.0000  0.0107   0.0062   0.0266    0.0363   0.0000   440.7903     -0.204574       21.9670      0.666162      -4.19505      0.333175      0.195389      0.263644      0.299152      0.318417      0.342081      0.349198
  88   3 2045.7498    0.8157  1.2072  9.2023 -0.0006  0.0149   0.0084   0.0388    0.0709   0.0000   441.7537     -0.253479       20.7416      0.297504      -2.81836      0.410418      0.272105      0.363383      0.421653      0.469710      0.494537      0.536172
  88   4 2313.3553    1.4194  1.6801  9.5970  0.0002  0.0169   0.0117   0.0446    0.0825   0.0000   442.4501     -0.533344       21.5254      0.709960      -4.04270      0.196914      0.310772      0.421606      0.470553      0.536839      0.583367      0.607557
  88   5 2558.2034    2.3032  1.8252 10.4045  0.0003  0.0171   0.0175   0.0454    0.0809   0.0000   442.6612      0.288194       22.1632     -0.233090      -3.57107      0.664029      0.314878      0.422147      0.476412      0.532537      0.585610      0.611701
  88   6 2794.6871    3.4349  1.5828 10.9151  0.0000  0.0153   0.0278   0.0402    0.1164   0.0000   442.5165     -0.181176       21.8433      0.753991      -4.24116    -0.0540010      0.277009      0.381724      0.420474      0.483259      0.513515      0.552905
  88   7 3023.8761    4.3809  1.5405 11.8080 -0.0001  0.0150   0.0371   0.0408    0.0981   0.0000   442.4176     -0.107109       22.6916      0.420213      -3.05046     -0.659023      0.285227      0.389881      0.432435      0.501434      0.513792      0.557120
  88   8 3244.9688    4.2308  2.1571 11.7632  0.0000  0.0184   0.0290   0.0481    0.0608   0.0000   443.2318   -0.00382923       21.3883       1.85553      -2.93431     0.0685346      0.347948      0.476287      0.537151      0.598904      0.641500      0.682367
  88   9 3460.8922    3.3058  3.9307 11.2513 -0.0000  0.0277   0.0165   0.0762    0.0470   0.0000   443.6198     -0.357018       21.0994      0.785137     -0.330016    -0.0796707      0.511026      0.692006      0.788590      0.882970      0.959336      0.996736
  89   1 1421.7301    0.1652  0.2136  8.7913 -0.0002  0.0082   0.0045   0.0166    0.0173   0.0000   439.7135     -0.235120       21.5299      0.313220      -4.22708     -0.338379      0.158467      0.209152      0.230418      0.258341      0.283248      0.301473
  89   2 1766.3169    0.4415  0.6810  8.7726  0.0000  0.0115   0.0060   0.0291    0.0384   0.0000   440.7998    -0.0915635       21.4111      0.270891      -3.73689     -0.495242      0.201844      0.268534      0.313152      0.341779      0.373567      0.401389
  89   3 2054.5000    0.8497  1.0948  9.0179 -0.0000  0.0139   0.0090   0.0358    0.0804   0.0000   442.0614     -0.111583       21.9425     -0.147889      -3.61601      0.384655      0.241325      0.334698      0.362901      0.416524      0.440121      0.471599
  89   4 2322.9523    1.4557  1.7094  9.5268  0.0000  0.0168   0.0118   0.0454    0.0770   0.0000   441.3917     -0.227584       22.0883     -0.500903      -4.62878      0.545532      0.308986      0.407544      0.466355      0.525960      0.557529      0.586284
  89   5 2568.6310    2.3393  1.8367 10.1630 -0.0006  0.0169   0.0174   0.0452    0.0862   0.0000   442.6443     -0.231796       21.1985      0.262454      -4.12984     0.0108183      0.316754      0.430037      0.489333      0.543606      0.589404      0.610536
  89   6 2806.2070    3.4470  1.6635 10.7287 -0.0000  0.0155   0.0267   0.0408    0.1085   0.0000   442.5141     -0.633603       21.8559     0.0581703      -3.89683      0.738179      0.287395      0.389235      0.429839      0.493510      0.515827      0.542081
  89   7 3036.1892    4.5169  1.6102 11.2856 -0.0033  0.0150   0.0355   0.0396    0.1123   0.0000   443.1460    -0.0809976       22.5646      0.995307      -2.88883      0.392481      0.276867      0.378187      0.426828      0.486752      0.513641      0.534645
  89   8 3258.0568    4.2319  2.1670 11.4905  0.0000  0.0183   0.0288   0.0481    0.0694   0.0000   442.1826     -0.444974       21.4063       1.29809      -2.87337     -0.657470      0.332482      0.457258      0.501608      0.568538      0.596485      0.639358
  89   9 3474.8598    3.3171  4.1530 10.9832  0.0000  0.0289   0.0157   0.0767    0.0498   0.0000   442.7582     -0.871135       19.9105      0.657021      -3.21807      0.304832      0.527476      0.699651      0.808640      0.897144      0.966573      0.999539
  90   1 1428.5113    0.1688  0.2462  8.8605  0.0000  0.0082   0.0044   0.0207    0.0175   0.0000   440.1270    -0.0319643       21.3577     0.0605507      -4.59589      0.299343      0.167160      0.219680      0.257446      0.288494      0.320614      0.371287
  90   2 1773.6499    0.4562  0.6423  8.8301  0.0000  0.0109   0.0062   0.0273    0.0379   0.0000   440.9984      0.108209       21.8246     -0.471818      -4.15226     -0.760187      0.185684      0.256266      0.291633      0.316630      0.344398      0.361870
  90   3 2063.1220    0.8689  1.2542  9.0736 -0.0003  0.0145   0.0086   0.0393    0.0723   0.0000   441.2273     -0.732934       21.3468     -0.144537      -4.69613     -0.255030      0.263613      0.353638      0.401377      0.444022      0.484745      0.505764
  90   4 2332.4212    1.5029  1.7372  9.5313  0.0000  0.0167   0.0119   0.0455    0.0824   0.0000   441.8791     -0.575386       21.4701     0.0328709      -3.86293      0.153458      0.307382      0.403597      0.460701      0.524394      0.547281      0.585920
  90   5 2578.9949    2.4121  1.8222 10.3262  0.0000  0.0167   0.0180   0.0447    0.0821   0.0000   442.4279      0.577732       21.5690     -0.246744      -4.37225      0.452948      0.305858      0.408183      0.467591      0.527447      0.571692      0.605903
  90   6 2817.6627    3.5044  1.5979 11.1206 -0.0001  0.0154   0.0282   0.0404    0.0951   0.0000   442.7413     -0.587053       21.6523       1.10897      -3.76293       1.17908      0.278812      0.379451      0.425293      0.473477      0.498773      0.539018
  90   7 3048.4908    4.4721  1.6302 11.4726 -0.0001  0.0153   0.0351   0.0400    0.1024   0.0000   442.7729    -0.0403479       21.6269      0.881810      -3.04629      0.763713      0.277567      0.369651      0.404666      0.467420      0.491817      0.527410
  90   8 3271.1425    4.1295  2.3730 11.7167  0.0000  0.0192   0.0266   0.0518    0.0518   0.0000   443.2939     -0.722363       21.5093      0.820397      -3.59111      0.202637      0.344108      0.469152      0.530787      0.590168      0.645452      0.667163
  90   9 3488.7128    3.2240  4.2525 11.0730  0.0008  0.0295   0.0149   0.0793    0.0474   0.0000   442.8991     -0.147530       22.7092    -0.0854018      -2.33329       1.12526      0.542520      0.717680      0.816838      0.914539      0.979522       1.04471
  91   1 1435.2444    0.1735  0.2946  8.8177 -0.0006  0.0091   0.0043   0.0236    0.0184   0.0000   439.9883     -0.371514       21.5737     -0.206741      -4.37839     -0.165471      0.165488      0.218572      0.255257      0.278476      0.299719      0.312443
  91   2 1780.9585    0.4700  0.6471  8.8190  0.0000  0.0108   0.0062   0.0267    0.0392   0.0000   441.1932     -0.417284       21.4176      0.179032      -4.37988     0.0637060      0.183983      0.256084      0.277273      0.321096      0.338577      0.352861
  91   3 2071.7549    0.8571  1.2569  9.0746 -0.0000  0.0147   0.0084   0.0395    0.0714   0.0000   441.8429     0.0615935       21.3577     -0.453533      -4.29216     -0.309772      0.252909      0.341643      0.398592      0.441117      0.473591      0.496652
  91   4 2341.8425    1.4956  1.7267  9.6894  0.0000  0.0170   0.0119   0.0460    0.0745   0.0000   441.5527     -0.642518       21.9078      0.874453      -3.91998      0.134903      0.299050      0.397982      0.452743      0.506587      0.558380      0.571811
  91   5 2589.2886    2.4140  1.8756 10.4065 -0.0000  0.0172   0.0177   0.0450    0.0771   0.0000   441.9558      -1.25689       21.7369     -0.318560      -4.38565     -0.954268      0.307865      0.412567      0.468743      0.519032      0.560252      0.579988
  91   6 2829.0638    3.6310  1.5616 10.9581 -0.0000  0.0148   0.0289   0.0394    0.1123   0.0000   443.1038      0.421147       21.3125      0.442391      -3.24596     -0.428649      0.270020      0.350328      0.394015      0.450736      0.492080      0.506753
  91   7 3060.6434    4.5475  1.6434 11.4054  0.0000  0.0150   0.0349   0.0394    0.1022   0.0000   442.7268     -0.663570       21.1540      0.330087      -3.12457    -0.0602135      0.281272      0.378122      0.433372      0.492701      0.516585      0.549318
  91   8 3284.1035    4.1221  2.3461 11.5615  0.0000  0.0189   0.0263   0.0504    0.0593   0.0000   442.8802     -0.483782       21.7327      0.594530      -2.52252      0.930289      0.350767      0.468853      0.534405      0.594806      0.641666      0.673981
  91   9 3502.5222    3.1480  4.4590 11.0203  0.0005  0.0307   0.0141   0.0836    0.0486   0.0000   444.0756     -0.643920       20.5643       1.33076      -2.86718      -1.77751      0.547647      0.725775      0.833543      0.920164      0.998924       1.05467
  92   1 1441.9219    0.1833  0.2685  8.8235 -0.0001  0.0082   0.0044   0.0211    0.0180   0.0000   439.8590     -0.104963       21.7804     -0.607365      -4.10521      0.108520      0.143600      0.187336      0.220165      0.233049      0.257049      0.273128
  92   2 1788.1981    0.4634  0.6890  8.8467 -0.0002  0.0115   0.0062   0.0283    0.0400   0.0000   441.0017    -0.0627044       21.6658      0.340284      -4.18047     -0.125825      0.200864      0.269912      0.294947      0.338233      0.368894      0.380190
  92   3 2080.3117    0.9114  1.2167  9.0819  0.0000  0.0141   0.0090   0.0378    0.0810   0.0000   441.4200     0.0426729       22.0936      0.410713      -3.78052      0.371233      0.252374      0.336590      0.387189      0.437482      0.464212      0.483096
  92   4 2351.1590    1.5355  1.7922  9.6239 -0.0000  0.0169   0.0117   0.0456    0.0760   0.0000   442.3480     0.0125366       22.3605      0.890736      -3.81043      0.605776      0.305819      0.407348      0.459019      0.518037      0.554302      0.578786
  92   5 2599.5480    2.4722  1.8713 10.4337  0.0002  0.0171   0.0181   0.0448    0.0779   0.0000   442.2616     -0.277867       21.6850     0.0768129      -3.52849      0.603668      0.301301      0.400887      0.446257      0.507941      0.540106      0.578229
  92   6 2840.3997    3.6631  1.5543 11.0904 -0.0006  0.0144   0.0292   0.0399    0.0977   0.0000   442.5117      0.141485       22.4174      0.397279      -3.59013      0.140249      0.263814      0.353114      0.395484      0.447721      0.474123      0.493688
  92   7 3072.7352    4.5002  1.6851 11.6830  0.0000  0.0151   0.0346   0.0420    0.0828   0.0000   442.9610     0.0219396       22.5446      0.910305      -2.86847    -0.0857318      0.276629      0.362391      0.413157      0.469901      0.492889      0.516985
  92   8 3297.0224    4.0592  2.5326 11.5139  0.0000  0.0200   0.0248   0.0524    0.0564   0.0000   443.0696     -0.361997       21.9750      0.549603      -2.86888     -0.877273      0.356141      0.478725      0.536244      0.599535      0.639618      0.676942
  92   9 3516.2131    3.1125  4.8369 10.9938 -0.0025  0.0330   0.0132   0.0897    0.0479   0.0000   443.3018      0.389716       20.4903    -0.0379984      -2.96304       2.33506      0.578996      0.776227      0.880489      0.995691       1.05620       1.10442
  93   1 1448.5566    0.1816  0.2404  8.8665  0.0001  0.0073   0.0044   0.0191    0.0175   0.0000   439.8000      0.154036       21.7575     -0.537542      -3.91172      0.212424      0.128817      0.166899      0.192968      0.220970      0.238806      0.264432
  93   2 1795.3339    0.4735  0.7078  8.9096 -0.0003  0.0117   0.0061   0.0280    0.0403   0.0000   440.9021    -0.0654043       22.0144      0.121286      -4.13646     -0.352425      0.196685      0.261859      0.306983      0.329445      0.363179      0.392202
  93   3 2088.8130    0.9185  1.2672  9.1211 -0.0001  0.0147   0.0088   0.0378    0.0772   0.0000   441.6873     -0.106174       21.9879      0.564236      -3.98684      0.200094      0.253355      0.343153      0.389141      0.440050      0.462763      0.489559
  93   4 2360.4315    1.5730  1.8692  9.6678  0.0000  0.0175   0.0116   0.0466    0.0764   0.0000   442.3796     -0.162362       22.0287     -0.888421      -2.43059     -0.262923      0.302017      0.411470      0.451625      0.519368      0.562266      0.590498
  93   5 2609.7633    2.4550  1.8552 10.7267 -0.0000  0.0170   0.0181   0.0460    0.0667   0.0000   442.7474     -0.266305       21.8056      0.876667      -2.47794     0.0938258      0.293778      0.401066      0.451180      0.512135      0.547163      0.563379
  93   6 2851.6800    3.6586  1.6031 11.2252  0.0000  0.0152   0.0290   0.0401    0.1009   0.0000   442.9407     -0.105330       21.5867      0.628244      -3.24331     -0.192350      0.266673      0.362020      0.414252      0.453271      0.489653      0.508054
  93   7 3084.8310    4.5348  1.6757 11.7545  0.0000  0.0155   0.0351   0.0406    0.0891   0.0000   442.4417     -0.300079       21.3242       1.22027      -3.57532     -0.513948      0.269386      0.368090      0.410509      0.460841      0.499222      0.522248
  93   8 3309.8494    4.0090  2.6277 11.7120  0.0001  0.0205   0.0240   0.0541    0.0484   0.0000   442.8427      -1.08830       20.5620       1.27936      -2.84158     0.0813713      0.356952      0.484226      0.545374      0.607523      0.653732      0.690764
  93   9 3529.8435    3.0080  4.7238 11.0850  0.0022  0.0329   0.0119   0.0892    0.0384   0.0000   442.9647      -1.89352       22.0452     -0.259524      -2.79307       1.44017      0.573608      0.774409      0.883658      0.988550       1.06137       1.10192
  94   0  985.4006    0.0334  0.0151  9.0870  0.0000  0.0120   0.0053   0.0064    0.0134   0.0000   435.9426      0.493183       21.2850      -1.39939      -5.08263       2.21883      0.193400      0.284695      0.288941      0.321726      0.412033      0.401747
  94   1 1455.1393    0.1791  0.2982  8.8152  0.0000  0.0095   0.0043   0.0222    0.0184   0.0000   440.0876     -0.391469       21.7038      0.174610      -4.45698     0.0477773      0.166038      0.218563      0.241661      0.264579      0.287417      0.315469
  94   2 1802.4325    0.4971  0.7048  8.8599  0.0002  0.0109   0.0063   0.0282    0.0410   0.0000   440.6161     -0.110080       21.7769      0.116596      -3.30676     -0.672398      0.186703      0.244302      0.286513      0.319425      0.342547      0.367911
  94   3 2097.2204    0.9311  1.3088  9.0693  0.0000  0.0148   0.0088   0.0390    0.0798   0.0000   441.7035     -0.130885       21.8038      0.220950      -3.97541       1.04170      0.249734      0.337311      0.377544      0.438979      0.467645      0.491564
  94   4 2369.6384    1.5968  1.9096  9.7963  0.0002  0.0180   0.0120   0.0477    0.0731   0.0000   442.1819     0.0101196       20.3863     -0.381245      -3.10786      0.413418      0.310780      0.419460      0.464578      0.522002      0.566572      0.581772
  94   5 2619.9115    2.5932  1.9043 10.5493  0.0000  0.0174   0.0189   0.0449    0.0803   0.0000   442.1532      0.145598       21.3253      0.141631      -2.67033     -0.360005      0.295205      0.406006      0.447105      0.504618      0.539556      0.563205
  94   6 2862.8464    3.7149  1.6971 10.9631  0.0000  0.0154   0.0275   0.0400    0.0999   0.0000   441.9618     -0.763887       22.1819      0.529986      -3.62028      0.191644      0.265463      0.358938      0.404531      0.459011      0.484956      0.511856
  94   7 3096.7517    4.5275  1.7138 11.4515  0.0000  0.0152   0.0339   0.0412    0.1004   0.0000   442.6443     -0.272574       22.6355    0.00817826      -3.73669    -0.0645629      0.267821      0.354582      0.395745      0.449972      0.478767      0.508373
  94   8 3322.6072    3.9665  2.6083 11.7698  0.0000  0.0206   0.0241   0.0543    0.0473   0.0000   442.4387     -0.683842       21.2494       1.91089      -3.20206     -0.966110      0.355248      0.479982      0.544818      0.602550      0.644609      0.683075
  94   9 3543.4178    3.0840  5.4679 11.0249 -0.0016  0.0370   0.0122   0.0992    0.0465   0.0000   442.6474     -0.929701       21.6444      0.307646      -2.40470      0.172657      0.633550      0.861638      0.972844       1.08053       1.16706       1.23378
  95   0  990.5366    0.0483  0.0662  9.1094  0.0000  0.0186   0.0062   0.0223    0.0138   0.0000   437.0610     -0.409265       21.5777       1.22893      -3.83466      -1.17190      0.323836      0.405199      0.444962      0.499020      0.648676      0.650361
  95   1 1461.6935    0.1903  0.2621  8.7893  0.0000  0.0081   0.0044   0.0188    0.0179   0.0000   440.0813    -0.0551748       21.3549      0.166977      -4.56417     -0.349493      0.155702      0.193364      0.209427      0.228373      0.265515      0.262836
  95   2 1809.4879    0.4921  0.7143  8.9114  0.0000  0.0114   0.0063   0.0280    0.0405   0.0000   440.5696    -0.0247327       21.9355     -0.227494      -3.83979     -0.284083      0.191264      0.253883      0.287225      0.327976      0.349208      0.371149
  95   3 2105.6625    0.9405  1.4446  9.0197  0.0000  0.0154   0.0083   0.0416    0.0738   0.0000   441.3934     -0.865535       22.7913      0.982773      -4.57452     -0.765254      0.257325      0.345712      0.396312      0.442174      0.480354      0.503560
  95   4 2378.7652    1.6490  1.8709  9.6760  0.0000  0.0176   0.0119   0.0453    0.0779   0.0000   442.3180     0.0182104       21.1512      0.587773      -4.11403     -0.630961      0.296604      0.400402      0.456476      0.505197      0.543468      0.572279
  95   5 2630.0605    2.6251  1.9693 10.3429  0.0000  0.0172   0.0183   0.0455    0.0896   0.0000   441.9616     -0.435742       22.7363      0.187092      -3.30063     -0.144650      0.292303      0.399141      0.451027      0.509474      0.541938      0.570213
  95   6 2873.9792    3.8550  1.6204 11.2745 -0.0000  0.0149   0.0297   0.0396    0.0896   0.0000   442.4137     -0.297749       21.9475      0.293955      -3.11863      0.720606      0.251504      0.340126      0.372522      0.434598      0.453994      0.483734
  95   7 3108.6280    4.5244  1.7975 11.6765 -0.0000  0.0158   0.0330   0.0424    0.0803   0.0000   442.6261      0.546644       21.2286      0.534467      -3.88545     -0.547596      0.268484      0.369403      0.409567      0.464683      0.491360      0.521026
  95   8 3335.2812    3.9292  2.8923 11.4392  0.0002  0.0215   0.0221   0.0574    0.0544   0.0000   442.6649     -0.157572       21.1252       1.19883      -3.05828      0.471562      0.367404      0.492521      0.556549      0.626422      0.677046      0.713284
  95   9 3556.9768    2.8462  5.0623 11.2250  0.0063  0.0348   0.0121   0.0979    0.0415   0.0000   442.1973      0.636487       22.1499       2.22326      -3.58189      0.338619      0.595444      0.788694      0.917760       1.01507       1.10750       1.16045
  96   1 1468.1779    0.1899  0.3251  8.8604  0.0000  0.0097   0.0042   0.0230    0.0187   0.0000   439.9667     -0.140453       21.0629      0.235623      -4.04692   0.000630603      0.147936      0.212095      0.236203      0.269896      0.291936      0.318692
  96   2 1816.4820    0.5104  0.7486  8.9362  0.0000  0.0112   0.0062   0.0289    0.0419   0.0000   440.6901     -0.412376       21.0357     -0.173848      -3.74708      0.264694      0.187759      0.247910      0.278450      0.313026      0.348969      0.362746
  96   3 2113.9828    0.9697  1.4412  9.0756  0.0000  0.0155   0.0086   0.0408    0.0780   0.0000   441.4520     -0.218443       21.9125     -0.252583      -4.93551     -0.374595      0.249519      0.345415      0.382496      0.435021      0.460215      0.489669
  96   4 2387.8453    1.6800  1.8646  9.8432  0.0000  0.0171   0.0124   0.0467    0.0778   0.0000   442.0810     -0.327374       21.6634     -0.155509      -4.22399    -0.0467192      0.291175      0.396520      0.437253      0.502321      0.535704      0.564198
  96   5 2640.0850    2.6576  1.8669 10.6948  0.0000  0.0171   0.0190   0.0443    0.0750   0.0000   442.3678    -0.0598181       22.3588      0.113635      -4.18639     -0.638530      0.277179      0.383115      0.419982      0.479525      0.511886      0.532476
  96   6 2885.0321    3.8208  1.6150 11.4126 -0.0019  0.0149   0.0295   0.0400    0.0840   0.0000   442.7064     0.0106993       21.5469      0.611072      -3.79702     0.0313512      0.256585      0.347354      0.390885      0.438977      0.466483      0.490399
  96   7 3120.4808    4.5782  1.8403 11.4527 -0.0001  0.0159   0.0325   0.0416    0.0984   0.0000   443.1506     -0.395587       22.0964   -0.00618353      -3.53727     -0.517728      0.269202      0.372178      0.404859      0.464345      0.494868      0.519252
  96   8 3347.9154    3.8403  2.9899 11.5091 -0.0001  0.0221   0.0210   0.0587    0.0513   0.0000   443.6479     -0.410593       20.8192       2.42847      -2.66991    -0.0345772      0.376422      0.509446      0.570910      0.636757      0.691117      0.726180
  96   9 3570.2565    2.8324  5.2779 11.0983 -0.0116  0.0375   0.0108   0.1012    0.0414   0.0000   442.4854    -0.0427192       22.6521       2.07220      -1.96148     -0.962184      0.633628      0.847537      0.962078       1.06894       1.16322       1.21958
  97   1 1474.6368    0.1925  0.3132  8.8151 -0.0001  0.0091   0.0042   0.0218    0.0183   0.0000   440.0016     -0.151535       21.3135      0.275390      -3.96152    -0.0864526      0.146280      0.200899      0.226250      0.251211      0.261499      0.297067
  97   2 1823.4107    0.5182  0.8069  8.8209 -0.0000  0.0118   0.0062   0.0300    0.0447   0.0000   440.5259     -0.358168       21.7810      0.446033      -4.73393      0.576792      0.190307      0.265940      0.300181      0.346512      0.376566      0.408590
  97   3 2122.2780    0.9943  1.3364  9.1897  0.0002  0.0146   0.0090   0.0383    0.0719   0.0000   441.1379     -0.655085       22.1675      0.136527      -3.27029     -0.534745      0.238104      0.321961      0.361375      0.409636      0.435022      0.457427
  97   4 2396.8134    1.6836  1.9527  9.8870  0.0000  0.0180   0.0121   0.0477    0.0698   0.0000   442.1193     -0.632249       21.1098      0.932493      -2.97478     -0.239999      0.304584      0.405908      0.462215      0.517234      0.556275      0.586880
  97   5 2650.1023    2.7002  1.7798 10.7780  0.0000  0.0162   0.0197   0.0432    0.0699   0.0000   442.1367     -0.611086       21.0058     0.0817945      -3.68296      0.267611      0.269511      0.360899      0.411280      0.457098      0.484116      0.506897
  97   6 2896.0346    3.9048  1.6506 11.1815 -0.0000  0.0151   0.0293   0.0392    0.0970   0.0000   443.1336     -0.536973       21.8512      0.124958      -2.71388       1.08551      0.252173      0.347611      0.387089      0.442070      0.463939      0.490734
  97   7 3132.2537    4.4467  1.8201 11.8883 -0.0001  0.0161   0.0320   0.0424    0.0644   0.0000   443.2337     -0.937960       20.8533      0.677656      -2.28558     -0.162485      0.277406      0.378932      0.427093      0.481318      0.512981      0.541917
  97   8 3360.5467    3.8629  3.1427 11.1795  0.0003  0.0225   0.0201   0.0602    0.0587   0.0000   442.8901     -0.690656       21.1319      0.371666      -3.71654      0.541158      0.380424      0.507404      0.576823      0.639153      0.684796      0.726709
  98   0 1005.6010    0.0418  0.0273  9.1204  0.0000  0.0150   0.0056   0.0186    0.0133   0.0000   437.3781      0.452033       20.9798     -0.354642      -3.94443      0.617420      0.320956      0.296885      0.274038      0.444274      0.421007      0.522796
  98   1 1481.0410    0.2000  0.2895  8.8194  0.0000  0.0081   0.0044   0.0209    0.0185   0.0000   439.8467     -0.254816       21.7188    -0.0137838      -4.65415     -0.141716      0.140470      0.174478      0.187898      0.210239      0.243377      0.244564
  98   2 1830.3128    0.5283  0.8439  8.8264 -0.0000  0.0117   0.0062   0.0323    0.0475   0.0000   440.4537     -0.230306       21.8464      0.297031      -3.99780      0.631556      0.197494      0.259600      0.295119      0.343310      0.371710      0.384687
  98   3 2130.5092    0.9958  1.3426  9.3315 -0.0001  0.0148   0.0091   0.0391    0.0694   0.0000   441.5159      0.105110       21.6521     -0.119435      -3.66990     -0.331222      0.241537      0.329691      0.372697      0.421786      0.453734      0.466403
  98   4 2405.7517    1.7748  1.9242  9.8600  0.0000  0.0176   0.0125   0.0457    0.0753   0.0000   441.6379     0.0213036       21.2366      0.278320      -4.06103      0.354826      0.282539      0.389188      0.431255      0.497550      0.525299      0.558691
  98   5 2660.0188    2.7430  1.9701 10.6331  0.0000  0.0172   0.0188   0.0441    0.0758   0.0000   442.2499     -0.283981       22.4278      0.631989      -3.91620     -0.129533      0.288188      0.382400      0.439217      0.492775      0.523520      0.546725
  98   6 2906.9660    3.9228  1.6905 11.2593  0.0000  0.0151   0.0288   0.0398    0.0884   0.0000   442.6421     -0.275592       22.3761      0.222494      -3.46554     -0.464967      0.248186      0.338935      0.381327      0.431339      0.452458      0.489251
  98   7 3143.9234    4.4902  2.0536 11.5080  0.0000  0.0170   0.0296   0.0440    0.0779   0.0000   442.9445     -0.652771       22.9615      0.686511      -3.81345     -0.151631      0.290003      0.384162      0.432267      0.483578      0.533527      0.549294
  98   8 3373.0505    3.7732  3.2230 11.3878 -0.0002  0.0233   0.0197   0.0619    0.0529   0.0000   442.4432     -0.335284       21.5904       1.48238      -2.68601       1.26184      0.388496      0.526479      0.592711      0.667876      0.727473      0.756135
  98   9 3597.2030    2.6312  5.0915 10.7209  0.0161  0.0352   0.0090   0.0994    0.0369   0.0000   444.0389      -1.54729       22.9961       2.92568      -2.56200      0.977085      0.575669      0.785084      0.885648      0.999440       1.06630       1.13190
  99   1 1487.3862    0.2034  0.3098  8.9744  0.0001  0.0087   0.0043   0.0201    0.0186   0.0000   439.9224    -0.0763976       21.4325      0.223724      -3.79301      0.183499      0.149706      0.188652      0.219895      0.242558      0.264750      0.279389
  99   2 1837.1531    0.5412  0.8550  8.9958 -0.0002  0.0115   0.0062   0.0321    0.0471   0.0000   440.6510     -0.451155       21.7819    -0.0541089      -4.57391      0.140595      0.187726      0.249330      0.284860      0.323126      0.332929      0.356375
  99   3 2138.6902    1.0064  1.4834  9.2651  0.0000  0.0152   0.0085   0.0413    0.0726   0.0000   441.6895     -0.684306       21.6733      0.237540      -4.05947      0.376097      0.252710      0.339893      0.389413      0.432355      0.466141      0.496156
  99   4 2414.6432    1.7620  1.9184 10.1491 -0.0000  0.0173   0.0123   0.0465    0.0657   0.0000   442.1510    -0.0986421       21.5359      0.546744      -3.38751   -0.00718359      0.284614      0.387051      0.430184      0.491825      0.524663      0.552302
  99   5 2669.9228    2.7529  1.7948 11.0764 -0.0000  0.0163   0.0199   0.0430    0.0669   0.0000   442.0843     -0.143098       21.7988      0.804126      -3.27973      0.286929      0.272714      0.368106      0.411918      0.471009      0.490532      0.520209
  99   6 2917.8718    4.0489  1.6939 11.5059  0.0000  0.0148   0.0296   0.0401    0.0842   0.0000   442.9526     -0.376574       21.6863       1.09626      -4.21554    -0.0495224      0.245712      0.332979      0.374753      0.425451      0.448468      0.476526
  99   7 3155.5859    4.4873  1.9673 11.7667  0.0000  0.0167   0.0303   0.0436    0.0775   0.0000   442.9451     -0.194735       21.8732       1.50929      -3.90859      0.707298      0.271345      0.372700      0.417363      0.468522      0.496559      0.525657
  99   8 3385.5395    3.7135  3.4786 11.5158  0.0000  0.0242   0.0185   0.0666    0.0513   0.0000   443.3801      0.178321       20.8020      0.294929      -3.36047      0.663161      0.395153      0.533701      0.605033      0.682142      0.734667      0.777146
 100   1 1493.7202    0.2006  0.2796  9.0554  0.0002  0.0081   0.0044   0.0192    0.0183   0.0000   439.7431     -0.104984       21.7418     -0.197868      -4.70758    -0.0551715      0.131356      0.184111      0.217046      0.240810      0.255742      0.264885
 100   2 1843.9522    0.5349  0.8614  9.1228 -0.0000  0.0121   0.0063   0.0313    0.0474   0.0000   440.7607     -0.281289       21.3643      0.190319      -4.09853     -0.154253      0.194558      0.258776      0.300434      0.336436      0.362078      0.370768
 100   3 2146.8206    1.0302  1.4447  9.5678 -0.0001  0.0154   0.0090   0.0405    0.0683   0.0000   441.8431      0.137971       20.8686      0.408935      -4.51479      0.995261      0.247234      0.329848      0.374627      0.433194      0.460735      0.484708
 100   4 2423.4567    1.7934  2.0006 10.1729  0.0000  0.0181   0.0123   0.0470    0.0728   0.0000   441.1384     -0.370332       21.9693     -0.607669      -3.68817      0.396124      0.288316      0.384941      0.438841      0.488901      0.529052      0.547568
 100   5 2679.8043    2.8019  1.9818 11.0106  0.0000  0.0170   0.0192   0.0457    0.0717   0.0000   442.1758     -0.722467       22.0074      0.426175      -3.25883     -0.914820      0.278335      0.375733      0.420283      0.481027      0.509538      0.533801
 100   6 2928.6605    4.0745  1.5907 11.8032  0.0000  0.0149   0.0313   0.0385    0.0865   0.0000   442.8552      0.770490       21.8052      0.610931      -4.12587      0.144157      0.242463      0.334919      0.366301      0.419017      0.450116      0.468304
 100   7 3167.1523    4.5384  1.9891 11.8977  0.0000  0.0165   0.0302   0.0436    0.0707   0.0000   443.2982      0.216977       21.5205       1.12563      -4.08485      0.188056      0.264452      0.358560      0.403214      0.456109      0.493665      0.517842
 100   8 3397.9521    3.6482  3.3393 11.7078  0.0000  0.0237   0.0187   0.0649    0.0480   0.0000   442.9712       1.17340       21.8146     -0.158539      -3.02106       1.09677      0.388570      0.526269      0.590007      0.655053      0.718452      0.750462
 101   0 1020.4902    0.0419  0.0478  9.1204  0.0000  0.0144   0.0055   0.0177    0.0132   0.0000   436.4900     -0.273223       21.4652      0.185634      -4.09367     0.0709481      0.223942      0.335034      0.363018      0.350800      0.402572      0.456736
 101   1 1500.0152    0.2132  0.3614  8.8143  0.0000  0.0097   0.0043   0.0221    0.0198   0.0000   439.7029     -0.160503       21.2819     0.0185792      -4.07204     -0.228144      0.158603      0.197648      0.232502      0.257044      0.279641      0.299156
 101   2 1850.7048    0.5601  0.8076  8.9701 -0.0002  0.0113   0.0065   0.0297    0.0459   0.0000   440.2101     0.0408004       21.1223      0.296507      -3.94036     -0.164733      0.178515      0.236314      0.279656      0.305243      0.334186      0.353797
 101   3 2154.8817    1.0331  1.6076  9.2840  0.0000  0.0164   0.0085   0.0436    0.0686   0.0000   441.7913     -0.727940       21.4245      0.319885      -4.11091      0.239642      0.255567      0.345767      0.392118      0.436198      0.460927      0.484691
 101   4 2432.1692    1.8104  2.0870 10.1202  0.0000  0.0185   0.0124   0.0491    0.0684   0.0000   442.2021     -0.273877       21.8656     -0.204059      -4.79268     -0.832949      0.300011      0.402038      0.447008      0.520193      0.559472      0.586488
 101   5 2689.5742    2.9001  1.8677 10.8029  0.0001  0.0164   0.0205   0.0437    0.0840   0.0000   442.7040      0.575171       22.1203     0.0377526      -3.36423      0.676736      0.264625      0.354323      0.401076      0.450674      0.489461      0.511762
 101   6 2939.4145    4.1330  1.6915 11.3280  0.0000  0.0149   0.0300   0.0391    0.0967   0.0000   442.5233     -0.523759       21.8802       1.09847      -3.84728      0.301714      0.237539      0.319969      0.359555      0.403585      0.433250      0.458486
 101   7 3178.6763    4.5293  2.0319 11.4241 -0.0000  0.0166   0.0294   0.0430    0.0863   0.0000   442.5876      0.393345       22.0329       1.27873      -3.41578      0.558264      0.266414      0.362840      0.405995      0.454694      0.492503      0.522987
 101   8 3410.3250    3.4994  3.6118 11.6081  0.0001  0.0257   0.0173   0.0697    0.0439   0.0000   443.2851     -0.892495       21.3899       1.22630      -3.15544       1.32857      0.412841      0.554670      0.633969      0.702096      0.767249      0.800886
 102   0 1025.3805    0.0540  0.0761  9.0365  0.0000  0.0146   0.0054   0.0222    0.0135   0.0000   436.6622     0.0366078       21.2536     -0.804749      -4.88908      -1.00084      0.231619      0.330896      0.401121      0.443790      0.456628      0.473316
 102   1 1506.2225    0.2174  0.3419  8.7700  0.0000  0.0089   0.0043   0.0215    0.0194   0.0000   439.7683     -0.201513       21.5936      0.150034      -4.44320      0.205759      0.134525      0.183765      0.202028      0.228316      0.262053      0.252326
 102   2 1857.4159    0.5757  0.8311  8.8448  0.0000  0.0113   0.0065   0.0299    0.0509   0.0000   440.2735      0.268995       22.2642     0.0459892      -4.17063    -0.0388125      0.184412      0.237221      0.278582      0.315574      0.337016      0.353882
 102   3 2162.9054    1.0483  1.5710  9.3686 -0.0000  0.0160   0.0087   0.0433    0.0638   0.0000   441.2473     -0.412129       21.7052      0.198360      -3.85947      0.288995      0.255089      0.349750      0.396701      0.445020      0.483905      0.507744
 102   4 2440.8854    1.8364  1.9638 10.1831  0.0000  0.0179   0.0129   0.0475    0.0670   0.0000   441.8578     -0.381988       21.1040      0.509762      -4.03387     -0.519085      0.277166      0.372306      0.424633      0.475874      0.516821      0.536212
 102   5 2699.3171    2.9367  1.8884 10.9662  0.0000  0.0165   0.0205   0.0445    0.0695   0.0000   442.7867     -0.686459       22.0621       1.11578      -3.92997     0.0451966      0.258577      0.348684      0.388248      0.448953      0.477268      0.505498
 102   6 2950.1073    4.2088  1.6971 11.2849  0.0000  0.0146   0.0301   0.0391    0.0967   0.0000   442.2670     -0.884723       21.2764      0.489037      -3.13068     -0.123458      0.238821      0.318484      0.362434      0.401549      0.436670      0.457209
 102   7 3190.1301    4.4901  2.1298 11.6307  0.0000  0.0171   0.0289   0.0454    0.0707   0.0000   442.8056     -0.719232       21.6607       1.14688      -2.52048     -0.682182      0.272584      0.367965      0.412141      0.464743      0.504385      0.530943
 102   8 3422.5511    3.5218  3.7994 11.4883 -0.0004  0.0266   0.0168   0.0728    0.0460   0.0000   442.7448     -0.178392       21.2213      0.527388      -3.92201      0.252506      0.422657      0.571394      0.654753      0.730512      0.792150      0.833698
 103   0 1030.2838    0.0423  0.0500  9.2585  0.0000  0.0139   0.0054   0.0187    0.0132   0.0000   436.8793      0.219403       21.1704      0.462553      -3.82184     -0.374071      0.202264      0.271262      0.327032      0.363869      0.337431      0.366323
 103   1 1512.4237    0.2255  0.3193  9.0220  0.0000  0.0080   0.0044   0.0200    0.0191   0.0000   439.7721     -0.434443       21.7486     0.0345062      -4.34019     -0.311192      0.128076      0.167520      0.196047      0.216635      0.242157      0.250292
 103   2 1864.0394    0.5661  0.9609  9.1598  0.0000  0.0128   0.0063   0.0339    0.0512   0.0000   440.7798      0.194655       21.3692      0.157734      -4.21312     -0.227899      0.196241      0.265760      0.295811      0.330207      0.356779      0.375403
 103   3 2170.8975    1.0803  1.5826  9.4883  0.0000  0.0158   0.0088   0.0428    0.0730   0.0000   441.3353     -0.255565       22.4134    -0.0780628      -4.04958     -0.194244      0.242398      0.334370      0.374970      0.422709      0.441309      0.469690
 103   4 2449.5241    1.8643  2.0399 10.5288 -0.0000  0.0182   0.0129   0.0492    0.0636   0.0000   441.9469      0.426265       21.8330      0.317059      -3.27214     -0.250267      0.285637      0.390172      0.444121      0.498246      0.523647      0.565947
 103   5 2709.0290    2.9723  1.9565 11.0018  0.0004  0.0164   0.0200   0.0446    0.0789   0.0000   442.8626     -0.543066       21.4310    -0.0244665      -3.50624     0.0972487      0.261247      0.353576      0.402191      0.452280      0.486956      0.508469
 103   6 2960.7163    4.1990  1.6587 11.7862  0.0000  0.0147   0.0308   0.0394    0.0854   0.0000   442.1902      0.312440       21.7226      0.803295      -3.22404      0.194327      0.235833      0.321605      0.366511      0.414990      0.440506      0.465072
 103   7 3201.5305    4.4473  2.1698 11.9697 -0.0001  0.0172   0.0280   0.0466    0.0624   0.0000   442.3653     -0.235208       21.1403      0.733406      -2.93533      0.282283      0.271383      0.364795      0.415593      0.463058      0.489292      0.523677
 103   8 3434.8335    3.5204  4.1025 11.5547  0.0013  0.0282   0.0160   0.0762    0.0532   0.0000   442.1626     -0.829111       20.0634       1.93728      -4.49022      -1.69848      0.445903      0.599090      0.688234      0.780184      0.840801      0.882858
 104   0 1035.1752    0.0591  0.1324  9.2049  0.0000  0.0175   0.0054   0.0344    0.0138   0.0000   436.9142     -0.496781       21.6579      0.136996      -4.33575      0.372550      0.264422      0.343218      0.451260      0.431153      0.482746      0.522796
 104   1 1518.5960    0.2252  0.3439  8.9930  0.0000  0.0086   0.0043   0.0214    0.0191   0.0000   439.6595     -0.287736       21.4990     0.0922024      -4.54761      0.160440      0.129181      0.180265      0.208076      0.225957      0.250225      0.254910
 104   2 1870.6528    0.5847  0.9190  9.0327  0.0000  0.0123   0.0064   0.0315    0.0539   0.0000   440.6762     -0.588797       21.7524    -0.0756085      -5.23204      0.137165      0.192048      0.253278      0.279066      0.324051      0.354848      0.361414
 104   3 2178.8214    1.1129  1.5395  9.4427  0.0000  0.0156   0.0092   0.0412    0.0800   0.0000   441.3535    -0.0192426       21.5168      0.283271      -4.29606      0.824361      0.241147      0.322636      0.369515      0.415398      0.443808      0.479356
 104   4 2458.0512    1.9247  2.1918 10.1334  0.0000  0.0188   0.0126   0.0508    0.0848   0.0000   441.4502      -1.07681       21.6852     -0.538602      -4.15082    -0.0308356      0.295394      0.390365      0.448801      0.502631      0.534676      0.560020
 104   5 2718.7225    3.0362  1.9699 10.8355  0.0002  0.0166   0.0201   0.0434    0.0886   0.0000   442.2758      -1.03199       22.0400     -0.894777      -4.20759      0.820946      0.265541      0.353602      0.398977      0.450073      0.482451      0.517489
 104   6 2971.2957    4.2543  1.7501 11.6880  0.0000  0.0152   0.0305   0.0402    0.0901   0.0000   442.6950     -0.760063       22.3385      0.833771      -4.14234     -0.264154      0.245692      0.328706      0.369276      0.420202      0.458060      0.480128
 104   7 3212.8325    4.4088  2.2479 11.8985  0.0000  0.0178   0.0274   0.0470    0.0635   0.0000   442.6337     -0.591612       21.7742     -0.183206      -4.35950      0.226814      0.279802      0.381718      0.429422      0.493275      0.515699      0.560046
 104   8 3446.9667    3.3750  4.0632 11.5574 -0.0053  0.0284   0.0152   0.0776    0.0495   0.0000   442.6744     -0.823199       22.3311      0.957902      -4.44303     -0.521700      0.434820      0.591996      0.678134      0.752813      0.807069      0.849671
 105   0 1040.0094    0.0603  0.1192  9.0240  0.0000  0.0146   0.0053   0.0299    0.0137   0.0000   436.9332     -0.557537       21.8374      0.631000      -4.20947     -0.579095      0.252543      0.322060      0.366685      0.386741      0.439362      0.487141
 105   1 1524.6981    0.2267  0.3726  8.7804  0.0000  0.0088   0.0043   0.0230    0.0200   0.0000   439.6448     -0.240133       21.6623     0.0695041      -4.24146     0.0478358      0.138202      0.176783      0.206756      0.236825      0.268879      0.278974
 105   2 1877.2423    0.5856  0.9138  8.8658  0.0000  0.0121   0.0064   0.0313    0.0531   0.0000   440.2237     -0.335737       21.5981      0.391231      -4.12601      0.396369      0.182668      0.250188      0.279643      0.320125      0.337489      0.343262
 105   3 2186.6819    1.1228  1.6895  9.2055  0.0000  0.0164   0.0088   0.0436    0.0782   0.0000   441.6431      0.282208       21.8280      0.257191      -3.46722     -0.265512      0.249605      0.336559      0.388955      0.435674      0.474911      0.500319
 105   4 2466.6120    1.9603  2.1708  9.9914  0.0000  0.0187   0.0125   0.0487    0.0801   0.0000   441.5159     0.0605688       21.8704    -0.0974415      -3.23108     -0.157106      0.286877      0.390508      0.443371      0.505387      0.546585      0.574733
 105   5 2728.3558    3.0742  1.8962 10.8881  0.0000  0.0163   0.0211   0.0431    0.0828   0.0000   442.1885     -0.316379       21.4810      0.424008      -3.05785      0.388961      0.254242      0.339231      0.382923      0.432800      0.468068      0.496537
 105   6 2981.8184    4.3485  1.6117 11.6788  0.0000  0.0146   0.0327   0.0386    0.0907   0.0000   442.2497     -0.163420       22.0038     -0.296586      -3.90034     -0.179237      0.226893      0.309291      0.337244      0.388743      0.413363      0.437361
 105   7 3224.1499    4.4010  2.3331 11.6476  0.0000  0.0180   0.0268   0.0485    0.0668   0.0000   442.8701      -1.10976       21.6940      0.718581      -3.84323     -0.631062      0.280310      0.379793      0.421640      0.476127      0.508842      0.537828
 105   8 3459.1182    3.4803  4.5084 11.1233  0.0000  0.0303   0.0111   0.0805    0.0080   0.0000   443.0683     -0.691224       21.7069     -0.166205      -4.41294      -1.12213      0.468750      0.621835      0.714535      0.795940      0.862707      0.892695
 106   0 1044.8081    0.0482  0.0728  9.1295  0.0000  0.0155   0.0056   0.0257    0.0133   0.0000   436.3702      0.133194       21.9217      0.181607      -3.68939      0.815136      0.317639      0.447213      0.579023      0.624946      0.608705      0.608072
 106   1 1530.7744    0.2337  0.3916  8.8701 -0.0001  0.0090   0.0043   0.0230    0.0205   0.0000   439.7034     -0.230762       21.4766     -0.119953      -4.25272      0.367172      0.134707      0.172521      0.205930      0.231610      0.242862      0.268804
 106   2 1883.7278    0.5899  0.9829  9.0516 -0.0003  0.0125   0.0065   0.0346    0.0544   0.0000   440.6315     -0.246317       21.2377      0.219467      -4.64798     -0.251520      0.191430      0.260280      0.293572      0.327230      0.350438      0.367662
 106   3 2194.5051    1.1476  1.7168  9.3124  0.0000  0.0164   0.0088   0.0436    0.0782   0.0000   441.5485    -0.0853638       21.9740     -0.298766      -3.53592      0.250493      0.252024      0.342564      0.385916      0.437649      0.473104      0.489735
 106   4 2475.0848    2.0101  2.0748 10.2906  0.0000  0.0184   0.0133   0.0480    0.0749   0.0000   441.7796     -0.670107       21.3553     -0.464854      -2.80833     0.0191261      0.274658      0.378455      0.418600      0.475349      0.506743      0.542512
 106   5 2737.9121    3.0833  1.9510 11.2535 -0.0000  0.0166   0.0210   0.0443    0.0659   0.0000   442.5666   0.000956425       21.9770      0.364549      -3.38209     0.0154307      0.253516      0.341932      0.384353      0.437411      0.459452      0.489083
 106   6 2992.2585    4.3019  1.8203 11.7366  0.0000  0.0155   0.0297   0.0409    0.0753   0.0000   442.9890      0.214705       21.4728      0.302623      -4.00703      0.402924      0.236853      0.322129      0.373843      0.415723      0.445552      0.463473
 106   7 3235.3458    4.3724  2.3208 11.8773 -0.0002  0.0181   0.0266   0.0481    0.0599   0.0000   442.8133      0.390390       21.9945      0.556964      -3.92559     -0.659687      0.275013      0.371228      0.415989      0.475729      0.501591      0.524051
 106   8 3471.1621    3.3684  4.4022 11.3453  0.0038  0.0301   0.0111   0.0806    0.0155   0.0000   443.8381     -0.246618       22.1903       1.42637      -4.78415      0.135293      0.460318      0.623667      0.707504      0.802333      0.869094      0.909004
 107   0 1049.6239    0.0472  0.0865  9.1534 -0.0035  0.0170   0.0052   0.0302    0.0133   0.0000   436.5791     -0.278397       21.6118     0.0266627      -3.92634    -0.0628778      0.219928      0.315466      0.377562      0.421235      0.387342      0.392451
 107   1 1536.7752    0.2316  0.4095  8.9033  0.0000  0.0097   0.0042   0.0237    0.0205   0.0000   439.6997     0.0179271       21.5515    -0.0115528      -4.12897     -0.232234      0.144413      0.190997      0.219685      0.238362      0.256084      0.271031
 107   2 1890.2340    0.6058  1.0025  8.9654  0.0000  0.0129   0.0064   0.0329    0.0585   0.0000   440.2830     -0.548603       21.9683    -0.0271826      -4.19351      0.562179      0.190768      0.251016      0.288501      0.324555      0.345877      0.360037
 107   3 2202.3098    1.1652  1.6452  9.4915 -0.0004  0.0160   0.0090   0.0432    0.0733   0.0000   441.5688     -0.750898       21.1762      0.228453      -3.97549     -0.362681      0.232591      0.318330      0.357769      0.404879      0.436818      0.454905
 107   4 2483.5300    1.9848  2.1877 10.4986  0.0000  0.0188   0.0131   0.0512    0.0666   0.0000   442.0511     -0.606209       22.2552      0.525474      -3.65803     -0.289701      0.284922      0.388419      0.438630      0.494902      0.530283      0.559770
 107   5 2747.4388    3.1544  1.8838 11.2198  0.0001  0.0162   0.0217   0.0426    0.0740   0.0000   442.5183     -0.653665       21.9967    -0.0360594      -4.25689      0.581617      0.250986      0.335913      0.384729      0.433278      0.463402      0.491034
 107   6 3002.6709    4.3875  1.7063 11.8002 -0.0000  0.0149   0.0312   0.0392    0.0804   0.0000   442.1665      0.145949       21.8308      0.267341      -4.40158      0.197120      0.222372      0.305693      0.342965      0.383576      0.406429      0.432564
 107   7 3246.5607    4.3530  2.5725 11.7751  0.0003  0.0192   0.0250   0.0511    0.0618   0.0000   442.9664      0.128447       22.1850      0.408190      -3.79370     -0.394492      0.287571      0.389476      0.441865      0.496082      0.526453      0.565015
 107   8 3483.1767    3.2478  4.4915 11.5539 -0.0157  0.0312   0.0130   0.0854    0.0416   0.0000   442.6307     -0.101412       21.2427       2.60084      -3.97612       1.16686      0.473302      0.631523      0.733364      0.816723      0.871037      0.920318
 108   0 1054.4366    0.0656  0.1371  9.0286  0.0004  0.0133   0.0048   0.0318    0.0135   0.0000   437.0594     -0.401424       20.8848     -0.184767      -3.40405      0.699069      0.187897      0.256176      0.310090      0.320487      0.353697      0.362776
 108   1 1542.7806    0.2432  0.3975  8.8017  0.0000  0.0090   0.0043   0.0220    0.0209   0.0000   439.8008      0.105297       21.8807      0.218002      -4.39242     -0.197928      0.134495      0.178863      0.212995      0.234039      0.258740      0.281800
 108   2 1896.6896    0.6174  0.9663  9.0061 -0.0001  0.0126   0.0066   0.0332    0.0554   0.0000   440.4260     -0.685737       22.0001    -0.0711486      -3.82468      0.256051      0.177344      0.241765      0.270629      0.309787      0.325742      0.339781
 108   3 2209.9951    1.1913  1.7401  9.3173  0.0000  0.0159   0.0090   0.0449    0.0794   0.0000   441.4246      0.493228       21.9817     -0.858296      -3.00169      0.367660      0.243421      0.321792      0.370872      0.419133      0.453949      0.466792
 108   4 2491.8795    2.0582  2.1561 10.3796 -0.0003  0.0184   0.0135   0.0502    0.0717   0.0000   441.6631     -0.130653       22.2214    -0.0790429      -3.33724       1.05765      0.272381      0.367606      0.427426      0.475255      0.502195      0.524117
 108   5 2756.9074    3.1857  1.9442 11.1800 -0.0001  0.0162   0.0212   0.0447    0.0668   0.0000   442.5056      0.231018       21.3545      0.255390      -4.41233      0.377447      0.243677      0.322030      0.368887      0.409290      0.447551      0.470270
 108   6 3012.9681    4.4200  1.7203 11.7702  0.0000  0.0149   0.0315   0.0401    0.0814   0.0000   442.7961     -0.557087       21.7411      0.821839      -3.33802     -0.188782      0.222944      0.300844      0.343092      0.384166      0.409523      0.440886
 108   7 3257.6281    4.2461  2.5516 11.8742 -0.0001  0.0194   0.0244   0.0513    0.0534   0.0000   442.8222     -0.697959       21.9375    -0.0150060      -3.45628      0.805167      0.289801      0.394207      0.445385      0.507890      0.530951      0.559167
 108   8 3495.1748    3.3558  4.9140 11.2013  0.0086  0.0289   0.0099   0.0725    0.0060   0.0000   444.4603   -0.00494866       21.5323       2.42269      -2.38047     -0.822235      0.483811      0.568701      0.743376      0.747150      0.903531      0.864172
 109   0 1059.1689    0.0603  0.0997  9.1046  0.0000  0.0115   0.0047   0.0274    0.0132   0.0000   437.0335    0.00951876       21.4267    -0.0949873      -4.07181     -0.431248      0.163667      0.213766      0.249318      0.270918      0.293247      0.294820
 109   1 1548.7448    0.2548  0.4023  8.8782  0.0002  0.0091   0.0044   0.0214    0.0213   0.0000   439.3830     -0.588739       21.7305      0.336017      -4.07642    -0.0684077      0.130814      0.181209      0.202120      0.228784      0.242189      0.255867
 109   2 1903.0708    0.6378  1.0188  8.9658  0.0000  0.0125   0.0065   0.0331    0.0616   0.0000   440.1528     -0.219083       21.7459      0.714171      -4.54258     0.0895512      0.178719      0.240863      0.281654      0.310272      0.340186      0.349032
 109   3 2217.6626    1.1789  1.7277  9.5585 -0.0001  0.0166   0.0089   0.0439    0.0708   0.0000   441.7697     -0.372235       21.5826     -0.170803      -4.26457     -0.317352      0.250235      0.332404      0.386492      0.422593      0.454068      0.484320
 109   4 2500.2011    2.1227  2.1600 10.3698  0.0000  0.0183   0.0133   0.0490    0.0742   0.0000   441.4478      0.365156       21.7759      0.689250      -3.55088      0.217604      0.269287      0.359407      0.411466      0.464961      0.500138      0.523294
 109   5 2766.3837    3.2880  1.9879 11.2040  0.0000  0.0165   0.0214   0.0440    0.0721   0.0000   442.4437     -0.152403       20.8701      0.107070      -3.34446     -0.454359      0.241852      0.331833      0.366164      0.414628      0.451466      0.472102
 109   6 3023.2691    4.5229  1.7626 11.7680  0.0000  0.0151   0.0318   0.0393    0.0903   0.0000   442.8881     -0.649337       22.4002     -0.277950      -4.10843     -0.177817      0.227144      0.303825      0.343638      0.394767      0.420280      0.441693
 109   7 3268.7079    4.2084  2.7741 11.7958  0.0000  0.0201   0.0230   0.0542    0.0571   0.0000   442.5330      0.413376       21.3750      0.984772      -3.23686     -0.535125      0.301365      0.401382      0.460336      0.516399      0.549744      0.596531
 109   8 3506.9681    3.0524  4.5580 11.4259 -0.0075  0.0326   0.0119   0.0896    0.0449   0.0000   443.2745      0.304628       21.0108       1.40366      -2.60688     -0.413770      0.485657      0.661137      0.751754      0.854350      0.919688      0.965086
 110   0 1063.8972    0.0610  0.1003  9.1605 -0.0003  0.0143   0.0048   0.0217    0.0132   0.0000   436.7559      0.263387       20.7511      0.469431      -4.38204      0.309196      0.199444      0.263490      0.324219      0.318618      0.385683      0.385877
 110   1 1554.6292    0.2466  0.4778  8.9508  0.0000  0.0105   0.0042   0.0261    0.0220   0.0000   439.9970     -0.209566       21.3134      0.296080      -3.93397      0.103019      0.156886      0.207298      0.243215      0.265687      0.298566      0.299232
 110   2 1909.4639    0.6452  1.0690  9.0413  0.0000  0.0129   0.0066   0.0344    0.0650   0.0000   439.8939      0.194003       21.3134      0.255148      -4.15496      0.210695      0.192306      0.262433      0.296498      0.331793      0.366584      0.386029
 110   3 2225.2816    1.2342  1.8190  9.5336  0.0003  0.0166   0.0090   0.0450    0.0779   0.0000   441.1586      -1.00804       21.4339      0.532147      -4.12728      0.515752      0.244876      0.332189      0.380639      0.432478      0.462940      0.485770
 110   4 2508.4977    2.1021  2.1426 10.5398  0.0000  0.0183   0.0134   0.0493    0.0732   0.0000   441.7114     0.0519215       22.6678      0.116688      -3.63101      0.564044      0.272394      0.371866      0.417775      0.469728      0.515289      0.549193
 110   5 2775.7764    3.2477  1.8396 11.4809 -0.0002  0.0161   0.0223   0.0422    0.0671   0.0000   442.3048     0.0110314       21.6951      0.958173      -3.22664      -1.24685      0.236169      0.324609      0.360432      0.410257      0.438068      0.465932
 110   6 3033.5093    4.3584  1.8250 12.1597 -0.0000  0.0154   0.0304   0.0422    0.0644   0.0000   443.3331     -0.141878       21.8514      0.853113      -4.34697     -0.308776      0.229022      0.309691      0.354568      0.396996      0.424015      0.446804
 110   7 3279.7591    4.1482  2.7373 11.9802 -0.0001  0.0203   0.0227   0.0538    0.0509   0.0000   442.5282    0.00540416       21.4632       1.26539      -4.03621     -0.547333      0.296033      0.405401      0.455727      0.522983      0.564589      0.590797
 111   0 1068.5792    0.0632  0.1248  9.1778  0.0000  0.0129   0.0048   0.0298    0.0134   0.0000   436.9445     -0.377032       22.0821      0.163930      -3.95173      0.557939      0.198947      0.250588      0.302862      0.316744      0.326888      0.387062
 111   1 1560.5083    0.2595  0.4317  8.9197  0.0000  0.0091   0.0043   0.0232    0.0222   0.0000   439.6376     -0.325027       21.5041     0.0850950      -4.03269    -0.0230698      0.129543      0.171229      0.203579      0.218565      0.240385      0.242578
 111   2 1915.7885    0.6649  1.1033  8.9655  0.0000  0.0129   0.0066   0.0352    0.0699   0.0000   440.1430      0.133072       21.7579   -0.00284988      -3.93981      0.350562      0.189008      0.252967      0.289516      0.327325      0.343620      0.372202
 111   3 2232.8482    1.2226  1.8810  9.6123 -0.0003  0.0171   0.0087   0.0469    0.0717   0.0000   440.9488     -0.589044       21.5119     0.0872705      -4.56172    -0.0215526      0.250701      0.334116      0.383176      0.427129      0.463533      0.485197
 111   4 2516.7079    2.1687  2.2585 10.4494  0.0003  0.0188   0.0137   0.0512    0.0846   0.0000   441.8725      0.188858       21.6525       1.00417      -3.58412       1.16702      0.272866      0.369106      0.417330      0.482364      0.515134      0.554061
 111   5 2785.0803    3.3293  1.9334 11.4436  0.0000  0.0163   0.0221   0.0436    0.0681   0.0000   441.8758      0.244269       21.2516      0.526777      -3.85170     -0.506795      0.232346      0.320316      0.359553      0.407199      0.438365      0.474867
 111   6 3043.6528    4.4752  1.8953 12.0379 -0.0000  0.0155   0.0299   0.0422    0.0680   0.0000   443.0612     0.0778714       22.0060      0.417787      -4.13585      0.215371      0.229206      0.306440      0.348115      0.391406      0.422141      0.450518
 111   7 3290.7025    4.0874  2.7847 12.1449  0.0000  0.0206   0.0223   0.0553    0.0444   0.0000   442.8618     -0.440300       21.2858       1.08774      -3.33009     -0.701991      0.295984      0.402119      0.455565      0.512097      0.551763      0.587889
 111   8 3530.7411    3.0231  4.9515 11.3411 -0.0004  0.0348   0.0116   0.0947    0.0521   0.0000   443.1356      -1.18178       21.5072       1.07640      -3.92448      0.348844      0.501101      0.686797      0.782262      0.887185      0.949557      0.985048
 112   0 1073.2865    0.0627  0.1373  9.1642 -0.0023  0.0133   0.0048   0.0378    0.0134   0.0000   437.0088     -0.158442       21.3153      0.279518      -4.09796     -0.229648      0.184723      0.260651      0.313517      0.312818      0.366132      0.353538
 112   1 1566.3376    0.2647  0.4356  8.9360  0.0000  0.0091   0.0043   0.0227    0.0218   0.0000   439.4745     -0.287703       21.7707     -0.138762      -4.27940     -0.129241      0.125082      0.169473      0.190572      0.222773      0.244484      0.250108
 112   2 1922.0962    0.6615  1.1305  9.0736  0.0000  0.0133   0.0066   0.0360    0.0662   0.0000   439.7971      0.299052       21.9611    -0.0230337      -4.06668      0.454898      0.189407      0.262454      0.287998      0.332710      0.354606      0.380121
 112   3 2240.3591    1.2550  1.8337  9.6568  0.0000  0.0169   0.0091   0.0463    0.0744   0.0000   441.2146     -0.720963       21.6419      0.886317      -4.48928    -0.0263475      0.243688      0.333536      0.376642      0.424374      0.452632      0.481476
 112   4 2524.9329    2.1918  2.2284 10.6518  0.0000  0.0188   0.0137   0.0511    0.0707   0.0000   441.8150     -0.424766       21.2242     -0.200044      -4.07154      0.611553      0.272667      0.370273      0.419156      0.469160      0.512547      0.545875
 112   5 2794.3708    3.3400  1.9530 11.4423  0.0000  0.0162   0.0220   0.0441    0.0691   0.0000   442.1347     -0.253977       22.1696     -0.111271      -3.75133     -0.305894      0.233388      0.317187      0.360351      0.412807      0.443034      0.463609
 112   6 3053.7894    4.5002  1.8564 11.9990 -0.0002  0.0153   0.0303   0.0413    0.0721   0.0000   442.9710     -0.256217       21.6524      0.748785      -4.29449       1.15276      0.228748      0.305756      0.350400      0.390025      0.418872      0.449847
 112   7 3301.5872    4.0295  2.8199 12.1048 -0.0002  0.0209   0.0220   0.0566    0.0476   0.0000   442.7891     -0.363298       21.2012       1.99217      -2.90691     -0.622953      0.303598      0.406654      0.464762      0.519668      0.561930      0.598595
[truncated: 136,498 more chars]
